# Supplementary material for: Evaluation of GRCh38 and de novo haploid genome assemblies demonstrates the enduring quality of the reference assembly
Source: Genome Res. 2017 May;27(5):849–64. doi: 10.1101/gr.213611.116 (PMC5411779; doi:10.1101/gr.213611.116)
Supplement: Supplemental Material [file supp_gr.213611.116_Supplemental_Code.zip]

Archive with 11 entries (8 files):
- assembly_alignment-GRCh38_paper/
- assembly_alignment-GRCh38_paper/.gitignore
- assembly_alignment-GRCh38_paper/README.md
- assembly_alignment-GRCh38_paper/assm_align.py
- assembly_alignment-GRCh38_paper/assm_align_log_cfg.yml
- assembly_alignment-GRCh38_paper/requirements.txt
- assembly_alignment-GRCh38_paper/resources/
- assembly_alignment-GRCh38_paper/resources/assm_align_cfg.yml
- assembly_alignment-GRCh38_paper/resources/assm_align_log_cfg.yml
- assembly_alignment-GRCh38_paper/tests/
- assembly_alignment-GRCh38_paper/tests/test_assm_align.py
