# Supplementary material for: Evaluation of GRCh38 and de novo haploid genome assemblies demonstrates the enduring quality of the reference assembly
Source: Genome Res. 2017 May;27(5):849–64. doi: 10.1101/gr.213611.116 (PMC5411779; doi:10.1101/gr.213611.116)
Supplement: Supplemental Material [file supp_gr.213611.116_Supplemental_Code.zip › assembly_alignment-GRCh38_paper/assm_align_log_cfg.yml]

%YAML 1.2
---
version: 1
disable_existing_loggers: true
# Configuring the default (root) logger
root:
  level: DEBUG
  handlers: [console, logfile]
 
handlers:
  logfile:
    class: logging.FileHandler
    # Filename should always be specified dynamically w/ current timestamp
    # filename:
    formatter: verbose
    level: DEBUG
    # mode = 'w' will make sure a new log file is generated every time
    mode: w
    encoding: utf-8
  console:
    class: logging.StreamHandler
    stream: ext://sys.stdout
    formatter: simple
    level: INFO
 
# The following should be static across all Python modules going-forward
formatters:
  simple:
    class: logging.Formatter
    format: '%(levelname)s: %(message)s'
  verbose:
    class: logging.Formatter
    format: '%(asctime)-8s %(levelname)s > %(message)s'
    datefmt: '%m/%d/%Y %I:%M:%S'
