# Supplementary material for: Evaluation of GRCh38 and de novo haploid genome assemblies demonstrates the enduring quality of the reference assembly
Source: Genome Res. 2017 May;27(5):849–64. doi: 10.1101/gr.213611.116 (PMC5411779; doi:10.1101/gr.213611.116)
Supplement: Supplemental Material [file supp_gr.213611.116_Supplemental_Code.zip › assembly_alignment-GRCh38_paper/resources/assm_align_cfg.yml]

%YAML 1.2
---
#define assm1 and assm2 input files and info here.
input_files:
  assm1:
    acc: GCF_000001405.13
    name: GRCh37
    seq_rpt: data/GRCh37.assembly.txt
    align_rpt: data/GRCh37-GRCh38.report.txt
  assm2:
    acc: GCF_000001405.26
    name: GRCh38
    seq_rpt: data/GRCh38.assembly.txt
    align_rpt: data/GRCh38-GRCh37.report.txt
params:
  exclude_mt: yes
  make_bed: yes
output_files:
  #set file name to no to exclude
  assm1:
    stats: stats/GRCh37-GRCh38_alignment_stats.txt
    top_ten: stats/GRCh37-GRCh38_top_ten.txt
    no_hit_bed: bed/GRCh37-GRCh38_no_hit.bed
    ungap_nohit_bed: bed/GRCh37-GRCh38_ungap_no_hit.bed
    collapse_bed: bed/GRCh37-GRCh38_collapse.bed #sp- both paralogous and allelic for now
    expand_bed: bed/GRCh37-GRCh38_expansion.bed
    inv_bed: bed/GRCh37-GRCh38_inv.bed
    mix_bed: bed/GRCh37-GRCh38_mix.bed
  assm2:
    stats: stats/GRCh38-GRCh37-alignment_stats.txt
    top_ten: stats/GRCh38-GRCh37_top_ten.txt
    ungap_nohit_bed: bed/GRCh38-GRCh37_ungap_nohit.bed
    no_hit_bed: bed/GRCh38-GRCh37_no_hit.bed
    collapse_bed: bed/GRCh38-GRCh37_collapse.bed #sp- both paralogous and allelic for now
    expand_bed: bed/GRCh38-GRCh37_expansion.bed
    inv_bed: bed/GRCh38-GRCh37_inv.bed
    mix_bed: bed/GRCh38-GRCh37_mix.bed
  comp_img:
    both_collapse: img/GRCh37-GRCh38_collapse.png
    both_expand: img/GRCh37-GRCh38_expand.png
    both_nohit: img/GRCh37-GRCh38_no_hit.png
    both_ungap_nohit: img/GRCh37-GRCh38_ungap_no_hit.png
