# Supplementary material for: Evaluation of GRCh38 and de novo haploid genome assemblies demonstrates the enduring quality of the reference assembly
Source: Genome Res. 2017 May;27(5):849–64. doi: 10.1101/gr.213611.116 (PMC5411779; doi:10.1101/gr.213611.116)
Supplement: Supplemental Material [file supp_gr.213611.116_Supplemental_GFF3_S1.tar.gz]

Archive with 13 entries (12 files):
- .
- ./GCA_001297185.1.Overlapping_RefSeqs_with_multiple_gene_ids.gff3
- ./GCA_001297185.1.Overlapping_pseudogenes.gff3
- ./GCA_001297185.1.Splign_placement_conflicts_with_known_high_quality_evidence.gff3
- ./GCA_001307025.1.Overlapping_RefSeqs_with_multiple_gene_ids.gff3
- ./GCA_001307025.1.Overlapping_pseudogenes.gff3
- ./GCA_001307025.1.Splign_placement_conflicts_with_known_high_quality_evidence.gff3
- ./GCF_000001405.26.Overlapping_RefSeqs_with_multiple_gene_ids.gff3
- ./GCF_000001405.26.Overlapping_pseudogenes.gff3
- ./GCF_000001405.26.Splign_placement_conflicts_with_known_high_quality_evidence.gff3
- ./GCF_000306695.2.Overlapping_RefSeqs_with_multiple_gene_ids.gff3
- ./GCF_000306695.2.Overlapping_pseudogenes.gff3
- ./GCF_000306695.2.Splign_placement_conflicts_with_known_high_quality_evidence.gff3
