# Supplementary material for: Evaluation of GRCh38 and de novo haploid genome assemblies demonstrates the enduring quality of the reference assembly
Source: Genome Res. 2017 May;27(5):849–64. doi: 10.1101/gr.213611.116 (PMC5411779; doi:10.1101/gr.213611.116)
Supplement: Supplemental Material [file supp_gr.213611.116_Supplemental_GFF3_S1.tar.gz › ./GCA_001297185.1.Overlapping_RefSeqs_with_multiple_gene_ids.gff3]

##gff-version 3
#!gff-spec-version 1.21
#!processor NCBI annotwriter
LJII01000001.1	BestRefSeq	gene	12360017	12365299	.	-	.	ID=gene0;Dbxref=GeneID:1915,HGNC:HGNC:3189,HPRD:00559,MIM:130590;Name=EEF1A1;description=eukaryotic translation elongation factor 1 alpha 1;gbkey=Gene;gene=EEF1A1;gene_synonym=CCS-3,CCS3,EE1A1,EEF-1,EEF1A,eEF1A-1,EF-Tu,EF1A,GRAF-1EF,HNGC:16303,LENG7,PTI1
LJII01000001.1	BestRefSeq	mRNA	12360017	12365299	.	-	.	ID=rna0;Parent=gene0;Dbxref=GeneID:1915,Genbank:NM_001402.5,HGNC:HGNC:3189,HPRD:00559,MIM:130590;Name=gi|83367078;Note=The RefSeq transcript has 2 substitutions compared to this genomic sequence;exception=annotated by transcript or proteomic data;gbkey=mRNA;gene=EEF1A1;product=eukaryotic translation elongation factor 1 alpha 1;transcript_id=gi|83367078
LJII01000001.1	BestRefSeq	exon	12365267	12365299	.	-	.	ID=id0;Parent=rna0;Dbxref=GeneID:1915,Genbank:NM_001402.5,HGNC:HGNC:3189,HPRD:00559,MIM:130590;Note=The RefSeq transcript has 2 substitutions compared to this genomic sequence;exception=annotated by transcript or proteomic data;gbkey=mRNA;gene=EEF1A1;product=eukaryotic translation elongation factor 1 alpha 1;transcript_id=gi|83367078
LJII01000001.1	BestRefSeq	exon	12364150	12364323	.	-	.	ID=id1;Parent=rna0;Dbxref=GeneID:1915,Genbank:NM_001402.5,HGNC:HGNC:3189,HPRD:00559,MIM:130590;Note=The RefSeq transcript has 2 substitutions compared to this genomic sequence;exception=annotated by transcript or proteomic data;gbkey=mRNA;gene=EEF1A1;product=eukaryotic translation elongation factor 1 alpha 1;transcript_id=gi|83367078
LJII01000001.1	BestRefSeq	exon	12363604	12363783	.	-	.	ID=id2;Parent=rna0;Dbxref=GeneID:1915,Genbank:NM_001402.5,HGNC:HGNC:3189,HPRD:00559,MIM:130590;Note=The RefSeq transcript has 2 substitutions compared to this genomic sequence;exception=annotated by transcript or proteomic data;gbkey=mRNA;gene=EEF1A1;product=eukaryotic translation elongation factor 1 alpha 1;transcript_id=gi|83367078
LJII01000001.1	BestRefSeq	exon	12363199	12363495	.	-	.	ID=id3;Parent=rna0;Dbxref=GeneID:1915,Genbank:NM_001402.5,HGNC:HGNC:3189,HPRD:00559,MIM:130590;Note=The RefSeq transcript has 2 substitutions compared to this genomic sequence;exception=annotated by transcript or proteomic data;gbkey=mRNA;gene=EEF1A1;product=eukaryotic translation elongation factor 1 alpha 1;transcript_id=gi|83367078
LJII01000001.1	BestRefSeq	exon	12362965	12363115	.	-	.	ID=id4;Parent=rna0;Dbxref=GeneID:1915,Genbank:NM_001402.5,HGNC:HGNC:3189,HPRD:00559,MIM:130590;Note=The RefSeq transcript has 2 substitutions compared to this genomic sequence;exception=annotated by transcript or proteomic data;gbkey=mRNA;gene=EEF1A1;product=eukaryotic translation elongation factor 1 alpha 1;transcript_id=gi|83367078
LJII01000001.1	BestRefSeq	exon	12362621	12362877	.	-	.	ID=id5;Parent=rna0;Dbxref=GeneID:1915,Genbank:NM_001402.5,HGNC:HGNC:3189,HPRD:00559,MIM:130590;Note=The RefSeq transcript has 2 substitutions compared to this genomic sequence;exception=annotated by transcript or proteomic data;gbkey=mRNA;gene=EEF1A1;product=eukaryotic translation elongation factor 1 alpha 1;transcript_id=gi|83367078
LJII01000001.1	BestRefSeq	exon	12362297	12362531	.	-	.	ID=id6;Parent=rna0;Dbxref=GeneID:1915,Genbank:NM_001402.5,HGNC:HGNC:3189,HPRD:00559,MIM:130590;Note=The RefSeq transcript has 2 substitutions compared to this genomic sequence;exception=annotated by transcript or proteomic data;gbkey=mRNA;gene=EEF1A1;product=eukaryotic translation elongation factor 1 alpha 1;transcript_id=gi|83367078
LJII01000001.1	BestRefSeq	exon	12360017	12362201	.	-	.	ID=id7;Parent=rna0;Dbxref=GeneID:1915,Genbank:NM_001402.5,HGNC:HGNC:3189,HPRD:00559,MIM:130590;Note=The RefSeq transcript has 2 substitutions compared to this genomic sequence;exception=annotated by transcript or proteomic data;gbkey=mRNA;gene=EEF1A1;product=eukaryotic translation elongation factor 1 alpha 1;transcript_id=gi|83367078
LJII01000001.1	BestRefSeq	CDS	12364150	12364293	.	-	0	ID=cds0;Parent=rna0;Dbxref=GeneID:1915,Genbank:NP_001393.1,HGNC:HGNC:3189,HPRD:00559,MIM:130590;Name=NP_001393.1;gbkey=CDS;gene=EEF1A1;product=elongation factor 1-alpha 1;protein_id=NP_001393.1
LJII01000001.1	BestRefSeq	CDS	12363604	12363783	.	-	0	ID=cds0;Parent=rna0;Dbxref=GeneID:1915,Genbank:NP_001393.1,HGNC:HGNC:3189,HPRD:00559,MIM:130590;Name=NP_001393.1;gbkey=CDS;gene=EEF1A1;product=elongation factor 1-alpha 1;protein_id=NP_001393.1
LJII01000001.1	BestRefSeq	CDS	12363199	12363495	.	-	0	ID=cds0;Parent=rna0;Dbxref=GeneID:1915,Genbank:NP_001393.1,HGNC:HGNC:3189,HPRD:00559,MIM:130590;Name=NP_001393.1;gbkey=CDS;gene=EEF1A1;product=elongation factor 1-alpha 1;protein_id=NP_001393.1
LJII01000001.1	BestRefSeq	CDS	12362965	12363115	.	-	0	ID=cds0;Parent=rna0;Dbxref=GeneID:1915,Genbank:NP_001393.1,HGNC:HGNC:3189,HPRD:00559,MIM:130590;Name=NP_001393.1;gbkey=CDS;gene=EEF1A1;product=elongation factor 1-alpha 1;protein_id=NP_001393.1
LJII01000001.1	BestRefSeq	CDS	12362621	12362877	.	-	2	ID=cds0;Parent=rna0;Dbxref=GeneID:1915,Genbank:NP_001393.1,HGNC:HGNC:3189,HPRD:00559,MIM:130590;Name=NP_001393.1;gbkey=CDS;gene=EEF1A1;product=elongation factor 1-alpha 1;protein_id=NP_001393.1
LJII01000001.1	BestRefSeq	CDS	12362297	12362531	.	-	0	ID=cds0;Parent=rna0;Dbxref=GeneID:1915,Genbank:NP_001393.1,HGNC:HGNC:3189,HPRD:00559,MIM:130590;Name=NP_001393.1;gbkey=CDS;gene=EEF1A1;product=elongation factor 1-alpha 1;protein_id=NP_001393.1
LJII01000001.1	BestRefSeq	CDS	12362077	12362201	.	-	2	ID=cds0;Parent=rna0;Dbxref=GeneID:1915,Genbank:NP_001393.1,HGNC:HGNC:3189,HPRD:00559,MIM:130590;Name=NP_001393.1;gbkey=CDS;gene=EEF1A1;product=elongation factor 1-alpha 1;protein_id=NP_001393.1
LJII01000001.1	BestRefSeq	gene	12362512	12362705	.	-	.	ID=gene1;Dbxref=GeneID:106635683,HGNC:HGNC:51406;Name=SNORD141A;description=small nucleolar RNA%2C C/D box 141A;gbkey=Gene;gene=SNORD141A
LJII01000001.1	BestRefSeq	ncRNA	12362512	12362705	.	-	.	ID=rna1;Parent=gene1;Dbxref=GeneID:106635683,Genbank:NR_132980.1,HGNC:HGNC:51406;Name=gi|936976787;gbkey=ncRNA;gene=SNORD141A;ncrna_class=snoRNA;product=small nucleolar RNA%2C C/D box 141A;transcript_id=gi|936976787
LJII01000001.1	BestRefSeq	exon	12362621	12362705	.	-	.	ID=id8;Parent=rna1;Dbxref=GeneID:106635683,Genbank:NR_132980.1,HGNC:HGNC:51406;gbkey=ncRNA;gene=SNORD141A;ncrna_class=snoRNA;product=small nucleolar RNA%2C C/D box 141A;transcript_id=gi|936976787
LJII01000001.1	BestRefSeq	exon	12362512	12362531	.	-	.	ID=id9;Parent=rna1;Dbxref=GeneID:106635683,Genbank:NR_132980.1,HGNC:HGNC:51406;gbkey=ncRNA;gene=SNORD141A;ncrna_class=snoRNA;product=small nucleolar RNA%2C C/D box 141A;transcript_id=gi|936976787
###
LJII01000001.1	BestRefSeq	gene	12362512	12362705	.	-	.	ID=gene2;Dbxref=GeneID:106635684,HGNC:HGNC:51407;Name=SNORD141B;description=small nucleolar RNA%2C C/D box 141B;gbkey=Gene;gene=SNORD141B
LJII01000001.1	BestRefSeq	gene	12362512	12362705	.	-	.	ID=gene3;Dbxref=GeneID:106635683,HGNC:HGNC:51406;Name=SNORD141A;description=small nucleolar RNA%2C C/D box 141A;gbkey=Gene;gene=SNORD141A
LJII01000001.1	BestRefSeq	ncRNA	12362512	12362705	.	-	.	ID=rna2;Parent=gene2;Dbxref=GeneID:106635683,Genbank:NR_132980.1,GeneID:106635684,HGNC:HGNC:51407;Name=gi|936976787;gbkey=ncRNA;gene=SNORD141B;ncrna_class=snoRNA;product=small nucleolar RNA%2C C/D box 141A;transcript_id=gi|936976787
LJII01000001.1	BestRefSeq	exon	12362621	12362705	.	-	.	ID=id10;Parent=rna2;Dbxref=GeneID:106635683,Genbank:NR_132980.1,GeneID:106635684,HGNC:HGNC:51407;gbkey=ncRNA;gene=SNORD141B;ncrna_class=snoRNA;product=small nucleolar RNA%2C C/D box 141A;transcript_id=gi|936976787
LJII01000001.1	BestRefSeq	exon	12362512	12362531	.	-	.	ID=id11;Parent=rna2;Dbxref=GeneID:106635683,Genbank:NR_132980.1,GeneID:106635684,HGNC:HGNC:51407;gbkey=ncRNA;gene=SNORD141B;ncrna_class=snoRNA;product=small nucleolar RNA%2C C/D box 141A;transcript_id=gi|936976787
LJII01000001.1	BestRefSeq	ncRNA	12362512	12362705	.	-	.	ID=rna3;Parent=gene2;Dbxref=GeneID:106635684,Genbank:NR_132981.1,HGNC:HGNC:51407;Name=gi|936976800;gbkey=ncRNA;gene=SNORD141B;ncrna_class=snoRNA;product=small nucleolar RNA%2C C/D box 141B;transcript_id=gi|936976800
LJII01000001.1	BestRefSeq	exon	12362621	12362705	.	-	.	ID=id12;Parent=rna3;Dbxref=GeneID:106635684,Genbank:NR_132981.1,HGNC:HGNC:51407;gbkey=ncRNA;gene=SNORD141B;ncrna_class=snoRNA;product=small nucleolar RNA%2C C/D box 141B;transcript_id=gi|936976800
LJII01000001.1	BestRefSeq	exon	12362512	12362531	.	-	.	ID=id13;Parent=rna3;Dbxref=GeneID:106635684,Genbank:NR_132981.1,HGNC:HGNC:51407;gbkey=ncRNA;gene=SNORD141B;ncrna_class=snoRNA;product=small nucleolar RNA%2C C/D box 141B;transcript_id=gi|936976800
###
LJII01000001.1	BestRefSeq	gene	47308863	47433833	.	+	.	ID=gene4;Dbxref=GeneID:2309,HGNC:HGNC:3821,HPRD:04061,MIM:602681;Name=FOXO3;description=forkhead box O3;gbkey=Gene;gene=FOXO3;gene_synonym=AF6q21,FKHRL1,FKHRL1P2,FOXO2,FOXO3A
LJII01000001.1	BestRefSeq	mRNA	47309906	47433833	.	+	.	ID=rna4;Parent=gene4;Dbxref=GeneID:2309,Genbank:NM_001455.3,HGNC:HGNC:3821,HPRD:04061,MIM:602681;Name=gi|146260266;Note=The RefSeq transcript has 1 substitution%2C 1 non-frameshifting indel compared to this genomic sequence;exception=annotated by transcript or proteomic data;gbkey=mRNA;gene=FOXO3;product=forkhead box O3%2C transcript variant 1;transcript_id=gi|146260266
LJII01000001.1	BestRefSeq	exon	47309906	47310869	.	+	.	ID=id14;Parent=rna4;Dbxref=GeneID:2309,Genbank:NM_001455.3,HGNC:HGNC:3821,HPRD:04061,MIM:602681;Note=The RefSeq transcript has 1 substitution%2C 1 non-frameshifting indel compared to this genomic sequence;exception=annotated by transcript or proteomic data;gbkey=mRNA;gene=FOXO3;product=forkhead box O3%2C transcript variant 1;transcript_id=gi|146260266
LJII01000001.1	BestRefSeq	exon	47412508	47413942	.	+	.	ID=id15;Parent=rna4;Dbxref=GeneID:2309,Genbank:NM_001455.3,HGNC:HGNC:3821,HPRD:04061,MIM:602681;Note=The RefSeq transcript has 1 substitution%2C 1 non-frameshifting indel compared to this genomic sequence;exception=annotated by transcript or proteomic data;gbkey=mRNA;gene=FOXO3;product=forkhead box O3%2C transcript variant 1;transcript_id=gi|146260266
LJII01000001.1	BestRefSeq	exon	47428891	47433833	.	+	.	ID=id16;Parent=rna4;Dbxref=GeneID:2309,Genbank:NM_001455.3,HGNC:HGNC:3821,HPRD:04061,MIM:602681;Note=The RefSeq transcript has 1 substitution%2C 1 non-frameshifting indel compared to this genomic sequence;exception=annotated by transcript or proteomic data;gbkey=mRNA;gene=FOXO3;product=forkhead box O3%2C transcript variant 1;transcript_id=gi|146260266
LJII01000001.1	BestRefSeq	gene	47310000	47433833	.	+	.	ID=gene5;Dbxref=GeneID:2310,HGNC:HGNC:3822;Name=FOXO3B;description=forkhead box O3B pseudogene;gbkey=Gene;gene=FOXO3B;gene_synonym=FKHRL1P1,ZNF286C;pseudo=true
LJII01000001.1	BestRefSeq	transcript	47310000	47433833	.	+	.	ID=rna5;Parent=gene5;Dbxref=GeneID:2310,Genbank:NR_026718.1,HGNC:HGNC:3822;Name=gi|222446612;Note=The RefSeq transcript has 95 substitutions%2C 9 non-frameshifting indels compared to this genomic sequence;exception=annotated by transcript or proteomic data;gbkey=misc_RNA;gene=FOXO3B;product=forkhead box O3B pseudogene;transcript_id=gi|222446612
LJII01000001.1	BestRefSeq	exon	47310000	47310869	.	+	.	ID=id17;Parent=rna5;Dbxref=GeneID:2310,Genbank:NR_026718.1,HGNC:HGNC:3822;Note=The RefSeq transcript has 95 substitutions%2C 9 non-frameshifting indels compared to this genomic sequence;exception=annotated by transcript or proteomic data;gbkey=misc_RNA;gene=FOXO3B;product=forkhead box O3B pseudogene;transcript_id=gi|222446612
LJII01000001.1	BestRefSeq	exon	47412508	47413942	.	+	.	ID=id18;Parent=rna5;Dbxref=GeneID:2310,Genbank:NR_026718.1,HGNC:HGNC:3822;Note=The RefSeq transcript has 95 substitutions%2C 9 non-frameshifting indels compared to this genomic sequence;exception=annotated by transcript or proteomic data;gbkey=misc_RNA;gene=FOXO3B;product=forkhead box O3B pseudogene;transcript_id=gi|222446612
LJII01000001.1	BestRefSeq	exon	47428891	47433833	.	+	.	ID=id19;Parent=rna5;Dbxref=GeneID:2310,Genbank:NR_026718.1,HGNC:HGNC:3822;Note=The RefSeq transcript has 95 substitutions%2C 9 non-frameshifting indels compared to this genomic sequence;exception=annotated by transcript or proteomic data;gbkey=misc_RNA;gene=FOXO3B;product=forkhead box O3B pseudogene;transcript_id=gi|222446612
LJII01000001.1	BestRefSeq	CDS	47310249	47310869	.	+	0	ID=cds1;Parent=rna4;Dbxref=GeneID:2309,Genbank:NP_001446.1,HGNC:HGNC:3821,HPRD:04061,MIM:602681;Name=NP_001446.1;gbkey=CDS;gene=FOXO3;product=forkhead box protein O3;protein_id=NP_001446.1
LJII01000001.1	BestRefSeq	CDS	47412508	47413908	.	+	0	ID=cds1;Parent=rna4;Dbxref=GeneID:2309,Genbank:NP_001446.1,HGNC:HGNC:3821,HPRD:04061,MIM:602681;Name=NP_001446.1;gbkey=CDS;gene=FOXO3;product=forkhead box protein O3;protein_id=NP_001446.1
###
LJII01000005.1	BestRefSeq	gene	74684551	74684624	.	+	.	ID=gene6;Dbxref=GeneID:100846999,HGNC:HGNC:43481,miRBase:MI0019111;Name=MIR4444-2;description=microRNA 4444-2;gbkey=Gene;gene=MIR4444-2
LJII01000005.1	BestRefSeq	gene	74684551	74684624	.	+	.	ID=gene7;Dbxref=GeneID:100616394,HGNC:HGNC:41710,miRBase:MI0016787;Name=MIR4444-1;description=microRNA 4444-1;gbkey=Gene;gene=MIR4444-1;gene_synonym=hsa-mir-4444-1,MIR4444
LJII01000005.1	BestRefSeq	primary_transcript	74684551	74684624	.	+	.	ID=rna6;Parent=gene7;Dbxref=GeneID:100616394,Genbank:NR_039646.1,HGNC:HGNC:41710,miRBase:MI0016787;Name=gi|374093234;gbkey=precursor_RNA;gene=MIR4444-1;product=microRNA 4444-1;transcript_id=gi|374093234
LJII01000005.1	BestRefSeq	exon	74684551	74684624	.	+	.	ID=id20;Parent=rna6;Dbxref=GeneID:100616394,Genbank:NR_039646.1,HGNC:HGNC:41710,miRBase:MI0016787;gbkey=precursor_RNA;gene=MIR4444-1;product=microRNA 4444-1;transcript_id=gi|374093234
LJII01000005.1	BestRefSeq	primary_transcript	74684551	74684624	.	+	.	ID=rna7;Parent=gene6;Dbxref=GeneID:100846999,Genbank:NR_049831.1,HGNC:HGNC:43481,miRBase:MI0019111;Name=gi|566006205;gbkey=precursor_RNA;gene=MIR4444-2;product=microRNA 4444-2;transcript_id=gi|566006205
LJII01000005.1	BestRefSeq	exon	74684551	74684624	.	+	.	ID=id21;Parent=rna7;Dbxref=GeneID:100846999,Genbank:NR_049831.1,HGNC:HGNC:43481,miRBase:MI0019111;gbkey=precursor_RNA;gene=MIR4444-2;product=microRNA 4444-2;transcript_id=gi|566006205
###
LJII01000005.1	BestRefSeq	gene	74684551	74684624	.	+	.	ID=gene8;Dbxref=GeneID:100846999,HGNC:HGNC:43481,miRBase:MI0019111;Name=MIR4444-2;description=microRNA 4444-2;gbkey=Gene;gene=MIR4444-2
LJII01000005.1	BestRefSeq	gene	74684551	74684624	.	+	.	ID=gene9;Dbxref=GeneID:100616394,HGNC:HGNC:41710,miRBase:MI0016787;Name=MIR4444-1;description=microRNA 4444-1;gbkey=Gene;gene=MIR4444-1;gene_synonym=hsa-mir-4444-1,MIR4444
LJII01000005.1	BestRefSeq	primary_transcript	74684551	74684624	.	+	.	ID=rna8;Parent=gene9;Dbxref=GeneID:100616394,Genbank:NR_039646.1,HGNC:HGNC:41710,miRBase:MI0016787;Name=gi|374093234;gbkey=precursor_RNA;gene=MIR4444-1;product=microRNA 4444-1;transcript_id=gi|374093234
LJII01000005.1	BestRefSeq	exon	74684551	74684624	.	+	.	ID=id22;Parent=rna8;Dbxref=GeneID:100616394,Genbank:NR_039646.1,HGNC:HGNC:41710,miRBase:MI0016787;gbkey=precursor_RNA;gene=MIR4444-1;product=microRNA 4444-1;transcript_id=gi|374093234
LJII01000005.1	BestRefSeq	primary_transcript	74684551	74684624	.	+	.	ID=rna9;Parent=gene8;Dbxref=GeneID:100846999,Genbank:NR_049831.1,HGNC:HGNC:43481,miRBase:MI0019111;Name=gi|566006205;gbkey=precursor_RNA;gene=MIR4444-2;product=microRNA 4444-2;transcript_id=gi|566006205
LJII01000005.1	BestRefSeq	exon	74684551	74684624	.	+	.	ID=id23;Parent=rna9;Dbxref=GeneID:100846999,Genbank:NR_049831.1,HGNC:HGNC:43481,miRBase:MI0019111;gbkey=precursor_RNA;gene=MIR4444-2;product=microRNA 4444-2;transcript_id=gi|566006205
LJII01000005.1	BestRefSeq	ncRNA	74684593	74684610	.	+	.	ID=rna10;Parent=gene9;Dbxref=miRBase:MIMAT0018962,GeneID:100616394,HGNC:HGNC:41710,miRBase:MI0016787;Name=gi|374093234;gbkey=ncRNA;gene=MIR4444-1;ncrna_class=miRNA;product=hsa-miR-4444;transcript_id=gi|374093234
LJII01000005.1	BestRefSeq	exon	74684593	74684610	.	+	.	ID=id24;Parent=rna10;Dbxref=miRBase:MIMAT0018962,GeneID:100616394,HGNC:HGNC:41710,miRBase:MI0016787;gbkey=ncRNA;gene=MIR4444-1;ncrna_class=miRNA;product=hsa-miR-4444;transcript_id=gi|374093234
LJII01000005.1	BestRefSeq	ncRNA	74684593	74684610	.	+	.	ID=rna11;Parent=gene8;Dbxref=miRBase:MIMAT0018962,GeneID:100846999,HGNC:HGNC:43481,miRBase:MI0019111;Name=gi|566006205;gbkey=ncRNA;gene=MIR4444-2;ncrna_class=miRNA;product=hsa-miR-4444;transcript_id=gi|566006205
LJII01000005.1	BestRefSeq	exon	74684593	74684610	.	+	.	ID=id25;Parent=rna11;Dbxref=miRBase:MIMAT0018962,GeneID:100846999,HGNC:HGNC:43481,miRBase:MI0019111;gbkey=ncRNA;gene=MIR4444-2;ncrna_class=miRNA;product=hsa-miR-4444;transcript_id=gi|566006205
###
LJII01000007.1	BestRefSeq	gene	39941084	39966407	.	-	.	ID=gene10;Dbxref=GeneID:11163,HGNC:HGNC:8051,HPRD:14850,MIM:609229;Name=NUDT4;description=nudix hydrolase 4;gbkey=Gene;gene=NUDT4;gene_synonym=DIPP2,DIPP2alpha,DIPP2beta,HDCMB47P
LJII01000007.1	BestRefSeq	mRNA	39941084	39966407	.	-	.	ID=rna12;Parent=gene10;Dbxref=GeneID:11163,Genbank:NM_019094.5,HGNC:HGNC:8051,HPRD:14850,MIM:609229;Name=gi|666335634;Note=The RefSeq transcript has 1 non-frameshifting indel compared to this genomic sequence;exception=annotated by transcript or proteomic data;gbkey=mRNA;gene=NUDT4;product=nudix hydrolase 4%2C transcript variant 1;transcript_id=gi|666335634
LJII01000007.1	BestRefSeq	exon	39965909	39966407	.	-	.	ID=id26;Parent=rna12;Dbxref=GeneID:11163,Genbank:NM_019094.5,HGNC:HGNC:8051,HPRD:14850,MIM:609229;Note=The RefSeq transcript has 1 non-frameshifting indel compared to this genomic sequence;exception=annotated by transcript or proteomic data;gbkey=mRNA;gene=NUDT4;product=nudix hydrolase 4%2C transcript variant 1;transcript_id=gi|666335634
LJII01000007.1	BestRefSeq	exon	39949612	39949722	.	-	.	ID=id27;Parent=rna12;Dbxref=GeneID:11163,Genbank:NM_019094.5,HGNC:HGNC:8051,HPRD:14850,MIM:609229;Note=The RefSeq transcript has 1 non-frameshifting indel compared to this genomic sequence;exception=annotated by transcript or proteomic data;gbkey=mRNA;gene=NUDT4;product=nudix hydrolase 4%2C transcript variant 1;transcript_id=gi|666335634
LJII01000007.1	BestRefSeq	exon	39948798	39948842	.	-	.	ID=id28;Parent=rna12;Dbxref=GeneID:11163,Genbank:NM_019094.5,HGNC:HGNC:8051,HPRD:14850,MIM:609229;Note=The RefSeq transcript has 1 non-frameshifting indel compared to this genomic sequence;exception=annotated by transcript or proteomic data;gbkey=mRNA;gene=NUDT4;product=nudix hydrolase 4%2C transcript variant 1;transcript_id=gi|666335634
LJII01000007.1	BestRefSeq	exon	39945476	39945560	.	-	.	ID=id29;Parent=rna12;Dbxref=GeneID:11163,Genbank:NM_019094.5,HGNC:HGNC:8051,HPRD:14850,MIM:609229;Note=The RefSeq transcript has 1 non-frameshifting indel compared to this genomic sequence;exception=annotated by transcript or proteomic data;gbkey=mRNA;gene=NUDT4;product=nudix hydrolase 4%2C transcript variant 1;transcript_id=gi|666335634
LJII01000007.1	BestRefSeq	exon	39941084	39945154	.	-	.	ID=id30;Parent=rna12;Dbxref=GeneID:11163,Genbank:NM_019094.5,HGNC:HGNC:8051,HPRD:14850,MIM:609229;Note=The RefSeq transcript has 1 non-frameshifting indel compared to this genomic sequence;exception=annotated by transcript or proteomic data;gbkey=mRNA;gene=NUDT4;product=nudix hydrolase 4%2C transcript variant 1;transcript_id=gi|666335634
LJII01000007.1	BestRefSeq	gene	39942055	39966360	.	-	.	ID=gene11;Dbxref=GeneID:440672,HGNC:HGNC:18012;Name=NUDT4P1;description=nudix hydrolase 4 pseudogene 1;gbkey=Gene;gene=NUDT4P1;pseudo=true
LJII01000007.1	BestRefSeq	transcript	39942055	39966360	.	-	.	ID=rna13;Parent=gene11;Dbxref=GeneID:440672,Genbank:NR_002212.4,HGNC:HGNC:18012;Name=gi|526253109;Note=The RefSeq transcript has 11 substitutions%2C 1 non-frameshifting indel compared to this genomic sequence;exception=annotated by transcript or proteomic data;gbkey=misc_RNA;gene=NUDT4P1;product=nudix hydrolase 4 pseudogene 1;transcript_id=gi|526253109
LJII01000007.1	BestRefSeq	exon	39965909	39966360	.	-	.	ID=id31;Parent=rna13;Dbxref=GeneID:440672,Genbank:NR_002212.4,HGNC:HGNC:18012;Note=The RefSeq transcript has 11 substitutions%2C 1 non-frameshifting indel compared to this genomic sequence;exception=annotated by transcript or proteomic data;gbkey=misc_RNA;gene=NUDT4P1;product=nudix hydrolase 4 pseudogene 1;transcript_id=gi|526253109
LJII01000007.1	BestRefSeq	exon	39949612	39949722	.	-	.	ID=id32;Parent=rna13;Dbxref=GeneID:440672,Genbank:NR_002212.4,HGNC:HGNC:18012;Note=The RefSeq transcript has 11 substitutions%2C 1 non-frameshifting indel compared to this genomic sequence;exception=annotated by transcript or proteomic data;gbkey=misc_RNA;gene=NUDT4P1;product=nudix hydrolase 4 pseudogene 1;transcript_id=gi|526253109
LJII01000007.1	BestRefSeq	exon	39948798	39948842	.	-	.	ID=id33;Parent=rna13;Dbxref=GeneID:440672,Genbank:NR_002212.4,HGNC:HGNC:18012;Note=The RefSeq transcript has 11 substitutions%2C 1 non-frameshifting indel compared to this genomic sequence;exception=annotated by transcript or proteomic data;gbkey=misc_RNA;gene=NUDT4P1;product=nudix hydrolase 4 pseudogene 1;transcript_id=gi|526253109
LJII01000007.1	BestRefSeq	exon	39945476	39945563	.	-	.	ID=id34;Parent=rna13;Dbxref=GeneID:440672,Genbank:NR_002212.4,HGNC:HGNC:18012;Note=The RefSeq transcript has 11 substitutions%2C 1 non-frameshifting indel compared to this genomic sequence;exception=annotated by transcript or proteomic data;gbkey=misc_RNA;gene=NUDT4P1;product=nudix hydrolase 4 pseudogene 1;transcript_id=gi|526253109
LJII01000007.1	BestRefSeq	exon	39942055	39945154	.	-	.	ID=id35;Parent=rna13;Dbxref=GeneID:440672,Genbank:NR_002212.4,HGNC:HGNC:18012;Note=The RefSeq transcript has 11 substitutions%2C 1 non-frameshifting indel compared to this genomic sequence;exception=annotated by transcript or proteomic data;gbkey=misc_RNA;gene=NUDT4P1;product=nudix hydrolase 4 pseudogene 1;transcript_id=gi|526253109
LJII01000007.1	BestRefSeq	CDS	39965909	39966007	.	-	0	ID=cds2;Parent=rna12;Dbxref=GeneID:11163,Genbank:NP_061967.3,HGNC:HGNC:8051,HPRD:14850,MIM:609229;Name=NP_061967.3;Note=isoform alpha is encoded by transcript variant 1;gbkey=CDS;gene=NUDT4;product=diphosphoinositol polyphosphate phosphohydrolase 2 isoform alpha;protein_id=NP_061967.3
LJII01000007.1	BestRefSeq	CDS	39949612	39949722	.	-	0	ID=cds2;Parent=rna12;Dbxref=GeneID:11163,Genbank:NP_061967.3,HGNC:HGNC:8051,HPRD:14850,MIM:609229;Name=NP_061967.3;Note=isoform alpha is encoded by transcript variant 1;gbkey=CDS;gene=NUDT4;product=diphosphoinositol polyphosphate phosphohydrolase 2 isoform alpha;protein_id=NP_061967.3
LJII01000007.1	BestRefSeq	CDS	39948798	39948842	.	-	0	ID=cds2;Parent=rna12;Dbxref=GeneID:11163,Genbank:NP_061967.3,HGNC:HGNC:8051,HPRD:14850,MIM:609229;Name=NP_061967.3;Note=isoform alpha is encoded by transcript variant 1;gbkey=CDS;gene=NUDT4;product=diphosphoinositol polyphosphate phosphohydrolase 2 isoform alpha;protein_id=NP_061967.3
LJII01000007.1	BestRefSeq	CDS	39945476	39945560	.	-	0	ID=cds2;Parent=rna12;Dbxref=GeneID:11163,Genbank:NP_061967.3,HGNC:HGNC:8051,HPRD:14850,MIM:609229;Name=NP_061967.3;Note=isoform alpha is encoded by transcript variant 1;gbkey=CDS;gene=NUDT4;product=diphosphoinositol polyphosphate phosphohydrolase 2 isoform alpha;protein_id=NP_061967.3
LJII01000007.1	BestRefSeq	CDS	39944952	39945154	.	-	2	ID=cds2;Parent=rna12;Dbxref=GeneID:11163,Genbank:NP_061967.3,HGNC:HGNC:8051,HPRD:14850,MIM:609229;Name=NP_061967.3;Note=isoform alpha is encoded by transcript variant 1;gbkey=CDS;gene=NUDT4;product=diphosphoinositol polyphosphate phosphohydrolase 2 isoform alpha;protein_id=NP_061967.3
###
LJII01000012.1	BestRefSeq	gene	4599924	4602941	.	+	.	ID=gene12;Dbxref=GeneID:729233,HGNC:HGNC:37220;Name=PRR20B;description=proline rich 20B;gbkey=Gene;gene=PRR20B
LJII01000012.1	BestRefSeq	gene	4599924	4602941	.	+	.	ID=gene13;Dbxref=GeneID:122183,HGNC:HGNC:24754,HPRD:13445;Name=PRR20A;description=proline rich 20A;gbkey=Gene;gene=PRR20A;gene_synonym=PRR20
LJII01000012.1	BestRefSeq	mRNA	4599924	4602941	.	+	.	ID=rna14;Parent=gene13;Dbxref=GeneID:122183,Genbank:NM_198441.2,HGNC:HGNC:24754,HPRD:13445;Name=gi|194353947;Note=The RefSeq transcript has 1 substitution%2C 1 non-frameshifting indel compared to this genomic sequence;exception=annotated by transcript or proteomic data;gbkey=mRNA;gene=PRR20A;product=proline rich 20A;transcript_id=gi|194353947
LJII01000012.1	BestRefSeq	exon	4599924	4600137	.	+	.	ID=id36;Parent=rna14;Dbxref=GeneID:122183,Genbank:NM_198441.2,HGNC:HGNC:24754,HPRD:13445;Note=The RefSeq transcript has 1 substitution%2C 1 non-frameshifting indel compared to this genomic sequence;exception=annotated by transcript or proteomic data;gbkey=mRNA;gene=PRR20A;product=proline rich 20A;transcript_id=gi|194353947
LJII01000012.1	BestRefSeq	exon	4600292	4600362	.	+	.	ID=id37;Parent=rna14;Dbxref=GeneID:122183,Genbank:NM_198441.2,HGNC:HGNC:24754,HPRD:13445;Note=The RefSeq transcript has 1 substitution%2C 1 non-frameshifting indel compared to this genomic sequence;exception=annotated by transcript or proteomic data;gbkey=mRNA;gene=PRR20A;product=proline rich 20A;transcript_id=gi|194353947
LJII01000012.1	BestRefSeq	exon	4601381	4602941	.	+	.	ID=id38;Parent=rna14;Dbxref=GeneID:122183,Genbank:NM_198441.2,HGNC:HGNC:24754,HPRD:13445;Note=The RefSeq transcript has 1 substitution%2C 1 non-frameshifting indel compared to this genomic sequence;exception=annotated by transcript or proteomic data;gbkey=mRNA;gene=PRR20A;product=proline rich 20A;transcript_id=gi|194353947
LJII01000012.1	BestRefSeq	mRNA	4599924	4602941	.	+	.	ID=rna15;Parent=gene12;Dbxref=GeneID:729233,Genbank:NM_001130404.1,HGNC:HGNC:37220;Name=gi|194353948;Note=The RefSeq transcript has 1 substitution%2C 1 non-frameshifting indel compared to this genomic sequence;exception=annotated by transcript or proteomic data;gbkey=mRNA;gene=PRR20B;product=proline rich 20B;transcript_id=gi|194353948
LJII01000012.1	BestRefSeq	exon	4599924	4600137	.	+	.	ID=id39;Parent=rna15;Dbxref=GeneID:729233,Genbank:NM_001130404.1,HGNC:HGNC:37220;Note=The RefSeq transcript has 1 substitution%2C 1 non-frameshifting indel compared to this genomic sequence;exception=annotated by transcript or proteomic data;gbkey=mRNA;gene=PRR20B;product=proline rich 20B;transcript_id=gi|194353948
LJII01000012.1	BestRefSeq	exon	4600292	4600362	.	+	.	ID=id40;Parent=rna15;Dbxref=GeneID:729233,Genbank:NM_001130404.1,HGNC:HGNC:37220;Note=The RefSeq transcript has 1 substitution%2C 1 non-frameshifting indel compared to this genomic sequence;exception=annotated by transcript or proteomic data;gbkey=mRNA;gene=PRR20B;product=proline rich 20B;transcript_id=gi|194353948
LJII01000012.1	BestRefSeq	exon	4601381	4602941	.	+	.	ID=id41;Parent=rna15;Dbxref=GeneID:729233,Genbank:NM_001130404.1,HGNC:HGNC:37220;Note=The RefSeq transcript has 1 substitution%2C 1 non-frameshifting indel compared to this genomic sequence;exception=annotated by transcript or proteomic data;gbkey=mRNA;gene=PRR20B;product=proline rich 20B;transcript_id=gi|194353948
LJII01000012.1	BestRefSeq	CDS	4600311	4600362	.	+	0	ID=cds3;Parent=rna15;Dbxref=GeneID:729233,Genbank:NP_001123876.1,HGNC:HGNC:37220;Name=NP_001123876.1;gbkey=CDS;gene=PRR20B;product=proline-rich protein 20B;protein_id=NP_001123876.1
LJII01000012.1	BestRefSeq	CDS	4601381	4601994	.	+	2	ID=cds3;Parent=rna15;Dbxref=GeneID:729233,Genbank:NP_001123876.1,HGNC:HGNC:37220;Name=NP_001123876.1;gbkey=CDS;gene=PRR20B;product=proline-rich protein 20B;protein_id=NP_001123876.1
LJII01000012.1	BestRefSeq	CDS	4600311	4600362	.	+	0	ID=cds4;Parent=rna14;Dbxref=GeneID:122183,Genbank:NP_940843.1,HGNC:HGNC:24754,HPRD:13445;Name=NP_940843.1;gbkey=CDS;gene=PRR20A;product=proline-rich protein 20A;protein_id=NP_940843.1
LJII01000012.1	BestRefSeq	CDS	4601381	4601994	.	+	2	ID=cds4;Parent=rna14;Dbxref=GeneID:122183,Genbank:NP_940843.1,HGNC:HGNC:24754,HPRD:13445;Name=NP_940843.1;gbkey=CDS;gene=PRR20A;product=proline-rich protein 20A;protein_id=NP_940843.1
###
LJII01000012.1	BestRefSeq	gene	4599924	4602941	.	+	.	ID=gene14;Dbxref=GeneID:729240,HGNC:HGNC:37221;Name=PRR20C;description=proline rich 20C;gbkey=Gene;gene=PRR20C
LJII01000012.1	BestRefSeq	gene	4599924	4602941	.	+	.	ID=gene15;Dbxref=GeneID:122183,HGNC:HGNC:24754,HPRD:13445;Name=PRR20A;description=proline rich 20A;gbkey=Gene;gene=PRR20A;gene_synonym=PRR20
LJII01000012.1	BestRefSeq	mRNA	4599924	4602941	.	+	.	ID=rna16;Parent=gene15;Dbxref=GeneID:122183,Genbank:NM_198441.2,HGNC:HGNC:24754,HPRD:13445;Name=gi|194353947;Note=The RefSeq transcript has 1 substitution%2C 1 non-frameshifting indel compared to this genomic sequence;exception=annotated by transcript or proteomic data;gbkey=mRNA;gene=PRR20A;product=proline rich 20A;transcript_id=gi|194353947
LJII01000012.1	BestRefSeq	exon	4599924	4600137	.	+	.	ID=id42;Parent=rna16;Dbxref=GeneID:122183,Genbank:NM_198441.2,HGNC:HGNC:24754,HPRD:13445;Note=The RefSeq transcript has 1 substitution%2C 1 non-frameshifting indel compared to this genomic sequence;exception=annotated by transcript or proteomic data;gbkey=mRNA;gene=PRR20A;product=proline rich 20A;transcript_id=gi|194353947
LJII01000012.1	BestRefSeq	exon	4600292	4600362	.	+	.	ID=id43;Parent=rna16;Dbxref=GeneID:122183,Genbank:NM_198441.2,HGNC:HGNC:24754,HPRD:13445;Note=The RefSeq transcript has 1 substitution%2C 1 non-frameshifting indel compared to this genomic sequence;exception=annotated by transcript or proteomic data;gbkey=mRNA;gene=PRR20A;product=proline rich 20A;transcript_id=gi|194353947
LJII01000012.1	BestRefSeq	exon	4601381	4602941	.	+	.	ID=id44;Parent=rna16;Dbxref=GeneID:122183,Genbank:NM_198441.2,HGNC:HGNC:24754,HPRD:13445;Note=The RefSeq transcript has 1 substitution%2C 1 non-frameshifting indel compared to this genomic sequence;exception=annotated by transcript or proteomic data;gbkey=mRNA;gene=PRR20A;product=proline rich 20A;transcript_id=gi|194353947
LJII01000012.1	BestRefSeq	mRNA	4599924	4602941	.	+	.	ID=rna17;Parent=gene14;Dbxref=GeneID:729240,Genbank:NM_001130405.1,HGNC:HGNC:37221;Name=gi|194353950;Note=The RefSeq transcript has 1 substitution%2C 1 non-frameshifting indel compared to this genomic sequence;exception=annotated by transcript or proteomic data;gbkey=mRNA;gene=PRR20C;product=proline rich 20C;transcript_id=gi|194353950
LJII01000012.1	BestRefSeq	exon	4599924	4600137	.	+	.	ID=id45;Parent=rna17;Dbxref=GeneID:729240,Genbank:NM_001130405.1,HGNC:HGNC:37221;Note=The RefSeq transcript has 1 substitution%2C 1 non-frameshifting indel compared to this genomic sequence;exception=annotated by transcript or proteomic data;gbkey=mRNA;gene=PRR20C;product=proline rich 20C;transcript_id=gi|194353950
LJII01000012.1	BestRefSeq	exon	4600292	4600362	.	+	.	ID=id46;Parent=rna17;Dbxref=GeneID:729240,Genbank:NM_001130405.1,HGNC:HGNC:37221;Note=The RefSeq transcript has 1 substitution%2C 1 non-frameshifting indel compared to this genomic sequence;exception=annotated by transcript or proteomic data;gbkey=mRNA;gene=PRR20C;product=proline rich 20C;transcript_id=gi|194353950
LJII01000012.1	BestRefSeq	exon	4601381	4602941	.	+	.	ID=id47;Parent=rna17;Dbxref=GeneID:729240,Genbank:NM_001130405.1,HGNC:HGNC:37221;Note=The RefSeq transcript has 1 substitution%2C 1 non-frameshifting indel compared to this genomic sequence;exception=annotated by transcript or proteomic data;gbkey=mRNA;gene=PRR20C;product=proline rich 20C;transcript_id=gi|194353950
LJII01000012.1	BestRefSeq	CDS	4600311	4600362	.	+	0	ID=cds5;Parent=rna17;Dbxref=GeneID:729240,Genbank:NP_001123877.1,HGNC:HGNC:37221;Name=NP_001123877.1;gbkey=CDS;gene=PRR20C;product=proline-rich protein 20C;protein_id=NP_001123877.1
LJII01000012.1	BestRefSeq	CDS	4601381	4601994	.	+	2	ID=cds5;Parent=rna17;Dbxref=GeneID:729240,Genbank:NP_001123877.1,HGNC:HGNC:37221;Name=NP_001123877.1;gbkey=CDS;gene=PRR20C;product=proline-rich protein 20C;protein_id=NP_001123877.1
LJII01000012.1	BestRefSeq	CDS	4600311	4600362	.	+	0	ID=cds6;Parent=rna16;Dbxref=GeneID:122183,Genbank:NP_940843.1,HGNC:HGNC:24754,HPRD:13445;Name=NP_940843.1;gbkey=CDS;gene=PRR20A;product=proline-rich protein 20A;protein_id=NP_940843.1
LJII01000012.1	BestRefSeq	CDS	4601381	4601994	.	+	2	ID=cds6;Parent=rna16;Dbxref=GeneID:122183,Genbank:NP_940843.1,HGNC:HGNC:24754,HPRD:13445;Name=NP_940843.1;gbkey=CDS;gene=PRR20A;product=proline-rich protein 20A;protein_id=NP_940843.1
###
LJII01000012.1	BestRefSeq	gene	4599924	4602941	.	+	.	ID=gene16;Dbxref=GeneID:729246,HGNC:HGNC:37222;Name=PRR20D;description=proline rich 20D;gbkey=Gene;gene=PRR20D
LJII01000012.1	BestRefSeq	gene	4599924	4602941	.	+	.	ID=gene17;Dbxref=GeneID:122183,HGNC:HGNC:24754,HPRD:13445;Name=PRR20A;description=proline rich 20A;gbkey=Gene;gene=PRR20A;gene_synonym=PRR20
LJII01000012.1	BestRefSeq	mRNA	4599924	4602941	.	+	.	ID=rna18;Parent=gene17;Dbxref=GeneID:122183,Genbank:NM_198441.2,HGNC:HGNC:24754,HPRD:13445;Name=gi|194353947;Note=The RefSeq transcript has 1 substitution%2C 1 non-frameshifting indel compared to this genomic sequence;exception=annotated by transcript or proteomic data;gbkey=mRNA;gene=PRR20A;product=proline rich 20A;transcript_id=gi|194353947
LJII01000012.1	BestRefSeq	exon	4599924	4600137	.	+	.	ID=id48;Parent=rna18;Dbxref=GeneID:122183,Genbank:NM_198441.2,HGNC:HGNC:24754,HPRD:13445;Note=The RefSeq transcript has 1 substitution%2C 1 non-frameshifting indel compared to this genomic sequence;exception=annotated by transcript or proteomic data;gbkey=mRNA;gene=PRR20A;product=proline rich 20A;transcript_id=gi|194353947
LJII01000012.1	BestRefSeq	exon	4600292	4600362	.	+	.	ID=id49;Parent=rna18;Dbxref=GeneID:122183,Genbank:NM_198441.2,HGNC:HGNC:24754,HPRD:13445;Note=The RefSeq transcript has 1 substitution%2C 1 non-frameshifting indel compared to this genomic sequence;exception=annotated by transcript or proteomic data;gbkey=mRNA;gene=PRR20A;product=proline rich 20A;transcript_id=gi|194353947
LJII01000012.1	BestRefSeq	exon	4601381	4602941	.	+	.	ID=id50;Parent=rna18;Dbxref=GeneID:122183,Genbank:NM_198441.2,HGNC:HGNC:24754,HPRD:13445;Note=The RefSeq transcript has 1 substitution%2C 1 non-frameshifting indel compared to this genomic sequence;exception=annotated by transcript or proteomic data;gbkey=mRNA;gene=PRR20A;product=proline rich 20A;transcript_id=gi|194353947
LJII01000012.1	BestRefSeq	mRNA	4599924	4602941	.	+	.	ID=rna19;Parent=gene16;Dbxref=GeneID:729246,Genbank:NM_001130406.1,HGNC:HGNC:37222;Name=gi|194353952;Note=The RefSeq transcript has 1 substitution%2C 1 non-frameshifting indel compared to this genomic sequence;exception=annotated by transcript or proteomic data;gbkey=mRNA;gene=PRR20D;product=proline rich 20D;transcript_id=gi|194353952
LJII01000012.1	BestRefSeq	exon	4599924	4600137	.	+	.	ID=id51;Parent=rna19;Dbxref=GeneID:729246,Genbank:NM_001130406.1,HGNC:HGNC:37222;Note=The RefSeq transcript has 1 substitution%2C 1 non-frameshifting indel compared to this genomic sequence;exception=annotated by transcript or proteomic data;gbkey=mRNA;gene=PRR20D;product=proline rich 20D;transcript_id=gi|194353952
LJII01000012.1	BestRefSeq	exon	4600292	4600362	.	+	.	ID=id52;Parent=rna19;Dbxref=GeneID:729246,Genbank:NM_001130406.1,HGNC:HGNC:37222;Note=The RefSeq transcript has 1 substitution%2C 1 non-frameshifting indel compared to this genomic sequence;exception=annotated by transcript or proteomic data;gbkey=mRNA;gene=PRR20D;product=proline rich 20D;transcript_id=gi|194353952
LJII01000012.1	BestRefSeq	exon	4601381	4602941	.	+	.	ID=id53;Parent=rna19;Dbxref=GeneID:729246,Genbank:NM_001130406.1,HGNC:HGNC:37222;Note=The RefSeq transcript has 1 substitution%2C 1 non-frameshifting indel compared to this genomic sequence;exception=annotated by transcript or proteomic data;gbkey=mRNA;gene=PRR20D;product=proline rich 20D;transcript_id=gi|194353952
LJII01000012.1	BestRefSeq	CDS	4600311	4600362	.	+	0	ID=cds7;Parent=rna19;Dbxref=GeneID:729246,Genbank:NP_001123878.1,HGNC:HGNC:37222;Name=NP_001123878.1;gbkey=CDS;gene=PRR20D;product=proline-rich protein 20D;protein_id=NP_001123878.1
LJII01000012.1	BestRefSeq	CDS	4601381	4601994	.	+	2	ID=cds7;Parent=rna19;Dbxref=GeneID:729246,Genbank:NP_001123878.1,HGNC:HGNC:37222;Name=NP_001123878.1;gbkey=CDS;gene=PRR20D;product=proline-rich protein 20D;protein_id=NP_001123878.1
LJII01000012.1	BestRefSeq	CDS	4600311	4600362	.	+	0	ID=cds8;Parent=rna18;Dbxref=GeneID:122183,Genbank:NP_940843.1,HGNC:HGNC:24754,HPRD:13445;Name=NP_940843.1;gbkey=CDS;gene=PRR20A;product=proline-rich protein 20A;protein_id=NP_940843.1
LJII01000012.1	BestRefSeq	CDS	4601381	4601994	.	+	2	ID=cds8;Parent=rna18;Dbxref=GeneID:122183,Genbank:NP_940843.1,HGNC:HGNC:24754,HPRD:13445;Name=NP_940843.1;gbkey=CDS;gene=PRR20A;product=proline-rich protein 20A;protein_id=NP_940843.1
###
LJII01000012.1	BestRefSeq	gene	4599924	4602941	.	+	.	ID=gene18;Dbxref=GeneID:729250,HGNC:HGNC:37223;Name=PRR20E;description=proline rich 20E;gbkey=Gene;gene=PRR20E
LJII01000012.1	BestRefSeq	gene	4599924	4602941	.	+	.	ID=gene19;Dbxref=GeneID:122183,HGNC:HGNC:24754,HPRD:13445;Name=PRR20A;description=proline rich 20A;gbkey=Gene;gene=PRR20A;gene_synonym=PRR20
LJII01000012.1	BestRefSeq	mRNA	4599924	4602941	.	+	.	ID=rna20;Parent=gene19;Dbxref=GeneID:122183,Genbank:NM_198441.2,HGNC:HGNC:24754,HPRD:13445;Name=gi|194353947;Note=The RefSeq transcript has 1 substitution%2C 1 non-frameshifting indel compared to this genomic sequence;exception=annotated by transcript or proteomic data;gbkey=mRNA;gene=PRR20A;product=proline rich 20A;transcript_id=gi|194353947
LJII01000012.1	BestRefSeq	exon	4599924	4600137	.	+	.	ID=id54;Parent=rna20;Dbxref=GeneID:122183,Genbank:NM_198441.2,HGNC:HGNC:24754,HPRD:13445;Note=The RefSeq transcript has 1 substitution%2C 1 non-frameshifting indel compared to this genomic sequence;exception=annotated by transcript or proteomic data;gbkey=mRNA;gene=PRR20A;product=proline rich 20A;transcript_id=gi|194353947
LJII01000012.1	BestRefSeq	exon	4600292	4600362	.	+	.	ID=id55;Parent=rna20;Dbxref=GeneID:122183,Genbank:NM_198441.2,HGNC:HGNC:24754,HPRD:13445;Note=The RefSeq transcript has 1 substitution%2C 1 non-frameshifting indel compared to this genomic sequence;exception=annotated by transcript or proteomic data;gbkey=mRNA;gene=PRR20A;product=proline rich 20A;transcript_id=gi|194353947
LJII01000012.1	BestRefSeq	exon	4601381	4602941	.	+	.	ID=id56;Parent=rna20;Dbxref=GeneID:122183,Genbank:NM_198441.2,HGNC:HGNC:24754,HPRD:13445;Note=The RefSeq transcript has 1 substitution%2C 1 non-frameshifting indel compared to this genomic sequence;exception=annotated by transcript or proteomic data;gbkey=mRNA;gene=PRR20A;product=proline rich 20A;transcript_id=gi|194353947
LJII01000012.1	BestRefSeq	mRNA	4599924	4602941	.	+	.	ID=rna21;Parent=gene18;Dbxref=GeneID:729250,Genbank:NM_001130407.1,HGNC:HGNC:37223;Name=gi|194353954;Note=The RefSeq transcript has 1 substitution%2C 1 non-frameshifting indel compared to this genomic sequence;exception=annotated by transcript or proteomic data;gbkey=mRNA;gene=PRR20E;product=proline rich 20E;transcript_id=gi|194353954
LJII01000012.1	BestRefSeq	exon	4599924	4600137	.	+	.	ID=id57;Parent=rna21;Dbxref=GeneID:729250,Genbank:NM_001130407.1,HGNC:HGNC:37223;Note=The RefSeq transcript has 1 substitution%2C 1 non-frameshifting indel compared to this genomic sequence;exception=annotated by transcript or proteomic data;gbkey=mRNA;gene=PRR20E;product=proline rich 20E;transcript_id=gi|194353954
LJII01000012.1	BestRefSeq	exon	4600292	4600362	.	+	.	ID=id58;Parent=rna21;Dbxref=GeneID:729250,Genbank:NM_001130407.1,HGNC:HGNC:37223;Note=The RefSeq transcript has 1 substitution%2C 1 non-frameshifting indel compared to this genomic sequence;exception=annotated by transcript or proteomic data;gbkey=mRNA;gene=PRR20E;product=proline rich 20E;transcript_id=gi|194353954
LJII01000012.1	BestRefSeq	exon	4601381	4602941	.	+	.	ID=id59;Parent=rna21;Dbxref=GeneID:729250,Genbank:NM_001130407.1,HGNC:HGNC:37223;Note=The RefSeq transcript has 1 substitution%2C 1 non-frameshifting indel compared to this genomic sequence;exception=annotated by transcript or proteomic data;gbkey=mRNA;gene=PRR20E;product=proline rich 20E;transcript_id=gi|194353954
LJII01000012.1	BestRefSeq	CDS	4600311	4600362	.	+	0	ID=cds9;Parent=rna21;Dbxref=GeneID:729250,Genbank:NP_001123879.1,HGNC:HGNC:37223;Name=NP_001123879.1;gbkey=CDS;gene=PRR20E;product=proline-rich protein 20E;protein_id=NP_001123879.1
LJII01000012.1	BestRefSeq	CDS	4601381	4601994	.	+	2	ID=cds9;Parent=rna21;Dbxref=GeneID:729250,Genbank:NP_001123879.1,HGNC:HGNC:37223;Name=NP_001123879.1;gbkey=CDS;gene=PRR20E;product=proline-rich protein 20E;protein_id=NP_001123879.1
LJII01000012.1	BestRefSeq	CDS	4600311	4600362	.	+	0	ID=cds10;Parent=rna20;Dbxref=GeneID:122183,Genbank:NP_940843.1,HGNC:HGNC:24754,HPRD:13445;Name=NP_940843.1;gbkey=CDS;gene=PRR20A;product=proline-rich protein 20A;protein_id=NP_940843.1
LJII01000012.1	BestRefSeq	CDS	4601381	4601994	.	+	2	ID=cds10;Parent=rna20;Dbxref=GeneID:122183,Genbank:NP_940843.1,HGNC:HGNC:24754,HPRD:13445;Name=NP_940843.1;gbkey=CDS;gene=PRR20A;product=proline-rich protein 20A;protein_id=NP_940843.1
###
LJII01000014.1	BestRefSeq	gene	34234674	34250013	.	+	.	ID=gene20;Dbxref=GeneID:26494,HGNC:HGNC:8484;Name=OR8G1;description=olfactory receptor%2C family 8%2C subfamily G%2C member 1 (gene/pseudogene);end_range=34250013,.;gbkey=Gene;gene=OR8G1;gene_synonym=HSTPCR25,OR8G1P,TPCR25;partial=true;pseudo=true
LJII01000014.1	BestRefSeq	mRNA	34234674	34250013	.	+	.	ID=rna22;Parent=gene20;Dbxref=GeneID:26494,Genbank:NM_001002905.1,HGNC:HGNC:8484;Name=gi|50897297;Note=The RefSeq transcript has 11 substitutions and aligns at 99%25 coverage compared to this genomic sequence;end_range=34250013,.;exception=annotated by transcript or proteomic data;gbkey=mRNA;gene=OR8G1;partial=true;product=olfactory receptor%2C family 8%2C subfamily G%2C member 1 (gene/pseudogene)%2C transcript variant 1%2C coding;transcript_id=gi|50897297
LJII01000014.1	BestRefSeq	exon	34234674	34235534	.	+	.	ID=id60;Parent=rna22;Dbxref=GeneID:26494,Genbank:NM_001002905.1,HGNC:HGNC:8484;Note=The RefSeq transcript has 11 substitutions and aligns at 99%25 coverage compared to this genomic sequence;exception=annotated by transcript or proteomic data;gbkey=mRNA;gene=OR8G1;partial=true;product=olfactory receptor%2C family 8%2C subfamily G%2C member 1 (gene/pseudogene)%2C transcript variant 1%2C coding;transcript_id=gi|50897297
LJII01000014.1	BestRefSeq	exon	34249943	34250013	.	+	.	ID=id61;Parent=rna22;Dbxref=GeneID:26494,Genbank:NM_001002905.1,HGNC:HGNC:8484;Note=The RefSeq transcript has 11 substitutions and aligns at 99%25 coverage compared to this genomic sequence;end_range=34250013,.;exception=annotated by transcript or proteomic data;gbkey=mRNA;gene=OR8G1;partial=true;product=olfactory receptor%2C family 8%2C subfamily G%2C member 1 (gene/pseudogene)%2C transcript variant 1%2C coding;transcript_id=gi|50897297
LJII01000014.1	BestRefSeq	CDS	34234674	34235534	.	+	0	ID=cds11;Parent=rna22;Dbxref=GeneID:26494,Genbank:NP_001002905.1,HGNC:HGNC:8484;Name=NP_001002905.1;Note=The RefSeq protein has 6 substitutions and aligns at 99%25 coverage compared to this genomic sequence;exception=annotated by transcript or proteomic data;gbkey=CDS;gene=OR8G1;partial=true;product=olfactory receptor 8G1;protein_id=NP_001002905.1;transl_except=(pos:34235448..34235450%2Caa:Tyr)
LJII01000014.1	BestRefSeq	CDS	34249943	34250013	.	+	0	ID=cds11;Parent=rna22;Dbxref=GeneID:26494,Genbank:NP_001002905.1,HGNC:HGNC:8484;Name=NP_001002905.1;Note=The RefSeq protein has 6 substitutions and aligns at 99%25 coverage compared to this genomic sequence;end_range=34250013,.;exception=annotated by transcript or proteomic data;gbkey=CDS;gene=OR8G1;partial=true;product=olfactory receptor 8G1;protein_id=NP_001002905.1;transl_except=(pos:34235448..34235450%2Caa:Tyr)
LJII01000014.1	BestRefSeq	gene	34248977	34250017	.	+	.	ID=gene21;Dbxref=GeneID:219865,HGNC:HGNC:19622,HPRD:17790;Name=OR8G5;description=olfactory receptor%2C family 8%2C subfamily G%2C member 5;gbkey=Gene;gene=OR8G5;gene_synonym=OR11-298,OR8G5P,OR8G6
LJII01000014.1	BestRefSeq	mRNA	34248977	34250017	.	+	.	ID=rna23;Parent=gene21;Dbxref=GeneID:219865,Genbank:NM_001005198.1,HGNC:HGNC:19622,HPRD:17790;Name=gi|52353353;gbkey=mRNA;gene=OR8G5;product=olfactory receptor%2C family 8%2C subfamily G%2C member 5;transcript_id=gi|52353353
LJII01000014.1	BestRefSeq	exon	34248977	34250017	.	+	.	ID=id62;Parent=rna23;Dbxref=GeneID:219865,Genbank:NM_001005198.1,HGNC:HGNC:19622,HPRD:17790;gbkey=mRNA;gene=OR8G5;product=olfactory receptor%2C family 8%2C subfamily G%2C member 5;transcript_id=gi|52353353
LJII01000014.1	BestRefSeq	CDS	34248977	34250017	.	+	0	ID=cds12;Parent=rna23;Dbxref=GeneID:219865,Genbank:NP_001005198.1,HGNC:HGNC:19622,HPRD:17790;Name=NP_001005198.1;gbkey=CDS;gene=OR8G5;product=olfactory receptor 8G5;protein_id=NP_001005198.1
###
LJII01000015.1	BestRefSeq	gene	41476603	41493282	.	+	.	ID=gene22;Dbxref=GeneID:92703,HGNC:HGNC:20173;Name=TMEM183A;description=transmembrane protein 183A;gbkey=Gene;gene=TMEM183A;gene_synonym=C1orf37
LJII01000015.1	BestRefSeq	mRNA	41476603	41493282	.	+	.	ID=rna24;Parent=gene22;Dbxref=GeneID:92703,Genbank:NM_138391.4,HGNC:HGNC:20173;Name=gi|115529436;Note=The RefSeq transcript has 1 substitution compared to this genomic sequence;exception=annotated by transcript or proteomic data;gbkey=mRNA;gene=TMEM183A;product=transmembrane protein 183A;transcript_id=gi|115529436
LJII01000015.1	BestRefSeq	exon	41476603	41476771	.	+	.	ID=id63;Parent=rna24;Dbxref=GeneID:92703,Genbank:NM_138391.4,HGNC:HGNC:20173;Note=The RefSeq transcript has 1 substitution compared to this genomic sequence;exception=annotated by transcript or proteomic data;gbkey=mRNA;gene=TMEM183A;product=transmembrane protein 183A;transcript_id=gi|115529436
LJII01000015.1	BestRefSeq	exon	41476971	41477060	.	+	.	ID=id64;Parent=rna24;Dbxref=GeneID:92703,Genbank:NM_138391.4,HGNC:HGNC:20173;Note=The RefSeq transcript has 1 substitution compared to this genomic sequence;exception=annotated by transcript or proteomic data;gbkey=mRNA;gene=TMEM183A;product=transmembrane protein 183A;transcript_id=gi|115529436
LJII01000015.1	BestRefSeq	exon	41477839	41478006	.	+	.	ID=id65;Parent=rna24;Dbxref=GeneID:92703,Genbank:NM_138391.4,HGNC:HGNC:20173;Note=The RefSeq transcript has 1 substitution compared to this genomic sequence;exception=annotated by transcript or proteomic data;gbkey=mRNA;gene=TMEM183A;product=transmembrane protein 183A;transcript_id=gi|115529436
LJII01000015.1	BestRefSeq	exon	41484103	41484262	.	+	.	ID=id66;Parent=rna24;Dbxref=GeneID:92703,Genbank:NM_138391.4,HGNC:HGNC:20173;Note=The RefSeq transcript has 1 substitution compared to this genomic sequence;exception=annotated by transcript or proteomic data;gbkey=mRNA;gene=TMEM183A;product=transmembrane protein 183A;transcript_id=gi|115529436
LJII01000015.1	BestRefSeq	exon	41485174	41485354	.	+	.	ID=id67;Parent=rna24;Dbxref=GeneID:92703,Genbank:NM_138391.4,HGNC:HGNC:20173;Note=The RefSeq transcript has 1 substitution compared to this genomic sequence;exception=annotated by transcript or proteomic data;gbkey=mRNA;gene=TMEM183A;product=transmembrane protein 183A;transcript_id=gi|115529436
LJII01000015.1	BestRefSeq	exon	41487695	41487775	.	+	.	ID=id68;Parent=rna24;Dbxref=GeneID:92703,Genbank:NM_138391.4,HGNC:HGNC:20173;Note=The RefSeq transcript has 1 substitution compared to this genomic sequence;exception=annotated by transcript or proteomic data;gbkey=mRNA;gene=TMEM183A;product=transmembrane protein 183A;transcript_id=gi|115529436
LJII01000015.1	BestRefSeq	exon	41490007	41490162	.	+	.	ID=id69;Parent=rna24;Dbxref=GeneID:92703,Genbank:NM_138391.4,HGNC:HGNC:20173;Note=The RefSeq transcript has 1 substitution compared to this genomic sequence;exception=annotated by transcript or proteomic data;gbkey=mRNA;gene=TMEM183A;product=transmembrane protein 183A;transcript_id=gi|115529436
LJII01000015.1	BestRefSeq	exon	41492068	41493282	.	+	.	ID=id70;Parent=rna24;Dbxref=GeneID:92703,Genbank:NM_138391.4,HGNC:HGNC:20173;Note=The RefSeq transcript has 1 substitution compared to this genomic sequence;exception=annotated by transcript or proteomic data;gbkey=mRNA;gene=TMEM183A;product=transmembrane protein 183A;transcript_id=gi|115529436
LJII01000015.1	BestRefSeq	gene	41476605	41492753	.	+	.	ID=gene23;Dbxref=GeneID:653659,HGNC:HGNC:33205,MIM:611365;Name=TMEM183B;description=transmembrane protein 183B;gbkey=Gene;gene=TMEM183B;gene_synonym=C1orf37-DUP
LJII01000015.1	BestRefSeq	mRNA	41476605	41492753	.	+	.	ID=rna25;Parent=gene23;Dbxref=GeneID:653659,Genbank:NM_001079809.1,HGNC:HGNC:33205,MIM:611365;Name=gi|119369511;Note=The RefSeq transcript has 10 substitutions compared to this genomic sequence;exception=annotated by transcript or proteomic data;gbkey=mRNA;gene=TMEM183B;product=transmembrane protein 183B;transcript_id=gi|119369511
LJII01000015.1	BestRefSeq	exon	41476605	41476771	.	+	.	ID=id71;Parent=rna25;Dbxref=GeneID:653659,Genbank:NM_001079809.1,HGNC:HGNC:33205,MIM:611365;Note=The RefSeq transcript has 10 substitutions compared to this genomic sequence;exception=annotated by transcript or proteomic data;gbkey=mRNA;gene=TMEM183B;product=transmembrane protein 183B;transcript_id=gi|119369511
LJII01000015.1	BestRefSeq	exon	41476971	41477060	.	+	.	ID=id72;Parent=rna25;Dbxref=GeneID:653659,Genbank:NM_001079809.1,HGNC:HGNC:33205,MIM:611365;Note=The RefSeq transcript has 10 substitutions compared to this genomic sequence;exception=annotated by transcript or proteomic data;gbkey=mRNA;gene=TMEM183B;product=transmembrane protein 183B;transcript_id=gi|119369511
LJII01000015.1	BestRefSeq	exon	41477839	41478006	.	+	.	ID=id73;Parent=rna25;Dbxref=GeneID:653659,Genbank:NM_001079809.1,HGNC:HGNC:33205,MIM:611365;Note=The RefSeq transcript has 10 substitutions compared to this genomic sequence;exception=annotated by transcript or proteomic data;gbkey=mRNA;gene=TMEM183B;product=transmembrane protein 183B;transcript_id=gi|119369511
LJII01000015.1	BestRefSeq	exon	41484103	41484262	.	+	.	ID=id74;Parent=rna25;Dbxref=GeneID:653659,Genbank:NM_001079809.1,HGNC:HGNC:33205,MIM:611365;Note=The RefSeq transcript has 10 substitutions compared to this genomic sequence;exception=annotated by transcript or proteomic data;gbkey=mRNA;gene=TMEM183B;product=transmembrane protein 183B;transcript_id=gi|119369511
LJII01000015.1	BestRefSeq	exon	41485174	41485354	.	+	.	ID=id75;Parent=rna25;Dbxref=GeneID:653659,Genbank:NM_001079809.1,HGNC:HGNC:33205,MIM:611365;Note=The RefSeq transcript has 10 substitutions compared to this genomic sequence;exception=annotated by transcript or proteomic data;gbkey=mRNA;gene=TMEM183B;product=transmembrane protein 183B;transcript_id=gi|119369511
LJII01000015.1	BestRefSeq	exon	41487695	41487775	.	+	.	ID=id76;Parent=rna25;Dbxref=GeneID:653659,Genbank:NM_001079809.1,HGNC:HGNC:33205,MIM:611365;Note=The RefSeq transcript has 10 substitutions compared to this genomic sequence;exception=annotated by transcript or proteomic data;gbkey=mRNA;gene=TMEM183B;product=transmembrane protein 183B;transcript_id=gi|119369511
LJII01000015.1	BestRefSeq	exon	41490007	41490162	.	+	.	ID=id77;Parent=rna25;Dbxref=GeneID:653659,Genbank:NM_001079809.1,HGNC:HGNC:33205,MIM:611365;Note=The RefSeq transcript has 10 substitutions compared to this genomic sequence;exception=annotated by transcript or proteomic data;gbkey=mRNA;gene=TMEM183B;product=transmembrane protein 183B;transcript_id=gi|119369511
LJII01000015.1	BestRefSeq	exon	41492068	41492753	.	+	.	ID=id78;Parent=rna25;Dbxref=GeneID:653659,Genbank:NM_001079809.1,HGNC:HGNC:33205,MIM:611365;Note=The RefSeq transcript has 10 substitutions compared to this genomic sequence;exception=annotated by transcript or proteomic data;gbkey=mRNA;gene=TMEM183B;product=transmembrane protein 183B;transcript_id=gi|119369511
LJII01000015.1	BestRefSeq	CDS	41476663	41476771	.	+	0	ID=cds13;Parent=rna24;Dbxref=GeneID:92703,Genbank:NP_612400.3,HGNC:HGNC:20173;Name=NP_612400.3;Note=The RefSeq protein has 1 substitution compared to this genomic sequence;exception=annotated by transcript or proteomic data;gbkey=CDS;gene=TMEM183A;product=transmembrane protein 183A;protein_id=NP_612400.3
LJII01000015.1	BestRefSeq	CDS	41476971	41477060	.	+	2	ID=cds13;Parent=rna24;Dbxref=GeneID:92703,Genbank:NP_612400.3,HGNC:HGNC:20173;Name=NP_612400.3;Note=The RefSeq protein has 1 substitution compared to this genomic sequence;exception=annotated by transcript or proteomic data;gbkey=CDS;gene=TMEM183A;product=transmembrane protein 183A;protein_id=NP_612400.3
LJII01000015.1	BestRefSeq	CDS	41477839	41478006	.	+	2	ID=cds13;Parent=rna24;Dbxref=GeneID:92703,Genbank:NP_612400.3,HGNC:HGNC:20173;Name=NP_612400.3;Note=The RefSeq protein has 1 substitution compared to this genomic sequence;exception=annotated by transcript or proteomic data;gbkey=CDS;gene=TMEM183A;product=transmembrane protein 183A;protein_id=NP_612400.3
LJII01000015.1	BestRefSeq	CDS	41484103	41484262	.	+	2	ID=cds13;Parent=rna24;Dbxref=GeneID:92703,Genbank:NP_612400.3,HGNC:HGNC:20173;Name=NP_612400.3;Note=The RefSeq protein has 1 substitution compared to this genomic sequence;exception=annotated by transcript or proteomic data;gbkey=CDS;gene=TMEM183A;product=transmembrane protein 183A;protein_id=NP_612400.3
LJII01000015.1	BestRefSeq	CDS	41485174	41485354	.	+	1	ID=cds13;Parent=rna24;Dbxref=GeneID:92703,Genbank:NP_612400.3,HGNC:HGNC:20173;Name=NP_612400.3;Note=The RefSeq protein has 1 substitution compared to this genomic sequence;exception=annotated by transcript or proteomic data;gbkey=CDS;gene=TMEM183A;product=transmembrane protein 183A;protein_id=NP_612400.3
LJII01000015.1	BestRefSeq	CDS	41487695	41487775	.	+	0	ID=cds13;Parent=rna24;Dbxref=GeneID:92703,Genbank:NP_612400.3,HGNC:HGNC:20173;Name=NP_612400.3;Note=The RefSeq protein has 1 substitution compared to this genomic sequence;exception=annotated by transcript or proteomic data;gbkey=CDS;gene=TMEM183A;product=transmembrane protein 183A;protein_id=NP_612400.3
LJII01000015.1	BestRefSeq	CDS	41490007	41490162	.	+	0	ID=cds13;Parent=rna24;Dbxref=GeneID:92703,Genbank:NP_612400.3,HGNC:HGNC:20173;Name=NP_612400.3;Note=The RefSeq protein has 1 substitution compared to this genomic sequence;exception=annotated by transcript or proteomic data;gbkey=CDS;gene=TMEM183A;product=transmembrane protein 183A;protein_id=NP_612400.3
LJII01000015.1	BestRefSeq	CDS	41492068	41492253	.	+	0	ID=cds13;Parent=rna24;Dbxref=GeneID:92703,Genbank:NP_612400.3,HGNC:HGNC:20173;Name=NP_612400.3;Note=The RefSeq protein has 1 substitution compared to this genomic sequence;exception=annotated by transcript or proteomic data;gbkey=CDS;gene=TMEM183A;product=transmembrane protein 183A;protein_id=NP_612400.3
LJII01000015.1	BestRefSeq	CDS	41476663	41476771	.	+	0	ID=cds14;Parent=rna25;Dbxref=GeneID:653659,Genbank:NP_001073277.1,HGNC:HGNC:33205,MIM:611365;Name=NP_001073277.1;Note=The RefSeq protein has 7 substitutions compared to this genomic sequence;exception=annotated by transcript or proteomic data;gbkey=CDS;gene=TMEM183B;product=transmembrane protein 183B;protein_id=NP_001073277.1
LJII01000015.1	BestRefSeq	CDS	41476971	41477060	.	+	2	ID=cds14;Parent=rna25;Dbxref=GeneID:653659,Genbank:NP_001073277.1,HGNC:HGNC:33205,MIM:611365;Name=NP_001073277.1;Note=The RefSeq protein has 7 substitutions compared to this genomic sequence;exception=annotated by transcript or proteomic data;gbkey=CDS;gene=TMEM183B;product=transmembrane protein 183B;protein_id=NP_001073277.1
LJII01000015.1	BestRefSeq	CDS	41477839	41478006	.	+	2	ID=cds14;Parent=rna25;Dbxref=GeneID:653659,Genbank:NP_001073277.1,HGNC:HGNC:33205,MIM:611365;Name=NP_001073277.1;Note=The RefSeq protein has 7 substitutions compared to this genomic sequence;exception=annotated by transcript or proteomic data;gbkey=CDS;gene=TMEM183B;product=transmembrane protein 183B;protein_id=NP_001073277.1
LJII01000015.1	BestRefSeq	CDS	41484103	41484262	.	+	2	ID=cds14;Parent=rna25;Dbxref=GeneID:653659,Genbank:NP_001073277.1,HGNC:HGNC:33205,MIM:611365;Name=NP_001073277.1;Note=The RefSeq protein has 7 substitutions compared to this genomic sequence;exception=annotated by transcript or proteomic data;gbkey=CDS;gene=TMEM183B;product=transmembrane protein 183B;protein_id=NP_001073277.1
LJII01000015.1	BestRefSeq	CDS	41485174	41485354	.	+	1	ID=cds14;Parent=rna25;Dbxref=GeneID:653659,Genbank:NP_001073277.1,HGNC:HGNC:33205,MIM:611365;Name=NP_001073277.1;Note=The RefSeq protein has 7 substitutions compared to this genomic sequence;exception=annotated by transcript or proteomic data;gbkey=CDS;gene=TMEM183B;product=transmembrane protein 183B;protein_id=NP_001073277.1
LJII01000015.1	BestRefSeq	CDS	41487695	41487775	.	+	0	ID=cds14;Parent=rna25;Dbxref=GeneID:653659,Genbank:NP_001073277.1,HGNC:HGNC:33205,MIM:611365;Name=NP_001073277.1;Note=The RefSeq protein has 7 substitutions compared to this genomic sequence;exception=annotated by transcript or proteomic data;gbkey=CDS;gene=TMEM183B;product=transmembrane protein 183B;protein_id=NP_001073277.1
LJII01000015.1	BestRefSeq	CDS	41490007	41490162	.	+	0	ID=cds14;Parent=rna25;Dbxref=GeneID:653659,Genbank:NP_001073277.1,HGNC:HGNC:33205,MIM:611365;Name=NP_001073277.1;Note=The RefSeq protein has 7 substitutions compared to this genomic sequence;exception=annotated by transcript or proteomic data;gbkey=CDS;gene=TMEM183B;product=transmembrane protein 183B;protein_id=NP_001073277.1
LJII01000015.1	BestRefSeq	CDS	41492068	41492253	.	+	0	ID=cds14;Parent=rna25;Dbxref=GeneID:653659,Genbank:NP_001073277.1,HGNC:HGNC:33205,MIM:611365;Name=NP_001073277.1;Note=The RefSeq protein has 7 substitutions compared to this genomic sequence;exception=annotated by transcript or proteomic data;gbkey=CDS;gene=TMEM183B;product=transmembrane protein 183B;protein_id=NP_001073277.1
###
LJII01000015.1	BestRefSeq	gene	44662371	44679035	.	-	.	ID=gene24;Dbxref=GeneID:653820,HGNC:HGNC:24805,MIM:614711;Name=FAM72B;description=family with sequence similarity 72 member B;gbkey=Gene;gene=FAM72B;gene_synonym=p17
LJII01000015.1	BestRefSeq	mRNA	44662371	44679035	.	-	.	ID=rna26;Parent=gene24;Dbxref=GeneID:653820,Genbank:NM_001100910.1,HGNC:HGNC:24805,MIM:614711;Name=gi|155029536;Note=The RefSeq transcript has 8 substitutions%2C 2 non-frameshifting indels compared to this genomic sequence;exception=annotated by transcript or proteomic data;gbkey=mRNA;gene=FAM72B;product=family with sequence similarity 72 member B;transcript_id=gi|155029536
LJII01000015.1	BestRefSeq	exon	44678056	44679035	.	-	.	ID=id79;Parent=rna26;Dbxref=GeneID:653820,Genbank:NM_001100910.1,HGNC:HGNC:24805,MIM:614711;Note=The RefSeq transcript has 8 substitutions%2C 2 non-frameshifting indels compared to this genomic sequence;exception=annotated by transcript or proteomic data;gbkey=mRNA;gene=FAM72B;product=family with sequence similarity 72 member B;transcript_id=gi|155029536
LJII01000015.1	BestRefSeq	exon	44675992	44676069	.	-	.	ID=id80;Parent=rna26;Dbxref=GeneID:653820,Genbank:NM_001100910.1,HGNC:HGNC:24805,MIM:614711;Note=The RefSeq transcript has 8 substitutions%2C 2 non-frameshifting indels compared to this genomic sequence;exception=annotated by transcript or proteomic data;gbkey=mRNA;gene=FAM72B;product=family with sequence similarity 72 member B;transcript_id=gi|155029536
LJII01000015.1	BestRefSeq	exon	44671936	44672060	.	-	.	ID=id81;Parent=rna26;Dbxref=GeneID:653820,Genbank:NM_001100910.1,HGNC:HGNC:24805,MIM:614711;Note=The RefSeq transcript has 8 substitutions%2C 2 non-frameshifting indels compared to this genomic sequence;exception=annotated by transcript or proteomic data;gbkey=mRNA;gene=FAM72B;product=family with sequence similarity 72 member B;transcript_id=gi|155029536
LJII01000015.1	BestRefSeq	exon	44662371	44663562	.	-	.	ID=id82;Parent=rna26;Dbxref=GeneID:653820,Genbank:NM_001100910.1,HGNC:HGNC:24805,MIM:614711;Note=The RefSeq transcript has 8 substitutions%2C 2 non-frameshifting indels compared to this genomic sequence;exception=annotated by transcript or proteomic data;gbkey=mRNA;gene=FAM72B;product=family with sequence similarity 72 member B;transcript_id=gi|155029536
LJII01000015.1	BestRefSeq	gene	44662445	44678601	.	-	.	ID=gene25;Dbxref=GeneID:729533,HGNC:HGNC:24044,MIM:614710;Name=FAM72A;description=family with sequence similarity 72 member A;gbkey=Gene;gene=FAM72A;gene_synonym=LMPIP
LJII01000015.1	BestRefSeq	mRNA	44662445	44678601	.	-	.	ID=rna27;Parent=gene25;Dbxref=GeneID:729533,Genbank:NM_001123168.1,HGNC:HGNC:24044,MIM:614710;Name=gi|178057344;gbkey=mRNA;gene=FAM72A;product=family with sequence similarity 72 member A;transcript_id=gi|178057344
LJII01000015.1	BestRefSeq	exon	44678056	44678601	.	-	.	ID=id83;Parent=rna27;Dbxref=GeneID:729533,Genbank:NM_001123168.1,HGNC:HGNC:24044,MIM:614710;gbkey=mRNA;gene=FAM72A;product=family with sequence similarity 72 member A;transcript_id=gi|178057344
LJII01000015.1	BestRefSeq	exon	44675992	44676069	.	-	.	ID=id84;Parent=rna27;Dbxref=GeneID:729533,Genbank:NM_001123168.1,HGNC:HGNC:24044,MIM:614710;gbkey=mRNA;gene=FAM72A;product=family with sequence similarity 72 member A;transcript_id=gi|178057344
LJII01000015.1	BestRefSeq	exon	44671936	44672060	.	-	.	ID=id85;Parent=rna27;Dbxref=GeneID:729533,Genbank:NM_001123168.1,HGNC:HGNC:24044,MIM:614710;gbkey=mRNA;gene=FAM72A;product=family with sequence similarity 72 member A;transcript_id=gi|178057344
LJII01000015.1	BestRefSeq	exon	44662445	44663562	.	-	.	ID=id86;Parent=rna27;Dbxref=GeneID:729533,Genbank:NM_001123168.1,HGNC:HGNC:24044,MIM:614710;gbkey=mRNA;gene=FAM72A;product=family with sequence similarity 72 member A;transcript_id=gi|178057344
LJII01000015.1	BestRefSeq	CDS	44678056	44678207	.	-	0	ID=cds15;Parent=rna26;Dbxref=GeneID:653820,Genbank:NP_001094380.1,HGNC:HGNC:24805,MIM:614711;Name=NP_001094380.1;Note=The RefSeq protein has 2 substitutions compared to this genomic sequence;exception=annotated by transcript or proteomic data;gbkey=CDS;gene=FAM72B;product=protein FAM72B;protein_id=NP_001094380.1
LJII01000015.1	BestRefSeq	CDS	44675992	44676069	.	-	1	ID=cds15;Parent=rna26;Dbxref=GeneID:653820,Genbank:NP_001094380.1,HGNC:HGNC:24805,MIM:614711;Name=NP_001094380.1;Note=The RefSeq protein has 2 substitutions compared to this genomic sequence;exception=annotated by transcript or proteomic data;gbkey=CDS;gene=FAM72B;product=protein FAM72B;protein_id=NP_001094380.1
LJII01000015.1	BestRefSeq	CDS	44671936	44672060	.	-	1	ID=cds15;Parent=rna26;Dbxref=GeneID:653820,Genbank:NP_001094380.1,HGNC:HGNC:24805,MIM:614711;Name=NP_001094380.1;Note=The RefSeq protein has 2 substitutions compared to this genomic sequence;exception=annotated by transcript or proteomic data;gbkey=CDS;gene=FAM72B;product=protein FAM72B;protein_id=NP_001094380.1
LJII01000015.1	BestRefSeq	CDS	44663468	44663562	.	-	2	ID=cds15;Parent=rna26;Dbxref=GeneID:653820,Genbank:NP_001094380.1,HGNC:HGNC:24805,MIM:614711;Name=NP_001094380.1;Note=The RefSeq protein has 2 substitutions compared to this genomic sequence;exception=annotated by transcript or proteomic data;gbkey=CDS;gene=FAM72B;product=protein FAM72B;protein_id=NP_001094380.1
LJII01000015.1	BestRefSeq	CDS	44678056	44678207	.	-	0	ID=cds16;Parent=rna27;Dbxref=GeneID:729533,Genbank:NP_001116640.1,HGNC:HGNC:24044,MIM:614710;Name=NP_001116640.1;gbkey=CDS;gene=FAM72A;product=protein FAM72A;protein_id=NP_001116640.1
LJII01000015.1	BestRefSeq	CDS	44675992	44676069	.	-	1	ID=cds16;Parent=rna27;Dbxref=GeneID:729533,Genbank:NP_001116640.1,HGNC:HGNC:24044,MIM:614710;Name=NP_001116640.1;gbkey=CDS;gene=FAM72A;product=protein FAM72A;protein_id=NP_001116640.1
LJII01000015.1	BestRefSeq	CDS	44671936	44672060	.	-	1	ID=cds16;Parent=rna27;Dbxref=GeneID:729533,Genbank:NP_001116640.1,HGNC:HGNC:24044,MIM:614710;Name=NP_001116640.1;gbkey=CDS;gene=FAM72A;product=protein FAM72A;protein_id=NP_001116640.1
LJII01000015.1	BestRefSeq	CDS	44663468	44663562	.	-	2	ID=cds16;Parent=rna27;Dbxref=GeneID:729533,Genbank:NP_001116640.1,HGNC:HGNC:24044,MIM:614710;Name=NP_001116640.1;gbkey=CDS;gene=FAM72A;product=protein FAM72A;protein_id=NP_001116640.1
###
LJII01000019.1	BestRefSeq	gene	35633278	35889760	.	+	.	ID=gene26;Dbxref=GeneID:440040;Name=LOC440040;description=glutamate receptor%2C metabotropic 5 pseudogene;gbkey=Gene;gene=LOC440040;pseudo=true
LJII01000019.1	BestRefSeq	transcript	35633278	35889760	.	+	.	ID=rna28;Parent=gene26;Dbxref=GeneID:440040,Genbank:NR_027044.1;Name=gi|224451015;Note=The RefSeq transcript has 12 substitutions%2C 8 non-frameshifting indels compared to this genomic sequence;exception=annotated by transcript or proteomic data;gbkey=misc_RNA;gene=LOC440040;product=glutamate receptor%2C metabotropic 5 pseudogene;transcript_id=gi|224451015
LJII01000019.1	BestRefSeq	exon	35633278	35633465	.	+	.	ID=id87;Parent=rna28;Dbxref=GeneID:440040,Genbank:NR_027044.1;Note=The RefSeq transcript has 12 substitutions%2C 8 non-frameshifting indels compared to this genomic sequence;exception=annotated by transcript or proteomic data;gbkey=misc_RNA;gene=LOC440040;product=glutamate receptor%2C metabotropic 5 pseudogene;transcript_id=gi|224451015
LJII01000019.1	BestRefSeq	exon	35650682	35651535	.	+	.	ID=id88;Parent=rna28;Dbxref=GeneID:440040,Genbank:NR_027044.1;Note=The RefSeq transcript has 12 substitutions%2C 8 non-frameshifting indels compared to this genomic sequence;exception=annotated by transcript or proteomic data;gbkey=misc_RNA;gene=LOC440040;product=glutamate receptor%2C metabotropic 5 pseudogene;transcript_id=gi|224451015
LJII01000019.1	BestRefSeq	exon	35863187	35863436	.	+	.	ID=id89;Parent=rna28;Dbxref=GeneID:440040,Genbank:NR_027044.1;Note=The RefSeq transcript has 12 substitutions%2C 8 non-frameshifting indels compared to this genomic sequence;exception=annotated by transcript or proteomic data;gbkey=misc_RNA;gene=LOC440040;product=glutamate receptor%2C metabotropic 5 pseudogene;transcript_id=gi|224451015
LJII01000019.1	BestRefSeq	exon	35871331	35871415	.	+	.	ID=id90;Parent=rna28;Dbxref=GeneID:440040,Genbank:NR_027044.1;Note=The RefSeq transcript has 12 substitutions%2C 8 non-frameshifting indels compared to this genomic sequence;exception=annotated by transcript or proteomic data;gbkey=misc_RNA;gene=LOC440040;product=glutamate receptor%2C metabotropic 5 pseudogene;transcript_id=gi|224451015
LJII01000019.1	BestRefSeq	exon	35887005	35887027	.	+	.	ID=id91;Parent=rna28;Dbxref=GeneID:440040,Genbank:NR_027044.1;Note=The RefSeq transcript has 12 substitutions%2C 8 non-frameshifting indels compared to this genomic sequence;exception=annotated by transcript or proteomic data;gbkey=misc_RNA;gene=LOC440040;product=glutamate receptor%2C metabotropic 5 pseudogene;transcript_id=gi|224451015
LJII01000019.1	BestRefSeq	exon	35887888	35887985	.	+	.	ID=id92;Parent=rna28;Dbxref=GeneID:440040,Genbank:NR_027044.1;Note=The RefSeq transcript has 12 substitutions%2C 8 non-frameshifting indels compared to this genomic sequence;exception=annotated by transcript or proteomic data;gbkey=misc_RNA;gene=LOC440040;product=glutamate receptor%2C metabotropic 5 pseudogene;transcript_id=gi|224451015
LJII01000019.1	BestRefSeq	exon	35889084	35889760	.	+	.	ID=id93;Parent=rna28;Dbxref=GeneID:440040,Genbank:NR_027044.1;Note=The RefSeq transcript has 12 substitutions%2C 8 non-frameshifting indels compared to this genomic sequence;exception=annotated by transcript or proteomic data;gbkey=misc_RNA;gene=LOC440040;product=glutamate receptor%2C metabotropic 5 pseudogene;transcript_id=gi|224451015
LJII01000019.1	BestRefSeq	gene	35635561	35863436	.	+	.	ID=gene27;Dbxref=GeneID:2915,HGNC:HGNC:4597,MIM:604102;Name=GRM5;description=glutamate receptor%2C metabotropic 5;end_range=35863436,.;gbkey=Gene;gene=GRM5;gene_synonym=GPRC1E,mGlu5,MGLUR5,PPP1R86;partial=true
LJII01000019.1	BestRefSeq	mRNA	35650682	35863436	.	+	.	ID=rna29;Parent=gene27;Dbxref=GeneID:2915,Genbank:NM_001143831.2,HGNC:HGNC:4597,MIM:604102;Name=gi|225903435;Note=The RefSeq transcript has 10 substitutions%2C 3 frameshifts%2C 4 non-frameshifting indels and aligns at 14%25 coverage compared to this genomic sequence;end_range=35863436,.;exception=annotated by transcript or proteomic data;gbkey=mRNA;gene=GRM5;partial=true;product=glutamate receptor%2C metabotropic 5%2C transcript variant a;transcript_id=gi|225903435
LJII01000019.1	BestRefSeq	exon	35650682	35651535	.	+	.	ID=id94;Parent=rna29;Dbxref=GeneID:2915,Genbank:NM_001143831.2,HGNC:HGNC:4597,MIM:604102;Note=The RefSeq transcript has 10 substitutions%2C 3 frameshifts%2C 4 non-frameshifting indels and aligns at 14%25 coverage compared to this genomic sequence;exception=annotated by transcript or proteomic data;gbkey=mRNA;gene=GRM5;partial=true;product=glutamate receptor%2C metabotropic 5%2C transcript variant a;transcript_id=gi|225903435
LJII01000019.1	BestRefSeq	exon	35863187	35863436	.	+	.	ID=id95;Parent=rna29;Dbxref=GeneID:2915,Genbank:NM_001143831.2,HGNC:HGNC:4597,MIM:604102;Note=The RefSeq transcript has 10 substitutions%2C 3 frameshifts%2C 4 non-frameshifting indels and aligns at 14%25 coverage compared to this genomic sequence;end_range=35863436,.;exception=annotated by transcript or proteomic data;gbkey=mRNA;gene=GRM5;partial=true;product=glutamate receptor%2C metabotropic 5%2C transcript variant a;transcript_id=gi|225903435
LJII01000019.1	BestRefSeq	CDS	35650878	35651535	.	+	0	ID=cds17;Parent=rna29;Dbxref=GeneID:2915,Genbank:NP_001137303.1,HGNC:HGNC:4597,MIM:604102;Name=NP_001137303.1;Note=isoform a precursor is encoded by transcript variant a%3B The RefSeq protein has 5 substitutions%2C 3 frameshifts and aligns at 24%25 coverage compared to this genomic sequence;exception=annotated by transcript or proteomic data;gbkey=CDS;gene=GRM5;partial=true;product=metabotropic glutamate receptor 5 isoform a precursor;protein_id=NP_001137303.1
LJII01000019.1	BestRefSeq	CDS	35863187	35863436	.	+	2	ID=cds17;Parent=rna29;Dbxref=GeneID:2915,Genbank:NP_001137303.1,HGNC:HGNC:4597,MIM:604102;Name=NP_001137303.1;Note=isoform a precursor is encoded by transcript variant a%3B The RefSeq protein has 5 substitutions%2C 3 frameshifts and aligns at 24%25 coverage compared to this genomic sequence;end_range=35863436,.;exception=annotated by transcript or proteomic data;gbkey=CDS;gene=GRM5;partial=true;product=metabotropic glutamate receptor 5 isoform a precursor;protein_id=NP_001137303.1
###
LJII01000019.1	BestRefSeq	gene	34880810	34891755	.	+	.	ID=gene28;Dbxref=GeneID:642612,HGNC:HGNC:38877;Name=TRIM49C;description=tripartite motif containing 49C;gbkey=Gene;gene=TRIM49C;gene_synonym=TRIM49L2
LJII01000019.1	BestRefSeq	mRNA	34880810	34891755	.	+	.	ID=rna30;Parent=gene28;Dbxref=GeneID:642612,Genbank:NM_001195234.1,HGNC:HGNC:38877;Name=gi|305377071;Note=The RefSeq transcript has 41 substitutions%2C 1 non-frameshifting indel compared to this genomic sequence;exception=annotated by transcript or proteomic data;gbkey=mRNA;gene=TRIM49C;product=tripartite motif containing 49C;transcript_id=gi|305377071
LJII01000019.1	BestRefSeq	exon	34880810	34880948	.	+	.	ID=id96;Parent=rna30;Dbxref=GeneID:642612,Genbank:NM_001195234.1,HGNC:HGNC:38877;Note=The RefSeq transcript has 41 substitutions%2C 1 non-frameshifting indel compared to this genomic sequence;exception=annotated by transcript or proteomic data;gbkey=mRNA;gene=TRIM49C;product=tripartite motif containing 49C;transcript_id=gi|305377071
LJII01000019.1	BestRefSeq	exon	34882099	34882284	.	+	.	ID=id97;Parent=rna30;Dbxref=GeneID:642612,Genbank:NM_001195234.1,HGNC:HGNC:38877;Note=The RefSeq transcript has 41 substitutions%2C 1 non-frameshifting indel compared to this genomic sequence;exception=annotated by transcript or proteomic data;gbkey=mRNA;gene=TRIM49C;product=tripartite motif containing 49C;transcript_id=gi|305377071
LJII01000019.1	BestRefSeq	exon	34884905	34885319	.	+	.	ID=id98;Parent=rna30;Dbxref=GeneID:642612,Genbank:NM_001195234.1,HGNC:HGNC:38877;Note=The RefSeq transcript has 41 substitutions%2C 1 non-frameshifting indel compared to this genomic sequence;exception=annotated by transcript or proteomic data;gbkey=mRNA;gene=TRIM49C;product=tripartite motif containing 49C;transcript_id=gi|305377071
LJII01000019.1	BestRefSeq	exon	34885585	34885680	.	+	.	ID=id99;Parent=rna30;Dbxref=GeneID:642612,Genbank:NM_001195234.1,HGNC:HGNC:38877;Note=The RefSeq transcript has 41 substitutions%2C 1 non-frameshifting indel compared to this genomic sequence;exception=annotated by transcript or proteomic data;gbkey=mRNA;gene=TRIM49C;product=tripartite motif containing 49C;transcript_id=gi|305377071
LJII01000019.1	BestRefSeq	exon	34887455	34887685	.	+	.	ID=id100;Parent=rna30;Dbxref=GeneID:642612,Genbank:NM_001195234.1,HGNC:HGNC:38877;Note=The RefSeq transcript has 41 substitutions%2C 1 non-frameshifting indel compared to this genomic sequence;exception=annotated by transcript or proteomic data;gbkey=mRNA;gene=TRIM49C;product=tripartite motif containing 49C;transcript_id=gi|305377071
LJII01000019.1	BestRefSeq	exon	34888403	34888425	.	+	.	ID=id101;Parent=rna30;Dbxref=GeneID:642612,Genbank:NM_001195234.1,HGNC:HGNC:38877;Note=The RefSeq transcript has 41 substitutions%2C 1 non-frameshifting indel compared to this genomic sequence;exception=annotated by transcript or proteomic data;gbkey=mRNA;gene=TRIM49C;product=tripartite motif containing 49C;transcript_id=gi|305377071
LJII01000019.1	BestRefSeq	exon	34889610	34889707	.	+	.	ID=id102;Parent=rna30;Dbxref=GeneID:642612,Genbank:NM_001195234.1,HGNC:HGNC:38877;Note=The RefSeq transcript has 41 substitutions%2C 1 non-frameshifting indel compared to this genomic sequence;exception=annotated by transcript or proteomic data;gbkey=mRNA;gene=TRIM49C;product=tripartite motif containing 49C;transcript_id=gi|305377071
LJII01000019.1	BestRefSeq	exon	34890782	34891755	.	+	.	ID=id103;Parent=rna30;Dbxref=GeneID:642612,Genbank:NM_001195234.1,HGNC:HGNC:38877;Note=The RefSeq transcript has 41 substitutions%2C 1 non-frameshifting indel compared to this genomic sequence;exception=annotated by transcript or proteomic data;gbkey=mRNA;gene=TRIM49C;product=tripartite motif containing 49C;transcript_id=gi|305377071
LJII01000019.1	BestRefSeq	gene	34884909	34891281	.	+	.	ID=gene29;Dbxref=GeneID:283116,HGNC:HGNC:42955;Name=TRIM49B;description=tripartite motif containing 49B;gbkey=Gene;gene=TRIM49B
LJII01000019.1	BestRefSeq	mRNA	34884909	34891281	.	+	.	ID=rna31;Parent=gene29;Dbxref=GeneID:283116,Genbank:NM_001206626.1,HGNC:HGNC:42955;Name=gi|331028810;gbkey=mRNA;gene=TRIM49B;product=tripartite motif containing 49B;transcript_id=gi|331028810
LJII01000019.1	BestRefSeq	exon	34884909	34885319	.	+	.	ID=id104;Parent=rna31;Dbxref=GeneID:283116,Genbank:NM_001206626.1,HGNC:HGNC:42955;gbkey=mRNA;gene=TRIM49B;product=tripartite motif containing 49B;transcript_id=gi|331028810
LJII01000019.1	BestRefSeq	exon	34885585	34885680	.	+	.	ID=id105;Parent=rna31;Dbxref=GeneID:283116,Genbank:NM_001206626.1,HGNC:HGNC:42955;gbkey=mRNA;gene=TRIM49B;product=tripartite motif containing 49B;transcript_id=gi|331028810
LJII01000019.1	BestRefSeq	exon	34887455	34887685	.	+	.	ID=id106;Parent=rna31;Dbxref=GeneID:283116,Genbank:NM_001206626.1,HGNC:HGNC:42955;gbkey=mRNA;gene=TRIM49B;product=tripartite motif containing 49B;transcript_id=gi|331028810
LJII01000019.1	BestRefSeq	exon	34888403	34888425	.	+	.	ID=id107;Parent=rna31;Dbxref=GeneID:283116,Genbank:NM_001206626.1,HGNC:HGNC:42955;gbkey=mRNA;gene=TRIM49B;product=tripartite motif containing 49B;transcript_id=gi|331028810
LJII01000019.1	BestRefSeq	exon	34889610	34889707	.	+	.	ID=id108;Parent=rna31;Dbxref=GeneID:283116,Genbank:NM_001206626.1,HGNC:HGNC:42955;gbkey=mRNA;gene=TRIM49B;product=tripartite motif containing 49B;transcript_id=gi|331028810
LJII01000019.1	BestRefSeq	exon	34890782	34891281	.	+	.	ID=id109;Parent=rna31;Dbxref=GeneID:283116,Genbank:NM_001206626.1,HGNC:HGNC:42955;gbkey=mRNA;gene=TRIM49B;product=tripartite motif containing 49B;transcript_id=gi|331028810
LJII01000019.1	BestRefSeq	CDS	34884909	34885319	.	+	0	ID=cds18;Parent=rna31;Dbxref=GeneID:642612,Genbank:NP_001182163.1,GeneID:283116,HGNC:HGNC:42955;Name=NP_001182163.1;Note=The RefSeq protein has 22 substitutions compared to this genomic sequence;exception=annotated by transcript or proteomic data;gbkey=CDS;gene=TRIM49B;product=tripartite motif-containing protein 49C;protein_id=NP_001182163.1
LJII01000019.1	BestRefSeq	CDS	34885585	34885680	.	+	0	ID=cds18;Parent=rna31;Dbxref=GeneID:642612,Genbank:NP_001182163.1,GeneID:283116,HGNC:HGNC:42955;Name=NP_001182163.1;Note=The RefSeq protein has 22 substitutions compared to this genomic sequence;exception=annotated by transcript or proteomic data;gbkey=CDS;gene=TRIM49B;product=tripartite motif-containing protein 49C;protein_id=NP_001182163.1
LJII01000019.1	BestRefSeq	CDS	34887455	34887685	.	+	0	ID=cds18;Parent=rna31;Dbxref=GeneID:642612,Genbank:NP_001182163.1,GeneID:283116,HGNC:HGNC:42955;Name=NP_001182163.1;Note=The RefSeq protein has 22 substitutions compared to this genomic sequence;exception=annotated by transcript or proteomic data;gbkey=CDS;gene=TRIM49B;product=tripartite motif-containing protein 49C;protein_id=NP_001182163.1
LJII01000019.1	BestRefSeq	CDS	34888403	34888425	.	+	0	ID=cds18;Parent=rna31;Dbxref=GeneID:642612,Genbank:NP_001182163.1,GeneID:283116,HGNC:HGNC:42955;Name=NP_001182163.1;Note=The RefSeq protein has 22 substitutions compared to this genomic sequence;exception=annotated by transcript or proteomic data;gbkey=CDS;gene=TRIM49B;product=tripartite motif-containing protein 49C;protein_id=NP_001182163.1
LJII01000019.1	BestRefSeq	CDS	34889610	34889707	.	+	1	ID=cds18;Parent=rna31;Dbxref=GeneID:642612,Genbank:NP_001182163.1,GeneID:283116,HGNC:HGNC:42955;Name=NP_001182163.1;Note=The RefSeq protein has 22 substitutions compared to this genomic sequence;exception=annotated by transcript or proteomic data;gbkey=CDS;gene=TRIM49B;product=tripartite motif-containing protein 49C;protein_id=NP_001182163.1
LJII01000019.1	BestRefSeq	CDS	34890782	34891281	.	+	2	ID=cds18;Parent=rna31;Dbxref=GeneID:642612,Genbank:NP_001182163.1,GeneID:283116,HGNC:HGNC:42955;Name=NP_001182163.1;Note=The RefSeq protein has 22 substitutions compared to this genomic sequence;exception=annotated by transcript or proteomic data;gbkey=CDS;gene=TRIM49B;product=tripartite motif-containing protein 49C;protein_id=NP_001182163.1
LJII01000019.1	BestRefSeq	CDS	34884909	34885319	.	+	0	ID=cds19;Parent=rna31;Dbxref=GeneID:283116,Genbank:NP_001193555.1,HGNC:HGNC:42955;Name=NP_001193555.1;gbkey=CDS;gene=TRIM49B;product=tripartite motif-containing protein;protein_id=NP_001193555.1
LJII01000019.1	BestRefSeq	CDS	34885585	34885680	.	+	0	ID=cds19;Parent=rna31;Dbxref=GeneID:283116,Genbank:NP_001193555.1,HGNC:HGNC:42955;Name=NP_001193555.1;gbkey=CDS;gene=TRIM49B;product=tripartite motif-containing protein;protein_id=NP_001193555.1
LJII01000019.1	BestRefSeq	CDS	34887455	34887685	.	+	0	ID=cds19;Parent=rna31;Dbxref=GeneID:283116,Genbank:NP_001193555.1,HGNC:HGNC:42955;Name=NP_001193555.1;gbkey=CDS;gene=TRIM49B;product=tripartite motif-containing protein;protein_id=NP_001193555.1
LJII01000019.1	BestRefSeq	CDS	34888403	34888425	.	+	0	ID=cds19;Parent=rna31;Dbxref=GeneID:283116,Genbank:NP_001193555.1,HGNC:HGNC:42955;Name=NP_001193555.1;gbkey=CDS;gene=TRIM49B;product=tripartite motif-containing protein;protein_id=NP_001193555.1
LJII01000019.1	BestRefSeq	CDS	34889610	34889707	.	+	1	ID=cds19;Parent=rna31;Dbxref=GeneID:283116,Genbank:NP_001193555.1,HGNC:HGNC:42955;Name=NP_001193555.1;gbkey=CDS;gene=TRIM49B;product=tripartite motif-containing protein;protein_id=NP_001193555.1
LJII01000019.1	BestRefSeq	CDS	34890782	34891281	.	+	2	ID=cds19;Parent=rna31;Dbxref=GeneID:283116,Genbank:NP_001193555.1,HGNC:HGNC:42955;Name=NP_001193555.1;gbkey=CDS;gene=TRIM49B;product=tripartite motif-containing protein;protein_id=NP_001193555.1
###
LJII01000020.1	BestRefSeq	gene	34856729	35077275	.	-	.	ID=gene30;Dbxref=GeneID:9442,HGNC:HGNC:2377,MIM:605044;Name=MED27;description=mediator complex subunit 27;gbkey=Gene;gene=MED27;gene_synonym=CRAP34,CRSP34,CRSP8,TRAP37
LJII01000020.1	BestRefSeq	mRNA	34856729	35077275	.	-	.	ID=rna32;Parent=gene30;Dbxref=GeneID:9442,Genbank:NM_004269.3,HGNC:HGNC:2377,MIM:605044;Name=gi|359751476;gbkey=mRNA;gene=MED27;product=mediator complex subunit 27%2C transcript variant 1;transcript_id=gi|359751476
LJII01000020.1	BestRefSeq	exon	35077030	35077275	.	-	.	ID=id110;Parent=rna32;Dbxref=GeneID:9442,Genbank:NM_004269.3,HGNC:HGNC:2377,MIM:605044;gbkey=mRNA;gene=MED27;product=mediator complex subunit 27%2C transcript variant 1;transcript_id=gi|359751476
LJII01000020.1	BestRefSeq	exon	35074830	35074974	.	-	.	ID=id111;Parent=rna32;Dbxref=GeneID:9442,Genbank:NM_004269.3,HGNC:HGNC:2377,MIM:605044;gbkey=mRNA;gene=MED27;product=mediator complex subunit 27%2C transcript variant 1;transcript_id=gi|359751476
LJII01000020.1	BestRefSeq	exon	35011741	35011871	.	-	.	ID=id112;Parent=rna32;Dbxref=GeneID:9442,Genbank:NM_004269.3,HGNC:HGNC:2377,MIM:605044;gbkey=mRNA;gene=MED27;product=mediator complex subunit 27%2C transcript variant 1;transcript_id=gi|359751476
LJII01000020.1	BestRefSeq	exon	34936037	34936130	.	-	.	ID=id113;Parent=rna32;Dbxref=GeneID:9442,Genbank:NM_004269.3,HGNC:HGNC:2377,MIM:605044;gbkey=mRNA;gene=MED27;product=mediator complex subunit 27%2C transcript variant 1;transcript_id=gi|359751476
LJII01000020.1	BestRefSeq	exon	34890501	34890608	.	-	.	ID=id114;Parent=rna32;Dbxref=GeneID:9442,Genbank:NM_004269.3,HGNC:HGNC:2377,MIM:605044;gbkey=mRNA;gene=MED27;product=mediator complex subunit 27%2C transcript variant 1;transcript_id=gi|359751476
LJII01000020.1	BestRefSeq	exon	34880674	34880715	.	-	.	ID=id115;Parent=rna32;Dbxref=GeneID:9442,Genbank:NM_004269.3,HGNC:HGNC:2377,MIM:605044;gbkey=mRNA;gene=MED27;product=mediator complex subunit 27%2C transcript variant 1;transcript_id=gi|359751476
LJII01000020.1	BestRefSeq	exon	34859670	34859747	.	-	.	ID=id116;Parent=rna32;Dbxref=GeneID:9442,Genbank:NM_004269.3,HGNC:HGNC:2377,MIM:605044;gbkey=mRNA;gene=MED27;product=mediator complex subunit 27%2C transcript variant 1;transcript_id=gi|359751476
LJII01000020.1	BestRefSeq	exon	34856729	34857291	.	-	.	ID=id117;Parent=rna32;Dbxref=GeneID:9442,Genbank:NM_004269.3,HGNC:HGNC:2377,MIM:605044;gbkey=mRNA;gene=MED27;product=mediator complex subunit 27%2C transcript variant 1;transcript_id=gi|359751476
LJII01000020.1	BestRefSeq	gene	34856736	35077242	.	-	.	ID=gene31;Dbxref=GeneID:441089;Name=CRSP8P;description=mediator complex subunit 27 pseudogene;gbkey=Gene;gene=CRSP8P;pseudo=true
LJII01000020.1	BestRefSeq	transcript	34856736	35077242	.	-	.	ID=rna33;Parent=gene31;Dbxref=GeneID:441089,Genbank:NR_003665.1;Name=gi|153792508;Note=The RefSeq transcript has 30 substitutions%2C 3 non-frameshifting indels compared to this genomic sequence;exception=annotated by transcript or proteomic data;gbkey=misc_RNA;gene=CRSP8P;product=mediator complex subunit 27 pseudogene;transcript_id=gi|153792508
LJII01000020.1	BestRefSeq	exon	35077030	35077242	.	-	.	ID=id118;Parent=rna33;Dbxref=GeneID:441089,Genbank:NR_003665.1;Note=The RefSeq transcript has 30 substitutions%2C 3 non-frameshifting indels compared to this genomic sequence;exception=annotated by transcript or proteomic data;gbkey=misc_RNA;gene=CRSP8P;product=mediator complex subunit 27 pseudogene;transcript_id=gi|153792508
LJII01000020.1	BestRefSeq	exon	35074830	35074974	.	-	.	ID=id119;Parent=rna33;Dbxref=GeneID:441089,Genbank:NR_003665.1;Note=The RefSeq transcript has 30 substitutions%2C 3 non-frameshifting indels compared to this genomic sequence;exception=annotated by transcript or proteomic data;gbkey=misc_RNA;gene=CRSP8P;product=mediator complex subunit 27 pseudogene;transcript_id=gi|153792508
LJII01000020.1	BestRefSeq	exon	35011741	35011871	.	-	.	ID=id120;Parent=rna33;Dbxref=GeneID:441089,Genbank:NR_003665.1;Note=The RefSeq transcript has 30 substitutions%2C 3 non-frameshifting indels compared to this genomic sequence;exception=annotated by transcript or proteomic data;gbkey=misc_RNA;gene=CRSP8P;product=mediator complex subunit 27 pseudogene;transcript_id=gi|153792508
LJII01000020.1	BestRefSeq	exon	34936037	34936130	.	-	.	ID=id121;Parent=rna33;Dbxref=GeneID:441089,Genbank:NR_003665.1;Note=The RefSeq transcript has 30 substitutions%2C 3 non-frameshifting indels compared to this genomic sequence;exception=annotated by transcript or proteomic data;gbkey=misc_RNA;gene=CRSP8P;product=mediator complex subunit 27 pseudogene;transcript_id=gi|153792508
LJII01000020.1	BestRefSeq	exon	34890501	34890608	.	-	.	ID=id122;Parent=rna33;Dbxref=GeneID:441089,Genbank:NR_003665.1;Note=The RefSeq transcript has 30 substitutions%2C 3 non-frameshifting indels compared to this genomic sequence;exception=annotated by transcript or proteomic data;gbkey=misc_RNA;gene=CRSP8P;product=mediator complex subunit 27 pseudogene;transcript_id=gi|153792508
LJII01000020.1	BestRefSeq	exon	34880674	34880715	.	-	.	ID=id123;Parent=rna33;Dbxref=GeneID:441089,Genbank:NR_003665.1;Note=The RefSeq transcript has 30 substitutions%2C 3 non-frameshifting indels compared to this genomic sequence;exception=annotated by transcript or proteomic data;gbkey=misc_RNA;gene=CRSP8P;product=mediator complex subunit 27 pseudogene;transcript_id=gi|153792508
LJII01000020.1	BestRefSeq	exon	34859670	34859747	.	-	.	ID=id124;Parent=rna33;Dbxref=GeneID:441089,Genbank:NR_003665.1;Note=The RefSeq transcript has 30 substitutions%2C 3 non-frameshifting indels compared to this genomic sequence;exception=annotated by transcript or proteomic data;gbkey=misc_RNA;gene=CRSP8P;product=mediator complex subunit 27 pseudogene;transcript_id=gi|153792508
LJII01000020.1	BestRefSeq	exon	34856736	34857291	.	-	.	ID=id125;Parent=rna33;Dbxref=GeneID:441089,Genbank:NR_003665.1;Note=The RefSeq transcript has 30 substitutions%2C 3 non-frameshifting indels compared to this genomic sequence;exception=annotated by transcript or proteomic data;gbkey=misc_RNA;gene=CRSP8P;product=mediator complex subunit 27 pseudogene;transcript_id=gi|153792508
LJII01000020.1	BestRefSeq	CDS	35077030	35077232	.	-	0	ID=cds20;Parent=rna32;Dbxref=GeneID:9442,Genbank:NP_004260.2,HGNC:HGNC:2377,MIM:605044;Name=NP_004260.2;Note=isoform 1 is encoded by transcript variant 1;gbkey=CDS;gene=MED27;product=mediator of RNA polymerase II transcription subunit 27 isoform 1;protein_id=NP_004260.2
LJII01000020.1	BestRefSeq	CDS	35074830	35074974	.	-	1	ID=cds20;Parent=rna32;Dbxref=GeneID:9442,Genbank:NP_004260.2,HGNC:HGNC:2377,MIM:605044;Name=NP_004260.2;Note=isoform 1 is encoded by transcript variant 1;gbkey=CDS;gene=MED27;product=mediator of RNA polymerase II transcription subunit 27 isoform 1;protein_id=NP_004260.2
LJII01000020.1	BestRefSeq	CDS	35011741	35011871	.	-	0	ID=cds20;Parent=rna32;Dbxref=GeneID:9442,Genbank:NP_004260.2,HGNC:HGNC:2377,MIM:605044;Name=NP_004260.2;Note=isoform 1 is encoded by transcript variant 1;gbkey=CDS;gene=MED27;product=mediator of RNA polymerase II transcription subunit 27 isoform 1;protein_id=NP_004260.2
LJII01000020.1	BestRefSeq	CDS	34936037	34936130	.	-	1	ID=cds20;Parent=rna32;Dbxref=GeneID:9442,Genbank:NP_004260.2,HGNC:HGNC:2377,MIM:605044;Name=NP_004260.2;Note=isoform 1 is encoded by transcript variant 1;gbkey=CDS;gene=MED27;product=mediator of RNA polymerase II transcription subunit 27 isoform 1;protein_id=NP_004260.2
LJII01000020.1	BestRefSeq	CDS	34890501	34890608	.	-	0	ID=cds20;Parent=rna32;Dbxref=GeneID:9442,Genbank:NP_004260.2,HGNC:HGNC:2377,MIM:605044;Name=NP_004260.2;Note=isoform 1 is encoded by transcript variant 1;gbkey=CDS;gene=MED27;product=mediator of RNA polymerase II transcription subunit 27 isoform 1;protein_id=NP_004260.2
LJII01000020.1	BestRefSeq	CDS	34880674	34880715	.	-	0	ID=cds20;Parent=rna32;Dbxref=GeneID:9442,Genbank:NP_004260.2,HGNC:HGNC:2377,MIM:605044;Name=NP_004260.2;Note=isoform 1 is encoded by transcript variant 1;gbkey=CDS;gene=MED27;product=mediator of RNA polymerase II transcription subunit 27 isoform 1;protein_id=NP_004260.2
LJII01000020.1	BestRefSeq	CDS	34859670	34859747	.	-	0	ID=cds20;Parent=rna32;Dbxref=GeneID:9442,Genbank:NP_004260.2,HGNC:HGNC:2377,MIM:605044;Name=NP_004260.2;Note=isoform 1 is encoded by transcript variant 1;gbkey=CDS;gene=MED27;product=mediator of RNA polymerase II transcription subunit 27 isoform 1;protein_id=NP_004260.2
LJII01000020.1	BestRefSeq	CDS	34857157	34857291	.	-	0	ID=cds20;Parent=rna32;Dbxref=GeneID:9442,Genbank:NP_004260.2,HGNC:HGNC:2377,MIM:605044;Name=NP_004260.2;Note=isoform 1 is encoded by transcript variant 1;gbkey=CDS;gene=MED27;product=mediator of RNA polymerase II transcription subunit 27 isoform 1;protein_id=NP_004260.2
###
LJII01000021.1	BestRefSeq	gene	19560613	19560751	.	-	.	ID=gene32;Dbxref=GeneID:106633814,HGNC:HGNC:50390;Name=SNORA86;description=small nucleolar RNA%2C H/ACA box 86;gbkey=Gene;gene=SNORA86
LJII01000021.1	BestRefSeq	ncRNA	19560613	19560751	.	-	.	ID=rna34;Parent=gene32;Dbxref=GeneID:106633814,Genbank:NR_132768.1,HGNC:HGNC:50390;Name=gi|931718909;Note=The RefSeq transcript has 1 substitution compared to this genomic sequence;exception=annotated by transcript or proteomic data;gbkey=ncRNA;gene=SNORA86;ncrna_class=snoRNA;product=small nucleolar RNA%2C H/ACA box 86;transcript_id=gi|931718909
LJII01000021.1	BestRefSeq	exon	19560613	19560751	.	-	.	ID=id126;Parent=rna34;Dbxref=GeneID:106633814,Genbank:NR_132768.1,HGNC:HGNC:50390;Note=The RefSeq transcript has 1 substitution compared to this genomic sequence;exception=annotated by transcript or proteomic data;gbkey=ncRNA;gene=SNORA86;ncrna_class=snoRNA;product=small nucleolar RNA%2C H/ACA box 86;transcript_id=gi|931718909
LJII01000021.1	BestRefSeq	gene	19560613	19560723	.	-	.	ID=gene33;Dbxref=GeneID:106635534,HGNC:HGNC:51396;Name=SNORA104;description=small nucleolar RNA%2C H/ACA box 104;end_range=19560723,.;gbkey=Gene;gene=SNORA104;partial=true
LJII01000021.1	BestRefSeq	ncRNA	19560613	19560723	.	-	.	ID=rna35;Parent=gene33;Dbxref=GeneID:106635534,Genbank:NR_132784.1,HGNC:HGNC:51396;Name=gi|933127596;Note=The RefSeq transcript aligns at 79%25 coverage compared to this genomic sequence;end_range=19560723,.;exception=annotated by transcript or proteomic data;gbkey=ncRNA;gene=SNORA104;ncrna_class=snoRNA;partial=true;product=small nucleolar RNA%2C H/ACA box 104;transcript_id=gi|933127596
LJII01000021.1	BestRefSeq	exon	19560613	19560723	.	-	.	ID=id127;Parent=rna35;Dbxref=GeneID:106635534,Genbank:NR_132784.1,HGNC:HGNC:51396;Note=The RefSeq transcript aligns at 79%25 coverage compared to this genomic sequence;end_range=19560723,.;exception=annotated by transcript or proteomic data;gbkey=ncRNA;gene=SNORA104;ncrna_class=snoRNA;partial=true;product=small nucleolar RNA%2C H/ACA box 104;transcript_id=gi|933127596
###
LJII01000026.1	BestRefSeq	gene	483472	544826	.	+	.	ID=gene34;Dbxref=GeneID:56624,HGNC:HGNC:18860,MIM:611202;Name=ASAH2;description=N-acylsphingosine amidohydrolase (non-lysosomal ceramidase) 2;gbkey=Gene;gene=ASAH2;gene_synonym=BCDase,HNAC1,LCDase,N-CDase,NCDase
LJII01000026.1	BestRefSeq	mRNA	483472	544826	.	+	.	ID=rna36;Parent=gene34;Dbxref=GeneID:56624,Genbank:NM_019893.2,HGNC:HGNC:18860,MIM:611202;Name=gi|221218980;Note=The RefSeq transcript has 1 substitution compared to this genomic sequence;exception=annotated by transcript or proteomic data;gbkey=mRNA;gene=ASAH2;product=N-acylsphingosine amidohydrolase (non-lysosomal ceramidase) 2%2C transcript variant 1;transcript_id=gi|221218980
LJII01000026.1	BestRefSeq	exon	483472	483598	.	+	.	ID=id128;Parent=rna36;Dbxref=GeneID:56624,Genbank:NM_019893.2,HGNC:HGNC:18860,MIM:611202;Note=The RefSeq transcript has 1 substitution compared to this genomic sequence;exception=annotated by transcript or proteomic data;gbkey=mRNA;gene=ASAH2;product=N-acylsphingosine amidohydrolase (non-lysosomal ceramidase) 2%2C transcript variant 1;transcript_id=gi|221218980
LJII01000026.1	BestRefSeq	exon	486628	486860	.	+	.	ID=id129;Parent=rna36;Dbxref=GeneID:56624,Genbank:NM_019893.2,HGNC:HGNC:18860,MIM:611202;Note=The RefSeq transcript has 1 substitution compared to this genomic sequence;exception=annotated by transcript or proteomic data;gbkey=mRNA;gene=ASAH2;product=N-acylsphingosine amidohydrolase (non-lysosomal ceramidase) 2%2C transcript variant 1;transcript_id=gi|221218980
LJII01000026.1	BestRefSeq	exon	488731	488880	.	+	.	ID=id130;Parent=rna36;Dbxref=GeneID:56624,Genbank:NM_019893.2,HGNC:HGNC:18860,MIM:611202;Note=The RefSeq transcript has 1 substitution compared to this genomic sequence;exception=annotated by transcript or proteomic data;gbkey=mRNA;gene=ASAH2;product=N-acylsphingosine amidohydrolase (non-lysosomal ceramidase) 2%2C transcript variant 1;transcript_id=gi|221218980
LJII01000026.1	BestRefSeq	exon	496018	496194	.	+	.	ID=id131;Parent=rna36;Dbxref=GeneID:56624,Genbank:NM_019893.2,HGNC:HGNC:18860,MIM:611202;Note=The RefSeq transcript has 1 substitution compared to this genomic sequence;exception=annotated by transcript or proteomic data;gbkey=mRNA;gene=ASAH2;product=N-acylsphingosine amidohydrolase (non-lysosomal ceramidase) 2%2C transcript variant 1;transcript_id=gi|221218980
LJII01000026.1	BestRefSeq	exon	497530	497657	.	+	.	ID=id132;Parent=rna36;Dbxref=GeneID:56624,Genbank:NM_019893.2,HGNC:HGNC:18860,MIM:611202;Note=The RefSeq transcript has 1 substitution compared to this genomic sequence;exception=annotated by transcript or proteomic data;gbkey=mRNA;gene=ASAH2;product=N-acylsphingosine amidohydrolase (non-lysosomal ceramidase) 2%2C transcript variant 1;transcript_id=gi|221218980
LJII01000026.1	BestRefSeq	exon	498821	498898	.	+	.	ID=id133;Parent=rna36;Dbxref=GeneID:56624,Genbank:NM_019893.2,HGNC:HGNC:18860,MIM:611202;Note=The RefSeq transcript has 1 substitution compared to this genomic sequence;exception=annotated by transcript or proteomic data;gbkey=mRNA;gene=ASAH2;product=N-acylsphingosine amidohydrolase (non-lysosomal ceramidase) 2%2C transcript variant 1;transcript_id=gi|221218980
LJII01000026.1	BestRefSeq	exon	513434	513554	.	+	.	ID=id134;Parent=rna36;Dbxref=GeneID:56624,Genbank:NM_019893.2,HGNC:HGNC:18860,MIM:611202;Note=The RefSeq transcript has 1 substitution compared to this genomic sequence;exception=annotated by transcript or proteomic data;gbkey=mRNA;gene=ASAH2;product=N-acylsphingosine amidohydrolase (non-lysosomal ceramidase) 2%2C transcript variant 1;transcript_id=gi|221218980
LJII01000026.1	BestRefSeq	exon	517194	517319	.	+	.	ID=id135;Parent=rna36;Dbxref=GeneID:56624,Genbank:NM_019893.2,HGNC:HGNC:18860,MIM:611202;Note=The RefSeq transcript has 1 substitution compared to this genomic sequence;exception=annotated by transcript or proteomic data;gbkey=mRNA;gene=ASAH2;product=N-acylsphingosine amidohydrolase (non-lysosomal ceramidase) 2%2C transcript variant 1;transcript_id=gi|221218980
LJII01000026.1	BestRefSeq	exon	519004	519090	.	+	.	ID=id136;Parent=rna36;Dbxref=GeneID:56624,Genbank:NM_019893.2,HGNC:HGNC:18860,MIM:611202;Note=The RefSeq transcript has 1 substitution compared to this genomic sequence;exception=annotated by transcript or proteomic data;gbkey=mRNA;gene=ASAH2;product=N-acylsphingosine amidohydrolase (non-lysosomal ceramidase) 2%2C transcript variant 1;transcript_id=gi|221218980
LJII01000026.1	BestRefSeq	exon	520930	521034	.	+	.	ID=id137;Parent=rna36;Dbxref=GeneID:56624,Genbank:NM_019893.2,HGNC:HGNC:18860,MIM:611202;Note=The RefSeq transcript has 1 substitution compared to this genomic sequence;exception=annotated by transcript or proteomic data;gbkey=mRNA;gene=ASAH2;product=N-acylsphingosine amidohydrolase (non-lysosomal ceramidase) 2%2C transcript variant 1;transcript_id=gi|221218980
LJII01000026.1	BestRefSeq	exon	521160	521241	.	+	.	ID=id138;Parent=rna36;Dbxref=GeneID:56624,Genbank:NM_019893.2,HGNC:HGNC:18860,MIM:611202;Note=The RefSeq transcript has 1 substitution compared to this genomic sequence;exception=annotated by transcript or proteomic data;gbkey=mRNA;gene=ASAH2;product=N-acylsphingosine amidohydrolase (non-lysosomal ceramidase) 2%2C transcript variant 1;transcript_id=gi|221218980
LJII01000026.1	BestRefSeq	exon	525972	526087	.	+	.	ID=id139;Parent=rna36;Dbxref=GeneID:56624,Genbank:NM_019893.2,HGNC:HGNC:18860,MIM:611202;Note=The RefSeq transcript has 1 substitution compared to this genomic sequence;exception=annotated by transcript or proteomic data;gbkey=mRNA;gene=ASAH2;product=N-acylsphingosine amidohydrolase (non-lysosomal ceramidase) 2%2C transcript variant 1;transcript_id=gi|221218980
LJII01000026.1	BestRefSeq	exon	527114	527208	.	+	.	ID=id140;Parent=rna36;Dbxref=GeneID:56624,Genbank:NM_019893.2,HGNC:HGNC:18860,MIM:611202;Note=The RefSeq transcript has 1 substitution compared to this genomic sequence;exception=annotated by transcript or proteomic data;gbkey=mRNA;gene=ASAH2;product=N-acylsphingosine amidohydrolase (non-lysosomal ceramidase) 2%2C transcript variant 1;transcript_id=gi|221218980
LJII01000026.1	BestRefSeq	exon	528390	528429	.	+	.	ID=id141;Parent=rna36;Dbxref=GeneID:56624,Genbank:NM_019893.2,HGNC:HGNC:18860,MIM:611202;Note=The RefSeq transcript has 1 substitution compared to this genomic sequence;exception=annotated by transcript or proteomic data;gbkey=mRNA;gene=ASAH2;product=N-acylsphingosine amidohydrolase (non-lysosomal ceramidase) 2%2C transcript variant 1;transcript_id=gi|221218980
LJII01000026.1	BestRefSeq	exon	529145	529240	.	+	.	ID=id142;Parent=rna36;Dbxref=GeneID:56624,Genbank:NM_019893.2,HGNC:HGNC:18860,MIM:611202;Note=The RefSeq transcript has 1 substitution compared to this genomic sequence;exception=annotated by transcript or proteomic data;gbkey=mRNA;gene=ASAH2;product=N-acylsphingosine amidohydrolase (non-lysosomal ceramidase) 2%2C transcript variant 1;transcript_id=gi|221218980
LJII01000026.1	BestRefSeq	exon	532922	533017	.	+	.	ID=id143;Parent=rna36;Dbxref=GeneID:56624,Genbank:NM_019893.2,HGNC:HGNC:18860,MIM:611202;Note=The RefSeq transcript has 1 substitution compared to this genomic sequence;exception=annotated by transcript or proteomic data;gbkey=mRNA;gene=ASAH2;product=N-acylsphingosine amidohydrolase (non-lysosomal ceramidase) 2%2C transcript variant 1;transcript_id=gi|221218980
LJII01000026.1	BestRefSeq	exon	535149	535295	.	+	.	ID=id144;Parent=rna36;Dbxref=GeneID:56624,Genbank:NM_019893.2,HGNC:HGNC:18860,MIM:611202;Note=The RefSeq transcript has 1 substitution compared to this genomic sequence;exception=annotated by transcript or proteomic data;gbkey=mRNA;gene=ASAH2;product=N-acylsphingosine amidohydrolase (non-lysosomal ceramidase) 2%2C transcript variant 1;transcript_id=gi|221218980
LJII01000026.1	BestRefSeq	exon	539353	539412	.	+	.	ID=id145;Parent=rna36;Dbxref=GeneID:56624,Genbank:NM_019893.2,HGNC:HGNC:18860,MIM:611202;Note=The RefSeq transcript has 1 substitution compared to this genomic sequence;exception=annotated by transcript or proteomic data;gbkey=mRNA;gene=ASAH2;product=N-acylsphingosine amidohydrolase (non-lysosomal ceramidase) 2%2C transcript variant 1;transcript_id=gi|221218980
LJII01000026.1	BestRefSeq	exon	542477	542565	.	+	.	ID=id146;Parent=rna36;Dbxref=GeneID:56624,Genbank:NM_019893.2,HGNC:HGNC:18860,MIM:611202;Note=The RefSeq transcript has 1 substitution compared to this genomic sequence;exception=annotated by transcript or proteomic data;gbkey=mRNA;gene=ASAH2;product=N-acylsphingosine amidohydrolase (non-lysosomal ceramidase) 2%2C transcript variant 1;transcript_id=gi|221218980
LJII01000026.1	BestRefSeq	exon	544562	544826	.	+	.	ID=id147;Parent=rna36;Dbxref=GeneID:56624,Genbank:NM_019893.2,HGNC:HGNC:18860,MIM:611202;Note=The RefSeq transcript has 1 substitution compared to this genomic sequence;exception=annotated by transcript or proteomic data;gbkey=mRNA;gene=ASAH2;product=N-acylsphingosine amidohydrolase (non-lysosomal ceramidase) 2%2C transcript variant 1;transcript_id=gi|221218980
LJII01000026.1	BestRefSeq	CDS	483472	483598	.	+	0	ID=cds21;Parent=rna36;Dbxref=GeneID:56624,Genbank:NP_063946.2,HGNC:HGNC:18860,MIM:611202;Name=NP_063946.2;Note=isoform a is encoded by transcript variant 1;gbkey=CDS;gene=ASAH2;product=neutral ceramidase isoform a;protein_id=NP_063946.2
LJII01000026.1	BestRefSeq	CDS	486628	486860	.	+	2	ID=cds21;Parent=rna36;Dbxref=GeneID:56624,Genbank:NP_063946.2,HGNC:HGNC:18860,MIM:611202;Name=NP_063946.2;Note=isoform a is encoded by transcript variant 1;gbkey=CDS;gene=ASAH2;product=neutral ceramidase isoform a;protein_id=NP_063946.2
LJII01000026.1	BestRefSeq	CDS	488731	488880	.	+	0	ID=cds21;Parent=rna36;Dbxref=GeneID:56624,Genbank:NP_063946.2,HGNC:HGNC:18860,MIM:611202;Name=NP_063946.2;Note=isoform a is encoded by transcript variant 1;gbkey=CDS;gene=ASAH2;product=neutral ceramidase isoform a;protein_id=NP_063946.2
LJII01000026.1	BestRefSeq	CDS	496018	496194	.	+	0	ID=cds21;Parent=rna36;Dbxref=GeneID:56624,Genbank:NP_063946.2,HGNC:HGNC:18860,MIM:611202;Name=NP_063946.2;Note=isoform a is encoded by transcript variant 1;gbkey=CDS;gene=ASAH2;product=neutral ceramidase isoform a;protein_id=NP_063946.2
LJII01000026.1	BestRefSeq	CDS	497530	497657	.	+	0	ID=cds21;Parent=rna36;Dbxref=GeneID:56624,Genbank:NP_063946.2,HGNC:HGNC:18860,MIM:611202;Name=NP_063946.2;Note=isoform a is encoded by transcript variant 1;gbkey=CDS;gene=ASAH2;product=neutral ceramidase isoform a;protein_id=NP_063946.2
LJII01000026.1	BestRefSeq	CDS	498821	498898	.	+	1	ID=cds21;Parent=rna36;Dbxref=GeneID:56624,Genbank:NP_063946.2,HGNC:HGNC:18860,MIM:611202;Name=NP_063946.2;Note=isoform a is encoded by transcript variant 1;gbkey=CDS;gene=ASAH2;product=neutral ceramidase isoform a;protein_id=NP_063946.2
LJII01000026.1	BestRefSeq	CDS	513434	513554	.	+	1	ID=cds21;Parent=rna36;Dbxref=GeneID:56624,Genbank:NP_063946.2,HGNC:HGNC:18860,MIM:611202;Name=NP_063946.2;Note=isoform a is encoded by transcript variant 1;gbkey=CDS;gene=ASAH2;product=neutral ceramidase isoform a;protein_id=NP_063946.2
LJII01000026.1	BestRefSeq	CDS	517194	517319	.	+	0	ID=cds21;Parent=rna36;Dbxref=GeneID:56624,Genbank:NP_063946.2,HGNC:HGNC:18860,MIM:611202;Name=NP_063946.2;Note=isoform a is encoded by transcript variant 1;gbkey=CDS;gene=ASAH2;product=neutral ceramidase isoform a;protein_id=NP_063946.2
LJII01000026.1	BestRefSeq	CDS	519004	519090	.	+	0	ID=cds21;Parent=rna36;Dbxref=GeneID:56624,Genbank:NP_063946.2,HGNC:HGNC:18860,MIM:611202;Name=NP_063946.2;Note=isoform a is encoded by transcript variant 1;gbkey=CDS;gene=ASAH2;product=neutral ceramidase isoform a;protein_id=NP_063946.2
LJII01000026.1	BestRefSeq	CDS	520930	521034	.	+	0	ID=cds21;Parent=rna36;Dbxref=GeneID:56624,Genbank:NP_063946.2,HGNC:HGNC:18860,MIM:611202;Name=NP_063946.2;Note=isoform a is encoded by transcript variant 1;gbkey=CDS;gene=ASAH2;product=neutral ceramidase isoform a;protein_id=NP_063946.2
LJII01000026.1	BestRefSeq	CDS	521160	521241	.	+	0	ID=cds21;Parent=rna36;Dbxref=GeneID:56624,Genbank:NP_063946.2,HGNC:HGNC:18860,MIM:611202;Name=NP_063946.2;Note=isoform a is encoded by transcript variant 1;gbkey=CDS;gene=ASAH2;product=neutral ceramidase isoform a;protein_id=NP_063946.2
LJII01000026.1	BestRefSeq	CDS	525972	526087	.	+	2	ID=cds21;Parent=rna36;Dbxref=GeneID:56624,Genbank:NP_063946.2,HGNC:HGNC:18860,MIM:611202;Name=NP_063946.2;Note=isoform a is encoded by transcript variant 1;gbkey=CDS;gene=ASAH2;product=neutral ceramidase isoform a;protein_id=NP_063946.2
LJII01000026.1	BestRefSeq	CDS	527114	527208	.	+	0	ID=cds21;Parent=rna36;Dbxref=GeneID:56624,Genbank:NP_063946.2,HGNC:HGNC:18860,MIM:611202;Name=NP_063946.2;Note=isoform a is encoded by transcript variant 1;gbkey=CDS;gene=ASAH2;product=neutral ceramidase isoform a;protein_id=NP_063946.2
LJII01000026.1	BestRefSeq	CDS	528390	528429	.	+	1	ID=cds21;Parent=rna36;Dbxref=GeneID:56624,Genbank:NP_063946.2,HGNC:HGNC:18860,MIM:611202;Name=NP_063946.2;Note=isoform a is encoded by transcript variant 1;gbkey=CDS;gene=ASAH2;product=neutral ceramidase isoform a;protein_id=NP_063946.2
LJII01000026.1	BestRefSeq	CDS	529145	529240	.	+	0	ID=cds21;Parent=rna36;Dbxref=GeneID:56624,Genbank:NP_063946.2,HGNC:HGNC:18860,MIM:611202;Name=NP_063946.2;Note=isoform a is encoded by transcript variant 1;gbkey=CDS;gene=ASAH2;product=neutral ceramidase isoform a;protein_id=NP_063946.2
LJII01000026.1	BestRefSeq	CDS	532922	533017	.	+	0	ID=cds21;Parent=rna36;Dbxref=GeneID:56624,Genbank:NP_063946.2,HGNC:HGNC:18860,MIM:611202;Name=NP_063946.2;Note=isoform a is encoded by transcript variant 1;gbkey=CDS;gene=ASAH2;product=neutral ceramidase isoform a;protein_id=NP_063946.2
LJII01000026.1	BestRefSeq	CDS	535149	535295	.	+	0	ID=cds21;Parent=rna36;Dbxref=GeneID:56624,Genbank:NP_063946.2,HGNC:HGNC:18860,MIM:611202;Name=NP_063946.2;Note=isoform a is encoded by transcript variant 1;gbkey=CDS;gene=ASAH2;product=neutral ceramidase isoform a;protein_id=NP_063946.2
LJII01000026.1	BestRefSeq	CDS	539353	539412	.	+	0	ID=cds21;Parent=rna36;Dbxref=GeneID:56624,Genbank:NP_063946.2,HGNC:HGNC:18860,MIM:611202;Name=NP_063946.2;Note=isoform a is encoded by transcript variant 1;gbkey=CDS;gene=ASAH2;product=neutral ceramidase isoform a;protein_id=NP_063946.2
LJII01000026.1	BestRefSeq	CDS	542477	542565	.	+	0	ID=cds21;Parent=rna36;Dbxref=GeneID:56624,Genbank:NP_063946.2,HGNC:HGNC:18860,MIM:611202;Name=NP_063946.2;Note=isoform a is encoded by transcript variant 1;gbkey=CDS;gene=ASAH2;product=neutral ceramidase isoform a;protein_id=NP_063946.2
LJII01000026.1	BestRefSeq	CDS	544562	544751	.	+	1	ID=cds21;Parent=rna36;Dbxref=GeneID:56624,Genbank:NP_063946.2,HGNC:HGNC:18860,MIM:611202;Name=NP_063946.2;Note=isoform a is encoded by transcript variant 1;gbkey=CDS;gene=ASAH2;product=neutral ceramidase isoform a;protein_id=NP_063946.2
LJII01000026.1	BestRefSeq	gene	532922	544820	.	+	.	ID=gene35;Dbxref=GeneID:653308,HGNC:HGNC:23456,MIM:610987;Name=ASAH2B;description=N-acylsphingosine amidohydrolase (non-lysosomal ceramidase) 2B;gbkey=Gene;gene=ASAH2B;gene_synonym=ASAH2C,ASAH2L,bA449O16.3,bA98I6.3;partial=true;start_range=.,532922
LJII01000026.1	BestRefSeq	mRNA	532922	544820	.	+	.	ID=rna37;Parent=gene35;Dbxref=GeneID:653308,Genbank:NM_001079516.2,HGNC:HGNC:23456,MIM:610987;Name=gi|443609475;Note=The RefSeq transcript has 1 substitution and aligns at 88%25 coverage compared to this genomic sequence;exception=annotated by transcript or proteomic data;gbkey=mRNA;gene=ASAH2B;partial=true;product=N-acylsphingosine amidohydrolase (non-lysosomal ceramidase) 2B;start_range=.,532922;transcript_id=gi|443609475
LJII01000026.1	BestRefSeq	exon	532922	533017	.	+	.	ID=id148;Parent=rna37;Dbxref=GeneID:653308,Genbank:NM_001079516.2,HGNC:HGNC:23456,MIM:610987;Note=The RefSeq transcript has 1 substitution and aligns at 88%25 coverage compared to this genomic sequence;exception=annotated by transcript or proteomic data;gbkey=mRNA;gene=ASAH2B;partial=true;product=N-acylsphingosine amidohydrolase (non-lysosomal ceramidase) 2B;start_range=.,532922;transcript_id=gi|443609475
LJII01000026.1	BestRefSeq	exon	535223	535295	.	+	.	ID=id149;Parent=rna37;Dbxref=GeneID:653308,Genbank:NM_001079516.2,HGNC:HGNC:23456,MIM:610987;Note=The RefSeq transcript has 1 substitution and aligns at 88%25 coverage compared to this genomic sequence;exception=annotated by transcript or proteomic data;gbkey=mRNA;gene=ASAH2B;partial=true;product=N-acylsphingosine amidohydrolase (non-lysosomal ceramidase) 2B;transcript_id=gi|443609475
LJII01000026.1	BestRefSeq	exon	539353	539412	.	+	.	ID=id150;Parent=rna37;Dbxref=GeneID:653308,Genbank:NM_001079516.2,HGNC:HGNC:23456,MIM:610987;Note=The RefSeq transcript has 1 substitution and aligns at 88%25 coverage compared to this genomic sequence;exception=annotated by transcript or proteomic data;gbkey=mRNA;gene=ASAH2B;partial=true;product=N-acylsphingosine amidohydrolase (non-lysosomal ceramidase) 2B;transcript_id=gi|443609475
LJII01000026.1	BestRefSeq	exon	542477	542565	.	+	.	ID=id151;Parent=rna37;Dbxref=GeneID:653308,Genbank:NM_001079516.2,HGNC:HGNC:23456,MIM:610987;Note=The RefSeq transcript has 1 substitution and aligns at 88%25 coverage compared to this genomic sequence;exception=annotated by transcript or proteomic data;gbkey=mRNA;gene=ASAH2B;partial=true;product=N-acylsphingosine amidohydrolase (non-lysosomal ceramidase) 2B;transcript_id=gi|443609475
LJII01000026.1	BestRefSeq	exon	544562	544820	.	+	.	ID=id152;Parent=rna37;Dbxref=GeneID:653308,Genbank:NM_001079516.2,HGNC:HGNC:23456,MIM:610987;Note=The RefSeq transcript has 1 substitution and aligns at 88%25 coverage compared to this genomic sequence;exception=annotated by transcript or proteomic data;gbkey=mRNA;gene=ASAH2B;partial=true;product=N-acylsphingosine amidohydrolase (non-lysosomal ceramidase) 2B;transcript_id=gi|443609475
LJII01000026.1	BestRefSeq	CDS	532932	533017	.	+	0	ID=cds22;Parent=rna37;Dbxref=GeneID:653308,Genbank:NP_001072984.1,HGNC:HGNC:23456,MIM:610987;Name=NP_001072984.1;gbkey=CDS;gene=ASAH2B;product=putative inactive neutral ceramidase B;protein_id=NP_001072984.1
LJII01000026.1	BestRefSeq	CDS	535223	535295	.	+	1	ID=cds22;Parent=rna37;Dbxref=GeneID:653308,Genbank:NP_001072984.1,HGNC:HGNC:23456,MIM:610987;Name=NP_001072984.1;gbkey=CDS;gene=ASAH2B;product=putative inactive neutral ceramidase B;protein_id=NP_001072984.1
LJII01000026.1	BestRefSeq	CDS	539353	539412	.	+	0	ID=cds22;Parent=rna37;Dbxref=GeneID:653308,Genbank:NP_001072984.1,HGNC:HGNC:23456,MIM:610987;Name=NP_001072984.1;gbkey=CDS;gene=ASAH2B;product=putative inactive neutral ceramidase B;protein_id=NP_001072984.1
LJII01000026.1	BestRefSeq	CDS	542477	542565	.	+	0	ID=cds22;Parent=rna37;Dbxref=GeneID:653308,Genbank:NP_001072984.1,HGNC:HGNC:23456,MIM:610987;Name=NP_001072984.1;gbkey=CDS;gene=ASAH2B;product=putative inactive neutral ceramidase B;protein_id=NP_001072984.1
LJII01000026.1	BestRefSeq	CDS	544562	544751	.	+	1	ID=cds22;Parent=rna37;Dbxref=GeneID:653308,Genbank:NP_001072984.1,HGNC:HGNC:23456,MIM:610987;Name=NP_001072984.1;gbkey=CDS;gene=ASAH2B;product=putative inactive neutral ceramidase B;protein_id=NP_001072984.1
###
LJII01000027.1	BestRefSeq	gene	29312954	29313748	.	-	.	ID=gene36;Dbxref=GeneID:100132304;Name=LOC100132304;description=long intergenic non-protein coding RNA 684;gbkey=Gene;gene=LOC100132304
LJII01000027.1	BestRefSeq	gene	29312954	29313748	.	-	.	ID=gene37;Dbxref=GeneID:100129407,HGNC:HGNC:44268;Name=LINC00684;description=long intergenic non-protein coding RNA 684;gbkey=Gene;gene=LINC00684;gene_synonym=DMRTC1-AS1
LJII01000027.1	BestRefSeq	ncRNA	29312954	29313748	.	-	.	ID=rna38;Parent=gene37;Dbxref=GeneID:100129407,Genbank:NR_034116.1,HGNC:HGNC:44268;Name=gi|300796221;gbkey=ncRNA;gene=LINC00684;ncrna_class=lncRNA;product=long intergenic non-protein coding RNA 684%2C transcript variant 1;transcript_id=gi|300796221
LJII01000027.1	BestRefSeq	exon	29313613	29313748	.	-	.	ID=id153;Parent=rna38;Dbxref=GeneID:100129407,Genbank:NR_034116.1,HGNC:HGNC:44268;gbkey=ncRNA;gene=LINC00684;ncrna_class=lncRNA;product=long intergenic non-protein coding RNA 684%2C transcript variant 1;transcript_id=gi|300796221
LJII01000027.1	BestRefSeq	exon	29313261	29313436	.	-	.	ID=id154;Parent=rna38;Dbxref=GeneID:100129407,Genbank:NR_034116.1,HGNC:HGNC:44268;gbkey=ncRNA;gene=LINC00684;ncrna_class=lncRNA;product=long intergenic non-protein coding RNA 684%2C transcript variant 1;transcript_id=gi|300796221
LJII01000027.1	BestRefSeq	exon	29312954	29313106	.	-	.	ID=id155;Parent=rna38;Dbxref=GeneID:100129407,Genbank:NR_034116.1,HGNC:HGNC:44268;gbkey=ncRNA;gene=LINC00684;ncrna_class=lncRNA;product=long intergenic non-protein coding RNA 684%2C transcript variant 1;transcript_id=gi|300796221
LJII01000027.1	BestRefSeq	ncRNA	29312954	29313748	.	-	.	ID=rna39;Parent=gene36;Dbxref=GeneID:100132304,Genbank:NR_120493.1;Name=gi|636526519;gbkey=ncRNA;gene=LOC100132304;ncrna_class=lncRNA;product=long intergenic non-protein coding RNA 684%2C transcript variant 1;transcript_id=gi|636526519
LJII01000027.1	BestRefSeq	exon	29313613	29313748	.	-	.	ID=id156;Parent=rna39;Dbxref=GeneID:100132304,Genbank:NR_120493.1;gbkey=ncRNA;gene=LOC100132304;ncrna_class=lncRNA;product=long intergenic non-protein coding RNA 684%2C transcript variant 1;transcript_id=gi|636526519
LJII01000027.1	BestRefSeq	exon	29313261	29313436	.	-	.	ID=id157;Parent=rna39;Dbxref=GeneID:100132304,Genbank:NR_120493.1;gbkey=ncRNA;gene=LOC100132304;ncrna_class=lncRNA;product=long intergenic non-protein coding RNA 684%2C transcript variant 1;transcript_id=gi|636526519
LJII01000027.1	BestRefSeq	exon	29312954	29313106	.	-	.	ID=id158;Parent=rna39;Dbxref=GeneID:100132304,Genbank:NR_120493.1;gbkey=ncRNA;gene=LOC100132304;ncrna_class=lncRNA;product=long intergenic non-protein coding RNA 684%2C transcript variant 1;transcript_id=gi|636526519
###
LJII01000027.1	BestRefSeq	gene	29312954	29313748	.	-	.	ID=gene38;Dbxref=GeneID:100132304;Name=LOC100132304;description=long intergenic non-protein coding RNA 684;gbkey=Gene;gene=LOC100132304
LJII01000027.1	BestRefSeq	gene	29312954	29313748	.	-	.	ID=gene39;Dbxref=GeneID:100129407,HGNC:HGNC:44268;Name=LINC00684;description=long intergenic non-protein coding RNA 684;gbkey=Gene;gene=LINC00684;gene_synonym=DMRTC1-AS1
LJII01000027.1	BestRefSeq	ncRNA	29312954	29313748	.	-	.	ID=rna40;Parent=gene38;Dbxref=GeneID:100132304,Genbank:NR_120494.1;Name=gi|636526520;gbkey=ncRNA;gene=LOC100132304;ncrna_class=lncRNA;product=long intergenic non-protein coding RNA 684%2C transcript variant 2;transcript_id=gi|636526520
LJII01000027.1	BestRefSeq	exon	29313613	29313748	.	-	.	ID=id159;Parent=rna40;Dbxref=GeneID:100132304,Genbank:NR_120494.1;gbkey=ncRNA;gene=LOC100132304;ncrna_class=lncRNA;product=long intergenic non-protein coding RNA 684%2C transcript variant 2;transcript_id=gi|636526520
LJII01000027.1	BestRefSeq	exon	29313261	29313424	.	-	.	ID=id160;Parent=rna40;Dbxref=GeneID:100132304,Genbank:NR_120494.1;gbkey=ncRNA;gene=LOC100132304;ncrna_class=lncRNA;product=long intergenic non-protein coding RNA 684%2C transcript variant 2;transcript_id=gi|636526520
LJII01000027.1	BestRefSeq	exon	29312954	29313106	.	-	.	ID=id161;Parent=rna40;Dbxref=GeneID:100132304,Genbank:NR_120494.1;gbkey=ncRNA;gene=LOC100132304;ncrna_class=lncRNA;product=long intergenic non-protein coding RNA 684%2C transcript variant 2;transcript_id=gi|636526520
LJII01000027.1	BestRefSeq	ncRNA	29312954	29313748	.	-	.	ID=rna41;Parent=gene39;Dbxref=GeneID:100129407,Genbank:NR_034116.1,HGNC:HGNC:44268;Name=gi|300796221;gbkey=ncRNA;gene=LINC00684;ncrna_class=lncRNA;product=long intergenic non-protein coding RNA 684%2C transcript variant 1;transcript_id=gi|300796221
LJII01000027.1	BestRefSeq	exon	29313613	29313748	.	-	.	ID=id162;Parent=rna41;Dbxref=GeneID:100129407,Genbank:NR_034116.1,HGNC:HGNC:44268;gbkey=ncRNA;gene=LINC00684;ncrna_class=lncRNA;product=long intergenic non-protein coding RNA 684%2C transcript variant 1;transcript_id=gi|300796221
LJII01000027.1	BestRefSeq	exon	29313261	29313436	.	-	.	ID=id163;Parent=rna41;Dbxref=GeneID:100129407,Genbank:NR_034116.1,HGNC:HGNC:44268;gbkey=ncRNA;gene=LINC00684;ncrna_class=lncRNA;product=long intergenic non-protein coding RNA 684%2C transcript variant 1;transcript_id=gi|300796221
LJII01000027.1	BestRefSeq	exon	29312954	29313106	.	-	.	ID=id164;Parent=rna41;Dbxref=GeneID:100129407,Genbank:NR_034116.1,HGNC:HGNC:44268;gbkey=ncRNA;gene=LINC00684;ncrna_class=lncRNA;product=long intergenic non-protein coding RNA 684%2C transcript variant 1;transcript_id=gi|300796221
###
LJII01000027.1	BestRefSeq	gene	29308164	29310185	.	+	.	ID=gene40;Dbxref=GeneID:653687,HGNC:HGNC:31964;Name=FAM226B;description=family with sequence similarity 226 member B (non-protein coding);gbkey=Gene;gene=FAM226B;gene_synonym=CXorf50B,LINC00246B,NCRNA00246B
LJII01000027.1	BestRefSeq	gene	29308164	29310185	.	+	.	ID=gene41;Dbxref=GeneID:203429,HGNC:HGNC:28544;Name=FAM226A;description=family with sequence similarity 226 member A (non-protein coding);gbkey=Gene;gene=FAM226A;gene_synonym=CXorf50,LINC00246A,NCRNA00246,NCRNA00246A
LJII01000027.1	BestRefSeq	ncRNA	29308164	29310185	.	+	.	ID=rna42;Parent=gene40;Dbxref=GeneID:653687,Genbank:NR_026594.1,HGNC:HGNC:31964;Name=gi|221139782;Note=The RefSeq transcript has 1 substitution%2C 1 non-frameshifting indel compared to this genomic sequence;exception=annotated by transcript or proteomic data;gbkey=ncRNA;gene=FAM226B;ncrna_class=lncRNA;product=family with sequence similarity 226 member B (non-protein coding);transcript_id=gi|221139782
LJII01000027.1	BestRefSeq	exon	29308164	29310185	.	+	.	ID=id165;Parent=rna42;Dbxref=GeneID:653687,Genbank:NR_026594.1,HGNC:HGNC:31964;Note=The RefSeq transcript has 1 substitution%2C 1 non-frameshifting indel compared to this genomic sequence;exception=annotated by transcript or proteomic data;gbkey=ncRNA;gene=FAM226B;ncrna_class=lncRNA;product=family with sequence similarity 226 member B (non-protein coding);transcript_id=gi|221139782
LJII01000027.1	BestRefSeq	ncRNA	29308164	29310185	.	+	.	ID=rna43;Parent=gene41;Dbxref=GeneID:203429,Genbank:NR_026595.2,HGNC:HGNC:28544;Name=gi|532525026;Note=The RefSeq transcript has 1 substitution%2C 1 non-frameshifting indel compared to this genomic sequence;exception=annotated by transcript or proteomic data;gbkey=ncRNA;gene=FAM226A;ncrna_class=lncRNA;product=family with sequence similarity 226 member A (non-protein coding);transcript_id=gi|532525026
LJII01000027.1	BestRefSeq	exon	29308164	29310185	.	+	.	ID=id166;Parent=rna43;Dbxref=GeneID:203429,Genbank:NR_026595.2,HGNC:HGNC:28544;Note=The RefSeq transcript has 1 substitution%2C 1 non-frameshifting indel compared to this genomic sequence;exception=annotated by transcript or proteomic data;gbkey=ncRNA;gene=FAM226A;ncrna_class=lncRNA;product=family with sequence similarity 226 member A (non-protein coding);transcript_id=gi|532525026
###
LJII01000027.1	BestRefSeq	gene	29376088	29379854	.	+	.	ID=gene42;Dbxref=GeneID:728656,HGNC:HGNC:31686;Name=DMRTC1B;description=DMRT-like family C1B;gbkey=Gene;gene=DMRTC1B
LJII01000027.1	BestRefSeq	gene	29376088	29379854	.	+	.	ID=gene43;Dbxref=GeneID:63947,HGNC:HGNC:13910,MIM:300878;Name=DMRTC1;description=DMRT-like family C1;gbkey=Gene;gene=DMRTC1
LJII01000027.1	BestRefSeq	mRNA	29376088	29379854	.	+	.	ID=rna44;Parent=gene43;Dbxref=GeneID:63947,Genbank:NM_033053.2,HGNC:HGNC:13910,MIM:300878;Name=gi|116008455;Note=The RefSeq transcript has 1 substitution compared to this genomic sequence;exception=annotated by transcript or proteomic data;gbkey=mRNA;gene=DMRTC1;product=DMRT-like family C1;transcript_id=gi|116008455
LJII01000027.1	BestRefSeq	exon	29376088	29376245	.	+	.	ID=id167;Parent=rna44;Dbxref=GeneID:63947,Genbank:NM_033053.2,HGNC:HGNC:13910,MIM:300878;Note=The RefSeq transcript has 1 substitution compared to this genomic sequence;exception=annotated by transcript or proteomic data;gbkey=mRNA;gene=DMRTC1;product=DMRT-like family C1;transcript_id=gi|116008455
LJII01000027.1	BestRefSeq	exon	29376545	29376603	.	+	.	ID=id168;Parent=rna44;Dbxref=GeneID:63947,Genbank:NM_033053.2,HGNC:HGNC:13910,MIM:300878;Note=The RefSeq transcript has 1 substitution compared to this genomic sequence;exception=annotated by transcript or proteomic data;gbkey=mRNA;gene=DMRTC1;product=DMRT-like family C1;transcript_id=gi|116008455
LJII01000027.1	BestRefSeq	exon	29376918	29377051	.	+	.	ID=id169;Parent=rna44;Dbxref=GeneID:63947,Genbank:NM_033053.2,HGNC:HGNC:13910,MIM:300878;Note=The RefSeq transcript has 1 substitution compared to this genomic sequence;exception=annotated by transcript or proteomic data;gbkey=mRNA;gene=DMRTC1;product=DMRT-like family C1;transcript_id=gi|116008455
LJII01000027.1	BestRefSeq	exon	29377937	29377997	.	+	.	ID=id170;Parent=rna44;Dbxref=GeneID:63947,Genbank:NM_033053.2,HGNC:HGNC:13910,MIM:300878;Note=The RefSeq transcript has 1 substitution compared to this genomic sequence;exception=annotated by transcript or proteomic data;gbkey=mRNA;gene=DMRTC1;product=DMRT-like family C1;transcript_id=gi|116008455
LJII01000027.1	BestRefSeq	exon	29378182	29378329	.	+	.	ID=id171;Parent=rna44;Dbxref=GeneID:63947,Genbank:NM_033053.2,HGNC:HGNC:13910,MIM:300878;Note=The RefSeq transcript has 1 substitution compared to this genomic sequence;exception=annotated by transcript or proteomic data;gbkey=mRNA;gene=DMRTC1;product=DMRT-like family C1;transcript_id=gi|116008455
LJII01000027.1	BestRefSeq	exon	29379315	29379854	.	+	.	ID=id172;Parent=rna44;Dbxref=GeneID:63947,Genbank:NM_033053.2,HGNC:HGNC:13910,MIM:300878;Note=The RefSeq transcript has 1 substitution compared to this genomic sequence;exception=annotated by transcript or proteomic data;gbkey=mRNA;gene=DMRTC1;product=DMRT-like family C1;transcript_id=gi|116008455
LJII01000027.1	BestRefSeq	mRNA	29376088	29379854	.	+	.	ID=rna45;Parent=gene42;Dbxref=GeneID:728656,Genbank:NM_001080851.1,HGNC:HGNC:31686;Name=gi|145046252;Note=The RefSeq transcript has 1 substitution compared to this genomic sequence;exception=annotated by transcript or proteomic data;gbkey=mRNA;gene=DMRTC1B;product=DMRT-like family C1B;transcript_id=gi|145046252
LJII01000027.1	BestRefSeq	exon	29376088	29376245	.	+	.	ID=id173;Parent=rna45;Dbxref=GeneID:728656,Genbank:NM_001080851.1,HGNC:HGNC:31686;Note=The RefSeq transcript has 1 substitution compared to this genomic sequence;exception=annotated by transcript or proteomic data;gbkey=mRNA;gene=DMRTC1B;product=DMRT-like family C1B;transcript_id=gi|145046252
LJII01000027.1	BestRefSeq	exon	29376545	29376603	.	+	.	ID=id174;Parent=rna45;Dbxref=GeneID:728656,Genbank:NM_001080851.1,HGNC:HGNC:31686;Note=The RefSeq transcript has 1 substitution compared to this genomic sequence;exception=annotated by transcript or proteomic data;gbkey=mRNA;gene=DMRTC1B;product=DMRT-like family C1B;transcript_id=gi|145046252
LJII01000027.1	BestRefSeq	exon	29376918	29377051	.	+	.	ID=id175;Parent=rna45;Dbxref=GeneID:728656,Genbank:NM_001080851.1,HGNC:HGNC:31686;Note=The RefSeq transcript has 1 substitution compared to this genomic sequence;exception=annotated by transcript or proteomic data;gbkey=mRNA;gene=DMRTC1B;product=DMRT-like family C1B;transcript_id=gi|145046252
LJII01000027.1	BestRefSeq	exon	29377937	29377997	.	+	.	ID=id176;Parent=rna45;Dbxref=GeneID:728656,Genbank:NM_001080851.1,HGNC:HGNC:31686;Note=The RefSeq transcript has 1 substitution compared to this genomic sequence;exception=annotated by transcript or proteomic data;gbkey=mRNA;gene=DMRTC1B;product=DMRT-like family C1B;transcript_id=gi|145046252
LJII01000027.1	BestRefSeq	exon	29378182	29378329	.	+	.	ID=id177;Parent=rna45;Dbxref=GeneID:728656,Genbank:NM_001080851.1,HGNC:HGNC:31686;Note=The RefSeq transcript has 1 substitution compared to this genomic sequence;exception=annotated by transcript or proteomic data;gbkey=mRNA;gene=DMRTC1B;product=DMRT-like family C1B;transcript_id=gi|145046252
LJII01000027.1	BestRefSeq	exon	29379315	29379854	.	+	.	ID=id178;Parent=rna45;Dbxref=GeneID:728656,Genbank:NM_001080851.1,HGNC:HGNC:31686;Note=The RefSeq transcript has 1 substitution compared to this genomic sequence;exception=annotated by transcript or proteomic data;gbkey=mRNA;gene=DMRTC1B;product=DMRT-like family C1B;transcript_id=gi|145046252
LJII01000027.1	BestRefSeq	CDS	29376182	29376245	.	+	0	ID=cds23;Parent=rna44;Dbxref=GeneID:63947,Genbank:NP_149042.2,HGNC:HGNC:13910,MIM:300878;Name=NP_149042.2;Note=The RefSeq protein has 1 substitution compared to this genomic sequence;exception=annotated by transcript or proteomic data;gbkey=CDS;gene=DMRTC1;product=doublesex- and mab-3-related transcription factor C1;protein_id=NP_149042.2
LJII01000027.1	BestRefSeq	CDS	29376545	29376603	.	+	2	ID=cds23;Parent=rna44;Dbxref=GeneID:63947,Genbank:NP_149042.2,HGNC:HGNC:13910,MIM:300878;Name=NP_149042.2;Note=The RefSeq protein has 1 substitution compared to this genomic sequence;exception=annotated by transcript or proteomic data;gbkey=CDS;gene=DMRTC1;product=doublesex- and mab-3-related transcription factor C1;protein_id=NP_149042.2
LJII01000027.1	BestRefSeq	CDS	29376918	29377051	.	+	0	ID=cds23;Parent=rna44;Dbxref=GeneID:63947,Genbank:NP_149042.2,HGNC:HGNC:13910,MIM:300878;Name=NP_149042.2;Note=The RefSeq protein has 1 substitution compared to this genomic sequence;exception=annotated by transcript or proteomic data;gbkey=CDS;gene=DMRTC1;product=doublesex- and mab-3-related transcription factor C1;protein_id=NP_149042.2
LJII01000027.1	BestRefSeq	CDS	29377937	29377997	.	+	1	ID=cds23;Parent=rna44;Dbxref=GeneID:63947,Genbank:NP_149042.2,HGNC:HGNC:13910,MIM:300878;Name=NP_149042.2;Note=The RefSeq protein has 1 substitution compared to this genomic sequence;exception=annotated by transcript or proteomic data;gbkey=CDS;gene=DMRTC1;product=doublesex- and mab-3-related transcription factor C1;protein_id=NP_149042.2
LJII01000027.1	BestRefSeq	CDS	29378182	29378329	.	+	0	ID=cds23;Parent=rna44;Dbxref=GeneID:63947,Genbank:NP_149042.2,HGNC:HGNC:13910,MIM:300878;Name=NP_149042.2;Note=The RefSeq protein has 1 substitution compared to this genomic sequence;exception=annotated by transcript or proteomic data;gbkey=CDS;gene=DMRTC1;product=doublesex- and mab-3-related transcription factor C1;protein_id=NP_149042.2
LJII01000027.1	BestRefSeq	CDS	29379315	29379427	.	+	2	ID=cds23;Parent=rna44;Dbxref=GeneID:63947,Genbank:NP_149042.2,HGNC:HGNC:13910,MIM:300878;Name=NP_149042.2;Note=The RefSeq protein has 1 substitution compared to this genomic sequence;exception=annotated by transcript or proteomic data;gbkey=CDS;gene=DMRTC1;product=doublesex- and mab-3-related transcription factor C1;protein_id=NP_149042.2
LJII01000027.1	BestRefSeq	CDS	29376182	29376245	.	+	0	ID=cds24;Parent=rna45;Dbxref=GeneID:728656,Genbank:NP_001074320.1,HGNC:HGNC:31686;Name=NP_001074320.1;Note=The RefSeq protein has 1 substitution compared to this genomic sequence;exception=annotated by transcript or proteomic data;gbkey=CDS;gene=DMRTC1B;product=doublesex- and mab-3-related transcription factor C1;protein_id=NP_001074320.1
LJII01000027.1	BestRefSeq	CDS	29376545	29376603	.	+	2	ID=cds24;Parent=rna45;Dbxref=GeneID:728656,Genbank:NP_001074320.1,HGNC:HGNC:31686;Name=NP_001074320.1;Note=The RefSeq protein has 1 substitution compared to this genomic sequence;exception=annotated by transcript or proteomic data;gbkey=CDS;gene=DMRTC1B;product=doublesex- and mab-3-related transcription factor C1;protein_id=NP_001074320.1
LJII01000027.1	BestRefSeq	CDS	29376918	29377051	.	+	0	ID=cds24;Parent=rna45;Dbxref=GeneID:728656,Genbank:NP_001074320.1,HGNC:HGNC:31686;Name=NP_001074320.1;Note=The RefSeq protein has 1 substitution compared to this genomic sequence;exception=annotated by transcript or proteomic data;gbkey=CDS;gene=DMRTC1B;product=doublesex- and mab-3-related transcription factor C1;protein_id=NP_001074320.1
LJII01000027.1	BestRefSeq	CDS	29377937	29377997	.	+	1	ID=cds24;Parent=rna45;Dbxref=GeneID:728656,Genbank:NP_001074320.1,HGNC:HGNC:31686;Name=NP_001074320.1;Note=The RefSeq protein has 1 substitution compared to this genomic sequence;exception=annotated by transcript or proteomic data;gbkey=CDS;gene=DMRTC1B;product=doublesex- and mab-3-related transcription factor C1;protein_id=NP_001074320.1
LJII01000027.1	BestRefSeq	CDS	29378182	29378329	.	+	0	ID=cds24;Parent=rna45;Dbxref=GeneID:728656,Genbank:NP_001074320.1,HGNC:HGNC:31686;Name=NP_001074320.1;Note=The RefSeq protein has 1 substitution compared to this genomic sequence;exception=annotated by transcript or proteomic data;gbkey=CDS;gene=DMRTC1B;product=doublesex- and mab-3-related transcription factor C1;protein_id=NP_001074320.1
LJII01000027.1	BestRefSeq	CDS	29379315	29379427	.	+	2	ID=cds24;Parent=rna45;Dbxref=GeneID:728656,Genbank:NP_001074320.1,HGNC:HGNC:31686;Name=NP_001074320.1;Note=The RefSeq protein has 1 substitution compared to this genomic sequence;exception=annotated by transcript or proteomic data;gbkey=CDS;gene=DMRTC1B;product=doublesex- and mab-3-related transcription factor C1;protein_id=NP_001074320.1
###
LJII01000027.1	BestRefSeq	gene	9594191	10438238	.	-	.	ID=gene44;Dbxref=GeneID:83259,HGNC:HGNC:15813,MIM:400022;Name=PCDH11Y;description=protocadherin 11 Y-linked;gbkey=Gene;gene=PCDH11Y;gene_synonym=PCDH-PC,PCDH22,PCDHX,PCDHY
LJII01000027.1	BestRefSeq	gene	9594195	10382085	.	-	.	ID=gene45;Dbxref=GeneID:27328,HGNC:HGNC:8656,MIM:300246;Name=PCDH11X;description=protocadherin 11 X-linked;gbkey=Gene;gene=PCDH11X;gene_synonym=PCDH-X,PCDH11,PCDHX,PPP1R119
LJII01000027.1	BestRefSeq	mRNA	9594195	10382085	.	-	.	ID=rna46;Parent=gene45;Dbxref=GeneID:27328,Genbank:NM_001168360.1,HGNC:HGNC:8656,MIM:300246;Name=gi|270288724;Note=The RefSeq transcript has 1 substitution%2C 1 non-frameshifting indel compared to this genomic sequence;exception=annotated by transcript or proteomic data;gbkey=mRNA;gene=PCDH11X;product=protocadherin 11 X-linked%2C transcript variant e;transcript_id=gi|270288724
LJII01000027.1	BestRefSeq	exon	10381502	10382085	.	-	.	ID=id179;Parent=rna46;Dbxref=GeneID:27328,Genbank:NM_001168360.1,HGNC:HGNC:8656,MIM:300246;Note=The RefSeq transcript has 1 substitution%2C 1 non-frameshifting indel compared to this genomic sequence;exception=annotated by transcript or proteomic data;gbkey=mRNA;gene=PCDH11X;product=protocadherin 11 X-linked%2C transcript variant e;transcript_id=gi|270288724
LJII01000027.1	BestRefSeq	exon	10338274	10340766	.	-	.	ID=id180;Parent=rna46;Dbxref=GeneID:27328,Genbank:NM_001168360.1,HGNC:HGNC:8656,MIM:300246;Note=The RefSeq transcript has 1 substitution%2C 1 non-frameshifting indel compared to this genomic sequence;exception=annotated by transcript or proteomic data;gbkey=mRNA;gene=PCDH11X;product=protocadherin 11 X-linked%2C transcript variant e;transcript_id=gi|270288724
LJII01000027.1	BestRefSeq	exon	10016061	10016141	.	-	.	ID=id181;Parent=rna46;Dbxref=GeneID:27328,Genbank:NM_001168360.1,HGNC:HGNC:8656,MIM:300246;Note=The RefSeq transcript has 1 substitution%2C 1 non-frameshifting indel compared to this genomic sequence;exception=annotated by transcript or proteomic data;gbkey=mRNA;gene=PCDH11X;product=protocadherin 11 X-linked%2C transcript variant e;transcript_id=gi|270288724
LJII01000027.1	BestRefSeq	exon	9954365	9954394	.	-	.	ID=id182;Parent=rna46;Dbxref=GeneID:27328,Genbank:NM_001168360.1,HGNC:HGNC:8656,MIM:300246;Note=The RefSeq transcript has 1 substitution%2C 1 non-frameshifting indel compared to this genomic sequence;exception=annotated by transcript or proteomic data;gbkey=mRNA;gene=PCDH11X;product=protocadherin 11 X-linked%2C transcript variant e;transcript_id=gi|270288724
LJII01000027.1	BestRefSeq	exon	9829486	9829684	.	-	.	ID=id183;Parent=rna46;Dbxref=GeneID:27328,Genbank:NM_001168360.1,HGNC:HGNC:8656,MIM:300246;Note=The RefSeq transcript has 1 substitution%2C 1 non-frameshifting indel compared to this genomic sequence;exception=annotated by transcript or proteomic data;gbkey=mRNA;gene=PCDH11X;product=protocadherin 11 X-linked%2C transcript variant e;transcript_id=gi|270288724
LJII01000027.1	BestRefSeq	exon	9594195	9599160	.	-	.	ID=id184;Parent=rna46;Dbxref=GeneID:27328,Genbank:NM_001168360.1,HGNC:HGNC:8656,MIM:300246;Note=The RefSeq transcript has 1 substitution%2C 1 non-frameshifting indel compared to this genomic sequence;exception=annotated by transcript or proteomic data;gbkey=mRNA;gene=PCDH11X;product=protocadherin 11 X-linked%2C transcript variant e;transcript_id=gi|270288724
LJII01000027.1	BestRefSeq	CDS	10381502	10382041	.	-	0	ID=cds25;Parent=rna46;Dbxref=GeneID:27328,Genbank:NP_001161832.1,HGNC:HGNC:8656,MIM:300246;Name=NP_001161832.1;Note=isoform e precursor is encoded by transcript variant e;gbkey=CDS;gene=PCDH11X;product=protocadherin-11 X-linked isoform e precursor;protein_id=NP_001161832.1
LJII01000027.1	BestRefSeq	CDS	10338274	10340766	.	-	0	ID=cds25;Parent=rna46;Dbxref=GeneID:27328,Genbank:NP_001161832.1,HGNC:HGNC:8656,MIM:300246;Name=NP_001161832.1;Note=isoform e precursor is encoded by transcript variant e;gbkey=CDS;gene=PCDH11X;product=protocadherin-11 X-linked isoform e precursor;protein_id=NP_001161832.1
LJII01000027.1	BestRefSeq	CDS	10016061	10016141	.	-	0	ID=cds25;Parent=rna46;Dbxref=GeneID:27328,Genbank:NP_001161832.1,HGNC:HGNC:8656,MIM:300246;Name=NP_001161832.1;Note=isoform e precursor is encoded by transcript variant e;gbkey=CDS;gene=PCDH11X;product=protocadherin-11 X-linked isoform e precursor;protein_id=NP_001161832.1
LJII01000027.1	BestRefSeq	CDS	9954365	9954394	.	-	0	ID=cds25;Parent=rna46;Dbxref=GeneID:27328,Genbank:NP_001161832.1,HGNC:HGNC:8656,MIM:300246;Name=NP_001161832.1;Note=isoform e precursor is encoded by transcript variant e;gbkey=CDS;gene=PCDH11X;product=protocadherin-11 X-linked isoform e precursor;protein_id=NP_001161832.1
LJII01000027.1	BestRefSeq	CDS	9829486	9829684	.	-	0	ID=cds25;Parent=rna46;Dbxref=GeneID:27328,Genbank:NP_001161832.1,HGNC:HGNC:8656,MIM:300246;Name=NP_001161832.1;Note=isoform e precursor is encoded by transcript variant e;gbkey=CDS;gene=PCDH11X;product=protocadherin-11 X-linked isoform e precursor;protein_id=NP_001161832.1
LJII01000027.1	BestRefSeq	CDS	9598484	9599160	.	-	2	ID=cds25;Parent=rna46;Dbxref=GeneID:27328,Genbank:NP_001161832.1,HGNC:HGNC:8656,MIM:300246;Name=NP_001161832.1;Note=isoform e precursor is encoded by transcript variant e;gbkey=CDS;gene=PCDH11X;product=protocadherin-11 X-linked isoform e precursor;protein_id=NP_001161832.1
LJII01000027.1	BestRefSeq	mRNA	10333386	10438238	.	-	.	ID=rna47;Parent=gene44;Dbxref=GeneID:83259,Genbank:NM_032971.2,HGNC:HGNC:15813,MIM:400022;Name=gi|519666807;Note=The RefSeq transcript has 49 substitutions%2C 1 frameshift compared to this genomic sequence;exception=annotated by transcript or proteomic data;gbkey=mRNA;gene=PCDH11Y;product=protocadherin 11 Y-linked%2C transcript variant a;transcript_id=gi|519666807
LJII01000027.1	BestRefSeq	exon	10437859	10438238	.	-	.	ID=id185;Parent=rna47;Dbxref=GeneID:83259,Genbank:NM_032971.2,HGNC:HGNC:15813,MIM:400022;Note=The RefSeq transcript has 49 substitutions%2C 1 frameshift compared to this genomic sequence;exception=annotated by transcript or proteomic data;gbkey=mRNA;gene=PCDH11Y;product=protocadherin 11 Y-linked%2C transcript variant a;transcript_id=gi|519666807
LJII01000027.1	BestRefSeq	exon	10406967	10407072	.	-	.	ID=id186;Parent=rna47;Dbxref=GeneID:83259,Genbank:NM_032971.2,HGNC:HGNC:15813,MIM:400022;Note=The RefSeq transcript has 49 substitutions%2C 1 frameshift compared to this genomic sequence;exception=annotated by transcript or proteomic data;gbkey=mRNA;gene=PCDH11Y;product=protocadherin 11 Y-linked%2C transcript variant a;transcript_id=gi|519666807
LJII01000027.1	BestRefSeq	exon	10406250	10406308	.	-	.	ID=id187;Parent=rna47;Dbxref=GeneID:83259,Genbank:NM_032971.2,HGNC:HGNC:15813,MIM:400022;Note=The RefSeq transcript has 49 substitutions%2C 1 frameshift compared to this genomic sequence;exception=annotated by transcript or proteomic data;gbkey=mRNA;gene=PCDH11Y;product=protocadherin 11 Y-linked%2C transcript variant a;transcript_id=gi|519666807
LJII01000027.1	BestRefSeq	exon	10381502	10382085	.	-	.	ID=id188;Parent=rna47;Dbxref=GeneID:83259,Genbank:NM_032971.2,HGNC:HGNC:15813,MIM:400022;Note=The RefSeq transcript has 49 substitutions%2C 1 frameshift compared to this genomic sequence;exception=annotated by transcript or proteomic data;gbkey=mRNA;gene=PCDH11Y;product=protocadherin 11 Y-linked%2C transcript variant a;transcript_id=gi|519666807
LJII01000027.1	BestRefSeq	exon	10338274	10340766	.	-	.	ID=id189;Parent=rna47;Dbxref=GeneID:83259,Genbank:NM_032971.2,HGNC:HGNC:15813,MIM:400022;Note=The RefSeq transcript has 49 substitutions%2C 1 frameshift compared to this genomic sequence;exception=annotated by transcript or proteomic data;gbkey=mRNA;gene=PCDH11Y;product=protocadherin 11 Y-linked%2C transcript variant a;transcript_id=gi|519666807
LJII01000027.1	BestRefSeq	exon	10333386	10334640	.	-	.	ID=id190;Parent=rna47;Dbxref=GeneID:83259,Genbank:NM_032971.2,HGNC:HGNC:15813,MIM:400022;Note=The RefSeq transcript has 49 substitutions%2C 1 frameshift compared to this genomic sequence;exception=annotated by transcript or proteomic data;gbkey=mRNA;gene=PCDH11Y;product=protocadherin 11 Y-linked%2C transcript variant a;transcript_id=gi|519666807
LJII01000027.1	BestRefSeq	CDS	10406250	10406281	.	-	0	ID=cds26;Parent=rna47;Dbxref=GeneID:83259,Genbank:NP_116753.1,HGNC:HGNC:15813,MIM:400022;Name=NP_116753.1;Note=isoform a is encoded by transcript variant a%3B The RefSeq protein has 19 substitutions%2C 1 frameshift compared to this genomic sequence;exception=annotated by transcript or proteomic data;gbkey=CDS;gene=PCDH11Y;product=protocadherin-11 Y-linked isoform a;protein_id=NP_116753.1;transl_except=(pos:complement(10334623..10334625)%2Caa:TERM),(pos:complement(10406279..10406281)%2Caa:Met)
LJII01000027.1	BestRefSeq	CDS	10381502	10382085	.	-	1	ID=cds26;Parent=rna47;Dbxref=GeneID:83259,Genbank:NP_116753.1,HGNC:HGNC:15813,MIM:400022;Name=NP_116753.1;Note=isoform a is encoded by transcript variant a%3B The RefSeq protein has 19 substitutions%2C 1 frameshift compared to this genomic sequence;exception=annotated by transcript or proteomic data;gbkey=CDS;gene=PCDH11Y;product=protocadherin-11 Y-linked isoform a;protein_id=NP_116753.1;transl_except=(pos:complement(10334623..10334625)%2Caa:TERM),(pos:complement(10406279..10406281)%2Caa:Met)
LJII01000027.1	BestRefSeq	CDS	10338274	10340766	.	-	2	ID=cds26;Parent=rna47;Dbxref=GeneID:83259,Genbank:NP_116753.1,HGNC:HGNC:15813,MIM:400022;Name=NP_116753.1;Note=isoform a is encoded by transcript variant a%3B The RefSeq protein has 19 substitutions%2C 1 frameshift compared to this genomic sequence;exception=annotated by transcript or proteomic data;gbkey=CDS;gene=PCDH11Y;product=protocadherin-11 Y-linked isoform a;protein_id=NP_116753.1;transl_except=(pos:complement(10334623..10334625)%2Caa:TERM),(pos:complement(10406279..10406281)%2Caa:Met)
LJII01000027.1	BestRefSeq	CDS	10334623	10334640	.	-	2	ID=cds26;Parent=rna47;Dbxref=GeneID:83259,Genbank:NP_116753.1,HGNC:HGNC:15813,MIM:400022;Name=NP_116753.1;Note=isoform a is encoded by transcript variant a%3B The RefSeq protein has 19 substitutions%2C 1 frameshift compared to this genomic sequence;exception=annotated by transcript or proteomic data;gbkey=CDS;gene=PCDH11Y;product=protocadherin-11 Y-linked isoform a;protein_id=NP_116753.1;transl_except=(pos:complement(10334623..10334625)%2Caa:TERM),(pos:complement(10406279..10406281)%2Caa:Met)
###
LJII01000027.1	BestRefSeq	gene	9594191	10438238	.	-	.	ID=gene46;Dbxref=GeneID:83259,HGNC:HGNC:15813,MIM:400022;Name=PCDH11Y;description=protocadherin 11 Y-linked;gbkey=Gene;gene=PCDH11Y;gene_synonym=PCDH-PC,PCDH22,PCDHX,PCDHY
LJII01000027.1	BestRefSeq	gene	9594195	10382085	.	-	.	ID=gene47;Dbxref=GeneID:27328,HGNC:HGNC:8656,MIM:300246;Name=PCDH11X;description=protocadherin 11 X-linked;gbkey=Gene;gene=PCDH11X;gene_synonym=PCDH-X,PCDH11,PCDHX,PPP1R119
LJII01000027.1	BestRefSeq	mRNA	9594195	10382085	.	-	.	ID=rna48;Parent=gene47;Dbxref=GeneID:27328,Genbank:NM_001168360.1,HGNC:HGNC:8656,MIM:300246;Name=gi|270288724;Note=The RefSeq transcript has 1 substitution%2C 1 non-frameshifting indel compared to this genomic sequence;exception=annotated by transcript or proteomic data;gbkey=mRNA;gene=PCDH11X;product=protocadherin 11 X-linked%2C transcript variant e;transcript_id=gi|270288724
LJII01000027.1	BestRefSeq	exon	10381502	10382085	.	-	.	ID=id191;Parent=rna48;Dbxref=GeneID:27328,Genbank:NM_001168360.1,HGNC:HGNC:8656,MIM:300246;Note=The RefSeq transcript has 1 substitution%2C 1 non-frameshifting indel compared to this genomic sequence;exception=annotated by transcript or proteomic data;gbkey=mRNA;gene=PCDH11X;product=protocadherin 11 X-linked%2C transcript variant e;transcript_id=gi|270288724
LJII01000027.1	BestRefSeq	exon	10338274	10340766	.	-	.	ID=id192;Parent=rna48;Dbxref=GeneID:27328,Genbank:NM_001168360.1,HGNC:HGNC:8656,MIM:300246;Note=The RefSeq transcript has 1 substitution%2C 1 non-frameshifting indel compared to this genomic sequence;exception=annotated by transcript or proteomic data;gbkey=mRNA;gene=PCDH11X;product=protocadherin 11 X-linked%2C transcript variant e;transcript_id=gi|270288724
LJII01000027.1	BestRefSeq	exon	10016061	10016141	.	-	.	ID=id193;Parent=rna48;Dbxref=GeneID:27328,Genbank:NM_001168360.1,HGNC:HGNC:8656,MIM:300246;Note=The RefSeq transcript has 1 substitution%2C 1 non-frameshifting indel compared to this genomic sequence;exception=annotated by transcript or proteomic data;gbkey=mRNA;gene=PCDH11X;product=protocadherin 11 X-linked%2C transcript variant e;transcript_id=gi|270288724
LJII01000027.1	BestRefSeq	exon	9954365	9954394	.	-	.	ID=id194;Parent=rna48;Dbxref=GeneID:27328,Genbank:NM_001168360.1,HGNC:HGNC:8656,MIM:300246;Note=The RefSeq transcript has 1 substitution%2C 1 non-frameshifting indel compared to this genomic sequence;exception=annotated by transcript or proteomic data;gbkey=mRNA;gene=PCDH11X;product=protocadherin 11 X-linked%2C transcript variant e;transcript_id=gi|270288724
LJII01000027.1	BestRefSeq	exon	9829486	9829684	.	-	.	ID=id195;Parent=rna48;Dbxref=GeneID:27328,Genbank:NM_001168360.1,HGNC:HGNC:8656,MIM:300246;Note=The RefSeq transcript has 1 substitution%2C 1 non-frameshifting indel compared to this genomic sequence;exception=annotated by transcript or proteomic data;gbkey=mRNA;gene=PCDH11X;product=protocadherin 11 X-linked%2C transcript variant e;transcript_id=gi|270288724
LJII01000027.1	BestRefSeq	exon	9594195	9599160	.	-	.	ID=id196;Parent=rna48;Dbxref=GeneID:27328,Genbank:NM_001168360.1,HGNC:HGNC:8656,MIM:300246;Note=The RefSeq transcript has 1 substitution%2C 1 non-frameshifting indel compared to this genomic sequence;exception=annotated by transcript or proteomic data;gbkey=mRNA;gene=PCDH11X;product=protocadherin 11 X-linked%2C transcript variant e;transcript_id=gi|270288724
LJII01000027.1	BestRefSeq	CDS	10381502	10382041	.	-	0	ID=cds27;Parent=rna48;Dbxref=GeneID:27328,Genbank:NP_001161832.1,HGNC:HGNC:8656,MIM:300246;Name=NP_001161832.1;Note=isoform e precursor is encoded by transcript variant e;gbkey=CDS;gene=PCDH11X;product=protocadherin-11 X-linked isoform e precursor;protein_id=NP_001161832.1
LJII01000027.1	BestRefSeq	CDS	10338274	10340766	.	-	0	ID=cds27;Parent=rna48;Dbxref=GeneID:27328,Genbank:NP_001161832.1,HGNC:HGNC:8656,MIM:300246;Name=NP_001161832.1;Note=isoform e precursor is encoded by transcript variant e;gbkey=CDS;gene=PCDH11X;product=protocadherin-11 X-linked isoform e precursor;protein_id=NP_001161832.1
LJII01000027.1	BestRefSeq	CDS	10016061	10016141	.	-	0	ID=cds27;Parent=rna48;Dbxref=GeneID:27328,Genbank:NP_001161832.1,HGNC:HGNC:8656,MIM:300246;Name=NP_001161832.1;Note=isoform e precursor is encoded by transcript variant e;gbkey=CDS;gene=PCDH11X;product=protocadherin-11 X-linked isoform e precursor;protein_id=NP_001161832.1
LJII01000027.1	BestRefSeq	CDS	9954365	9954394	.	-	0	ID=cds27;Parent=rna48;Dbxref=GeneID:27328,Genbank:NP_001161832.1,HGNC:HGNC:8656,MIM:300246;Name=NP_001161832.1;Note=isoform e precursor is encoded by transcript variant e;gbkey=CDS;gene=PCDH11X;product=protocadherin-11 X-linked isoform e precursor;protein_id=NP_001161832.1
LJII01000027.1	BestRefSeq	CDS	9829486	9829684	.	-	0	ID=cds27;Parent=rna48;Dbxref=GeneID:27328,Genbank:NP_001161832.1,HGNC:HGNC:8656,MIM:300246;Name=NP_001161832.1;Note=isoform e precursor is encoded by transcript variant e;gbkey=CDS;gene=PCDH11X;product=protocadherin-11 X-linked isoform e precursor;protein_id=NP_001161832.1
LJII01000027.1	BestRefSeq	CDS	9598484	9599160	.	-	2	ID=cds27;Parent=rna48;Dbxref=GeneID:27328,Genbank:NP_001161832.1,HGNC:HGNC:8656,MIM:300246;Name=NP_001161832.1;Note=isoform e precursor is encoded by transcript variant e;gbkey=CDS;gene=PCDH11X;product=protocadherin-11 X-linked isoform e precursor;protein_id=NP_001161832.1
LJII01000027.1	BestRefSeq	mRNA	10333386	10382884	.	-	.	ID=rna49;Parent=gene46;Dbxref=GeneID:83259,Genbank:NM_032972.2,HGNC:HGNC:15813,MIM:400022;Name=gi|519666808;Note=The RefSeq transcript has 48 substitutions%2C 1 frameshift compared to this genomic sequence;exception=annotated by transcript or proteomic data;gbkey=mRNA;gene=PCDH11Y;product=protocadherin 11 Y-linked%2C transcript variant b;transcript_id=gi|519666808
LJII01000027.1	BestRefSeq	exon	10381502	10382884	.	-	.	ID=id197;Parent=rna49;Dbxref=GeneID:83259,Genbank:NM_032972.2,HGNC:HGNC:15813,MIM:400022;Note=The RefSeq transcript has 48 substitutions%2C 1 frameshift compared to this genomic sequence;exception=annotated by transcript or proteomic data;gbkey=mRNA;gene=PCDH11Y;product=protocadherin 11 Y-linked%2C transcript variant b;transcript_id=gi|519666808
LJII01000027.1	BestRefSeq	exon	10338274	10340766	.	-	.	ID=id198;Parent=rna49;Dbxref=GeneID:83259,Genbank:NM_032972.2,HGNC:HGNC:15813,MIM:400022;Note=The RefSeq transcript has 48 substitutions%2C 1 frameshift compared to this genomic sequence;exception=annotated by transcript or proteomic data;gbkey=mRNA;gene=PCDH11Y;product=protocadherin 11 Y-linked%2C transcript variant b;transcript_id=gi|519666808
LJII01000027.1	BestRefSeq	exon	10333386	10334640	.	-	.	ID=id199;Parent=rna49;Dbxref=GeneID:83259,Genbank:NM_032972.2,HGNC:HGNC:15813,MIM:400022;Note=The RefSeq transcript has 48 substitutions%2C 1 frameshift compared to this genomic sequence;exception=annotated by transcript or proteomic data;gbkey=mRNA;gene=PCDH11Y;product=protocadherin 11 Y-linked%2C transcript variant b;transcript_id=gi|519666808
LJII01000027.1	BestRefSeq	CDS	10381502	10382150	.	-	0	ID=cds28;Parent=rna49;Dbxref=GeneID:83259,Genbank:NP_116754.1,HGNC:HGNC:15813,MIM:400022;Name=NP_116754.1;Note=isoform b precursor is encoded by transcript variant b%3B The RefSeq protein has 18 substitutions%2C 1 frameshift compared to this genomic sequence;exception=annotated by transcript or proteomic data;gbkey=CDS;gene=PCDH11Y;product=protocadherin-11 Y-linked isoform b precursor;protein_id=NP_116754.1;transl_except=(pos:complement(10334623..10334625)%2Caa:TERM)
LJII01000027.1	BestRefSeq	CDS	10338274	10340766	.	-	2	ID=cds28;Parent=rna49;Dbxref=GeneID:83259,Genbank:NP_116754.1,HGNC:HGNC:15813,MIM:400022;Name=NP_116754.1;Note=isoform b precursor is encoded by transcript variant b%3B The RefSeq protein has 18 substitutions%2C 1 frameshift compared to this genomic sequence;exception=annotated by transcript or proteomic data;gbkey=CDS;gene=PCDH11Y;product=protocadherin-11 Y-linked isoform b precursor;protein_id=NP_116754.1;transl_except=(pos:complement(10334623..10334625)%2Caa:TERM)
LJII01000027.1	BestRefSeq	CDS	10334623	10334640	.	-	2	ID=cds28;Parent=rna49;Dbxref=GeneID:83259,Genbank:NP_116754.1,HGNC:HGNC:15813,MIM:400022;Name=NP_116754.1;Note=isoform b precursor is encoded by transcript variant b%3B The RefSeq protein has 18 substitutions%2C 1 frameshift compared to this genomic sequence;exception=annotated by transcript or proteomic data;gbkey=CDS;gene=PCDH11Y;product=protocadherin-11 Y-linked isoform b precursor;protein_id=NP_116754.1;transl_except=(pos:complement(10334623..10334625)%2Caa:TERM)
###
LJII01000027.1	BestRefSeq	gene	9594191	10438238	.	-	.	ID=gene48;Dbxref=GeneID:83259,HGNC:HGNC:15813,MIM:400022;Name=PCDH11Y;description=protocadherin 11 Y-linked;gbkey=Gene;gene=PCDH11Y;gene_synonym=PCDH-PC,PCDH22,PCDHX,PCDHY
LJII01000027.1	BestRefSeq	mRNA	9594191	10382884	.	-	.	ID=rna50;Parent=gene48;Dbxref=GeneID:83259,Genbank:NM_032973.2,HGNC:HGNC:15813,MIM:400022;Name=gi|519666809;Note=The RefSeq transcript has 86 substitutions%2C 1 frameshift%2C 7 non-frameshifting indels compared to this genomic sequence;exception=annotated by transcript or proteomic data;gbkey=mRNA;gene=PCDH11Y;product=protocadherin 11 Y-linked%2C transcript variant c;transcript_id=gi|519666809
LJII01000027.1	BestRefSeq	exon	10381502	10382884	.	-	.	ID=id200;Parent=rna50;Dbxref=GeneID:83259,Genbank:NM_032973.2,HGNC:HGNC:15813,MIM:400022;Note=The RefSeq transcript has 86 substitutions%2C 1 frameshift%2C 7 non-frameshifting indels compared to this genomic sequence;exception=annotated by transcript or proteomic data;gbkey=mRNA;gene=PCDH11Y;product=protocadherin 11 Y-linked%2C transcript variant c;transcript_id=gi|519666809
LJII01000027.1	BestRefSeq	exon	10338274	10340766	.	-	.	ID=id201;Parent=rna50;Dbxref=GeneID:83259,Genbank:NM_032973.2,HGNC:HGNC:15813,MIM:400022;Note=The RefSeq transcript has 86 substitutions%2C 1 frameshift%2C 7 non-frameshifting indels compared to this genomic sequence;exception=annotated by transcript or proteomic data;gbkey=mRNA;gene=PCDH11Y;product=protocadherin 11 Y-linked%2C transcript variant c;transcript_id=gi|519666809
LJII01000027.1	BestRefSeq	exon	9829486	9829684	.	-	.	ID=id202;Parent=rna50;Dbxref=GeneID:83259,Genbank:NM_032973.2,HGNC:HGNC:15813,MIM:400022;Note=The RefSeq transcript has 86 substitutions%2C 1 frameshift%2C 7 non-frameshifting indels compared to this genomic sequence;exception=annotated by transcript or proteomic data;gbkey=mRNA;gene=PCDH11Y;product=protocadherin 11 Y-linked%2C transcript variant c;transcript_id=gi|519666809
LJII01000027.1	BestRefSeq	exon	9749036	9749059	.	-	.	ID=id203;Parent=rna50;Dbxref=GeneID:83259,Genbank:NM_032973.2,HGNC:HGNC:15813,MIM:400022;Note=The RefSeq transcript has 86 substitutions%2C 1 frameshift%2C 7 non-frameshifting indels compared to this genomic sequence;exception=annotated by transcript or proteomic data;gbkey=mRNA;gene=PCDH11Y;product=protocadherin 11 Y-linked%2C transcript variant c;transcript_id=gi|519666809
LJII01000027.1	BestRefSeq	exon	9594191	9599154	.	-	.	ID=id204;Parent=rna50;Dbxref=GeneID:83259,Genbank:NM_032973.2,HGNC:HGNC:15813,MIM:400022;Note=The RefSeq transcript has 86 substitutions%2C 1 frameshift%2C 7 non-frameshifting indels compared to this genomic sequence;exception=annotated by transcript or proteomic data;gbkey=mRNA;gene=PCDH11Y;product=protocadherin 11 Y-linked%2C transcript variant c;transcript_id=gi|519666809
LJII01000027.1	BestRefSeq	gene	9594195	10382085	.	-	.	ID=gene49;Dbxref=GeneID:27328,HGNC:HGNC:8656,MIM:300246;Name=PCDH11X;description=protocadherin 11 X-linked;gbkey=Gene;gene=PCDH11X;gene_synonym=PCDH-X,PCDH11,PCDHX,PPP1R119
LJII01000027.1	BestRefSeq	mRNA	9594195	10382085	.	-	.	ID=rna51;Parent=gene49;Dbxref=GeneID:27328,Genbank:NM_001168360.1,HGNC:HGNC:8656,MIM:300246;Name=gi|270288724;Note=The RefSeq transcript has 1 substitution%2C 1 non-frameshifting indel compared to this genomic sequence;exception=annotated by transcript or proteomic data;gbkey=mRNA;gene=PCDH11X;product=protocadherin 11 X-linked%2C transcript variant e;transcript_id=gi|270288724
LJII01000027.1	BestRefSeq	exon	10381502	10382085	.	-	.	ID=id205;Parent=rna51;Dbxref=GeneID:27328,Genbank:NM_001168360.1,HGNC:HGNC:8656,MIM:300246;Note=The RefSeq transcript has 1 substitution%2C 1 non-frameshifting indel compared to this genomic sequence;exception=annotated by transcript or proteomic data;gbkey=mRNA;gene=PCDH11X;product=protocadherin 11 X-linked%2C transcript variant e;transcript_id=gi|270288724
LJII01000027.1	BestRefSeq	exon	10338274	10340766	.	-	.	ID=id206;Parent=rna51;Dbxref=GeneID:27328,Genbank:NM_001168360.1,HGNC:HGNC:8656,MIM:300246;Note=The RefSeq transcript has 1 substitution%2C 1 non-frameshifting indel compared to this genomic sequence;exception=annotated by transcript or proteomic data;gbkey=mRNA;gene=PCDH11X;product=protocadherin 11 X-linked%2C transcript variant e;transcript_id=gi|270288724
LJII01000027.1	BestRefSeq	exon	10016061	10016141	.	-	.	ID=id207;Parent=rna51;Dbxref=GeneID:27328,Genbank:NM_001168360.1,HGNC:HGNC:8656,MIM:300246;Note=The RefSeq transcript has 1 substitution%2C 1 non-frameshifting indel compared to this genomic sequence;exception=annotated by transcript or proteomic data;gbkey=mRNA;gene=PCDH11X;product=protocadherin 11 X-linked%2C transcript variant e;transcript_id=gi|270288724
LJII01000027.1	BestRefSeq	exon	9954365	9954394	.	-	.	ID=id208;Parent=rna51;Dbxref=GeneID:27328,Genbank:NM_001168360.1,HGNC:HGNC:8656,MIM:300246;Note=The RefSeq transcript has 1 substitution%2C 1 non-frameshifting indel compared to this genomic sequence;exception=annotated by transcript or proteomic data;gbkey=mRNA;gene=PCDH11X;product=protocadherin 11 X-linked%2C transcript variant e;transcript_id=gi|270288724
LJII01000027.1	BestRefSeq	exon	9829486	9829684	.	-	.	ID=id209;Parent=rna51;Dbxref=GeneID:27328,Genbank:NM_001168360.1,HGNC:HGNC:8656,MIM:300246;Note=The RefSeq transcript has 1 substitution%2C 1 non-frameshifting indel compared to this genomic sequence;exception=annotated by transcript or proteomic data;gbkey=mRNA;gene=PCDH11X;product=protocadherin 11 X-linked%2C transcript variant e;transcript_id=gi|270288724
LJII01000027.1	BestRefSeq	exon	9594195	9599160	.	-	.	ID=id210;Parent=rna51;Dbxref=GeneID:27328,Genbank:NM_001168360.1,HGNC:HGNC:8656,MIM:300246;Note=The RefSeq transcript has 1 substitution%2C 1 non-frameshifting indel compared to this genomic sequence;exception=annotated by transcript or proteomic data;gbkey=mRNA;gene=PCDH11X;product=protocadherin 11 X-linked%2C transcript variant e;transcript_id=gi|270288724
LJII01000027.1	BestRefSeq	CDS	10381502	10382150	.	-	0	ID=cds29;Parent=rna50;Dbxref=GeneID:83259,Genbank:NP_116755.1,HGNC:HGNC:15813,MIM:400022;Name=NP_116755.1;Note=isoform c precursor is encoded by transcript variant c%3B The RefSeq protein has 25 substitutions%2C 1 frameshift compared to this genomic sequence;exception=annotated by transcript or proteomic data;gbkey=CDS;gene=PCDH11Y;product=protocadherin-11 Y-linked isoform c precursor;protein_id=NP_116755.1
LJII01000027.1	BestRefSeq	CDS	10338274	10340766	.	-	2	ID=cds29;Parent=rna50;Dbxref=GeneID:83259,Genbank:NP_116755.1,HGNC:HGNC:15813,MIM:400022;Name=NP_116755.1;Note=isoform c precursor is encoded by transcript variant c%3B The RefSeq protein has 25 substitutions%2C 1 frameshift compared to this genomic sequence;exception=annotated by transcript or proteomic data;gbkey=CDS;gene=PCDH11Y;product=protocadherin-11 Y-linked isoform c precursor;protein_id=NP_116755.1
LJII01000027.1	BestRefSeq	CDS	9829486	9829684	.	-	2	ID=cds29;Parent=rna50;Dbxref=GeneID:83259,Genbank:NP_116755.1,HGNC:HGNC:15813,MIM:400022;Name=NP_116755.1;Note=isoform c precursor is encoded by transcript variant c%3B The RefSeq protein has 25 substitutions%2C 1 frameshift compared to this genomic sequence;exception=annotated by transcript or proteomic data;gbkey=CDS;gene=PCDH11Y;product=protocadherin-11 Y-linked isoform c precursor;protein_id=NP_116755.1
LJII01000027.1	BestRefSeq	CDS	9749036	9749059	.	-	1	ID=cds29;Parent=rna50;Dbxref=GeneID:83259,Genbank:NP_116755.1,HGNC:HGNC:15813,MIM:400022;Name=NP_116755.1;Note=isoform c precursor is encoded by transcript variant c%3B The RefSeq protein has 25 substitutions%2C 1 frameshift compared to this genomic sequence;exception=annotated by transcript or proteomic data;gbkey=CDS;gene=PCDH11Y;product=protocadherin-11 Y-linked isoform c precursor;protein_id=NP_116755.1
LJII01000027.1	BestRefSeq	CDS	9598484	9599154	.	-	1	ID=cds29;Parent=rna50;Dbxref=GeneID:83259,Genbank:NP_116755.1,HGNC:HGNC:15813,MIM:400022;Name=NP_116755.1;Note=isoform c precursor is encoded by transcript variant c%3B The RefSeq protein has 25 substitutions%2C 1 frameshift compared to this genomic sequence;exception=annotated by transcript or proteomic data;gbkey=CDS;gene=PCDH11Y;product=protocadherin-11 Y-linked isoform c precursor;protein_id=NP_116755.1
LJII01000027.1	BestRefSeq	CDS	10381502	10382041	.	-	0	ID=cds30;Parent=rna51;Dbxref=GeneID:27328,Genbank:NP_001161832.1,HGNC:HGNC:8656,MIM:300246;Name=NP_001161832.1;Note=isoform e precursor is encoded by transcript variant e;gbkey=CDS;gene=PCDH11X;product=protocadherin-11 X-linked isoform e precursor;protein_id=NP_001161832.1
LJII01000027.1	BestRefSeq	CDS	10338274	10340766	.	-	0	ID=cds30;Parent=rna51;Dbxref=GeneID:27328,Genbank:NP_001161832.1,HGNC:HGNC:8656,MIM:300246;Name=NP_001161832.1;Note=isoform e precursor is encoded by transcript variant e;gbkey=CDS;gene=PCDH11X;product=protocadherin-11 X-linked isoform e precursor;protein_id=NP_001161832.1
LJII01000027.1	BestRefSeq	CDS	10016061	10016141	.	-	0	ID=cds30;Parent=rna51;Dbxref=GeneID:27328,Genbank:NP_001161832.1,HGNC:HGNC:8656,MIM:300246;Name=NP_001161832.1;Note=isoform e precursor is encoded by transcript variant e;gbkey=CDS;gene=PCDH11X;product=protocadherin-11 X-linked isoform e precursor;protein_id=NP_001161832.1
LJII01000027.1	BestRefSeq	CDS	9954365	9954394	.	-	0	ID=cds30;Parent=rna51;Dbxref=GeneID:27328,Genbank:NP_001161832.1,HGNC:HGNC:8656,MIM:300246;Name=NP_001161832.1;Note=isoform e precursor is encoded by transcript variant e;gbkey=CDS;gene=PCDH11X;product=protocadherin-11 X-linked isoform e precursor;protein_id=NP_001161832.1
LJII01000027.1	BestRefSeq	CDS	9829486	9829684	.	-	0	ID=cds30;Parent=rna51;Dbxref=GeneID:27328,Genbank:NP_001161832.1,HGNC:HGNC:8656,MIM:300246;Name=NP_001161832.1;Note=isoform e precursor is encoded by transcript variant e;gbkey=CDS;gene=PCDH11X;product=protocadherin-11 X-linked isoform e precursor;protein_id=NP_001161832.1
LJII01000027.1	BestRefSeq	CDS	9598484	9599160	.	-	2	ID=cds30;Parent=rna51;Dbxref=GeneID:27328,Genbank:NP_001161832.1,HGNC:HGNC:8656,MIM:300246;Name=NP_001161832.1;Note=isoform e precursor is encoded by transcript variant e;gbkey=CDS;gene=PCDH11X;product=protocadherin-11 X-linked isoform e precursor;protein_id=NP_001161832.1
###
LJII01000027.1	BestRefSeq	gene	9594191	10438238	.	-	.	ID=gene50;Dbxref=GeneID:83259,HGNC:HGNC:15813,MIM:400022;Name=PCDH11Y;description=protocadherin 11 Y-linked;gbkey=Gene;gene=PCDH11Y;gene_synonym=PCDH-PC,PCDH22,PCDHX,PCDHY
LJII01000027.1	BestRefSeq	gene	9594195	10382085	.	-	.	ID=gene51;Dbxref=GeneID:27328,HGNC:HGNC:8656,MIM:300246;Name=PCDH11X;description=protocadherin 11 X-linked;gbkey=Gene;gene=PCDH11X;gene_synonym=PCDH-X,PCDH11,PCDHX,PPP1R119
LJII01000027.1	BestRefSeq	mRNA	9594195	10382085	.	-	.	ID=rna52;Parent=gene51;Dbxref=GeneID:27328,Genbank:NM_001168360.1,HGNC:HGNC:8656,MIM:300246;Name=gi|270288724;Note=The RefSeq transcript has 1 substitution%2C 1 non-frameshifting indel compared to this genomic sequence;exception=annotated by transcript or proteomic data;gbkey=mRNA;gene=PCDH11X;product=protocadherin 11 X-linked%2C transcript variant e;transcript_id=gi|270288724
LJII01000027.1	BestRefSeq	exon	10381502	10382085	.	-	.	ID=id211;Parent=rna52;Dbxref=GeneID:27328,Genbank:NM_001168360.1,HGNC:HGNC:8656,MIM:300246;Note=The RefSeq transcript has 1 substitution%2C 1 non-frameshifting indel compared to this genomic sequence;exception=annotated by transcript or proteomic data;gbkey=mRNA;gene=PCDH11X;product=protocadherin 11 X-linked%2C transcript variant e;transcript_id=gi|270288724
LJII01000027.1	BestRefSeq	exon	10338274	10340766	.	-	.	ID=id212;Parent=rna52;Dbxref=GeneID:27328,Genbank:NM_001168360.1,HGNC:HGNC:8656,MIM:300246;Note=The RefSeq transcript has 1 substitution%2C 1 non-frameshifting indel compared to this genomic sequence;exception=annotated by transcript or proteomic data;gbkey=mRNA;gene=PCDH11X;product=protocadherin 11 X-linked%2C transcript variant e;transcript_id=gi|270288724
LJII01000027.1	BestRefSeq	exon	10016061	10016141	.	-	.	ID=id213;Parent=rna52;Dbxref=GeneID:27328,Genbank:NM_001168360.1,HGNC:HGNC:8656,MIM:300246;Note=The RefSeq transcript has 1 substitution%2C 1 non-frameshifting indel compared to this genomic sequence;exception=annotated by transcript or proteomic data;gbkey=mRNA;gene=PCDH11X;product=protocadherin 11 X-linked%2C transcript variant e;transcript_id=gi|270288724
LJII01000027.1	BestRefSeq	exon	9954365	9954394	.	-	.	ID=id214;Parent=rna52;Dbxref=GeneID:27328,Genbank:NM_001168360.1,HGNC:HGNC:8656,MIM:300246;Note=The RefSeq transcript has 1 substitution%2C 1 non-frameshifting indel compared to this genomic sequence;exception=annotated by transcript or proteomic data;gbkey=mRNA;gene=PCDH11X;product=protocadherin 11 X-linked%2C transcript variant e;transcript_id=gi|270288724
LJII01000027.1	BestRefSeq	exon	9829486	9829684	.	-	.	ID=id215;Parent=rna52;Dbxref=GeneID:27328,Genbank:NM_001168360.1,HGNC:HGNC:8656,MIM:300246;Note=The RefSeq transcript has 1 substitution%2C 1 non-frameshifting indel compared to this genomic sequence;exception=annotated by transcript or proteomic data;gbkey=mRNA;gene=PCDH11X;product=protocadherin 11 X-linked%2C transcript variant e;transcript_id=gi|270288724
LJII01000027.1	BestRefSeq	exon	9594195	9599160	.	-	.	ID=id216;Parent=rna52;Dbxref=GeneID:27328,Genbank:NM_001168360.1,HGNC:HGNC:8656,MIM:300246;Note=The RefSeq transcript has 1 substitution%2C 1 non-frameshifting indel compared to this genomic sequence;exception=annotated by transcript or proteomic data;gbkey=mRNA;gene=PCDH11X;product=protocadherin 11 X-linked%2C transcript variant e;transcript_id=gi|270288724
LJII01000027.1	BestRefSeq	CDS	10381502	10382041	.	-	0	ID=cds31;Parent=rna52;Dbxref=GeneID:27328,Genbank:NP_001161832.1,HGNC:HGNC:8656,MIM:300246;Name=NP_001161832.1;Note=isoform e precursor is encoded by transcript variant e;gbkey=CDS;gene=PCDH11X;product=protocadherin-11 X-linked isoform e precursor;protein_id=NP_001161832.1
LJII01000027.1	BestRefSeq	CDS	10338274	10340766	.	-	0	ID=cds31;Parent=rna52;Dbxref=GeneID:27328,Genbank:NP_001161832.1,HGNC:HGNC:8656,MIM:300246;Name=NP_001161832.1;Note=isoform e precursor is encoded by transcript variant e;gbkey=CDS;gene=PCDH11X;product=protocadherin-11 X-linked isoform e precursor;protein_id=NP_001161832.1
LJII01000027.1	BestRefSeq	CDS	10016061	10016141	.	-	0	ID=cds31;Parent=rna52;Dbxref=GeneID:27328,Genbank:NP_001161832.1,HGNC:HGNC:8656,MIM:300246;Name=NP_001161832.1;Note=isoform e precursor is encoded by transcript variant e;gbkey=CDS;gene=PCDH11X;product=protocadherin-11 X-linked isoform e precursor;protein_id=NP_001161832.1
LJII01000027.1	BestRefSeq	CDS	9954365	9954394	.	-	0	ID=cds31;Parent=rna52;Dbxref=GeneID:27328,Genbank:NP_001161832.1,HGNC:HGNC:8656,MIM:300246;Name=NP_001161832.1;Note=isoform e precursor is encoded by transcript variant e;gbkey=CDS;gene=PCDH11X;product=protocadherin-11 X-linked isoform e precursor;protein_id=NP_001161832.1
LJII01000027.1	BestRefSeq	CDS	9829486	9829684	.	-	0	ID=cds31;Parent=rna52;Dbxref=GeneID:27328,Genbank:NP_001161832.1,HGNC:HGNC:8656,MIM:300246;Name=NP_001161832.1;Note=isoform e precursor is encoded by transcript variant e;gbkey=CDS;gene=PCDH11X;product=protocadherin-11 X-linked isoform e precursor;protein_id=NP_001161832.1
LJII01000027.1	BestRefSeq	CDS	9598484	9599160	.	-	2	ID=cds31;Parent=rna52;Dbxref=GeneID:27328,Genbank:NP_001161832.1,HGNC:HGNC:8656,MIM:300246;Name=NP_001161832.1;Note=isoform e precursor is encoded by transcript variant e;gbkey=CDS;gene=PCDH11X;product=protocadherin-11 X-linked isoform e precursor;protein_id=NP_001161832.1
LJII01000027.1	BestRefSeq	mRNA	10333386	10438238	.	-	.	ID=rna53;Parent=gene50;Dbxref=GeneID:83259,Genbank:NM_001278619.1,HGNC:HGNC:15813,MIM:400022;Name=gi|519666810;Note=The RefSeq transcript has 49 substitutions%2C 1 frameshift compared to this genomic sequence;exception=annotated by transcript or proteomic data;gbkey=mRNA;gene=PCDH11Y;product=protocadherin 11 Y-linked%2C transcript variant d;transcript_id=gi|519666810
LJII01000027.1	BestRefSeq	exon	10437859	10438238	.	-	.	ID=id217;Parent=rna53;Dbxref=GeneID:83259,Genbank:NM_001278619.1,HGNC:HGNC:15813,MIM:400022;Note=The RefSeq transcript has 49 substitutions%2C 1 frameshift compared to this genomic sequence;exception=annotated by transcript or proteomic data;gbkey=mRNA;gene=PCDH11Y;product=protocadherin 11 Y-linked%2C transcript variant d;transcript_id=gi|519666810
LJII01000027.1	BestRefSeq	exon	10407911	10408079	.	-	.	ID=id218;Parent=rna53;Dbxref=GeneID:83259,Genbank:NM_001278619.1,HGNC:HGNC:15813,MIM:400022;Note=The RefSeq transcript has 49 substitutions%2C 1 frameshift compared to this genomic sequence;exception=annotated by transcript or proteomic data;gbkey=mRNA;gene=PCDH11Y;product=protocadherin 11 Y-linked%2C transcript variant d;transcript_id=gi|519666810
LJII01000027.1	BestRefSeq	exon	10406967	10407072	.	-	.	ID=id219;Parent=rna53;Dbxref=GeneID:83259,Genbank:NM_001278619.1,HGNC:HGNC:15813,MIM:400022;Note=The RefSeq transcript has 49 substitutions%2C 1 frameshift compared to this genomic sequence;exception=annotated by transcript or proteomic data;gbkey=mRNA;gene=PCDH11Y;product=protocadherin 11 Y-linked%2C transcript variant d;transcript_id=gi|519666810
LJII01000027.1	BestRefSeq	exon	10406250	10406308	.	-	.	ID=id220;Parent=rna53;Dbxref=GeneID:83259,Genbank:NM_001278619.1,HGNC:HGNC:15813,MIM:400022;Note=The RefSeq transcript has 49 substitutions%2C 1 frameshift compared to this genomic sequence;exception=annotated by transcript or proteomic data;gbkey=mRNA;gene=PCDH11Y;product=protocadherin 11 Y-linked%2C transcript variant d;transcript_id=gi|519666810
LJII01000027.1	BestRefSeq	exon	10381502	10382085	.	-	.	ID=id221;Parent=rna53;Dbxref=GeneID:83259,Genbank:NM_001278619.1,HGNC:HGNC:15813,MIM:400022;Note=The RefSeq transcript has 49 substitutions%2C 1 frameshift compared to this genomic sequence;exception=annotated by transcript or proteomic data;gbkey=mRNA;gene=PCDH11Y;product=protocadherin 11 Y-linked%2C transcript variant d;transcript_id=gi|519666810
LJII01000027.1	BestRefSeq	exon	10338274	10340766	.	-	.	ID=id222;Parent=rna53;Dbxref=GeneID:83259,Genbank:NM_001278619.1,HGNC:HGNC:15813,MIM:400022;Note=The RefSeq transcript has 49 substitutions%2C 1 frameshift compared to this genomic sequence;exception=annotated by transcript or proteomic data;gbkey=mRNA;gene=PCDH11Y;product=protocadherin 11 Y-linked%2C transcript variant d;transcript_id=gi|519666810
LJII01000027.1	BestRefSeq	exon	10333386	10334640	.	-	.	ID=id223;Parent=rna53;Dbxref=GeneID:83259,Genbank:NM_001278619.1,HGNC:HGNC:15813,MIM:400022;Note=The RefSeq transcript has 49 substitutions%2C 1 frameshift compared to this genomic sequence;exception=annotated by transcript or proteomic data;gbkey=mRNA;gene=PCDH11Y;product=protocadherin 11 Y-linked%2C transcript variant d;transcript_id=gi|519666810
LJII01000027.1	BestRefSeq	CDS	10406250	10406281	.	-	0	ID=cds32;Parent=rna53;Dbxref=GeneID:83259,Genbank:NP_001265548.1,HGNC:HGNC:15813,MIM:400022;Name=NP_001265548.1;Note=isoform a is encoded by transcript variant d%3B The RefSeq protein has 19 substitutions%2C 1 frameshift compared to this genomic sequence;exception=annotated by transcript or proteomic data;gbkey=CDS;gene=PCDH11Y;product=protocadherin-11 Y-linked isoform a;protein_id=NP_001265548.1;transl_except=(pos:complement(10334623..10334625)%2Caa:TERM),(pos:complement(10406279..10406281)%2Caa:Met)
LJII01000027.1	BestRefSeq	CDS	10381502	10382085	.	-	1	ID=cds32;Parent=rna53;Dbxref=GeneID:83259,Genbank:NP_001265548.1,HGNC:HGNC:15813,MIM:400022;Name=NP_001265548.1;Note=isoform a is encoded by transcript variant d%3B The RefSeq protein has 19 substitutions%2C 1 frameshift compared to this genomic sequence;exception=annotated by transcript or proteomic data;gbkey=CDS;gene=PCDH11Y;product=protocadherin-11 Y-linked isoform a;protein_id=NP_001265548.1;transl_except=(pos:complement(10334623..10334625)%2Caa:TERM),(pos:complement(10406279..10406281)%2Caa:Met)
LJII01000027.1	BestRefSeq	CDS	10338274	10340766	.	-	2	ID=cds32;Parent=rna53;Dbxref=GeneID:83259,Genbank:NP_001265548.1,HGNC:HGNC:15813,MIM:400022;Name=NP_001265548.1;Note=isoform a is encoded by transcript variant d%3B The RefSeq protein has 19 substitutions%2C 1 frameshift compared to this genomic sequence;exception=annotated by transcript or proteomic data;gbkey=CDS;gene=PCDH11Y;product=protocadherin-11 Y-linked isoform a;protein_id=NP_001265548.1;transl_except=(pos:complement(10334623..10334625)%2Caa:TERM),(pos:complement(10406279..10406281)%2Caa:Met)
LJII01000027.1	BestRefSeq	CDS	10334623	10334640	.	-	2	ID=cds32;Parent=rna53;Dbxref=GeneID:83259,Genbank:NP_001265548.1,HGNC:HGNC:15813,MIM:400022;Name=NP_001265548.1;Note=isoform a is encoded by transcript variant d%3B The RefSeq protein has 19 substitutions%2C 1 frameshift compared to this genomic sequence;exception=annotated by transcript or proteomic data;gbkey=CDS;gene=PCDH11Y;product=protocadherin-11 Y-linked isoform a;protein_id=NP_001265548.1;transl_except=(pos:complement(10334623..10334625)%2Caa:TERM),(pos:complement(10406279..10406281)%2Caa:Met)
###
LJII01000027.1	BestRefSeq	gene	12306185	12307142	.	-	.	ID=gene52;Dbxref=GeneID:90655,HGNC:HGNC:18569,HPRD:18512,MIM:400025;Name=TGIF2LY;description=TGFB-induced factor homeobox 2-like%2C Y-linked;gbkey=Gene;gene=TGIF2LY;gene_synonym=TGIFLY
LJII01000027.1	BestRefSeq	mRNA	12306185	12307142	.	-	.	ID=rna54;Parent=gene52;Dbxref=GeneID:90655,Genbank:NM_139214.2,HGNC:HGNC:18569,HPRD:18512,MIM:400025;Name=gi|34328942;Note=The RefSeq transcript has 11 substitutions%2C 1 frameshift compared to this genomic sequence;exception=annotated by transcript or proteomic data;gbkey=mRNA;gene=TGIF2LY;product=TGFB-induced factor homeobox 2-like%2C Y-linked;transcript_id=gi|34328942
LJII01000027.1	BestRefSeq	exon	12307100	12307142	.	-	.	ID=id224;Parent=rna54;Dbxref=GeneID:90655,Genbank:NM_139214.2,HGNC:HGNC:18569,HPRD:18512,MIM:400025;Note=The RefSeq transcript has 11 substitutions%2C 1 frameshift compared to this genomic sequence;exception=annotated by transcript or proteomic data;gbkey=mRNA;gene=TGIF2LY;product=TGFB-induced factor homeobox 2-like%2C Y-linked;transcript_id=gi|34328942
LJII01000027.1	BestRefSeq	exon	12306185	12307003	.	-	.	ID=id225;Parent=rna54;Dbxref=GeneID:90655,Genbank:NM_139214.2,HGNC:HGNC:18569,HPRD:18512,MIM:400025;Note=The RefSeq transcript has 11 substitutions%2C 1 frameshift compared to this genomic sequence;exception=annotated by transcript or proteomic data;gbkey=mRNA;gene=TGIF2LY;product=TGFB-induced factor homeobox 2-like%2C Y-linked;transcript_id=gi|34328942
LJII01000027.1	BestRefSeq	gene	12306185	12307127	.	-	.	ID=gene53;Dbxref=GeneID:90316,HGNC:HGNC:18570,HPRD:02328,MIM:300411;Name=TGIF2LX;description=TGFB-induced factor homeobox 2-like%2C X-linked;gbkey=Gene;gene=TGIF2LX;gene_synonym=TGIFLX
LJII01000027.1	BestRefSeq	mRNA	12306185	12307127	.	-	.	ID=rna55;Parent=gene53;Dbxref=GeneID:90316,Genbank:NM_138960.3,HGNC:HGNC:18570,HPRD:02328,MIM:300411;Name=gi|34328940;Note=The RefSeq transcript has 2 substitutions compared to this genomic sequence;exception=annotated by transcript or proteomic data;gbkey=mRNA;gene=TGIF2LX;product=TGFB-induced factor homeobox 2-like%2C X-linked;transcript_id=gi|34328940
LJII01000027.1	BestRefSeq	exon	12307100	12307127	.	-	.	ID=id226;Parent=rna55;Dbxref=GeneID:90316,Genbank:NM_138960.3,HGNC:HGNC:18570,HPRD:02328,MIM:300411;Note=The RefSeq transcript has 2 substitutions compared to this genomic sequence;exception=annotated by transcript or proteomic data;gbkey=mRNA;gene=TGIF2LX;product=TGFB-induced factor homeobox 2-like%2C X-linked;transcript_id=gi|34328940
LJII01000027.1	BestRefSeq	exon	12306185	12307003	.	-	.	ID=id227;Parent=rna55;Dbxref=GeneID:90316,Genbank:NM_138960.3,HGNC:HGNC:18570,HPRD:02328,MIM:300411;Note=The RefSeq transcript has 2 substitutions compared to this genomic sequence;exception=annotated by transcript or proteomic data;gbkey=mRNA;gene=TGIF2LX;product=TGFB-induced factor homeobox 2-like%2C X-linked;transcript_id=gi|34328940
LJII01000027.1	BestRefSeq	CDS	12306257	12306982	.	-	0	ID=cds33;Parent=rna55;Dbxref=GeneID:90316,Genbank:NP_620410.3,HGNC:HGNC:18570,HPRD:02328,MIM:300411;Name=NP_620410.3;Note=The RefSeq protein has 2 substitutions compared to this genomic sequence;exception=annotated by transcript or proteomic data;gbkey=CDS;gene=TGIF2LX;product=homeobox protein TGIF2LX;protein_id=NP_620410.3
LJII01000027.1	BestRefSeq	CDS	12306424	12306982	.	-	0	ID=cds34;Parent=rna55;Dbxref=GeneID:90655,Genbank:NP_631960.1,GeneID:90316,HGNC:HGNC:18570,HPRD:02328,MIM:300411;Name=NP_631960.1;Note=The RefSeq protein has 2 substitutions%2C 1 frameshift compared to this genomic sequence;exception=annotated by transcript or proteomic data;gbkey=CDS;gene=TGIF2LX;product=homeobox protein TGIF2LY;protein_id=NP_631960.1
###
LJII01000028.1	BestRefSeq	gene	20442589	20456297	.	+	.	ID=gene54;Dbxref=GeneID:54065,HGNC:HGNC:1293,HPRD:10751;Name=SMIM11A;description=small integral membrane protein 11A;gbkey=Gene;gene=SMIM11A;gene_synonym=C21orf51,FAM165B,SMIM11
LJII01000028.1	BestRefSeq	mRNA	20442589	20456297	.	+	.	ID=rna56;Parent=gene54;Dbxref=GeneID:54065,Genbank:NM_058182.4,HGNC:HGNC:1293,HPRD:10751;Name=gi|149363652;Note=The RefSeq transcript has 1 substitution compared to this genomic sequence;exception=annotated by transcript or proteomic data;gbkey=mRNA;gene=SMIM11A;product=small integral membrane protein 11A;transcript_id=gi|149363652
LJII01000028.1	BestRefSeq	exon	20442589	20442706	.	+	.	ID=id228;Parent=rna56;Dbxref=GeneID:54065,Genbank:NM_058182.4,HGNC:HGNC:1293,HPRD:10751;Note=The RefSeq transcript has 1 substitution compared to this genomic sequence;exception=annotated by transcript or proteomic data;gbkey=mRNA;gene=SMIM11A;product=small integral membrane protein 11A;transcript_id=gi|149363652
LJII01000028.1	BestRefSeq	exon	20446567	20446655	.	+	.	ID=id229;Parent=rna56;Dbxref=GeneID:54065,Genbank:NM_058182.4,HGNC:HGNC:1293,HPRD:10751;Note=The RefSeq transcript has 1 substitution compared to this genomic sequence;exception=annotated by transcript or proteomic data;gbkey=mRNA;gene=SMIM11A;product=small integral membrane protein 11A;transcript_id=gi|149363652
LJII01000028.1	BestRefSeq	exon	20452619	20452785	.	+	.	ID=id230;Parent=rna56;Dbxref=GeneID:54065,Genbank:NM_058182.4,HGNC:HGNC:1293,HPRD:10751;Note=The RefSeq transcript has 1 substitution compared to this genomic sequence;exception=annotated by transcript or proteomic data;gbkey=mRNA;gene=SMIM11A;product=small integral membrane protein 11A;transcript_id=gi|149363652
LJII01000028.1	BestRefSeq	exon	20455772	20456297	.	+	.	ID=id231;Parent=rna56;Dbxref=GeneID:54065,Genbank:NM_058182.4,HGNC:HGNC:1293,HPRD:10751;Note=The RefSeq transcript has 1 substitution compared to this genomic sequence;exception=annotated by transcript or proteomic data;gbkey=mRNA;gene=SMIM11A;product=small integral membrane protein 11A;transcript_id=gi|149363652
LJII01000028.1	BestRefSeq	gene	20442619	20456297	.	+	.	ID=gene55;Dbxref=GeneID:102723553,HGNC:HGNC:51846;Name=SMIM11B;description=small integral membrane protein 11B;gbkey=Gene;gene=SMIM11B
LJII01000028.1	BestRefSeq	mRNA	20442619	20456297	.	+	.	ID=rna57;Parent=gene55;Dbxref=GeneID:102723553,Genbank:NM_001313692.1,HGNC:HGNC:51846;Name=gi|922304274;Note=The RefSeq transcript has 1 substitution compared to this genomic sequence;exception=annotated by transcript or proteomic data;gbkey=mRNA;gene=SMIM11B;product=small integral membrane protein 11B;transcript_id=gi|922304274
LJII01000028.1	BestRefSeq	exon	20442619	20442706	.	+	.	ID=id232;Parent=rna57;Dbxref=GeneID:102723553,Genbank:NM_001313692.1,HGNC:HGNC:51846;Note=The RefSeq transcript has 1 substitution compared to this genomic sequence;exception=annotated by transcript or proteomic data;gbkey=mRNA;gene=SMIM11B;product=small integral membrane protein 11B;transcript_id=gi|922304274
LJII01000028.1	BestRefSeq	exon	20446567	20446655	.	+	.	ID=id233;Parent=rna57;Dbxref=GeneID:102723553,Genbank:NM_001313692.1,HGNC:HGNC:51846;Note=The RefSeq transcript has 1 substitution compared to this genomic sequence;exception=annotated by transcript or proteomic data;gbkey=mRNA;gene=SMIM11B;product=small integral membrane protein 11B;transcript_id=gi|922304274
LJII01000028.1	BestRefSeq	exon	20452619	20452785	.	+	.	ID=id234;Parent=rna57;Dbxref=GeneID:102723553,Genbank:NM_001313692.1,HGNC:HGNC:51846;Note=The RefSeq transcript has 1 substitution compared to this genomic sequence;exception=annotated by transcript or proteomic data;gbkey=mRNA;gene=SMIM11B;product=small integral membrane protein 11B;transcript_id=gi|922304274
LJII01000028.1	BestRefSeq	exon	20455772	20456297	.	+	.	ID=id235;Parent=rna57;Dbxref=GeneID:102723553,Genbank:NM_001313692.1,HGNC:HGNC:51846;Note=The RefSeq transcript has 1 substitution compared to this genomic sequence;exception=annotated by transcript or proteomic data;gbkey=mRNA;gene=SMIM11B;product=small integral membrane protein 11B;transcript_id=gi|922304274
LJII01000028.1	BestRefSeq	CDS	20446644	20446655	.	+	0	ID=cds35;Parent=rna56;Dbxref=GeneID:54065,Genbank:NP_478062.1,HGNC:HGNC:1293,HPRD:10751;Name=NP_478062.1;gbkey=CDS;gene=SMIM11A;product=small integral membrane protein 11;protein_id=NP_478062.1
LJII01000028.1	BestRefSeq	CDS	20452619	20452783	.	+	0	ID=cds35;Parent=rna56;Dbxref=GeneID:54065,Genbank:NP_478062.1,HGNC:HGNC:1293,HPRD:10751;Name=NP_478062.1;gbkey=CDS;gene=SMIM11A;product=small integral membrane protein 11;protein_id=NP_478062.1
LJII01000028.1	BestRefSeq	CDS	20446644	20446655	.	+	0	ID=cds36;Parent=rna57;Dbxref=GeneID:102723553,Genbank:NP_001300621.1,HGNC:HGNC:51846;Name=NP_001300621.1;gbkey=CDS;gene=SMIM11B;product=uncharacterized protein LOC102723553;protein_id=NP_001300621.1
LJII01000028.1	BestRefSeq	CDS	20452619	20452783	.	+	0	ID=cds36;Parent=rna57;Dbxref=GeneID:102723553,Genbank:NP_001300621.1,HGNC:HGNC:51846;Name=NP_001300621.1;gbkey=CDS;gene=SMIM11B;product=uncharacterized protein LOC102723553;protein_id=NP_001300621.1
###
LJII01000028.1	BestRefSeq	gene	29245593	29249395	.	+	.	ID=gene56;Dbxref=GeneID:1409,HGNC:HGNC:2388,HPRD:00427,MIM:123580;Name=CRYAA;description=crystallin alpha A;gbkey=Gene;gene=CRYAA;gene_synonym=CRYA1,CTRCT9,HSPB4
LJII01000028.1	BestRefSeq	mRNA	29245593	29249395	.	+	.	ID=rna58;Parent=gene56;Dbxref=GeneID:1409,Genbank:NM_000394.3,HGNC:HGNC:2388,HPRD:00427,MIM:123580;Name=gi|576583509;Note=The RefSeq transcript has 1 substitution%2C 1 non-frameshifting indel compared to this genomic sequence;exception=annotated by transcript or proteomic data;gbkey=mRNA;gene=CRYAA;product=crystallin alpha A;transcript_id=gi|576583509
LJII01000028.1	BestRefSeq	exon	29245593	29245873	.	+	.	ID=id236;Parent=rna58;Dbxref=GeneID:1409,Genbank:NM_000394.3,HGNC:HGNC:2388,HPRD:00427,MIM:123580;Note=The RefSeq transcript has 1 substitution%2C 1 non-frameshifting indel compared to this genomic sequence;exception=annotated by transcript or proteomic data;gbkey=mRNA;gene=CRYAA;product=crystallin alpha A;transcript_id=gi|576583509
LJII01000028.1	BestRefSeq	exon	29247103	29247225	.	+	.	ID=id237;Parent=rna58;Dbxref=GeneID:1409,Genbank:NM_000394.3,HGNC:HGNC:2388,HPRD:00427,MIM:123580;Note=The RefSeq transcript has 1 substitution%2C 1 non-frameshifting indel compared to this genomic sequence;exception=annotated by transcript or proteomic data;gbkey=mRNA;gene=CRYAA;product=crystallin alpha A;transcript_id=gi|576583509
LJII01000028.1	BestRefSeq	exon	29248657	29249395	.	+	.	ID=id238;Parent=rna58;Dbxref=GeneID:1409,Genbank:NM_000394.3,HGNC:HGNC:2388,HPRD:00427,MIM:123580;Note=The RefSeq transcript has 1 substitution%2C 1 non-frameshifting indel compared to this genomic sequence;exception=annotated by transcript or proteomic data;gbkey=mRNA;gene=CRYAA;product=crystallin alpha A;transcript_id=gi|576583509
LJII01000028.1	BestRefSeq	gene	29245635	29248907	.	+	.	ID=gene57;Dbxref=GeneID:102724652;Name=LOC102724652;description=alpha-crystallin A chain;gbkey=Gene;gene=LOC102724652
LJII01000028.1	BestRefSeq	mRNA	29245635	29248907	.	+	.	ID=rna59;Parent=gene57;Dbxref=GeneID:102724652,Genbank:NM_001314050.1;Name=gi|930697445;gbkey=mRNA;gene=LOC102724652;product=alpha-crystallin A chain;transcript_id=gi|930697445
LJII01000028.1	BestRefSeq	exon	29245635	29245873	.	+	.	ID=id239;Parent=rna59;Dbxref=GeneID:102724652,Genbank:NM_001314050.1;gbkey=mRNA;gene=LOC102724652;product=alpha-crystallin A chain;transcript_id=gi|930697445
LJII01000028.1	BestRefSeq	exon	29247103	29247225	.	+	.	ID=id240;Parent=rna59;Dbxref=GeneID:102724652,Genbank:NM_001314050.1;gbkey=mRNA;gene=LOC102724652;product=alpha-crystallin A chain;transcript_id=gi|930697445
LJII01000028.1	BestRefSeq	exon	29248657	29248907	.	+	.	ID=id241;Parent=rna59;Dbxref=GeneID:102724652,Genbank:NM_001314050.1;gbkey=mRNA;gene=LOC102724652;product=alpha-crystallin A chain;transcript_id=gi|930697445
LJII01000028.1	BestRefSeq	CDS	29245685	29245873	.	+	0	ID=cds37;Parent=rna58;Dbxref=GeneID:1409,Genbank:NP_000385.1,HGNC:HGNC:2388,HPRD:00427,MIM:123580;Name=NP_000385.1;gbkey=CDS;gene=CRYAA;product=alpha-crystallin A chain;protein_id=NP_000385.1
LJII01000028.1	BestRefSeq	CDS	29247103	29247225	.	+	0	ID=cds37;Parent=rna58;Dbxref=GeneID:1409,Genbank:NP_000385.1,HGNC:HGNC:2388,HPRD:00427,MIM:123580;Name=NP_000385.1;gbkey=CDS;gene=CRYAA;product=alpha-crystallin A chain;protein_id=NP_000385.1
LJII01000028.1	BestRefSeq	CDS	29248657	29248866	.	+	0	ID=cds37;Parent=rna58;Dbxref=GeneID:1409,Genbank:NP_000385.1,HGNC:HGNC:2388,HPRD:00427,MIM:123580;Name=NP_000385.1;gbkey=CDS;gene=CRYAA;product=alpha-crystallin A chain;protein_id=NP_000385.1
LJII01000028.1	BestRefSeq	CDS	29245685	29245873	.	+	0	ID=cds38;Parent=rna59;Dbxref=GeneID:102724652,Genbank:NP_001300979.1;Name=NP_001300979.1;gbkey=CDS;gene=LOC102724652;product=alpha-crystallin A chain;protein_id=NP_001300979.1
LJII01000028.1	BestRefSeq	CDS	29247103	29247225	.	+	0	ID=cds38;Parent=rna59;Dbxref=GeneID:102724652,Genbank:NP_001300979.1;Name=NP_001300979.1;gbkey=CDS;gene=LOC102724652;product=alpha-crystallin A chain;protein_id=NP_001300979.1
LJII01000028.1	BestRefSeq	CDS	29248657	29248866	.	+	0	ID=cds38;Parent=rna59;Dbxref=GeneID:102724652,Genbank:NP_001300979.1;Name=NP_001300979.1;gbkey=CDS;gene=LOC102724652;product=alpha-crystallin A chain;protein_id=NP_001300979.1
###
LJII01000029.1	BestRefSeq	gene	22972241	22974063	.	-	.	ID=gene58;Dbxref=GeneID:192217,HGNC:HGNC:21627;Name=OXCT2P1;description=3-oxoacid CoA-transferase 2 pseudogene 1;gbkey=Gene;gene=OXCT2P1;gene_synonym=OXCT2P;pseudo=true
LJII01000029.1	BestRefSeq	transcript	22972241	22974063	.	-	.	ID=rna60;Parent=gene58;Dbxref=GeneID:192217,Genbank:NR_132962.1,HGNC:HGNC:21627;Name=gi|934636508;Note=The RefSeq transcript has 8 substitutions%2C 1 non-frameshifting indel compared to this genomic sequence;exception=annotated by transcript or proteomic data;gbkey=misc_RNA;gene=OXCT2P1;product=3-oxoacid CoA-transferase 2 pseudogene 1;transcript_id=gi|934636508
LJII01000029.1	BestRefSeq	exon	22973238	22974063	.	-	.	ID=id242;Parent=rna60;Dbxref=GeneID:192217,Genbank:NR_132962.1,HGNC:HGNC:21627;Note=The RefSeq transcript has 8 substitutions%2C 1 non-frameshifting indel compared to this genomic sequence;exception=annotated by transcript or proteomic data;gbkey=misc_RNA;gene=OXCT2P1;product=3-oxoacid CoA-transferase 2 pseudogene 1;transcript_id=gi|934636508
LJII01000029.1	BestRefSeq	exon	22972241	22973212	.	-	.	ID=id243;Parent=rna60;Dbxref=GeneID:192217,Genbank:NR_132962.1,HGNC:HGNC:21627;Note=The RefSeq transcript has 8 substitutions%2C 1 non-frameshifting indel compared to this genomic sequence;exception=annotated by transcript or proteomic data;gbkey=misc_RNA;gene=OXCT2P1;product=3-oxoacid CoA-transferase 2 pseudogene 1;transcript_id=gi|934636508
LJII01000029.1	BestRefSeq	gene	22972243	22974066	.	-	.	ID=gene59;Dbxref=GeneID:64064,HGNC:HGNC:18606,HPRD:15093,MIM:610289;Name=OXCT2;description=3-oxoacid CoA-transferase 2;gbkey=Gene;gene=OXCT2;gene_synonym=FKSG25,SCOTT
LJII01000029.1	BestRefSeq	mRNA	22972243	22974066	.	-	.	ID=rna61;Parent=gene59;Dbxref=GeneID:64064,Genbank:NM_022120.1,HGNC:HGNC:18606,HPRD:15093,MIM:610289;Name=gi|11545840;Note=The RefSeq transcript has 2 substitutions compared to this genomic sequence;exception=annotated by transcript or proteomic data;gbkey=mRNA;gene=OXCT2;product=3-oxoacid CoA-transferase 2;transcript_id=gi|11545840
LJII01000029.1	BestRefSeq	exon	22972243	22974066	.	-	.	ID=id244;Parent=rna61;Dbxref=GeneID:64064,Genbank:NM_022120.1,HGNC:HGNC:18606,HPRD:15093,MIM:610289;Note=The RefSeq transcript has 2 substitutions compared to this genomic sequence;exception=annotated by transcript or proteomic data;gbkey=mRNA;gene=OXCT2;product=3-oxoacid CoA-transferase 2;transcript_id=gi|11545840
LJII01000029.1	BestRefSeq	CDS	22972420	22973973	.	-	0	ID=cds39;Parent=rna61;Dbxref=GeneID:64064,Genbank:NP_071403.1,HGNC:HGNC:18606,HPRD:15093,MIM:610289;Name=NP_071403.1;Note=The RefSeq protein has 1 substitution compared to this genomic sequence;exception=annotated by transcript or proteomic data;gbkey=CDS;gene=OXCT2;product=succinyl-CoA:3-ketoacid coenzyme A transferase 2%2C mitochondrial precursor;protein_id=NP_071403.1
###
LJII01000032.1	BestRefSeq	gene	16772238	16776780	.	+	.	ID=gene60;Dbxref=GeneID:3178,HGNC:HGNC:5031,HPRD:01242,MIM:164017;Name=HNRNPA1;description=heterogeneous nuclear ribonucleoprotein A1;gbkey=Gene;gene=HNRNPA1;gene_synonym=ALS19,ALS20,hnRNP A1,hnRNP-A1,HNRPA1,HNRPA1L3,IBMPFD3
LJII01000032.1	BestRefSeq	mRNA	16772238	16776780	.	+	.	ID=rna62;Parent=gene60;Dbxref=GeneID:3178,Genbank:NM_002136.2,HGNC:HGNC:5031,HPRD:01242,MIM:164017;Name=gi|83641893;gbkey=mRNA;gene=HNRNPA1;product=heterogeneous nuclear ribonucleoprotein A1%2C transcript variant 1;transcript_id=gi|83641893
LJII01000032.1	BestRefSeq	exon	16772238	16772356	.	+	.	ID=id245;Parent=rna62;Dbxref=GeneID:3178,Genbank:NM_002136.2,HGNC:HGNC:5031,HPRD:01242,MIM:164017;gbkey=mRNA;gene=HNRNPA1;product=heterogeneous nuclear ribonucleoprotein A1%2C transcript variant 1;transcript_id=gi|83641893
LJII01000032.1	BestRefSeq	exon	16772920	16773036	.	+	.	ID=id246;Parent=rna62;Dbxref=GeneID:3178,Genbank:NM_002136.2,HGNC:HGNC:5031,HPRD:01242,MIM:164017;gbkey=mRNA;gene=HNRNPA1;product=heterogeneous nuclear ribonucleoprotein A1%2C transcript variant 1;transcript_id=gi|83641893
LJII01000032.1	BestRefSeq	exon	16773329	16773475	.	+	.	ID=id247;Parent=rna62;Dbxref=GeneID:3178,Genbank:NM_002136.2,HGNC:HGNC:5031,HPRD:01242,MIM:164017;gbkey=mRNA;gene=HNRNPA1;product=heterogeneous nuclear ribonucleoprotein A1%2C transcript variant 1;transcript_id=gi|83641893
LJII01000032.1	BestRefSeq	exon	16773624	16773834	.	+	.	ID=id248;Parent=rna62;Dbxref=GeneID:3178,Genbank:NM_002136.2,HGNC:HGNC:5031,HPRD:01242,MIM:164017;gbkey=mRNA;gene=HNRNPA1;product=heterogeneous nuclear ribonucleoprotein A1%2C transcript variant 1;transcript_id=gi|83641893
LJII01000032.1	BestRefSeq	exon	16773928	16774020	.	+	.	ID=id249;Parent=rna62;Dbxref=GeneID:3178,Genbank:NM_002136.2,HGNC:HGNC:5031,HPRD:01242,MIM:164017;gbkey=mRNA;gene=HNRNPA1;product=heterogeneous nuclear ribonucleoprotein A1%2C transcript variant 1;transcript_id=gi|83641893
LJII01000032.1	BestRefSeq	exon	16774107	16774199	.	+	.	ID=id250;Parent=rna62;Dbxref=GeneID:3178,Genbank:NM_002136.2,HGNC:HGNC:5031,HPRD:01242,MIM:164017;gbkey=mRNA;gene=HNRNPA1;product=heterogeneous nuclear ribonucleoprotein A1%2C transcript variant 1;transcript_id=gi|83641893
LJII01000032.1	BestRefSeq	exon	16774334	16774408	.	+	.	ID=id251;Parent=rna62;Dbxref=GeneID:3178,Genbank:NM_002136.2,HGNC:HGNC:5031,HPRD:01242,MIM:164017;gbkey=mRNA;gene=HNRNPA1;product=heterogeneous nuclear ribonucleoprotein A1%2C transcript variant 1;transcript_id=gi|83641893
LJII01000032.1	BestRefSeq	exon	16775346	16775501	.	+	.	ID=id252;Parent=rna62;Dbxref=GeneID:3178,Genbank:NM_002136.2,HGNC:HGNC:5031,HPRD:01242,MIM:164017;gbkey=mRNA;gene=HNRNPA1;product=heterogeneous nuclear ribonucleoprotein A1%2C transcript variant 1;transcript_id=gi|83641893
LJII01000032.1	BestRefSeq	exon	16775792	16775851	.	+	.	ID=id253;Parent=rna62;Dbxref=GeneID:3178,Genbank:NM_002136.2,HGNC:HGNC:5031,HPRD:01242,MIM:164017;gbkey=mRNA;gene=HNRNPA1;product=heterogeneous nuclear ribonucleoprotein A1%2C transcript variant 1;transcript_id=gi|83641893
LJII01000032.1	BestRefSeq	exon	16776083	16776780	.	+	.	ID=id254;Parent=rna62;Dbxref=GeneID:3178,Genbank:NM_002136.2,HGNC:HGNC:5031,HPRD:01242,MIM:164017;gbkey=mRNA;gene=HNRNPA1;product=heterogeneous nuclear ribonucleoprotein A1%2C transcript variant 1;transcript_id=gi|83641893
LJII01000032.1	BestRefSeq	gene	16772283	16776413	.	+	.	ID=gene61;Dbxref=GeneID:664709,HGNC:HGNC:39128;Name=HNRNPA1P10;description=heterogeneous nuclear ribonucleoprotein A1 pseudogene 10;gbkey=Gene;gene=HNRNPA1P10;gene_synonym=HNRPA1L-2;pseudo=true
LJII01000032.1	BestRefSeq	transcript	16772283	16776413	.	+	.	ID=rna63;Parent=gene61;Dbxref=GeneID:664709,Genbank:NR_002944.2,HGNC:HGNC:39128;Name=gi|115529279;Note=The RefSeq transcript has 10 substitutions%2C 1 non-frameshifting indel compared to this genomic sequence;exception=annotated by transcript or proteomic data;gbkey=misc_RNA;gene=HNRNPA1P10;product=heterogeneous nuclear ribonucleoprotein A1 pseudogene 10;transcript_id=gi|115529279
LJII01000032.1	BestRefSeq	exon	16772283	16772356	.	+	.	ID=id255;Parent=rna63;Dbxref=GeneID:664709,Genbank:NR_002944.2,HGNC:HGNC:39128;Note=The RefSeq transcript has 10 substitutions%2C 1 non-frameshifting indel compared to this genomic sequence;exception=annotated by transcript or proteomic data;gbkey=misc_RNA;gene=HNRNPA1P10;product=heterogeneous nuclear ribonucleoprotein A1 pseudogene 10;transcript_id=gi|115529279
LJII01000032.1	BestRefSeq	exon	16772920	16773036	.	+	.	ID=id256;Parent=rna63;Dbxref=GeneID:664709,Genbank:NR_002944.2,HGNC:HGNC:39128;Note=The RefSeq transcript has 10 substitutions%2C 1 non-frameshifting indel compared to this genomic sequence;exception=annotated by transcript or proteomic data;gbkey=misc_RNA;gene=HNRNPA1P10;product=heterogeneous nuclear ribonucleoprotein A1 pseudogene 10;transcript_id=gi|115529279
LJII01000032.1	BestRefSeq	exon	16773329	16773475	.	+	.	ID=id257;Parent=rna63;Dbxref=GeneID:664709,Genbank:NR_002944.2,HGNC:HGNC:39128;Note=The RefSeq transcript has 10 substitutions%2C 1 non-frameshifting indel compared to this genomic sequence;exception=annotated by transcript or proteomic data;gbkey=misc_RNA;gene=HNRNPA1P10;product=heterogeneous nuclear ribonucleoprotein A1 pseudogene 10;transcript_id=gi|115529279
LJII01000032.1	BestRefSeq	exon	16773624	16773834	.	+	.	ID=id258;Parent=rna63;Dbxref=GeneID:664709,Genbank:NR_002944.2,HGNC:HGNC:39128;Note=The RefSeq transcript has 10 substitutions%2C 1 non-frameshifting indel compared to this genomic sequence;exception=annotated by transcript or proteomic data;gbkey=misc_RNA;gene=HNRNPA1P10;product=heterogeneous nuclear ribonucleoprotein A1 pseudogene 10;transcript_id=gi|115529279
LJII01000032.1	BestRefSeq	exon	16773928	16774020	.	+	.	ID=id259;Parent=rna63;Dbxref=GeneID:664709,Genbank:NR_002944.2,HGNC:HGNC:39128;Note=The RefSeq transcript has 10 substitutions%2C 1 non-frameshifting indel compared to this genomic sequence;exception=annotated by transcript or proteomic data;gbkey=misc_RNA;gene=HNRNPA1P10;product=heterogeneous nuclear ribonucleoprotein A1 pseudogene 10;transcript_id=gi|115529279
LJII01000032.1	BestRefSeq	exon	16774107	16774199	.	+	.	ID=id260;Parent=rna63;Dbxref=GeneID:664709,Genbank:NR_002944.2,HGNC:HGNC:39128;Note=The RefSeq transcript has 10 substitutions%2C 1 non-frameshifting indel compared to this genomic sequence;exception=annotated by transcript or proteomic data;gbkey=misc_RNA;gene=HNRNPA1P10;product=heterogeneous nuclear ribonucleoprotein A1 pseudogene 10;transcript_id=gi|115529279
LJII01000032.1	BestRefSeq	exon	16774334	16774408	.	+	.	ID=id261;Parent=rna63;Dbxref=GeneID:664709,Genbank:NR_002944.2,HGNC:HGNC:39128;Note=The RefSeq transcript has 10 substitutions%2C 1 non-frameshifting indel compared to this genomic sequence;exception=annotated by transcript or proteomic data;gbkey=misc_RNA;gene=HNRNPA1P10;product=heterogeneous nuclear ribonucleoprotein A1 pseudogene 10;transcript_id=gi|115529279
LJII01000032.1	BestRefSeq	exon	16775346	16775501	.	+	.	ID=id262;Parent=rna63;Dbxref=GeneID:664709,Genbank:NR_002944.2,HGNC:HGNC:39128;Note=The RefSeq transcript has 10 substitutions%2C 1 non-frameshifting indel compared to this genomic sequence;exception=annotated by transcript or proteomic data;gbkey=misc_RNA;gene=HNRNPA1P10;product=heterogeneous nuclear ribonucleoprotein A1 pseudogene 10;transcript_id=gi|115529279
LJII01000032.1	BestRefSeq	exon	16775793	16775851	.	+	.	ID=id263;Parent=rna63;Dbxref=GeneID:664709,Genbank:NR_002944.2,HGNC:HGNC:39128;Note=The RefSeq transcript has 10 substitutions%2C 1 non-frameshifting indel compared to this genomic sequence;exception=annotated by transcript or proteomic data;gbkey=misc_RNA;gene=HNRNPA1P10;product=heterogeneous nuclear ribonucleoprotein A1 pseudogene 10;transcript_id=gi|115529279
LJII01000032.1	BestRefSeq	exon	16776083	16776413	.	+	.	ID=id264;Parent=rna63;Dbxref=GeneID:664709,Genbank:NR_002944.2,HGNC:HGNC:39128;Note=The RefSeq transcript has 10 substitutions%2C 1 non-frameshifting indel compared to this genomic sequence;exception=annotated by transcript or proteomic data;gbkey=misc_RNA;gene=HNRNPA1P10;product=heterogeneous nuclear ribonucleoprotein A1 pseudogene 10;transcript_id=gi|115529279
LJII01000032.1	BestRefSeq	CDS	16772342	16772356	.	+	0	ID=cds40;Parent=rna62;Dbxref=GeneID:3178,Genbank:NP_002127.1,HGNC:HGNC:5031,HPRD:01242,MIM:164017;Name=NP_002127.1;Note=isoform a is encoded by transcript variant 1;gbkey=CDS;gene=HNRNPA1;product=heterogeneous nuclear ribonucleoprotein A1 isoform a;protein_id=NP_002127.1
LJII01000032.1	BestRefSeq	CDS	16772920	16773036	.	+	0	ID=cds40;Parent=rna62;Dbxref=GeneID:3178,Genbank:NP_002127.1,HGNC:HGNC:5031,HPRD:01242,MIM:164017;Name=NP_002127.1;Note=isoform a is encoded by transcript variant 1;gbkey=CDS;gene=HNRNPA1;product=heterogeneous nuclear ribonucleoprotein A1 isoform a;protein_id=NP_002127.1
LJII01000032.1	BestRefSeq	CDS	16773329	16773475	.	+	0	ID=cds40;Parent=rna62;Dbxref=GeneID:3178,Genbank:NP_002127.1,HGNC:HGNC:5031,HPRD:01242,MIM:164017;Name=NP_002127.1;Note=isoform a is encoded by transcript variant 1;gbkey=CDS;gene=HNRNPA1;product=heterogeneous nuclear ribonucleoprotein A1 isoform a;protein_id=NP_002127.1
LJII01000032.1	BestRefSeq	CDS	16773624	16773834	.	+	0	ID=cds40;Parent=rna62;Dbxref=GeneID:3178,Genbank:NP_002127.1,HGNC:HGNC:5031,HPRD:01242,MIM:164017;Name=NP_002127.1;Note=isoform a is encoded by transcript variant 1;gbkey=CDS;gene=HNRNPA1;product=heterogeneous nuclear ribonucleoprotein A1 isoform a;protein_id=NP_002127.1
LJII01000032.1	BestRefSeq	CDS	16773928	16774020	.	+	2	ID=cds40;Parent=rna62;Dbxref=GeneID:3178,Genbank:NP_002127.1,HGNC:HGNC:5031,HPRD:01242,MIM:164017;Name=NP_002127.1;Note=isoform a is encoded by transcript variant 1;gbkey=CDS;gene=HNRNPA1;product=heterogeneous nuclear ribonucleoprotein A1 isoform a;protein_id=NP_002127.1
LJII01000032.1	BestRefSeq	CDS	16774107	16774199	.	+	2	ID=cds40;Parent=rna62;Dbxref=GeneID:3178,Genbank:NP_002127.1,HGNC:HGNC:5031,HPRD:01242,MIM:164017;Name=NP_002127.1;Note=isoform a is encoded by transcript variant 1;gbkey=CDS;gene=HNRNPA1;product=heterogeneous nuclear ribonucleoprotein A1 isoform a;protein_id=NP_002127.1
LJII01000032.1	BestRefSeq	CDS	16774334	16774408	.	+	2	ID=cds40;Parent=rna62;Dbxref=GeneID:3178,Genbank:NP_002127.1,HGNC:HGNC:5031,HPRD:01242,MIM:164017;Name=NP_002127.1;Note=isoform a is encoded by transcript variant 1;gbkey=CDS;gene=HNRNPA1;product=heterogeneous nuclear ribonucleoprotein A1 isoform a;protein_id=NP_002127.1
LJII01000032.1	BestRefSeq	CDS	16775346	16775501	.	+	2	ID=cds40;Parent=rna62;Dbxref=GeneID:3178,Genbank:NP_002127.1,HGNC:HGNC:5031,HPRD:01242,MIM:164017;Name=NP_002127.1;Note=isoform a is encoded by transcript variant 1;gbkey=CDS;gene=HNRNPA1;product=heterogeneous nuclear ribonucleoprotein A1 isoform a;protein_id=NP_002127.1
LJII01000032.1	BestRefSeq	CDS	16775792	16775847	.	+	2	ID=cds40;Parent=rna62;Dbxref=GeneID:3178,Genbank:NP_002127.1,HGNC:HGNC:5031,HPRD:01242,MIM:164017;Name=NP_002127.1;Note=isoform a is encoded by transcript variant 1;gbkey=CDS;gene=HNRNPA1;product=heterogeneous nuclear ribonucleoprotein A1 isoform a;protein_id=NP_002127.1
###
LJII01000035.1	BestRefSeq	gene	187099	232896	.	+	.	ID=gene62;Dbxref=GeneID:728882,HGNC:HGNC:34503;Name=FAM182B;description=family with sequence similarity 182 member B;gbkey=Gene;gene=FAM182B
LJII01000035.1	BestRefSeq	gene	187099	226764	.	+	.	ID=gene63;Dbxref=GeneID:284800,HGNC:HGNC:16222;Name=FAM182A;description=family with sequence similarity 182 member A;gbkey=Gene;gene=FAM182A;gene_synonym=bB329D4.1,C20orf91
LJII01000035.1	BestRefSeq	ncRNA	187099	226764	.	+	.	ID=rna64;Parent=gene63;Dbxref=GeneID:284800,Genbank:NR_026713.1,HGNC:HGNC:16222;Name=gi|222418605;Note=The RefSeq transcript has 81 substitutions%2C 4 non-frameshifting indels compared to this genomic sequence;exception=annotated by transcript or proteomic data;gbkey=ncRNA;gene=FAM182A;ncrna_class=lncRNA;product=family with sequence similarity 182 member A;transcript_id=gi|222418605
LJII01000035.1	BestRefSeq	exon	187099	187566	.	+	.	ID=id265;Parent=rna64;Dbxref=GeneID:284800,Genbank:NR_026713.1,HGNC:HGNC:16222;Note=The RefSeq transcript has 81 substitutions%2C 4 non-frameshifting indels compared to this genomic sequence;exception=annotated by transcript or proteomic data;gbkey=ncRNA;gene=FAM182A;ncrna_class=lncRNA;product=family with sequence similarity 182 member A;transcript_id=gi|222418605
LJII01000035.1	BestRefSeq	exon	209099	209386	.	+	.	ID=id266;Parent=rna64;Dbxref=GeneID:284800,Genbank:NR_026713.1,HGNC:HGNC:16222;Note=The RefSeq transcript has 81 substitutions%2C 4 non-frameshifting indels compared to this genomic sequence;exception=annotated by transcript or proteomic data;gbkey=ncRNA;gene=FAM182A;ncrna_class=lncRNA;product=family with sequence similarity 182 member A;transcript_id=gi|222418605
LJII01000035.1	BestRefSeq	exon	214067	214166	.	+	.	ID=id267;Parent=rna64;Dbxref=GeneID:284800,Genbank:NR_026713.1,HGNC:HGNC:16222;Note=The RefSeq transcript has 81 substitutions%2C 4 non-frameshifting indels compared to this genomic sequence;exception=annotated by transcript or proteomic data;gbkey=ncRNA;gene=FAM182A;ncrna_class=lncRNA;product=family with sequence similarity 182 member A;transcript_id=gi|222418605
LJII01000035.1	BestRefSeq	exon	221020	221246	.	+	.	ID=id268;Parent=rna64;Dbxref=GeneID:284800,Genbank:NR_026713.1,HGNC:HGNC:16222;Note=The RefSeq transcript has 81 substitutions%2C 4 non-frameshifting indels compared to this genomic sequence;exception=annotated by transcript or proteomic data;gbkey=ncRNA;gene=FAM182A;ncrna_class=lncRNA;product=family with sequence similarity 182 member A;transcript_id=gi|222418605
LJII01000035.1	BestRefSeq	exon	222743	226764	.	+	.	ID=id269;Parent=rna64;Dbxref=GeneID:284800,Genbank:NR_026713.1,HGNC:HGNC:16222;Note=The RefSeq transcript has 81 substitutions%2C 4 non-frameshifting indels compared to this genomic sequence;exception=annotated by transcript or proteomic data;gbkey=ncRNA;gene=FAM182A;ncrna_class=lncRNA;product=family with sequence similarity 182 member A;transcript_id=gi|222418605
LJII01000035.1	BestRefSeq	ncRNA	187099	226764	.	+	.	ID=rna65;Parent=gene62;Dbxref=GeneID:728882,Genbank:NR_026714.2,HGNC:HGNC:34503;Name=gi|225903417;Note=The RefSeq transcript has 38 substitutions%2C 4 non-frameshifting indels compared to this genomic sequence;exception=annotated by transcript or proteomic data;gbkey=ncRNA;gene=FAM182B;ncrna_class=lncRNA;product=family with sequence similarity 182 member B%2C transcript variant 1;transcript_id=gi|225903417
LJII01000035.1	BestRefSeq	exon	187099	187566	.	+	.	ID=id270;Parent=rna65;Dbxref=GeneID:728882,Genbank:NR_026714.2,HGNC:HGNC:34503;Note=The RefSeq transcript has 38 substitutions%2C 4 non-frameshifting indels compared to this genomic sequence;exception=annotated by transcript or proteomic data;gbkey=ncRNA;gene=FAM182B;ncrna_class=lncRNA;product=family with sequence similarity 182 member B%2C transcript variant 1;transcript_id=gi|225903417
LJII01000035.1	BestRefSeq	exon	209099	209342	.	+	.	ID=id271;Parent=rna65;Dbxref=GeneID:728882,Genbank:NR_026714.2,HGNC:HGNC:34503;Note=The RefSeq transcript has 38 substitutions%2C 4 non-frameshifting indels compared to this genomic sequence;exception=annotated by transcript or proteomic data;gbkey=ncRNA;gene=FAM182B;ncrna_class=lncRNA;product=family with sequence similarity 182 member B%2C transcript variant 1;transcript_id=gi|225903417
LJII01000035.1	BestRefSeq	exon	221044	221246	.	+	.	ID=id272;Parent=rna65;Dbxref=GeneID:728882,Genbank:NR_026714.2,HGNC:HGNC:34503;Note=The RefSeq transcript has 38 substitutions%2C 4 non-frameshifting indels compared to this genomic sequence;exception=annotated by transcript or proteomic data;gbkey=ncRNA;gene=FAM182B;ncrna_class=lncRNA;product=family with sequence similarity 182 member B%2C transcript variant 1;transcript_id=gi|225903417
LJII01000035.1	BestRefSeq	exon	222197	226764	.	+	.	ID=id273;Parent=rna65;Dbxref=GeneID:728882,Genbank:NR_026714.2,HGNC:HGNC:34503;Note=The RefSeq transcript has 38 substitutions%2C 4 non-frameshifting indels compared to this genomic sequence;exception=annotated by transcript or proteomic data;gbkey=ncRNA;gene=FAM182B;ncrna_class=lncRNA;product=family with sequence similarity 182 member B%2C transcript variant 1;transcript_id=gi|225903417
###
LJII01000037.1	BestRefSeq	gene	17562825	17598131	.	+	.	ID=gene64;Dbxref=GeneID:100913187,HGNC:HGNC:44196;Name=APOBEC3A_B;description=APOBEC3A and APOBEC3B deletion hybrid;gbkey=Gene;gene=APOBEC3A_B
LJII01000037.1	BestRefSeq	mRNA	17562825	17598131	.	+	.	ID=rna66;Parent=gene64;Dbxref=GeneID:100913187,Genbank:NM_001193289.1,HGNC:HGNC:44196;Name=gi|300869637;Note=The RefSeq transcript has 2 substitutions compared to this genomic sequence;exception=annotated by transcript or proteomic data;gbkey=mRNA;gene=APOBEC3A_B;product=APOBEC3A and APOBEC3B deletion hybrid;transcript_id=gi|300869637
LJII01000037.1	BestRefSeq	exon	17562825	17563023	.	+	.	ID=id274;Parent=rna66;Dbxref=GeneID:100913187,Genbank:NM_001193289.1,HGNC:HGNC:44196;Note=The RefSeq transcript has 2 substitutions compared to this genomic sequence;exception=annotated by transcript or proteomic data;gbkey=mRNA;gene=APOBEC3A_B;product=APOBEC3A and APOBEC3B deletion hybrid;transcript_id=gi|300869637
LJII01000037.1	BestRefSeq	exon	17564848	17564992	.	+	.	ID=id275;Parent=rna66;Dbxref=GeneID:100913187,Genbank:NM_001193289.1,HGNC:HGNC:44196;Note=The RefSeq transcript has 2 substitutions compared to this genomic sequence;exception=annotated by transcript or proteomic data;gbkey=mRNA;gene=APOBEC3A_B;product=APOBEC3A and APOBEC3B deletion hybrid;transcript_id=gi|300869637
LJII01000037.1	BestRefSeq	exon	17566693	17566987	.	+	.	ID=id276;Parent=rna66;Dbxref=GeneID:100913187,Genbank:NM_001193289.1,HGNC:HGNC:44196;Note=The RefSeq transcript has 2 substitutions compared to this genomic sequence;exception=annotated by transcript or proteomic data;gbkey=mRNA;gene=APOBEC3A_B;product=APOBEC3A and APOBEC3B deletion hybrid;transcript_id=gi|300869637
LJII01000037.1	BestRefSeq	exon	17567404	17567519	.	+	.	ID=id277;Parent=rna66;Dbxref=GeneID:100913187,Genbank:NM_001193289.1,HGNC:HGNC:44196;Note=The RefSeq transcript has 2 substitutions compared to this genomic sequence;exception=annotated by transcript or proteomic data;gbkey=mRNA;gene=APOBEC3A_B;product=APOBEC3A and APOBEC3B deletion hybrid;transcript_id=gi|300869637
LJII01000037.1	BestRefSeq	exon	17597784	17598131	.	+	.	ID=id278;Parent=rna66;Dbxref=GeneID:100913187,Genbank:NM_001193289.1,HGNC:HGNC:44196;Note=The RefSeq transcript has 2 substitutions compared to this genomic sequence;exception=annotated by transcript or proteomic data;gbkey=mRNA;gene=APOBEC3A_B;product=APOBEC3A and APOBEC3B deletion hybrid;transcript_id=gi|300869637
LJII01000037.1	BestRefSeq	gene	17562825	17568489	.	+	.	ID=gene65;Dbxref=GeneID:200315,HGNC:HGNC:17343,HPRD:06168,MIM:607109;Name=APOBEC3A;description=apolipoprotein B mRNA editing enzyme%2C catalytic polypeptide-like 3A;gbkey=Gene;gene=APOBEC3A;gene_synonym=A3A,ARP3,bK150C2.1,PHRBN
LJII01000037.1	BestRefSeq	mRNA	17562825	17568489	.	+	.	ID=rna67;Parent=gene65;Dbxref=GeneID:200315,Genbank:NM_145699.3,HGNC:HGNC:17343,HPRD:06168,MIM:607109;Name=gi|209969822;Note=The RefSeq transcript has 2 substitutions compared to this genomic sequence;exception=annotated by transcript or proteomic data;gbkey=mRNA;gene=APOBEC3A;product=apolipoprotein B mRNA editing enzyme%2C catalytic polypeptide-like 3A%2C transcript variant 1;transcript_id=gi|209969822
LJII01000037.1	BestRefSeq	exon	17562825	17563023	.	+	.	ID=id279;Parent=rna67;Dbxref=GeneID:200315,Genbank:NM_145699.3,HGNC:HGNC:17343,HPRD:06168,MIM:607109;Note=The RefSeq transcript has 2 substitutions compared to this genomic sequence;exception=annotated by transcript or proteomic data;gbkey=mRNA;gene=APOBEC3A;product=apolipoprotein B mRNA editing enzyme%2C catalytic polypeptide-like 3A%2C transcript variant 1;transcript_id=gi|209969822
LJII01000037.1	BestRefSeq	exon	17564848	17564992	.	+	.	ID=id280;Parent=rna67;Dbxref=GeneID:200315,Genbank:NM_145699.3,HGNC:HGNC:17343,HPRD:06168,MIM:607109;Note=The RefSeq transcript has 2 substitutions compared to this genomic sequence;exception=annotated by transcript or proteomic data;gbkey=mRNA;gene=APOBEC3A;product=apolipoprotein B mRNA editing enzyme%2C catalytic polypeptide-like 3A%2C transcript variant 1;transcript_id=gi|209969822
LJII01000037.1	BestRefSeq	exon	17566693	17566987	.	+	.	ID=id281;Parent=rna67;Dbxref=GeneID:200315,Genbank:NM_145699.3,HGNC:HGNC:17343,HPRD:06168,MIM:607109;Note=The RefSeq transcript has 2 substitutions compared to this genomic sequence;exception=annotated by transcript or proteomic data;gbkey=mRNA;gene=APOBEC3A;product=apolipoprotein B mRNA editing enzyme%2C catalytic polypeptide-like 3A%2C transcript variant 1;transcript_id=gi|209969822
LJII01000037.1	BestRefSeq	exon	17567404	17567519	.	+	.	ID=id282;Parent=rna67;Dbxref=GeneID:200315,Genbank:NM_145699.3,HGNC:HGNC:17343,HPRD:06168,MIM:607109;Note=The RefSeq transcript has 2 substitutions compared to this genomic sequence;exception=annotated by transcript or proteomic data;gbkey=mRNA;gene=APOBEC3A;product=apolipoprotein B mRNA editing enzyme%2C catalytic polypeptide-like 3A%2C transcript variant 1;transcript_id=gi|209969822
LJII01000037.1	BestRefSeq	exon	17567801	17568489	.	+	.	ID=id283;Parent=rna67;Dbxref=GeneID:200315,Genbank:NM_145699.3,HGNC:HGNC:17343,HPRD:06168,MIM:607109;Note=The RefSeq transcript has 2 substitutions compared to this genomic sequence;exception=annotated by transcript or proteomic data;gbkey=mRNA;gene=APOBEC3A;product=apolipoprotein B mRNA editing enzyme%2C catalytic polypeptide-like 3A%2C transcript variant 1;transcript_id=gi|209969822
LJII01000037.1	BestRefSeq	CDS	17562995	17563023	.	+	0	ID=cds41;Parent=rna66;Dbxref=GeneID:100913187,Genbank:NP_001180218.1,HGNC:HGNC:44196;Name=NP_001180218.1;gbkey=CDS;gene=APOBEC3A_B;product=probable DNA dC->dU-editing enzyme APOBEC-3A;protein_id=NP_001180218.1
LJII01000037.1	BestRefSeq	CDS	17564848	17564992	.	+	1	ID=cds41;Parent=rna66;Dbxref=GeneID:100913187,Genbank:NP_001180218.1,HGNC:HGNC:44196;Name=NP_001180218.1;gbkey=CDS;gene=APOBEC3A_B;product=probable DNA dC->dU-editing enzyme APOBEC-3A;protein_id=NP_001180218.1
LJII01000037.1	BestRefSeq	CDS	17566693	17566987	.	+	0	ID=cds41;Parent=rna66;Dbxref=GeneID:100913187,Genbank:NP_001180218.1,HGNC:HGNC:44196;Name=NP_001180218.1;gbkey=CDS;gene=APOBEC3A_B;product=probable DNA dC->dU-editing enzyme APOBEC-3A;protein_id=NP_001180218.1
LJII01000037.1	BestRefSeq	CDS	17567404	17567519	.	+	2	ID=cds41;Parent=rna66;Dbxref=GeneID:100913187,Genbank:NP_001180218.1,HGNC:HGNC:44196;Name=NP_001180218.1;gbkey=CDS;gene=APOBEC3A_B;product=probable DNA dC->dU-editing enzyme APOBEC-3A;protein_id=NP_001180218.1
LJII01000037.1	BestRefSeq	CDS	17597784	17597798	.	+	0	ID=cds41;Parent=rna66;Dbxref=GeneID:100913187,Genbank:NP_001180218.1,HGNC:HGNC:44196;Name=NP_001180218.1;gbkey=CDS;gene=APOBEC3A_B;product=probable DNA dC->dU-editing enzyme APOBEC-3A;protein_id=NP_001180218.1
LJII01000037.1	BestRefSeq	CDS	17562995	17563023	.	+	0	ID=cds42;Parent=rna67;Dbxref=GeneID:200315,Genbank:NP_663745.1,HGNC:HGNC:17343,HPRD:06168,MIM:607109;Name=NP_663745.1;Note=isoform a is encoded by transcript variant 1;gbkey=CDS;gene=APOBEC3A;product=DNA dC->dU-editing enzyme APOBEC-3A isoform a;protein_id=NP_663745.1
LJII01000037.1	BestRefSeq	CDS	17564848	17564992	.	+	1	ID=cds42;Parent=rna67;Dbxref=GeneID:200315,Genbank:NP_663745.1,HGNC:HGNC:17343,HPRD:06168,MIM:607109;Name=NP_663745.1;Note=isoform a is encoded by transcript variant 1;gbkey=CDS;gene=APOBEC3A;product=DNA dC->dU-editing enzyme APOBEC-3A isoform a;protein_id=NP_663745.1
LJII01000037.1	BestRefSeq	CDS	17566693	17566987	.	+	0	ID=cds42;Parent=rna67;Dbxref=GeneID:200315,Genbank:NP_663745.1,HGNC:HGNC:17343,HPRD:06168,MIM:607109;Name=NP_663745.1;Note=isoform a is encoded by transcript variant 1;gbkey=CDS;gene=APOBEC3A;product=DNA dC->dU-editing enzyme APOBEC-3A isoform a;protein_id=NP_663745.1
LJII01000037.1	BestRefSeq	CDS	17567404	17567519	.	+	2	ID=cds42;Parent=rna67;Dbxref=GeneID:200315,Genbank:NP_663745.1,HGNC:HGNC:17343,HPRD:06168,MIM:607109;Name=NP_663745.1;Note=isoform a is encoded by transcript variant 1;gbkey=CDS;gene=APOBEC3A;product=DNA dC->dU-editing enzyme APOBEC-3A isoform a;protein_id=NP_663745.1
LJII01000037.1	BestRefSeq	CDS	17567801	17567815	.	+	0	ID=cds42;Parent=rna67;Dbxref=GeneID:200315,Genbank:NP_663745.1,HGNC:HGNC:17343,HPRD:06168,MIM:607109;Name=NP_663745.1;Note=isoform a is encoded by transcript variant 1;gbkey=CDS;gene=APOBEC3A;product=DNA dC->dU-editing enzyme APOBEC-3A isoform a;protein_id=NP_663745.1
###
LJII01000037.1	BestRefSeq	gene	20739336	20743717	.	-	.	ID=gene66;Dbxref=GeneID:101929829;Name=LOC101929829;description=cytochrome P450%2C family 2%2C subfamily D%2C polypeptide 6 pseudogene;gbkey=Gene;gene=LOC101929829;pseudo=true
LJII01000037.1	BestRefSeq	gene	20739336	20743717	.	-	.	ID=gene67;Dbxref=GeneID:1565,HGNC:HGNC:2625,MIM:124030;Name=CYP2D6;description=cytochrome P450%2C family 2%2C subfamily D%2C polypeptide 6;gbkey=Gene;gene=CYP2D6;gene_synonym=CPD6,CYP2D,CYP2D7AP,CYP2D7BP,CYP2D7P2,CYP2D8P2,CYP2DL1,CYPIID6,P450-DB1,P450C2D,P450DB1
LJII01000037.1	BestRefSeq	transcript	20739336	20743717	.	-	.	ID=rna68;Parent=gene66;Dbxref=GeneID:101929829,Genbank:NR_111920.1;Name=gi|603845980;Note=The RefSeq transcript has 3 substitutions%2C 1 non-frameshifting indel compared to this genomic sequence;exception=annotated by transcript or proteomic data;gbkey=misc_RNA;gene=LOC101929829;product=cytochrome P450%2C family 2%2C subfamily D%2C polypeptide 6 pseudogene;transcript_id=gi|603845980
LJII01000037.1	BestRefSeq	exon	20743448	20743717	.	-	.	ID=id284;Parent=rna68;Dbxref=GeneID:101929829,Genbank:NR_111920.1;Note=The RefSeq transcript has 3 substitutions%2C 1 non-frameshifting indel compared to this genomic sequence;exception=annotated by transcript or proteomic data;gbkey=misc_RNA;gene=LOC101929829;product=cytochrome P450%2C family 2%2C subfamily D%2C polypeptide 6 pseudogene;transcript_id=gi|603845980
LJII01000037.1	BestRefSeq	exon	20742574	20742745	.	-	.	ID=id285;Parent=rna68;Dbxref=GeneID:101929829,Genbank:NR_111920.1;Note=The RefSeq transcript has 3 substitutions%2C 1 non-frameshifting indel compared to this genomic sequence;exception=annotated by transcript or proteomic data;gbkey=misc_RNA;gene=LOC101929829;product=cytochrome P450%2C family 2%2C subfamily D%2C polypeptide 6 pseudogene;transcript_id=gi|603845980
LJII01000037.1	BestRefSeq	exon	20741869	20742021	.	-	.	ID=id286;Parent=rna68;Dbxref=GeneID:101929829,Genbank:NR_111920.1;Note=The RefSeq transcript has 3 substitutions%2C 1 non-frameshifting indel compared to this genomic sequence;exception=annotated by transcript or proteomic data;gbkey=misc_RNA;gene=LOC101929829;product=cytochrome P450%2C family 2%2C subfamily D%2C polypeptide 6 pseudogene;transcript_id=gi|603845980
LJII01000037.1	BestRefSeq	exon	20741620	20741779	.	-	.	ID=id287;Parent=rna68;Dbxref=GeneID:101929829,Genbank:NR_111920.1;Note=The RefSeq transcript has 3 substitutions%2C 1 non-frameshifting indel compared to this genomic sequence;exception=annotated by transcript or proteomic data;gbkey=misc_RNA;gene=LOC101929829;product=cytochrome P450%2C family 2%2C subfamily D%2C polypeptide 6 pseudogene;transcript_id=gi|603845980
LJII01000037.1	BestRefSeq	exon	20741011	20741186	.	-	.	ID=id288;Parent=rna68;Dbxref=GeneID:101929829,Genbank:NR_111920.1;Note=The RefSeq transcript has 3 substitutions%2C 1 non-frameshifting indel compared to this genomic sequence;exception=annotated by transcript or proteomic data;gbkey=misc_RNA;gene=LOC101929829;product=cytochrome P450%2C family 2%2C subfamily D%2C polypeptide 6 pseudogene;transcript_id=gi|603845980
LJII01000037.1	BestRefSeq	exon	20740679	20740820	.	-	.	ID=id289;Parent=rna68;Dbxref=GeneID:101929829,Genbank:NR_111920.1;Note=The RefSeq transcript has 3 substitutions%2C 1 non-frameshifting indel compared to this genomic sequence;exception=annotated by transcript or proteomic data;gbkey=misc_RNA;gene=LOC101929829;product=cytochrome P450%2C family 2%2C subfamily D%2C polypeptide 6 pseudogene;transcript_id=gi|603845980
LJII01000037.1	BestRefSeq	exon	20740284	20740471	.	-	.	ID=id290;Parent=rna68;Dbxref=GeneID:101929829,Genbank:NR_111920.1;Note=The RefSeq transcript has 3 substitutions%2C 1 non-frameshifting indel compared to this genomic sequence;exception=annotated by transcript or proteomic data;gbkey=misc_RNA;gene=LOC101929829;product=cytochrome P450%2C family 2%2C subfamily D%2C polypeptide 6 pseudogene;transcript_id=gi|603845980
LJII01000037.1	BestRefSeq	exon	20739688	20739829	.	-	.	ID=id291;Parent=rna68;Dbxref=GeneID:101929829,Genbank:NR_111920.1;Note=The RefSeq transcript has 3 substitutions%2C 1 non-frameshifting indel compared to this genomic sequence;exception=annotated by transcript or proteomic data;gbkey=misc_RNA;gene=LOC101929829;product=cytochrome P450%2C family 2%2C subfamily D%2C polypeptide 6 pseudogene;transcript_id=gi|603845980
LJII01000037.1	BestRefSeq	exon	20739336	20739589	.	-	.	ID=id292;Parent=rna68;Dbxref=GeneID:101929829,Genbank:NR_111920.1;Note=The RefSeq transcript has 3 substitutions%2C 1 non-frameshifting indel compared to this genomic sequence;exception=annotated by transcript or proteomic data;gbkey=misc_RNA;gene=LOC101929829;product=cytochrome P450%2C family 2%2C subfamily D%2C polypeptide 6 pseudogene;transcript_id=gi|603845980
LJII01000037.1	BestRefSeq	mRNA	20739336	20743717	.	-	.	ID=rna69;Parent=gene67;Dbxref=GeneID:1565,Genbank:NM_000106.5,HGNC:HGNC:2625,MIM:124030;Name=gi|392513720;Note=The RefSeq transcript has 3 substitutions%2C 1 frameshift compared to this genomic sequence;exception=annotated by transcript or proteomic data;gbkey=mRNA;gene=CYP2D6;product=cytochrome P450%2C family 2%2C subfamily D%2C polypeptide 6%2C transcript variant 1;transcript_id=gi|392513720
LJII01000037.1	BestRefSeq	exon	20743448	20743717	.	-	.	ID=id293;Parent=rna69;Dbxref=GeneID:1565,Genbank:NM_000106.5,HGNC:HGNC:2625,MIM:124030;Note=The RefSeq transcript has 3 substitutions%2C 1 frameshift compared to this genomic sequence;exception=annotated by transcript or proteomic data;gbkey=mRNA;gene=CYP2D6;product=cytochrome P450%2C family 2%2C subfamily D%2C polypeptide 6%2C transcript variant 1;transcript_id=gi|392513720
LJII01000037.1	BestRefSeq	exon	20742574	20742745	.	-	.	ID=id294;Parent=rna69;Dbxref=GeneID:1565,Genbank:NM_000106.5,HGNC:HGNC:2625,MIM:124030;Note=The RefSeq transcript has 3 substitutions%2C 1 frameshift compared to this genomic sequence;exception=annotated by transcript or proteomic data;gbkey=mRNA;gene=CYP2D6;product=cytochrome P450%2C family 2%2C subfamily D%2C polypeptide 6%2C transcript variant 1;transcript_id=gi|392513720
LJII01000037.1	BestRefSeq	exon	20741869	20742021	.	-	.	ID=id295;Parent=rna69;Dbxref=GeneID:1565,Genbank:NM_000106.5,HGNC:HGNC:2625,MIM:124030;Note=The RefSeq transcript has 3 substitutions%2C 1 frameshift compared to this genomic sequence;exception=annotated by transcript or proteomic data;gbkey=mRNA;gene=CYP2D6;product=cytochrome P450%2C family 2%2C subfamily D%2C polypeptide 6%2C transcript variant 1;transcript_id=gi|392513720
LJII01000037.1	BestRefSeq	exon	20741620	20741780	.	-	.	ID=id296;Parent=rna69;Dbxref=GeneID:1565,Genbank:NM_000106.5,HGNC:HGNC:2625,MIM:124030;Note=The RefSeq transcript has 3 substitutions%2C 1 frameshift compared to this genomic sequence;exception=annotated by transcript or proteomic data;gbkey=mRNA;gene=CYP2D6;product=cytochrome P450%2C family 2%2C subfamily D%2C polypeptide 6%2C transcript variant 1;transcript_id=gi|392513720
LJII01000037.1	BestRefSeq	exon	20741011	20741186	.	-	.	ID=id297;Parent=rna69;Dbxref=GeneID:1565,Genbank:NM_000106.5,HGNC:HGNC:2625,MIM:124030;Note=The RefSeq transcript has 3 substitutions%2C 1 frameshift compared to this genomic sequence;exception=annotated by transcript or proteomic data;gbkey=mRNA;gene=CYP2D6;product=cytochrome P450%2C family 2%2C subfamily D%2C polypeptide 6%2C transcript variant 1;transcript_id=gi|392513720
LJII01000037.1	BestRefSeq	exon	20740679	20740820	.	-	.	ID=id298;Parent=rna69;Dbxref=GeneID:1565,Genbank:NM_000106.5,HGNC:HGNC:2625,MIM:124030;Note=The RefSeq transcript has 3 substitutions%2C 1 frameshift compared to this genomic sequence;exception=annotated by transcript or proteomic data;gbkey=mRNA;gene=CYP2D6;product=cytochrome P450%2C family 2%2C subfamily D%2C polypeptide 6%2C transcript variant 1;transcript_id=gi|392513720
LJII01000037.1	BestRefSeq	exon	20740284	20740471	.	-	.	ID=id299;Parent=rna69;Dbxref=GeneID:1565,Genbank:NM_000106.5,HGNC:HGNC:2625,MIM:124030;Note=The RefSeq transcript has 3 substitutions%2C 1 frameshift compared to this genomic sequence;exception=annotated by transcript or proteomic data;gbkey=mRNA;gene=CYP2D6;product=cytochrome P450%2C family 2%2C subfamily D%2C polypeptide 6%2C transcript variant 1;transcript_id=gi|392513720
LJII01000037.1	BestRefSeq	exon	20739688	20739829	.	-	.	ID=id300;Parent=rna69;Dbxref=GeneID:1565,Genbank:NM_000106.5,HGNC:HGNC:2625,MIM:124030;Note=The RefSeq transcript has 3 substitutions%2C 1 frameshift compared to this genomic sequence;exception=annotated by transcript or proteomic data;gbkey=mRNA;gene=CYP2D6;product=cytochrome P450%2C family 2%2C subfamily D%2C polypeptide 6%2C transcript variant 1;transcript_id=gi|392513720
LJII01000037.1	BestRefSeq	exon	20739336	20739589	.	-	.	ID=id301;Parent=rna69;Dbxref=GeneID:1565,Genbank:NM_000106.5,HGNC:HGNC:2625,MIM:124030;Note=The RefSeq transcript has 3 substitutions%2C 1 frameshift compared to this genomic sequence;exception=annotated by transcript or proteomic data;gbkey=mRNA;gene=CYP2D6;product=cytochrome P450%2C family 2%2C subfamily D%2C polypeptide 6%2C transcript variant 1;transcript_id=gi|392513720
LJII01000037.1	BestRefSeq	CDS	20743448	20743627	.	-	0	ID=cds43;Parent=rna69;Dbxref=GeneID:1565,Genbank:NP_000097.3,HGNC:HGNC:2625,MIM:124030;Name=NP_000097.3;Note=isoform 1 is encoded by transcript variant 1%3B The RefSeq protein has 2 substitutions%2C 1 frameshift compared to this genomic sequence;exception=annotated by transcript or proteomic data;gbkey=CDS;gene=CYP2D6;product=cytochrome P450 2D6 isoform 1;protein_id=NP_000097.3
LJII01000037.1	BestRefSeq	CDS	20742574	20742745	.	-	0	ID=cds43;Parent=rna69;Dbxref=GeneID:1565,Genbank:NP_000097.3,HGNC:HGNC:2625,MIM:124030;Name=NP_000097.3;Note=isoform 1 is encoded by transcript variant 1%3B The RefSeq protein has 2 substitutions%2C 1 frameshift compared to this genomic sequence;exception=annotated by transcript or proteomic data;gbkey=CDS;gene=CYP2D6;product=cytochrome P450 2D6 isoform 1;protein_id=NP_000097.3
LJII01000037.1	BestRefSeq	CDS	20741869	20742021	.	-	2	ID=cds43;Parent=rna69;Dbxref=GeneID:1565,Genbank:NP_000097.3,HGNC:HGNC:2625,MIM:124030;Name=NP_000097.3;Note=isoform 1 is encoded by transcript variant 1%3B The RefSeq protein has 2 substitutions%2C 1 frameshift compared to this genomic sequence;exception=annotated by transcript or proteomic data;gbkey=CDS;gene=CYP2D6;product=cytochrome P450 2D6 isoform 1;protein_id=NP_000097.3
LJII01000037.1	BestRefSeq	CDS	20741620	20741780	.	-	2	ID=cds43;Parent=rna69;Dbxref=GeneID:1565,Genbank:NP_000097.3,HGNC:HGNC:2625,MIM:124030;Name=NP_000097.3;Note=isoform 1 is encoded by transcript variant 1%3B The RefSeq protein has 2 substitutions%2C 1 frameshift compared to this genomic sequence;exception=annotated by transcript or proteomic data;gbkey=CDS;gene=CYP2D6;product=cytochrome P450 2D6 isoform 1;protein_id=NP_000097.3
LJII01000037.1	BestRefSeq	CDS	20741011	20741186	.	-	0	ID=cds43;Parent=rna69;Dbxref=GeneID:1565,Genbank:NP_000097.3,HGNC:HGNC:2625,MIM:124030;Name=NP_000097.3;Note=isoform 1 is encoded by transcript variant 1%3B The RefSeq protein has 2 substitutions%2C 1 frameshift compared to this genomic sequence;exception=annotated by transcript or proteomic data;gbkey=CDS;gene=CYP2D6;product=cytochrome P450 2D6 isoform 1;protein_id=NP_000097.3
LJII01000037.1	BestRefSeq	CDS	20740679	20740820	.	-	1	ID=cds43;Parent=rna69;Dbxref=GeneID:1565,Genbank:NP_000097.3,HGNC:HGNC:2625,MIM:124030;Name=NP_000097.3;Note=isoform 1 is encoded by transcript variant 1%3B The RefSeq protein has 2 substitutions%2C 1 frameshift compared to this genomic sequence;exception=annotated by transcript or proteomic data;gbkey=CDS;gene=CYP2D6;product=cytochrome P450 2D6 isoform 1;protein_id=NP_000097.3
LJII01000037.1	BestRefSeq	CDS	20740284	20740471	.	-	0	ID=cds43;Parent=rna69;Dbxref=GeneID:1565,Genbank:NP_000097.3,HGNC:HGNC:2625,MIM:124030;Name=NP_000097.3;Note=isoform 1 is encoded by transcript variant 1%3B The RefSeq protein has 2 substitutions%2C 1 frameshift compared to this genomic sequence;exception=annotated by transcript or proteomic data;gbkey=CDS;gene=CYP2D6;product=cytochrome P450 2D6 isoform 1;protein_id=NP_000097.3
LJII01000037.1	BestRefSeq	CDS	20739688	20739829	.	-	1	ID=cds43;Parent=rna69;Dbxref=GeneID:1565,Genbank:NP_000097.3,HGNC:HGNC:2625,MIM:124030;Name=NP_000097.3;Note=isoform 1 is encoded by transcript variant 1%3B The RefSeq protein has 2 substitutions%2C 1 frameshift compared to this genomic sequence;exception=annotated by transcript or proteomic data;gbkey=CDS;gene=CYP2D6;product=cytochrome P450 2D6 isoform 1;protein_id=NP_000097.3
LJII01000037.1	BestRefSeq	CDS	20739411	20739589	.	-	0	ID=cds43;Parent=rna69;Dbxref=GeneID:1565,Genbank:NP_000097.3,HGNC:HGNC:2625,MIM:124030;Name=NP_000097.3;Note=isoform 1 is encoded by transcript variant 1%3B The RefSeq protein has 2 substitutions%2C 1 frameshift compared to this genomic sequence;exception=annotated by transcript or proteomic data;gbkey=CDS;gene=CYP2D6;product=cytochrome P450 2D6 isoform 1;protein_id=NP_000097.3
###
LJII01000037.1	BestRefSeq	gene	106808	112603	.	-	.	ID=gene68;Dbxref=GeneID:150221,HGNC:HGNC:33892,MIM:612701;Name=RIMBP3C;description=RIMS binding protein 3C;gbkey=Gene;gene=RIMBP3C;gene_synonym=RIM-BP3.3,RIMBP3.3
LJII01000037.1	BestRefSeq	gene	106808	112603	.	-	.	ID=gene69;Dbxref=GeneID:85376,HGNC:HGNC:29344,MIM:612699;Name=RIMBP3;description=RIMS binding protein 3;gbkey=Gene;gene=RIMBP3;gene_synonym=RIM-BP3,RIM-BP3.1,RIM-BP3.A,RIMBP3.1,RIMBP3A
LJII01000037.1	BestRefSeq	mRNA	106808	112603	.	-	.	ID=rna70;Parent=gene69;Dbxref=GeneID:85376,Genbank:NM_015672.1,HGNC:HGNC:29344,MIM:612699;Name=gi|153792194;Note=The RefSeq transcript has 8 substitutions compared to this genomic sequence;exception=annotated by transcript or proteomic data;gbkey=mRNA;gene=RIMBP3;product=RIMS binding protein 3;transcript_id=gi|153792194
LJII01000037.1	BestRefSeq	exon	106808	112603	.	-	.	ID=id302;Parent=rna70;Dbxref=GeneID:85376,Genbank:NM_015672.1,HGNC:HGNC:29344,MIM:612699;Note=The RefSeq transcript has 8 substitutions compared to this genomic sequence;exception=annotated by transcript or proteomic data;gbkey=mRNA;gene=RIMBP3;product=RIMS binding protein 3;transcript_id=gi|153792194
LJII01000037.1	BestRefSeq	mRNA	106808	112603	.	-	.	ID=rna71;Parent=gene68;Dbxref=GeneID:150221,Genbank:NM_001128633.1,HGNC:HGNC:33892,MIM:612701;Name=gi|191252805;Note=The RefSeq transcript has 12 substitutions compared to this genomic sequence;exception=annotated by transcript or proteomic data;gbkey=mRNA;gene=RIMBP3C;product=RIMS binding protein 3C;transcript_id=gi|191252805
LJII01000037.1	BestRefSeq	exon	106808	112603	.	-	.	ID=id303;Parent=rna71;Dbxref=GeneID:150221,Genbank:NM_001128633.1,HGNC:HGNC:33892,MIM:612701;Note=The RefSeq transcript has 12 substitutions compared to this genomic sequence;exception=annotated by transcript or proteomic data;gbkey=mRNA;gene=RIMBP3C;product=RIMS binding protein 3C;transcript_id=gi|191252805
LJII01000037.1	BestRefSeq	CDS	107199	112118	.	-	0	ID=cds44;Parent=rna70;Dbxref=GeneID:85376,Genbank:NP_056487.1,HGNC:HGNC:29344,MIM:612699;Name=NP_056487.1;Note=The RefSeq protein has 4 substitutions compared to this genomic sequence;exception=annotated by transcript or proteomic data;gbkey=CDS;gene=RIMBP3;product=RIMS-binding protein 3A;protein_id=NP_056487.1
LJII01000037.1	BestRefSeq	CDS	107199	112118	.	-	0	ID=cds45;Parent=rna71;Dbxref=GeneID:150221,Genbank:NP_001122105.1,HGNC:HGNC:33892,MIM:612701;Name=NP_001122105.1;Note=The RefSeq protein has 8 substitutions compared to this genomic sequence;exception=annotated by transcript or proteomic data;gbkey=CDS;gene=RIMBP3C;product=RIMS-binding protein 3C;protein_id=NP_001122105.1
###
LJII01000037.1	BestRefSeq	gene	2536513	2540400	.	-	.	ID=gene70;Dbxref=GeneID:2953,HGNC:HGNC:4642,MIM:600437;Name=GSTT2;description=glutathione S-transferase theta 2 (gene/pseudogene);gbkey=Gene;gene=GSTT2
LJII01000037.1	BestRefSeq	mRNA	2536513	2540400	.	-	.	ID=rna72;Parent=gene70;Dbxref=GeneID:2953,Genbank:NM_000854.4,HGNC:HGNC:4642,MIM:600437;Name=gi|702760662;Note=The RefSeq transcript has 1 substitution compared to this genomic sequence;exception=annotated by transcript or proteomic data;gbkey=mRNA;gene=GSTT2;product=glutathione S-transferase theta 2 (gene/pseudogene)%2C transcript variant 1%2C coding;transcript_id=gi|702760662
LJII01000037.1	BestRefSeq	exon	2540119	2540400	.	-	.	ID=id304;Parent=rna72;Dbxref=GeneID:2953,Genbank:NM_000854.4,HGNC:HGNC:4642,MIM:600437;Note=The RefSeq transcript has 1 substitution compared to this genomic sequence;exception=annotated by transcript or proteomic data;gbkey=mRNA;gene=GSTT2;product=glutathione S-transferase theta 2 (gene/pseudogene)%2C transcript variant 1%2C coding;transcript_id=gi|702760662
LJII01000037.1	BestRefSeq	exon	2539393	2539480	.	-	.	ID=id305;Parent=rna72;Dbxref=GeneID:2953,Genbank:NM_000854.4,HGNC:HGNC:4642,MIM:600437;Note=The RefSeq transcript has 1 substitution compared to this genomic sequence;exception=annotated by transcript or proteomic data;gbkey=mRNA;gene=GSTT2;product=glutathione S-transferase theta 2 (gene/pseudogene)%2C transcript variant 1%2C coding;transcript_id=gi|702760662
LJII01000037.1	BestRefSeq	exon	2537650	2537800	.	-	.	ID=id306;Parent=rna72;Dbxref=GeneID:2953,Genbank:NM_000854.4,HGNC:HGNC:4642,MIM:600437;Note=The RefSeq transcript has 1 substitution compared to this genomic sequence;exception=annotated by transcript or proteomic data;gbkey=mRNA;gene=GSTT2;product=glutathione S-transferase theta 2 (gene/pseudogene)%2C transcript variant 1%2C coding;transcript_id=gi|702760662
LJII01000037.1	BestRefSeq	exon	2537384	2537557	.	-	.	ID=id307;Parent=rna72;Dbxref=GeneID:2953,Genbank:NM_000854.4,HGNC:HGNC:4642,MIM:600437;Note=The RefSeq transcript has 1 substitution compared to this genomic sequence;exception=annotated by transcript or proteomic data;gbkey=mRNA;gene=GSTT2;product=glutathione S-transferase theta 2 (gene/pseudogene)%2C transcript variant 1%2C coding;transcript_id=gi|702760662
LJII01000037.1	BestRefSeq	exon	2536513	2537031	.	-	.	ID=id308;Parent=rna72;Dbxref=GeneID:2953,Genbank:NM_000854.4,HGNC:HGNC:4642,MIM:600437;Note=The RefSeq transcript has 1 substitution compared to this genomic sequence;exception=annotated by transcript or proteomic data;gbkey=mRNA;gene=GSTT2;product=glutathione S-transferase theta 2 (gene/pseudogene)%2C transcript variant 1%2C coding;transcript_id=gi|702760662
LJII01000037.1	BestRefSeq	gene	2536513	2540280	.	-	.	ID=gene71;Dbxref=GeneID:653689,HGNC:HGNC:33437;Name=GSTT2B;description=glutathione S-transferase theta 2B (gene/pseudogene);gbkey=Gene;gene=GSTT2B;gene_synonym=GSTT2P
LJII01000037.1	BestRefSeq	mRNA	2536513	2540280	.	-	.	ID=rna73;Parent=gene71;Dbxref=GeneID:653689,Genbank:NM_001080843.3,HGNC:HGNC:33437;Name=gi|574956979;gbkey=mRNA;gene=GSTT2B;product=glutathione S-transferase theta 2B (gene/pseudogene);transcript_id=gi|574956979
LJII01000037.1	BestRefSeq	exon	2540119	2540280	.	-	.	ID=id309;Parent=rna73;Dbxref=GeneID:653689,Genbank:NM_001080843.3,HGNC:HGNC:33437;gbkey=mRNA;gene=GSTT2B;product=glutathione S-transferase theta 2B (gene/pseudogene);transcript_id=gi|574956979
LJII01000037.1	BestRefSeq	exon	2539393	2539480	.	-	.	ID=id310;Parent=rna73;Dbxref=GeneID:653689,Genbank:NM_001080843.3,HGNC:HGNC:33437;gbkey=mRNA;gene=GSTT2B;product=glutathione S-transferase theta 2B (gene/pseudogene);transcript_id=gi|574956979
LJII01000037.1	BestRefSeq	exon	2537650	2537800	.	-	.	ID=id311;Parent=rna73;Dbxref=GeneID:653689,Genbank:NM_001080843.3,HGNC:HGNC:33437;gbkey=mRNA;gene=GSTT2B;product=glutathione S-transferase theta 2B (gene/pseudogene);transcript_id=gi|574956979
LJII01000037.1	BestRefSeq	exon	2537384	2537557	.	-	.	ID=id312;Parent=rna73;Dbxref=GeneID:653689,Genbank:NM_001080843.3,HGNC:HGNC:33437;gbkey=mRNA;gene=GSTT2B;product=glutathione S-transferase theta 2B (gene/pseudogene);transcript_id=gi|574956979
LJII01000037.1	BestRefSeq	exon	2536513	2537031	.	-	.	ID=id313;Parent=rna73;Dbxref=GeneID:653689,Genbank:NM_001080843.3,HGNC:HGNC:33437;gbkey=mRNA;gene=GSTT2B;product=glutathione S-transferase theta 2B (gene/pseudogene);transcript_id=gi|574956979
LJII01000037.1	BestRefSeq	CDS	2540119	2540230	.	-	0	ID=cds46;Parent=rna73;Dbxref=GeneID:653689,Genbank:NP_001074312.1,HGNC:HGNC:33437;Name=NP_001074312.1;gbkey=CDS;gene=GSTT2B;product=glutathione S-transferase theta-2B;protein_id=NP_001074312.1
LJII01000037.1	BestRefSeq	CDS	2539393	2539480	.	-	2	ID=cds46;Parent=rna73;Dbxref=GeneID:653689,Genbank:NP_001074312.1,HGNC:HGNC:33437;Name=NP_001074312.1;gbkey=CDS;gene=GSTT2B;product=glutathione S-transferase theta-2B;protein_id=NP_001074312.1
LJII01000037.1	BestRefSeq	CDS	2537650	2537800	.	-	1	ID=cds46;Parent=rna73;Dbxref=GeneID:653689,Genbank:NP_001074312.1,HGNC:HGNC:33437;Name=NP_001074312.1;gbkey=CDS;gene=GSTT2B;product=glutathione S-transferase theta-2B;protein_id=NP_001074312.1
LJII01000037.1	BestRefSeq	CDS	2537384	2537557	.	-	0	ID=cds46;Parent=rna73;Dbxref=GeneID:653689,Genbank:NP_001074312.1,HGNC:HGNC:33437;Name=NP_001074312.1;gbkey=CDS;gene=GSTT2B;product=glutathione S-transferase theta-2B;protein_id=NP_001074312.1
LJII01000037.1	BestRefSeq	CDS	2536822	2537031	.	-	0	ID=cds46;Parent=rna73;Dbxref=GeneID:653689,Genbank:NP_001074312.1,HGNC:HGNC:33437;Name=NP_001074312.1;gbkey=CDS;gene=GSTT2B;product=glutathione S-transferase theta-2B;protein_id=NP_001074312.1
LJII01000037.1	BestRefSeq	CDS	2540119	2540230	.	-	0	ID=cds47;Parent=rna73;Dbxref=GeneID:2953,Genbank:NP_000845.2,GeneID:653689,HGNC:HGNC:33437;Name=NP_000845.2;Note=isoform a is encoded by transcript variant 1%2C coding%3B The RefSeq protein has 1 substitution compared to this genomic sequence;exception=annotated by transcript or proteomic data;gbkey=CDS;gene=GSTT2B;product=glutathione S-transferase theta-2 isoform a;protein_id=NP_000845.2
LJII01000037.1	BestRefSeq	CDS	2539393	2539480	.	-	2	ID=cds47;Parent=rna73;Dbxref=GeneID:2953,Genbank:NP_000845.2,GeneID:653689,HGNC:HGNC:33437;Name=NP_000845.2;Note=isoform a is encoded by transcript variant 1%2C coding%3B The RefSeq protein has 1 substitution compared to this genomic sequence;exception=annotated by transcript or proteomic data;gbkey=CDS;gene=GSTT2B;product=glutathione S-transferase theta-2 isoform a;protein_id=NP_000845.2
LJII01000037.1	BestRefSeq	CDS	2537650	2537800	.	-	1	ID=cds47;Parent=rna73;Dbxref=GeneID:2953,Genbank:NP_000845.2,GeneID:653689,HGNC:HGNC:33437;Name=NP_000845.2;Note=isoform a is encoded by transcript variant 1%2C coding%3B The RefSeq protein has 1 substitution compared to this genomic sequence;exception=annotated by transcript or proteomic data;gbkey=CDS;gene=GSTT2B;product=glutathione S-transferase theta-2 isoform a;protein_id=NP_000845.2
LJII01000037.1	BestRefSeq	CDS	2537384	2537557	.	-	0	ID=cds47;Parent=rna73;Dbxref=GeneID:2953,Genbank:NP_000845.2,GeneID:653689,HGNC:HGNC:33437;Name=NP_000845.2;Note=isoform a is encoded by transcript variant 1%2C coding%3B The RefSeq protein has 1 substitution compared to this genomic sequence;exception=annotated by transcript or proteomic data;gbkey=CDS;gene=GSTT2B;product=glutathione S-transferase theta-2 isoform a;protein_id=NP_000845.2
LJII01000037.1	BestRefSeq	CDS	2536822	2537031	.	-	0	ID=cds47;Parent=rna73;Dbxref=GeneID:2953,Genbank:NP_000845.2,GeneID:653689,HGNC:HGNC:33437;Name=NP_000845.2;Note=isoform a is encoded by transcript variant 1%2C coding%3B The RefSeq protein has 1 substitution compared to this genomic sequence;exception=annotated by transcript or proteomic data;gbkey=CDS;gene=GSTT2B;product=glutathione S-transferase theta-2 isoform a;protein_id=NP_000845.2
###
LJII01000037.1	BestRefSeq	gene	2536513	2540400	.	-	.	ID=gene72;Dbxref=GeneID:2953,HGNC:HGNC:4642,MIM:600437;Name=GSTT2;description=glutathione S-transferase theta 2 (gene/pseudogene);gbkey=Gene;gene=GSTT2
LJII01000037.1	BestRefSeq	transcript	2536513	2540400	.	-	.	ID=rna74;Parent=gene72;Dbxref=GeneID:2953,Genbank:NR_126445.1,HGNC:HGNC:4642,MIM:600437;Name=gi|702770199;Note=The RefSeq transcript has 2 substitutions compared to this genomic sequence;exception=annotated by transcript or proteomic data;gbkey=misc_RNA;gene=GSTT2;product=glutathione S-transferase theta 2 (gene/pseudogene)%2C transcript variant 1%2C non-coding;transcript_id=gi|702770199
LJII01000037.1	BestRefSeq	exon	2540119	2540400	.	-	.	ID=id314;Parent=rna74;Dbxref=GeneID:2953,Genbank:NR_126445.1,HGNC:HGNC:4642,MIM:600437;Note=The RefSeq transcript has 2 substitutions compared to this genomic sequence;exception=annotated by transcript or proteomic data;gbkey=misc_RNA;gene=GSTT2;product=glutathione S-transferase theta 2 (gene/pseudogene)%2C transcript variant 1%2C non-coding;transcript_id=gi|702770199
LJII01000037.1	BestRefSeq	exon	2539393	2539480	.	-	.	ID=id315;Parent=rna74;Dbxref=GeneID:2953,Genbank:NR_126445.1,HGNC:HGNC:4642,MIM:600437;Note=The RefSeq transcript has 2 substitutions compared to this genomic sequence;exception=annotated by transcript or proteomic data;gbkey=misc_RNA;gene=GSTT2;product=glutathione S-transferase theta 2 (gene/pseudogene)%2C transcript variant 1%2C non-coding;transcript_id=gi|702770199
LJII01000037.1	BestRefSeq	exon	2537650	2537800	.	-	.	ID=id316;Parent=rna74;Dbxref=GeneID:2953,Genbank:NR_126445.1,HGNC:HGNC:4642,MIM:600437;Note=The RefSeq transcript has 2 substitutions compared to this genomic sequence;exception=annotated by transcript or proteomic data;gbkey=misc_RNA;gene=GSTT2;product=glutathione S-transferase theta 2 (gene/pseudogene)%2C transcript variant 1%2C non-coding;transcript_id=gi|702770199
LJII01000037.1	BestRefSeq	exon	2537384	2537557	.	-	.	ID=id317;Parent=rna74;Dbxref=GeneID:2953,Genbank:NR_126445.1,HGNC:HGNC:4642,MIM:600437;Note=The RefSeq transcript has 2 substitutions compared to this genomic sequence;exception=annotated by transcript or proteomic data;gbkey=misc_RNA;gene=GSTT2;product=glutathione S-transferase theta 2 (gene/pseudogene)%2C transcript variant 1%2C non-coding;transcript_id=gi|702770199
LJII01000037.1	BestRefSeq	exon	2536513	2537031	.	-	.	ID=id318;Parent=rna74;Dbxref=GeneID:2953,Genbank:NR_126445.1,HGNC:HGNC:4642,MIM:600437;Note=The RefSeq transcript has 2 substitutions compared to this genomic sequence;exception=annotated by transcript or proteomic data;gbkey=misc_RNA;gene=GSTT2;product=glutathione S-transferase theta 2 (gene/pseudogene)%2C transcript variant 1%2C non-coding;transcript_id=gi|702770199
LJII01000037.1	BestRefSeq	gene	2536513	2540280	.	-	.	ID=gene73;Dbxref=GeneID:653689,HGNC:HGNC:33437;Name=GSTT2B;description=glutathione S-transferase theta 2B (gene/pseudogene);gbkey=Gene;gene=GSTT2B;gene_synonym=GSTT2P
LJII01000037.1	BestRefSeq	mRNA	2536513	2540280	.	-	.	ID=rna75;Parent=gene73;Dbxref=GeneID:653689,Genbank:NM_001080843.3,HGNC:HGNC:33437;Name=gi|574956979;gbkey=mRNA;gene=GSTT2B;product=glutathione S-transferase theta 2B (gene/pseudogene);transcript_id=gi|574956979
LJII01000037.1	BestRefSeq	exon	2540119	2540280	.	-	.	ID=id319;Parent=rna75;Dbxref=GeneID:653689,Genbank:NM_001080843.3,HGNC:HGNC:33437;gbkey=mRNA;gene=GSTT2B;product=glutathione S-transferase theta 2B (gene/pseudogene);transcript_id=gi|574956979
LJII01000037.1	BestRefSeq	exon	2539393	2539480	.	-	.	ID=id320;Parent=rna75;Dbxref=GeneID:653689,Genbank:NM_001080843.3,HGNC:HGNC:33437;gbkey=mRNA;gene=GSTT2B;product=glutathione S-transferase theta 2B (gene/pseudogene);transcript_id=gi|574956979
LJII01000037.1	BestRefSeq	exon	2537650	2537800	.	-	.	ID=id321;Parent=rna75;Dbxref=GeneID:653689,Genbank:NM_001080843.3,HGNC:HGNC:33437;gbkey=mRNA;gene=GSTT2B;product=glutathione S-transferase theta 2B (gene/pseudogene);transcript_id=gi|574956979
LJII01000037.1	BestRefSeq	exon	2537384	2537557	.	-	.	ID=id322;Parent=rna75;Dbxref=GeneID:653689,Genbank:NM_001080843.3,HGNC:HGNC:33437;gbkey=mRNA;gene=GSTT2B;product=glutathione S-transferase theta 2B (gene/pseudogene);transcript_id=gi|574956979
LJII01000037.1	BestRefSeq	exon	2536513	2537031	.	-	.	ID=id323;Parent=rna75;Dbxref=GeneID:653689,Genbank:NM_001080843.3,HGNC:HGNC:33437;gbkey=mRNA;gene=GSTT2B;product=glutathione S-transferase theta 2B (gene/pseudogene);transcript_id=gi|574956979
LJII01000037.1	BestRefSeq	CDS	2540119	2540230	.	-	0	ID=cds48;Parent=rna75;Dbxref=GeneID:653689,Genbank:NP_001074312.1,HGNC:HGNC:33437;Name=NP_001074312.1;gbkey=CDS;gene=GSTT2B;product=glutathione S-transferase theta-2B;protein_id=NP_001074312.1
LJII01000037.1	BestRefSeq	CDS	2539393	2539480	.	-	2	ID=cds48;Parent=rna75;Dbxref=GeneID:653689,Genbank:NP_001074312.1,HGNC:HGNC:33437;Name=NP_001074312.1;gbkey=CDS;gene=GSTT2B;product=glutathione S-transferase theta-2B;protein_id=NP_001074312.1
LJII01000037.1	BestRefSeq	CDS	2537650	2537800	.	-	1	ID=cds48;Parent=rna75;Dbxref=GeneID:653689,Genbank:NP_001074312.1,HGNC:HGNC:33437;Name=NP_001074312.1;gbkey=CDS;gene=GSTT2B;product=glutathione S-transferase theta-2B;protein_id=NP_001074312.1
LJII01000037.1	BestRefSeq	CDS	2537384	2537557	.	-	0	ID=cds48;Parent=rna75;Dbxref=GeneID:653689,Genbank:NP_001074312.1,HGNC:HGNC:33437;Name=NP_001074312.1;gbkey=CDS;gene=GSTT2B;product=glutathione S-transferase theta-2B;protein_id=NP_001074312.1
LJII01000037.1	BestRefSeq	CDS	2536822	2537031	.	-	0	ID=cds48;Parent=rna75;Dbxref=GeneID:653689,Genbank:NP_001074312.1,HGNC:HGNC:33437;Name=NP_001074312.1;gbkey=CDS;gene=GSTT2B;product=glutathione S-transferase theta-2B;protein_id=NP_001074312.1
###
LJII01000037.1	BestRefSeq	gene	2536513	2540400	.	-	.	ID=gene74;Dbxref=GeneID:2953,HGNC:HGNC:4642,MIM:600437;Name=GSTT2;description=glutathione S-transferase theta 2 (gene/pseudogene);gbkey=Gene;gene=GSTT2
LJII01000037.1	BestRefSeq	transcript	2536513	2540400	.	-	.	ID=rna76;Parent=gene74;Dbxref=GeneID:2953,Genbank:NR_126442.1,HGNC:HGNC:4642,MIM:600437;Name=gi|702772960;Note=The RefSeq transcript has 3 substitutions compared to this genomic sequence;exception=annotated by transcript or proteomic data;gbkey=misc_RNA;gene=GSTT2;product=glutathione S-transferase theta 2 (gene/pseudogene)%2C transcript variant 3;transcript_id=gi|702772960
LJII01000037.1	BestRefSeq	exon	2540119	2540400	.	-	.	ID=id324;Parent=rna76;Dbxref=GeneID:2953,Genbank:NR_126442.1,HGNC:HGNC:4642,MIM:600437;Note=The RefSeq transcript has 3 substitutions compared to this genomic sequence;exception=annotated by transcript or proteomic data;gbkey=misc_RNA;gene=GSTT2;product=glutathione S-transferase theta 2 (gene/pseudogene)%2C transcript variant 3;transcript_id=gi|702772960
LJII01000037.1	BestRefSeq	exon	2539790	2539893	.	-	.	ID=id325;Parent=rna76;Dbxref=GeneID:2953,Genbank:NR_126442.1,HGNC:HGNC:4642,MIM:600437;Note=The RefSeq transcript has 3 substitutions compared to this genomic sequence;exception=annotated by transcript or proteomic data;gbkey=misc_RNA;gene=GSTT2;product=glutathione S-transferase theta 2 (gene/pseudogene)%2C transcript variant 3;transcript_id=gi|702772960
LJII01000037.1	BestRefSeq	exon	2539393	2539480	.	-	.	ID=id326;Parent=rna76;Dbxref=GeneID:2953,Genbank:NR_126442.1,HGNC:HGNC:4642,MIM:600437;Note=The RefSeq transcript has 3 substitutions compared to this genomic sequence;exception=annotated by transcript or proteomic data;gbkey=misc_RNA;gene=GSTT2;product=glutathione S-transferase theta 2 (gene/pseudogene)%2C transcript variant 3;transcript_id=gi|702772960
LJII01000037.1	BestRefSeq	exon	2537650	2537730	.	-	.	ID=id327;Parent=rna76;Dbxref=GeneID:2953,Genbank:NR_126442.1,HGNC:HGNC:4642,MIM:600437;Note=The RefSeq transcript has 3 substitutions compared to this genomic sequence;exception=annotated by transcript or proteomic data;gbkey=misc_RNA;gene=GSTT2;product=glutathione S-transferase theta 2 (gene/pseudogene)%2C transcript variant 3;transcript_id=gi|702772960
LJII01000037.1	BestRefSeq	exon	2537426	2537557	.	-	.	ID=id328;Parent=rna76;Dbxref=GeneID:2953,Genbank:NR_126442.1,HGNC:HGNC:4642,MIM:600437;Note=The RefSeq transcript has 3 substitutions compared to this genomic sequence;exception=annotated by transcript or proteomic data;gbkey=misc_RNA;gene=GSTT2;product=glutathione S-transferase theta 2 (gene/pseudogene)%2C transcript variant 3;transcript_id=gi|702772960
LJII01000037.1	BestRefSeq	exon	2536513	2537031	.	-	.	ID=id329;Parent=rna76;Dbxref=GeneID:2953,Genbank:NR_126442.1,HGNC:HGNC:4642,MIM:600437;Note=The RefSeq transcript has 3 substitutions compared to this genomic sequence;exception=annotated by transcript or proteomic data;gbkey=misc_RNA;gene=GSTT2;product=glutathione S-transferase theta 2 (gene/pseudogene)%2C transcript variant 3;transcript_id=gi|702772960
LJII01000037.1	BestRefSeq	gene	2536513	2540280	.	-	.	ID=gene75;Dbxref=GeneID:653689,HGNC:HGNC:33437;Name=GSTT2B;description=glutathione S-transferase theta 2B (gene/pseudogene);gbkey=Gene;gene=GSTT2B;gene_synonym=GSTT2P
LJII01000037.1	BestRefSeq	mRNA	2536513	2540280	.	-	.	ID=rna77;Parent=gene75;Dbxref=GeneID:653689,Genbank:NM_001080843.3,HGNC:HGNC:33437;Name=gi|574956979;gbkey=mRNA;gene=GSTT2B;product=glutathione S-transferase theta 2B (gene/pseudogene);transcript_id=gi|574956979
LJII01000037.1	BestRefSeq	exon	2540119	2540280	.	-	.	ID=id330;Parent=rna77;Dbxref=GeneID:653689,Genbank:NM_001080843.3,HGNC:HGNC:33437;gbkey=mRNA;gene=GSTT2B;product=glutathione S-transferase theta 2B (gene/pseudogene);transcript_id=gi|574956979
LJII01000037.1	BestRefSeq	exon	2539393	2539480	.	-	.	ID=id331;Parent=rna77;Dbxref=GeneID:653689,Genbank:NM_001080843.3,HGNC:HGNC:33437;gbkey=mRNA;gene=GSTT2B;product=glutathione S-transferase theta 2B (gene/pseudogene);transcript_id=gi|574956979
LJII01000037.1	BestRefSeq	exon	2537650	2537800	.	-	.	ID=id332;Parent=rna77;Dbxref=GeneID:653689,Genbank:NM_001080843.3,HGNC:HGNC:33437;gbkey=mRNA;gene=GSTT2B;product=glutathione S-transferase theta 2B (gene/pseudogene);transcript_id=gi|574956979
LJII01000037.1	BestRefSeq	exon	2537384	2537557	.	-	.	ID=id333;Parent=rna77;Dbxref=GeneID:653689,Genbank:NM_001080843.3,HGNC:HGNC:33437;gbkey=mRNA;gene=GSTT2B;product=glutathione S-transferase theta 2B (gene/pseudogene);transcript_id=gi|574956979
LJII01000037.1	BestRefSeq	exon	2536513	2537031	.	-	.	ID=id334;Parent=rna77;Dbxref=GeneID:653689,Genbank:NM_001080843.3,HGNC:HGNC:33437;gbkey=mRNA;gene=GSTT2B;product=glutathione S-transferase theta 2B (gene/pseudogene);transcript_id=gi|574956979
LJII01000037.1	BestRefSeq	CDS	2540119	2540230	.	-	0	ID=cds49;Parent=rna77;Dbxref=GeneID:653689,Genbank:NP_001074312.1,HGNC:HGNC:33437;Name=NP_001074312.1;gbkey=CDS;gene=GSTT2B;product=glutathione S-transferase theta-2B;protein_id=NP_001074312.1
LJII01000037.1	BestRefSeq	CDS	2539393	2539480	.	-	2	ID=cds49;Parent=rna77;Dbxref=GeneID:653689,Genbank:NP_001074312.1,HGNC:HGNC:33437;Name=NP_001074312.1;gbkey=CDS;gene=GSTT2B;product=glutathione S-transferase theta-2B;protein_id=NP_001074312.1
LJII01000037.1	BestRefSeq	CDS	2537650	2537800	.	-	1	ID=cds49;Parent=rna77;Dbxref=GeneID:653689,Genbank:NP_001074312.1,HGNC:HGNC:33437;Name=NP_001074312.1;gbkey=CDS;gene=GSTT2B;product=glutathione S-transferase theta-2B;protein_id=NP_001074312.1
LJII01000037.1	BestRefSeq	CDS	2537384	2537557	.	-	0	ID=cds49;Parent=rna77;Dbxref=GeneID:653689,Genbank:NP_001074312.1,HGNC:HGNC:33437;Name=NP_001074312.1;gbkey=CDS;gene=GSTT2B;product=glutathione S-transferase theta-2B;protein_id=NP_001074312.1
LJII01000037.1	BestRefSeq	CDS	2536822	2537031	.	-	0	ID=cds49;Parent=rna77;Dbxref=GeneID:653689,Genbank:NP_001074312.1,HGNC:HGNC:33437;Name=NP_001074312.1;gbkey=CDS;gene=GSTT2B;product=glutathione S-transferase theta-2B;protein_id=NP_001074312.1
###
LJII01000037.1	BestRefSeq	gene	2536513	2540400	.	-	.	ID=gene76;Dbxref=GeneID:2953,HGNC:HGNC:4642,MIM:600437;Name=GSTT2;description=glutathione S-transferase theta 2 (gene/pseudogene);gbkey=Gene;gene=GSTT2
LJII01000037.1	BestRefSeq	transcript	2536513	2540400	.	-	.	ID=rna78;Parent=gene76;Dbxref=GeneID:2953,Genbank:NR_126446.1,HGNC:HGNC:4642,MIM:600437;Name=gi|702777010;Note=The RefSeq transcript has 3 substitutions compared to this genomic sequence;exception=annotated by transcript or proteomic data;gbkey=misc_RNA;gene=GSTT2;product=glutathione S-transferase theta 2 (gene/pseudogene)%2C transcript variant 4;transcript_id=gi|702777010
LJII01000037.1	BestRefSeq	exon	2540119	2540400	.	-	.	ID=id335;Parent=rna78;Dbxref=GeneID:2953,Genbank:NR_126446.1,HGNC:HGNC:4642,MIM:600437;Note=The RefSeq transcript has 3 substitutions compared to this genomic sequence;exception=annotated by transcript or proteomic data;gbkey=misc_RNA;gene=GSTT2;product=glutathione S-transferase theta 2 (gene/pseudogene)%2C transcript variant 4;transcript_id=gi|702777010
LJII01000037.1	BestRefSeq	exon	2539790	2539893	.	-	.	ID=id336;Parent=rna78;Dbxref=GeneID:2953,Genbank:NR_126446.1,HGNC:HGNC:4642,MIM:600437;Note=The RefSeq transcript has 3 substitutions compared to this genomic sequence;exception=annotated by transcript or proteomic data;gbkey=misc_RNA;gene=GSTT2;product=glutathione S-transferase theta 2 (gene/pseudogene)%2C transcript variant 4;transcript_id=gi|702777010
LJII01000037.1	BestRefSeq	exon	2539393	2539480	.	-	.	ID=id337;Parent=rna78;Dbxref=GeneID:2953,Genbank:NR_126446.1,HGNC:HGNC:4642,MIM:600437;Note=The RefSeq transcript has 3 substitutions compared to this genomic sequence;exception=annotated by transcript or proteomic data;gbkey=misc_RNA;gene=GSTT2;product=glutathione S-transferase theta 2 (gene/pseudogene)%2C transcript variant 4;transcript_id=gi|702777010
LJII01000037.1	BestRefSeq	exon	2537650	2537800	.	-	.	ID=id338;Parent=rna78;Dbxref=GeneID:2953,Genbank:NR_126446.1,HGNC:HGNC:4642,MIM:600437;Note=The RefSeq transcript has 3 substitutions compared to this genomic sequence;exception=annotated by transcript or proteomic data;gbkey=misc_RNA;gene=GSTT2;product=glutathione S-transferase theta 2 (gene/pseudogene)%2C transcript variant 4;transcript_id=gi|702777010
LJII01000037.1	BestRefSeq	exon	2537426	2537557	.	-	.	ID=id339;Parent=rna78;Dbxref=GeneID:2953,Genbank:NR_126446.1,HGNC:HGNC:4642,MIM:600437;Note=The RefSeq transcript has 3 substitutions compared to this genomic sequence;exception=annotated by transcript or proteomic data;gbkey=misc_RNA;gene=GSTT2;product=glutathione S-transferase theta 2 (gene/pseudogene)%2C transcript variant 4;transcript_id=gi|702777010
LJII01000037.1	BestRefSeq	exon	2536513	2537031	.	-	.	ID=id340;Parent=rna78;Dbxref=GeneID:2953,Genbank:NR_126446.1,HGNC:HGNC:4642,MIM:600437;Note=The RefSeq transcript has 3 substitutions compared to this genomic sequence;exception=annotated by transcript or proteomic data;gbkey=misc_RNA;gene=GSTT2;product=glutathione S-transferase theta 2 (gene/pseudogene)%2C transcript variant 4;transcript_id=gi|702777010
LJII01000037.1	BestRefSeq	gene	2536513	2540280	.	-	.	ID=gene77;Dbxref=GeneID:653689,HGNC:HGNC:33437;Name=GSTT2B;description=glutathione S-transferase theta 2B (gene/pseudogene);gbkey=Gene;gene=GSTT2B;gene_synonym=GSTT2P
LJII01000037.1	BestRefSeq	mRNA	2536513	2540280	.	-	.	ID=rna79;Parent=gene77;Dbxref=GeneID:653689,Genbank:NM_001080843.3,HGNC:HGNC:33437;Name=gi|574956979;gbkey=mRNA;gene=GSTT2B;product=glutathione S-transferase theta 2B (gene/pseudogene);transcript_id=gi|574956979
LJII01000037.1	BestRefSeq	exon	2540119	2540280	.	-	.	ID=id341;Parent=rna79;Dbxref=GeneID:653689,Genbank:NM_001080843.3,HGNC:HGNC:33437;gbkey=mRNA;gene=GSTT2B;product=glutathione S-transferase theta 2B (gene/pseudogene);transcript_id=gi|574956979
LJII01000037.1	BestRefSeq	exon	2539393	2539480	.	-	.	ID=id342;Parent=rna79;Dbxref=GeneID:653689,Genbank:NM_001080843.3,HGNC:HGNC:33437;gbkey=mRNA;gene=GSTT2B;product=glutathione S-transferase theta 2B (gene/pseudogene);transcript_id=gi|574956979
LJII01000037.1	BestRefSeq	exon	2537650	2537800	.	-	.	ID=id343;Parent=rna79;Dbxref=GeneID:653689,Genbank:NM_001080843.3,HGNC:HGNC:33437;gbkey=mRNA;gene=GSTT2B;product=glutathione S-transferase theta 2B (gene/pseudogene);transcript_id=gi|574956979
LJII01000037.1	BestRefSeq	exon	2537384	2537557	.	-	.	ID=id344;Parent=rna79;Dbxref=GeneID:653689,Genbank:NM_001080843.3,HGNC:HGNC:33437;gbkey=mRNA;gene=GSTT2B;product=glutathione S-transferase theta 2B (gene/pseudogene);transcript_id=gi|574956979
LJII01000037.1	BestRefSeq	exon	2536513	2537031	.	-	.	ID=id345;Parent=rna79;Dbxref=GeneID:653689,Genbank:NM_001080843.3,HGNC:HGNC:33437;gbkey=mRNA;gene=GSTT2B;product=glutathione S-transferase theta 2B (gene/pseudogene);transcript_id=gi|574956979
LJII01000037.1	BestRefSeq	CDS	2540119	2540230	.	-	0	ID=cds50;Parent=rna79;Dbxref=GeneID:653689,Genbank:NP_001074312.1,HGNC:HGNC:33437;Name=NP_001074312.1;gbkey=CDS;gene=GSTT2B;product=glutathione S-transferase theta-2B;protein_id=NP_001074312.1
LJII01000037.1	BestRefSeq	CDS	2539393	2539480	.	-	2	ID=cds50;Parent=rna79;Dbxref=GeneID:653689,Genbank:NP_001074312.1,HGNC:HGNC:33437;Name=NP_001074312.1;gbkey=CDS;gene=GSTT2B;product=glutathione S-transferase theta-2B;protein_id=NP_001074312.1
LJII01000037.1	BestRefSeq	CDS	2537650	2537800	.	-	1	ID=cds50;Parent=rna79;Dbxref=GeneID:653689,Genbank:NP_001074312.1,HGNC:HGNC:33437;Name=NP_001074312.1;gbkey=CDS;gene=GSTT2B;product=glutathione S-transferase theta-2B;protein_id=NP_001074312.1
LJII01000037.1	BestRefSeq	CDS	2537384	2537557	.	-	0	ID=cds50;Parent=rna79;Dbxref=GeneID:653689,Genbank:NP_001074312.1,HGNC:HGNC:33437;Name=NP_001074312.1;gbkey=CDS;gene=GSTT2B;product=glutathione S-transferase theta-2B;protein_id=NP_001074312.1
LJII01000037.1	BestRefSeq	CDS	2536822	2537031	.	-	0	ID=cds50;Parent=rna79;Dbxref=GeneID:653689,Genbank:NP_001074312.1,HGNC:HGNC:33437;Name=NP_001074312.1;gbkey=CDS;gene=GSTT2B;product=glutathione S-transferase theta-2B;protein_id=NP_001074312.1
###
LJII01000037.1	BestRefSeq	gene	2536513	2540400	.	-	.	ID=gene78;Dbxref=GeneID:2953,HGNC:HGNC:4642,MIM:600437;Name=GSTT2;description=glutathione S-transferase theta 2 (gene/pseudogene);gbkey=Gene;gene=GSTT2
LJII01000037.1	BestRefSeq	mRNA	2536513	2540400	.	-	.	ID=rna80;Parent=gene78;Dbxref=GeneID:2953,Genbank:NM_001302670.1,HGNC:HGNC:4642,MIM:600437;Name=gi|702777836;Note=The RefSeq transcript has 1 substitution compared to this genomic sequence;exception=annotated by transcript or proteomic data;gbkey=mRNA;gene=GSTT2;product=glutathione S-transferase theta 2 (gene/pseudogene)%2C transcript variant 2;transcript_id=gi|702777836
LJII01000037.1	BestRefSeq	exon	2540119	2540400	.	-	.	ID=id346;Parent=rna80;Dbxref=GeneID:2953,Genbank:NM_001302670.1,HGNC:HGNC:4642,MIM:600437;Note=The RefSeq transcript has 1 substitution compared to this genomic sequence;exception=annotated by transcript or proteomic data;gbkey=mRNA;gene=GSTT2;product=glutathione S-transferase theta 2 (gene/pseudogene)%2C transcript variant 2;transcript_id=gi|702777836
LJII01000037.1	BestRefSeq	exon	2539393	2539480	.	-	.	ID=id347;Parent=rna80;Dbxref=GeneID:2953,Genbank:NM_001302670.1,HGNC:HGNC:4642,MIM:600437;Note=The RefSeq transcript has 1 substitution compared to this genomic sequence;exception=annotated by transcript or proteomic data;gbkey=mRNA;gene=GSTT2;product=glutathione S-transferase theta 2 (gene/pseudogene)%2C transcript variant 2;transcript_id=gi|702777836
LJII01000037.1	BestRefSeq	exon	2537650	2537800	.	-	.	ID=id348;Parent=rna80;Dbxref=GeneID:2953,Genbank:NM_001302670.1,HGNC:HGNC:4642,MIM:600437;Note=The RefSeq transcript has 1 substitution compared to this genomic sequence;exception=annotated by transcript or proteomic data;gbkey=mRNA;gene=GSTT2;product=glutathione S-transferase theta 2 (gene/pseudogene)%2C transcript variant 2;transcript_id=gi|702777836
LJII01000037.1	BestRefSeq	exon	2537426	2537557	.	-	.	ID=id349;Parent=rna80;Dbxref=GeneID:2953,Genbank:NM_001302670.1,HGNC:HGNC:4642,MIM:600437;Note=The RefSeq transcript has 1 substitution compared to this genomic sequence;exception=annotated by transcript or proteomic data;gbkey=mRNA;gene=GSTT2;product=glutathione S-transferase theta 2 (gene/pseudogene)%2C transcript variant 2;transcript_id=gi|702777836
LJII01000037.1	BestRefSeq	exon	2536513	2537031	.	-	.	ID=id350;Parent=rna80;Dbxref=GeneID:2953,Genbank:NM_001302670.1,HGNC:HGNC:4642,MIM:600437;Note=The RefSeq transcript has 1 substitution compared to this genomic sequence;exception=annotated by transcript or proteomic data;gbkey=mRNA;gene=GSTT2;product=glutathione S-transferase theta 2 (gene/pseudogene)%2C transcript variant 2;transcript_id=gi|702777836
LJII01000037.1	BestRefSeq	gene	2536513	2540280	.	-	.	ID=gene79;Dbxref=GeneID:653689,HGNC:HGNC:33437;Name=GSTT2B;description=glutathione S-transferase theta 2B (gene/pseudogene);gbkey=Gene;gene=GSTT2B;gene_synonym=GSTT2P
LJII01000037.1	BestRefSeq	mRNA	2536513	2540280	.	-	.	ID=rna81;Parent=gene79;Dbxref=GeneID:653689,Genbank:NM_001080843.3,HGNC:HGNC:33437;Name=gi|574956979;gbkey=mRNA;gene=GSTT2B;product=glutathione S-transferase theta 2B (gene/pseudogene);transcript_id=gi|574956979
LJII01000037.1	BestRefSeq	exon	2540119	2540280	.	-	.	ID=id351;Parent=rna81;Dbxref=GeneID:653689,Genbank:NM_001080843.3,HGNC:HGNC:33437;gbkey=mRNA;gene=GSTT2B;product=glutathione S-transferase theta 2B (gene/pseudogene);transcript_id=gi|574956979
LJII01000037.1	BestRefSeq	exon	2539393	2539480	.	-	.	ID=id352;Parent=rna81;Dbxref=GeneID:653689,Genbank:NM_001080843.3,HGNC:HGNC:33437;gbkey=mRNA;gene=GSTT2B;product=glutathione S-transferase theta 2B (gene/pseudogene);transcript_id=gi|574956979
LJII01000037.1	BestRefSeq	exon	2537650	2537800	.	-	.	ID=id353;Parent=rna81;Dbxref=GeneID:653689,Genbank:NM_001080843.3,HGNC:HGNC:33437;gbkey=mRNA;gene=GSTT2B;product=glutathione S-transferase theta 2B (gene/pseudogene);transcript_id=gi|574956979
LJII01000037.1	BestRefSeq	exon	2537384	2537557	.	-	.	ID=id354;Parent=rna81;Dbxref=GeneID:653689,Genbank:NM_001080843.3,HGNC:HGNC:33437;gbkey=mRNA;gene=GSTT2B;product=glutathione S-transferase theta 2B (gene/pseudogene);transcript_id=gi|574956979
LJII01000037.1	BestRefSeq	exon	2536513	2537031	.	-	.	ID=id355;Parent=rna81;Dbxref=GeneID:653689,Genbank:NM_001080843.3,HGNC:HGNC:33437;gbkey=mRNA;gene=GSTT2B;product=glutathione S-transferase theta 2B (gene/pseudogene);transcript_id=gi|574956979
LJII01000037.1	BestRefSeq	CDS	2540119	2540230	.	-	0	ID=cds51;Parent=gene79;Dbxref=GeneID:2953,Genbank:NP_001289599.1,GeneID:653689,HGNC:HGNC:33437;Name=NP_001289599.1;Note=isoform b is encoded by transcript variant 2%3B The RefSeq protein has 1 substitution compared to this genomic sequence;exception=annotated by transcript or proteomic data;gbkey=CDS;gene=GSTT2B;product=glutathione S-transferase theta-2 isoform b;protein_id=NP_001289599.1
LJII01000037.1	BestRefSeq	CDS	2539393	2539480	.	-	2	ID=cds51;Parent=gene79;Dbxref=GeneID:2953,Genbank:NP_001289599.1,GeneID:653689,HGNC:HGNC:33437;Name=NP_001289599.1;Note=isoform b is encoded by transcript variant 2%3B The RefSeq protein has 1 substitution compared to this genomic sequence;exception=annotated by transcript or proteomic data;gbkey=CDS;gene=GSTT2B;product=glutathione S-transferase theta-2 isoform b;protein_id=NP_001289599.1
LJII01000037.1	BestRefSeq	CDS	2537650	2537800	.	-	1	ID=cds51;Parent=gene79;Dbxref=GeneID:2953,Genbank:NP_001289599.1,GeneID:653689,HGNC:HGNC:33437;Name=NP_001289599.1;Note=isoform b is encoded by transcript variant 2%3B The RefSeq protein has 1 substitution compared to this genomic sequence;exception=annotated by transcript or proteomic data;gbkey=CDS;gene=GSTT2B;product=glutathione S-transferase theta-2 isoform b;protein_id=NP_001289599.1
LJII01000037.1	BestRefSeq	CDS	2537426	2537557	.	-	0	ID=cds51;Parent=gene79;Dbxref=GeneID:2953,Genbank:NP_001289599.1,GeneID:653689,HGNC:HGNC:33437;Name=NP_001289599.1;Note=isoform b is encoded by transcript variant 2%3B The RefSeq protein has 1 substitution compared to this genomic sequence;exception=annotated by transcript or proteomic data;gbkey=CDS;gene=GSTT2B;product=glutathione S-transferase theta-2 isoform b;protein_id=NP_001289599.1
LJII01000037.1	BestRefSeq	CDS	2536822	2537031	.	-	0	ID=cds51;Parent=gene79;Dbxref=GeneID:2953,Genbank:NP_001289599.1,GeneID:653689,HGNC:HGNC:33437;Name=NP_001289599.1;Note=isoform b is encoded by transcript variant 2%3B The RefSeq protein has 1 substitution compared to this genomic sequence;exception=annotated by transcript or proteomic data;gbkey=CDS;gene=GSTT2B;product=glutathione S-transferase theta-2 isoform b;protein_id=NP_001289599.1
LJII01000037.1	BestRefSeq	CDS	2540119	2540230	.	-	0	ID=cds52;Parent=rna81;Dbxref=GeneID:653689,Genbank:NP_001074312.1,HGNC:HGNC:33437;Name=NP_001074312.1;gbkey=CDS;gene=GSTT2B;product=glutathione S-transferase theta-2B;protein_id=NP_001074312.1
LJII01000037.1	BestRefSeq	CDS	2539393	2539480	.	-	2	ID=cds52;Parent=rna81;Dbxref=GeneID:653689,Genbank:NP_001074312.1,HGNC:HGNC:33437;Name=NP_001074312.1;gbkey=CDS;gene=GSTT2B;product=glutathione S-transferase theta-2B;protein_id=NP_001074312.1
LJII01000037.1	BestRefSeq	CDS	2537650	2537800	.	-	1	ID=cds52;Parent=rna81;Dbxref=GeneID:653689,Genbank:NP_001074312.1,HGNC:HGNC:33437;Name=NP_001074312.1;gbkey=CDS;gene=GSTT2B;product=glutathione S-transferase theta-2B;protein_id=NP_001074312.1
LJII01000037.1	BestRefSeq	CDS	2537384	2537557	.	-	0	ID=cds52;Parent=rna81;Dbxref=GeneID:653689,Genbank:NP_001074312.1,HGNC:HGNC:33437;Name=NP_001074312.1;gbkey=CDS;gene=GSTT2B;product=glutathione S-transferase theta-2B;protein_id=NP_001074312.1
LJII01000037.1	BestRefSeq	CDS	2536822	2537031	.	-	0	ID=cds52;Parent=rna81;Dbxref=GeneID:653689,Genbank:NP_001074312.1,HGNC:HGNC:33437;Name=NP_001074312.1;gbkey=CDS;gene=GSTT2B;product=glutathione S-transferase theta-2B;protein_id=NP_001074312.1
###
LJII01000037.1	BestRefSeq	gene	34358	78652	.	-	.	ID=gene80;Dbxref=GeneID:375133,HGNC:HGNC:33577;Name=PI4KAP2;description=phosphatidylinositol 4-kinase%2C catalytic%2C alpha pseudogene 2;gbkey=Gene;gene=PI4KAP2;pseudo=true
LJII01000037.1	BestRefSeq	transcript	34358	78652	.	-	.	ID=rna82;Parent=gene80;Dbxref=GeneID:375133,Genbank:NR_003700.1,HGNC:HGNC:33577;Name=gi|156231038;Note=The RefSeq transcript has 10 substitutions compared to this genomic sequence;exception=annotated by transcript or proteomic data;gbkey=misc_RNA;gene=PI4KAP2;product=phosphatidylinositol 4-kinase%2C catalytic%2C alpha pseudogene 2;transcript_id=gi|156231038
LJII01000037.1	BestRefSeq	exon	78486	78652	.	-	.	ID=id356;Parent=rna82;Dbxref=GeneID:375133,Genbank:NR_003700.1,HGNC:HGNC:33577;Note=The RefSeq transcript has 10 substitutions compared to this genomic sequence;exception=annotated by transcript or proteomic data;gbkey=misc_RNA;gene=PI4KAP2;product=phosphatidylinositol 4-kinase%2C catalytic%2C alpha pseudogene 2;transcript_id=gi|156231038
LJII01000037.1	BestRefSeq	exon	53186	53286	.	-	.	ID=id357;Parent=rna82;Dbxref=GeneID:375133,Genbank:NR_003700.1,HGNC:HGNC:33577;Note=The RefSeq transcript has 10 substitutions compared to this genomic sequence;exception=annotated by transcript or proteomic data;gbkey=misc_RNA;gene=PI4KAP2;product=phosphatidylinositol 4-kinase%2C catalytic%2C alpha pseudogene 2;transcript_id=gi|156231038
LJII01000037.1	BestRefSeq	exon	49383	49540	.	-	.	ID=id358;Parent=rna82;Dbxref=GeneID:375133,Genbank:NR_003700.1,HGNC:HGNC:33577;Note=The RefSeq transcript has 10 substitutions compared to this genomic sequence;exception=annotated by transcript or proteomic data;gbkey=misc_RNA;gene=PI4KAP2;product=phosphatidylinositol 4-kinase%2C catalytic%2C alpha pseudogene 2;transcript_id=gi|156231038
LJII01000037.1	BestRefSeq	exon	49031	49182	.	-	.	ID=id359;Parent=rna82;Dbxref=GeneID:375133,Genbank:NR_003700.1,HGNC:HGNC:33577;Note=The RefSeq transcript has 10 substitutions compared to this genomic sequence;exception=annotated by transcript or proteomic data;gbkey=misc_RNA;gene=PI4KAP2;product=phosphatidylinositol 4-kinase%2C catalytic%2C alpha pseudogene 2;transcript_id=gi|156231038
LJII01000037.1	BestRefSeq	exon	48724	48831	.	-	.	ID=id360;Parent=rna82;Dbxref=GeneID:375133,Genbank:NR_003700.1,HGNC:HGNC:33577;Note=The RefSeq transcript has 10 substitutions compared to this genomic sequence;exception=annotated by transcript or proteomic data;gbkey=misc_RNA;gene=PI4KAP2;product=phosphatidylinositol 4-kinase%2C catalytic%2C alpha pseudogene 2;transcript_id=gi|156231038
LJII01000037.1	BestRefSeq	exon	47959	48086	.	-	.	ID=id361;Parent=rna82;Dbxref=GeneID:375133,Genbank:NR_003700.1,HGNC:HGNC:33577;Note=The RefSeq transcript has 10 substitutions compared to this genomic sequence;exception=annotated by transcript or proteomic data;gbkey=misc_RNA;gene=PI4KAP2;product=phosphatidylinositol 4-kinase%2C catalytic%2C alpha pseudogene 2;transcript_id=gi|156231038
LJII01000037.1	BestRefSeq	exon	45365	45494	.	-	.	ID=id362;Parent=rna82;Dbxref=GeneID:375133,Genbank:NR_003700.1,HGNC:HGNC:33577;Note=The RefSeq transcript has 10 substitutions compared to this genomic sequence;exception=annotated by transcript or proteomic data;gbkey=misc_RNA;gene=PI4KAP2;product=phosphatidylinositol 4-kinase%2C catalytic%2C alpha pseudogene 2;transcript_id=gi|156231038
LJII01000037.1	BestRefSeq	exon	44380	44450	.	-	.	ID=id363;Parent=rna82;Dbxref=GeneID:375133,Genbank:NR_003700.1,HGNC:HGNC:33577;Note=The RefSeq transcript has 10 substitutions compared to this genomic sequence;exception=annotated by transcript or proteomic data;gbkey=misc_RNA;gene=PI4KAP2;product=phosphatidylinositol 4-kinase%2C catalytic%2C alpha pseudogene 2;transcript_id=gi|156231038
LJII01000037.1	BestRefSeq	exon	41285	41357	.	-	.	ID=id364;Parent=rna82;Dbxref=GeneID:375133,Genbank:NR_003700.1,HGNC:HGNC:33577;Note=The RefSeq transcript has 10 substitutions compared to this genomic sequence;exception=annotated by transcript or proteomic data;gbkey=misc_RNA;gene=PI4KAP2;product=phosphatidylinositol 4-kinase%2C catalytic%2C alpha pseudogene 2;transcript_id=gi|156231038
LJII01000037.1	BestRefSeq	exon	41114	41184	.	-	.	ID=id365;Parent=rna82;Dbxref=GeneID:375133,Genbank:NR_003700.1,HGNC:HGNC:33577;Note=The RefSeq transcript has 10 substitutions compared to this genomic sequence;exception=annotated by transcript or proteomic data;gbkey=misc_RNA;gene=PI4KAP2;product=phosphatidylinositol 4-kinase%2C catalytic%2C alpha pseudogene 2;transcript_id=gi|156231038
LJII01000037.1	BestRefSeq	exon	39940	40049	.	-	.	ID=id366;Parent=rna82;Dbxref=GeneID:375133,Genbank:NR_003700.1,HGNC:HGNC:33577;Note=The RefSeq transcript has 10 substitutions compared to this genomic sequence;exception=annotated by transcript or proteomic data;gbkey=misc_RNA;gene=PI4KAP2;product=phosphatidylinositol 4-kinase%2C catalytic%2C alpha pseudogene 2;transcript_id=gi|156231038
LJII01000037.1	BestRefSeq	exon	39352	39456	.	-	.	ID=id367;Parent=rna82;Dbxref=GeneID:375133,Genbank:NR_003700.1,HGNC:HGNC:33577;Note=The RefSeq transcript has 10 substitutions compared to this genomic sequence;exception=annotated by transcript or proteomic data;gbkey=misc_RNA;gene=PI4KAP2;product=phosphatidylinositol 4-kinase%2C catalytic%2C alpha pseudogene 2;transcript_id=gi|156231038
LJII01000037.1	BestRefSeq	exon	39145	39270	.	-	.	ID=id368;Parent=rna82;Dbxref=GeneID:375133,Genbank:NR_003700.1,HGNC:HGNC:33577;Note=The RefSeq transcript has 10 substitutions compared to this genomic sequence;exception=annotated by transcript or proteomic data;gbkey=misc_RNA;gene=PI4KAP2;product=phosphatidylinositol 4-kinase%2C catalytic%2C alpha pseudogene 2;transcript_id=gi|156231038
LJII01000037.1	BestRefSeq	exon	38004	38124	.	-	.	ID=id369;Parent=rna82;Dbxref=GeneID:375133,Genbank:NR_003700.1,HGNC:HGNC:33577;Note=The RefSeq transcript has 10 substitutions compared to this genomic sequence;exception=annotated by transcript or proteomic data;gbkey=misc_RNA;gene=PI4KAP2;product=phosphatidylinositol 4-kinase%2C catalytic%2C alpha pseudogene 2;transcript_id=gi|156231038
LJII01000037.1	BestRefSeq	exon	37362	37520	.	-	.	ID=id370;Parent=rna82;Dbxref=GeneID:375133,Genbank:NR_003700.1,HGNC:HGNC:33577;Note=The RefSeq transcript has 10 substitutions compared to this genomic sequence;exception=annotated by transcript or proteomic data;gbkey=misc_RNA;gene=PI4KAP2;product=phosphatidylinositol 4-kinase%2C catalytic%2C alpha pseudogene 2;transcript_id=gi|156231038
LJII01000037.1	BestRefSeq	exon	35957	36040	.	-	.	ID=id371;Parent=rna82;Dbxref=GeneID:375133,Genbank:NR_003700.1,HGNC:HGNC:33577;Note=The RefSeq transcript has 10 substitutions compared to this genomic sequence;exception=annotated by transcript or proteomic data;gbkey=misc_RNA;gene=PI4KAP2;product=phosphatidylinositol 4-kinase%2C catalytic%2C alpha pseudogene 2;transcript_id=gi|156231038
LJII01000037.1	BestRefSeq	exon	34358	34765	.	-	.	ID=id372;Parent=rna82;Dbxref=GeneID:375133,Genbank:NR_003700.1,HGNC:HGNC:33577;Note=The RefSeq transcript has 10 substitutions compared to this genomic sequence;exception=annotated by transcript or proteomic data;gbkey=misc_RNA;gene=PI4KAP2;product=phosphatidylinositol 4-kinase%2C catalytic%2C alpha pseudogene 2;transcript_id=gi|156231038
LJII01000037.1	BestRefSeq	gene	34576	49541	.	-	.	ID=gene81;Dbxref=GeneID:728233,HGNC:HGNC:33576;Name=PI4KAP1;description=phosphatidylinositol 4-kinase%2C catalytic%2C alpha pseudogene 1;gbkey=Gene;gene=PI4KAP1;pseudo=true
LJII01000037.1	BestRefSeq	transcript	34576	49541	.	-	.	ID=rna83;Parent=gene81;Dbxref=GeneID:728233,Genbank:NR_003563.1,HGNC:HGNC:33576;Name=gi|148539559;gbkey=misc_RNA;gene=PI4KAP1;product=phosphatidylinositol 4-kinase%2C catalytic%2C alpha pseudogene 1;transcript_id=gi|148539559
LJII01000037.1	BestRefSeq	exon	49383	49541	.	-	.	ID=id373;Parent=rna83;Dbxref=GeneID:728233,Genbank:NR_003563.1,HGNC:HGNC:33576;gbkey=misc_RNA;gene=PI4KAP1;product=phosphatidylinositol 4-kinase%2C catalytic%2C alpha pseudogene 1;transcript_id=gi|148539559
LJII01000037.1	BestRefSeq	exon	49031	49182	.	-	.	ID=id374;Parent=rna83;Dbxref=GeneID:728233,Genbank:NR_003563.1,HGNC:HGNC:33576;gbkey=misc_RNA;gene=PI4KAP1;product=phosphatidylinositol 4-kinase%2C catalytic%2C alpha pseudogene 1;transcript_id=gi|148539559
LJII01000037.1	BestRefSeq	exon	48724	48831	.	-	.	ID=id375;Parent=rna83;Dbxref=GeneID:728233,Genbank:NR_003563.1,HGNC:HGNC:33576;gbkey=misc_RNA;gene=PI4KAP1;product=phosphatidylinositol 4-kinase%2C catalytic%2C alpha pseudogene 1;transcript_id=gi|148539559
LJII01000037.1	BestRefSeq	exon	47959	48086	.	-	.	ID=id376;Parent=rna83;Dbxref=GeneID:728233,Genbank:NR_003563.1,HGNC:HGNC:33576;gbkey=misc_RNA;gene=PI4KAP1;product=phosphatidylinositol 4-kinase%2C catalytic%2C alpha pseudogene 1;transcript_id=gi|148539559
LJII01000037.1	BestRefSeq	exon	45365	45494	.	-	.	ID=id377;Parent=rna83;Dbxref=GeneID:728233,Genbank:NR_003563.1,HGNC:HGNC:33576;gbkey=misc_RNA;gene=PI4KAP1;product=phosphatidylinositol 4-kinase%2C catalytic%2C alpha pseudogene 1;transcript_id=gi|148539559
LJII01000037.1	BestRefSeq	exon	44380	44450	.	-	.	ID=id378;Parent=rna83;Dbxref=GeneID:728233,Genbank:NR_003563.1,HGNC:HGNC:33576;gbkey=misc_RNA;gene=PI4KAP1;product=phosphatidylinositol 4-kinase%2C catalytic%2C alpha pseudogene 1;transcript_id=gi|148539559
LJII01000037.1	BestRefSeq	exon	41285	41357	.	-	.	ID=id379;Parent=rna83;Dbxref=GeneID:728233,Genbank:NR_003563.1,HGNC:HGNC:33576;gbkey=misc_RNA;gene=PI4KAP1;product=phosphatidylinositol 4-kinase%2C catalytic%2C alpha pseudogene 1;transcript_id=gi|148539559
LJII01000037.1	BestRefSeq	exon	41114	41184	.	-	.	ID=id380;Parent=rna83;Dbxref=GeneID:728233,Genbank:NR_003563.1,HGNC:HGNC:33576;gbkey=misc_RNA;gene=PI4KAP1;product=phosphatidylinositol 4-kinase%2C catalytic%2C alpha pseudogene 1;transcript_id=gi|148539559
LJII01000037.1	BestRefSeq	exon	39940	40049	.	-	.	ID=id381;Parent=rna83;Dbxref=GeneID:728233,Genbank:NR_003563.1,HGNC:HGNC:33576;gbkey=misc_RNA;gene=PI4KAP1;product=phosphatidylinositol 4-kinase%2C catalytic%2C alpha pseudogene 1;transcript_id=gi|148539559
LJII01000037.1	BestRefSeq	exon	39352	39456	.	-	.	ID=id382;Parent=rna83;Dbxref=GeneID:728233,Genbank:NR_003563.1,HGNC:HGNC:33576;gbkey=misc_RNA;gene=PI4KAP1;product=phosphatidylinositol 4-kinase%2C catalytic%2C alpha pseudogene 1;transcript_id=gi|148539559
LJII01000037.1	BestRefSeq	exon	39145	39270	.	-	.	ID=id383;Parent=rna83;Dbxref=GeneID:728233,Genbank:NR_003563.1,HGNC:HGNC:33576;gbkey=misc_RNA;gene=PI4KAP1;product=phosphatidylinositol 4-kinase%2C catalytic%2C alpha pseudogene 1;transcript_id=gi|148539559
LJII01000037.1	BestRefSeq	exon	37362	38124	.	-	.	ID=id384;Parent=rna83;Dbxref=GeneID:728233,Genbank:NR_003563.1,HGNC:HGNC:33576;gbkey=misc_RNA;gene=PI4KAP1;product=phosphatidylinositol 4-kinase%2C catalytic%2C alpha pseudogene 1;transcript_id=gi|148539559
LJII01000037.1	BestRefSeq	exon	36571	36660	.	-	.	ID=id385;Parent=rna83;Dbxref=GeneID:728233,Genbank:NR_003563.1,HGNC:HGNC:33576;gbkey=misc_RNA;gene=PI4KAP1;product=phosphatidylinositol 4-kinase%2C catalytic%2C alpha pseudogene 1;transcript_id=gi|148539559
LJII01000037.1	BestRefSeq	exon	35957	36040	.	-	.	ID=id386;Parent=rna83;Dbxref=GeneID:728233,Genbank:NR_003563.1,HGNC:HGNC:33576;gbkey=misc_RNA;gene=PI4KAP1;product=phosphatidylinositol 4-kinase%2C catalytic%2C alpha pseudogene 1;transcript_id=gi|148539559
LJII01000037.1	BestRefSeq	exon	34576	34765	.	-	.	ID=id387;Parent=rna83;Dbxref=GeneID:728233,Genbank:NR_003563.1,HGNC:HGNC:33576;gbkey=misc_RNA;gene=PI4KAP1;product=phosphatidylinositol 4-kinase%2C catalytic%2C alpha pseudogene 1;transcript_id=gi|148539559
###
LJII01000037.1	BestRefSeq	gene	106808	112603	.	-	.	ID=gene82;Dbxref=GeneID:150221,HGNC:HGNC:33892,MIM:612701;Name=RIMBP3C;description=RIMS binding protein 3C;gbkey=Gene;gene=RIMBP3C;gene_synonym=RIM-BP3.3,RIMBP3.3
LJII01000037.1	BestRefSeq	mRNA	106808	112603	.	-	.	ID=rna84;Parent=gene82;Dbxref=GeneID:150221,Genbank:NM_001128633.1,HGNC:HGNC:33892,MIM:612701;Name=gi|191252805;Note=The RefSeq transcript has 12 substitutions compared to this genomic sequence;exception=annotated by transcript or proteomic data;gbkey=mRNA;gene=RIMBP3C;product=RIMS binding protein 3C;transcript_id=gi|191252805
LJII01000037.1	BestRefSeq	exon	106808	112603	.	-	.	ID=id388;Parent=rna84;Dbxref=GeneID:150221,Genbank:NM_001128633.1,HGNC:HGNC:33892,MIM:612701;Note=The RefSeq transcript has 12 substitutions compared to this genomic sequence;exception=annotated by transcript or proteomic data;gbkey=mRNA;gene=RIMBP3C;product=RIMS binding protein 3C;transcript_id=gi|191252805
LJII01000037.1	BestRefSeq	gene	106808	112226	.	-	.	ID=gene83;Dbxref=GeneID:440804,HGNC:HGNC:33891,MIM:612700;Name=RIMBP3B;description=RIMS binding protein 3B;gbkey=Gene;gene=RIMBP3B;gene_synonym=RIM-BP3.2,RIM-BP3.B,RIMBP3.2
LJII01000037.1	BestRefSeq	mRNA	106808	112226	.	-	.	ID=rna85;Parent=gene83;Dbxref=GeneID:440804,Genbank:NM_001128635.1,HGNC:HGNC:33891,MIM:612700;Name=gi|191252813;Note=The RefSeq transcript has 11 substitutions compared to this genomic sequence;exception=annotated by transcript or proteomic data;gbkey=mRNA;gene=RIMBP3B;product=RIMS binding protein 3B;transcript_id=gi|191252813
LJII01000037.1	BestRefSeq	exon	106808	112226	.	-	.	ID=id389;Parent=rna85;Dbxref=GeneID:440804,Genbank:NM_001128635.1,HGNC:HGNC:33891,MIM:612700;Note=The RefSeq transcript has 11 substitutions compared to this genomic sequence;exception=annotated by transcript or proteomic data;gbkey=mRNA;gene=RIMBP3B;product=RIMS binding protein 3B;transcript_id=gi|191252813
LJII01000037.1	BestRefSeq	CDS	107199	112118	.	-	0	ID=cds53;Parent=rna85;Dbxref=GeneID:150221,Genbank:NP_001122105.1,GeneID:440804,HGNC:HGNC:33891,MIM:612700;Name=NP_001122105.1;Note=The RefSeq protein has 8 substitutions compared to this genomic sequence;exception=annotated by transcript or proteomic data;gbkey=CDS;gene=RIMBP3B;product=RIMS-binding protein 3C;protein_id=NP_001122105.1
LJII01000037.1	BestRefSeq	CDS	107199	112118	.	-	0	ID=cds54;Parent=rna85;Dbxref=GeneID:440804,Genbank:NP_001122107.1,HGNC:HGNC:33891,MIM:612700;Name=NP_001122107.1;Note=The RefSeq protein has 8 substitutions compared to this genomic sequence;exception=annotated by transcript or proteomic data;gbkey=CDS;gene=RIMBP3B;product=RIMS-binding protein 3B;protein_id=NP_001122107.1
###
LJII01000038.1	BestRefSeq	gene	25299969	25330417	.	+	.	ID=gene84;Dbxref=GeneID:642846;Name=LOC642846;description=DEAD/H (Asp-Glu-Ala-Asp/His) box polypeptide 11-like;gbkey=Gene;gene=LOC642846
LJII01000038.1	BestRefSeq	ncRNA	25299969	25330417	.	+	.	ID=rna86;Parent=gene84;Dbxref=GeneID:642846,Genbank:NR_024374.1;Name=gi|211938459;Note=The RefSeq transcript has 22 substitutions%2C 1 non-frameshifting indel compared to this genomic sequence;exception=annotated by transcript or proteomic data;gbkey=ncRNA;gene=LOC642846;ncrna_class=lncRNA;product=DEAD/H (Asp-Glu-Ala-Asp/His) box polypeptide 11-like;transcript_id=gi|211938459
LJII01000038.1	BestRefSeq	exon	25299969	25300208	.	+	.	ID=id390;Parent=rna86;Dbxref=GeneID:642846,Genbank:NR_024374.1;Note=The RefSeq transcript has 22 substitutions%2C 1 non-frameshifting indel compared to this genomic sequence;exception=annotated by transcript or proteomic data;gbkey=ncRNA;gene=LOC642846;ncrna_class=lncRNA;product=DEAD/H (Asp-Glu-Ala-Asp/His) box polypeptide 11-like;transcript_id=gi|211938459
LJII01000038.1	BestRefSeq	exon	25304499	25304646	.	+	.	ID=id391;Parent=rna86;Dbxref=GeneID:642846,Genbank:NR_024374.1;Note=The RefSeq transcript has 22 substitutions%2C 1 non-frameshifting indel compared to this genomic sequence;exception=annotated by transcript or proteomic data;gbkey=ncRNA;gene=LOC642846;ncrna_class=lncRNA;product=DEAD/H (Asp-Glu-Ala-Asp/His) box polypeptide 11-like;transcript_id=gi|211938459
LJII01000038.1	BestRefSeq	exon	25309914	25310162	.	+	.	ID=id392;Parent=rna86;Dbxref=GeneID:642846,Genbank:NR_024374.1;Note=The RefSeq transcript has 22 substitutions%2C 1 non-frameshifting indel compared to this genomic sequence;exception=annotated by transcript or proteomic data;gbkey=ncRNA;gene=LOC642846;ncrna_class=lncRNA;product=DEAD/H (Asp-Glu-Ala-Asp/His) box polypeptide 11-like;transcript_id=gi|211938459
LJII01000038.1	BestRefSeq	exon	25310684	25310770	.	+	.	ID=id393;Parent=rna86;Dbxref=GeneID:642846,Genbank:NR_024374.1;Note=The RefSeq transcript has 22 substitutions%2C 1 non-frameshifting indel compared to this genomic sequence;exception=annotated by transcript or proteomic data;gbkey=ncRNA;gene=LOC642846;ncrna_class=lncRNA;product=DEAD/H (Asp-Glu-Ala-Asp/His) box polypeptide 11-like;transcript_id=gi|211938459
LJII01000038.1	BestRefSeq	exon	25311069	25311226	.	+	.	ID=id394;Parent=rna86;Dbxref=GeneID:642846,Genbank:NR_024374.1;Note=The RefSeq transcript has 22 substitutions%2C 1 non-frameshifting indel compared to this genomic sequence;exception=annotated by transcript or proteomic data;gbkey=ncRNA;gene=LOC642846;ncrna_class=lncRNA;product=DEAD/H (Asp-Glu-Ala-Asp/His) box polypeptide 11-like;transcript_id=gi|211938459
LJII01000038.1	BestRefSeq	exon	25314033	25314078	.	+	.	ID=id395;Parent=rna86;Dbxref=GeneID:642846,Genbank:NR_024374.1;Note=The RefSeq transcript has 22 substitutions%2C 1 non-frameshifting indel compared to this genomic sequence;exception=annotated by transcript or proteomic data;gbkey=ncRNA;gene=LOC642846;ncrna_class=lncRNA;product=DEAD/H (Asp-Glu-Ala-Asp/His) box polypeptide 11-like;transcript_id=gi|211938459
LJII01000038.1	BestRefSeq	exon	25314743	25314850	.	+	.	ID=id396;Parent=rna86;Dbxref=GeneID:642846,Genbank:NR_024374.1;Note=The RefSeq transcript has 22 substitutions%2C 1 non-frameshifting indel compared to this genomic sequence;exception=annotated by transcript or proteomic data;gbkey=ncRNA;gene=LOC642846;ncrna_class=lncRNA;product=DEAD/H (Asp-Glu-Ala-Asp/His) box polypeptide 11-like;transcript_id=gi|211938459
LJII01000038.1	BestRefSeq	exon	25315102	25315184	.	+	.	ID=id397;Parent=rna86;Dbxref=GeneID:642846,Genbank:NR_024374.1;Note=The RefSeq transcript has 22 substitutions%2C 1 non-frameshifting indel compared to this genomic sequence;exception=annotated by transcript or proteomic data;gbkey=ncRNA;gene=LOC642846;ncrna_class=lncRNA;product=DEAD/H (Asp-Glu-Ala-Asp/His) box polypeptide 11-like;transcript_id=gi|211938459
LJII01000038.1	BestRefSeq	exon	25315584	25315792	.	+	.	ID=id398;Parent=rna86;Dbxref=GeneID:642846,Genbank:NR_024374.1;Note=The RefSeq transcript has 22 substitutions%2C 1 non-frameshifting indel compared to this genomic sequence;exception=annotated by transcript or proteomic data;gbkey=ncRNA;gene=LOC642846;ncrna_class=lncRNA;product=DEAD/H (Asp-Glu-Ala-Asp/His) box polypeptide 11-like;transcript_id=gi|211938459
LJII01000038.1	BestRefSeq	exon	25317417	25317568	.	+	.	ID=id399;Parent=rna86;Dbxref=GeneID:642846,Genbank:NR_024374.1;Note=The RefSeq transcript has 22 substitutions%2C 1 non-frameshifting indel compared to this genomic sequence;exception=annotated by transcript or proteomic data;gbkey=ncRNA;gene=LOC642846;ncrna_class=lncRNA;product=DEAD/H (Asp-Glu-Ala-Asp/His) box polypeptide 11-like;transcript_id=gi|211938459
LJII01000038.1	BestRefSeq	exon	25318551	25318597	.	+	.	ID=id400;Parent=rna86;Dbxref=GeneID:642846,Genbank:NR_024374.1;Note=The RefSeq transcript has 22 substitutions%2C 1 non-frameshifting indel compared to this genomic sequence;exception=annotated by transcript or proteomic data;gbkey=ncRNA;gene=LOC642846;ncrna_class=lncRNA;product=DEAD/H (Asp-Glu-Ala-Asp/His) box polypeptide 11-like;transcript_id=gi|211938459
LJII01000038.1	BestRefSeq	exon	25318945	25319024	.	+	.	ID=id401;Parent=rna86;Dbxref=GeneID:642846,Genbank:NR_024374.1;Note=The RefSeq transcript has 22 substitutions%2C 1 non-frameshifting indel compared to this genomic sequence;exception=annotated by transcript or proteomic data;gbkey=ncRNA;gene=LOC642846;ncrna_class=lncRNA;product=DEAD/H (Asp-Glu-Ala-Asp/His) box polypeptide 11-like;transcript_id=gi|211938459
LJII01000038.1	BestRefSeq	exon	25320296	25320340	.	+	.	ID=id402;Parent=rna86;Dbxref=GeneID:642846,Genbank:NR_024374.1;Note=The RefSeq transcript has 22 substitutions%2C 1 non-frameshifting indel compared to this genomic sequence;exception=annotated by transcript or proteomic data;gbkey=ncRNA;gene=LOC642846;ncrna_class=lncRNA;product=DEAD/H (Asp-Glu-Ala-Asp/His) box polypeptide 11-like;transcript_id=gi|211938459
LJII01000038.1	BestRefSeq	exon	25320461	25320528	.	+	.	ID=id403;Parent=rna86;Dbxref=GeneID:642846,Genbank:NR_024374.1;Note=The RefSeq transcript has 22 substitutions%2C 1 non-frameshifting indel compared to this genomic sequence;exception=annotated by transcript or proteomic data;gbkey=ncRNA;gene=LOC642846;ncrna_class=lncRNA;product=DEAD/H (Asp-Glu-Ala-Asp/His) box polypeptide 11-like;transcript_id=gi|211938459
LJII01000038.1	BestRefSeq	exon	25322043	25322081	.	+	.	ID=id404;Parent=rna86;Dbxref=GeneID:642846,Genbank:NR_024374.1;Note=The RefSeq transcript has 22 substitutions%2C 1 non-frameshifting indel compared to this genomic sequence;exception=annotated by transcript or proteomic data;gbkey=ncRNA;gene=LOC642846;ncrna_class=lncRNA;product=DEAD/H (Asp-Glu-Ala-Asp/His) box polypeptide 11-like;transcript_id=gi|211938459
LJII01000038.1	BestRefSeq	exon	25322339	25322447	.	+	.	ID=id405;Parent=rna86;Dbxref=GeneID:642846,Genbank:NR_024374.1;Note=The RefSeq transcript has 22 substitutions%2C 1 non-frameshifting indel compared to this genomic sequence;exception=annotated by transcript or proteomic data;gbkey=ncRNA;gene=LOC642846;ncrna_class=lncRNA;product=DEAD/H (Asp-Glu-Ala-Asp/His) box polypeptide 11-like;transcript_id=gi|211938459
LJII01000038.1	BestRefSeq	exon	25322561	25322692	.	+	.	ID=id406;Parent=rna86;Dbxref=GeneID:642846,Genbank:NR_024374.1;Note=The RefSeq transcript has 22 substitutions%2C 1 non-frameshifting indel compared to this genomic sequence;exception=annotated by transcript or proteomic data;gbkey=ncRNA;gene=LOC642846;ncrna_class=lncRNA;product=DEAD/H (Asp-Glu-Ala-Asp/His) box polypeptide 11-like;transcript_id=gi|211938459
LJII01000038.1	BestRefSeq	exon	25323527	25323639	.	+	.	ID=id407;Parent=rna86;Dbxref=GeneID:642846,Genbank:NR_024374.1;Note=The RefSeq transcript has 22 substitutions%2C 1 non-frameshifting indel compared to this genomic sequence;exception=annotated by transcript or proteomic data;gbkey=ncRNA;gene=LOC642846;ncrna_class=lncRNA;product=DEAD/H (Asp-Glu-Ala-Asp/His) box polypeptide 11-like;transcript_id=gi|211938459
LJII01000038.1	BestRefSeq	exon	25326199	25326346	.	+	.	ID=id408;Parent=rna86;Dbxref=GeneID:642846,Genbank:NR_024374.1;Note=The RefSeq transcript has 22 substitutions%2C 1 non-frameshifting indel compared to this genomic sequence;exception=annotated by transcript or proteomic data;gbkey=ncRNA;gene=LOC642846;ncrna_class=lncRNA;product=DEAD/H (Asp-Glu-Ala-Asp/His) box polypeptide 11-like;transcript_id=gi|211938459
LJII01000038.1	BestRefSeq	exon	25326668	25326770	.	+	.	ID=id409;Parent=rna86;Dbxref=GeneID:642846,Genbank:NR_024374.1;Note=The RefSeq transcript has 22 substitutions%2C 1 non-frameshifting indel compared to this genomic sequence;exception=annotated by transcript or proteomic data;gbkey=ncRNA;gene=LOC642846;ncrna_class=lncRNA;product=DEAD/H (Asp-Glu-Ala-Asp/His) box polypeptide 11-like;transcript_id=gi|211938459
LJII01000038.1	BestRefSeq	exon	25327470	25327619	.	+	.	ID=id410;Parent=rna86;Dbxref=GeneID:642846,Genbank:NR_024374.1;Note=The RefSeq transcript has 22 substitutions%2C 1 non-frameshifting indel compared to this genomic sequence;exception=annotated by transcript or proteomic data;gbkey=ncRNA;gene=LOC642846;ncrna_class=lncRNA;product=DEAD/H (Asp-Glu-Ala-Asp/His) box polypeptide 11-like;transcript_id=gi|211938459
LJII01000038.1	BestRefSeq	exon	25329434	25330417	.	+	.	ID=id411;Parent=rna86;Dbxref=GeneID:642846,Genbank:NR_024374.1;Note=The RefSeq transcript has 22 substitutions%2C 1 non-frameshifting indel compared to this genomic sequence;exception=annotated by transcript or proteomic data;gbkey=ncRNA;gene=LOC642846;ncrna_class=lncRNA;product=DEAD/H (Asp-Glu-Ala-Asp/His) box polypeptide 11-like;transcript_id=gi|211938459
LJII01000038.1	BestRefSeq	gene	25300018	25330439	.	+	.	ID=gene85;Dbxref=GeneID:440081,HGNC:HGNC:2737,MIM:601151;Name=DDX12P;description=DEAD/H (Asp-Glu-Ala-Asp/His) box polypeptide 12%2C pseudogene;gbkey=Gene;gene=DDX12P;gene_synonym=CHLR2,DDX12;pseudo=true
LJII01000038.1	BestRefSeq	transcript	25300018	25330439	.	+	.	ID=rna87;Parent=gene85;Dbxref=GeneID:440081,Genbank:NR_033399.1,HGNC:HGNC:2737,MIM:601151;Name=gi|291219889;Note=The RefSeq transcript has 39 substitutions%2C 4 non-frameshifting indels compared to this genomic sequence;exception=annotated by transcript or proteomic data;gbkey=misc_RNA;gene=DDX12P;product=DEAD/H (Asp-Glu-Ala-Asp/His) box polypeptide 12%2C pseudogene;transcript_id=gi|291219889
LJII01000038.1	BestRefSeq	exon	25300018	25300208	.	+	.	ID=id412;Parent=rna87;Dbxref=GeneID:440081,Genbank:NR_033399.1,HGNC:HGNC:2737,MIM:601151;Note=The RefSeq transcript has 39 substitutions%2C 4 non-frameshifting indels compared to this genomic sequence;exception=annotated by transcript or proteomic data;gbkey=misc_RNA;gene=DDX12P;product=DEAD/H (Asp-Glu-Ala-Asp/His) box polypeptide 12%2C pseudogene;transcript_id=gi|291219889
LJII01000038.1	BestRefSeq	exon	25304499	25304646	.	+	.	ID=id413;Parent=rna87;Dbxref=GeneID:440081,Genbank:NR_033399.1,HGNC:HGNC:2737,MIM:601151;Note=The RefSeq transcript has 39 substitutions%2C 4 non-frameshifting indels compared to this genomic sequence;exception=annotated by transcript or proteomic data;gbkey=misc_RNA;gene=DDX12P;product=DEAD/H (Asp-Glu-Ala-Asp/His) box polypeptide 12%2C pseudogene;transcript_id=gi|291219889
LJII01000038.1	BestRefSeq	exon	25309914	25310162	.	+	.	ID=id414;Parent=rna87;Dbxref=GeneID:440081,Genbank:NR_033399.1,HGNC:HGNC:2737,MIM:601151;Note=The RefSeq transcript has 39 substitutions%2C 4 non-frameshifting indels compared to this genomic sequence;exception=annotated by transcript or proteomic data;gbkey=misc_RNA;gene=DDX12P;product=DEAD/H (Asp-Glu-Ala-Asp/His) box polypeptide 12%2C pseudogene;transcript_id=gi|291219889
LJII01000038.1	BestRefSeq	exon	25310684	25310770	.	+	.	ID=id415;Parent=rna87;Dbxref=GeneID:440081,Genbank:NR_033399.1,HGNC:HGNC:2737,MIM:601151;Note=The RefSeq transcript has 39 substitutions%2C 4 non-frameshifting indels compared to this genomic sequence;exception=annotated by transcript or proteomic data;gbkey=misc_RNA;gene=DDX12P;product=DEAD/H (Asp-Glu-Ala-Asp/His) box polypeptide 12%2C pseudogene;transcript_id=gi|291219889
LJII01000038.1	BestRefSeq	exon	25311069	25311226	.	+	.	ID=id416;Parent=rna87;Dbxref=GeneID:440081,Genbank:NR_033399.1,HGNC:HGNC:2737,MIM:601151;Note=The RefSeq transcript has 39 substitutions%2C 4 non-frameshifting indels compared to this genomic sequence;exception=annotated by transcript or proteomic data;gbkey=misc_RNA;gene=DDX12P;product=DEAD/H (Asp-Glu-Ala-Asp/His) box polypeptide 12%2C pseudogene;transcript_id=gi|291219889
LJII01000038.1	BestRefSeq	exon	25314033	25314078	.	+	.	ID=id417;Parent=rna87;Dbxref=GeneID:440081,Genbank:NR_033399.1,HGNC:HGNC:2737,MIM:601151;Note=The RefSeq transcript has 39 substitutions%2C 4 non-frameshifting indels compared to this genomic sequence;exception=annotated by transcript or proteomic data;gbkey=misc_RNA;gene=DDX12P;product=DEAD/H (Asp-Glu-Ala-Asp/His) box polypeptide 12%2C pseudogene;transcript_id=gi|291219889
LJII01000038.1	BestRefSeq	exon	25314743	25314850	.	+	.	ID=id418;Parent=rna87;Dbxref=GeneID:440081,Genbank:NR_033399.1,HGNC:HGNC:2737,MIM:601151;Note=The RefSeq transcript has 39 substitutions%2C 4 non-frameshifting indels compared to this genomic sequence;exception=annotated by transcript or proteomic data;gbkey=misc_RNA;gene=DDX12P;product=DEAD/H (Asp-Glu-Ala-Asp/His) box polypeptide 12%2C pseudogene;transcript_id=gi|291219889
LJII01000038.1	BestRefSeq	exon	25315102	25315189	.	+	.	ID=id419;Parent=rna87;Dbxref=GeneID:440081,Genbank:NR_033399.1,HGNC:HGNC:2737,MIM:601151;Note=The RefSeq transcript has 39 substitutions%2C 4 non-frameshifting indels compared to this genomic sequence;exception=annotated by transcript or proteomic data;gbkey=misc_RNA;gene=DDX12P;product=DEAD/H (Asp-Glu-Ala-Asp/His) box polypeptide 12%2C pseudogene;transcript_id=gi|291219889
LJII01000038.1	BestRefSeq	exon	25315584	25315792	.	+	.	ID=id420;Parent=rna87;Dbxref=GeneID:440081,Genbank:NR_033399.1,HGNC:HGNC:2737,MIM:601151;Note=The RefSeq transcript has 39 substitutions%2C 4 non-frameshifting indels compared to this genomic sequence;exception=annotated by transcript or proteomic data;gbkey=misc_RNA;gene=DDX12P;product=DEAD/H (Asp-Glu-Ala-Asp/His) box polypeptide 12%2C pseudogene;transcript_id=gi|291219889
LJII01000038.1	BestRefSeq	exon	25317417	25317568	.	+	.	ID=id421;Parent=rna87;Dbxref=GeneID:440081,Genbank:NR_033399.1,HGNC:HGNC:2737,MIM:601151;Note=The RefSeq transcript has 39 substitutions%2C 4 non-frameshifting indels compared to this genomic sequence;exception=annotated by transcript or proteomic data;gbkey=misc_RNA;gene=DDX12P;product=DEAD/H (Asp-Glu-Ala-Asp/His) box polypeptide 12%2C pseudogene;transcript_id=gi|291219889
LJII01000038.1	BestRefSeq	exon	25318551	25318597	.	+	.	ID=id422;Parent=rna87;Dbxref=GeneID:440081,Genbank:NR_033399.1,HGNC:HGNC:2737,MIM:601151;Note=The RefSeq transcript has 39 substitutions%2C 4 non-frameshifting indels compared to this genomic sequence;exception=annotated by transcript or proteomic data;gbkey=misc_RNA;gene=DDX12P;product=DEAD/H (Asp-Glu-Ala-Asp/His) box polypeptide 12%2C pseudogene;transcript_id=gi|291219889
LJII01000038.1	BestRefSeq	exon	25318945	25319024	.	+	.	ID=id423;Parent=rna87;Dbxref=GeneID:440081,Genbank:NR_033399.1,HGNC:HGNC:2737,MIM:601151;Note=The RefSeq transcript has 39 substitutions%2C 4 non-frameshifting indels compared to this genomic sequence;exception=annotated by transcript or proteomic data;gbkey=misc_RNA;gene=DDX12P;product=DEAD/H (Asp-Glu-Ala-Asp/His) box polypeptide 12%2C pseudogene;transcript_id=gi|291219889
LJII01000038.1	BestRefSeq	exon	25320296	25320340	.	+	.	ID=id424;Parent=rna87;Dbxref=GeneID:440081,Genbank:NR_033399.1,HGNC:HGNC:2737,MIM:601151;Note=The RefSeq transcript has 39 substitutions%2C 4 non-frameshifting indels compared to this genomic sequence;exception=annotated by transcript or proteomic data;gbkey=misc_RNA;gene=DDX12P;product=DEAD/H (Asp-Glu-Ala-Asp/His) box polypeptide 12%2C pseudogene;transcript_id=gi|291219889
LJII01000038.1	BestRefSeq	exon	25320461	25320528	.	+	.	ID=id425;Parent=rna87;Dbxref=GeneID:440081,Genbank:NR_033399.1,HGNC:HGNC:2737,MIM:601151;Note=The RefSeq transcript has 39 substitutions%2C 4 non-frameshifting indels compared to this genomic sequence;exception=annotated by transcript or proteomic data;gbkey=misc_RNA;gene=DDX12P;product=DEAD/H (Asp-Glu-Ala-Asp/His) box polypeptide 12%2C pseudogene;transcript_id=gi|291219889
LJII01000038.1	BestRefSeq	exon	25322043	25322081	.	+	.	ID=id426;Parent=rna87;Dbxref=GeneID:440081,Genbank:NR_033399.1,HGNC:HGNC:2737,MIM:601151;Note=The RefSeq transcript has 39 substitutions%2C 4 non-frameshifting indels compared to this genomic sequence;exception=annotated by transcript or proteomic data;gbkey=misc_RNA;gene=DDX12P;product=DEAD/H (Asp-Glu-Ala-Asp/His) box polypeptide 12%2C pseudogene;transcript_id=gi|291219889
LJII01000038.1	BestRefSeq	exon	25322339	25322447	.	+	.	ID=id427;Parent=rna87;Dbxref=GeneID:440081,Genbank:NR_033399.1,HGNC:HGNC:2737,MIM:601151;Note=The RefSeq transcript has 39 substitutions%2C 4 non-frameshifting indels compared to this genomic sequence;exception=annotated by transcript or proteomic data;gbkey=misc_RNA;gene=DDX12P;product=DEAD/H (Asp-Glu-Ala-Asp/His) box polypeptide 12%2C pseudogene;transcript_id=gi|291219889
LJII01000038.1	BestRefSeq	exon	25322561	25322692	.	+	.	ID=id428;Parent=rna87;Dbxref=GeneID:440081,Genbank:NR_033399.1,HGNC:HGNC:2737,MIM:601151;Note=The RefSeq transcript has 39 substitutions%2C 4 non-frameshifting indels compared to this genomic sequence;exception=annotated by transcript or proteomic data;gbkey=misc_RNA;gene=DDX12P;product=DEAD/H (Asp-Glu-Ala-Asp/His) box polypeptide 12%2C pseudogene;transcript_id=gi|291219889
LJII01000038.1	BestRefSeq	exon	25323527	25323639	.	+	.	ID=id429;Parent=rna87;Dbxref=GeneID:440081,Genbank:NR_033399.1,HGNC:HGNC:2737,MIM:601151;Note=The RefSeq transcript has 39 substitutions%2C 4 non-frameshifting indels compared to this genomic sequence;exception=annotated by transcript or proteomic data;gbkey=misc_RNA;gene=DDX12P;product=DEAD/H (Asp-Glu-Ala-Asp/His) box polypeptide 12%2C pseudogene;transcript_id=gi|291219889
LJII01000038.1	BestRefSeq	exon	25326274	25326346	.	+	.	ID=id430;Parent=rna87;Dbxref=GeneID:440081,Genbank:NR_033399.1,HGNC:HGNC:2737,MIM:601151;Note=The RefSeq transcript has 39 substitutions%2C 4 non-frameshifting indels compared to this genomic sequence;exception=annotated by transcript or proteomic data;gbkey=misc_RNA;gene=DDX12P;product=DEAD/H (Asp-Glu-Ala-Asp/His) box polypeptide 12%2C pseudogene;transcript_id=gi|291219889
LJII01000038.1	BestRefSeq	exon	25326668	25326770	.	+	.	ID=id431;Parent=rna87;Dbxref=GeneID:440081,Genbank:NR_033399.1,HGNC:HGNC:2737,MIM:601151;Note=The RefSeq transcript has 39 substitutions%2C 4 non-frameshifting indels compared to this genomic sequence;exception=annotated by transcript or proteomic data;gbkey=misc_RNA;gene=DDX12P;product=DEAD/H (Asp-Glu-Ala-Asp/His) box polypeptide 12%2C pseudogene;transcript_id=gi|291219889
LJII01000038.1	BestRefSeq	exon	25327470	25327619	.	+	.	ID=id432;Parent=rna87;Dbxref=GeneID:440081,Genbank:NR_033399.1,HGNC:HGNC:2737,MIM:601151;Note=The RefSeq transcript has 39 substitutions%2C 4 non-frameshifting indels compared to this genomic sequence;exception=annotated by transcript or proteomic data;gbkey=misc_RNA;gene=DDX12P;product=DEAD/H (Asp-Glu-Ala-Asp/His) box polypeptide 12%2C pseudogene;transcript_id=gi|291219889
LJII01000038.1	BestRefSeq	exon	25327879	25327971	.	+	.	ID=id433;Parent=rna87;Dbxref=GeneID:440081,Genbank:NR_033399.1,HGNC:HGNC:2737,MIM:601151;Note=The RefSeq transcript has 39 substitutions%2C 4 non-frameshifting indels compared to this genomic sequence;exception=annotated by transcript or proteomic data;gbkey=misc_RNA;gene=DDX12P;product=DEAD/H (Asp-Glu-Ala-Asp/His) box polypeptide 12%2C pseudogene;transcript_id=gi|291219889
LJII01000038.1	BestRefSeq	exon	25328060	25328160	.	+	.	ID=id434;Parent=rna87;Dbxref=GeneID:440081,Genbank:NR_033399.1,HGNC:HGNC:2737,MIM:601151;Note=The RefSeq transcript has 39 substitutions%2C 4 non-frameshifting indels compared to this genomic sequence;exception=annotated by transcript or proteomic data;gbkey=misc_RNA;gene=DDX12P;product=DEAD/H (Asp-Glu-Ala-Asp/His) box polypeptide 12%2C pseudogene;transcript_id=gi|291219889
LJII01000038.1	BestRefSeq	exon	25328568	25328652	.	+	.	ID=id435;Parent=rna87;Dbxref=GeneID:440081,Genbank:NR_033399.1,HGNC:HGNC:2737,MIM:601151;Note=The RefSeq transcript has 39 substitutions%2C 4 non-frameshifting indels compared to this genomic sequence;exception=annotated by transcript or proteomic data;gbkey=misc_RNA;gene=DDX12P;product=DEAD/H (Asp-Glu-Ala-Asp/His) box polypeptide 12%2C pseudogene;transcript_id=gi|291219889
LJII01000038.1	BestRefSeq	exon	25328946	25329024	.	+	.	ID=id436;Parent=rna87;Dbxref=GeneID:440081,Genbank:NR_033399.1,HGNC:HGNC:2737,MIM:601151;Note=The RefSeq transcript has 39 substitutions%2C 4 non-frameshifting indels compared to this genomic sequence;exception=annotated by transcript or proteomic data;gbkey=misc_RNA;gene=DDX12P;product=DEAD/H (Asp-Glu-Ala-Asp/His) box polypeptide 12%2C pseudogene;transcript_id=gi|291219889
LJII01000038.1	BestRefSeq	exon	25329204	25329358	.	+	.	ID=id437;Parent=rna87;Dbxref=GeneID:440081,Genbank:NR_033399.1,HGNC:HGNC:2737,MIM:601151;Note=The RefSeq transcript has 39 substitutions%2C 4 non-frameshifting indels compared to this genomic sequence;exception=annotated by transcript or proteomic data;gbkey=misc_RNA;gene=DDX12P;product=DEAD/H (Asp-Glu-Ala-Asp/His) box polypeptide 12%2C pseudogene;transcript_id=gi|291219889
LJII01000038.1	BestRefSeq	exon	25329434	25330439	.	+	.	ID=id438;Parent=rna87;Dbxref=GeneID:440081,Genbank:NR_033399.1,HGNC:HGNC:2737,MIM:601151;Note=The RefSeq transcript has 39 substitutions%2C 4 non-frameshifting indels compared to this genomic sequence;exception=annotated by transcript or proteomic data;gbkey=misc_RNA;gene=DDX12P;product=DEAD/H (Asp-Glu-Ala-Asp/His) box polypeptide 12%2C pseudogene;transcript_id=gi|291219889
###
LJII01000038.1	BestRefSeq	gene	23447529	23451554	.	+	.	ID=gene86;Dbxref=GeneID:5542,HGNC:HGNC:9337,HPRD:01623,MIM:180989;Name=PRB1;description=proline-rich protein BstNI subfamily 1;gbkey=Gene;gene=PRB1;gene_synonym=PM,PMF,PMS,PRB1L,PRB1M
LJII01000038.1	BestRefSeq	mRNA	23447529	23451554	.	+	.	ID=rna88;Parent=gene86;Dbxref=GeneID:5542,Genbank:NM_199353.2,HGNC:HGNC:9337,HPRD:01623,MIM:180989;Name=gi|187165253;Note=The RefSeq transcript has 15 substitutions%2C 1 non-frameshifting indel compared to this genomic sequence;exception=annotated by transcript or proteomic data;gbkey=mRNA;gene=PRB1;product=proline-rich protein BstNI subfamily 1%2C transcript variant 2;transcript_id=gi|187165253
LJII01000038.1	BestRefSeq	exon	23447529	23447629	.	+	.	ID=id439;Parent=rna88;Dbxref=GeneID:5542,Genbank:NM_199353.2,HGNC:HGNC:9337,HPRD:01623,MIM:180989;Note=The RefSeq transcript has 15 substitutions%2C 1 non-frameshifting indel compared to this genomic sequence;exception=annotated by transcript or proteomic data;gbkey=mRNA;gene=PRB1;product=proline-rich protein BstNI subfamily 1%2C transcript variant 2;transcript_id=gi|187165253
LJII01000038.1	BestRefSeq	exon	23448565	23448600	.	+	.	ID=id440;Parent=rna88;Dbxref=GeneID:5542,Genbank:NM_199353.2,HGNC:HGNC:9337,HPRD:01623,MIM:180989;Note=The RefSeq transcript has 15 substitutions%2C 1 non-frameshifting indel compared to this genomic sequence;exception=annotated by transcript or proteomic data;gbkey=mRNA;gene=PRB1;product=proline-rich protein BstNI subfamily 1%2C transcript variant 2;transcript_id=gi|187165253
LJII01000038.1	BestRefSeq	exon	23449181	23449393	.	+	.	ID=id441;Parent=rna88;Dbxref=GeneID:5542,Genbank:NM_199353.2,HGNC:HGNC:9337,HPRD:01623,MIM:180989;Note=The RefSeq transcript has 15 substitutions%2C 1 non-frameshifting indel compared to this genomic sequence;exception=annotated by transcript or proteomic data;gbkey=mRNA;gene=PRB1;product=proline-rich protein BstNI subfamily 1%2C transcript variant 2;transcript_id=gi|187165253
LJII01000038.1	BestRefSeq	exon	23449985	23450301	.	+	.	ID=id442;Parent=rna88;Dbxref=GeneID:5542,Genbank:NM_199353.2,HGNC:HGNC:9337,HPRD:01623,MIM:180989;Note=The RefSeq transcript has 15 substitutions%2C 1 non-frameshifting indel compared to this genomic sequence;exception=annotated by transcript or proteomic data;gbkey=mRNA;gene=PRB1;product=proline-rich protein BstNI subfamily 1%2C transcript variant 2;transcript_id=gi|187165253
LJII01000038.1	BestRefSeq	exon	23451447	23451554	.	+	.	ID=id443;Parent=rna88;Dbxref=GeneID:5542,Genbank:NM_199353.2,HGNC:HGNC:9337,HPRD:01623,MIM:180989;Note=The RefSeq transcript has 15 substitutions%2C 1 non-frameshifting indel compared to this genomic sequence;exception=annotated by transcript or proteomic data;gbkey=mRNA;gene=PRB1;product=proline-rich protein BstNI subfamily 1%2C transcript variant 2;transcript_id=gi|187165253
LJII01000038.1	BestRefSeq	gene	23447531	23451556	.	+	.	ID=gene87;Dbxref=GeneID:653247,HGNC:HGNC:9338,MIM:168810;Name=PRB2;description=proline-rich protein BstNI subfamily 2;gbkey=Gene;gene=PRB2;gene_synonym=cP7,IB-9,PRPPRB1,Ps
LJII01000038.1	BestRefSeq	mRNA	23447531	23451556	.	+	.	ID=rna89;Parent=gene87;Dbxref=GeneID:653247,Genbank:NM_006248.3,HGNC:HGNC:9338,MIM:168810;Name=gi|209571536;Note=The RefSeq transcript has 2 substitutions%2C 1 non-frameshifting indel compared to this genomic sequence;exception=annotated by transcript or proteomic data;gbkey=mRNA;gene=PRB2;product=proline-rich protein BstNI subfamily 2;transcript_id=gi|209571536
LJII01000038.1	BestRefSeq	exon	23447531	23447629	.	+	.	ID=id444;Parent=rna89;Dbxref=GeneID:653247,Genbank:NM_006248.3,HGNC:HGNC:9338,MIM:168810;Note=The RefSeq transcript has 2 substitutions%2C 1 non-frameshifting indel compared to this genomic sequence;exception=annotated by transcript or proteomic data;gbkey=mRNA;gene=PRB2;product=proline-rich protein BstNI subfamily 2;transcript_id=gi|209571536
LJII01000038.1	BestRefSeq	exon	23448565	23448600	.	+	.	ID=id445;Parent=rna89;Dbxref=GeneID:653247,Genbank:NM_006248.3,HGNC:HGNC:9338,MIM:168810;Note=The RefSeq transcript has 2 substitutions%2C 1 non-frameshifting indel compared to this genomic sequence;exception=annotated by transcript or proteomic data;gbkey=mRNA;gene=PRB2;product=proline-rich protein BstNI subfamily 2;transcript_id=gi|209571536
LJII01000038.1	BestRefSeq	exon	23449118	23450301	.	+	.	ID=id446;Parent=rna89;Dbxref=GeneID:653247,Genbank:NM_006248.3,HGNC:HGNC:9338,MIM:168810;Note=The RefSeq transcript has 2 substitutions%2C 1 non-frameshifting indel compared to this genomic sequence;exception=annotated by transcript or proteomic data;gbkey=mRNA;gene=PRB2;product=proline-rich protein BstNI subfamily 2;transcript_id=gi|209571536
LJII01000038.1	BestRefSeq	exon	23451447	23451556	.	+	.	ID=id447;Parent=rna89;Dbxref=GeneID:653247,Genbank:NM_006248.3,HGNC:HGNC:9338,MIM:168810;Note=The RefSeq transcript has 2 substitutions%2C 1 non-frameshifting indel compared to this genomic sequence;exception=annotated by transcript or proteomic data;gbkey=mRNA;gene=PRB2;product=proline-rich protein BstNI subfamily 2;transcript_id=gi|209571536
LJII01000038.1	BestRefSeq	CDS	23447566	23447629	.	+	0	ID=cds55;Parent=gene86;Dbxref=GeneID:653247,Genbank:NP_006239.3,GeneID:5542,HGNC:HGNC:9337,HPRD:01623,MIM:180989;Name=NP_006239.3;Note=The RefSeq protein has 1 substitution compared to this genomic sequence;exception=annotated by transcript or proteomic data;gbkey=CDS;gene=PRB1;product=basic salivary proline-rich protein 2 preproprotein;protein_id=NP_006239.3
LJII01000038.1	BestRefSeq	CDS	23448565	23448600	.	+	2	ID=cds55;Parent=gene86;Dbxref=GeneID:653247,Genbank:NP_006239.3,GeneID:5542,HGNC:HGNC:9337,HPRD:01623,MIM:180989;Name=NP_006239.3;Note=The RefSeq protein has 1 substitution compared to this genomic sequence;exception=annotated by transcript or proteomic data;gbkey=CDS;gene=PRB1;product=basic salivary proline-rich protein 2 preproprotein;protein_id=NP_006239.3
LJII01000038.1	BestRefSeq	CDS	23449118	23450268	.	+	2	ID=cds55;Parent=gene86;Dbxref=GeneID:653247,Genbank:NP_006239.3,GeneID:5542,HGNC:HGNC:9337,HPRD:01623,MIM:180989;Name=NP_006239.3;Note=The RefSeq protein has 1 substitution compared to this genomic sequence;exception=annotated by transcript or proteomic data;gbkey=CDS;gene=PRB1;product=basic salivary proline-rich protein 2 preproprotein;protein_id=NP_006239.3
LJII01000038.1	BestRefSeq	CDS	23447566	23447629	.	+	0	ID=cds56;Parent=rna88;Dbxref=GeneID:5542,Genbank:NP_955385.1,HGNC:HGNC:9337,HPRD:01623,MIM:180989;Name=NP_955385.1;Note=isoform 2 precursor is encoded by transcript variant 2%3B The RefSeq protein has 5 substitutions compared to this genomic sequence;exception=annotated by transcript or proteomic data;gbkey=CDS;gene=PRB1;product=basic salivary proline-rich protein 1 isoform 2 precursor;protein_id=NP_955385.1
LJII01000038.1	BestRefSeq	CDS	23448565	23448600	.	+	2	ID=cds56;Parent=rna88;Dbxref=GeneID:5542,Genbank:NP_955385.1,HGNC:HGNC:9337,HPRD:01623,MIM:180989;Name=NP_955385.1;Note=isoform 2 precursor is encoded by transcript variant 2%3B The RefSeq protein has 5 substitutions compared to this genomic sequence;exception=annotated by transcript or proteomic data;gbkey=CDS;gene=PRB1;product=basic salivary proline-rich protein 1 isoform 2 precursor;protein_id=NP_955385.1
LJII01000038.1	BestRefSeq	CDS	23449181	23449393	.	+	2	ID=cds56;Parent=rna88;Dbxref=GeneID:5542,Genbank:NP_955385.1,HGNC:HGNC:9337,HPRD:01623,MIM:180989;Name=NP_955385.1;Note=isoform 2 precursor is encoded by transcript variant 2%3B The RefSeq protein has 5 substitutions compared to this genomic sequence;exception=annotated by transcript or proteomic data;gbkey=CDS;gene=PRB1;product=basic salivary proline-rich protein 1 isoform 2 precursor;protein_id=NP_955385.1
LJII01000038.1	BestRefSeq	CDS	23449985	23450268	.	+	2	ID=cds56;Parent=rna88;Dbxref=GeneID:5542,Genbank:NP_955385.1,HGNC:HGNC:9337,HPRD:01623,MIM:180989;Name=NP_955385.1;Note=isoform 2 precursor is encoded by transcript variant 2%3B The RefSeq protein has 5 substitutions compared to this genomic sequence;exception=annotated by transcript or proteomic data;gbkey=CDS;gene=PRB1;product=basic salivary proline-rich protein 1 isoform 2 precursor;protein_id=NP_955385.1
###
LJII01000042.1	BestRefSeq	gene	20184190	20193219	.	+	.	ID=gene88;Dbxref=GeneID:276,HGNC:HGNC:474,HPRD:00096,MIM:104700;Name=AMY1A;description=amylase%2C alpha 1A (salivary);gbkey=Gene;gene=AMY1A;gene_synonym=AMY1
LJII01000042.1	BestRefSeq	mRNA	20184190	20193219	.	+	.	ID=rna90;Parent=gene88;Dbxref=GeneID:276,Genbank:NM_001008221.1,HGNC:HGNC:474,HPRD:00096,MIM:104700;Name=gi|56549659;gbkey=mRNA;gene=AMY1A;product=amylase%2C alpha 1A (salivary)%2C transcript variant 2;transcript_id=gi|56549659
LJII01000042.1	BestRefSeq	exon	20184190	20184357	.	+	.	ID=id448;Parent=rna90;Dbxref=GeneID:276,Genbank:NM_001008221.1,HGNC:HGNC:474,HPRD:00096,MIM:104700;gbkey=mRNA;gene=AMY1A;product=amylase%2C alpha 1A (salivary)%2C transcript variant 2;transcript_id=gi|56549659
LJII01000042.1	BestRefSeq	exon	20184955	20185168	.	+	.	ID=id449;Parent=rna90;Dbxref=GeneID:276,Genbank:NM_001008221.1,HGNC:HGNC:474,HPRD:00096,MIM:104700;gbkey=mRNA;gene=AMY1A;product=amylase%2C alpha 1A (salivary)%2C transcript variant 2;transcript_id=gi|56549659
LJII01000042.1	BestRefSeq	exon	20185514	20185660	.	+	.	ID=id450;Parent=rna90;Dbxref=GeneID:276,Genbank:NM_001008221.1,HGNC:HGNC:474,HPRD:00096,MIM:104700;gbkey=mRNA;gene=AMY1A;product=amylase%2C alpha 1A (salivary)%2C transcript variant 2;transcript_id=gi|56549659
LJII01000042.1	BestRefSeq	exon	20186464	20186661	.	+	.	ID=id451;Parent=rna90;Dbxref=GeneID:276,Genbank:NM_001008221.1,HGNC:HGNC:474,HPRD:00096,MIM:104700;gbkey=mRNA;gene=AMY1A;product=amylase%2C alpha 1A (salivary)%2C transcript variant 2;transcript_id=gi|56549659
LJII01000042.1	BestRefSeq	exon	20187110	20187340	.	+	.	ID=id452;Parent=rna90;Dbxref=GeneID:276,Genbank:NM_001008221.1,HGNC:HGNC:474,HPRD:00096,MIM:104700;gbkey=mRNA;gene=AMY1A;product=amylase%2C alpha 1A (salivary)%2C transcript variant 2;transcript_id=gi|56549659
LJII01000042.1	BestRefSeq	exon	20188080	20188213	.	+	.	ID=id453;Parent=rna90;Dbxref=GeneID:276,Genbank:NM_001008221.1,HGNC:HGNC:474,HPRD:00096,MIM:104700;gbkey=mRNA;gene=AMY1A;product=amylase%2C alpha 1A (salivary)%2C transcript variant 2;transcript_id=gi|56549659
LJII01000042.1	BestRefSeq	exon	20189030	20189152	.	+	.	ID=id454;Parent=rna90;Dbxref=GeneID:276,Genbank:NM_001008221.1,HGNC:HGNC:474,HPRD:00096,MIM:104700;gbkey=mRNA;gene=AMY1A;product=amylase%2C alpha 1A (salivary)%2C transcript variant 2;transcript_id=gi|56549659
LJII01000042.1	BestRefSeq	exon	20189246	20189345	.	+	.	ID=id455;Parent=rna90;Dbxref=GeneID:276,Genbank:NM_001008221.1,HGNC:HGNC:474,HPRD:00096,MIM:104700;gbkey=mRNA;gene=AMY1A;product=amylase%2C alpha 1A (salivary)%2C transcript variant 2;transcript_id=gi|56549659
LJII01000042.1	BestRefSeq	exon	20191325	20191443	.	+	.	ID=id456;Parent=rna90;Dbxref=GeneID:276,Genbank:NM_001008221.1,HGNC:HGNC:474,HPRD:00096,MIM:104700;gbkey=mRNA;gene=AMY1A;product=amylase%2C alpha 1A (salivary)%2C transcript variant 2;transcript_id=gi|56549659
LJII01000042.1	BestRefSeq	exon	20191554	20191679	.	+	.	ID=id457;Parent=rna90;Dbxref=GeneID:276,Genbank:NM_001008221.1,HGNC:HGNC:474,HPRD:00096,MIM:104700;gbkey=mRNA;gene=AMY1A;product=amylase%2C alpha 1A (salivary)%2C transcript variant 2;transcript_id=gi|56549659
LJII01000042.1	BestRefSeq	exon	20192999	20193219	.	+	.	ID=id458;Parent=rna90;Dbxref=GeneID:276,Genbank:NM_001008221.1,HGNC:HGNC:474,HPRD:00096,MIM:104700;gbkey=mRNA;gene=AMY1A;product=amylase%2C alpha 1A (salivary)%2C transcript variant 2;transcript_id=gi|56549659
LJII01000042.1	BestRefSeq	gene	20184374	20193218	.	+	.	ID=gene89;Dbxref=GeneID:277,HGNC:HGNC:475,HPRD:18510,MIM:104701;Name=AMY1B;description=amylase%2C alpha 1B (salivary);gbkey=Gene;gene=AMY1B;gene_synonym=AMY1
LJII01000042.1	BestRefSeq	mRNA	20184374	20193218	.	+	.	ID=rna91;Parent=gene89;Dbxref=GeneID:277,Genbank:NM_001008218.1,HGNC:HGNC:475,HPRD:18510,MIM:104701;Name=gi|56549661;gbkey=mRNA;gene=AMY1B;product=amylase%2C alpha 1B (salivary);transcript_id=gi|56549661
LJII01000042.1	BestRefSeq	exon	20184374	20184599	.	+	.	ID=id459;Parent=rna91;Dbxref=GeneID:277,Genbank:NM_001008218.1,HGNC:HGNC:475,HPRD:18510,MIM:104701;gbkey=mRNA;gene=AMY1B;product=amylase%2C alpha 1B (salivary);transcript_id=gi|56549661
LJII01000042.1	BestRefSeq	exon	20184955	20185168	.	+	.	ID=id460;Parent=rna91;Dbxref=GeneID:277,Genbank:NM_001008218.1,HGNC:HGNC:475,HPRD:18510,MIM:104701;gbkey=mRNA;gene=AMY1B;product=amylase%2C alpha 1B (salivary);transcript_id=gi|56549661
LJII01000042.1	BestRefSeq	exon	20185514	20185660	.	+	.	ID=id461;Parent=rna91;Dbxref=GeneID:277,Genbank:NM_001008218.1,HGNC:HGNC:475,HPRD:18510,MIM:104701;gbkey=mRNA;gene=AMY1B;product=amylase%2C alpha 1B (salivary);transcript_id=gi|56549661
LJII01000042.1	BestRefSeq	exon	20186464	20186661	.	+	.	ID=id462;Parent=rna91;Dbxref=GeneID:277,Genbank:NM_001008218.1,HGNC:HGNC:475,HPRD:18510,MIM:104701;gbkey=mRNA;gene=AMY1B;product=amylase%2C alpha 1B (salivary);transcript_id=gi|56549661
LJII01000042.1	BestRefSeq	exon	20187110	20187340	.	+	.	ID=id463;Parent=rna91;Dbxref=GeneID:277,Genbank:NM_001008218.1,HGNC:HGNC:475,HPRD:18510,MIM:104701;gbkey=mRNA;gene=AMY1B;product=amylase%2C alpha 1B (salivary);transcript_id=gi|56549661
LJII01000042.1	BestRefSeq	exon	20188080	20188213	.	+	.	ID=id464;Parent=rna91;Dbxref=GeneID:277,Genbank:NM_001008218.1,HGNC:HGNC:475,HPRD:18510,MIM:104701;gbkey=mRNA;gene=AMY1B;product=amylase%2C alpha 1B (salivary);transcript_id=gi|56549661
LJII01000042.1	BestRefSeq	exon	20189030	20189152	.	+	.	ID=id465;Parent=rna91;Dbxref=GeneID:277,Genbank:NM_001008218.1,HGNC:HGNC:475,HPRD:18510,MIM:104701;gbkey=mRNA;gene=AMY1B;product=amylase%2C alpha 1B (salivary);transcript_id=gi|56549661
LJII01000042.1	BestRefSeq	exon	20189246	20189345	.	+	.	ID=id466;Parent=rna91;Dbxref=GeneID:277,Genbank:NM_001008218.1,HGNC:HGNC:475,HPRD:18510,MIM:104701;gbkey=mRNA;gene=AMY1B;product=amylase%2C alpha 1B (salivary);transcript_id=gi|56549661
LJII01000042.1	BestRefSeq	exon	20191325	20191443	.	+	.	ID=id467;Parent=rna91;Dbxref=GeneID:277,Genbank:NM_001008218.1,HGNC:HGNC:475,HPRD:18510,MIM:104701;gbkey=mRNA;gene=AMY1B;product=amylase%2C alpha 1B (salivary);transcript_id=gi|56549661
LJII01000042.1	BestRefSeq	exon	20191554	20191679	.	+	.	ID=id468;Parent=rna91;Dbxref=GeneID:277,Genbank:NM_001008218.1,HGNC:HGNC:475,HPRD:18510,MIM:104701;gbkey=mRNA;gene=AMY1B;product=amylase%2C alpha 1B (salivary);transcript_id=gi|56549661
LJII01000042.1	BestRefSeq	exon	20192999	20193218	.	+	.	ID=id469;Parent=rna91;Dbxref=GeneID:277,Genbank:NM_001008218.1,HGNC:HGNC:475,HPRD:18510,MIM:104701;gbkey=mRNA;gene=AMY1B;product=amylase%2C alpha 1B (salivary);transcript_id=gi|56549661
LJII01000042.1	BestRefSeq	CDS	20185001	20185168	.	+	0	ID=cds57;Parent=rna90;Dbxref=GeneID:276,Genbank:NP_001008222.1,HGNC:HGNC:474,HPRD:00096,MIM:104700;Name=NP_001008222.1;gbkey=CDS;gene=AMY1A;product=alpha-amylase 1 precursor;protein_id=NP_001008222.1
LJII01000042.1	BestRefSeq	CDS	20185514	20185660	.	+	0	ID=cds57;Parent=rna90;Dbxref=GeneID:276,Genbank:NP_001008222.1,HGNC:HGNC:474,HPRD:00096,MIM:104700;Name=NP_001008222.1;gbkey=CDS;gene=AMY1A;product=alpha-amylase 1 precursor;protein_id=NP_001008222.1
LJII01000042.1	BestRefSeq	CDS	20186464	20186661	.	+	0	ID=cds57;Parent=rna90;Dbxref=GeneID:276,Genbank:NP_001008222.1,HGNC:HGNC:474,HPRD:00096,MIM:104700;Name=NP_001008222.1;gbkey=CDS;gene=AMY1A;product=alpha-amylase 1 precursor;protein_id=NP_001008222.1
LJII01000042.1	BestRefSeq	CDS	20187110	20187340	.	+	0	ID=cds57;Parent=rna90;Dbxref=GeneID:276,Genbank:NP_001008222.1,HGNC:HGNC:474,HPRD:00096,MIM:104700;Name=NP_001008222.1;gbkey=CDS;gene=AMY1A;product=alpha-amylase 1 precursor;protein_id=NP_001008222.1
LJII01000042.1	BestRefSeq	CDS	20188080	20188213	.	+	0	ID=cds57;Parent=rna90;Dbxref=GeneID:276,Genbank:NP_001008222.1,HGNC:HGNC:474,HPRD:00096,MIM:104700;Name=NP_001008222.1;gbkey=CDS;gene=AMY1A;product=alpha-amylase 1 precursor;protein_id=NP_001008222.1
LJII01000042.1	BestRefSeq	CDS	20189030	20189152	.	+	1	ID=cds57;Parent=rna90;Dbxref=GeneID:276,Genbank:NP_001008222.1,HGNC:HGNC:474,HPRD:00096,MIM:104700;Name=NP_001008222.1;gbkey=CDS;gene=AMY1A;product=alpha-amylase 1 precursor;protein_id=NP_001008222.1
LJII01000042.1	BestRefSeq	CDS	20189246	20189345	.	+	1	ID=cds57;Parent=rna90;Dbxref=GeneID:276,Genbank:NP_001008222.1,HGNC:HGNC:474,HPRD:00096,MIM:104700;Name=NP_001008222.1;gbkey=CDS;gene=AMY1A;product=alpha-amylase 1 precursor;protein_id=NP_001008222.1
LJII01000042.1	BestRefSeq	CDS	20191325	20191443	.	+	0	ID=cds57;Parent=rna90;Dbxref=GeneID:276,Genbank:NP_001008222.1,HGNC:HGNC:474,HPRD:00096,MIM:104700;Name=NP_001008222.1;gbkey=CDS;gene=AMY1A;product=alpha-amylase 1 precursor;protein_id=NP_001008222.1
LJII01000042.1	BestRefSeq	CDS	20191554	20191679	.	+	1	ID=cds57;Parent=rna90;Dbxref=GeneID:276,Genbank:NP_001008222.1,HGNC:HGNC:474,HPRD:00096,MIM:104700;Name=NP_001008222.1;gbkey=CDS;gene=AMY1A;product=alpha-amylase 1 precursor;protein_id=NP_001008222.1
LJII01000042.1	BestRefSeq	CDS	20192999	20193188	.	+	1	ID=cds57;Parent=rna90;Dbxref=GeneID:276,Genbank:NP_001008222.1,HGNC:HGNC:474,HPRD:00096,MIM:104700;Name=NP_001008222.1;gbkey=CDS;gene=AMY1A;product=alpha-amylase 1 precursor;protein_id=NP_001008222.1
LJII01000042.1	BestRefSeq	CDS	20185001	20185168	.	+	0	ID=cds58;Parent=rna91;Dbxref=GeneID:277,Genbank:NP_001008219.1,HGNC:HGNC:475,HPRD:18510,MIM:104701;Name=NP_001008219.1;gbkey=CDS;gene=AMY1B;product=alpha-amylase 1 precursor;protein_id=NP_001008219.1
LJII01000042.1	BestRefSeq	CDS	20185514	20185660	.	+	0	ID=cds58;Parent=rna91;Dbxref=GeneID:277,Genbank:NP_001008219.1,HGNC:HGNC:475,HPRD:18510,MIM:104701;Name=NP_001008219.1;gbkey=CDS;gene=AMY1B;product=alpha-amylase 1 precursor;protein_id=NP_001008219.1
LJII01000042.1	BestRefSeq	CDS	20186464	20186661	.	+	0	ID=cds58;Parent=rna91;Dbxref=GeneID:277,Genbank:NP_001008219.1,HGNC:HGNC:475,HPRD:18510,MIM:104701;Name=NP_001008219.1;gbkey=CDS;gene=AMY1B;product=alpha-amylase 1 precursor;protein_id=NP_001008219.1
LJII01000042.1	BestRefSeq	CDS	20187110	20187340	.	+	0	ID=cds58;Parent=rna91;Dbxref=GeneID:277,Genbank:NP_001008219.1,HGNC:HGNC:475,HPRD:18510,MIM:104701;Name=NP_001008219.1;gbkey=CDS;gene=AMY1B;product=alpha-amylase 1 precursor;protein_id=NP_001008219.1
LJII01000042.1	BestRefSeq	CDS	20188080	20188213	.	+	0	ID=cds58;Parent=rna91;Dbxref=GeneID:277,Genbank:NP_001008219.1,HGNC:HGNC:475,HPRD:18510,MIM:104701;Name=NP_001008219.1;gbkey=CDS;gene=AMY1B;product=alpha-amylase 1 precursor;protein_id=NP_001008219.1
LJII01000042.1	BestRefSeq	CDS	20189030	20189152	.	+	1	ID=cds58;Parent=rna91;Dbxref=GeneID:277,Genbank:NP_001008219.1,HGNC:HGNC:475,HPRD:18510,MIM:104701;Name=NP_001008219.1;gbkey=CDS;gene=AMY1B;product=alpha-amylase 1 precursor;protein_id=NP_001008219.1
LJII01000042.1	BestRefSeq	CDS	20189246	20189345	.	+	1	ID=cds58;Parent=rna91;Dbxref=GeneID:277,Genbank:NP_001008219.1,HGNC:HGNC:475,HPRD:18510,MIM:104701;Name=NP_001008219.1;gbkey=CDS;gene=AMY1B;product=alpha-amylase 1 precursor;protein_id=NP_001008219.1
LJII01000042.1	BestRefSeq	CDS	20191325	20191443	.	+	0	ID=cds58;Parent=rna91;Dbxref=GeneID:277,Genbank:NP_001008219.1,HGNC:HGNC:475,HPRD:18510,MIM:104701;Name=NP_001008219.1;gbkey=CDS;gene=AMY1B;product=alpha-amylase 1 precursor;protein_id=NP_001008219.1
LJII01000042.1	BestRefSeq	CDS	20191554	20191679	.	+	1	ID=cds58;Parent=rna91;Dbxref=GeneID:277,Genbank:NP_001008219.1,HGNC:HGNC:475,HPRD:18510,MIM:104701;Name=NP_001008219.1;gbkey=CDS;gene=AMY1B;product=alpha-amylase 1 precursor;protein_id=NP_001008219.1
LJII01000042.1	BestRefSeq	CDS	20192999	20193188	.	+	1	ID=cds58;Parent=rna91;Dbxref=GeneID:277,Genbank:NP_001008219.1,HGNC:HGNC:475,HPRD:18510,MIM:104701;Name=NP_001008219.1;gbkey=CDS;gene=AMY1B;product=alpha-amylase 1 precursor;protein_id=NP_001008219.1
###
LJII01000044.1	BestRefSeq	gene	19352104	19418061	.	+	.	ID=gene90;Dbxref=GeneID:100506658,HGNC:HGNC:8104,HPRD:04191,MIM:602876;Name=OCLN;description=occludin;gbkey=Gene;gene=OCLN;gene_synonym=BLCPMG,PPP1R115
LJII01000044.1	BestRefSeq	mRNA	19352104	19418061	.	+	.	ID=rna92;Parent=gene90;Dbxref=GeneID:100506658,Genbank:NM_002538.3,HGNC:HGNC:8104,HPRD:04191,MIM:602876;Name=gi|327478412;Note=The RefSeq transcript has 9 substitutions%2C 2 non-frameshifting indels compared to this genomic sequence;exception=annotated by transcript or proteomic data;gbkey=mRNA;gene=OCLN;product=occludin%2C transcript variant 1;transcript_id=gi|327478412
LJII01000044.1	BestRefSeq	exon	19352104	19352471	.	+	.	ID=id470;Parent=rna92;Dbxref=GeneID:100506658,Genbank:NM_002538.3,HGNC:HGNC:8104,HPRD:04191,MIM:602876;Note=The RefSeq transcript has 9 substitutions%2C 2 non-frameshifting indels compared to this genomic sequence;exception=annotated by transcript or proteomic data;gbkey=mRNA;gene=OCLN;product=occludin%2C transcript variant 1;transcript_id=gi|327478412
LJII01000044.1	BestRefSeq	exon	19363989	19364106	.	+	.	ID=id471;Parent=rna92;Dbxref=GeneID:100506658,Genbank:NM_002538.3,HGNC:HGNC:8104,HPRD:04191,MIM:602876;Note=The RefSeq transcript has 9 substitutions%2C 2 non-frameshifting indels compared to this genomic sequence;exception=annotated by transcript or proteomic data;gbkey=mRNA;gene=OCLN;product=occludin%2C transcript variant 1;transcript_id=gi|327478412
LJII01000044.1	BestRefSeq	exon	19368953	19369631	.	+	.	ID=id472;Parent=rna92;Dbxref=GeneID:100506658,Genbank:NM_002538.3,HGNC:HGNC:8104,HPRD:04191,MIM:602876;Note=The RefSeq transcript has 9 substitutions%2C 2 non-frameshifting indels compared to this genomic sequence;exception=annotated by transcript or proteomic data;gbkey=mRNA;gene=OCLN;product=occludin%2C transcript variant 1;transcript_id=gi|327478412
LJII01000044.1	BestRefSeq	exon	19373763	19373924	.	+	.	ID=id473;Parent=rna92;Dbxref=GeneID:100506658,Genbank:NM_002538.3,HGNC:HGNC:8104,HPRD:04191,MIM:602876;Note=The RefSeq transcript has 9 substitutions%2C 2 non-frameshifting indels compared to this genomic sequence;exception=annotated by transcript or proteomic data;gbkey=mRNA;gene=OCLN;product=occludin%2C transcript variant 1;transcript_id=gi|327478412
LJII01000044.1	BestRefSeq	exon	19394654	19394799	.	+	.	ID=id474;Parent=rna92;Dbxref=GeneID:100506658,Genbank:NM_002538.3,HGNC:HGNC:8104,HPRD:04191,MIM:602876;Note=The RefSeq transcript has 9 substitutions%2C 2 non-frameshifting indels compared to this genomic sequence;exception=annotated by transcript or proteomic data;gbkey=mRNA;gene=OCLN;product=occludin%2C transcript variant 1;transcript_id=gi|327478412
LJII01000044.1	BestRefSeq	exon	19404864	19405079	.	+	.	ID=id475;Parent=rna92;Dbxref=GeneID:100506658,Genbank:NM_002538.3,HGNC:HGNC:8104,HPRD:04191,MIM:602876;Note=The RefSeq transcript has 9 substitutions%2C 2 non-frameshifting indels compared to this genomic sequence;exception=annotated by transcript or proteomic data;gbkey=mRNA;gene=OCLN;product=occludin%2C transcript variant 1;transcript_id=gi|327478412
LJII01000044.1	BestRefSeq	exon	19407890	19408061	.	+	.	ID=id476;Parent=rna92;Dbxref=GeneID:100506658,Genbank:NM_002538.3,HGNC:HGNC:8104,HPRD:04191,MIM:602876;Note=The RefSeq transcript has 9 substitutions%2C 2 non-frameshifting indels compared to this genomic sequence;exception=annotated by transcript or proteomic data;gbkey=mRNA;gene=OCLN;product=occludin%2C transcript variant 1;transcript_id=gi|327478412
LJII01000044.1	BestRefSeq	exon	19411501	19411542	.	+	.	ID=id477;Parent=rna92;Dbxref=GeneID:100506658,Genbank:NM_002538.3,HGNC:HGNC:8104,HPRD:04191,MIM:602876;Note=The RefSeq transcript has 9 substitutions%2C 2 non-frameshifting indels compared to this genomic sequence;exception=annotated by transcript or proteomic data;gbkey=mRNA;gene=OCLN;product=occludin%2C transcript variant 1;transcript_id=gi|327478412
LJII01000044.1	BestRefSeq	exon	19413527	19418061	.	+	.	ID=id478;Parent=rna92;Dbxref=GeneID:100506658,Genbank:NM_002538.3,HGNC:HGNC:8104,HPRD:04191,MIM:602876;Note=The RefSeq transcript has 9 substitutions%2C 2 non-frameshifting indels compared to this genomic sequence;exception=annotated by transcript or proteomic data;gbkey=mRNA;gene=OCLN;product=occludin%2C transcript variant 1;transcript_id=gi|327478412
LJII01000044.1	BestRefSeq	CDS	19364057	19364106	.	+	0	ID=cds59;Parent=rna92;Dbxref=GeneID:100506658,Genbank:NP_002529.1,HGNC:HGNC:8104,HPRD:04191,MIM:602876;Name=NP_002529.1;Note=isoform a is encoded by transcript variant 1;gbkey=CDS;gene=OCLN;product=occludin isoform a;protein_id=NP_002529.1
LJII01000044.1	BestRefSeq	CDS	19368953	19369631	.	+	1	ID=cds59;Parent=rna92;Dbxref=GeneID:100506658,Genbank:NP_002529.1,HGNC:HGNC:8104,HPRD:04191,MIM:602876;Name=NP_002529.1;Note=isoform a is encoded by transcript variant 1;gbkey=CDS;gene=OCLN;product=occludin isoform a;protein_id=NP_002529.1
LJII01000044.1	BestRefSeq	CDS	19373763	19373924	.	+	0	ID=cds59;Parent=rna92;Dbxref=GeneID:100506658,Genbank:NP_002529.1,HGNC:HGNC:8104,HPRD:04191,MIM:602876;Name=NP_002529.1;Note=isoform a is encoded by transcript variant 1;gbkey=CDS;gene=OCLN;product=occludin isoform a;protein_id=NP_002529.1
LJII01000044.1	BestRefSeq	CDS	19394654	19394799	.	+	0	ID=cds59;Parent=rna92;Dbxref=GeneID:100506658,Genbank:NP_002529.1,HGNC:HGNC:8104,HPRD:04191,MIM:602876;Name=NP_002529.1;Note=isoform a is encoded by transcript variant 1;gbkey=CDS;gene=OCLN;product=occludin isoform a;protein_id=NP_002529.1
LJII01000044.1	BestRefSeq	CDS	19404864	19405079	.	+	1	ID=cds59;Parent=rna92;Dbxref=GeneID:100506658,Genbank:NP_002529.1,HGNC:HGNC:8104,HPRD:04191,MIM:602876;Name=NP_002529.1;Note=isoform a is encoded by transcript variant 1;gbkey=CDS;gene=OCLN;product=occludin isoform a;protein_id=NP_002529.1
LJII01000044.1	BestRefSeq	CDS	19407890	19408061	.	+	1	ID=cds59;Parent=rna92;Dbxref=GeneID:100506658,Genbank:NP_002529.1,HGNC:HGNC:8104,HPRD:04191,MIM:602876;Name=NP_002529.1;Note=isoform a is encoded by transcript variant 1;gbkey=CDS;gene=OCLN;product=occludin isoform a;protein_id=NP_002529.1
LJII01000044.1	BestRefSeq	CDS	19411501	19411542	.	+	0	ID=cds59;Parent=rna92;Dbxref=GeneID:100506658,Genbank:NP_002529.1,HGNC:HGNC:8104,HPRD:04191,MIM:602876;Name=NP_002529.1;Note=isoform a is encoded by transcript variant 1;gbkey=CDS;gene=OCLN;product=occludin isoform a;protein_id=NP_002529.1
LJII01000044.1	BestRefSeq	CDS	19413527	19413628	.	+	0	ID=cds59;Parent=rna92;Dbxref=GeneID:100506658,Genbank:NP_002529.1,HGNC:HGNC:8104,HPRD:04191,MIM:602876;Name=NP_002529.1;Note=isoform a is encoded by transcript variant 1;gbkey=CDS;gene=OCLN;product=occludin isoform a;protein_id=NP_002529.1
LJII01000044.1	BestRefSeq	gene	19394776	19413650	.	+	.	ID=gene91;Dbxref=GeneID:647859;Name=LOC647859;description=occludin pseudogene;gbkey=Gene;gene=LOC647859;pseudo=true
LJII01000044.1	BestRefSeq	transcript	19394776	19413650	.	+	.	ID=rna93;Parent=gene91;Dbxref=GeneID:647859,Genbank:NR_026578.1;Name=gi|219842218;Note=The RefSeq transcript has 2 substitutions compared to this genomic sequence;exception=annotated by transcript or proteomic data;gbkey=misc_RNA;gene=LOC647859;product=occludin pseudogene;transcript_id=gi|219842218
LJII01000044.1	BestRefSeq	exon	19394776	19394799	.	+	.	ID=id479;Parent=rna93;Dbxref=GeneID:647859,Genbank:NR_026578.1;Note=The RefSeq transcript has 2 substitutions compared to this genomic sequence;exception=annotated by transcript or proteomic data;gbkey=misc_RNA;gene=LOC647859;product=occludin pseudogene;transcript_id=gi|219842218
LJII01000044.1	BestRefSeq	exon	19404864	19405079	.	+	.	ID=id480;Parent=rna93;Dbxref=GeneID:647859,Genbank:NR_026578.1;Note=The RefSeq transcript has 2 substitutions compared to this genomic sequence;exception=annotated by transcript or proteomic data;gbkey=misc_RNA;gene=LOC647859;product=occludin pseudogene;transcript_id=gi|219842218
LJII01000044.1	BestRefSeq	exon	19407890	19408061	.	+	.	ID=id481;Parent=rna93;Dbxref=GeneID:647859,Genbank:NR_026578.1;Note=The RefSeq transcript has 2 substitutions compared to this genomic sequence;exception=annotated by transcript or proteomic data;gbkey=misc_RNA;gene=LOC647859;product=occludin pseudogene;transcript_id=gi|219842218
LJII01000044.1	BestRefSeq	exon	19411501	19411542	.	+	.	ID=id482;Parent=rna93;Dbxref=GeneID:647859,Genbank:NR_026578.1;Note=The RefSeq transcript has 2 substitutions compared to this genomic sequence;exception=annotated by transcript or proteomic data;gbkey=misc_RNA;gene=LOC647859;product=occludin pseudogene;transcript_id=gi|219842218
LJII01000044.1	BestRefSeq	exon	19413527	19413650	.	+	.	ID=id483;Parent=rna93;Dbxref=GeneID:647859,Genbank:NR_026578.1;Note=The RefSeq transcript has 2 substitutions compared to this genomic sequence;exception=annotated by transcript or proteomic data;gbkey=misc_RNA;gene=LOC647859;product=occludin pseudogene;transcript_id=gi|219842218
###
LJII01000044.1	BestRefSeq	gene	19420181	19452820	.	+	.	ID=gene92;Dbxref=GeneID:728340,HGNC:HGNC:31394;Name=GTF2H2C;description=GTF2H2 family member C;gbkey=Gene;gene=GTF2H2C;gene_synonym=GTF2H2C_2
LJII01000044.1	BestRefSeq	mRNA	19420181	19452820	.	+	.	ID=rna94;Parent=gene92;Dbxref=GeneID:728340,Genbank:NM_001098728.1,HGNC:HGNC:31394;Name=gi|148922851;Note=The RefSeq transcript has 4 substitutions compared to this genomic sequence;exception=annotated by transcript or proteomic data;gbkey=mRNA;gene=GTF2H2C;product=GTF2H2 family member C;transcript_id=gi|148922851
LJII01000044.1	BestRefSeq	exon	19420181	19420360	.	+	.	ID=id484;Parent=rna94;Dbxref=GeneID:728340,Genbank:NM_001098728.1,HGNC:HGNC:31394;Note=The RefSeq transcript has 4 substitutions compared to this genomic sequence;exception=annotated by transcript or proteomic data;gbkey=mRNA;gene=GTF2H2C;product=GTF2H2 family member C;transcript_id=gi|148922851
LJII01000044.1	BestRefSeq	exon	19425053	19425141	.	+	.	ID=id485;Parent=rna94;Dbxref=GeneID:728340,Genbank:NM_001098728.1,HGNC:HGNC:31394;Note=The RefSeq transcript has 4 substitutions compared to this genomic sequence;exception=annotated by transcript or proteomic data;gbkey=mRNA;gene=GTF2H2C;product=GTF2H2 family member C;transcript_id=gi|148922851
LJII01000044.1	BestRefSeq	exon	19426084	19426161	.	+	.	ID=id486;Parent=rna94;Dbxref=GeneID:728340,Genbank:NM_001098728.1,HGNC:HGNC:31394;Note=The RefSeq transcript has 4 substitutions compared to this genomic sequence;exception=annotated by transcript or proteomic data;gbkey=mRNA;gene=GTF2H2C;product=GTF2H2 family member C;transcript_id=gi|148922851
LJII01000044.1	BestRefSeq	exon	19426540	19426576	.	+	.	ID=id487;Parent=rna94;Dbxref=GeneID:728340,Genbank:NM_001098728.1,HGNC:HGNC:31394;Note=The RefSeq transcript has 4 substitutions compared to this genomic sequence;exception=annotated by transcript or proteomic data;gbkey=mRNA;gene=GTF2H2C;product=GTF2H2 family member C;transcript_id=gi|148922851
LJII01000044.1	BestRefSeq	exon	19426918	19427004	.	+	.	ID=id488;Parent=rna94;Dbxref=GeneID:728340,Genbank:NM_001098728.1,HGNC:HGNC:31394;Note=The RefSeq transcript has 4 substitutions compared to this genomic sequence;exception=annotated by transcript or proteomic data;gbkey=mRNA;gene=GTF2H2C;product=GTF2H2 family member C;transcript_id=gi|148922851
LJII01000044.1	BestRefSeq	exon	19427678	19427728	.	+	.	ID=id489;Parent=rna94;Dbxref=GeneID:728340,Genbank:NM_001098728.1,HGNC:HGNC:31394;Note=The RefSeq transcript has 4 substitutions compared to this genomic sequence;exception=annotated by transcript or proteomic data;gbkey=mRNA;gene=GTF2H2C;product=GTF2H2 family member C;transcript_id=gi|148922851
LJII01000044.1	BestRefSeq	exon	19428104	19428158	.	+	.	ID=id490;Parent=rna94;Dbxref=GeneID:728340,Genbank:NM_001098728.1,HGNC:HGNC:31394;Note=The RefSeq transcript has 4 substitutions compared to this genomic sequence;exception=annotated by transcript or proteomic data;gbkey=mRNA;gene=GTF2H2C;product=GTF2H2 family member C;transcript_id=gi|148922851
LJII01000044.1	BestRefSeq	exon	19432392	19432497	.	+	.	ID=id491;Parent=rna94;Dbxref=GeneID:728340,Genbank:NM_001098728.1,HGNC:HGNC:31394;Note=The RefSeq transcript has 4 substitutions compared to this genomic sequence;exception=annotated by transcript or proteomic data;gbkey=mRNA;gene=GTF2H2C;product=GTF2H2 family member C;transcript_id=gi|148922851
LJII01000044.1	BestRefSeq	exon	19438679	19438769	.	+	.	ID=id492;Parent=rna94;Dbxref=GeneID:728340,Genbank:NM_001098728.1,HGNC:HGNC:31394;Note=The RefSeq transcript has 4 substitutions compared to this genomic sequence;exception=annotated by transcript or proteomic data;gbkey=mRNA;gene=GTF2H2C;product=GTF2H2 family member C;transcript_id=gi|148922851
LJII01000044.1	BestRefSeq	exon	19438988	19439075	.	+	.	ID=id493;Parent=rna94;Dbxref=GeneID:728340,Genbank:NM_001098728.1,HGNC:HGNC:31394;Note=The RefSeq transcript has 4 substitutions compared to this genomic sequence;exception=annotated by transcript or proteomic data;gbkey=mRNA;gene=GTF2H2C;product=GTF2H2 family member C;transcript_id=gi|148922851
LJII01000044.1	BestRefSeq	exon	19439723	19439830	.	+	.	ID=id494;Parent=rna94;Dbxref=GeneID:728340,Genbank:NM_001098728.1,HGNC:HGNC:31394;Note=The RefSeq transcript has 4 substitutions compared to this genomic sequence;exception=annotated by transcript or proteomic data;gbkey=mRNA;gene=GTF2H2C;product=GTF2H2 family member C;transcript_id=gi|148922851
LJII01000044.1	BestRefSeq	exon	19442329	19442392	.	+	.	ID=id495;Parent=rna94;Dbxref=GeneID:728340,Genbank:NM_001098728.1,HGNC:HGNC:31394;Note=The RefSeq transcript has 4 substitutions compared to this genomic sequence;exception=annotated by transcript or proteomic data;gbkey=mRNA;gene=GTF2H2C;product=GTF2H2 family member C;transcript_id=gi|148922851
LJII01000044.1	BestRefSeq	exon	19445547	19445650	.	+	.	ID=id496;Parent=rna94;Dbxref=GeneID:728340,Genbank:NM_001098728.1,HGNC:HGNC:31394;Note=The RefSeq transcript has 4 substitutions compared to this genomic sequence;exception=annotated by transcript or proteomic data;gbkey=mRNA;gene=GTF2H2C;product=GTF2H2 family member C;transcript_id=gi|148922851
LJII01000044.1	BestRefSeq	exon	19446206	19446308	.	+	.	ID=id497;Parent=rna94;Dbxref=GeneID:728340,Genbank:NM_001098728.1,HGNC:HGNC:31394;Note=The RefSeq transcript has 4 substitutions compared to this genomic sequence;exception=annotated by transcript or proteomic data;gbkey=mRNA;gene=GTF2H2C;product=GTF2H2 family member C;transcript_id=gi|148922851
LJII01000044.1	BestRefSeq	exon	19450246	19450285	.	+	.	ID=id498;Parent=rna94;Dbxref=GeneID:728340,Genbank:NM_001098728.1,HGNC:HGNC:31394;Note=The RefSeq transcript has 4 substitutions compared to this genomic sequence;exception=annotated by transcript or proteomic data;gbkey=mRNA;gene=GTF2H2C;product=GTF2H2 family member C;transcript_id=gi|148922851
LJII01000044.1	BestRefSeq	exon	19451996	19452820	.	+	.	ID=id499;Parent=rna94;Dbxref=GeneID:728340,Genbank:NM_001098728.1,HGNC:HGNC:31394;Note=The RefSeq transcript has 4 substitutions compared to this genomic sequence;exception=annotated by transcript or proteomic data;gbkey=mRNA;gene=GTF2H2C;product=GTF2H2 family member C;transcript_id=gi|148922851
LJII01000044.1	BestRefSeq	gene	19420184	19452668	.	+	.	ID=gene93;Dbxref=GeneID:2966,HGNC:HGNC:4656,HPRD:03450,MIM:601748;Name=GTF2H2;description=general transcription factor IIH subunit 2;gbkey=Gene;gene=GTF2H2;gene_synonym=BTF2,BTF2P44,p44,T-BTF2P44,TFIIH
LJII01000044.1	BestRefSeq	mRNA	19420184	19452668	.	+	.	ID=rna95;Parent=gene93;Dbxref=GeneID:2966,Genbank:NM_001515.3,HGNC:HGNC:4656,HPRD:03450,MIM:601748;Name=gi|118136303;Note=The RefSeq transcript has 3 substitutions compared to this genomic sequence;exception=annotated by transcript or proteomic data;gbkey=mRNA;gene=GTF2H2;product=general transcription factor IIH subunit 2;transcript_id=gi|118136303
LJII01000044.1	BestRefSeq	exon	19420184	19420360	.	+	.	ID=id500;Parent=rna95;Dbxref=GeneID:2966,Genbank:NM_001515.3,HGNC:HGNC:4656,HPRD:03450,MIM:601748;Note=The RefSeq transcript has 3 substitutions compared to this genomic sequence;exception=annotated by transcript or proteomic data;gbkey=mRNA;gene=GTF2H2;product=general transcription factor IIH subunit 2;transcript_id=gi|118136303
LJII01000044.1	BestRefSeq	exon	19425053	19425141	.	+	.	ID=id501;Parent=rna95;Dbxref=GeneID:2966,Genbank:NM_001515.3,HGNC:HGNC:4656,HPRD:03450,MIM:601748;Note=The RefSeq transcript has 3 substitutions compared to this genomic sequence;exception=annotated by transcript or proteomic data;gbkey=mRNA;gene=GTF2H2;product=general transcription factor IIH subunit 2;transcript_id=gi|118136303
LJII01000044.1	BestRefSeq	exon	19426084	19426161	.	+	.	ID=id502;Parent=rna95;Dbxref=GeneID:2966,Genbank:NM_001515.3,HGNC:HGNC:4656,HPRD:03450,MIM:601748;Note=The RefSeq transcript has 3 substitutions compared to this genomic sequence;exception=annotated by transcript or proteomic data;gbkey=mRNA;gene=GTF2H2;product=general transcription factor IIH subunit 2;transcript_id=gi|118136303
LJII01000044.1	BestRefSeq	exon	19426540	19426576	.	+	.	ID=id503;Parent=rna95;Dbxref=GeneID:2966,Genbank:NM_001515.3,HGNC:HGNC:4656,HPRD:03450,MIM:601748;Note=The RefSeq transcript has 3 substitutions compared to this genomic sequence;exception=annotated by transcript or proteomic data;gbkey=mRNA;gene=GTF2H2;product=general transcription factor IIH subunit 2;transcript_id=gi|118136303
LJII01000044.1	BestRefSeq	exon	19426918	19427004	.	+	.	ID=id504;Parent=rna95;Dbxref=GeneID:2966,Genbank:NM_001515.3,HGNC:HGNC:4656,HPRD:03450,MIM:601748;Note=The RefSeq transcript has 3 substitutions compared to this genomic sequence;exception=annotated by transcript or proteomic data;gbkey=mRNA;gene=GTF2H2;product=general transcription factor IIH subunit 2;transcript_id=gi|118136303
LJII01000044.1	BestRefSeq	exon	19427678	19427728	.	+	.	ID=id505;Parent=rna95;Dbxref=GeneID:2966,Genbank:NM_001515.3,HGNC:HGNC:4656,HPRD:03450,MIM:601748;Note=The RefSeq transcript has 3 substitutions compared to this genomic sequence;exception=annotated by transcript or proteomic data;gbkey=mRNA;gene=GTF2H2;product=general transcription factor IIH subunit 2;transcript_id=gi|118136303
LJII01000044.1	BestRefSeq	exon	19428104	19428158	.	+	.	ID=id506;Parent=rna95;Dbxref=GeneID:2966,Genbank:NM_001515.3,HGNC:HGNC:4656,HPRD:03450,MIM:601748;Note=The RefSeq transcript has 3 substitutions compared to this genomic sequence;exception=annotated by transcript or proteomic data;gbkey=mRNA;gene=GTF2H2;product=general transcription factor IIH subunit 2;transcript_id=gi|118136303
LJII01000044.1	BestRefSeq	exon	19432392	19432497	.	+	.	ID=id507;Parent=rna95;Dbxref=GeneID:2966,Genbank:NM_001515.3,HGNC:HGNC:4656,HPRD:03450,MIM:601748;Note=The RefSeq transcript has 3 substitutions compared to this genomic sequence;exception=annotated by transcript or proteomic data;gbkey=mRNA;gene=GTF2H2;product=general transcription factor IIH subunit 2;transcript_id=gi|118136303
LJII01000044.1	BestRefSeq	exon	19438679	19438769	.	+	.	ID=id508;Parent=rna95;Dbxref=GeneID:2966,Genbank:NM_001515.3,HGNC:HGNC:4656,HPRD:03450,MIM:601748;Note=The RefSeq transcript has 3 substitutions compared to this genomic sequence;exception=annotated by transcript or proteomic data;gbkey=mRNA;gene=GTF2H2;product=general transcription factor IIH subunit 2;transcript_id=gi|118136303
LJII01000044.1	BestRefSeq	exon	19438988	19439075	.	+	.	ID=id509;Parent=rna95;Dbxref=GeneID:2966,Genbank:NM_001515.3,HGNC:HGNC:4656,HPRD:03450,MIM:601748;Note=The RefSeq transcript has 3 substitutions compared to this genomic sequence;exception=annotated by transcript or proteomic data;gbkey=mRNA;gene=GTF2H2;product=general transcription factor IIH subunit 2;transcript_id=gi|118136303
LJII01000044.1	BestRefSeq	exon	19439723	19439830	.	+	.	ID=id510;Parent=rna95;Dbxref=GeneID:2966,Genbank:NM_001515.3,HGNC:HGNC:4656,HPRD:03450,MIM:601748;Note=The RefSeq transcript has 3 substitutions compared to this genomic sequence;exception=annotated by transcript or proteomic data;gbkey=mRNA;gene=GTF2H2;product=general transcription factor IIH subunit 2;transcript_id=gi|118136303
LJII01000044.1	BestRefSeq	exon	19442329	19442392	.	+	.	ID=id511;Parent=rna95;Dbxref=GeneID:2966,Genbank:NM_001515.3,HGNC:HGNC:4656,HPRD:03450,MIM:601748;Note=The RefSeq transcript has 3 substitutions compared to this genomic sequence;exception=annotated by transcript or proteomic data;gbkey=mRNA;gene=GTF2H2;product=general transcription factor IIH subunit 2;transcript_id=gi|118136303
LJII01000044.1	BestRefSeq	exon	19445547	19445650	.	+	.	ID=id512;Parent=rna95;Dbxref=GeneID:2966,Genbank:NM_001515.3,HGNC:HGNC:4656,HPRD:03450,MIM:601748;Note=The RefSeq transcript has 3 substitutions compared to this genomic sequence;exception=annotated by transcript or proteomic data;gbkey=mRNA;gene=GTF2H2;product=general transcription factor IIH subunit 2;transcript_id=gi|118136303
LJII01000044.1	BestRefSeq	exon	19446206	19446308	.	+	.	ID=id513;Parent=rna95;Dbxref=GeneID:2966,Genbank:NM_001515.3,HGNC:HGNC:4656,HPRD:03450,MIM:601748;Note=The RefSeq transcript has 3 substitutions compared to this genomic sequence;exception=annotated by transcript or proteomic data;gbkey=mRNA;gene=GTF2H2;product=general transcription factor IIH subunit 2;transcript_id=gi|118136303
LJII01000044.1	BestRefSeq	exon	19450246	19450285	.	+	.	ID=id514;Parent=rna95;Dbxref=GeneID:2966,Genbank:NM_001515.3,HGNC:HGNC:4656,HPRD:03450,MIM:601748;Note=The RefSeq transcript has 3 substitutions compared to this genomic sequence;exception=annotated by transcript or proteomic data;gbkey=mRNA;gene=GTF2H2;product=general transcription factor IIH subunit 2;transcript_id=gi|118136303
LJII01000044.1	BestRefSeq	exon	19451996	19452668	.	+	.	ID=id515;Parent=rna95;Dbxref=GeneID:2966,Genbank:NM_001515.3,HGNC:HGNC:4656,HPRD:03450,MIM:601748;Note=The RefSeq transcript has 3 substitutions compared to this genomic sequence;exception=annotated by transcript or proteomic data;gbkey=mRNA;gene=GTF2H2;product=general transcription factor IIH subunit 2;transcript_id=gi|118136303
LJII01000044.1	BestRefSeq	CDS	19425086	19425141	.	+	0	ID=cds60;Parent=rna95;Dbxref=GeneID:728340,Genbank:NP_001092198.1,GeneID:2966,HGNC:HGNC:4656,HPRD:03450,MIM:601748;Name=NP_001092198.1;Note=The RefSeq protein has 3 substitutions compared to this genomic sequence;exception=annotated by transcript or proteomic data;gbkey=CDS;gene=GTF2H2;product=general transcription factor IIH subunit 2-like protein;protein_id=NP_001092198.1
LJII01000044.1	BestRefSeq	CDS	19426084	19426161	.	+	1	ID=cds60;Parent=rna95;Dbxref=GeneID:728340,Genbank:NP_001092198.1,GeneID:2966,HGNC:HGNC:4656,HPRD:03450,MIM:601748;Name=NP_001092198.1;Note=The RefSeq protein has 3 substitutions compared to this genomic sequence;exception=annotated by transcript or proteomic data;gbkey=CDS;gene=GTF2H2;product=general transcription factor IIH subunit 2-like protein;protein_id=NP_001092198.1
LJII01000044.1	BestRefSeq	CDS	19426540	19426576	.	+	1	ID=cds60;Parent=rna95;Dbxref=GeneID:728340,Genbank:NP_001092198.1,GeneID:2966,HGNC:HGNC:4656,HPRD:03450,MIM:601748;Name=NP_001092198.1;Note=The RefSeq protein has 3 substitutions compared to this genomic sequence;exception=annotated by transcript or proteomic data;gbkey=CDS;gene=GTF2H2;product=general transcription factor IIH subunit 2-like protein;protein_id=NP_001092198.1
LJII01000044.1	BestRefSeq	CDS	19426918	19427004	.	+	0	ID=cds60;Parent=rna95;Dbxref=GeneID:728340,Genbank:NP_001092198.1,GeneID:2966,HGNC:HGNC:4656,HPRD:03450,MIM:601748;Name=NP_001092198.1;Note=The RefSeq protein has 3 substitutions compared to this genomic sequence;exception=annotated by transcript or proteomic data;gbkey=CDS;gene=GTF2H2;product=general transcription factor IIH subunit 2-like protein;protein_id=NP_001092198.1
LJII01000044.1	BestRefSeq	CDS	19427678	19427728	.	+	0	ID=cds60;Parent=rna95;Dbxref=GeneID:728340,Genbank:NP_001092198.1,GeneID:2966,HGNC:HGNC:4656,HPRD:03450,MIM:601748;Name=NP_001092198.1;Note=The RefSeq protein has 3 substitutions compared to this genomic sequence;exception=annotated by transcript or proteomic data;gbkey=CDS;gene=GTF2H2;product=general transcription factor IIH subunit 2-like protein;protein_id=NP_001092198.1
LJII01000044.1	BestRefSeq	CDS	19428104	19428158	.	+	0	ID=cds60;Parent=rna95;Dbxref=GeneID:728340,Genbank:NP_001092198.1,GeneID:2966,HGNC:HGNC:4656,HPRD:03450,MIM:601748;Name=NP_001092198.1;Note=The RefSeq protein has 3 substitutions compared to this genomic sequence;exception=annotated by transcript or proteomic data;gbkey=CDS;gene=GTF2H2;product=general transcription factor IIH subunit 2-like protein;protein_id=NP_001092198.1
LJII01000044.1	BestRefSeq	CDS	19432392	19432497	.	+	2	ID=cds60;Parent=rna95;Dbxref=GeneID:728340,Genbank:NP_001092198.1,GeneID:2966,HGNC:HGNC:4656,HPRD:03450,MIM:601748;Name=NP_001092198.1;Note=The RefSeq protein has 3 substitutions compared to this genomic sequence;exception=annotated by transcript or proteomic data;gbkey=CDS;gene=GTF2H2;product=general transcription factor IIH subunit 2-like protein;protein_id=NP_001092198.1
LJII01000044.1	BestRefSeq	CDS	19438679	19438769	.	+	1	ID=cds60;Parent=rna95;Dbxref=GeneID:728340,Genbank:NP_001092198.1,GeneID:2966,HGNC:HGNC:4656,HPRD:03450,MIM:601748;Name=NP_001092198.1;Note=The RefSeq protein has 3 substitutions compared to this genomic sequence;exception=annotated by transcript or proteomic data;gbkey=CDS;gene=GTF2H2;product=general transcription factor IIH subunit 2-like protein;protein_id=NP_001092198.1
LJII01000044.1	BestRefSeq	CDS	19438988	19439075	.	+	0	ID=cds60;Parent=rna95;Dbxref=GeneID:728340,Genbank:NP_001092198.1,GeneID:2966,HGNC:HGNC:4656,HPRD:03450,MIM:601748;Name=NP_001092198.1;Note=The RefSeq protein has 3 substitutions compared to this genomic sequence;exception=annotated by transcript or proteomic data;gbkey=CDS;gene=GTF2H2;product=general transcription factor IIH subunit 2-like protein;protein_id=NP_001092198.1
LJII01000044.1	BestRefSeq	CDS	19439723	19439830	.	+	2	ID=cds60;Parent=rna95;Dbxref=GeneID:728340,Genbank:NP_001092198.1,GeneID:2966,HGNC:HGNC:4656,HPRD:03450,MIM:601748;Name=NP_001092198.1;Note=The RefSeq protein has 3 substitutions compared to this genomic sequence;exception=annotated by transcript or proteomic data;gbkey=CDS;gene=GTF2H2;product=general transcription factor IIH subunit 2-like protein;protein_id=NP_001092198.1
LJII01000044.1	BestRefSeq	CDS	19442329	19442392	.	+	2	ID=cds60;Parent=rna95;Dbxref=GeneID:728340,Genbank:NP_001092198.1,GeneID:2966,HGNC:HGNC:4656,HPRD:03450,MIM:601748;Name=NP_001092198.1;Note=The RefSeq protein has 3 substitutions compared to this genomic sequence;exception=annotated by transcript or proteomic data;gbkey=CDS;gene=GTF2H2;product=general transcription factor IIH subunit 2-like protein;protein_id=NP_001092198.1
LJII01000044.1	BestRefSeq	CDS	19445547	19445650	.	+	1	ID=cds60;Parent=rna95;Dbxref=GeneID:728340,Genbank:NP_001092198.1,GeneID:2966,HGNC:HGNC:4656,HPRD:03450,MIM:601748;Name=NP_001092198.1;Note=The RefSeq protein has 3 substitutions compared to this genomic sequence;exception=annotated by transcript or proteomic data;gbkey=CDS;gene=GTF2H2;product=general transcription factor IIH subunit 2-like protein;protein_id=NP_001092198.1
LJII01000044.1	BestRefSeq	CDS	19446206	19446308	.	+	2	ID=cds60;Parent=rna95;Dbxref=GeneID:728340,Genbank:NP_001092198.1,GeneID:2966,HGNC:HGNC:4656,HPRD:03450,MIM:601748;Name=NP_001092198.1;Note=The RefSeq protein has 3 substitutions compared to this genomic sequence;exception=annotated by transcript or proteomic data;gbkey=CDS;gene=GTF2H2;product=general transcription factor IIH subunit 2-like protein;protein_id=NP_001092198.1
LJII01000044.1	BestRefSeq	CDS	19450246	19450285	.	+	1	ID=cds60;Parent=rna95;Dbxref=GeneID:728340,Genbank:NP_001092198.1,GeneID:2966,HGNC:HGNC:4656,HPRD:03450,MIM:601748;Name=NP_001092198.1;Note=The RefSeq protein has 3 substitutions compared to this genomic sequence;exception=annotated by transcript or proteomic data;gbkey=CDS;gene=GTF2H2;product=general transcription factor IIH subunit 2-like protein;protein_id=NP_001092198.1
LJII01000044.1	BestRefSeq	CDS	19451996	19452115	.	+	0	ID=cds60;Parent=rna95;Dbxref=GeneID:728340,Genbank:NP_001092198.1,GeneID:2966,HGNC:HGNC:4656,HPRD:03450,MIM:601748;Name=NP_001092198.1;Note=The RefSeq protein has 3 substitutions compared to this genomic sequence;exception=annotated by transcript or proteomic data;gbkey=CDS;gene=GTF2H2;product=general transcription factor IIH subunit 2-like protein;protein_id=NP_001092198.1
LJII01000044.1	BestRefSeq	CDS	19425086	19425141	.	+	0	ID=cds61;Parent=rna95;Dbxref=GeneID:2966,Genbank:NP_001506.1,HGNC:HGNC:4656,HPRD:03450,MIM:601748;Name=NP_001506.1;gbkey=CDS;gene=GTF2H2;product=general transcription factor IIH subunit 2;protein_id=NP_001506.1
LJII01000044.1	BestRefSeq	CDS	19426084	19426161	.	+	1	ID=cds61;Parent=rna95;Dbxref=GeneID:2966,Genbank:NP_001506.1,HGNC:HGNC:4656,HPRD:03450,MIM:601748;Name=NP_001506.1;gbkey=CDS;gene=GTF2H2;product=general transcription factor IIH subunit 2;protein_id=NP_001506.1
LJII01000044.1	BestRefSeq	CDS	19426540	19426576	.	+	1	ID=cds61;Parent=rna95;Dbxref=GeneID:2966,Genbank:NP_001506.1,HGNC:HGNC:4656,HPRD:03450,MIM:601748;Name=NP_001506.1;gbkey=CDS;gene=GTF2H2;product=general transcription factor IIH subunit 2;protein_id=NP_001506.1
LJII01000044.1	BestRefSeq	CDS	19426918	19427004	.	+	0	ID=cds61;Parent=rna95;Dbxref=GeneID:2966,Genbank:NP_001506.1,HGNC:HGNC:4656,HPRD:03450,MIM:601748;Name=NP_001506.1;gbkey=CDS;gene=GTF2H2;product=general transcription factor IIH subunit 2;protein_id=NP_001506.1
LJII01000044.1	BestRefSeq	CDS	19427678	19427728	.	+	0	ID=cds61;Parent=rna95;Dbxref=GeneID:2966,Genbank:NP_001506.1,HGNC:HGNC:4656,HPRD:03450,MIM:601748;Name=NP_001506.1;gbkey=CDS;gene=GTF2H2;product=general transcription factor IIH subunit 2;protein_id=NP_001506.1
LJII01000044.1	BestRefSeq	CDS	19428104	19428158	.	+	0	ID=cds61;Parent=rna95;Dbxref=GeneID:2966,Genbank:NP_001506.1,HGNC:HGNC:4656,HPRD:03450,MIM:601748;Name=NP_001506.1;gbkey=CDS;gene=GTF2H2;product=general transcription factor IIH subunit 2;protein_id=NP_001506.1
LJII01000044.1	BestRefSeq	CDS	19432392	19432497	.	+	2	ID=cds61;Parent=rna95;Dbxref=GeneID:2966,Genbank:NP_001506.1,HGNC:HGNC:4656,HPRD:03450,MIM:601748;Name=NP_001506.1;gbkey=CDS;gene=GTF2H2;product=general transcription factor IIH subunit 2;protein_id=NP_001506.1
LJII01000044.1	BestRefSeq	CDS	19438679	19438769	.	+	1	ID=cds61;Parent=rna95;Dbxref=GeneID:2966,Genbank:NP_001506.1,HGNC:HGNC:4656,HPRD:03450,MIM:601748;Name=NP_001506.1;gbkey=CDS;gene=GTF2H2;product=general transcription factor IIH subunit 2;protein_id=NP_001506.1
LJII01000044.1	BestRefSeq	CDS	19438988	19439075	.	+	0	ID=cds61;Parent=rna95;Dbxref=GeneID:2966,Genbank:NP_001506.1,HGNC:HGNC:4656,HPRD:03450,MIM:601748;Name=NP_001506.1;gbkey=CDS;gene=GTF2H2;product=general transcription factor IIH subunit 2;protein_id=NP_001506.1
LJII01000044.1	BestRefSeq	CDS	19439723	19439830	.	+	2	ID=cds61;Parent=rna95;Dbxref=GeneID:2966,Genbank:NP_001506.1,HGNC:HGNC:4656,HPRD:03450,MIM:601748;Name=NP_001506.1;gbkey=CDS;gene=GTF2H2;product=general transcription factor IIH subunit 2;protein_id=NP_001506.1
LJII01000044.1	BestRefSeq	CDS	19442329	19442392	.	+	2	ID=cds61;Parent=rna95;Dbxref=GeneID:2966,Genbank:NP_001506.1,HGNC:HGNC:4656,HPRD:03450,MIM:601748;Name=NP_001506.1;gbkey=CDS;gene=GTF2H2;product=general transcription factor IIH subunit 2;protein_id=NP_001506.1
LJII01000044.1	BestRefSeq	CDS	19445547	19445650	.	+	1	ID=cds61;Parent=rna95;Dbxref=GeneID:2966,Genbank:NP_001506.1,HGNC:HGNC:4656,HPRD:03450,MIM:601748;Name=NP_001506.1;gbkey=CDS;gene=GTF2H2;product=general transcription factor IIH subunit 2;protein_id=NP_001506.1
LJII01000044.1	BestRefSeq	CDS	19446206	19446308	.	+	2	ID=cds61;Parent=rna95;Dbxref=GeneID:2966,Genbank:NP_001506.1,HGNC:HGNC:4656,HPRD:03450,MIM:601748;Name=NP_001506.1;gbkey=CDS;gene=GTF2H2;product=general transcription factor IIH subunit 2;protein_id=NP_001506.1
LJII01000044.1	BestRefSeq	CDS	19450246	19450285	.	+	1	ID=cds61;Parent=rna95;Dbxref=GeneID:2966,Genbank:NP_001506.1,HGNC:HGNC:4656,HPRD:03450,MIM:601748;Name=NP_001506.1;gbkey=CDS;gene=GTF2H2;product=general transcription factor IIH subunit 2;protein_id=NP_001506.1
LJII01000044.1	BestRefSeq	CDS	19451996	19452115	.	+	0	ID=cds61;Parent=rna95;Dbxref=GeneID:2966,Genbank:NP_001506.1,HGNC:HGNC:4656,HPRD:03450,MIM:601748;Name=NP_001506.1;gbkey=CDS;gene=GTF2H2;product=general transcription factor IIH subunit 2;protein_id=NP_001506.1
###
LJII01000044.1	BestRefSeq	gene	19420184	19452668	.	+	.	ID=gene94;Dbxref=GeneID:2966,HGNC:HGNC:4656,HPRD:03450,MIM:601748;Name=GTF2H2;description=general transcription factor IIH subunit 2;gbkey=Gene;gene=GTF2H2;gene_synonym=BTF2,BTF2P44,p44,T-BTF2P44,TFIIH
LJII01000044.1	BestRefSeq	mRNA	19420184	19452668	.	+	.	ID=rna96;Parent=gene94;Dbxref=GeneID:2966,Genbank:NM_001515.3,HGNC:HGNC:4656,HPRD:03450,MIM:601748;Name=gi|118136303;Note=The RefSeq transcript has 3 substitutions compared to this genomic sequence;exception=annotated by transcript or proteomic data;gbkey=mRNA;gene=GTF2H2;product=general transcription factor IIH subunit 2;transcript_id=gi|118136303
LJII01000044.1	BestRefSeq	exon	19420184	19420360	.	+	.	ID=id516;Parent=rna96;Dbxref=GeneID:2966,Genbank:NM_001515.3,HGNC:HGNC:4656,HPRD:03450,MIM:601748;Note=The RefSeq transcript has 3 substitutions compared to this genomic sequence;exception=annotated by transcript or proteomic data;gbkey=mRNA;gene=GTF2H2;product=general transcription factor IIH subunit 2;transcript_id=gi|118136303
LJII01000044.1	BestRefSeq	exon	19425053	19425141	.	+	.	ID=id517;Parent=rna96;Dbxref=GeneID:2966,Genbank:NM_001515.3,HGNC:HGNC:4656,HPRD:03450,MIM:601748;Note=The RefSeq transcript has 3 substitutions compared to this genomic sequence;exception=annotated by transcript or proteomic data;gbkey=mRNA;gene=GTF2H2;product=general transcription factor IIH subunit 2;transcript_id=gi|118136303
LJII01000044.1	BestRefSeq	exon	19426084	19426161	.	+	.	ID=id518;Parent=rna96;Dbxref=GeneID:2966,Genbank:NM_001515.3,HGNC:HGNC:4656,HPRD:03450,MIM:601748;Note=The RefSeq transcript has 3 substitutions compared to this genomic sequence;exception=annotated by transcript or proteomic data;gbkey=mRNA;gene=GTF2H2;product=general transcription factor IIH subunit 2;transcript_id=gi|118136303
LJII01000044.1	BestRefSeq	exon	19426540	19426576	.	+	.	ID=id519;Parent=rna96;Dbxref=GeneID:2966,Genbank:NM_001515.3,HGNC:HGNC:4656,HPRD:03450,MIM:601748;Note=The RefSeq transcript has 3 substitutions compared to this genomic sequence;exception=annotated by transcript or proteomic data;gbkey=mRNA;gene=GTF2H2;product=general transcription factor IIH subunit 2;transcript_id=gi|118136303
LJII01000044.1	BestRefSeq	exon	19426918	19427004	.	+	.	ID=id520;Parent=rna96;Dbxref=GeneID:2966,Genbank:NM_001515.3,HGNC:HGNC:4656,HPRD:03450,MIM:601748;Note=The RefSeq transcript has 3 substitutions compared to this genomic sequence;exception=annotated by transcript or proteomic data;gbkey=mRNA;gene=GTF2H2;product=general transcription factor IIH subunit 2;transcript_id=gi|118136303
LJII01000044.1	BestRefSeq	exon	19427678	19427728	.	+	.	ID=id521;Parent=rna96;Dbxref=GeneID:2966,Genbank:NM_001515.3,HGNC:HGNC:4656,HPRD:03450,MIM:601748;Note=The RefSeq transcript has 3 substitutions compared to this genomic sequence;exception=annotated by transcript or proteomic data;gbkey=mRNA;gene=GTF2H2;product=general transcription factor IIH subunit 2;transcript_id=gi|118136303
LJII01000044.1	BestRefSeq	exon	19428104	19428158	.	+	.	ID=id522;Parent=rna96;Dbxref=GeneID:2966,Genbank:NM_001515.3,HGNC:HGNC:4656,HPRD:03450,MIM:601748;Note=The RefSeq transcript has 3 substitutions compared to this genomic sequence;exception=annotated by transcript or proteomic data;gbkey=mRNA;gene=GTF2H2;product=general transcription factor IIH subunit 2;transcript_id=gi|118136303
LJII01000044.1	BestRefSeq	exon	19432392	19432497	.	+	.	ID=id523;Parent=rna96;Dbxref=GeneID:2966,Genbank:NM_001515.3,HGNC:HGNC:4656,HPRD:03450,MIM:601748;Note=The RefSeq transcript has 3 substitutions compared to this genomic sequence;exception=annotated by transcript or proteomic data;gbkey=mRNA;gene=GTF2H2;product=general transcription factor IIH subunit 2;transcript_id=gi|118136303
LJII01000044.1	BestRefSeq	exon	19438679	19438769	.	+	.	ID=id524;Parent=rna96;Dbxref=GeneID:2966,Genbank:NM_001515.3,HGNC:HGNC:4656,HPRD:03450,MIM:601748;Note=The RefSeq transcript has 3 substitutions compared to this genomic sequence;exception=annotated by transcript or proteomic data;gbkey=mRNA;gene=GTF2H2;product=general transcription factor IIH subunit 2;transcript_id=gi|118136303
LJII01000044.1	BestRefSeq	exon	19438988	19439075	.	+	.	ID=id525;Parent=rna96;Dbxref=GeneID:2966,Genbank:NM_001515.3,HGNC:HGNC:4656,HPRD:03450,MIM:601748;Note=The RefSeq transcript has 3 substitutions compared to this genomic sequence;exception=annotated by transcript or proteomic data;gbkey=mRNA;gene=GTF2H2;product=general transcription factor IIH subunit 2;transcript_id=gi|118136303
LJII01000044.1	BestRefSeq	exon	19439723	19439830	.	+	.	ID=id526;Parent=rna96;Dbxref=GeneID:2966,Genbank:NM_001515.3,HGNC:HGNC:4656,HPRD:03450,MIM:601748;Note=The RefSeq transcript has 3 substitutions compared to this genomic sequence;exception=annotated by transcript or proteomic data;gbkey=mRNA;gene=GTF2H2;product=general transcription factor IIH subunit 2;transcript_id=gi|118136303
LJII01000044.1	BestRefSeq	exon	19442329	19442392	.	+	.	ID=id527;Parent=rna96;Dbxref=GeneID:2966,Genbank:NM_001515.3,HGNC:HGNC:4656,HPRD:03450,MIM:601748;Note=The RefSeq transcript has 3 substitutions compared to this genomic sequence;exception=annotated by transcript or proteomic data;gbkey=mRNA;gene=GTF2H2;product=general transcription factor IIH subunit 2;transcript_id=gi|118136303
LJII01000044.1	BestRefSeq	exon	19445547	19445650	.	+	.	ID=id528;Parent=rna96;Dbxref=GeneID:2966,Genbank:NM_001515.3,HGNC:HGNC:4656,HPRD:03450,MIM:601748;Note=The RefSeq transcript has 3 substitutions compared to this genomic sequence;exception=annotated by transcript or proteomic data;gbkey=mRNA;gene=GTF2H2;product=general transcription factor IIH subunit 2;transcript_id=gi|118136303
LJII01000044.1	BestRefSeq	exon	19446206	19446308	.	+	.	ID=id529;Parent=rna96;Dbxref=GeneID:2966,Genbank:NM_001515.3,HGNC:HGNC:4656,HPRD:03450,MIM:601748;Note=The RefSeq transcript has 3 substitutions compared to this genomic sequence;exception=annotated by transcript or proteomic data;gbkey=mRNA;gene=GTF2H2;product=general transcription factor IIH subunit 2;transcript_id=gi|118136303
LJII01000044.1	BestRefSeq	exon	19450246	19450285	.	+	.	ID=id530;Parent=rna96;Dbxref=GeneID:2966,Genbank:NM_001515.3,HGNC:HGNC:4656,HPRD:03450,MIM:601748;Note=The RefSeq transcript has 3 substitutions compared to this genomic sequence;exception=annotated by transcript or proteomic data;gbkey=mRNA;gene=GTF2H2;product=general transcription factor IIH subunit 2;transcript_id=gi|118136303
LJII01000044.1	BestRefSeq	exon	19451996	19452668	.	+	.	ID=id531;Parent=rna96;Dbxref=GeneID:2966,Genbank:NM_001515.3,HGNC:HGNC:4656,HPRD:03450,MIM:601748;Note=The RefSeq transcript has 3 substitutions compared to this genomic sequence;exception=annotated by transcript or proteomic data;gbkey=mRNA;gene=GTF2H2;product=general transcription factor IIH subunit 2;transcript_id=gi|118136303
LJII01000044.1	BestRefSeq	gene	19420204	19452442	.	+	.	ID=gene95;Dbxref=GeneID:730394,HGNC:HGNC:35418;Name=GTF2H2C_2;description=GTF2H2 family member C%2C copy 2;gbkey=Gene;gene=GTF2H2C_2;gene_synonym=GTF2H2D
LJII01000044.1	BestRefSeq	mRNA	19420204	19452442	.	+	.	ID=rna97;Parent=gene95;Dbxref=GeneID:730394,Genbank:NM_001042490.3,HGNC:HGNC:35418;Name=gi|142386122;Note=The RefSeq transcript has 4 substitutions compared to this genomic sequence;exception=annotated by transcript or proteomic data;gbkey=mRNA;gene=GTF2H2C_2;product=GTF2H2 family member C%2C copy 2;transcript_id=gi|142386122
LJII01000044.1	BestRefSeq	exon	19420204	19420360	.	+	.	ID=id532;Parent=rna97;Dbxref=GeneID:730394,Genbank:NM_001042490.3,HGNC:HGNC:35418;Note=The RefSeq transcript has 4 substitutions compared to this genomic sequence;exception=annotated by transcript or proteomic data;gbkey=mRNA;gene=GTF2H2C_2;product=GTF2H2 family member C%2C copy 2;transcript_id=gi|142386122
LJII01000044.1	BestRefSeq	exon	19422628	19422725	.	+	.	ID=id533;Parent=rna97;Dbxref=GeneID:730394,Genbank:NM_001042490.3,HGNC:HGNC:35418;Note=The RefSeq transcript has 4 substitutions compared to this genomic sequence;exception=annotated by transcript or proteomic data;gbkey=mRNA;gene=GTF2H2C_2;product=GTF2H2 family member C%2C copy 2;transcript_id=gi|142386122
LJII01000044.1	BestRefSeq	exon	19425053	19425141	.	+	.	ID=id534;Parent=rna97;Dbxref=GeneID:730394,Genbank:NM_001042490.3,HGNC:HGNC:35418;Note=The RefSeq transcript has 4 substitutions compared to this genomic sequence;exception=annotated by transcript or proteomic data;gbkey=mRNA;gene=GTF2H2C_2;product=GTF2H2 family member C%2C copy 2;transcript_id=gi|142386122
LJII01000044.1	BestRefSeq	exon	19426084	19426161	.	+	.	ID=id535;Parent=rna97;Dbxref=GeneID:730394,Genbank:NM_001042490.3,HGNC:HGNC:35418;Note=The RefSeq transcript has 4 substitutions compared to this genomic sequence;exception=annotated by transcript or proteomic data;gbkey=mRNA;gene=GTF2H2C_2;product=GTF2H2 family member C%2C copy 2;transcript_id=gi|142386122
LJII01000044.1	BestRefSeq	exon	19426540	19426576	.	+	.	ID=id536;Parent=rna97;Dbxref=GeneID:730394,Genbank:NM_001042490.3,HGNC:HGNC:35418;Note=The RefSeq transcript has 4 substitutions compared to this genomic sequence;exception=annotated by transcript or proteomic data;gbkey=mRNA;gene=GTF2H2C_2;product=GTF2H2 family member C%2C copy 2;transcript_id=gi|142386122
LJII01000044.1	BestRefSeq	exon	19426918	19427004	.	+	.	ID=id537;Parent=rna97;Dbxref=GeneID:730394,Genbank:NM_001042490.3,HGNC:HGNC:35418;Note=The RefSeq transcript has 4 substitutions compared to this genomic sequence;exception=annotated by transcript or proteomic data;gbkey=mRNA;gene=GTF2H2C_2;product=GTF2H2 family member C%2C copy 2;transcript_id=gi|142386122
LJII01000044.1	BestRefSeq	exon	19427678	19427728	.	+	.	ID=id538;Parent=rna97;Dbxref=GeneID:730394,Genbank:NM_001042490.3,HGNC:HGNC:35418;Note=The RefSeq transcript has 4 substitutions compared to this genomic sequence;exception=annotated by transcript or proteomic data;gbkey=mRNA;gene=GTF2H2C_2;product=GTF2H2 family member C%2C copy 2;transcript_id=gi|142386122
LJII01000044.1	BestRefSeq	exon	19428104	19428158	.	+	.	ID=id539;Parent=rna97;Dbxref=GeneID:730394,Genbank:NM_001042490.3,HGNC:HGNC:35418;Note=The RefSeq transcript has 4 substitutions compared to this genomic sequence;exception=annotated by transcript or proteomic data;gbkey=mRNA;gene=GTF2H2C_2;product=GTF2H2 family member C%2C copy 2;transcript_id=gi|142386122
LJII01000044.1	BestRefSeq	exon	19432392	19432497	.	+	.	ID=id540;Parent=rna97;Dbxref=GeneID:730394,Genbank:NM_001042490.3,HGNC:HGNC:35418;Note=The RefSeq transcript has 4 substitutions compared to this genomic sequence;exception=annotated by transcript or proteomic data;gbkey=mRNA;gene=GTF2H2C_2;product=GTF2H2 family member C%2C copy 2;transcript_id=gi|142386122
LJII01000044.1	BestRefSeq	exon	19438679	19438769	.	+	.	ID=id541;Parent=rna97;Dbxref=GeneID:730394,Genbank:NM_001042490.3,HGNC:HGNC:35418;Note=The RefSeq transcript has 4 substitutions compared to this genomic sequence;exception=annotated by transcript or proteomic data;gbkey=mRNA;gene=GTF2H2C_2;product=GTF2H2 family member C%2C copy 2;transcript_id=gi|142386122
LJII01000044.1	BestRefSeq	exon	19438988	19439075	.	+	.	ID=id542;Parent=rna97;Dbxref=GeneID:730394,Genbank:NM_001042490.3,HGNC:HGNC:35418;Note=The RefSeq transcript has 4 substitutions compared to this genomic sequence;exception=annotated by transcript or proteomic data;gbkey=mRNA;gene=GTF2H2C_2;product=GTF2H2 family member C%2C copy 2;transcript_id=gi|142386122
LJII01000044.1	BestRefSeq	exon	19439723	19439830	.	+	.	ID=id543;Parent=rna97;Dbxref=GeneID:730394,Genbank:NM_001042490.3,HGNC:HGNC:35418;Note=The RefSeq transcript has 4 substitutions compared to this genomic sequence;exception=annotated by transcript or proteomic data;gbkey=mRNA;gene=GTF2H2C_2;product=GTF2H2 family member C%2C copy 2;transcript_id=gi|142386122
LJII01000044.1	BestRefSeq	exon	19442329	19442392	.	+	.	ID=id544;Parent=rna97;Dbxref=GeneID:730394,Genbank:NM_001042490.3,HGNC:HGNC:35418;Note=The RefSeq transcript has 4 substitutions compared to this genomic sequence;exception=annotated by transcript or proteomic data;gbkey=mRNA;gene=GTF2H2C_2;product=GTF2H2 family member C%2C copy 2;transcript_id=gi|142386122
LJII01000044.1	BestRefSeq	exon	19445547	19445650	.	+	.	ID=id545;Parent=rna97;Dbxref=GeneID:730394,Genbank:NM_001042490.3,HGNC:HGNC:35418;Note=The RefSeq transcript has 4 substitutions compared to this genomic sequence;exception=annotated by transcript or proteomic data;gbkey=mRNA;gene=GTF2H2C_2;product=GTF2H2 family member C%2C copy 2;transcript_id=gi|142386122
LJII01000044.1	BestRefSeq	exon	19446206	19446308	.	+	.	ID=id546;Parent=rna97;Dbxref=GeneID:730394,Genbank:NM_001042490.3,HGNC:HGNC:35418;Note=The RefSeq transcript has 4 substitutions compared to this genomic sequence;exception=annotated by transcript or proteomic data;gbkey=mRNA;gene=GTF2H2C_2;product=GTF2H2 family member C%2C copy 2;transcript_id=gi|142386122
LJII01000044.1	BestRefSeq	exon	19450246	19450285	.	+	.	ID=id547;Parent=rna97;Dbxref=GeneID:730394,Genbank:NM_001042490.3,HGNC:HGNC:35418;Note=The RefSeq transcript has 4 substitutions compared to this genomic sequence;exception=annotated by transcript or proteomic data;gbkey=mRNA;gene=GTF2H2C_2;product=GTF2H2 family member C%2C copy 2;transcript_id=gi|142386122
LJII01000044.1	BestRefSeq	exon	19451996	19452442	.	+	.	ID=id548;Parent=rna97;Dbxref=GeneID:730394,Genbank:NM_001042490.3,HGNC:HGNC:35418;Note=The RefSeq transcript has 4 substitutions compared to this genomic sequence;exception=annotated by transcript or proteomic data;gbkey=mRNA;gene=GTF2H2C_2;product=GTF2H2 family member C%2C copy 2;transcript_id=gi|142386122
LJII01000044.1	BestRefSeq	CDS	19425086	19425141	.	+	0	ID=cds62;Parent=rna97;Dbxref=GeneID:730394,Genbank:NP_001035955.1,HGNC:HGNC:35418;Name=NP_001035955.1;Note=The RefSeq protein has 3 substitutions compared to this genomic sequence;exception=annotated by transcript or proteomic data;gbkey=CDS;gene=GTF2H2C_2;product=general transcription factor IIH subunit 2-like protein;protein_id=NP_001035955.1
LJII01000044.1	BestRefSeq	CDS	19426084	19426161	.	+	1	ID=cds62;Parent=rna97;Dbxref=GeneID:730394,Genbank:NP_001035955.1,HGNC:HGNC:35418;Name=NP_001035955.1;Note=The RefSeq protein has 3 substitutions compared to this genomic sequence;exception=annotated by transcript or proteomic data;gbkey=CDS;gene=GTF2H2C_2;product=general transcription factor IIH subunit 2-like protein;protein_id=NP_001035955.1
LJII01000044.1	BestRefSeq	CDS	19426540	19426576	.	+	1	ID=cds62;Parent=rna97;Dbxref=GeneID:730394,Genbank:NP_001035955.1,HGNC:HGNC:35418;Name=NP_001035955.1;Note=The RefSeq protein has 3 substitutions compared to this genomic sequence;exception=annotated by transcript or proteomic data;gbkey=CDS;gene=GTF2H2C_2;product=general transcription factor IIH subunit 2-like protein;protein_id=NP_001035955.1
LJII01000044.1	BestRefSeq	CDS	19426918	19427004	.	+	0	ID=cds62;Parent=rna97;Dbxref=GeneID:730394,Genbank:NP_001035955.1,HGNC:HGNC:35418;Name=NP_001035955.1;Note=The RefSeq protein has 3 substitutions compared to this genomic sequence;exception=annotated by transcript or proteomic data;gbkey=CDS;gene=GTF2H2C_2;product=general transcription factor IIH subunit 2-like protein;protein_id=NP_001035955.1
LJII01000044.1	BestRefSeq	CDS	19427678	19427728	.	+	0	ID=cds62;Parent=rna97;Dbxref=GeneID:730394,Genbank:NP_001035955.1,HGNC:HGNC:35418;Name=NP_001035955.1;Note=The RefSeq protein has 3 substitutions compared to this genomic sequence;exception=annotated by transcript or proteomic data;gbkey=CDS;gene=GTF2H2C_2;product=general transcription factor IIH subunit 2-like protein;protein_id=NP_001035955.1
LJII01000044.1	BestRefSeq	CDS	19428104	19428158	.	+	0	ID=cds62;Parent=rna97;Dbxref=GeneID:730394,Genbank:NP_001035955.1,HGNC:HGNC:35418;Name=NP_001035955.1;Note=The RefSeq protein has 3 substitutions compared to this genomic sequence;exception=annotated by transcript or proteomic data;gbkey=CDS;gene=GTF2H2C_2;product=general transcription factor IIH subunit 2-like protein;protein_id=NP_001035955.1
LJII01000044.1	BestRefSeq	CDS	19432392	19432497	.	+	2	ID=cds62;Parent=rna97;Dbxref=GeneID:730394,Genbank:NP_001035955.1,HGNC:HGNC:35418;Name=NP_001035955.1;Note=The RefSeq protein has 3 substitutions compared to this genomic sequence;exception=annotated by transcript or proteomic data;gbkey=CDS;gene=GTF2H2C_2;product=general transcription factor IIH subunit 2-like protein;protein_id=NP_001035955.1
LJII01000044.1	BestRefSeq	CDS	19438679	19438769	.	+	1	ID=cds62;Parent=rna97;Dbxref=GeneID:730394,Genbank:NP_001035955.1,HGNC:HGNC:35418;Name=NP_001035955.1;Note=The RefSeq protein has 3 substitutions compared to this genomic sequence;exception=annotated by transcript or proteomic data;gbkey=CDS;gene=GTF2H2C_2;product=general transcription factor IIH subunit 2-like protein;protein_id=NP_001035955.1
LJII01000044.1	BestRefSeq	CDS	19438988	19439075	.	+	0	ID=cds62;Parent=rna97;Dbxref=GeneID:730394,Genbank:NP_001035955.1,HGNC:HGNC:35418;Name=NP_001035955.1;Note=The RefSeq protein has 3 substitutions compared to this genomic sequence;exception=annotated by transcript or proteomic data;gbkey=CDS;gene=GTF2H2C_2;product=general transcription factor IIH subunit 2-like protein;protein_id=NP_001035955.1
LJII01000044.1	BestRefSeq	CDS	19439723	19439830	.	+	2	ID=cds62;Parent=rna97;Dbxref=GeneID:730394,Genbank:NP_001035955.1,HGNC:HGNC:35418;Name=NP_001035955.1;Note=The RefSeq protein has 3 substitutions compared to this genomic sequence;exception=annotated by transcript or proteomic data;gbkey=CDS;gene=GTF2H2C_2;product=general transcription factor IIH subunit 2-like protein;protein_id=NP_001035955.1
LJII01000044.1	BestRefSeq	CDS	19442329	19442392	.	+	2	ID=cds62;Parent=rna97;Dbxref=GeneID:730394,Genbank:NP_001035955.1,HGNC:HGNC:35418;Name=NP_001035955.1;Note=The RefSeq protein has 3 substitutions compared to this genomic sequence;exception=annotated by transcript or proteomic data;gbkey=CDS;gene=GTF2H2C_2;product=general transcription factor IIH subunit 2-like protein;protein_id=NP_001035955.1
LJII01000044.1	BestRefSeq	CDS	19445547	19445650	.	+	1	ID=cds62;Parent=rna97;Dbxref=GeneID:730394,Genbank:NP_001035955.1,HGNC:HGNC:35418;Name=NP_001035955.1;Note=The RefSeq protein has 3 substitutions compared to this genomic sequence;exception=annotated by transcript or proteomic data;gbkey=CDS;gene=GTF2H2C_2;product=general transcription factor IIH subunit 2-like protein;protein_id=NP_001035955.1
LJII01000044.1	BestRefSeq	CDS	19446206	19446308	.	+	2	ID=cds62;Parent=rna97;Dbxref=GeneID:730394,Genbank:NP_001035955.1,HGNC:HGNC:35418;Name=NP_001035955.1;Note=The RefSeq protein has 3 substitutions compared to this genomic sequence;exception=annotated by transcript or proteomic data;gbkey=CDS;gene=GTF2H2C_2;product=general transcription factor IIH subunit 2-like protein;protein_id=NP_001035955.1
LJII01000044.1	BestRefSeq	CDS	19450246	19450285	.	+	1	ID=cds62;Parent=rna97;Dbxref=GeneID:730394,Genbank:NP_001035955.1,HGNC:HGNC:35418;Name=NP_001035955.1;Note=The RefSeq protein has 3 substitutions compared to this genomic sequence;exception=annotated by transcript or proteomic data;gbkey=CDS;gene=GTF2H2C_2;product=general transcription factor IIH subunit 2-like protein;protein_id=NP_001035955.1
LJII01000044.1	BestRefSeq	CDS	19451996	19452115	.	+	0	ID=cds62;Parent=rna97;Dbxref=GeneID:730394,Genbank:NP_001035955.1,HGNC:HGNC:35418;Name=NP_001035955.1;Note=The RefSeq protein has 3 substitutions compared to this genomic sequence;exception=annotated by transcript or proteomic data;gbkey=CDS;gene=GTF2H2C_2;product=general transcription factor IIH subunit 2-like protein;protein_id=NP_001035955.1
LJII01000044.1	BestRefSeq	CDS	19425086	19425141	.	+	0	ID=cds63;Parent=rna96;Dbxref=GeneID:2966,Genbank:NP_001506.1,HGNC:HGNC:4656,HPRD:03450,MIM:601748;Name=NP_001506.1;gbkey=CDS;gene=GTF2H2;product=general transcription factor IIH subunit 2;protein_id=NP_001506.1
LJII01000044.1	BestRefSeq	CDS	19426084	19426161	.	+	1	ID=cds63;Parent=rna96;Dbxref=GeneID:2966,Genbank:NP_001506.1,HGNC:HGNC:4656,HPRD:03450,MIM:601748;Name=NP_001506.1;gbkey=CDS;gene=GTF2H2;product=general transcription factor IIH subunit 2;protein_id=NP_001506.1
LJII01000044.1	BestRefSeq	CDS	19426540	19426576	.	+	1	ID=cds63;Parent=rna96;Dbxref=GeneID:2966,Genbank:NP_001506.1,HGNC:HGNC:4656,HPRD:03450,MIM:601748;Name=NP_001506.1;gbkey=CDS;gene=GTF2H2;product=general transcription factor IIH subunit 2;protein_id=NP_001506.1
LJII01000044.1	BestRefSeq	CDS	19426918	19427004	.	+	0	ID=cds63;Parent=rna96;Dbxref=GeneID:2966,Genbank:NP_001506.1,HGNC:HGNC:4656,HPRD:03450,MIM:601748;Name=NP_001506.1;gbkey=CDS;gene=GTF2H2;product=general transcription factor IIH subunit 2;protein_id=NP_001506.1
LJII01000044.1	BestRefSeq	CDS	19427678	19427728	.	+	0	ID=cds63;Parent=rna96;Dbxref=GeneID:2966,Genbank:NP_001506.1,HGNC:HGNC:4656,HPRD:03450,MIM:601748;Name=NP_001506.1;gbkey=CDS;gene=GTF2H2;product=general transcription factor IIH subunit 2;protein_id=NP_001506.1
LJII01000044.1	BestRefSeq	CDS	19428104	19428158	.	+	0	ID=cds63;Parent=rna96;Dbxref=GeneID:2966,Genbank:NP_001506.1,HGNC:HGNC:4656,HPRD:03450,MIM:601748;Name=NP_001506.1;gbkey=CDS;gene=GTF2H2;product=general transcription factor IIH subunit 2;protein_id=NP_001506.1
LJII01000044.1	BestRefSeq	CDS	19432392	19432497	.	+	2	ID=cds63;Parent=rna96;Dbxref=GeneID:2966,Genbank:NP_001506.1,HGNC:HGNC:4656,HPRD:03450,MIM:601748;Name=NP_001506.1;gbkey=CDS;gene=GTF2H2;product=general transcription factor IIH subunit 2;protein_id=NP_001506.1
LJII01000044.1	BestRefSeq	CDS	19438679	19438769	.	+	1	ID=cds63;Parent=rna96;Dbxref=GeneID:2966,Genbank:NP_001506.1,HGNC:HGNC:4656,HPRD:03450,MIM:601748;Name=NP_001506.1;gbkey=CDS;gene=GTF2H2;product=general transcription factor IIH subunit 2;protein_id=NP_001506.1
LJII01000044.1	BestRefSeq	CDS	19438988	19439075	.	+	0	ID=cds63;Parent=rna96;Dbxref=GeneID:2966,Genbank:NP_001506.1,HGNC:HGNC:4656,HPRD:03450,MIM:601748;Name=NP_001506.1;gbkey=CDS;gene=GTF2H2;product=general transcription factor IIH subunit 2;protein_id=NP_001506.1
LJII01000044.1	BestRefSeq	CDS	19439723	19439830	.	+	2	ID=cds63;Parent=rna96;Dbxref=GeneID:2966,Genbank:NP_001506.1,HGNC:HGNC:4656,HPRD:03450,MIM:601748;Name=NP_001506.1;gbkey=CDS;gene=GTF2H2;product=general transcription factor IIH subunit 2;protein_id=NP_001506.1
LJII01000044.1	BestRefSeq	CDS	19442329	19442392	.	+	2	ID=cds63;Parent=rna96;Dbxref=GeneID:2966,Genbank:NP_001506.1,HGNC:HGNC:4656,HPRD:03450,MIM:601748;Name=NP_001506.1;gbkey=CDS;gene=GTF2H2;product=general transcription factor IIH subunit 2;protein_id=NP_001506.1
LJII01000044.1	BestRefSeq	CDS	19445547	19445650	.	+	1	ID=cds63;Parent=rna96;Dbxref=GeneID:2966,Genbank:NP_001506.1,HGNC:HGNC:4656,HPRD:03450,MIM:601748;Name=NP_001506.1;gbkey=CDS;gene=GTF2H2;product=general transcription factor IIH subunit 2;protein_id=NP_001506.1
LJII01000044.1	BestRefSeq	CDS	19446206	19446308	.	+	2	ID=cds63;Parent=rna96;Dbxref=GeneID:2966,Genbank:NP_001506.1,HGNC:HGNC:4656,HPRD:03450,MIM:601748;Name=NP_001506.1;gbkey=CDS;gene=GTF2H2;product=general transcription factor IIH subunit 2;protein_id=NP_001506.1
LJII01000044.1	BestRefSeq	CDS	19450246	19450285	.	+	1	ID=cds63;Parent=rna96;Dbxref=GeneID:2966,Genbank:NP_001506.1,HGNC:HGNC:4656,HPRD:03450,MIM:601748;Name=NP_001506.1;gbkey=CDS;gene=GTF2H2;product=general transcription factor IIH subunit 2;protein_id=NP_001506.1
LJII01000044.1	BestRefSeq	CDS	19451996	19452115	.	+	0	ID=cds63;Parent=rna96;Dbxref=GeneID:2966,Genbank:NP_001506.1,HGNC:HGNC:4656,HPRD:03450,MIM:601748;Name=NP_001506.1;gbkey=CDS;gene=GTF2H2;product=general transcription factor IIH subunit 2;protein_id=NP_001506.1
###
LJII01000049.1	BestRefSeq	gene	3105964	3132174	.	-	.	ID=gene96;Dbxref=GeneID:339175,HGNC:HGNC:25755;Name=METTL2A;description=methyltransferase like 2A;gbkey=Gene;gene=METTL2A;gene_synonym=METTL2
LJII01000049.1	BestRefSeq	mRNA	3105964	3132174	.	-	.	ID=rna98;Parent=gene96;Dbxref=GeneID:339175,Genbank:NM_181725.3,HGNC:HGNC:25755;Name=gi|165932357;Note=The RefSeq transcript has 2 substitutions%2C 1 non-frameshifting indel compared to this genomic sequence;exception=annotated by transcript or proteomic data;gbkey=mRNA;gene=METTL2A;product=methyltransferase like 2A;transcript_id=gi|165932357
LJII01000049.1	BestRefSeq	exon	3132047	3132174	.	-	.	ID=id549;Parent=rna98;Dbxref=GeneID:339175,Genbank:NM_181725.3,HGNC:HGNC:25755;Note=The RefSeq transcript has 2 substitutions%2C 1 non-frameshifting indel compared to this genomic sequence;exception=annotated by transcript or proteomic data;gbkey=mRNA;gene=METTL2A;product=methyltransferase like 2A;transcript_id=gi|165932357
LJII01000049.1	BestRefSeq	exon	3131749	3131840	.	-	.	ID=id550;Parent=rna98;Dbxref=GeneID:339175,Genbank:NM_181725.3,HGNC:HGNC:25755;Note=The RefSeq transcript has 2 substitutions%2C 1 non-frameshifting indel compared to this genomic sequence;exception=annotated by transcript or proteomic data;gbkey=mRNA;gene=METTL2A;product=methyltransferase like 2A;transcript_id=gi|165932357
LJII01000049.1	BestRefSeq	exon	3129396	3129751	.	-	.	ID=id551;Parent=rna98;Dbxref=GeneID:339175,Genbank:NM_181725.3,HGNC:HGNC:25755;Note=The RefSeq transcript has 2 substitutions%2C 1 non-frameshifting indel compared to this genomic sequence;exception=annotated by transcript or proteomic data;gbkey=mRNA;gene=METTL2A;product=methyltransferase like 2A;transcript_id=gi|165932357
LJII01000049.1	BestRefSeq	exon	3128213	3128262	.	-	.	ID=id552;Parent=rna98;Dbxref=GeneID:339175,Genbank:NM_181725.3,HGNC:HGNC:25755;Note=The RefSeq transcript has 2 substitutions%2C 1 non-frameshifting indel compared to this genomic sequence;exception=annotated by transcript or proteomic data;gbkey=mRNA;gene=METTL2A;product=methyltransferase like 2A;transcript_id=gi|165932357
LJII01000049.1	BestRefSeq	exon	3120761	3120821	.	-	.	ID=id553;Parent=rna98;Dbxref=GeneID:339175,Genbank:NM_181725.3,HGNC:HGNC:25755;Note=The RefSeq transcript has 2 substitutions%2C 1 non-frameshifting indel compared to this genomic sequence;exception=annotated by transcript or proteomic data;gbkey=mRNA;gene=METTL2A;product=methyltransferase like 2A;transcript_id=gi|165932357
LJII01000049.1	BestRefSeq	exon	3115296	3115435	.	-	.	ID=id554;Parent=rna98;Dbxref=GeneID:339175,Genbank:NM_181725.3,HGNC:HGNC:25755;Note=The RefSeq transcript has 2 substitutions%2C 1 non-frameshifting indel compared to this genomic sequence;exception=annotated by transcript or proteomic data;gbkey=mRNA;gene=METTL2A;product=methyltransferase like 2A;transcript_id=gi|165932357
LJII01000049.1	BestRefSeq	exon	3111109	3111215	.	-	.	ID=id555;Parent=rna98;Dbxref=GeneID:339175,Genbank:NM_181725.3,HGNC:HGNC:25755;Note=The RefSeq transcript has 2 substitutions%2C 1 non-frameshifting indel compared to this genomic sequence;exception=annotated by transcript or proteomic data;gbkey=mRNA;gene=METTL2A;product=methyltransferase like 2A;transcript_id=gi|165932357
LJII01000049.1	BestRefSeq	exon	3108289	3108354	.	-	.	ID=id556;Parent=rna98;Dbxref=GeneID:339175,Genbank:NM_181725.3,HGNC:HGNC:25755;Note=The RefSeq transcript has 2 substitutions%2C 1 non-frameshifting indel compared to this genomic sequence;exception=annotated by transcript or proteomic data;gbkey=mRNA;gene=METTL2A;product=methyltransferase like 2A;transcript_id=gi|165932357
LJII01000049.1	BestRefSeq	exon	3105964	3107481	.	-	.	ID=id557;Parent=rna98;Dbxref=GeneID:339175,Genbank:NM_181725.3,HGNC:HGNC:25755;Note=The RefSeq transcript has 2 substitutions%2C 1 non-frameshifting indel compared to this genomic sequence;exception=annotated by transcript or proteomic data;gbkey=mRNA;gene=METTL2A;product=methyltransferase like 2A;transcript_id=gi|165932357
LJII01000049.1	BestRefSeq	gene	3106319	3132192	.	-	.	ID=gene97;Dbxref=GeneID:55798,HGNC:HGNC:18272,MIM:607846;Name=METTL2B;description=methyltransferase like 2B;gbkey=Gene;gene=METTL2B;gene_synonym=METL,METTL2,METTL2A,PSENIP1
LJII01000049.1	BestRefSeq	mRNA	3106319	3132192	.	-	.	ID=rna99;Parent=gene97;Dbxref=GeneID:55798,Genbank:NM_018396.2,HGNC:HGNC:18272,MIM:607846;Name=gi|93141203;Note=The RefSeq transcript has 49 substitutions%2C 5 non-frameshifting indels compared to this genomic sequence;exception=annotated by transcript or proteomic data;gbkey=mRNA;gene=METTL2B;product=methyltransferase like 2B;transcript_id=gi|93141203
LJII01000049.1	BestRefSeq	exon	3132047	3132192	.	-	.	ID=id558;Parent=rna99;Dbxref=GeneID:55798,Genbank:NM_018396.2,HGNC:HGNC:18272,MIM:607846;Note=The RefSeq transcript has 49 substitutions%2C 5 non-frameshifting indels compared to this genomic sequence;exception=annotated by transcript or proteomic data;gbkey=mRNA;gene=METTL2B;product=methyltransferase like 2B;transcript_id=gi|93141203
LJII01000049.1	BestRefSeq	exon	3131749	3131840	.	-	.	ID=id559;Parent=rna99;Dbxref=GeneID:55798,Genbank:NM_018396.2,HGNC:HGNC:18272,MIM:607846;Note=The RefSeq transcript has 49 substitutions%2C 5 non-frameshifting indels compared to this genomic sequence;exception=annotated by transcript or proteomic data;gbkey=mRNA;gene=METTL2B;product=methyltransferase like 2B;transcript_id=gi|93141203
LJII01000049.1	BestRefSeq	exon	3129396	3129751	.	-	.	ID=id560;Parent=rna99;Dbxref=GeneID:55798,Genbank:NM_018396.2,HGNC:HGNC:18272,MIM:607846;Note=The RefSeq transcript has 49 substitutions%2C 5 non-frameshifting indels compared to this genomic sequence;exception=annotated by transcript or proteomic data;gbkey=mRNA;gene=METTL2B;product=methyltransferase like 2B;transcript_id=gi|93141203
LJII01000049.1	BestRefSeq	exon	3128213	3128262	.	-	.	ID=id561;Parent=rna99;Dbxref=GeneID:55798,Genbank:NM_018396.2,HGNC:HGNC:18272,MIM:607846;Note=The RefSeq transcript has 49 substitutions%2C 5 non-frameshifting indels compared to this genomic sequence;exception=annotated by transcript or proteomic data;gbkey=mRNA;gene=METTL2B;product=methyltransferase like 2B;transcript_id=gi|93141203
LJII01000049.1	BestRefSeq	exon	3120761	3120821	.	-	.	ID=id562;Parent=rna99;Dbxref=GeneID:55798,Genbank:NM_018396.2,HGNC:HGNC:18272,MIM:607846;Note=The RefSeq transcript has 49 substitutions%2C 5 non-frameshifting indels compared to this genomic sequence;exception=annotated by transcript or proteomic data;gbkey=mRNA;gene=METTL2B;product=methyltransferase like 2B;transcript_id=gi|93141203
LJII01000049.1	BestRefSeq	exon	3115296	3115435	.	-	.	ID=id563;Parent=rna99;Dbxref=GeneID:55798,Genbank:NM_018396.2,HGNC:HGNC:18272,MIM:607846;Note=The RefSeq transcript has 49 substitutions%2C 5 non-frameshifting indels compared to this genomic sequence;exception=annotated by transcript or proteomic data;gbkey=mRNA;gene=METTL2B;product=methyltransferase like 2B;transcript_id=gi|93141203
LJII01000049.1	BestRefSeq	exon	3111109	3111215	.	-	.	ID=id564;Parent=rna99;Dbxref=GeneID:55798,Genbank:NM_018396.2,HGNC:HGNC:18272,MIM:607846;Note=The RefSeq transcript has 49 substitutions%2C 5 non-frameshifting indels compared to this genomic sequence;exception=annotated by transcript or proteomic data;gbkey=mRNA;gene=METTL2B;product=methyltransferase like 2B;transcript_id=gi|93141203
LJII01000049.1	BestRefSeq	exon	3108289	3108354	.	-	.	ID=id565;Parent=rna99;Dbxref=GeneID:55798,Genbank:NM_018396.2,HGNC:HGNC:18272,MIM:607846;Note=The RefSeq transcript has 49 substitutions%2C 5 non-frameshifting indels compared to this genomic sequence;exception=annotated by transcript or proteomic data;gbkey=mRNA;gene=METTL2B;product=methyltransferase like 2B;transcript_id=gi|93141203
LJII01000049.1	BestRefSeq	exon	3106319	3107481	.	-	.	ID=id566;Parent=rna99;Dbxref=GeneID:55798,Genbank:NM_018396.2,HGNC:HGNC:18272,MIM:607846;Note=The RefSeq transcript has 49 substitutions%2C 5 non-frameshifting indels compared to this genomic sequence;exception=annotated by transcript or proteomic data;gbkey=mRNA;gene=METTL2B;product=methyltransferase like 2B;transcript_id=gi|93141203
LJII01000049.1	BestRefSeq	CDS	3132047	3132156	.	-	0	ID=cds64;Parent=rna99;Dbxref=GeneID:339175,Genbank:NP_859076.3,GeneID:55798,HGNC:HGNC:18272,MIM:607846;Name=NP_859076.3;Note=The RefSeq protein has 1 substitution compared to this genomic sequence;exception=annotated by transcript or proteomic data;gbkey=CDS;gene=METTL2B;product=methyltransferase-like protein 2A;protein_id=NP_859076.3
LJII01000049.1	BestRefSeq	CDS	3131749	3131840	.	-	1	ID=cds64;Parent=rna99;Dbxref=GeneID:339175,Genbank:NP_859076.3,GeneID:55798,HGNC:HGNC:18272,MIM:607846;Name=NP_859076.3;Note=The RefSeq protein has 1 substitution compared to this genomic sequence;exception=annotated by transcript or proteomic data;gbkey=CDS;gene=METTL2B;product=methyltransferase-like protein 2A;protein_id=NP_859076.3
LJII01000049.1	BestRefSeq	CDS	3129396	3129751	.	-	2	ID=cds64;Parent=rna99;Dbxref=GeneID:339175,Genbank:NP_859076.3,GeneID:55798,HGNC:HGNC:18272,MIM:607846;Name=NP_859076.3;Note=The RefSeq protein has 1 substitution compared to this genomic sequence;exception=annotated by transcript or proteomic data;gbkey=CDS;gene=METTL2B;product=methyltransferase-like protein 2A;protein_id=NP_859076.3
LJII01000049.1	BestRefSeq	CDS	3128213	3128262	.	-	0	ID=cds64;Parent=rna99;Dbxref=GeneID:339175,Genbank:NP_859076.3,GeneID:55798,HGNC:HGNC:18272,MIM:607846;Name=NP_859076.3;Note=The RefSeq protein has 1 substitution compared to this genomic sequence;exception=annotated by transcript or proteomic data;gbkey=CDS;gene=METTL2B;product=methyltransferase-like protein 2A;protein_id=NP_859076.3
LJII01000049.1	BestRefSeq	CDS	3120761	3120821	.	-	1	ID=cds64;Parent=rna99;Dbxref=GeneID:339175,Genbank:NP_859076.3,GeneID:55798,HGNC:HGNC:18272,MIM:607846;Name=NP_859076.3;Note=The RefSeq protein has 1 substitution compared to this genomic sequence;exception=annotated by transcript or proteomic data;gbkey=CDS;gene=METTL2B;product=methyltransferase-like protein 2A;protein_id=NP_859076.3
LJII01000049.1	BestRefSeq	CDS	3115296	3115435	.	-	0	ID=cds64;Parent=rna99;Dbxref=GeneID:339175,Genbank:NP_859076.3,GeneID:55798,HGNC:HGNC:18272,MIM:607846;Name=NP_859076.3;Note=The RefSeq protein has 1 substitution compared to this genomic sequence;exception=annotated by transcript or proteomic data;gbkey=CDS;gene=METTL2B;product=methyltransferase-like protein 2A;protein_id=NP_859076.3
LJII01000049.1	BestRefSeq	CDS	3111109	3111215	.	-	1	ID=cds64;Parent=rna99;Dbxref=GeneID:339175,Genbank:NP_859076.3,GeneID:55798,HGNC:HGNC:18272,MIM:607846;Name=NP_859076.3;Note=The RefSeq protein has 1 substitution compared to this genomic sequence;exception=annotated by transcript or proteomic data;gbkey=CDS;gene=METTL2B;product=methyltransferase-like protein 2A;protein_id=NP_859076.3
LJII01000049.1	BestRefSeq	CDS	3108289	3108354	.	-	2	ID=cds64;Parent=rna99;Dbxref=GeneID:339175,Genbank:NP_859076.3,GeneID:55798,HGNC:HGNC:18272,MIM:607846;Name=NP_859076.3;Note=The RefSeq protein has 1 substitution compared to this genomic sequence;exception=annotated by transcript or proteomic data;gbkey=CDS;gene=METTL2B;product=methyltransferase-like protein 2A;protein_id=NP_859076.3
LJII01000049.1	BestRefSeq	CDS	3107327	3107481	.	-	2	ID=cds64;Parent=rna99;Dbxref=GeneID:339175,Genbank:NP_859076.3,GeneID:55798,HGNC:HGNC:18272,MIM:607846;Name=NP_859076.3;Note=The RefSeq protein has 1 substitution compared to this genomic sequence;exception=annotated by transcript or proteomic data;gbkey=CDS;gene=METTL2B;product=methyltransferase-like protein 2A;protein_id=NP_859076.3
LJII01000049.1	BestRefSeq	CDS	3132047	3132156	.	-	0	ID=cds65;Parent=rna99;Dbxref=GeneID:55798,Genbank:NP_060866.2,HGNC:HGNC:18272,MIM:607846;Name=NP_060866.2;Note=The RefSeq protein has 5 substitutions compared to this genomic sequence;exception=annotated by transcript or proteomic data;gbkey=CDS;gene=METTL2B;product=methyltransferase-like protein 2B;protein_id=NP_060866.2
LJII01000049.1	BestRefSeq	CDS	3131749	3131840	.	-	1	ID=cds65;Parent=rna99;Dbxref=GeneID:55798,Genbank:NP_060866.2,HGNC:HGNC:18272,MIM:607846;Name=NP_060866.2;Note=The RefSeq protein has 5 substitutions compared to this genomic sequence;exception=annotated by transcript or proteomic data;gbkey=CDS;gene=METTL2B;product=methyltransferase-like protein 2B;protein_id=NP_060866.2
LJII01000049.1	BestRefSeq	CDS	3129396	3129751	.	-	2	ID=cds65;Parent=rna99;Dbxref=GeneID:55798,Genbank:NP_060866.2,HGNC:HGNC:18272,MIM:607846;Name=NP_060866.2;Note=The RefSeq protein has 5 substitutions compared to this genomic sequence;exception=annotated by transcript or proteomic data;gbkey=CDS;gene=METTL2B;product=methyltransferase-like protein 2B;protein_id=NP_060866.2
LJII01000049.1	BestRefSeq	CDS	3128213	3128262	.	-	0	ID=cds65;Parent=rna99;Dbxref=GeneID:55798,Genbank:NP_060866.2,HGNC:HGNC:18272,MIM:607846;Name=NP_060866.2;Note=The RefSeq protein has 5 substitutions compared to this genomic sequence;exception=annotated by transcript or proteomic data;gbkey=CDS;gene=METTL2B;product=methyltransferase-like protein 2B;protein_id=NP_060866.2
LJII01000049.1	BestRefSeq	CDS	3120761	3120821	.	-	1	ID=cds65;Parent=rna99;Dbxref=GeneID:55798,Genbank:NP_060866.2,HGNC:HGNC:18272,MIM:607846;Name=NP_060866.2;Note=The RefSeq protein has 5 substitutions compared to this genomic sequence;exception=annotated by transcript or proteomic data;gbkey=CDS;gene=METTL2B;product=methyltransferase-like protein 2B;protein_id=NP_060866.2
LJII01000049.1	BestRefSeq	CDS	3115296	3115435	.	-	0	ID=cds65;Parent=rna99;Dbxref=GeneID:55798,Genbank:NP_060866.2,HGNC:HGNC:18272,MIM:607846;Name=NP_060866.2;Note=The RefSeq protein has 5 substitutions compared to this genomic sequence;exception=annotated by transcript or proteomic data;gbkey=CDS;gene=METTL2B;product=methyltransferase-like protein 2B;protein_id=NP_060866.2
LJII01000049.1	BestRefSeq	CDS	3111109	3111215	.	-	1	ID=cds65;Parent=rna99;Dbxref=GeneID:55798,Genbank:NP_060866.2,HGNC:HGNC:18272,MIM:607846;Name=NP_060866.2;Note=The RefSeq protein has 5 substitutions compared to this genomic sequence;exception=annotated by transcript or proteomic data;gbkey=CDS;gene=METTL2B;product=methyltransferase-like protein 2B;protein_id=NP_060866.2
LJII01000049.1	BestRefSeq	CDS	3108289	3108354	.	-	2	ID=cds65;Parent=rna99;Dbxref=GeneID:55798,Genbank:NP_060866.2,HGNC:HGNC:18272,MIM:607846;Name=NP_060866.2;Note=The RefSeq protein has 5 substitutions compared to this genomic sequence;exception=annotated by transcript or proteomic data;gbkey=CDS;gene=METTL2B;product=methyltransferase-like protein 2B;protein_id=NP_060866.2
LJII01000049.1	BestRefSeq	CDS	3107327	3107481	.	-	2	ID=cds65;Parent=rna99;Dbxref=GeneID:55798,Genbank:NP_060866.2,HGNC:HGNC:18272,MIM:607846;Name=NP_060866.2;Note=The RefSeq protein has 5 substitutions compared to this genomic sequence;exception=annotated by transcript or proteomic data;gbkey=CDS;gene=METTL2B;product=methyltransferase-like protein 2B;protein_id=NP_060866.2
###
LJII01000053.1	BestRefSeq	gene	14208371	14211688	.	+	.	ID=gene98;Dbxref=GeneID:100507170,HGNC:HGNC:33292;Name=CT47A12;description=cancer/testis antigen family 47%2C member A12;gbkey=Gene;gene=CT47A12;gene_synonym=CT47,CT47.12
LJII01000053.1	BestRefSeq	gene	14208371	14211688	.	+	.	ID=gene99;Dbxref=GeneID:728062,HGNC:HGNC:33287,MIM:300785;Name=CT47A6;description=cancer/testis antigen family 47%2C member A6;gbkey=Gene;gene=CT47A6;gene_synonym=CT47.6
LJII01000053.1	BestRefSeq	mRNA	14208371	14211688	.	+	.	ID=rna100;Parent=gene99;Dbxref=GeneID:728062,Genbank:NM_001080141.1,HGNC:HGNC:33287,MIM:300785;Name=gi|121949793;Note=The RefSeq transcript has 2 substitutions compared to this genomic sequence;exception=annotated by transcript or proteomic data;gbkey=mRNA;gene=CT47A6;product=cancer/testis antigen family 47%2C member A6;transcript_id=gi|121949793
LJII01000053.1	BestRefSeq	exon	14208371	14209367	.	+	.	ID=id567;Parent=rna100;Dbxref=GeneID:728062,Genbank:NM_001080141.1,HGNC:HGNC:33287,MIM:300785;Note=The RefSeq transcript has 2 substitutions compared to this genomic sequence;exception=annotated by transcript or proteomic data;gbkey=mRNA;gene=CT47A6;product=cancer/testis antigen family 47%2C member A6;transcript_id=gi|121949793
LJII01000053.1	BestRefSeq	exon	14210254	14210409	.	+	.	ID=id568;Parent=rna100;Dbxref=GeneID:728062,Genbank:NM_001080141.1,HGNC:HGNC:33287,MIM:300785;Note=The RefSeq transcript has 2 substitutions compared to this genomic sequence;exception=annotated by transcript or proteomic data;gbkey=mRNA;gene=CT47A6;product=cancer/testis antigen family 47%2C member A6;transcript_id=gi|121949793
LJII01000053.1	BestRefSeq	exon	14211548	14211688	.	+	.	ID=id569;Parent=rna100;Dbxref=GeneID:728062,Genbank:NM_001080141.1,HGNC:HGNC:33287,MIM:300785;Note=The RefSeq transcript has 2 substitutions compared to this genomic sequence;exception=annotated by transcript or proteomic data;gbkey=mRNA;gene=CT47A6;product=cancer/testis antigen family 47%2C member A6;transcript_id=gi|121949793
LJII01000053.1	BestRefSeq	mRNA	14208371	14211688	.	+	.	ID=rna101;Parent=gene98;Dbxref=GeneID:100507170,Genbank:NM_001242922.1,HGNC:HGNC:33292;Name=gi|339276087;gbkey=mRNA;gene=CT47A12;product=cancer/testis antigen family 47%2C member A12;transcript_id=gi|339276087
LJII01000053.1	BestRefSeq	exon	14208371	14209367	.	+	.	ID=id570;Parent=rna101;Dbxref=GeneID:100507170,Genbank:NM_001242922.1,HGNC:HGNC:33292;gbkey=mRNA;gene=CT47A12;product=cancer/testis antigen family 47%2C member A12;transcript_id=gi|339276087
LJII01000053.1	BestRefSeq	exon	14210254	14210409	.	+	.	ID=id571;Parent=rna101;Dbxref=GeneID:100507170,Genbank:NM_001242922.1,HGNC:HGNC:33292;gbkey=mRNA;gene=CT47A12;product=cancer/testis antigen family 47%2C member A12;transcript_id=gi|339276087
LJII01000053.1	BestRefSeq	exon	14211548	14211688	.	+	.	ID=id572;Parent=rna101;Dbxref=GeneID:100507170,Genbank:NM_001242922.1,HGNC:HGNC:33292;gbkey=mRNA;gene=CT47A12;product=cancer/testis antigen family 47%2C member A12;transcript_id=gi|339276087
LJII01000053.1	BestRefSeq	CDS	14208626	14209367	.	+	0	ID=cds66;Parent=rna100;Dbxref=GeneID:728062,Genbank:NP_001073610.1,HGNC:HGNC:33287,MIM:300785;Name=NP_001073610.1;gbkey=CDS;gene=CT47A6;product=cancer/testis antigen 47A;protein_id=NP_001073610.1
LJII01000053.1	BestRefSeq	CDS	14210254	14210378	.	+	2	ID=cds66;Parent=rna100;Dbxref=GeneID:728062,Genbank:NP_001073610.1,HGNC:HGNC:33287,MIM:300785;Name=NP_001073610.1;gbkey=CDS;gene=CT47A6;product=cancer/testis antigen 47A;protein_id=NP_001073610.1
LJII01000053.1	BestRefSeq	CDS	14208626	14209367	.	+	0	ID=cds67;Parent=rna101;Dbxref=GeneID:100507170,Genbank:NP_001229851.1,HGNC:HGNC:33292;Name=NP_001229851.1;gbkey=CDS;gene=CT47A12;product=cancer/testis antigen 47A;protein_id=NP_001229851.1
LJII01000053.1	BestRefSeq	CDS	14210254	14210378	.	+	2	ID=cds67;Parent=rna101;Dbxref=GeneID:100507170,Genbank:NP_001229851.1,HGNC:HGNC:33292;Name=NP_001229851.1;gbkey=CDS;gene=CT47A12;product=cancer/testis antigen 47A;protein_id=NP_001229851.1
###
LJII01000053.1	BestRefSeq	gene	14188932	14192250	.	+	.	ID=gene100;Dbxref=GeneID:653282,HGNC:HGNC:33288,MIM:300786;Name=CT47A7;description=cancer/testis antigen family 47%2C member A7;gbkey=Gene;gene=CT47A7;gene_synonym=CT47.7
LJII01000053.1	BestRefSeq	gene	14188932	14192250	.	+	.	ID=gene101;Dbxref=GeneID:255313,HGNC:HGNC:27397,MIM:300592;Name=CT47A11;description=cancer/testis antigen family 47%2C member A11;gbkey=Gene;gene=CT47A11;gene_synonym=CT47.11
LJII01000053.1	BestRefSeq	mRNA	14188932	14192250	.	+	.	ID=rna102;Parent=gene100;Dbxref=GeneID:653282,Genbank:NM_001080140.1,HGNC:HGNC:33288,MIM:300786;Name=gi|121949791;Note=The RefSeq transcript has 9 substitutions compared to this genomic sequence;exception=annotated by transcript or proteomic data;gbkey=mRNA;gene=CT47A7;product=cancer/testis antigen family 47%2C member A7;transcript_id=gi|121949791
LJII01000053.1	BestRefSeq	exon	14188932	14189928	.	+	.	ID=id573;Parent=rna102;Dbxref=GeneID:653282,Genbank:NM_001080140.1,HGNC:HGNC:33288,MIM:300786;Note=The RefSeq transcript has 9 substitutions compared to this genomic sequence;exception=annotated by transcript or proteomic data;gbkey=mRNA;gene=CT47A7;product=cancer/testis antigen family 47%2C member A7;transcript_id=gi|121949791
LJII01000053.1	BestRefSeq	exon	14190816	14190971	.	+	.	ID=id574;Parent=rna102;Dbxref=GeneID:653282,Genbank:NM_001080140.1,HGNC:HGNC:33288,MIM:300786;Note=The RefSeq transcript has 9 substitutions compared to this genomic sequence;exception=annotated by transcript or proteomic data;gbkey=mRNA;gene=CT47A7;product=cancer/testis antigen family 47%2C member A7;transcript_id=gi|121949791
LJII01000053.1	BestRefSeq	exon	14192110	14192250	.	+	.	ID=id575;Parent=rna102;Dbxref=GeneID:653282,Genbank:NM_001080140.1,HGNC:HGNC:33288,MIM:300786;Note=The RefSeq transcript has 9 substitutions compared to this genomic sequence;exception=annotated by transcript or proteomic data;gbkey=mRNA;gene=CT47A7;product=cancer/testis antigen family 47%2C member A7;transcript_id=gi|121949791
LJII01000053.1	BestRefSeq	mRNA	14188932	14192250	.	+	.	ID=rna103;Parent=gene101;Dbxref=GeneID:255313,Genbank:NM_173571.2,HGNC:HGNC:27397,MIM:300592;Name=gi|122114659;gbkey=mRNA;gene=CT47A11;product=cancer/testis antigen family 47%2C member A11;transcript_id=gi|122114659
LJII01000053.1	BestRefSeq	exon	14188932	14189928	.	+	.	ID=id576;Parent=rna103;Dbxref=GeneID:255313,Genbank:NM_173571.2,HGNC:HGNC:27397,MIM:300592;gbkey=mRNA;gene=CT47A11;product=cancer/testis antigen family 47%2C member A11;transcript_id=gi|122114659
LJII01000053.1	BestRefSeq	exon	14190816	14190971	.	+	.	ID=id577;Parent=rna103;Dbxref=GeneID:255313,Genbank:NM_173571.2,HGNC:HGNC:27397,MIM:300592;gbkey=mRNA;gene=CT47A11;product=cancer/testis antigen family 47%2C member A11;transcript_id=gi|122114659
LJII01000053.1	BestRefSeq	exon	14192110	14192250	.	+	.	ID=id578;Parent=rna103;Dbxref=GeneID:255313,Genbank:NM_173571.2,HGNC:HGNC:27397,MIM:300592;gbkey=mRNA;gene=CT47A11;product=cancer/testis antigen family 47%2C member A11;transcript_id=gi|122114659
LJII01000053.1	BestRefSeq	CDS	14189187	14189928	.	+	0	ID=cds68;Parent=rna102;Dbxref=GeneID:653282,Genbank:NP_001073609.1,HGNC:HGNC:33288,MIM:300786;Name=NP_001073609.1;gbkey=CDS;gene=CT47A7;product=cancer/testis antigen 47A;protein_id=NP_001073609.1
LJII01000053.1	BestRefSeq	CDS	14190816	14190940	.	+	2	ID=cds68;Parent=rna102;Dbxref=GeneID:653282,Genbank:NP_001073609.1,HGNC:HGNC:33288,MIM:300786;Name=NP_001073609.1;gbkey=CDS;gene=CT47A7;product=cancer/testis antigen 47A;protein_id=NP_001073609.1
LJII01000053.1	BestRefSeq	CDS	14189187	14189928	.	+	0	ID=cds69;Parent=rna103;Dbxref=GeneID:255313,Genbank:NP_775842.2,HGNC:HGNC:27397,MIM:300592;Name=NP_775842.2;gbkey=CDS;gene=CT47A11;product=cancer/testis antigen 47A;protein_id=NP_775842.2
LJII01000053.1	BestRefSeq	CDS	14190816	14190940	.	+	2	ID=cds69;Parent=rna103;Dbxref=GeneID:255313,Genbank:NP_775842.2,HGNC:HGNC:27397,MIM:300592;Name=NP_775842.2;gbkey=CDS;gene=CT47A11;product=cancer/testis antigen 47A;protein_id=NP_775842.2
###
LJII01000053.1	BestRefSeq	gene	14184072	14187390	.	+	.	ID=gene102;Dbxref=GeneID:728042,HGNC:HGNC:33290,MIM:300788;Name=CT47A9;description=cancer/testis antigen family 47%2C member A9;gbkey=Gene;gene=CT47A9;gene_synonym=CT47.9
LJII01000053.1	BestRefSeq	gene	14184072	14187390	.	+	.	ID=gene103;Dbxref=GeneID:728036,HGNC:HGNC:33291,MIM:300789;Name=CT47A10;description=cancer/testis antigen family 47%2C member A10;gbkey=Gene;gene=CT47A10;gene_synonym=CT47,CT47.10
LJII01000053.1	BestRefSeq	mRNA	14184072	14187390	.	+	.	ID=rna104;Parent=gene103;Dbxref=GeneID:728036,Genbank:NM_001080137.1,HGNC:HGNC:33291,MIM:300789;Name=gi|121949785;gbkey=mRNA;gene=CT47A10;product=cancer/testis antigen family 47%2C member A10;transcript_id=gi|121949785
LJII01000053.1	BestRefSeq	exon	14184072	14185068	.	+	.	ID=id579;Parent=rna104;Dbxref=GeneID:728036,Genbank:NM_001080137.1,HGNC:HGNC:33291,MIM:300789;gbkey=mRNA;gene=CT47A10;product=cancer/testis antigen family 47%2C member A10;transcript_id=gi|121949785
LJII01000053.1	BestRefSeq	exon	14185956	14186111	.	+	.	ID=id580;Parent=rna104;Dbxref=GeneID:728036,Genbank:NM_001080137.1,HGNC:HGNC:33291,MIM:300789;gbkey=mRNA;gene=CT47A10;product=cancer/testis antigen family 47%2C member A10;transcript_id=gi|121949785
LJII01000053.1	BestRefSeq	exon	14187250	14187390	.	+	.	ID=id581;Parent=rna104;Dbxref=GeneID:728036,Genbank:NM_001080137.1,HGNC:HGNC:33291,MIM:300789;gbkey=mRNA;gene=CT47A10;product=cancer/testis antigen family 47%2C member A10;transcript_id=gi|121949785
LJII01000053.1	BestRefSeq	mRNA	14184072	14187390	.	+	.	ID=rna105;Parent=gene102;Dbxref=GeneID:728042,Genbank:NM_001080138.1,HGNC:HGNC:33290,MIM:300788;Name=gi|121949787;gbkey=mRNA;gene=CT47A9;product=cancer/testis antigen family 47%2C member A9;transcript_id=gi|121949787
LJII01000053.1	BestRefSeq	exon	14184072	14185068	.	+	.	ID=id582;Parent=rna105;Dbxref=GeneID:728042,Genbank:NM_001080138.1,HGNC:HGNC:33290,MIM:300788;gbkey=mRNA;gene=CT47A9;product=cancer/testis antigen family 47%2C member A9;transcript_id=gi|121949787
LJII01000053.1	BestRefSeq	exon	14185956	14186111	.	+	.	ID=id583;Parent=rna105;Dbxref=GeneID:728042,Genbank:NM_001080138.1,HGNC:HGNC:33290,MIM:300788;gbkey=mRNA;gene=CT47A9;product=cancer/testis antigen family 47%2C member A9;transcript_id=gi|121949787
LJII01000053.1	BestRefSeq	exon	14187250	14187390	.	+	.	ID=id584;Parent=rna105;Dbxref=GeneID:728042,Genbank:NM_001080138.1,HGNC:HGNC:33290,MIM:300788;gbkey=mRNA;gene=CT47A9;product=cancer/testis antigen family 47%2C member A9;transcript_id=gi|121949787
LJII01000053.1	BestRefSeq	CDS	14184327	14185068	.	+	0	ID=cds70;Parent=rna104;Dbxref=GeneID:728036,Genbank:NP_001073606.1,HGNC:HGNC:33291,MIM:300789;Name=NP_001073606.1;gbkey=CDS;gene=CT47A10;product=cancer/testis antigen 47A;protein_id=NP_001073606.1
LJII01000053.1	BestRefSeq	CDS	14185956	14186080	.	+	2	ID=cds70;Parent=rna104;Dbxref=GeneID:728036,Genbank:NP_001073606.1,HGNC:HGNC:33291,MIM:300789;Name=NP_001073606.1;gbkey=CDS;gene=CT47A10;product=cancer/testis antigen 47A;protein_id=NP_001073606.1
LJII01000053.1	BestRefSeq	CDS	14184327	14185068	.	+	0	ID=cds71;Parent=rna105;Dbxref=GeneID:728042,Genbank:NP_001073607.1,HGNC:HGNC:33290,MIM:300788;Name=NP_001073607.1;gbkey=CDS;gene=CT47A9;product=cancer/testis antigen 47A;protein_id=NP_001073607.1
LJII01000053.1	BestRefSeq	CDS	14185956	14186080	.	+	2	ID=cds71;Parent=rna105;Dbxref=GeneID:728042,Genbank:NP_001073607.1,HGNC:HGNC:33290,MIM:300788;Name=NP_001073607.1;gbkey=CDS;gene=CT47A9;product=cancer/testis antigen 47A;protein_id=NP_001073607.1
###
LJII01000053.1	BestRefSeq	gene	14188932	14192250	.	+	.	ID=gene104;Dbxref=GeneID:728049,HGNC:HGNC:33289,MIM:300787;Name=CT47A8;description=cancer/testis antigen family 47%2C member A8;gbkey=Gene;gene=CT47A8;gene_synonym=CT47.8
LJII01000053.1	BestRefSeq	gene	14188932	14192250	.	+	.	ID=gene105;Dbxref=GeneID:255313,HGNC:HGNC:27397,MIM:300592;Name=CT47A11;description=cancer/testis antigen family 47%2C member A11;gbkey=Gene;gene=CT47A11;gene_synonym=CT47.11
LJII01000053.1	BestRefSeq	mRNA	14188932	14192250	.	+	.	ID=rna106;Parent=gene104;Dbxref=GeneID:728049,Genbank:NM_001080139.1,HGNC:HGNC:33289,MIM:300787;Name=gi|121949789;gbkey=mRNA;gene=CT47A8;product=cancer/testis antigen family 47%2C member A8;transcript_id=gi|121949789
LJII01000053.1	BestRefSeq	exon	14188932	14189928	.	+	.	ID=id585;Parent=rna106;Dbxref=GeneID:728049,Genbank:NM_001080139.1,HGNC:HGNC:33289,MIM:300787;gbkey=mRNA;gene=CT47A8;product=cancer/testis antigen family 47%2C member A8;transcript_id=gi|121949789
LJII01000053.1	BestRefSeq	exon	14190816	14190971	.	+	.	ID=id586;Parent=rna106;Dbxref=GeneID:728049,Genbank:NM_001080139.1,HGNC:HGNC:33289,MIM:300787;gbkey=mRNA;gene=CT47A8;product=cancer/testis antigen family 47%2C member A8;transcript_id=gi|121949789
LJII01000053.1	BestRefSeq	exon	14192110	14192250	.	+	.	ID=id587;Parent=rna106;Dbxref=GeneID:728049,Genbank:NM_001080139.1,HGNC:HGNC:33289,MIM:300787;gbkey=mRNA;gene=CT47A8;product=cancer/testis antigen family 47%2C member A8;transcript_id=gi|121949789
LJII01000053.1	BestRefSeq	mRNA	14188932	14192250	.	+	.	ID=rna107;Parent=gene105;Dbxref=GeneID:255313,Genbank:NM_173571.2,HGNC:HGNC:27397,MIM:300592;Name=gi|122114659;gbkey=mRNA;gene=CT47A11;product=cancer/testis antigen family 47%2C member A11;transcript_id=gi|122114659
LJII01000053.1	BestRefSeq	exon	14188932	14189928	.	+	.	ID=id588;Parent=rna107;Dbxref=GeneID:255313,Genbank:NM_173571.2,HGNC:HGNC:27397,MIM:300592;gbkey=mRNA;gene=CT47A11;product=cancer/testis antigen family 47%2C member A11;transcript_id=gi|122114659
LJII01000053.1	BestRefSeq	exon	14190816	14190971	.	+	.	ID=id589;Parent=rna107;Dbxref=GeneID:255313,Genbank:NM_173571.2,HGNC:HGNC:27397,MIM:300592;gbkey=mRNA;gene=CT47A11;product=cancer/testis antigen family 47%2C member A11;transcript_id=gi|122114659
LJII01000053.1	BestRefSeq	exon	14192110	14192250	.	+	.	ID=id590;Parent=rna107;Dbxref=GeneID:255313,Genbank:NM_173571.2,HGNC:HGNC:27397,MIM:300592;gbkey=mRNA;gene=CT47A11;product=cancer/testis antigen family 47%2C member A11;transcript_id=gi|122114659
LJII01000053.1	BestRefSeq	CDS	14189187	14189928	.	+	0	ID=cds72;Parent=rna106;Dbxref=GeneID:728049,Genbank:NP_001073608.1,HGNC:HGNC:33289,MIM:300787;Name=NP_001073608.1;gbkey=CDS;gene=CT47A8;product=cancer/testis antigen 47A;protein_id=NP_001073608.1
LJII01000053.1	BestRefSeq	CDS	14190816	14190940	.	+	2	ID=cds72;Parent=rna106;Dbxref=GeneID:728049,Genbank:NP_001073608.1,HGNC:HGNC:33289,MIM:300787;Name=NP_001073608.1;gbkey=CDS;gene=CT47A8;product=cancer/testis antigen 47A;protein_id=NP_001073608.1
LJII01000053.1	BestRefSeq	CDS	14189187	14189928	.	+	0	ID=cds73;Parent=rna107;Dbxref=GeneID:255313,Genbank:NP_775842.2,HGNC:HGNC:27397,MIM:300592;Name=NP_775842.2;gbkey=CDS;gene=CT47A11;product=cancer/testis antigen 47A;protein_id=NP_775842.2
LJII01000053.1	BestRefSeq	CDS	14190816	14190940	.	+	2	ID=cds73;Parent=rna107;Dbxref=GeneID:255313,Genbank:NP_775842.2,HGNC:HGNC:27397,MIM:300592;Name=NP_775842.2;gbkey=CDS;gene=CT47A11;product=cancer/testis antigen 47A;protein_id=NP_775842.2
###
LJII01000053.1	BestRefSeq	gene	14184072	14187390	.	+	.	ID=gene106;Dbxref=GeneID:728072,HGNC:HGNC:33286,MIM:300784;Name=CT47A5;description=cancer/testis antigen family 47%2C member A5;gbkey=Gene;gene=CT47A5;gene_synonym=CT47.5
LJII01000053.1	BestRefSeq	gene	14184072	14187390	.	+	.	ID=gene107;Dbxref=GeneID:728036,HGNC:HGNC:33291,MIM:300789;Name=CT47A10;description=cancer/testis antigen family 47%2C member A10;gbkey=Gene;gene=CT47A10;gene_synonym=CT47,CT47.10
[truncated: 3,416,385 more chars]
