# Supplementary material for: Evaluation of GRCh38 and de novo haploid genome assemblies demonstrates the enduring quality of the reference assembly
Source: Genome Res. 2017 May;27(5):849–64. doi: 10.1101/gr.213611.116 (PMC5411779; doi:10.1101/gr.213611.116)
Supplement: Supplemental Material [file supp_gr.213611.116_Supplemental_GFF3_S1.tar.gz › ./GCA_001297185.1.Overlapping_pseudogenes.gff3]

##gff-version 3
#!gff-spec-version 1.21
#!processor NCBI annotwriter
LJII01000004.1	Curated Genomic	gene	80602165	80622186	.	-	.	ID=gene0;Dbxref=GeneID:266698,HGNC:HGNC:19327;Name=ARHGAP42P3;description=Rho GTPase activating protein 42 pseudogene 3;gbkey=Gene;gene=ARHGAP42P3;gene_synonym=OPHN1P1;pseudo=true
LJII01000004.1	Curated Genomic	gene	80618088	80622188	.	-	.	ID=gene1;Dbxref=GeneID:100128514,HGNC:HGNC:43942;Name=ARHGAP42P5;description=Rho GTPase activating protein 42 pseudogene 5;gbkey=Gene;gene=ARHGAP42P5;pseudo=true
###
LJII01000007.1	Curated Genomic	gene	1988547	1988643	.	+	.	ID=gene2;Dbxref=GeneID:106479010,HGNC:HGNC:43276;Name=RNA5SP376;description=RNA%2C 5S ribosomal pseudogene 376;gbkey=Gene;gene=RNA5SP376;gene_synonym=RN5S376;pseudo=true
LJII01000007.1	Curated Genomic	gene	1988547	1988643	.	+	.	ID=gene3;Dbxref=GeneID:106479011,HGNC:HGNC:43277;Name=RNA5SP377;description=RNA%2C 5S ribosomal pseudogene 377;gbkey=Gene;gene=RNA5SP377;gene_synonym=RN5S377;pseudo=true
###
LJII01000011.1	Curated Genomic	gene	173706	177153	.	+	.	ID=gene4;Dbxref=GeneID:106481796,HGNC:HGNC:43819;Name=LRRC37A15P;description=leucine-rich repeat containing 37 member A15%2C pseudogene;gbkey=Gene;gene=LRRC37A15P;pseudo=true
LJII01000011.1	Curated Genomic	gene	174180	175905	.	+	.	ID=gene5;Dbxref=GeneID:100418744,HGNC:HGNC:39880;Name=KRT8P46;description=keratin 8 pseudogene 46;gbkey=Gene;gene=KRT8P46;pseudo=true
###
LJII01000017.1	Curated Genomic	gene	36070836	36072140	.	+	.	ID=gene6;Dbxref=GeneID:100533626;Name=LOC100533626;description=tubulin%2C alpha 1c pseudogene;gbkey=Gene;gene=LOC100533626;pseudo=true
LJII01000017.1	Curated Genomic	gene	36070836	36072140	.	+	.	ID=gene7;Dbxref=GeneID:100533627;Name=LOC100533627;description=tubulin%2C alpha 1c pseudogene;gbkey=Gene;gene=LOC100533627;pseudo=true
###
LJII01000027.1	Curated Genomic	gene	12861473	12861704	.	+	.	ID=gene8;Dbxref=GeneID:100499485,HGNC:HGNC:38734;Name=SRIP2;description=sorcin pseudogene 2;gbkey=Gene;gene=SRIP2;pseudo=true
LJII01000027.1	Curated Genomic	gene	12861517	12861747	.	+	.	ID=gene9;Dbxref=GeneID:100861435,HGNC:HGNC:38735;Name=SRIP3;description=sorcin pseudogene 3;gbkey=Gene;gene=SRIP3;pseudo=true
###
LJII01000037.1	Curated Genomic	gene	106549	106786	.	-	.	ID=gene10;Dbxref=GeneID:106479123,HGNC:HGNC:45787;Name=RN7SKP63;description=RNA%2C 7SK small nuclear pseudogene 63;gbkey=Gene;gene=RN7SKP63;pseudo=true
LJII01000037.1	Curated Genomic	gene	106549	106786	.	-	.	ID=gene11;Dbxref=GeneID:106479153,HGNC:HGNC:45855;Name=RN7SKP131;description=RNA%2C 7SK small nuclear pseudogene 131;gbkey=Gene;gene=RN7SKP131;pseudo=true
###
LJII01000037.1	Curated Genomic	gene	106549	106786	.	-	.	ID=gene12;Dbxref=GeneID:106479123,HGNC:HGNC:45787;Name=RN7SKP63;description=RNA%2C 7SK small nuclear pseudogene 63;gbkey=Gene;gene=RN7SKP63;pseudo=true
LJII01000037.1	Curated Genomic	gene	106549	106786	.	-	.	ID=gene13;Dbxref=GeneID:106480474,HGNC:HGNC:45945;Name=RN7SKP221;description=RNA%2C 7SK small nuclear pseudogene 221;gbkey=Gene;gene=RN7SKP221;pseudo=true
###
LJII01000039.1	BestRefSeq	gene	14001502	14002702	.	-	.	ID=gene14;Dbxref=GeneID:100506759,HGNC:HGNC:8410;Name=OR7E37P;description=olfactory receptor%2C family 7%2C subfamily E%2C member 37 pseudogene;gbkey=Gene;gene=OR7E37P;gene_synonym=hg533,OR7E48P,OST193;pseudo=true
LJII01000039.1	BestRefSeq	transcript	14001502	14002702	.	-	.	ID=rna0;Parent=gene14;Dbxref=GeneID:100506759,Genbank:NR_002163.3,HGNC:HGNC:8410;Name=gi|327315393;Note=The RefSeq transcript has 16 substitutions%2C 4 non-frameshifting indels compared to this genomic sequence;exception=annotated by transcript or proteomic data;gbkey=misc_RNA;gene=OR7E37P;product=olfactory receptor%2C family 7%2C subfamily E%2C member 37 pseudogene;transcript_id=gi|327315393
LJII01000039.1	BestRefSeq	exon	14001502	14002702	.	-	.	ID=id0;Parent=rna0;Dbxref=GeneID:100506759,Genbank:NR_002163.3,HGNC:HGNC:8410;Note=The RefSeq transcript has 16 substitutions%2C 4 non-frameshifting indels compared to this genomic sequence;exception=annotated by transcript or proteomic data;gbkey=misc_RNA;gene=OR7E37P;product=olfactory receptor%2C family 7%2C subfamily E%2C member 37 pseudogene;transcript_id=gi|327315393
LJII01000039.1	Curated Genomic	gene	14001602	14002596	.	-	.	ID=gene15;Dbxref=GeneID:26637,HGNC:HGNC:8409;Name=OR7E36P;description=olfactory receptor%2C family 7%2C subfamily E%2C member 36 pseudogene;gbkey=Gene;gene=OR7E36P;gene_synonym=OR7E119P,OST024;pseudo=true
###
LJII01000050.1	Curated Genomic	gene	15311095	15311891	.	+	.	ID=gene16;Dbxref=GeneID:391746;Name=LOC391746;description=TAF11 RNA polymerase II%2C TATA box binding protein (TBP)-associated factor%2C 28kDa pseudogene;gbkey=Gene;gene=LOC391746;pseudo=true
LJII01000050.1	Curated Genomic	gene	15311095	15311891	.	+	.	ID=gene17;Dbxref=GeneID:391747;Name=LOC391747;description=TAF11 RNA polymerase II%2C TATA box binding protein (TBP)-associated factor%2C 28kDa pseudogene;gbkey=Gene;gene=LOC391747;pseudo=true
###
LJII01000050.1	Curated Genomic	gene	15311095	15311891	.	+	.	ID=gene18;Dbxref=GeneID:391746;Name=LOC391746;description=TAF11 RNA polymerase II%2C TATA box binding protein (TBP)-associated factor%2C 28kDa pseudogene;gbkey=Gene;gene=LOC391746;pseudo=true
LJII01000050.1	Curated Genomic	gene	15311095	15311891	.	+	.	ID=gene19;Dbxref=GeneID:646066;Name=LOC646066;description=TAF11 RNA polymerase II%2C TATA box binding protein (TBP)-associated factor%2C 28kDa pseudogene;gbkey=Gene;gene=LOC646066;pseudo=true
###
LJII01000071.1	Curated Genomic	gene	9349920	9350981	.	+	.	ID=gene20;Dbxref=GeneID:728493,HGNC:HGNC:32345;Name=DPPA3P1;description=developmental pluripotency associated 3 pseudogene 1;gbkey=Gene;gene=DPPA3P1;pseudo=true
LJII01000071.1	Curated Genomic	gene	9349920	9350981	.	+	.	ID=gene21;Dbxref=GeneID:101060236;Name=LOC101060236;description=developmental pluripotency associated 3 pseudogene;gbkey=Gene;gene=LOC101060236;pseudo=true
###
LJII01000088.1	Curated Genomic	gene	70837	70886	.	+	.	ID=gene22;Dbxref=GeneID:106480760,HGNC:HGNC:43153;Name=RNA5SP253;description=RNA%2C 5S ribosomal pseudogene 253;gbkey=Gene;gene=RNA5SP253;gene_synonym=RN5S253;pseudo=true
LJII01000088.1	Curated Genomic	gene	70837	70886	.	+	.	ID=gene23;Dbxref=GeneID:106481793,HGNC:HGNC:43154;Name=RNA5SP254;description=RNA%2C 5S ribosomal pseudogene 254;gbkey=Gene;gene=RNA5SP254;gene_synonym=RN5S254;pseudo=true
###
LJII01000088.1	Curated Genomic	gene	58743	63105	.	+	.	ID=gene24;Dbxref=GeneID:503840,HGNC:HGNC:30174;Name=DEFB108P4;description=defensin beta 108 pseudogene 4;gbkey=Gene;gene=DEFB108P4;pseudo=true
LJII01000088.1	Curated Genomic	gene	58743	63105	.	+	.	ID=gene25;Dbxref=GeneID:504185,HGNC:HGNC:26227;Name=DEFB108P3;description=defensin beta 108 pseudogene 3;gbkey=Gene;gene=DEFB108P3;pseudo=true
###
LJII01000105.1	Curated Genomic	gene	5404150	5405400	.	-	.	ID=gene26;Dbxref=GeneID:100216518,HGNC:HGNC:35189;Name=DNM1P39;description=dynamin 1 pseudogene 39;gbkey=Gene;gene=DNM1P39;gene_synonym=DNM1DN11-3,DNM1DN11@;pseudo=true
LJII01000105.1	Curated Genomic	gene	5404150	5405109	.	-	.	ID=gene27;Dbxref=GeneID:100216515,HGNC:HGNC:35186;Name=DNM1P36;description=dynamin 1 pseudogene 36;gbkey=Gene;gene=DNM1P36;gene_synonym=DNM1DN8-3,DNM1DN8@;pseudo=true
###
LJII01000105.1	Curated Genomic	gene	5410188	5418176	.	+	.	ID=gene28;Dbxref=GeneID:100421767,HGNC:HGNC:49522;Name=UBE2Q2P11;description=ubiquitin conjugating enzyme E2Q family member 2 pseudogene 11;gbkey=Gene;gene=UBE2Q2P11;pseudo=true
LJII01000105.1	Curated Genomic	gene	5410188	5418176	.	+	.	ID=gene29;Dbxref=GeneID:100421766,HGNC:HGNC:49413;Name=UBE2Q2P7;description=ubiquitin conjugating enzyme E2Q family member 2 pseudogene 7;gbkey=Gene;gene=UBE2Q2P7;pseudo=true
###
LJII01000109.1	Curated Genomic	gene	5201481	5202109	.	-	.	ID=gene30;Dbxref=GeneID:644425,HGNC:HGNC:48701;Name=RARRES2P2;description=retinoic acid receptor responder (tazarotene induced) 2 pseudogene 2;gbkey=Gene;gene=RARRES2P2;pseudo=true
LJII01000109.1	Curated Genomic	gene	5201481	5202109	.	-	.	ID=gene31;Dbxref=GeneID:644881,HGNC:HGNC:48703;Name=RARRES2P4;description=retinoic acid receptor responder (tazarotene induced) 2 pseudogene 4;gbkey=Gene;gene=RARRES2P4;pseudo=true
###
LJII01000131.1	Curated Genomic	gene	3470642	3471167	.	+	.	ID=gene32;Dbxref=GeneID:728481,HGNC:HGNC:35827;Name=RPL23AP21;description=ribosomal protein L23a pseudogene 21;gbkey=Gene;gene=RPL23AP21;gene_synonym=RPL23A_1_1;pseudo=true
LJII01000131.1	Curated Genomic	gene	3470642	3471149	.	+	.	ID=gene33;Dbxref=GeneID:54029,HGNC:HGNC:10321;Name=RPL23AP4;description=ribosomal protein L23a pseudogene 4;gbkey=Gene;gene=RPL23AP4;gene_synonym=RPL23A_42_1735;pseudo=true
###
LJII01000133.1	Curated Genomic	gene	3157941	3158862	.	+	.	ID=gene34;Dbxref=GeneID:4699,HGNC:HGNC:7689;Name=NDUFA5P1;description=NADH:ubiquinone oxidoreductase subunit A5 pseudogene 1;gbkey=Gene;gene=NDUFA5P1;pseudo=true
LJII01000133.1	Curated Genomic	gene	3157941	3158282	.	+	.	ID=gene35;Dbxref=GeneID:103091863;Name=LOC103091863;description=NADH dehydrogenase (ubiquinone) 1 alpha subcomplex%2C 5 pseudogene;gbkey=Gene;gene=LOC103091863;pseudo=true
###
LJII01000141.1	Curated Genomic	gene	2980276	2980556	.	-	.	ID=gene36;Dbxref=GeneID:106480693,HGNC:HGNC:46215;Name=RN7SL199P;description=RNA%2C 7SL%2C cytoplasmic 199%2C pseudogene;gbkey=Gene;gene=RN7SL199P;pseudo=true
LJII01000141.1	Curated Genomic	gene	2980276	2980556	.	-	.	ID=gene37;Dbxref=GeneID:106481760,HGNC:HGNC:46672;Name=RN7SL656P;description=RNA%2C 7SL%2C cytoplasmic 656%2C pseudogene;gbkey=Gene;gene=RN7SL656P;pseudo=true
###
LJII01000144.1	Curated Genomic	gene	1733727	1733949	.	-	.	ID=gene38;Dbxref=GeneID:106481012,HGNC:HGNC:46343;Name=RN7SL327P;description=RNA%2C 7SL%2C cytoplasmic 327%2C pseudogene;gbkey=Gene;gene=RN7SL327P;pseudo=true
LJII01000144.1	Curated Genomic	gene	1733727	1733949	.	-	.	ID=gene39;Dbxref=GeneID:106481056,HGNC:HGNC:46505;Name=RN7SL489P;description=RNA%2C 7SL%2C cytoplasmic 489%2C pseudogene;gbkey=Gene;gene=RN7SL489P;pseudo=true
###
LJII01000146.1	Curated Genomic	gene	2840142	2841081	.	-	.	ID=gene40;Dbxref=GeneID:644509,HGNC:HGNC:39699;Name=RBM22P6;description=RNA binding motif protein 22 pseudogene 6;gbkey=Gene;gene=RBM22P6;gene_synonym=RBM22P10;pseudo=true
LJII01000146.1	Curated Genomic	gene	2840142	2841081	.	-	.	ID=gene41;Dbxref=GeneID:100132115,HGNC:HGNC:39704;Name=RBM22P11;description=RNA binding motif protein 22 pseudogene 11;gbkey=Gene;gene=RBM22P11;gene_synonym=RBM22P8;pseudo=true
###
LJII01000151.1	Curated Genomic	gene	699441	703261	.	-	.	ID=gene42;Dbxref=GeneID:791095;Name=LOC791095;description=ornithine aminotransferase pseudogene;gbkey=Gene;gene=LOC791095;pseudo=true
LJII01000151.1	Curated Genomic	gene	699441	703261	.	-	.	ID=gene43;Dbxref=GeneID:101060049;Name=LOC101060049;description=ornithine aminotransferase%2C mitochondrial-like;gbkey=Gene;gene=LOC101060049;pseudo=true
###
LJII01000157.1	Curated Genomic	gene	400089	400570	.	+	.	ID=gene44;Dbxref=GeneID:81473,HGNC:HGNC:15004;Name=OR2AS1P;description=olfactory receptor%2C family 2%2C subfamily AS%2C member 1 pseudogene;gbkey=Gene;gene=OR2AS1P;pseudo=true
LJII01000157.1	Curated Genomic	gene	400222	400571	.	+	.	ID=gene45;Dbxref=GeneID:403236,HGNC:HGNC:31248;Name=OR2AS2P;description=olfactory receptor%2C family 2%2C subfamily AS%2C member 2 pseudogene;gbkey=Gene;gene=OR2AS2P;pseudo=true
###
LJII01000172.1	Curated Genomic	gene	1740969	1751499	.	-	.	ID=gene46;Dbxref=GeneID:390627,HGNC:HGNC:48361;Name=CSPG4P10;description=chondroitin sulfate proteoglycan 4 pseudogene 10;gbkey=Gene;gene=CSPG4P10;pseudo=true
LJII01000172.1	Curated Genomic	gene	1741271	1751525	.	-	.	ID=gene47;Dbxref=GeneID:728121,HGNC:HGNC:48362;Name=CSPG4P12;description=chondroitin sulfate proteoglycan 4 pseudogene 12;gbkey=Gene;gene=CSPG4P12;pseudo=true
###
LJII01000180.1	BestRefSeq	gene	21614	24768	.	-	.	ID=gene48;Dbxref=GeneID:339240,HGNC:HGNC:50723;Name=KRT17P5;description=keratin 17 pseudogene 5;gbkey=Gene;gene=KRT17P5;pseudo=true
LJII01000180.1	Curated Genomic	gene	21614	24768	.	-	.	ID=gene49;Dbxref=GeneID:339258,HGNC:HGNC:50725;Name=KRT17P7;description=keratin 17 pseudogene 7;gbkey=Gene;gene=KRT17P7;pseudo=true
LJII01000180.1	BestRefSeq	transcript	21614	24768	.	-	.	ID=rna1;Parent=gene48;Dbxref=GeneID:339240,Genbank:NR_001443.1,HGNC:HGNC:50723;Name=gi|30911113;Note=The RefSeq transcript has 17 substitutions%2C 3 non-frameshifting indels compared to this genomic sequence;exception=annotated by transcript or proteomic data;gbkey=misc_RNA;gene=KRT17P5;product=keratin 17 pseudogene 5;transcript_id=gi|30911113
LJII01000180.1	BestRefSeq	exon	21614	24768	.	-	.	ID=id1;Parent=rna1;Dbxref=GeneID:339240,Genbank:NR_001443.1,HGNC:HGNC:50723;Note=The RefSeq transcript has 17 substitutions%2C 3 non-frameshifting indels compared to this genomic sequence;exception=annotated by transcript or proteomic data;gbkey=misc_RNA;gene=KRT17P5;product=keratin 17 pseudogene 5;transcript_id=gi|30911113
###
LJII01000182.1	Curated Genomic	gene	1484777	1485562	.	-	.	ID=gene50;Dbxref=GeneID:106478940,HGNC:HGNC:39285;Name=PHBP6;description=prohibitin pseudogene 6;gbkey=Gene;gene=PHBP6;pseudo=true
LJII01000182.1	Curated Genomic	gene	1484883	1485547	.	-	.	ID=gene51;Dbxref=GeneID:100873752,HGNC:HGNC:39294;Name=PHBP15;description=prohibitin pseudogene 15;gbkey=Gene;gene=PHBP15;pseudo=true
###
LJII01000186.1	Curated Genomic	gene	1424616	1427464	.	+	.	ID=gene52;Dbxref=GeneID:100419574;Name=LOC100419574;description=HECT and RLD domain containing E3 ubiquitin protein ligase 2 pseudogene;gbkey=Gene;gene=LOC100419574;pseudo=true
LJII01000186.1	Curated Genomic	gene	1424616	1427464	.	+	.	ID=gene53;Dbxref=GeneID:100419579;Name=LOC100419579;description=HECT and RLD domain containing E3 ubiquitin protein ligase 2 pseudogene;gbkey=Gene;gene=LOC100419579;pseudo=true
###
LJII01000188.1	Curated Genomic	gene	1380823	1382264	.	+	.	ID=gene54;Dbxref=GeneID:340600,HGNC:HGNC:34025;Name=ATF4P2;description=activating transcription factor 4 pseudogene 2;gbkey=Gene;gene=ATF4P2;pseudo=true
LJII01000188.1	Curated Genomic	gene	1380823	1382263	.	+	.	ID=gene55;Dbxref=GeneID:469,HGNC:HGNC:789;Name=ATF4P1;description=activating transcription factor 4 pseudogene 1;gbkey=Gene;gene=ATF4P1;gene_synonym=ATF4P,TAXREB67P,TXREBP;pseudo=true
###
LJII01000217.1	BestRefSeq	gene	809472	822252	.	-	.	ID=gene56;Dbxref=GeneID:643955,HGNC:HGNC:32473;Name=ZNF733P;description=zinc finger protein 733%2C pseudogene;gbkey=Gene;gene=ZNF733P;gene_synonym=ZNF733;pseudo=true
LJII01000217.1	BestRefSeq	transcript	809472	822252	.	-	.	ID=rna2;Parent=gene56;Dbxref=GeneID:643955,Genbank:NR_003952.1,HGNC:HGNC:32473;Name=gi|158262018;Note=The RefSeq transcript has 2 substitutions compared to this genomic sequence;exception=annotated by transcript or proteomic data;gbkey=misc_RNA;gene=ZNF733P;product=zinc finger protein 733%2C pseudogene;transcript_id=gi|158262018
LJII01000217.1	BestRefSeq	exon	822146	822252	.	-	.	ID=id2;Parent=rna2;Dbxref=GeneID:643955,Genbank:NR_003952.1,HGNC:HGNC:32473;Note=The RefSeq transcript has 2 substitutions compared to this genomic sequence;exception=annotated by transcript or proteomic data;gbkey=misc_RNA;gene=ZNF733P;product=zinc finger protein 733%2C pseudogene;transcript_id=gi|158262018
LJII01000217.1	BestRefSeq	exon	816445	816571	.	-	.	ID=id3;Parent=rna2;Dbxref=GeneID:643955,Genbank:NR_003952.1,HGNC:HGNC:32473;Note=The RefSeq transcript has 2 substitutions compared to this genomic sequence;exception=annotated by transcript or proteomic data;gbkey=misc_RNA;gene=ZNF733P;product=zinc finger protein 733%2C pseudogene;transcript_id=gi|158262018
LJII01000217.1	BestRefSeq	exon	809472	811008	.	-	.	ID=id4;Parent=rna2;Dbxref=GeneID:643955,Genbank:NR_003952.1,HGNC:HGNC:32473;Note=The RefSeq transcript has 2 substitutions compared to this genomic sequence;exception=annotated by transcript or proteomic data;gbkey=misc_RNA;gene=ZNF733P;product=zinc finger protein 733%2C pseudogene;transcript_id=gi|158262018
LJII01000217.1	Curated Genomic	gene	809498	822201	.	-	.	ID=gene57;Dbxref=GeneID:644017,HGNC:HGNC:32465;Name=ZNF734P;description=zinc finger protein 734%2C pseudogene;gbkey=Gene;gene=ZNF734P;gene_synonym=ZNF734;pseudo=true
###
LJII01000232.1	Curated Genomic	gene	660335	661773	.	+	.	ID=gene58;Dbxref=GeneID:644253,HGNC:HGNC:6885;Name=MAPK8IPP;description=mitogen-activated protein kinase 8 interacting protein%2C pseudogene;gbkey=Gene;gene=MAPK8IPP;gene_synonym=PRKM8IPP;pseudo=true
LJII01000232.1	BestRefSeq	gene	660802	662530	.	+	.	ID=gene59;Dbxref=GeneID:644172;Name=LOC644172;description=mitogen-activated protein kinase 8 interacting protein 1 pseudogene;gbkey=Gene;gene=LOC644172;partial=true;pseudo=true;start_range=.,660802
LJII01000232.1	BestRefSeq	transcript	660802	662530	.	+	.	ID=rna3;Parent=gene59;Dbxref=GeneID:644172,Genbank:NR_026901.3;Name=gi|747172689;Note=The RefSeq transcript has 13 substitutions%2C 1 non-frameshifting indel and aligns at 98%25 coverage compared to this genomic sequence;exception=annotated by transcript or proteomic data;gbkey=misc_RNA;gene=LOC644172;partial=true;product=mitogen-activated protein kinase 8 interacting protein 1 pseudogene;start_range=.,660802;transcript_id=gi|747172689
LJII01000232.1	BestRefSeq	exon	660802	662530	.	+	.	ID=id5;Parent=rna3;Dbxref=GeneID:644172,Genbank:NR_026901.3;Note=The RefSeq transcript has 13 substitutions%2C 1 non-frameshifting indel and aligns at 98%25 coverage compared to this genomic sequence;exception=annotated by transcript or proteomic data;gbkey=misc_RNA;gene=LOC644172;partial=true;product=mitogen-activated protein kinase 8 interacting protein 1 pseudogene;start_range=.,660802;transcript_id=gi|747172689
###
LJII01000235.1	Curated Genomic	gene	117254	117359	.	-	.	ID=gene60;Dbxref=GeneID:106478916,HGNC:HGNC:34262;Name=RNU6-18P;description=RNA%2C U6 small nuclear 18%2C pseudogene;gbkey=Gene;gene=RNU6-18P;gene_synonym=RNU6-18;pseudo=true
LJII01000235.1	Curated Genomic	gene	117254	117359	.	-	.	ID=gene61;Dbxref=GeneID:106480705,HGNC:HGNC:34261;Name=RNU6-17P;description=RNA%2C U6 small nuclear 17%2C pseudogene;gbkey=Gene;gene=RNU6-17P;gene_synonym=RNU6-17;pseudo=true
###
LJII01000235.1	Curated Genomic	gene	11969	12594	.	-	.	ID=gene62;Dbxref=GeneID:644153,HGNC:HGNC:35178;Name=DNM1P31;description=dynamin 1 pseudogene 31;gbkey=Gene;gene=DNM1P31;gene_synonym=DNM1DN4-2,DNM1DN4.2,DNM1DN4@;pseudo=true
LJII01000235.1	Curated Genomic	gene	12358	15069	.	-	.	ID=gene63;Dbxref=GeneID:728388,HGNC:HGNC:35177;Name=DNM1P30;description=dynamin 1 pseudogene 30;gbkey=Gene;gene=DNM1P30;gene_synonym=DNM1DN3-4,DNM1DN3.4,DNM1DN3@,DNM1DN4-3,DNM1DN4@;pseudo=true
###
LJII01000236.1	Curated Genomic	gene	69490	70313	.	-	.	ID=gene64;Dbxref=GeneID:100421690;Name=LOC100421690;description=NSA2 ribosome biogenesis homolog (S. cerevisiae) pseudogene;gbkey=Gene;gene=LOC100421690;pseudo=true
LJII01000236.1	Curated Genomic	gene	69590	70213	.	-	.	ID=gene65;Dbxref=GeneID:100421691;Name=LOC100421691;description=NSA2 ribosome biogenesis homolog (S. cerevisiae) pseudogene;gbkey=Gene;gene=LOC100421691;pseudo=true
###
LJII01000236.1	Curated Genomic	gene	86854	87114	.	+	.	ID=gene66;Dbxref=GeneID:106479391,HGNC:HGNC:46478;Name=RN7SL462P;description=RNA%2C 7SL%2C cytoplasmic 462%2C pseudogene;gbkey=Gene;gene=RN7SL462P;pseudo=true
LJII01000236.1	Curated Genomic	gene	86854	87114	.	+	.	ID=gene67;Dbxref=GeneID:106479456,HGNC:HGNC:46656;Name=RN7SL640P;description=RNA%2C 7SL%2C cytoplasmic 640%2C pseudogene;gbkey=Gene;gene=RN7SL640P;pseudo=true
###
LJII01000236.1	Curated Genomic	gene	86854	87114	.	+	.	ID=gene68;Dbxref=GeneID:106479391,HGNC:HGNC:46478;Name=RN7SL462P;description=RNA%2C 7SL%2C cytoplasmic 462%2C pseudogene;gbkey=Gene;gene=RN7SL462P;pseudo=true
LJII01000236.1	Curated Genomic	gene	86854	87114	.	+	.	ID=gene69;Dbxref=GeneID:106481018,HGNC:HGNC:46359;Name=RN7SL343P;description=RNA%2C 7SL%2C cytoplasmic 343%2C pseudogene;gbkey=Gene;gene=RN7SL343P;pseudo=true
###
LJII01000236.1	Curated Genomic	gene	86854	87114	.	+	.	ID=gene70;Dbxref=GeneID:106479391,HGNC:HGNC:46478;Name=RN7SL462P;description=RNA%2C 7SL%2C cytoplasmic 462%2C pseudogene;gbkey=Gene;gene=RN7SL462P;pseudo=true
LJII01000236.1	Curated Genomic	gene	86861	87114	.	+	.	ID=gene71;Dbxref=GeneID:106481038,HGNC:HGNC:46438;Name=RN7SL422P;description=RNA%2C 7SL%2C cytoplasmic 422%2C pseudogene;gbkey=Gene;gene=RN7SL422P;pseudo=true
###
LJII01000237.1	Curated Genomic	gene	331698	352656	.	-	.	ID=gene72;Dbxref=GeneID:653363,HGNC:HGNC:33357;Name=TEX28P2;description=testis expressed 28 pseudogene 2;gbkey=Gene;gene=TEX28P2;gene_synonym=CXorf2B,pTEX;pseudo=true
LJII01000237.1	Curated Genomic	gene	331698	352656	.	-	.	ID=gene73;Dbxref=GeneID:728447,HGNC:HGNC:33356;Name=TEX28P1;description=testis expressed 28 pseudogene 1;gbkey=Gene;gene=TEX28P1;gene_synonym=pTEX;pseudo=true
###
LJII01000244.1	Curated Genomic	gene	58776	65510	.	-	.	ID=gene74;Dbxref=GeneID:100418718,HGNC:HGNC:38041;Name=SEPT7P5;description=septin 7 pseudogene 5;gbkey=Gene;gene=SEPT7P5;pseudo=true
LJII01000244.1	Curated Genomic	gene	58776	65510	.	-	.	ID=gene75;Dbxref=GeneID:100418714;Name=LOC100418714;description=septin 7 pseudogene;gbkey=Gene;gene=LOC100418714;pseudo=true
###
LJII01000274.1	Curated Genomic	gene	228941	229595	.	-	.	ID=gene76;Dbxref=GeneID:100421809;Name=LOC100421809;description=LON peptidase N-terminal domain and ring finger 2 pseudogene;gbkey=Gene;gene=LOC100421809;pseudo=true
LJII01000274.1	Curated Genomic	gene	228941	229595	.	-	.	ID=gene77;Dbxref=GeneID:100421810;Name=LOC100421810;description=LON peptidase N-terminal domain and ring finger 2 pseudogene;gbkey=Gene;gene=LOC100421810;pseudo=true
###
LJII01000274.1	Curated Genomic	gene	425917	426876	.	-	.	ID=gene78;Dbxref=GeneID:81111,HGNC:HGNC:15369;Name=OR11J1P;description=olfactory receptor%2C family 11%2C subfamily J%2C member 1 pseudogene;gbkey=Gene;gene=OR11J1P;pseudo=true
LJII01000274.1	Curated Genomic	gene	425918	426877	.	-	.	ID=gene79;Dbxref=GeneID:403226,HGNC:HGNC:31238;Name=OR11J5P;description=olfactory receptor%2C family 11%2C subfamily J%2C member 5 pseudogene;gbkey=Gene;gene=OR11J5P;pseudo=true
###
LJII01000274.1	Curated Genomic	gene	47503	51484	.	-	.	ID=gene80;Dbxref=GeneID:646177,HGNC:HGNC:43827;Name=SPATA31E2P;description=SPATA31 subfamily E%2C member 2%2C pseudogene;gbkey=Gene;gene=SPATA31E2P;gene_synonym=FAM75E2P;pseudo=true
LJII01000274.1	Curated Genomic	gene	47503	51484	.	-	.	ID=gene81;Dbxref=GeneID:646507,HGNC:HGNC:43828;Name=SPATA31E3P;description=SPATA31 subfamily E%2C member 3%2C pseudogene;gbkey=Gene;gene=SPATA31E3P;gene_synonym=FAM75E3P;pseudo=true
###
LJII01000278.1	Curated Genomic	gene	326632	326998	.	+	.	ID=gene82;Dbxref=GeneID:106480329,HGNC:HGNC:51536;Name=BSNDP1;description=barttin CLCNK-type chloride channel accessory beta subunit pseudogene 1;gbkey=Gene;gene=BSNDP1;pseudo=true
LJII01000278.1	Curated Genomic	gene	326633	326996	.	+	.	ID=gene83;Dbxref=GeneID:106481725,HGNC:HGNC:51538;Name=BSNDP3;description=barttin CLCNK-type chloride channel accessory beta subunit pseudogene 3;gbkey=Gene;gene=BSNDP3;pseudo=true
###
LJII01000280.1	Curated Genomic	gene	291162	291490	.	+	.	ID=gene84;Dbxref=GeneID:106479312,HGNC:HGNC:46264;Name=RN7SL248P;description=RNA%2C 7SL%2C cytoplasmic 248%2C pseudogene;gbkey=Gene;gene=RN7SL248P;gene_synonym=RN7SL527P;pseudo=true
LJII01000280.1	Curated Genomic	gene	291162	291490	.	+	.	ID=gene85;Dbxref=GeneID:106481046,HGNC:HGNC:46469;Name=RN7SL453P;description=RNA%2C 7SL%2C cytoplasmic 453%2C pseudogene;gbkey=Gene;gene=RN7SL453P;pseudo=true
###
LJII01000289.1	Curated Genomic	gene	2754	3430	.	-	.	ID=gene86;Dbxref=GeneID:106481728,HGNC:HGNC:51605;Name=DUX4L28;description=double homeobox 4 like 28;gbkey=Gene;gene=DUX4L28;pseudo=true
LJII01000289.1	Curated Genomic	gene	2755	3432	.	-	.	ID=gene87;Dbxref=GeneID:106481970,HGNC:HGNC:51606;Name=DUX4L29;description=double homeobox 4 like 29;gbkey=Gene;gene=DUX4L29;pseudo=true
###
LJII01000319.1	Curated Genomic	gene	321050	326163	.	+	.	ID=gene88;Dbxref=GeneID:139041;Name=PSMAGEA;description=melanoma antigen family A4 pseudogene;gbkey=Gene;gene=PSMAGEA;pseudo=true
LJII01000319.1	Curated Genomic	gene	324937	325834	.	+	.	ID=gene89;Dbxref=GeneID:100420250;Name=LOC100420250;description=melanoma antigen family A4 pseudogene;gbkey=Gene;gene=LOC100420250;pseudo=true
###
LJII01000326.1	Curated Genomic	gene	7617	9401	.	+	.	ID=gene90;Dbxref=GeneID:106481722,HGNC:HGNC:51484;Name=GPAA1P2;description=glycosylphosphatidylinositol anchor attachment 1 pseudogene 2;gbkey=Gene;gene=GPAA1P2;pseudo=true
LJII01000326.1	Curated Genomic	gene	8247	9463	.	+	.	ID=gene91;Dbxref=GeneID:22945,HGNC:HGNC:4447;Name=GPAA1P1;description=glycosylphosphatidylinositol anchor attachment 1 pseudogene 1;gbkey=Gene;gene=GPAA1P1;pseudo=true
###
LJII01000326.1	Curated Genomic	gene	32026	35150	.	+	.	ID=gene92;Dbxref=GeneID:442041;Name=LOC442041;description=zinc finger protein 532 pseudogene;gbkey=Gene;gene=LOC442041;pseudo=true
LJII01000326.1	Curated Genomic	gene	32026	35150	.	+	.	ID=gene93;Dbxref=GeneID:645135;Name=LOC645135;description=zinc finger protein 532 pseudogene;gbkey=Gene;gene=LOC645135;pseudo=true
###
LJII01000326.1	Curated Genomic	gene	10618	12635	.	-	.	ID=gene94;Dbxref=GeneID:645129,HGNC:HGNC:49227;Name=ZBTB45P1;description=zinc finger and BTB domain containing 45 pseudogene 1;gbkey=Gene;gene=ZBTB45P1;pseudo=true
LJII01000326.1	Curated Genomic	gene	10834	12688	.	-	.	ID=gene95;Dbxref=GeneID:729248,HGNC:HGNC:49228;Name=ZBTB45P2;description=zinc finger and BTB domain containing 45 pseudogene 2;gbkey=Gene;gene=ZBTB45P2;pseudo=true
###
LJII01000329.1	Curated Genomic	gene	170568	171124	.	-	.	ID=gene96;Dbxref=GeneID:100421287;Name=LOC100421287;description=cAMP responsive element binding protein 1 pseudogene;gbkey=Gene;gene=LOC100421287;pseudo=true
LJII01000329.1	Curated Genomic	gene	170568	171124	.	-	.	ID=gene97;Dbxref=GeneID:100421292;Name=LOC100421292;description=cAMP responsive element binding protein 1 pseudogene;gbkey=Gene;gene=LOC100421292;pseudo=true
###
LJII01000329.1	Curated Genomic	gene	170568	171124	.	-	.	ID=gene98;Dbxref=GeneID:100421287;Name=LOC100421287;description=cAMP responsive element binding protein 1 pseudogene;gbkey=Gene;gene=LOC100421287;pseudo=true
LJII01000329.1	Curated Genomic	gene	171109	180622	.	-	.	ID=gene99;Dbxref=GeneID:100421548;Name=LOC100421548;description=family with sequence similarity 178 member B pseudogene;gbkey=Gene;gene=LOC100421548;pseudo=true
###
LJII01000329.1	Curated Genomic	gene	161268	162449	.	-	.	ID=gene100;Dbxref=GeneID:728231,HGNC:HGNC:35405;Name=UBTFL5;description=upstream binding transcription factor%2C RNA polymerase I-like 5 (pseudogene);gbkey=Gene;gene=UBTFL5;pseudo=true
LJII01000329.1	Curated Genomic	gene	161295	162449	.	-	.	ID=gene101;Dbxref=GeneID:129870,HGNC:HGNC:35402;Name=UBTFL3;description=upstream binding transcription factor%2C RNA polymerase I-like 3 (pseudogene);gbkey=Gene;gene=UBTFL3;gene_synonym=UBTFL5;pseudo=true
###
LJII01000347.1	Curated Genomic	gene	65490	65773	.	-	.	ID=gene102;Dbxref=GeneID:106479486,HGNC:HGNC:46738;Name=RN7SL722P;description=RNA%2C 7SL%2C cytoplasmic 722%2C pseudogene;gbkey=Gene;gene=RN7SL722P;pseudo=true
LJII01000347.1	Curated Genomic	gene	65490	65773	.	-	.	ID=gene103;Dbxref=GeneID:106481076,HGNC:HGNC:46581;Name=RN7SL565P;description=RNA%2C 7SL%2C cytoplasmic 565%2C pseudogene;gbkey=Gene;gene=RN7SL565P;pseudo=true
###
LJII01000360.1	Curated Genomic	gene	88820	89505	.	-	.	ID=gene104;Dbxref=GeneID:57009;Name=PTS-P1;description=6-pyruvoyltetrahydropterin synthase pseudogene;gbkey=Gene;gene=PTS-P1;pseudo=true
LJII01000360.1	Curated Genomic	gene	89102	89436	.	-	.	ID=gene105;Dbxref=GeneID:100506103;Name=LOC100506103;description=6-pyruvoyltetrahydropterin synthase pseudogene;gbkey=Gene;gene=LOC100506103;pseudo=true
###
LJII01000367.1	Curated Genomic	gene	78701	78810	.	-	.	ID=gene106;Dbxref=GeneID:106480357,HGNC:HGNC:42836;Name=RNA5SP59;description=RNA%2C 5S ribosomal pseudogene 59;gbkey=Gene;gene=RNA5SP59;gene_synonym=RN5S59;pseudo=true
LJII01000367.1	Curated Genomic	gene	78701	78810	.	-	.	ID=gene107;Dbxref=GeneID:106480755,HGNC:HGNC:42898;Name=RNA5SP100;description=RNA%2C 5S ribosomal pseudogene 100;gbkey=Gene;gene=RNA5SP100;gene_synonym=RN5S100;pseudo=true
###
LJII01000377.1	Curated Genomic	gene	158074	161648	.	-	.	ID=gene108;Dbxref=GeneID:644684,HGNC:HGNC:49157;Name=BMS1P12;description=BMS1 ribosome biogenesis factor pseudogene 12;gbkey=Gene;gene=BMS1P12;pseudo=true
LJII01000377.1	Curated Genomic	gene	158074	161648	.	-	.	ID=gene109;Dbxref=GeneID:644716,HGNC:HGNC:49158;Name=BMS1P13;description=BMS1 ribosome biogenesis factor pseudogene 13;gbkey=Gene;gene=BMS1P13;gene_synonym=BMS1P14;pseudo=true
###
LJII01000381.1	Curated Genomic	gene	54997	55292	.	-	.	ID=gene110;Dbxref=GeneID:106480519,HGNC:HGNC:46600;Name=RN7SL584P;description=RNA%2C 7SL%2C cytoplasmic 584%2C pseudogene;gbkey=Gene;gene=RN7SL584P;pseudo=true
LJII01000381.1	Curated Genomic	gene	54997	55292	.	-	.	ID=gene111;Dbxref=GeneID:106481033,HGNC:HGNC:46416;Name=RN7SL400P;description=RNA%2C 7SL%2C cytoplasmic 400%2C pseudogene;gbkey=Gene;gene=RN7SL400P;pseudo=true
###
LJII01000381.1	Curated Genomic	gene	123253	130304	.	+	.	ID=gene112;Dbxref=GeneID:642311,HGNC:HGNC:49160;Name=BMS1P15;description=BMS1 ribosome biogenesis factor pseudogene 15;gbkey=Gene;gene=BMS1P15;pseudo=true
LJII01000381.1	Curated Genomic	gene	123253	130304	.	+	.	ID=gene113;Dbxref=GeneID:727914,HGNC:HGNC:49161;Name=BMS1P16;description=BMS1 ribosome biogenesis factor pseudogene 16;gbkey=Gene;gene=BMS1P16;pseudo=true
###
LJII01000418.1	Curated Genomic	gene	32968	33074	.	+	.	ID=gene114;Dbxref=GeneID:106480401,HGNC:HGNC:47779;Name=RNU6-816P;description=RNA%2C U6 small nuclear 816%2C pseudogene;gbkey=Gene;gene=RNU6-816P;pseudo=true
LJII01000418.1	Curated Genomic	gene	32968	33074	.	+	.	ID=gene115;Dbxref=GeneID:106480654,HGNC:HGNC:48231;Name=RNU6-1268P;description=RNA%2C U6 small nuclear 1268%2C pseudogene;gbkey=Gene;gene=RNU6-1268P;pseudo=true
###
LJII01000418.1	Curated Genomic	gene	32968	33074	.	+	.	ID=gene116;Dbxref=GeneID:106480401,HGNC:HGNC:47779;Name=RNU6-816P;description=RNA%2C U6 small nuclear 816%2C pseudogene;gbkey=Gene;gene=RNU6-816P;pseudo=true
LJII01000418.1	Curated Genomic	gene	32968	33074	.	+	.	ID=gene117;Dbxref=GeneID:106481571,HGNC:HGNC:48202;Name=RNU6-1239P;description=RNA%2C U6 small nuclear 1239%2C pseudogene;gbkey=Gene;gene=RNU6-1239P;pseudo=true
###
LJII01000418.1	BestRefSeq	gene	113785	156633	.	+	.	ID=gene118;Dbxref=GeneID:503639,HGNC:HGNC:32189;Name=DUXAP10;description=double homeobox A pseudogene 10;gbkey=Gene;gene=DUXAP10;pseudo=true
LJII01000418.1	BestRefSeq	transcript	113785	156633	.	+	.	ID=rna4;Parent=gene118;Dbxref=GeneID:503639,Genbank:NR_110526.1,HGNC:HGNC:32189;Name=gi|584458518;Note=The RefSeq transcript has 1 substitution%2C 1 non-frameshifting indel compared to this genomic sequence;exception=annotated by transcript or proteomic data;gbkey=misc_RNA;gene=DUXAP10;product=double homeobox A pseudogene 10;transcript_id=gi|584458518
LJII01000418.1	BestRefSeq	exon	113785	113879	.	+	.	ID=id6;Parent=rna4;Dbxref=GeneID:503639,Genbank:NR_110526.1,HGNC:HGNC:32189;Note=The RefSeq transcript has 1 substitution%2C 1 non-frameshifting indel compared to this genomic sequence;exception=annotated by transcript or proteomic data;gbkey=misc_RNA;gene=DUXAP10;product=double homeobox A pseudogene 10;transcript_id=gi|584458518
LJII01000418.1	BestRefSeq	exon	115998	116108	.	+	.	ID=id7;Parent=rna4;Dbxref=GeneID:503639,Genbank:NR_110526.1,HGNC:HGNC:32189;Note=The RefSeq transcript has 1 substitution%2C 1 non-frameshifting indel compared to this genomic sequence;exception=annotated by transcript or proteomic data;gbkey=misc_RNA;gene=DUXAP10;product=double homeobox A pseudogene 10;transcript_id=gi|584458518
LJII01000418.1	BestRefSeq	exon	117378	117525	.	+	.	ID=id8;Parent=rna4;Dbxref=GeneID:503639,Genbank:NR_110526.1,HGNC:HGNC:32189;Note=The RefSeq transcript has 1 substitution%2C 1 non-frameshifting indel compared to this genomic sequence;exception=annotated by transcript or proteomic data;gbkey=misc_RNA;gene=DUXAP10;product=double homeobox A pseudogene 10;transcript_id=gi|584458518
LJII01000418.1	BestRefSeq	exon	117646	117757	.	+	.	ID=id9;Parent=rna4;Dbxref=GeneID:503639,Genbank:NR_110526.1,HGNC:HGNC:32189;Note=The RefSeq transcript has 1 substitution%2C 1 non-frameshifting indel compared to this genomic sequence;exception=annotated by transcript or proteomic data;gbkey=misc_RNA;gene=DUXAP10;product=double homeobox A pseudogene 10;transcript_id=gi|584458518
LJII01000418.1	BestRefSeq	exon	119487	119624	.	+	.	ID=id10;Parent=rna4;Dbxref=GeneID:503639,Genbank:NR_110526.1,HGNC:HGNC:32189;Note=The RefSeq transcript has 1 substitution%2C 1 non-frameshifting indel compared to this genomic sequence;exception=annotated by transcript or proteomic data;gbkey=misc_RNA;gene=DUXAP10;product=double homeobox A pseudogene 10;transcript_id=gi|584458518
LJII01000418.1	BestRefSeq	exon	119843	119978	.	+	.	ID=id11;Parent=rna4;Dbxref=GeneID:503639,Genbank:NR_110526.1,HGNC:HGNC:32189;Note=The RefSeq transcript has 1 substitution%2C 1 non-frameshifting indel compared to this genomic sequence;exception=annotated by transcript or proteomic data;gbkey=misc_RNA;gene=DUXAP10;product=double homeobox A pseudogene 10;transcript_id=gi|584458518
LJII01000418.1	BestRefSeq	exon	144313	144402	.	+	.	ID=id12;Parent=rna4;Dbxref=GeneID:503639,Genbank:NR_110526.1,HGNC:HGNC:32189;Note=The RefSeq transcript has 1 substitution%2C 1 non-frameshifting indel compared to this genomic sequence;exception=annotated by transcript or proteomic data;gbkey=misc_RNA;gene=DUXAP10;product=double homeobox A pseudogene 10;transcript_id=gi|584458518
LJII01000418.1	BestRefSeq	exon	155068	156633	.	+	.	ID=id13;Parent=rna4;Dbxref=GeneID:503639,Genbank:NR_110526.1,HGNC:HGNC:32189;Note=The RefSeq transcript has 1 substitution%2C 1 non-frameshifting indel compared to this genomic sequence;exception=annotated by transcript or proteomic data;gbkey=misc_RNA;gene=DUXAP10;product=double homeobox A pseudogene 10;transcript_id=gi|584458518
LJII01000418.1	Curated Genomic	gene	155449	157688	.	+	.	ID=gene119;Dbxref=GeneID:503638,HGNC:HGNC:32188;Name=DUXAP9;description=double homeobox A pseudogene 9;gbkey=Gene;gene=DUXAP9;pseudo=true
###
LJII01000423.1	Curated Genomic	gene	107001	108602	.	-	.	ID=gene120;Dbxref=GeneID:389727,HGNC:HGNC:50371;Name=FKBP4P2;description=FK506 binding protein 4 pseudogene 2;gbkey=Gene;gene=FKBP4P2;pseudo=true
LJII01000423.1	Curated Genomic	gene	107001	108602	.	-	.	ID=gene121;Dbxref=GeneID:441410,HGNC:HGNC:50376;Name=FKBP4P7;description=FK506 binding protein 4 pseudogene 7;gbkey=Gene;gene=FKBP4P7;gene_synonym=FKBP4P3;pseudo=true
###
LJII01000423.1	Curated Genomic	gene	107001	108602	.	-	.	ID=gene122;Dbxref=GeneID:389727,HGNC:HGNC:50371;Name=FKBP4P2;description=FK506 binding protein 4 pseudogene 2;gbkey=Gene;gene=FKBP4P2;pseudo=true
LJII01000423.1	Curated Genomic	gene	107001	108602	.	-	.	ID=gene123;Dbxref=GeneID:643880,HGNC:HGNC:50377;Name=FKBP4P8;description=FK506 binding protein 4 pseudogene 8;gbkey=Gene;gene=FKBP4P8;pseudo=true
###
LJII01000440.1	Curated Genomic	gene	168395	168926	.	-	.	ID=gene124;Dbxref=GeneID:100129777,HGNC:HGNC:39659;Name=BNIP3P6;description=BCL2/adenovirus E1B 19kDa interacting protein 3 pseudogene 6;gbkey=Gene;gene=BNIP3P6;pseudo=true
LJII01000440.1	Curated Genomic	gene	168395	168926	.	-	.	ID=gene125;Dbxref=GeneID:100421754,HGNC:HGNC:39655;Name=BNIP3P2;description=BCL2/adenovirus E1B 19kDa interacting protein 3 pseudogene 2;gbkey=Gene;gene=BNIP3P2;pseudo=true
###
LJII01000444.1	Curated Genomic	gene	45448	70438	.	+	.	ID=gene126;Dbxref=GeneID:283955,HGNC:HGNC:30066;Name=PKD1P2;description=polycystic kidney disease 1 (autosomal dominant) pseudogene 2;gbkey=Gene;gene=PKD1P2;gene_synonym=HG2;pseudo=true
LJII01000444.1	BestRefSeq	gene	46671	86900	.	+	.	ID=gene127;Dbxref=GeneID:339044,HGNC:HGNC:30065;Name=PKD1P1;description=polycystic kidney disease 1 (autosomal dominant) pseudogene 1;gbkey=Gene;gene=PKD1P1;gene_synonym=HG1,NPIP;pseudo=true
LJII01000444.1	BestRefSeq	transcript	46671	86900	.	+	.	ID=rna5;Parent=gene127;Dbxref=GeneID:339044,Genbank:NR_036447.1,HGNC:HGNC:30065;Name=gi|301897821;Note=The RefSeq transcript has 45 substitutions%2C 4 non-frameshifting indels compared to this genomic sequence;exception=annotated by transcript or proteomic data;gbkey=misc_RNA;gene=PKD1P1;product=polycystic kidney disease 1 (autosomal dominant) pseudogene 1;transcript_id=gi|301897821
LJII01000444.1	BestRefSeq	exon	46671	46839	.	+	.	ID=id14;Parent=rna5;Dbxref=GeneID:339044,Genbank:NR_036447.1,HGNC:HGNC:30065;Note=The RefSeq transcript has 45 substitutions%2C 4 non-frameshifting indels compared to this genomic sequence;exception=annotated by transcript or proteomic data;gbkey=misc_RNA;gene=PKD1P1;product=polycystic kidney disease 1 (autosomal dominant) pseudogene 1;transcript_id=gi|301897821
LJII01000444.1	BestRefSeq	exon	46958	47141	.	+	.	ID=id15;Parent=rna5;Dbxref=GeneID:339044,Genbank:NR_036447.1,HGNC:HGNC:30065;Note=The RefSeq transcript has 45 substitutions%2C 4 non-frameshifting indels compared to this genomic sequence;exception=annotated by transcript or proteomic data;gbkey=misc_RNA;gene=PKD1P1;product=polycystic kidney disease 1 (autosomal dominant) pseudogene 1;transcript_id=gi|301897821
LJII01000444.1	BestRefSeq	exon	47614	47797	.	+	.	ID=id16;Parent=rna5;Dbxref=GeneID:339044,Genbank:NR_036447.1,HGNC:HGNC:30065;Note=The RefSeq transcript has 45 substitutions%2C 4 non-frameshifting indels compared to this genomic sequence;exception=annotated by transcript or proteomic data;gbkey=misc_RNA;gene=PKD1P1;product=polycystic kidney disease 1 (autosomal dominant) pseudogene 1;transcript_id=gi|301897821
LJII01000444.1	BestRefSeq	exon	47986	48101	.	+	.	ID=id17;Parent=rna5;Dbxref=GeneID:339044,Genbank:NR_036447.1,HGNC:HGNC:30065;Note=The RefSeq transcript has 45 substitutions%2C 4 non-frameshifting indels compared to this genomic sequence;exception=annotated by transcript or proteomic data;gbkey=misc_RNA;gene=PKD1P1;product=polycystic kidney disease 1 (autosomal dominant) pseudogene 1;transcript_id=gi|301897821
LJII01000444.1	BestRefSeq	exon	48507	48633	.	+	.	ID=id18;Parent=rna5;Dbxref=GeneID:339044,Genbank:NR_036447.1,HGNC:HGNC:30065;Note=The RefSeq transcript has 45 substitutions%2C 4 non-frameshifting indels compared to this genomic sequence;exception=annotated by transcript or proteomic data;gbkey=misc_RNA;gene=PKD1P1;product=polycystic kidney disease 1 (autosomal dominant) pseudogene 1;transcript_id=gi|301897821
LJII01000444.1	BestRefSeq	exon	48989	49236	.	+	.	ID=id19;Parent=rna5;Dbxref=GeneID:339044,Genbank:NR_036447.1,HGNC:HGNC:30065;Note=The RefSeq transcript has 45 substitutions%2C 4 non-frameshifting indels compared to this genomic sequence;exception=annotated by transcript or proteomic data;gbkey=misc_RNA;gene=PKD1P1;product=polycystic kidney disease 1 (autosomal dominant) pseudogene 1;transcript_id=gi|301897821
LJII01000444.1	BestRefSeq	exon	49710	50465	.	+	.	ID=id20;Parent=rna5;Dbxref=GeneID:339044,Genbank:NR_036447.1,HGNC:HGNC:30065;Note=The RefSeq transcript has 45 substitutions%2C 4 non-frameshifting indels compared to this genomic sequence;exception=annotated by transcript or proteomic data;gbkey=misc_RNA;gene=PKD1P1;product=polycystic kidney disease 1 (autosomal dominant) pseudogene 1;transcript_id=gi|301897821
LJII01000444.1	BestRefSeq	exon	51365	51496	.	+	.	ID=id21;Parent=rna5;Dbxref=GeneID:339044,Genbank:NR_036447.1,HGNC:HGNC:30065;Note=The RefSeq transcript has 45 substitutions%2C 4 non-frameshifting indels compared to this genomic sequence;exception=annotated by transcript or proteomic data;gbkey=misc_RNA;gene=PKD1P1;product=polycystic kidney disease 1 (autosomal dominant) pseudogene 1;transcript_id=gi|301897821
LJII01000444.1	BestRefSeq	exon	51676	51851	.	+	.	ID=id22;Parent=rna5;Dbxref=GeneID:339044,Genbank:NR_036447.1,HGNC:HGNC:30065;Note=The RefSeq transcript has 45 substitutions%2C 4 non-frameshifting indels compared to this genomic sequence;exception=annotated by transcript or proteomic data;gbkey=misc_RNA;gene=PKD1P1;product=polycystic kidney disease 1 (autosomal dominant) pseudogene 1;transcript_id=gi|301897821
LJII01000444.1	BestRefSeq	exon	52185	52318	.	+	.	ID=id23;Parent=rna5;Dbxref=GeneID:339044,Genbank:NR_036447.1,HGNC:HGNC:30065;Note=The RefSeq transcript has 45 substitutions%2C 4 non-frameshifting indels compared to this genomic sequence;exception=annotated by transcript or proteomic data;gbkey=misc_RNA;gene=PKD1P1;product=polycystic kidney disease 1 (autosomal dominant) pseudogene 1;transcript_id=gi|301897821
LJII01000444.1	BestRefSeq	exon	57701	57844	.	+	.	ID=id24;Parent=rna5;Dbxref=GeneID:339044,Genbank:NR_036447.1,HGNC:HGNC:30065;Note=The RefSeq transcript has 45 substitutions%2C 4 non-frameshifting indels compared to this genomic sequence;exception=annotated by transcript or proteomic data;gbkey=misc_RNA;gene=PKD1P1;product=polycystic kidney disease 1 (autosomal dominant) pseudogene 1;transcript_id=gi|301897821
LJII01000444.1	BestRefSeq	exon	57972	58251	.	+	.	ID=id25;Parent=rna5;Dbxref=GeneID:339044,Genbank:NR_036447.1,HGNC:HGNC:30065;Note=The RefSeq transcript has 45 substitutions%2C 4 non-frameshifting indels compared to this genomic sequence;exception=annotated by transcript or proteomic data;gbkey=misc_RNA;gene=PKD1P1;product=polycystic kidney disease 1 (autosomal dominant) pseudogene 1;transcript_id=gi|301897821
LJII01000444.1	BestRefSeq	exon	58345	58558	.	+	.	ID=id26;Parent=rna5;Dbxref=GeneID:339044,Genbank:NR_036447.1,HGNC:HGNC:30065;Note=The RefSeq transcript has 45 substitutions%2C 4 non-frameshifting indels compared to this genomic sequence;exception=annotated by transcript or proteomic data;gbkey=misc_RNA;gene=PKD1P1;product=polycystic kidney disease 1 (autosomal dominant) pseudogene 1;transcript_id=gi|301897821
LJII01000444.1	BestRefSeq	exon	58624	58783	.	+	.	ID=id27;Parent=rna5;Dbxref=GeneID:339044,Genbank:NR_036447.1,HGNC:HGNC:30065;Note=The RefSeq transcript has 45 substitutions%2C 4 non-frameshifting indels compared to this genomic sequence;exception=annotated by transcript or proteomic data;gbkey=misc_RNA;gene=PKD1P1;product=polycystic kidney disease 1 (autosomal dominant) pseudogene 1;transcript_id=gi|301897821
LJII01000444.1	BestRefSeq	exon	59174	59326	.	+	.	ID=id28;Parent=rna5;Dbxref=GeneID:339044,Genbank:NR_036447.1,HGNC:HGNC:30065;Note=The RefSeq transcript has 45 substitutions%2C 4 non-frameshifting indels compared to this genomic sequence;exception=annotated by transcript or proteomic data;gbkey=misc_RNA;gene=PKD1P1;product=polycystic kidney disease 1 (autosomal dominant) pseudogene 1;transcript_id=gi|301897821
LJII01000444.1	BestRefSeq	exon	62966	63110	.	+	.	ID=id29;Parent=rna5;Dbxref=GeneID:339044,Genbank:NR_036447.1,HGNC:HGNC:30065;Note=The RefSeq transcript has 45 substitutions%2C 4 non-frameshifting indels compared to this genomic sequence;exception=annotated by transcript or proteomic data;gbkey=misc_RNA;gene=PKD1P1;product=polycystic kidney disease 1 (autosomal dominant) pseudogene 1;transcript_id=gi|301897821
LJII01000444.1	BestRefSeq	exon	63969	64432	.	+	.	ID=id30;Parent=rna5;Dbxref=GeneID:339044,Genbank:NR_036447.1,HGNC:HGNC:30065;Note=The RefSeq transcript has 45 substitutions%2C 4 non-frameshifting indels compared to this genomic sequence;exception=annotated by transcript or proteomic data;gbkey=misc_RNA;gene=PKD1P1;product=polycystic kidney disease 1 (autosomal dominant) pseudogene 1;transcript_id=gi|301897821
LJII01000444.1	BestRefSeq	exon	64881	65037	.	+	.	ID=id31;Parent=rna5;Dbxref=GeneID:339044,Genbank:NR_036447.1,HGNC:HGNC:30065;Note=The RefSeq transcript has 45 substitutions%2C 4 non-frameshifting indels compared to this genomic sequence;exception=annotated by transcript or proteomic data;gbkey=misc_RNA;gene=PKD1P1;product=polycystic kidney disease 1 (autosomal dominant) pseudogene 1;transcript_id=gi|301897821
LJII01000444.1	BestRefSeq	exon	65218	65470	.	+	.	ID=id32;Parent=rna5;Dbxref=GeneID:339044,Genbank:NR_036447.1,HGNC:HGNC:30065;Note=The RefSeq transcript has 45 substitutions%2C 4 non-frameshifting indels compared to this genomic sequence;exception=annotated by transcript or proteomic data;gbkey=misc_RNA;gene=PKD1P1;product=polycystic kidney disease 1 (autosomal dominant) pseudogene 1;transcript_id=gi|301897821
LJII01000444.1	BestRefSeq	exon	65595	65790	.	+	.	ID=id33;Parent=rna5;Dbxref=GeneID:339044,Genbank:NR_036447.1,HGNC:HGNC:30065;Note=The RefSeq transcript has 45 substitutions%2C 4 non-frameshifting indels compared to this genomic sequence;exception=annotated by transcript or proteomic data;gbkey=misc_RNA;gene=PKD1P1;product=polycystic kidney disease 1 (autosomal dominant) pseudogene 1;transcript_id=gi|301897821
LJII01000444.1	BestRefSeq	exon	67282	67452	.	+	.	ID=id34;Parent=rna5;Dbxref=GeneID:339044,Genbank:NR_036447.1,HGNC:HGNC:30065;Note=The RefSeq transcript has 45 substitutions%2C 4 non-frameshifting indels compared to this genomic sequence;exception=annotated by transcript or proteomic data;gbkey=misc_RNA;gene=PKD1P1;product=polycystic kidney disease 1 (autosomal dominant) pseudogene 1;transcript_id=gi|301897821
LJII01000444.1	BestRefSeq	exon	67539	67682	.	+	.	ID=id35;Parent=rna5;Dbxref=GeneID:339044,Genbank:NR_036447.1,HGNC:HGNC:30065;Note=The RefSeq transcript has 45 substitutions%2C 4 non-frameshifting indels compared to this genomic sequence;exception=annotated by transcript or proteomic data;gbkey=misc_RNA;gene=PKD1P1;product=polycystic kidney disease 1 (autosomal dominant) pseudogene 1;transcript_id=gi|301897821
LJII01000444.1	BestRefSeq	exon	67777	67987	.	+	.	ID=id36;Parent=rna5;Dbxref=GeneID:339044,Genbank:NR_036447.1,HGNC:HGNC:30065;Note=The RefSeq transcript has 45 substitutions%2C 4 non-frameshifting indels compared to this genomic sequence;exception=annotated by transcript or proteomic data;gbkey=misc_RNA;gene=PKD1P1;product=polycystic kidney disease 1 (autosomal dominant) pseudogene 1;transcript_id=gi|301897821
LJII01000444.1	BestRefSeq	exon	68078	68204	.	+	.	ID=id37;Parent=rna5;Dbxref=GeneID:339044,Genbank:NR_036447.1,HGNC:HGNC:30065;Note=The RefSeq transcript has 45 substitutions%2C 4 non-frameshifting indels compared to this genomic sequence;exception=annotated by transcript or proteomic data;gbkey=misc_RNA;gene=PKD1P1;product=polycystic kidney disease 1 (autosomal dominant) pseudogene 1;transcript_id=gi|301897821
LJII01000444.1	BestRefSeq	exon	69871	70127	.	+	.	ID=id38;Parent=rna5;Dbxref=GeneID:339044,Genbank:NR_036447.1,HGNC:HGNC:30065;Note=The RefSeq transcript has 45 substitutions%2C 4 non-frameshifting indels compared to this genomic sequence;exception=annotated by transcript or proteomic data;gbkey=misc_RNA;gene=PKD1P1;product=polycystic kidney disease 1 (autosomal dominant) pseudogene 1;transcript_id=gi|301897821
LJII01000444.1	BestRefSeq	exon	72299	72384	.	+	.	ID=id39;Parent=rna5;Dbxref=GeneID:339044,Genbank:NR_036447.1,HGNC:HGNC:30065;Note=The RefSeq transcript has 45 substitutions%2C 4 non-frameshifting indels compared to this genomic sequence;exception=annotated by transcript or proteomic data;gbkey=misc_RNA;gene=PKD1P1;product=polycystic kidney disease 1 (autosomal dominant) pseudogene 1;transcript_id=gi|301897821
LJII01000444.1	BestRefSeq	exon	76596	76724	.	+	.	ID=id40;Parent=rna5;Dbxref=GeneID:339044,Genbank:NR_036447.1,HGNC:HGNC:30065;Note=The RefSeq transcript has 45 substitutions%2C 4 non-frameshifting indels compared to this genomic sequence;exception=annotated by transcript or proteomic data;gbkey=misc_RNA;gene=PKD1P1;product=polycystic kidney disease 1 (autosomal dominant) pseudogene 1;transcript_id=gi|301897821
LJII01000444.1	BestRefSeq	exon	80328	80427	.	+	.	ID=id41;Parent=rna5;Dbxref=GeneID:339044,Genbank:NR_036447.1,HGNC:HGNC:30065;Note=The RefSeq transcript has 45 substitutions%2C 4 non-frameshifting indels compared to this genomic sequence;exception=annotated by transcript or proteomic data;gbkey=misc_RNA;gene=PKD1P1;product=polycystic kidney disease 1 (autosomal dominant) pseudogene 1;transcript_id=gi|301897821
LJII01000444.1	BestRefSeq	exon	80591	80735	.	+	.	ID=id42;Parent=rna5;Dbxref=GeneID:339044,Genbank:NR_036447.1,HGNC:HGNC:30065;Note=The RefSeq transcript has 45 substitutions%2C 4 non-frameshifting indels compared to this genomic sequence;exception=annotated by transcript or proteomic data;gbkey=misc_RNA;gene=PKD1P1;product=polycystic kidney disease 1 (autosomal dominant) pseudogene 1;transcript_id=gi|301897821
LJII01000444.1	BestRefSeq	exon	84989	85024	.	+	.	ID=id43;Parent=rna5;Dbxref=GeneID:339044,Genbank:NR_036447.1,HGNC:HGNC:30065;Note=The RefSeq transcript has 45 substitutions%2C 4 non-frameshifting indels compared to this genomic sequence;exception=annotated by transcript or proteomic data;gbkey=misc_RNA;gene=PKD1P1;product=polycystic kidney disease 1 (autosomal dominant) pseudogene 1;transcript_id=gi|301897821
LJII01000444.1	BestRefSeq	exon	86384	86900	.	+	.	ID=id44;Parent=rna5;Dbxref=GeneID:339044,Genbank:NR_036447.1,HGNC:HGNC:30065;Note=The RefSeq transcript has 45 substitutions%2C 4 non-frameshifting indels compared to this genomic sequence;exception=annotated by transcript or proteomic data;gbkey=misc_RNA;gene=PKD1P1;product=polycystic kidney disease 1 (autosomal dominant) pseudogene 1;transcript_id=gi|301897821
###
LJII01000452.1	Curated Genomic	gene	82863	84443	.	+	.	ID=gene128;Dbxref=GeneID:100419041,HGNC:HGNC:39620;Name=SNX18P12;description=sorting nexin 18 pseudogene 12;gbkey=Gene;gene=SNX18P12;pseudo=true
LJII01000452.1	Curated Genomic	gene	83693	84443	.	+	.	ID=gene129;Dbxref=GeneID:100419024,HGNC:HGNC:39625;Name=SNX18P17;description=sorting nexin 18 pseudogene 17;gbkey=Gene;gene=SNX18P17;pseudo=true
###
LJII01000463.1	BestRefSeq	gene	1213	7303	.	+	.	ID=gene130;Dbxref=GeneID:441081;Name=LOC441081;description=POM121 membrane glycoprotein (rat) pseudogene;gbkey=Gene;gene=LOC441081;pseudo=true
LJII01000463.1	BestRefSeq	transcript	1213	7303	.	+	.	ID=rna6;Parent=gene130;Dbxref=GeneID:441081,Genbank:NR_073404.1;Name=gi|410651525;Note=The RefSeq transcript has 32 substitutions%2C 1 non-frameshifting indel compared to this genomic sequence;exception=annotated by transcript or proteomic data;gbkey=misc_RNA;gene=LOC441081;product=POM121 membrane glycoprotein (rat) pseudogene;transcript_id=gi|410651525
LJII01000463.1	BestRefSeq	exon	1213	4579	.	+	.	ID=id45;Parent=rna6;Dbxref=GeneID:441081,Genbank:NR_073404.1;Note=The RefSeq transcript has 32 substitutions%2C 1 non-frameshifting indel compared to this genomic sequence;exception=annotated by transcript or proteomic data;gbkey=misc_RNA;gene=LOC441081;product=POM121 membrane glycoprotein (rat) pseudogene;transcript_id=gi|410651525
LJII01000463.1	BestRefSeq	exon	5390	7303	.	+	.	ID=id46;Parent=rna6;Dbxref=GeneID:441081,Genbank:NR_073404.1;Note=The RefSeq transcript has 32 substitutions%2C 1 non-frameshifting indel compared to this genomic sequence;exception=annotated by transcript or proteomic data;gbkey=misc_RNA;gene=LOC441081;product=POM121 membrane glycoprotein (rat) pseudogene;transcript_id=gi|410651525
LJII01000463.1	Curated Genomic	gene	2107	7298	.	+	.	ID=gene131;Dbxref=GeneID:728488;Name=LOC728488;description=POM121 membrane glycoprotein (rat) pseudogene;gbkey=Gene;gene=LOC728488;pseudo=true
###
LJII01000467.1	Curated Genomic	gene	147096	151148	.	+	.	ID=gene132;Dbxref=GeneID:100421427,HGNC:HGNC:43607;Name=ANKRD20A16P;description=ankyrin repeat domain 20 family member A16%2C pseudogene;gbkey=Gene;gene=ANKRD20A16P;pseudo=true
LJII01000467.1	Curated Genomic	gene	147096	151148	.	+	.	ID=gene133;Dbxref=GeneID:100533720,HGNC:HGNC:43606;Name=ANKRD20A15P;description=ankyrin repeat domain 20 family member A15%2C pseudogene;gbkey=Gene;gene=ANKRD20A15P;pseudo=true
###
LJII01000471.1	Curated Genomic	gene	153646	155481	.	+	.	ID=gene134;Dbxref=GeneID:791098;Name=LOC791098;description=ornithine aminotransferase pseudogene;gbkey=Gene;gene=LOC791098;pseudo=true
LJII01000471.1	Curated Genomic	gene	153646	155481	.	+	.	ID=gene135;Dbxref=GeneID:102723585;Name=LOC102723585;description=ornithine aminotransferase pseudogene;gbkey=Gene;gene=LOC102723585;pseudo=true
###
LJII01000486.1	Curated Genomic	gene	18495	19399	.	-	.	ID=gene136;Dbxref=GeneID:652873,HGNC:HGNC:5810,IMGT/GENE-DB:IGKV2/OR2-7;Name=IGKV2OR2-7;description=immunoglobulin kappa variable 2/OR2-7 (pseudogene);gbkey=Gene;gene=IGKV2OR2-7;gene_synonym=IGKV2/OR2-7,IGKV2OR27;pseudo=true
LJII01000486.1	Curated Genomic	gene	18608	19647	.	-	.	ID=gene137;Dbxref=GeneID:100310869,HGNC:HGNC:37489,IMGT/GENE-DB:IGKV2/OR2-7D;Name=IGKV2OR2-7D;description=immunoglobulin kappa variable 2/OR2-7D (pseudogene);gbkey=Gene;gene=IGKV2OR2-7D;pseudo=true
###
LJII01000486.1	Curated Genomic	gene	14402	15497	.	-	.	ID=gene138;Dbxref=GeneID:100996600,HGNC:HGNC:5811,IMGT/GENE-DB:IGKV2/OR2-8;Name=IGKV2OR2-8;description=immunoglobulin kappa variable 2/OR2-8 (pseudogene);gbkey=Gene;gene=IGKV2OR2-8;gene_synonym=IGKV2/OR2-8,IGKV2OR28;pseudo=true
LJII01000486.1	Curated Genomic	gene	14524	15242	.	-	.	ID=gene139;Dbxref=GeneID:28855,HGNC:HGNC:5806,IMGT/GENE-DB:IGKV2/OR2-10;Name=IGKV2OR2-10;description=immunoglobulin kappa variable 2/OR2-10 (pseudogene);gbkey=Gene;gene=IGKV2OR2-10;gene_synonym=IGKV2OR210;pseudo=true
###
LJII01000506.1	Curated Genomic	gene	110398	121423	.	-	.	ID=gene140;Dbxref=GeneID:100033395,HGNC:HGNC:33212;Name=VN2R6P;description=vomeronasal 2 receptor 6 pseudogene;gbkey=Gene;gene=VN2R6P;pseudo=true
LJII01000506.1	Curated Genomic	gene	110398	121423	.	-	.	ID=gene141;Dbxref=GeneID:100033396,HGNC:HGNC:33213;Name=VN2R7P;description=vomeronasal 2 receptor 7 pseudogene;gbkey=Gene;gene=VN2R7P;pseudo=true
###
LJII01000510.1	Curated Genomic	gene	149052	149857	.	+	.	ID=gene142;Dbxref=GeneID:767851,HGNC:HGNC:42992;Name=PFN1P4;description=profilin 1 pseudogene 4;gbkey=Gene;gene=PFN1P4;gene_synonym=PFN1P5;pseudo=true
LJII01000510.1	Curated Genomic	gene	149204	149611	.	+	.	ID=gene143;Dbxref=GeneID:100873744,HGNC:HGNC:42986;Name=PFN1P8;description=profilin 1 pseudogene 8;gbkey=Gene;gene=PFN1P8;pseudo=true
###
LJII01000522.1	Curated Genomic	gene	11552	45785	.	+	.	ID=gene144;Dbxref=GeneID:388254,HGNC:HGNC:4873;Name=HERC2P5;description=hect domain and RLD 2 pseudogene 5;gbkey=Gene;gene=HERC2P5;gene_synonym=D16F37S6;pseudo=true
LJII01000522.1	Curated Genomic	gene	12628	45685	.	+	.	ID=gene145;Dbxref=GeneID:440366,HGNC:HGNC:38747;Name=HERC2P8;description=hect domain and RLD 2 pseudogene 8;gbkey=Gene;gene=HERC2P8;pseudo=true
###
LJII01000523.1	Curated Genomic	gene	104023	106025	.	-	.	ID=gene146;Dbxref=GeneID:283804;Name=LOC283804;description=disintegrin and metalloproteinase domain-containing protein 21-like;gbkey=Gene;gene=LOC283804;pseudo=true
LJII01000523.1	Curated Genomic	gene	104023	106025	.	-	.	ID=gene147;Dbxref=GeneID:646071;Name=LOC646071;description=disintegrin and metalloproteinase domain-containing protein 21-like;gbkey=Gene;gene=LOC646071;pseudo=true
###
LJII01000533.1	Curated Genomic	gene	71010	73948	.	+	.	ID=gene148;Dbxref=GeneID:100133212,HGNC:HGNC:38508;Name=ABHD17AP7;description=abhydrolase domain containing 17A pseudogene 7;gbkey=Gene;gene=ABHD17AP7;gene_synonym=FAM108A8P;pseudo=true
LJII01000533.1	Curated Genomic	gene	71020	74173	.	+	.	ID=gene149;Dbxref=GeneID:100132251,HGNC:HGNC:38510;Name=ABHD17AP9;description=abhydrolase domain containing 17A pseudogene 9;gbkey=Gene;gene=ABHD17AP9;gene_synonym=FAM108A10P;pseudo=true
###
LJII01000549.1	Curated Genomic	gene	34144	34247	.	+	.	ID=gene150;Dbxref=GeneID:106479946,HGNC:HGNC:47823;Name=RNU6-860P;description=RNA%2C U6 small nuclear 860%2C pseudogene;gbkey=Gene;gene=RNU6-860P;pseudo=true
LJII01000549.1	Curated Genomic	gene	34144	34247	.	+	.	ID=gene151;Dbxref=GeneID:106481320,HGNC:HGNC:47410;Name=RNU6-447P;description=RNA%2C U6 small nuclear 447%2C pseudogene;gbkey=Gene;gene=RNU6-447P;pseudo=true
###
LJII01000560.1	Curated Genomic	gene	71750	72077	.	-	.	ID=gene152;Dbxref=GeneID:106481969,HGNC:HGNC:51471;Name=WBP1LP11;description=WW domain binding protein 1-like pseudogene 11;gbkey=Gene;gene=WBP1LP11;pseudo=true
LJII01000560.1	Curated Genomic	gene	71789	72152	.	-	.	ID=gene153;Dbxref=GeneID:106480326,HGNC:HGNC:51470;Name=WBP1LP10;description=WW domain binding protein 1-like pseudogene 10;gbkey=Gene;gene=WBP1LP10;pseudo=true
###
LJII01000572.1	Curated Genomic	gene	57235	57340	.	+	.	ID=gene154;Dbxref=GeneID:106479907,HGNC:HGNC:47734;Name=RNU6-771P;description=RNA%2C U6 small nuclear 771%2C pseudogene;gbkey=Gene;gene=RNU6-771P;pseudo=true
LJII01000572.1	Curated Genomic	gene	57235	57340	.	+	.	ID=gene155;Dbxref=GeneID:106480037,HGNC:HGNC:48035;Name=RNU6-1072P;description=RNA%2C U6 small nuclear 1072%2C pseudogene;gbkey=Gene;gene=RNU6-1072P;pseudo=true
###
LJII01000572.1	Curated Genomic	gene	60833	63553	.	+	.	ID=gene156;Dbxref=GeneID:650236,HGNC:HGNC:51894;Name=PRAMEF32P;description=PRAME family member 32%2C pseudogene;gbkey=Gene;gene=PRAMEF32P;pseudo=true
LJII01000572.1	Curated Genomic	gene	60833	63553	.	+	.	ID=gene157;Dbxref=GeneID:729356,HGNC:HGNC:51891;Name=PRAMEF29P;description=PRAME family member 29%2C pseudogene;gbkey=Gene;gene=PRAMEF29P;pseudo=true
###
LJII01000573.1	Curated Genomic	gene	16059	16165	.	+	.	ID=gene158;Dbxref=GeneID:106480088,HGNC:HGNC:48155;Name=RNU6-1192P;description=RNA%2C U6 small nuclear 1192%2C pseudogene;gbkey=Gene;gene=RNU6-1192P;pseudo=true
LJII01000573.1	Curated Genomic	gene	16059	16165	.	+	.	ID=gene159;Dbxref=GeneID:106481334,HGNC:HGNC:47452;Name=RNU6-489P;description=RNA%2C U6 small nuclear 489%2C pseudogene;gbkey=Gene;gene=RNU6-489P;pseudo=true
###
LJII01000583.1	Curated Genomic	gene	123473	129812	.	+	.	ID=gene160;Dbxref=GeneID:728307;Name=LOC728307;description=melanoma associated antigen (mutated) 1-like 1 pseudogene;gbkey=Gene;gene=LOC728307;pseudo=true
LJII01000583.1	Curated Genomic	gene	123573	129710	.	+	.	ID=gene161;Dbxref=GeneID:728317;Name=LOC728317;description=melanoma associated antigen (mutated) 1-like 1 pseudogene;gbkey=Gene;gene=LOC728317;pseudo=true
###
LJII01000602.1	BestRefSeq	gene	63870	77747	.	-	.	ID=gene162;Dbxref=GeneID:100288615,HGNC:HGNC:32361;Name=WHAMMP1;description=WAS protein homolog associated with actin%2C golgi membranes and microtubules pseudogene 1;gbkey=Gene;gene=WHAMMP1;gene_synonym=WHDC1P1;pseudo=true
LJII01000602.1	BestRefSeq	transcript	63870	77747	.	-	.	ID=rna7;Parent=gene162;Dbxref=GeneID:100288615,Genbank:NR_036650.1,HGNC:HGNC:32361;Name=gi|307938330;Note=The RefSeq transcript has 8 substitutions%2C 2 non-frameshifting indels compared to this genomic sequence;exception=annotated by transcript or proteomic data;gbkey=misc_RNA;gene=WHAMMP1;product=WAS protein homolog associated with actin%2C golgi membranes and microtubules pseudogene 1;transcript_id=gi|307938330
LJII01000602.1	BestRefSeq	exon	77218	77747	.	-	.	ID=id47;Parent=rna7;Dbxref=GeneID:100288615,Genbank:NR_036650.1,HGNC:HGNC:32361;Note=The RefSeq transcript has 8 substitutions%2C 2 non-frameshifting indels compared to this genomic sequence;exception=annotated by transcript or proteomic data;gbkey=misc_RNA;gene=WHAMMP1;product=WAS protein homolog associated with actin%2C golgi membranes and microtubules pseudogene 1;transcript_id=gi|307938330
LJII01000602.1	BestRefSeq	exon	73794	73949	.	-	.	ID=id48;Parent=rna7;Dbxref=GeneID:100288615,Genbank:NR_036650.1,HGNC:HGNC:32361;Note=The RefSeq transcript has 8 substitutions%2C 2 non-frameshifting indels compared to this genomic sequence;exception=annotated by transcript or proteomic data;gbkey=misc_RNA;gene=WHAMMP1;product=WAS protein homolog associated with actin%2C golgi membranes and microtubules pseudogene 1;transcript_id=gi|307938330
LJII01000602.1	BestRefSeq	exon	72545	72712	.	-	.	ID=id49;Parent=rna7;Dbxref=GeneID:100288615,Genbank:NR_036650.1,HGNC:HGNC:32361;Note=The RefSeq transcript has 8 substitutions%2C 2 non-frameshifting indels compared to this genomic sequence;exception=annotated by transcript or proteomic data;gbkey=misc_RNA;gene=WHAMMP1;product=WAS protein homolog associated with actin%2C golgi membranes and microtubules pseudogene 1;transcript_id=gi|307938330
LJII01000602.1	BestRefSeq	exon	70832	70997	.	-	.	ID=id50;Parent=rna7;Dbxref=GeneID:100288615,Genbank:NR_036650.1,HGNC:HGNC:32361;Note=The RefSeq transcript has 8 substitutions%2C 2 non-frameshifting indels compared to this genomic sequence;exception=annotated by transcript or proteomic data;gbkey=misc_RNA;gene=WHAMMP1;product=WAS protein homolog associated with actin%2C golgi membranes and microtubules pseudogene 1;transcript_id=gi|307938330
LJII01000602.1	BestRefSeq	exon	67057	67241	.	-	.	ID=id51;Parent=rna7;Dbxref=GeneID:100288615,Genbank:NR_036650.1,HGNC:HGNC:32361;Note=The RefSeq transcript has 8 substitutions%2C 2 non-frameshifting indels compared to this genomic sequence;exception=annotated by transcript or proteomic data;gbkey=misc_RNA;gene=WHAMMP1;product=WAS protein homolog associated with actin%2C golgi membranes and microtubules pseudogene 1;transcript_id=gi|307938330
LJII01000602.1	BestRefSeq	exon	66570	66595	.	-	.	ID=id52;Parent=rna7;Dbxref=GeneID:100288615,Genbank:NR_036650.1,HGNC:HGNC:32361;Note=The RefSeq transcript has 8 substitutions%2C 2 non-frameshifting indels compared to this genomic sequence;exception=annotated by transcript or proteomic data;gbkey=misc_RNA;gene=WHAMMP1;product=WAS protein homolog associated with actin%2C golgi membranes and microtubules pseudogene 1;transcript_id=gi|307938330
LJII01000602.1	BestRefSeq	exon	63870	64203	.	-	.	ID=id53;Parent=rna7;Dbxref=GeneID:100288615,Genbank:NR_036650.1,HGNC:HGNC:32361;Note=The RefSeq transcript has 8 substitutions%2C 2 non-frameshifting indels compared to this genomic sequence;exception=annotated by transcript or proteomic data;gbkey=misc_RNA;gene=WHAMMP1;product=WAS protein homolog associated with actin%2C golgi membranes and microtubules pseudogene 1;transcript_id=gi|307938330
LJII01000602.1	Curated Genomic	gene	67056	81045	.	-	.	ID=gene163;Dbxref=GeneID:100288203;Name=LOC100288203;description=WAS protein homolog associated with actin%2C golgi membranes and microtubules pseudogene;gbkey=Gene;gene=LOC100288203;pseudo=true
###
LJII01000613.1	Curated Genomic	gene	91566	93834	.	+	.	ID=gene164;Dbxref=GeneID:3517,HGNC:HGNC:5726;Name=RBPJP2;description=RBPJ pseudogene 2;gbkey=Gene;gene=RBPJP2;gene_synonym=IGKJRBP2,RBPSUHP2;pseudo=true
LJII01000613.1	Curated Genomic	gene	91566	93834	.	+	.	ID=gene165;Dbxref=GeneID:100133122,HGNC:HGNC:37487;Name=RBPJP7;description=RBPJ pseudogene 7;gbkey=Gene;gene=RBPJP7;pseudo=true
###
LJII01000613.1	Curated Genomic	gene	91566	93834	.	+	.	ID=gene166;Dbxref=GeneID:100133122,HGNC:HGNC:37487;Name=RBPJP7;description=RBPJ pseudogene 7;gbkey=Gene;gene=RBPJP7;pseudo=true
LJII01000613.1	Curated Genomic	gene	91566	93834	.	+	.	ID=gene167;Dbxref=GeneID:100288841,HGNC:HGNC:37485;Name=RBPJP5;description=RBPJ pseudogene 5;gbkey=Gene;gene=RBPJP5;pseudo=true
###
LJII01000625.1	Curated Genomic	gene	29184	39661	.	-	.	ID=gene168;Dbxref=GeneID:653080;Name=LOC653080;description=glucuronidase%2C beta pseudogene;gbkey=Gene;gene=LOC653080;pseudo=true
LJII01000625.1	Curated Genomic	gene	29184	39661	.	-	.	ID=gene169;Dbxref=GeneID:100287046;Name=LOC100287046;description=glucuronidase%2C beta pseudogene;gbkey=Gene;gene=LOC100287046;pseudo=true
###
LJII01000625.1	Curated Genomic	gene	87793	88482	.	+	.	ID=gene170;Dbxref=GeneID:728452;Name=LOC728452;description=POM121 membrane glycoprotein (rat) pseudogene;gbkey=Gene;gene=LOC728452;pseudo=true
LJII01000625.1	Curated Genomic	gene	87793	88482	.	+	.	ID=gene171;Dbxref=GeneID:728499;Name=LOC728499;description=POM121 membrane glycoprotein (rat) pseudogene;gbkey=Gene;gene=LOC728499;pseudo=true
###
LJII01000625.1	Curated Genomic	gene	87793	88482	.	+	.	ID=gene172;Dbxref=GeneID:728452;Name=LOC728452;description=POM121 membrane glycoprotein (rat) pseudogene;gbkey=Gene;gene=LOC728452;pseudo=true
LJII01000625.1	Curated Genomic	gene	87793	88482	.	+	.	ID=gene173;Dbxref=GeneID:728526;Name=LOC728526;description=POM121 membrane glycoprotein (rat) pseudogene;gbkey=Gene;gene=LOC728526;pseudo=true
###
LJII01000625.1	Curated Genomic	gene	29184	39661	.	-	.	ID=gene174;Dbxref=GeneID:653080;Name=LOC653080;description=glucuronidase%2C beta pseudogene;gbkey=Gene;gene=LOC653080;pseudo=true
LJII01000625.1	BestRefSeq	gene	29281	46307	.	-	.	ID=gene175;Dbxref=GeneID:375513,HGNC:HGNC:18220;Name=GUSBP4;description=glucuronidase%2C beta pseudogene 4;gbkey=Gene;gene=GUSBP4;gene_synonym=C6orf216,GUSBL2,SMA3-L,SMAC3L;pseudo=true
LJII01000625.1	BestRefSeq	transcript	29281	46307	.	-	.	ID=rna8;Parent=gene175;Dbxref=GeneID:375513,Genbank:NR_133000.1,HGNC:HGNC:18220;Name=gi|937500893;Note=The RefSeq transcript has 11 substitutions%2C 1 non-frameshifting indel compared to this genomic sequence;exception=annotated by transcript or proteomic data;gbkey=misc_RNA;gene=GUSBP4;product=glucuronidase%2C beta pseudogene 4%2C transcript variant 2;transcript_id=gi|937500893
LJII01000625.1	BestRefSeq	exon	46265	46307	.	-	.	ID=id54;Parent=rna8;Dbxref=GeneID:375513,Genbank:NR_133000.1,HGNC:HGNC:18220;Note=The RefSeq transcript has 11 substitutions%2C 1 non-frameshifting indel compared to this genomic sequence;exception=annotated by transcript or proteomic data;gbkey=misc_RNA;gene=GUSBP4;product=glucuronidase%2C beta pseudogene 4%2C transcript variant 2;transcript_id=gi|937500893
LJII01000625.1	BestRefSeq	exon	39473	39660	.	-	.	ID=id55;Parent=rna8;Dbxref=GeneID:375513,Genbank:NR_133000.1,HGNC:HGNC:18220;Note=The RefSeq transcript has 11 substitutions%2C 1 non-frameshifting indel compared to this genomic sequence;exception=annotated by transcript or proteomic data;gbkey=misc_RNA;gene=GUSBP4;product=glucuronidase%2C beta pseudogene 4%2C transcript variant 2;transcript_id=gi|937500893
LJII01000625.1	BestRefSeq	exon	35803	35887	.	-	.	ID=id56;Parent=rna8;Dbxref=GeneID:375513,Genbank:NR_133000.1,HGNC:HGNC:18220;Note=The RefSeq transcript has 11 substitutions%2C 1 non-frameshifting indel compared to this genomic sequence;exception=annotated by transcript or proteomic data;gbkey=misc_RNA;gene=GUSBP4;product=glucuronidase%2C beta pseudogene 4%2C transcript variant 2;transcript_id=gi|937500893
LJII01000625.1	BestRefSeq	exon	33791	33964	.	-	.	ID=id57;Parent=rna8;Dbxref=GeneID:375513,Genbank:NR_133000.1,HGNC:HGNC:18220;Note=The RefSeq transcript has 11 substitutions%2C 1 non-frameshifting indel compared to this genomic sequence;exception=annotated by transcript or proteomic data;gbkey=misc_RNA;gene=GUSBP4;product=glucuronidase%2C beta pseudogene 4%2C transcript variant 2;transcript_id=gi|937500893
LJII01000625.1	BestRefSeq	exon	29281	29319	.	-	.	ID=id58;Parent=rna8;Dbxref=GeneID:375513,Genbank:NR_133000.1,HGNC:HGNC:18220;Note=The RefSeq transcript has 11 substitutions%2C 1 non-frameshifting indel compared to this genomic sequence;exception=annotated by transcript or proteomic data;gbkey=misc_RNA;gene=GUSBP4;product=glucuronidase%2C beta pseudogene 4%2C transcript variant 2;transcript_id=gi|937500893
###
LJII01000634.1	Curated Genomic	gene	93068	94587	.	-	.	ID=gene176;Dbxref=GeneID:100287908,HGNC:HGNC:50786;Name=ZNF519P2;description=zinc finger protein 519 pseudogene 2;gbkey=Gene;gene=ZNF519P2;pseudo=true
LJII01000634.1	Curated Genomic	gene	93068	94587	.	-	.	ID=gene177;Dbxref=GeneID:100288042,HGNC:HGNC:50787;Name=ZNF519P3;description=zinc finger protein 519 pseudogene 3;gbkey=Gene;gene=ZNF519P3;pseudo=true
###
LJII01000634.1	Curated Genomic	gene	85653	86508	.	-	.	ID=gene178;Dbxref=GeneID:100312813,HGNC:HGNC:37381;Name=VN1R61P;description=vomeronasal 1 receptor 61 pseudogene;gbkey=Gene;gene=VN1R61P;pseudo=true
LJII01000634.1	Curated Genomic	gene	85653	86508	.	-	.	ID=gene179;Dbxref=GeneID:100312815,HGNC:HGNC:37383;Name=VN1R63P;description=vomeronasal 1 receptor 63 pseudogene;gbkey=Gene;gene=VN1R63P;pseudo=true
###
LJII01000634.1	Curated Genomic	gene	2739	4422	.	+	.	ID=gene180;Dbxref=GeneID:100631249,HGNC:HGNC:49140;Name=GRAMD4P5;description=GRAM domain containing 4 pseudogene 5;gbkey=Gene;gene=GRAMD4P5;pseudo=true
LJII01000634.1	Curated Genomic	gene	2739	4422	.	+	.	ID=gene181;Dbxref=GeneID:100631250,HGNC:HGNC:49141;Name=GRAMD4P6;description=GRAM domain containing 4 pseudogene 6;gbkey=Gene;gene=GRAMD4P6;pseudo=true
###
LJII01000658.1	BestRefSeq	gene	33654	34847	.	-	.	ID=gene182;Dbxref=GeneID:391622,HGNC:HGNC:37179;Name=USP17L6P;description=ubiquitin specific peptidase 17-like family member 6%2C pseudogene;gbkey=Gene;gene=USP17L6P;gene_synonym=DUB4,USP17L6,vDUB4;pseudo=true
LJII01000658.1	BestRefSeq	transcript	33654	34847	.	-	.	ID=rna9;Parent=gene182;Dbxref=GeneID:391622,Genbank:NR_027279.1,HGNC:HGNC:37179;Name=gi|224589119;Note=The RefSeq transcript has 3 substitutions%2C 1 non-frameshifting indel compared to this genomic sequence;exception=annotated by transcript or proteomic data;gbkey=misc_RNA;gene=USP17L6P;product=ubiquitin specific peptidase 17-like family member 6%2C pseudogene;transcript_id=gi|224589119
LJII01000658.1	BestRefSeq	exon	33654	34847	.	-	.	ID=id59;Parent=rna9;Dbxref=GeneID:391622,Genbank:NR_027279.1,HGNC:HGNC:37179;Note=The RefSeq transcript has 3 substitutions%2C 1 non-frameshifting indel compared to this genomic sequence;exception=annotated by transcript or proteomic data;gbkey=misc_RNA;gene=USP17L6P;product=ubiquitin specific peptidase 17-like family member 6%2C pseudogene;transcript_id=gi|224589119
LJII01000658.1	Curated Genomic	gene	33723	34745	.	-	.	ID=gene183;Dbxref=GeneID:100287302,HGNC:HGNC:44444;Name=USP17L16P;description=ubiquitin specific peptidase 17-like family member 16%2C pseudogene;gbkey=Gene;gene=USP17L16P;pseudo=true
###
LJII01000716.1	Curated Genomic	gene	92533	93118	.	+	.	ID=gene184;Dbxref=GeneID:100420789;Name=LOC100420789;description=chromosome 2 open reading frame 27A pseudogene;gbkey=Gene;gene=LOC100420789;pseudo=true
LJII01000716.1	Curated Genomic	gene	92536	93318	.	+	.	ID=gene185;Dbxref=GeneID:100420784,HGNC:HGNC:50418;Name=C2orf27AP3;description=chromosome 2 open reading frame 27A pseudogene 3;gbkey=Gene;gene=C2orf27AP3;pseudo=true
###
LJII01000730.1	BestRefSeq	gene	13150	19048	.	+	.	ID=gene186;Dbxref=GeneID:11039;Name=SMA4;description=glucuronidase%2C beta pseudogene;end_range=19048,.;gbkey=Gene;gene=SMA4;gene_synonym=b55C20.2,SMA3;partial=true;pseudo=true
LJII01000730.1	BestRefSeq	transcript	15703	61510	.	+	.	ID=rna10;Parent=gene186;Dbxref=GeneID:11039,Genbank:NR_029426.1;Name=gi|261878581;Note=The RefSeq transcript has 15 substitutions%2C 1 non-frameshifting indel and aligns at 36%25 coverage compared to this genomic sequence;end_range=61510,.;exception=annotated by transcript or proteomic data;gbkey=misc_RNA;gene=SMA4;partial=true;product=glucuronidase%2C beta pseudogene%2C transcript variant 1;start_range=.,15703;transcript_id=gi|261878581
LJII01000730.1	BestRefSeq	exon	15703	15713	.	+	.	ID=id60;Parent=rna10;Dbxref=GeneID:11039,Genbank:NR_029426.1;Note=The RefSeq transcript has 15 substitutions%2C 1 non-frameshifting indel and aligns at 36%25 coverage compared to this genomic sequence;end_range=15713,.;exception=annotated by transcript or proteomic data;gbkey=misc_RNA;gene=SMA4;partial=true;product=glucuronidase%2C beta pseudogene%2C transcript variant 1;start_range=.,15703;transcript_id=gi|261878581
LJII01000730.1	BestRefSeq	exon	27762	27773	.	+	.	ID=id61;Parent=rna10;Dbxref=GeneID:11039,Genbank:NR_029426.1;Note=The RefSeq transcript has 15 substitutions%2C 1 non-frameshifting indel and aligns at 36%25 coverage compared to this genomic sequence;end_range=27773,.;exception=annotated by transcript or proteomic data;gbkey=misc_RNA;gene=SMA4;partial=true;product=glucuronidase%2C beta pseudogene%2C transcript variant 1;start_range=.,27762;transcript_id=gi|261878581
LJII01000730.1	BestRefSeq	exon	33605	33792	.	+	.	ID=id62;Parent=rna10;Dbxref=GeneID:11039,Genbank:NR_029426.1;Note=The RefSeq transcript has 15 substitutions%2C 1 non-frameshifting indel and aligns at 36%25 coverage compared to this genomic sequence;exception=annotated by transcript or proteomic data;gbkey=misc_RNA;gene=SMA4;partial=true;product=glucuronidase%2C beta pseudogene%2C transcript variant 1;start_range=.,33605;transcript_id=gi|261878581
LJII01000730.1	BestRefSeq	exon	37374	37458	.	+	.	ID=id63;Parent=rna10;Dbxref=GeneID:11039,Genbank:NR_029426.1;Note=The RefSeq transcript has 15 substitutions%2C 1 non-frameshifting indel and aligns at 36%25 coverage compared to this genomic sequence;exception=annotated by transcript or proteomic data;gbkey=misc_RNA;gene=SMA4;partial=true;product=glucuronidase%2C beta pseudogene%2C transcript variant 1;transcript_id=gi|261878581
LJII01000730.1	BestRefSeq	exon	39327	39501	.	+	.	ID=id64;Parent=rna10;Dbxref=GeneID:11039,Genbank:NR_029426.1;Note=The RefSeq transcript has 15 substitutions%2C 1 non-frameshifting indel and aligns at 36%25 coverage compared to this genomic sequence;exception=annotated by transcript or proteomic data;gbkey=misc_RNA;gene=SMA4;partial=true;product=glucuronidase%2C beta pseudogene%2C transcript variant 1;transcript_id=gi|261878581
LJII01000730.1	BestRefSeq	exon	60986	61121	.	+	.	ID=id65;Parent=rna10;Dbxref=GeneID:11039,Genbank:NR_029426.1;Note=The RefSeq transcript has 15 substitutions%2C 1 non-frameshifting indel and aligns at 36%25 coverage compared to this genomic sequence;exception=annotated by transcript or proteomic data;gbkey=misc_RNA;gene=SMA4;partial=true;product=glucuronidase%2C beta pseudogene%2C transcript variant 1;transcript_id=gi|261878581
LJII01000730.1	BestRefSeq	exon	61406	61510	.	+	.	ID=id66;Parent=rna10;Dbxref=GeneID:11039,Genbank:NR_029426.1;Note=The RefSeq transcript has 15 substitutions%2C 1 non-frameshifting indel and aligns at 36%25 coverage compared to this genomic sequence;end_range=61510,.;exception=annotated by transcript or proteomic data;gbkey=misc_RNA;gene=SMA4;partial=true;product=glucuronidase%2C beta pseudogene%2C transcript variant 1;transcript_id=gi|261878581
LJII01000730.1	Curated Genomic	gene	54063	61121	.	+	.	ID=gene187;Dbxref=GeneID:643373;Name=LOC643373;description=glucuronidase%2C beta pseudogene;gbkey=Gene;gene=LOC643373;pseudo=true
###
LJII01000780.1	Curated Genomic	gene	46415	111088	.	-	.	ID=gene188;Dbxref=GeneID:727941,HGNC:HGNC:48933;Name=SLC25A24P1;description=SLC25A24 pseudogene 1;gbkey=Gene;gene=SLC25A24P1;pseudo=true
LJII01000780.1	Curated Genomic	gene	73613	111088	.	-	.	ID=gene189;Dbxref=GeneID:100422608,HGNC:HGNC:48934;Name=SLC25A24P2;description=SLC25A24 pseudogene 2;gbkey=Gene;gene=SLC25A24P2;pseudo=true
###
LJII01000807.1	Curated Genomic	gene	96875	98706	.	+	.	ID=gene190;Dbxref=GeneID:401805;Name=LOC401805;description=ring finger protein 145 pseudogene;gbkey=Gene;gene=LOC401805;pseudo=true
LJII01000807.1	Curated Genomic	gene	96875	98706	.	+	.	ID=gene191;Dbxref=GeneID:441711;Name=LOC441711;description=RING finger protein 145-like;gbkey=Gene;gene=LOC441711;pseudo=true
###
LJII01000813.1	Curated Genomic	gene	82565	83994	.	+	.	ID=gene192;Dbxref=GeneID:392322,HGNC:HGNC:37666;Name=ATP5A1P8;description=ATP synthase%2C H+ transporting%2C mitochondrial F1 complex%2C alpha subunit 1 pseudogene 8;gbkey=Gene;gene=ATP5A1P8;gene_synonym=ATP5A1P9;pseudo=true
LJII01000813.1	Curated Genomic	gene	82565	83994	.	+	.	ID=gene193;Dbxref=GeneID:100132619,HGNC:HGNC:37668;Name=ATP5A1P10;description=ATP synthase%2C H+ transporting%2C mitochondrial F1 complex%2C alpha subunit 1 pseudogene 10;gbkey=Gene;gene=ATP5A1P10;pseudo=true
###
LJII01000813.1	Curated Genomic	gene	85615	86366	.	+	.	ID=gene194;Dbxref=GeneID:100422340,HGNC:HGNC:50378;Name=SDR42E1P1;description=short chain dehydrogenase/reductase family 42E%2C member 1 pseudogene 1;gbkey=Gene;gene=SDR42E1P1;pseudo=true
LJII01000813.1	Curated Genomic	gene	85715	86267	.	+	.	ID=gene195;Dbxref=GeneID:100422346,HGNC:HGNC:51833;Name=SDR42E1P2;description=short chain dehydrogenase/reductase family 42E%2C member 1 pseudogene 2;gbkey=Gene;gene=SDR42E1P2;pseudo=true
###
LJII01000813.1	Curated Genomic	gene	85615	86366	.	+	.	ID=gene196;Dbxref=GeneID:100422340,HGNC:HGNC:50378;Name=SDR42E1P1;description=short chain dehydrogenase/reductase family 42E%2C member 1 pseudogene 1;gbkey=Gene;gene=SDR42E1P1;pseudo=true
LJII01000813.1	Curated Genomic	gene	85715	86267	.	+	.	ID=gene197;Dbxref=GeneID:100422347,HGNC:HGNC:51834;Name=SDR42E1P3;description=short chain dehydrogenase/reductase family 42E%2C member 1 pseudogene 3;gbkey=Gene;gene=SDR42E1P3;pseudo=true
###
LJII01000813.1	Curated Genomic	gene	85615	86366	.	+	.	ID=gene198;Dbxref=GeneID:100422340,HGNC:HGNC:50378;Name=SDR42E1P1;description=short chain dehydrogenase/reductase family 42E%2C member 1 pseudogene 1;gbkey=Gene;gene=SDR42E1P1;pseudo=true
LJII01000813.1	Curated Genomic	gene	85715	86273	.	+	.	ID=gene199;Dbxref=GeneID:100422348,HGNC:HGNC:51835;Name=SDR42E1P4;description=short chain dehydrogenase/reductase family 42E%2C member 1 pseudogene 4;gbkey=Gene;gene=SDR42E1P4;pseudo=true
###
LJII01000813.1	Curated Genomic	gene	82565	83994	.	+	.	ID=gene200;Dbxref=GeneID:392322,HGNC:HGNC:37666;Name=ATP5A1P8;description=ATP synthase%2C H+ transporting%2C mitochondrial F1 complex%2C alpha subunit 1 pseudogene 8;gbkey=Gene;gene=ATP5A1P8;gene_synonym=ATP5A1P9;pseudo=true
LJII01000813.1	Curated Genomic	gene	82565	83994	.	+	.	ID=gene201;Dbxref=GeneID:442415,HGNC:HGNC:37665;Name=ATP5A1P7;description=ATP synthase%2C H+ transporting%2C mitochondrial F1 complex%2C alpha subunit 1 pseudogene 7;gbkey=Gene;gene=ATP5A1P7;gene_synonym=ATP5A1P9;pseudo=true
###
LJII01000872.1	Curated Genomic	gene	77270	78656	.	-	.	ID=gene202;Dbxref=GeneID:100418976,HGNC:HGNC:39612;Name=SNX18P4;description=sorting nexin 18 pseudogene 4;gbkey=Gene;gene=SNX18P4;pseudo=true
LJII01000872.1	Curated Genomic	gene	77270	78656	.	-	.	ID=gene203;Dbxref=GeneID:100418981,HGNC:HGNC:39616;Name=SNX18P8;description=sorting nexin 18 pseudogene 8;gbkey=Gene;gene=SNX18P8;pseudo=true
###
LJII01000872.1	Curated Genomic	gene	46645	47353	.	+	.	ID=gene204;Dbxref=GeneID:100132599;Name=LOC100132599;description=zinc finger protein 114 pseudogene;gbkey=Gene;gene=LOC100132599;pseudo=true
LJII01000872.1	Curated Genomic	gene	46645	47353	.	+	.	ID=gene205;Dbxref=GeneID:100419690;Name=LOC100419690;description=zinc finger protein 114 pseudogene;gbkey=Gene;gene=LOC100419690;pseudo=true
###
LJII01000879.1	Curated Genomic	gene	22183	22780	.	-	.	ID=gene206;Dbxref=GeneID:100422588,HGNC:HGNC:51244;Name=MGAT2P1;description=MGAT2 pseudogene 1;gbkey=Gene;gene=MGAT2P1;pseudo=true
LJII01000879.1	Curated Genomic	gene	22183	22780	.	-	.	ID=gene207;Dbxref=GeneID:100422589,HGNC:HGNC:51243;Name=MGAT2P2;description=MGAT2 pseudogene 2;gbkey=Gene;gene=MGAT2P2;pseudo=true
###
LJII01000922.1	Curated Genomic	gene	39420	40607	.	-	.	ID=gene208;Dbxref=GeneID:100533850;Name=LOC100533850;description=M-phase phosphoprotein 10 (U3 small nucleolar ribonucleoprotein) pseudogene;gbkey=Gene;gene=LOC100533850;pseudo=true
LJII01000922.1	Curated Genomic	gene	39420	40607	.	-	.	ID=gene209;Dbxref=GeneID:100631268;Name=LOC100631268;description=M-phase phosphoprotein 10 (U3 small nucleolar ribonucleoprotein) pseudogene;gbkey=Gene;gene=LOC100631268;pseudo=true
###
LJII01000930.1	Curated Genomic	gene	30847	36080	.	-	.	ID=gene210;Dbxref=GeneID:441323,HGNC:HGNC:32264;Name=FAM90A16P;description=family with sequence similarity 90 member A16%2C pseudogene;gbkey=Gene;gene=FAM90A16P;gene_synonym=FAM90A16;pseudo=true
LJII01000930.1	Curated Genomic	gene	30847	36080	.	-	.	ID=gene211;Dbxref=GeneID:441324,HGNC:HGNC:32256,MIM:613045;Name=FAM90A8P;description=family with sequence similarity 90 member A8%2C pseudogene;gbkey=Gene;gene=FAM90A8P;gene_synonym=FAM90A8;pseudo=true
###
LJII01000930.1	Curated Genomic	gene	30847	36080	.	-	.	ID=gene212;Dbxref=GeneID:441323,HGNC:HGNC:32264;Name=FAM90A16P;description=family with sequence similarity 90 member A16%2C pseudogene;gbkey=Gene;gene=FAM90A16P;gene_synonym=FAM90A16;pseudo=true
LJII01000930.1	Curated Genomic	gene	30847	36080	.	-	.	ID=gene213;Dbxref=GeneID:441326,HGNC:HGNC:32266,MIM:613052;Name=FAM90A18P;description=family with sequence similarity 90 member A18%2C pseudogene;gbkey=Gene;gene=FAM90A18P;gene_synonym=FAM90A18;pseudo=true
###
LJII01000930.1	Curated Genomic	gene	30847	36080	.	-	.	ID=gene214;Dbxref=GeneID:441323,HGNC:HGNC:32264;Name=FAM90A16P;description=family with sequence similarity 90 member A16%2C pseudogene;gbkey=Gene;gene=FAM90A16P;gene_synonym=FAM90A16;pseudo=true
LJII01000930.1	Curated Genomic	gene	30847	36080	.	-	.	ID=gene215;Dbxref=GeneID:441327,HGNC:HGNC:32257,MIM:613046;Name=FAM90A9P;description=family with sequence similarity 90 member A9%2C pseudogene;gbkey=Gene;gene=FAM90A9P;gene_synonym=FAM90A9;pseudo=true
###
LJII01000930.1	Curated Genomic	gene	30847	36080	.	-	.	ID=gene216;Dbxref=GeneID:441323,HGNC:HGNC:32264;Name=FAM90A16P;description=family with sequence similarity 90 member A16%2C pseudogene;gbkey=Gene;gene=FAM90A16P;gene_synonym=FAM90A16;pseudo=true
LJII01000930.1	Curated Genomic	gene	30847	36080	.	-	.	ID=gene217;Dbxref=GeneID:728746,HGNC:HGNC:32265;Name=FAM90A17P;description=family with sequence similarity 90 member A17%2C pseudogene;gbkey=Gene;gene=FAM90A17P;gene_synonym=FAM90A17;pseudo=true
###
LJII01000930.1	Curated Genomic	gene	30847	36080	.	-	.	ID=gene218;Dbxref=GeneID:441323,HGNC:HGNC:32264;Name=FAM90A16P;description=family with sequence similarity 90 member A16%2C pseudogene;gbkey=Gene;gene=FAM90A16P;gene_synonym=FAM90A16;pseudo=true
LJII01000930.1	Curated Genomic	gene	30847	36080	.	-	.	ID=gene219;Dbxref=GeneID:728753,HGNC:HGNC:32267,MIM:613053;Name=FAM90A19P;description=family with sequence similarity 90 member A19%2C pseudogene;gbkey=Gene;gene=FAM90A19P;gene_synonym=FAM90A19;pseudo=true
###
LJII01000930.1	Curated Genomic	gene	30847	36080	.	-	.	ID=gene220;Dbxref=GeneID:441323,HGNC:HGNC:32264;Name=FAM90A16P;description=family with sequence similarity 90 member A16%2C pseudogene;gbkey=Gene;gene=FAM90A16P;gene_synonym=FAM90A16;pseudo=true
LJII01000930.1	BestRefSeq	gene	30847	33811	.	-	.	ID=gene221;Dbxref=GeneID:441317,HGNC:HGNC:32255,MIM:613044;Name=FAM90A7P;description=family with sequence similarity 90 member A7%2C pseudogene;gbkey=Gene;gene=FAM90A7P;gene_synonym=FAM90A7;pseudo=true
LJII01000930.1	BestRefSeq	transcript	30847	33811	.	-	.	ID=rna11;Parent=gene221;Dbxref=GeneID:441317,Genbank:NR_046343.1,HGNC:HGNC:32255,MIM:613044;Name=gi|375493575;Note=The RefSeq transcript has 22 substitutions%2C 1 non-frameshifting indel compared to this genomic sequence;exception=annotated by transcript or proteomic data;gbkey=misc_RNA;gene=FAM90A7P;product=family with sequence similarity 90 member A7%2C pseudogene;transcript_id=gi|375493575
LJII01000930.1	BestRefSeq	exon	33602	33811	.	-	.	ID=id67;Parent=rna11;Dbxref=GeneID:441317,Genbank:NR_046343.1,HGNC:HGNC:32255,MIM:613044;Note=The RefSeq transcript has 22 substitutions%2C 1 non-frameshifting indel compared to this genomic sequence;exception=annotated by transcript or proteomic data;gbkey=misc_RNA;gene=FAM90A7P;product=family with sequence similarity 90 member A7%2C pseudogene;transcript_id=gi|375493575
LJII01000930.1	BestRefSeq	exon	33035	33143	.	-	.	ID=id68;Parent=rna11;Dbxref=GeneID:441317,Genbank:NR_046343.1,HGNC:HGNC:32255,MIM:613044;Note=The RefSeq transcript has 22 substitutions%2C 1 non-frameshifting indel compared to this genomic sequence;exception=annotated by transcript or proteomic data;gbkey=misc_RNA;gene=FAM90A7P;product=family with sequence similarity 90 member A7%2C pseudogene;transcript_id=gi|375493575
LJII01000930.1	BestRefSeq	exon	30847	32370	.	-	.	ID=id69;Parent=rna11;Dbxref=GeneID:441317,Genbank:NR_046343.1,HGNC:HGNC:32255,MIM:613044;Note=The RefSeq transcript has 22 substitutions%2C 1 non-frameshifting indel compared to this genomic sequence;exception=annotated by transcript or proteomic data;gbkey=misc_RNA;gene=FAM90A7P;product=family with sequence similarity 90 member A7%2C pseudogene;transcript_id=gi|375493575
###
LJII01000943.1	Curated Genomic	gene	16205	16487	.	+	.	ID=gene222;Dbxref=GeneID:100132340,HGNC:HGNC:39947;Name=CYP4F59P;description=cytochrome P450%2C family 4%2C subfamily F%2C polypeptide 59%2C pseudogene;gbkey=Gene;gene=CYP4F59P;pseudo=true
LJII01000943.1	Curated Genomic	gene	16205	16487	.	+	.	ID=gene223;Dbxref=GeneID:100288827,HGNC:HGNC:39949;Name=CYP4F25P;description=cytochrome P450%2C family 4%2C subfamily F%2C polypeptide 25%2C pseudogene;gbkey=Gene;gene=CYP4F25P;pseudo=true
###
LJII01000960.1	Curated Genomic	gene	42403	43939	.	-	.	ID=gene224;Dbxref=GeneID:100462647,HGNC:HGNC:38593;Name=NKAIN1P1;description=Na+/K+ transporting ATPase interacting 1 pseudogene 1;gbkey=Gene;gene=NKAIN1P1;pseudo=true
LJII01000960.1	Curated Genomic	gene	42503	43839	.	-	.	ID=gene225;Dbxref=GeneID:100462648;Name=LOC100462648;description=Na+/K+ transporting ATPase interacting 1 pseudogene;gbkey=Gene;gene=LOC100462648;pseudo=true
###
LJII01000966.1	Curated Genomic	gene	51934	52877	.	-	.	ID=gene226;Dbxref=GeneID:79504,HGNC:HGNC:14822;Name=OR4G4P;description=olfactory receptor%2C family 4%2C subfamily G%2C member 4 pseudogene;gbkey=Gene;gene=OR4G4P;pseudo=true
LJII01000966.1	Curated Genomic	gene	52000	52863	.	-	.	ID=gene227;Dbxref=GeneID:26679,HGNC:HGNC:8304;Name=OR4G3P;description=olfactory receptor%2C family 4%2C subfamily G%2C member 3 pseudogene;gbkey=Gene;gene=OR4G3P;gene_synonym=OLC,OLC-7501,OR4G3,OR4G5P;pseudo=true
###
LJII01000966.1	Curated Genomic	gene	51934	52877	.	-	.	ID=gene228;Dbxref=GeneID:81438,HGNC:HGNC:15039;Name=OR4G6P;description=olfactory receptor%2C family 4%2C subfamily G%2C member 6 pseudogene;gbkey=Gene;gene=OR4G6P;gene_synonym=OR11-302;pseudo=true
LJII01000966.1	Curated Genomic	gene	52000	52863	.	-	.	ID=gene229;Dbxref=GeneID:26679,HGNC:HGNC:8304;Name=OR4G3P;description=olfactory receptor%2C family 4%2C subfamily G%2C member 3 pseudogene;gbkey=Gene;gene=OR4G3P;gene_synonym=OLC,OLC-7501,OR4G3,OR4G5P;pseudo=true
###
LJII01001009.1	Curated Genomic	gene	25480	25586	.	-	.	ID=gene230;Dbxref=GeneID:106479635,HGNC:HGNC:47119;Name=RNU6-156P;description=RNA%2C U6 small nuclear 156%2C pseudogene;gbkey=Gene;gene=RNU6-156P;pseudo=true
LJII01001009.1	Curated Genomic	gene	25480	25586	.	-	.	ID=gene231;Dbxref=GeneID:106480130,HGNC:HGNC:48256;Name=RNU6-1293P;description=RNA%2C U6 small nuclear 1293%2C pseudogene;gbkey=Gene;gene=RNU6-1293P;pseudo=true
###
LJII01001046.1	BestRefSeq	gene	58143	70277	.	+	.	ID=gene232;Dbxref=GeneID:388574,HGNC:HGNC:51578;Name=RPL23AP87;description=ribosomal protein L23a pseudogene 87;gbkey=Gene;gene=RPL23AP87;pseudo=true
LJII01001046.1	BestRefSeq	transcript	58143	70277	.	+	.	ID=rna12;Parent=gene232;Dbxref=GeneID:388574,Genbank:NR_029406.1,HGNC:HGNC:51578;Name=gi|261598989;Note=The RefSeq transcript has 17 substitutions%2C 2 non-frameshifting indels compared to this genomic sequence;exception=annotated by transcript or proteomic data;gbkey=misc_RNA;gene=RPL23AP87;product=ribosomal protein L23a pseudogene 87;transcript_id=gi|261598989
LJII01001046.1	BestRefSeq	exon	58143	58479	.	+	.	ID=id70;Parent=rna12;Dbxref=GeneID:388574,Genbank:NR_029406.1,HGNC:HGNC:51578;Note=The RefSeq transcript has 17 substitutions%2C 2 non-frameshifting indels compared to this genomic sequence;exception=annotated by transcript or proteomic data;gbkey=misc_RNA;gene=RPL23AP87;product=ribosomal protein L23a pseudogene 87;transcript_id=gi|261598989
LJII01001046.1	BestRefSeq	exon	59641	59775	.	+	.	ID=id71;Parent=rna12;Dbxref=GeneID:388574,Genbank:NR_029406.1,HGNC:HGNC:51578;Note=The RefSeq transcript has 17 substitutions%2C 2 non-frameshifting indels compared to this genomic sequence;exception=annotated by transcript or proteomic data;gbkey=misc_RNA;gene=RPL23AP87;product=ribosomal protein L23a pseudogene 87;transcript_id=gi|261598989
LJII01001046.1	BestRefSeq	exon	60239	61141	.	+	.	ID=id72;Parent=rna12;Dbxref=GeneID:388574,Genbank:NR_029406.1,HGNC:HGNC:51578;Note=The RefSeq transcript has 17 substitutions%2C 2 non-frameshifting indels compared to this genomic sequence;exception=annotated by transcript or proteomic data;gbkey=misc_RNA;gene=RPL23AP87;product=ribosomal protein L23a pseudogene 87;transcript_id=gi|261598989
LJII01001046.1	BestRefSeq	exon	69395	70277	.	+	.	ID=id73;Parent=rna12;Dbxref=GeneID:388574,Genbank:NR_029406.1,HGNC:HGNC:51578;Note=The RefSeq transcript has 17 substitutions%2C 2 non-frameshifting indels compared to this genomic sequence;exception=annotated by transcript or proteomic data;gbkey=misc_RNA;gene=RPL23AP87;product=ribosomal protein L23a pseudogene 87;transcript_id=gi|261598989
LJII01001046.1	Curated Genomic	gene	69393	71952	.	+	.	ID=gene233;Dbxref=GeneID:729764,HGNC:HGNC:36896;Name=RPL23AP45;description=ribosomal protein L23a pseudogene 45;gbkey=Gene;gene=RPL23AP45;gene_synonym=RPL23A_19_648;pseudo=true
###
LJII01001143.1	Curated Genomic	gene	60654	60860	.	+	.	ID=gene234;Dbxref=GeneID:106480795,HGNC:HGNC:44571;Name=MTATP8P1;description=mitochondrially encoded ATP synthase 8 pseudogene 1;gbkey=Gene;gene=MTATP8P1;pseudo=true
LJII01001143.1	Curated Genomic	gene	60815	61495	.	+	.	ID=gene235;Dbxref=GeneID:106480796,HGNC:HGNC:44575;Name=MTATP6P1;description=mitochondrially encoded ATP synthase 6 pseudogene 1;gbkey=Gene;gene=MTATP6P1;pseudo=true
###
LJII01001145.1	Curated Genomic	gene	16236	23532	.	-	.	ID=gene236;Dbxref=GeneID:641776,HGNC:HGNC:51510;Name=SPDYE14P;description=speedy/RINGO cell cycle regulator family member E14%2C pseudogene;gbkey=Gene;gene=SPDYE14P;pseudo=true
LJII01001145.1	Curated Genomic	gene	16236	23532	.	-	.	ID=gene237;Dbxref=GeneID:105180390,HGNC:HGNC:51509;Name=SPDYE13P;description=speedy/RINGO cell cycle regulator family member E13%2C pseudogene;gbkey=Gene;gene=SPDYE13P;pseudo=true
###
LJII01001145.1	Curated Genomic	gene	16236	23532	.	-	.	ID=gene238;Dbxref=GeneID:105180390,HGNC:HGNC:51509;Name=SPDYE13P;description=speedy/RINGO cell cycle regulator family member E13%2C pseudogene;gbkey=Gene;gene=SPDYE13P;pseudo=true
LJII01001145.1	Curated Genomic	gene	16236	23532	.	-	.	ID=gene239;Dbxref=GeneID:105180391,HGNC:HGNC:51511;Name=SPDYE15P;description=speedy/RINGO cell cycle regulator family member E15%2C pseudogene;gbkey=Gene;gene=SPDYE15P;pseudo=true
###
LJII01001160.1	Curated Genomic	gene	40701	41112	.	-	.	ID=gene240;Dbxref=GeneID:642414;Name=LOC642414;description=tripartite motif containing 64B pseudogene;gbkey=Gene;gene=LOC642414;pseudo=true
LJII01001160.1	Curated Genomic	gene	40701	41112	.	-	.	ID=gene241;Dbxref=GeneID:642579;Name=LOC642579;description=tripartite motif containing 64B pseudogene;gbkey=Gene;gene=LOC642579;pseudo=true
###
LJII01001160.1	Curated Genomic	gene	9879	19146	.	-	.	ID=gene242;Dbxref=GeneID:642425,HGNC:HGNC:37144;Name=TRIM53BP;description=tripartite motif containing 53B%2C pseudogene;gbkey=Gene;gene=TRIM53BP;gene_synonym=TRIM53B,TRIM53L,TRIM53L1,TRIM80P;pseudo=true
LJII01001160.1	BestRefSeq	gene	10171	19142	.	-	.	ID=gene243;Dbxref=GeneID:642569,HGNC:HGNC:19025;Name=TRIM53AP;description=tripartite motif containing 53A%2C pseudogene;gbkey=Gene;gene=TRIM53AP;gene_synonym=TRIM53,TRIM53P,TRIM80P;pseudo=true
LJII01001160.1	BestRefSeq	transcript	10171	19142	.	-	.	ID=rna13;Parent=gene243;Dbxref=GeneID:642569,Genbank:NR_028346.1,HGNC:HGNC:19025;Name=gi|256223131;Note=The RefSeq transcript has 5 substitutions%2C 2 non-frameshifting indels compared to this genomic sequence;exception=annotated by transcript or proteomic data;gbkey=misc_RNA;gene=TRIM53AP;product=tripartite motif containing 53A%2C pseudogene;transcript_id=gi|256223131
LJII01001160.1	BestRefSeq	exon	18952	19142	.	-	.	ID=id74;Parent=rna13;Dbxref=GeneID:642569,Genbank:NR_028346.1,HGNC:HGNC:19025;Note=The RefSeq transcript has 5 substitutions%2C 2 non-frameshifting indels compared to this genomic sequence;exception=annotated by transcript or proteomic data;gbkey=misc_RNA;gene=TRIM53AP;product=tripartite motif containing 53A%2C pseudogene;transcript_id=gi|256223131
LJII01001160.1	BestRefSeq	exon	15961	16373	.	-	.	ID=id75;Parent=rna13;Dbxref=GeneID:642569,Genbank:NR_028346.1,HGNC:HGNC:19025;Note=The RefSeq transcript has 5 substitutions%2C 2 non-frameshifting indels compared to this genomic sequence;exception=annotated by transcript or proteomic data;gbkey=misc_RNA;gene=TRIM53AP;product=tripartite motif containing 53A%2C pseudogene;transcript_id=gi|256223131
LJII01001160.1	BestRefSeq	exon	15582	15677	.	-	.	ID=id76;Parent=rna13;Dbxref=GeneID:642569,Genbank:NR_028346.1,HGNC:HGNC:19025;Note=The RefSeq transcript has 5 substitutions%2C 2 non-frameshifting indels compared to this genomic sequence;exception=annotated by transcript or proteomic data;gbkey=misc_RNA;gene=TRIM53AP;product=tripartite motif containing 53A%2C pseudogene;transcript_id=gi|256223131
LJII01001160.1	BestRefSeq	exon	13612	13842	.	-	.	ID=id77;Parent=rna13;Dbxref=GeneID:642569,Genbank:NR_028346.1,HGNC:HGNC:19025;Note=The RefSeq transcript has 5 substitutions%2C 2 non-frameshifting indels compared to this genomic sequence;exception=annotated by transcript or proteomic data;gbkey=misc_RNA;gene=TRIM53AP;product=tripartite motif containing 53A%2C pseudogene;transcript_id=gi|256223131
LJII01001160.1	BestRefSeq	exon	12888	12910	.	-	.	ID=id78;Parent=rna13;Dbxref=GeneID:642569,Genbank:NR_028346.1,HGNC:HGNC:19025;Note=The RefSeq transcript has 5 substitutions%2C 2 non-frameshifting indels compared to this genomic sequence;exception=annotated by transcript or proteomic data;gbkey=misc_RNA;gene=TRIM53AP;product=tripartite motif containing 53A%2C pseudogene;transcript_id=gi|256223131
LJII01001160.1	BestRefSeq	exon	11934	12031	.	-	.	ID=id79;Parent=rna13;Dbxref=GeneID:642569,Genbank:NR_028346.1,HGNC:HGNC:19025;Note=The RefSeq transcript has 5 substitutions%2C 2 non-frameshifting indels compared to this genomic sequence;exception=annotated by transcript or proteomic data;gbkey=misc_RNA;gene=TRIM53AP;product=tripartite motif containing 53A%2C pseudogene;transcript_id=gi|256223131
LJII01001160.1	BestRefSeq	exon	10171	10846	.	-	.	ID=id80;Parent=rna13;Dbxref=GeneID:642569,Genbank:NR_028346.1,HGNC:HGNC:19025;Note=The RefSeq transcript has 5 substitutions%2C 2 non-frameshifting indels compared to this genomic sequence;exception=annotated by transcript or proteomic data;gbkey=misc_RNA;gene=TRIM53AP;product=tripartite motif containing 53A%2C pseudogene;transcript_id=gi|256223131
###
LJII01001161.1	Curated Genomic	gene	26735	27703	.	-	.	ID=gene244;Dbxref=GeneID:403219,HGNC:HGNC:31231;Name=OR7E157P;description=olfactory receptor%2C family 7%2C subfamily E%2C member 157 pseudogene;gbkey=Gene;gene=OR7E157P;pseudo=true
LJII01001161.1	Curated Genomic	gene	26736	27704	.	-	.	ID=gene245;Dbxref=GeneID:401450,HGNC:HGNC:14815;Name=OR7E96P;description=olfactory receptor%2C family 7%2C subfamily E%2C member 96 pseudogene;gbkey=Gene;gene=OR7E96P;pseudo=true
###
LJII01001196.1	Curated Genomic	gene	47260	51023	.	-	.	ID=gene246;Dbxref=GeneID:100288667,HGNC:HGNC:37756;Name=CICP7;description=capicua transcriptional repressor pseudogene 7;gbkey=Gene;gene=CICP7;pseudo=true
LJII01001196.1	Curated Genomic	gene	47260	51023	.	-	.	ID=gene247;Dbxref=GeneID:100507648,HGNC:HGNC:38549;Name=CICP15;description=capicua transcriptional repressor pseudogene 15;gbkey=Gene;gene=CICP15;pseudo=true
###
LJII01001215.1	Curated Genomic	gene	56929	58678	.	+	.	ID=gene248;Dbxref=GeneID:100420021;Name=LOC100420021;description=ankyrin repeat domain 33B pseudogene;gbkey=Gene;gene=LOC100420021;pseudo=true
LJII01001215.1	Curated Genomic	gene	56929	58678	.	+	.	ID=gene249;Dbxref=GeneID:100420025;Name=LOC100420025;description=ankyrin repeat domain 33B pseudogene;gbkey=Gene;gene=LOC100420025;pseudo=true
###
LJII01001243.1	Curated Genomic	gene	35761	35968	.	+	.	ID=gene250;Dbxref=GeneID:106479031,HGNC:HGNC:43958;Name=WBP1LP3;description=WW domain binding protein 1-like pseudogene 3;gbkey=Gene;gene=WBP1LP3;pseudo=true
LJII01001243.1	Curated Genomic	gene	35779	36105	.	+	.	ID=gene251;Dbxref=GeneID:106480325,HGNC:HGNC:51468;Name=WBP1LP8;description=WW domain binding protein 1-like pseudogene 8;gbkey=Gene;gene=WBP1LP8;pseudo=true
###
LJII01001243.1	Curated Genomic	gene	46574	47511	.	-	.	ID=gene252;Dbxref=GeneID:81390,HGNC:HGNC:15089;Name=OR4F7P;description=olfactory receptor%2C family 4%2C subfamily F%2C member 7 pseudogene;gbkey=Gene;gene=OR4F7P;gene_synonym=OR4F10;pseudo=true
LJII01001243.1	Curated Genomic	gene	46574	47511	.	-	.	ID=gene253;Dbxref=GeneID:390028,HGNC:HGNC:8299;Name=OR4F2P;description=olfactory receptor%2C family 4%2C subfamily F%2C member 2 pseudogene;gbkey=Gene;gene=OR4F2P;gene_synonym=HS191N21,hs6M1-11,OR4F2,S191N21;pseudo=true
###
LJII01001285.1	Curated Genomic	gene	27135	27497	.	+	.	ID=gene254;Dbxref=GeneID:106479030,HGNC:HGNC:43955;Name=WBP1LP7;description=WW domain binding protein 1-like pseudogene 7;gbkey=Gene;gene=WBP1LP7;pseudo=true
LJII01001285.1	Curated Genomic	gene	27192	27535	.	+	.	ID=gene255;Dbxref=GeneID:106480779,HGNC:HGNC:43951;Name=WBP1LP4;description=WW domain binding protein 1-like pseudogene 4;gbkey=Gene;gene=WBP1LP4;pseudo=true
###
LJII01001318.1	Curated Genomic	gene	44669	44772	.	-	.	ID=gene256;Dbxref=GeneID:106479913,HGNC:HGNC:47748;Name=RNU6-785P;description=RNA%2C U6 small nuclear 785%2C pseudogene;gbkey=Gene;gene=RNU6-785P;pseudo=true
LJII01001318.1	Curated Genomic	gene	44669	44772	.	-	.	ID=gene257;Dbxref=GeneID:106480038,HGNC:HGNC:48039;Name=RNU6-1076P;description=RNA%2C U6 small nuclear 1076%2C pseudogene;gbkey=Gene;gene=RNU6-1076P;pseudo=true
###
LJII01001318.1	Curated Genomic	gene	44669	44772	.	-	.	ID=gene258;Dbxref=GeneID:106479913,HGNC:HGNC:47748;Name=RNU6-785P;description=RNA%2C U6 small nuclear 785%2C pseudogene;gbkey=Gene;gene=RNU6-785P;pseudo=true
LJII01001318.1	Curated Genomic	gene	44669	44772	.	-	.	ID=gene259;Dbxref=GeneID:106480049,HGNC:HGNC:48063;Name=RNU6-1100P;description=RNA%2C U6 small nuclear 1100%2C pseudogene;gbkey=Gene;gene=RNU6-1100P;pseudo=true
###
LJII01001318.1	Curated Genomic	gene	44669	44772	.	-	.	ID=gene260;Dbxref=GeneID:106479913,HGNC:HGNC:47748;Name=RNU6-785P;description=RNA%2C U6 small nuclear 785%2C pseudogene;gbkey=Gene;gene=RNU6-785P;pseudo=true
LJII01001318.1	Curated Genomic	gene	44669	44772	.	-	.	ID=gene261;Dbxref=GeneID:106481889,HGNC:HGNC:47318;Name=RNU6-355P;description=RNA%2C U6 small nuclear 355%2C pseudogene;gbkey=Gene;gene=RNU6-355P;pseudo=true
###
LJII01001333.1	Curated Genomic	gene	38944	39792	.	+	.	ID=gene262;Dbxref=GeneID:100271256,HGNC:HGNC:36860;Name=RPS3AP31;description=ribosomal protein S3a pseudogene 31;gbkey=Gene;gene=RPS3AP31;gene_synonym=RPS3A_12_873;pseudo=true
LJII01001333.1	Curated Genomic	gene	38944	39792	.	+	.	ID=gene263;Dbxref=GeneID:100271259,HGNC:HGNC:35476;Name=RPS3AP33;description=ribosomal protein S3a pseudogene 33;gbkey=Gene;gene=RPS3AP33;gene_synonym=RPS3A_14_872;pseudo=true
###
LJII01001402.1	Curated Genomic	gene	14781	18990	.	+	.	ID=gene264;Dbxref=GeneID:653453;Name=LOC653453;description=fibroblast growth factor 7 pseudogene;gbkey=Gene;gene=LOC653453;pseudo=true
LJII01001402.1	Curated Genomic	gene	14781	18990	.	+	.	ID=gene265;Dbxref=GeneID:728195;Name=LOC728195;description=fibroblast growth factor 7 pseudogene;gbkey=Gene;gene=LOC728195;pseudo=true
###
LJII01001405.1	Curated Genomic	gene	33853	38062	.	-	.	ID=gene266;Dbxref=GeneID:728433;Name=LOC728433;description=fibroblast growth factor 7 pseudogene;gbkey=Gene;gene=LOC728433;pseudo=true
LJII01001405.1	BestRefSeq	gene	35419	38062	.	-	.	ID=gene267;Dbxref=GeneID:387628;Name=KGFLP1;description=fibroblast growth factor 7 pseudogene;end_range=38062,.;gbkey=Gene;gene=KGFLP1;partial=true;pseudo=true
LJII01001405.1	BestRefSeq	transcript	35419	38062	.	-	.	ID=rna14;Parent=gene267;Dbxref=GeneID:387628,Genbank:NR_047527.1;Name=gi|383276550;Note=The RefSeq transcript aligns at 69%25 coverage compared to this genomic sequence;end_range=38062,.;exception=annotated by transcript or proteomic data;gbkey=misc_RNA;gene=KGFLP1;partial=true;product=fibroblast growth factor 7 pseudogene%2C transcript variant 1;transcript_id=gi|383276550
LJII01001405.1	BestRefSeq	exon	37959	38062	.	-	.	ID=id81;Parent=rna14;Dbxref=GeneID:387628,Genbank:NR_047527.1;Note=The RefSeq transcript aligns at 69%25 coverage compared to this genomic sequence;end_range=38062,.;exception=annotated by transcript or proteomic data;gbkey=misc_RNA;gene=KGFLP1;partial=true;product=fibroblast growth factor 7 pseudogene%2C transcript variant 1;transcript_id=gi|383276550
LJII01001405.1	BestRefSeq	exon	35419	36871	.	-	.	ID=id82;Parent=rna14;Dbxref=GeneID:387628,Genbank:NR_047527.1;Note=The RefSeq transcript aligns at 69%25 coverage compared to this genomic sequence;exception=annotated by transcript or proteomic data;gbkey=misc_RNA;gene=KGFLP1;partial=true;product=fibroblast growth factor 7 pseudogene%2C transcript variant 1;transcript_id=gi|383276550
###
LJII01001405.1	Curated Genomic	gene	33853	38062	.	-	.	ID=gene268;Dbxref=GeneID:728433;Name=LOC728433;description=fibroblast growth factor 7 pseudogene;gbkey=Gene;gene=LOC728433;pseudo=true
LJII01001405.1	BestRefSeq	gene	35419	38062	.	-	.	ID=gene269;Dbxref=GeneID:387628;Name=KGFLP1;description=fibroblast growth factor 7 pseudogene;end_range=38062,.;gbkey=Gene;gene=KGFLP1;partial=true;pseudo=true
LJII01001405.1	BestRefSeq	transcript	35419	38062	.	-	.	ID=rna15;Parent=gene269;Dbxref=GeneID:387628,Genbank:NR_003674.2;Name=gi|383276551;Note=The RefSeq transcript aligns at 73%25 coverage compared to this genomic sequence;end_range=38062,.;exception=annotated by transcript or proteomic data;gbkey=misc_RNA;gene=KGFLP1;partial=true;product=fibroblast growth factor 7 pseudogene%2C transcript variant 2;transcript_id=gi|383276551
LJII01001405.1	BestRefSeq	exon	37959	38062	.	-	.	ID=id83;Parent=rna15;Dbxref=GeneID:387628,Genbank:NR_003674.2;Note=The RefSeq transcript aligns at 73%25 coverage compared to this genomic sequence;end_range=38062,.;exception=annotated by transcript or proteomic data;gbkey=misc_RNA;gene=KGFLP1;partial=true;product=fibroblast growth factor 7 pseudogene%2C transcript variant 2;transcript_id=gi|383276551
LJII01001405.1	BestRefSeq	exon	35419	36871	.	-	.	ID=id84;Parent=rna15;Dbxref=GeneID:387628,Genbank:NR_003674.2;Note=The RefSeq transcript aligns at 73%25 coverage compared to this genomic sequence;exception=annotated by transcript or proteomic data;gbkey=misc_RNA;gene=KGFLP1;partial=true;product=fibroblast growth factor 7 pseudogene%2C transcript variant 2;transcript_id=gi|383276551
###
LJII01001418.1	Curated Genomic	gene	24786	48458	.	-	.	ID=gene270;Dbxref=GeneID:100418903,HGNC:HGNC:40010;Name=NBEAP5;description=neurobeachin pseudogene 5;gbkey=Gene;gene=NBEAP5;pseudo=true
LJII01001418.1	Curated Genomic	gene	24786	48458	.	-	.	ID=gene271;Dbxref=GeneID:100418904,HGNC:HGNC:40011;Name=NBEAP6;description=neurobeachin pseudogene 6;gbkey=Gene;gene=NBEAP6;pseudo=true
###
LJII01001504.1	Curated Genomic	gene	27578	31629	.	-	.	ID=gene272;Dbxref=GeneID:100132295,HGNC:HGNC:42018;Name=PPP1R26P4;description=protein phosphatase 1 regulatory subunit 26 pseudogene 4;gbkey=Gene;gene=PPP1R26P4;gene_synonym=KIAA0649P4;pseudo=true
LJII01001504.1	Curated Genomic	gene	29264	31629	.	-	.	ID=gene273;Dbxref=GeneID:100132173,HGNC:HGNC:42017;Name=PPP1R26P3;description=protein phosphatase 1 regulatory subunit 26 pseudogene 3;gbkey=Gene;gene=PPP1R26P3;gene_synonym=KIAA0649P3;pseudo=true
###
LJII01001504.1	Curated Genomic	gene	29264	31629	.	-	.	ID=gene274;Dbxref=GeneID:100132173,HGNC:HGNC:42017;Name=PPP1R26P3;description=protein phosphatase 1 regulatory subunit 26 pseudogene 3;gbkey=Gene;gene=PPP1R26P3;gene_synonym=KIAA0649P3;pseudo=true
LJII01001504.1	Curated Genomic	gene	29264	31629	.	-	.	ID=gene275;Dbxref=GeneID:100133040,HGNC:HGNC:42019;Name=PPP1R26P5;description=protein phosphatase 1 regulatory subunit 26 pseudogene 5;gbkey=Gene;gene=PPP1R26P5;gene_synonym=KIAA0649P5;pseudo=true
###
LJII01001524.1	Curated Genomic	gene	26975	29338	.	-	.	ID=gene276;Dbxref=GeneID:728248,HGNC:HGNC:31129;Name=ABCB10P3;description=ATP binding cassette subfamily B member 10 pseudogene 3;gbkey=Gene;gene=ABCB10P3;pseudo=true
LJII01001524.1	Curated Genomic	gene	26975	29338	.	-	.	ID=gene277;Dbxref=GeneID:100132289,HGNC:HGNC:31130;Name=ABCB10P4;description=ATP binding cassette subfamily B member 10 pseudogene 4;gbkey=Gene;gene=ABCB10P4;pseudo=true
###
LJII01001554.1	Curated Genomic	gene	33716	33816	.	+	.	ID=gene278;Dbxref=GeneID:106481326,HGNC:HGNC:47428;Name=RNU6-465P;description=RNA%2C U6 small nuclear 465%2C pseudogene;gbkey=Gene;gene=RNU6-465P;pseudo=true
LJII01001554.1	Curated Genomic	gene	33716	33816	.	+	.	ID=gene279;Dbxref=GeneID:106481517,HGNC:HGNC:48034;Name=RNU6-1071P;description=RNA%2C U6 small nuclear 1071%2C pseudogene;gbkey=Gene;gene=RNU6-1071P;pseudo=true
###
LJII01001554.1	Curated Genomic	gene	33716	33816	.	+	.	ID=gene280;Dbxref=GeneID:106481326,HGNC:HGNC:47428;Name=RNU6-465P;description=RNA%2C U6 small nuclear 465%2C pseudogene;gbkey=Gene;gene=RNU6-465P;pseudo=true
LJII01001554.1	Curated Genomic	gene	33716	33816	.	+	.	ID=gene281;Dbxref=GeneID:106481940,HGNC:HGNC:48134;Name=RNU6-1171P;description=RNA%2C U6 small nuclear 1171%2C pseudogene;gbkey=Gene;gene=RNU6-1171P;pseudo=true
###
LJII01001582.1	Curated Genomic	gene	57758	57864	.	-	.	ID=gene282;Dbxref=GeneID:106480701,HGNC:HGNC:48198;Name=RNU6-1235P;description=RNA%2C U6 small nuclear 1235%2C pseudogene;gbkey=Gene;gene=RNU6-1235P;pseudo=true
LJII01001582.1	Curated Genomic	gene	57758	57864	.	-	.	ID=gene283;Dbxref=GeneID:106481338,HGNC:HGNC:47461;Name=RNU6-498P;description=RNA%2C U6 small nuclear 498%2C pseudogene;gbkey=Gene;gene=RNU6-498P;pseudo=true
###
LJII01001637.1	Curated Genomic	gene	30973	32251	.	-	.	ID=gene284;Dbxref=GeneID:399839,HGNC:HGNC:38687;Name=DUX4L11;description=double homeobox 4 like 11;gbkey=Gene;gene=DUX4L11;pseudo=true
LJII01001637.1	Curated Genomic	gene	30973	32251	.	-	.	ID=gene285;Dbxref=GeneID:100289581,HGNC:HGNC:38672;Name=DUX4L13;description=double homeobox 4 like 13;gbkey=Gene;gene=DUX4L13;pseudo=true
###
LJII01001637.1	Curated Genomic	gene	30728	32251	.	-	.	ID=gene286;Dbxref=GeneID:102723423,HGNC:HGNC:50806;Name=DUX4L25;description=double homeobox 4 like 25;gbkey=Gene;gene=DUX4L25;pseudo=true
LJII01001637.1	Curated Genomic	gene	30973	32251	.	-	.	ID=gene287;Dbxref=GeneID:100289581,HGNC:HGNC:38672;Name=DUX4L13;description=double homeobox 4 like 13;gbkey=Gene;gene=DUX4L13;pseudo=true
###
LJII01001637.1	Curated Genomic	gene	30728	32251	.	-	.	ID=gene288;Dbxref=GeneID:102723449,HGNC:HGNC:50805;Name=DUX4L24;description=double homeobox 4 like 24;gbkey=Gene;gene=DUX4L24;pseudo=true
LJII01001637.1	Curated Genomic	gene	30973	32251	.	-	.	ID=gene289;Dbxref=GeneID:100289581,HGNC:HGNC:38672;Name=DUX4L13;description=double homeobox 4 like 13;gbkey=Gene;gene=DUX4L13;pseudo=true
###
LJII01001637.1	Curated Genomic	gene	30728	32251	.	-	.	ID=gene290;Dbxref=GeneID:102723472,HGNC:HGNC:50804;Name=DUX4L23;description=double homeobox 4 like 23;gbkey=Gene;gene=DUX4L23;pseudo=true
LJII01001637.1	Curated Genomic	gene	30973	32251	.	-	.	ID=gene291;Dbxref=GeneID:100289581,HGNC:HGNC:38672;Name=DUX4L13;description=double homeobox 4 like 13;gbkey=Gene;gene=DUX4L13;pseudo=true
###
LJII01001637.1	Curated Genomic	gene	30728	32251	.	-	.	ID=gene292;Dbxref=GeneID:102723495,HGNC:HGNC:50803;Name=DUX4L22;description=double homeobox 4 like 22;gbkey=Gene;gene=DUX4L22;pseudo=true
LJII01001637.1	Curated Genomic	gene	30973	32251	.	-	.	ID=gene293;Dbxref=GeneID:100289581,HGNC:HGNC:38672;Name=DUX4L13;description=double homeobox 4 like 13;gbkey=Gene;gene=DUX4L13;pseudo=true
###
LJII01001637.1	Curated Genomic	gene	30728	32251	.	-	.	ID=gene294;Dbxref=GeneID:102723518,HGNC:HGNC:50802;Name=DUX4L21;description=double homeobox 4 like 21;gbkey=Gene;gene=DUX4L21;pseudo=true
LJII01001637.1	Curated Genomic	gene	30973	32251	.	-	.	ID=gene295;Dbxref=GeneID:100289581,HGNC:HGNC:38672;Name=DUX4L13;description=double homeobox 4 like 13;gbkey=Gene;gene=DUX4L13;pseudo=true
###
LJII01001637.1	Curated Genomic	gene	30728	32251	.	-	.	ID=gene296;Dbxref=GeneID:102723538,HGNC:HGNC:50801;Name=DUX4L20;description=double homeobox 4 like 20;gbkey=Gene;gene=DUX4L20;pseudo=true
LJII01001637.1	Curated Genomic	gene	30973	32251	.	-	.	ID=gene297;Dbxref=GeneID:100289581,HGNC:HGNC:38672;Name=DUX4L13;description=double homeobox 4 like 13;gbkey=Gene;gene=DUX4L13;pseudo=true
###
LJII01001637.1	Curated Genomic	gene	54100	55383	.	-	.	ID=gene298;Dbxref=GeneID:22947,HGNC:HGNC:3082;Name=DUX4L1;description=double homeobox 4 like 1;gbkey=Gene;gene=DUX4L1;gene_synonym=DUX10,DUX4;pseudo=true
LJII01001637.1	Curated Genomic	gene	54100	55383	.	-	.	ID=gene299;Dbxref=GeneID:26583,HGNC:HGNC:38670,MIM:611442;Name=DUX4L8;description=double homeobox 4 like 8;gbkey=Gene;gene=DUX4L8;gene_synonym=DUX2;pseudo=true
###
LJII01001637.1	Curated Genomic	gene	30973	32251	.	-	.	ID=gene300;Dbxref=GeneID:399839,HGNC:HGNC:38687;Name=DUX4L11;description=double homeobox 4 like 11;gbkey=Gene;gene=DUX4L11;pseudo=true
LJII01001637.1	Curated Genomic	gene	30973	32251	.	-	.	ID=gene301;Dbxref=GeneID:440013,HGNC:HGNC:31354;Name=DUX4L10;description=double homeobox 4 like 10;gbkey=Gene;gene=DUX4L10;gene_synonym=DUX10;pseudo=true
###
LJII01001637.1	Curated Genomic	gene	30973	32251	.	-	.	ID=gene302;Dbxref=GeneID:399839,HGNC:HGNC:38687;Name=DUX4L11;description=double homeobox 4 like 11;gbkey=Gene;gene=DUX4L11;pseudo=true
LJII01001637.1	Curated Genomic	gene	30973	32251	.	-	.	ID=gene303;Dbxref=GeneID:440014,HGNC:HGNC:38671;Name=DUX4L12;description=double homeobox 4 like 12;gbkey=Gene;gene=DUX4L12;pseudo=true
###
LJII01001637.1	Curated Genomic	gene	30973	32251	.	-	.	ID=gene304;Dbxref=GeneID:399839,HGNC:HGNC:38687;Name=DUX4L11;description=double homeobox 4 like 11;gbkey=Gene;gene=DUX4L11;pseudo=true
LJII01001637.1	Curated Genomic	gene	30973	32251	.	-	.	ID=gene305;Dbxref=GeneID:440017,HGNC:HGNC:38674;Name=DUX4L15;description=double homeobox 4 like 15;gbkey=Gene;gene=DUX4L15;pseudo=true
###
LJII01001637.1	Curated Genomic	gene	54100	55383	.	-	.	ID=gene306;Dbxref=GeneID:22947,HGNC:HGNC:3082;Name=DUX4L1;description=double homeobox 4 like 1;gbkey=Gene;gene=DUX4L1;gene_synonym=DUX10,DUX4;pseudo=true
LJII01001637.1	Curated Genomic	gene	54100	55383	.	-	.	ID=gene307;Dbxref=GeneID:441056,HGNC:HGNC:38686;Name=DUX4L4;description=double homeobox 4 like 4;gbkey=Gene;gene=DUX4L4;pseudo=true
###
LJII01001637.1	Curated Genomic	gene	54100	55383	.	-	.	ID=gene308;Dbxref=GeneID:22947,HGNC:HGNC:3082;Name=DUX4L1;description=double homeobox 4 like 1;gbkey=Gene;gene=DUX4L1;gene_synonym=DUX10,DUX4;pseudo=true
LJII01001637.1	Curated Genomic	gene	54100	55383	.	-	.	ID=gene309;Dbxref=GeneID:653543,HGNC:HGNC:37266;Name=DUX4L7;description=double homeobox 4 like 7;gbkey=Gene;gene=DUX4L7;pseudo=true
###
LJII01001637.1	Curated Genomic	gene	54100	55383	.	-	.	ID=gene310;Dbxref=GeneID:22947,HGNC:HGNC:3082;Name=DUX4L1;description=double homeobox 4 like 1;gbkey=Gene;gene=DUX4L1;gene_synonym=DUX10,DUX4;pseudo=true
LJII01001637.1	Curated Genomic	gene	54100	55383	.	-	.	ID=gene311;Dbxref=GeneID:653544,HGNC:HGNC:37265;Name=DUX4L6;description=double homeobox 4 like 6;gbkey=Gene;gene=DUX4L6;pseudo=true
###
LJII01001637.1	Curated Genomic	gene	54100	55383	.	-	.	ID=gene312;Dbxref=GeneID:22947,HGNC:HGNC:3082;Name=DUX4L1;description=double homeobox 4 like 1;gbkey=Gene;gene=DUX4L1;gene_synonym=DUX10,DUX4;pseudo=true
LJII01001637.1	Curated Genomic	gene	54100	55383	.	-	.	ID=gene313;Dbxref=GeneID:653545,HGNC:HGNC:38689;Name=DUX4L5;description=double homeobox 4 like 5;gbkey=Gene;gene=DUX4L5;pseudo=true
###
LJII01001637.1	Curated Genomic	gene	54100	55383	.	-	.	ID=gene314;Dbxref=GeneID:22947,HGNC:HGNC:3082;Name=DUX4L1;description=double homeobox 4 like 1;gbkey=Gene;gene=DUX4L1;gene_synonym=DUX10,DUX4;pseudo=true
LJII01001637.1	Curated Genomic	gene	54100	55383	.	-	.	ID=gene315;Dbxref=GeneID:653548,HGNC:HGNC:38688;Name=DUX4L3;description=double homeobox 4 like 3;gbkey=Gene;gene=DUX4L3;pseudo=true
###
LJII01001637.1	Curated Genomic	gene	30973	32251	.	-	.	ID=gene316;Dbxref=GeneID:399839,HGNC:HGNC:38687;Name=DUX4L11;description=double homeobox 4 like 11;gbkey=Gene;gene=DUX4L11;pseudo=true
LJII01001637.1	Curated Genomic	gene	30973	32251	.	-	.	ID=gene317;Dbxref=GeneID:728022,HGNC:HGNC:38673;Name=DUX4L14;description=double homeobox 4 like 14;gbkey=Gene;gene=DUX4L14;pseudo=true
###
LJII01001637.1	Curated Genomic	gene	54100	55383	.	-	.	ID=gene318;Dbxref=GeneID:22947,HGNC:HGNC:3082;Name=DUX4L1;description=double homeobox 4 like 1;gbkey=Gene;gene=DUX4L1;gene_synonym=DUX10,DUX4;pseudo=true
LJII01001637.1	Curated Genomic	gene	54100	55383	.	-	.	ID=gene319;Dbxref=GeneID:728410,HGNC:HGNC:37267;Name=DUX4L2;description=double homeobox 4 like 2;gbkey=Gene;gene=DUX4L2;gene_synonym=DUX4;pseudo=true
###
LJII01001644.1	Curated Genomic	gene	38862	39378	.	-	.	ID=gene320;Dbxref=GeneID:643101,HGNC:HGNC:36244;Name=RPL26P22;description=ribosomal protein L26 pseudogene 22;gbkey=Gene;gene=RPL26P22;gene_synonym=RPL26_5_860;pseudo=true
LJII01001644.1	Curated Genomic	gene	38862	39378	.	-	.	ID=gene321;Dbxref=GeneID:728311,HGNC:HGNC:35774;Name=RPL26P24;description=ribosomal protein L26 pseudogene 24;gbkey=Gene;gene=RPL26P24;gene_synonym=RPL26_12_861;pseudo=true
###
LJII01001694.1	Curated Genomic	gene	38231	38521	.	+	.	ID=gene322;Dbxref=GeneID:106479293,HGNC:HGNC:46212;Name=RN7SL196P;description=RNA%2C 7SL%2C cytoplasmic 196%2C pseudogene;gbkey=Gene;gene=RN7SL196P;pseudo=true
LJII01001694.1	Curated Genomic	gene	38231	38521	.	+	.	ID=gene323;Dbxref=GeneID:106479327,HGNC:HGNC:46302;Name=RN7SL286P;description=RNA%2C 7SL%2C cytoplasmic 286%2C pseudogene;gbkey=Gene;gene=RN7SL286P;pseudo=true
###
LJII01001694.1	Curated Genomic	gene	38231	38521	.	+	.	ID=gene324;Dbxref=GeneID:106479293,HGNC:HGNC:46212;Name=RN7SL196P;description=RNA%2C 7SL%2C cytoplasmic 196%2C pseudogene;gbkey=Gene;gene=RN7SL196P;pseudo=true
LJII01001694.1	Curated Genomic	gene	38231	38521	.	+	.	ID=gene325;Dbxref=GeneID:106479418,HGNC:HGNC:46555;Name=RN7SL539P;description=RNA%2C 7SL%2C cytoplasmic 539%2C pseudogene;gbkey=Gene;gene=RN7SL539P;pseudo=true
###
LJII01001882.1	BestRefSeq	gene	32054	32488	.	-	.	ID=gene326;Dbxref=GeneID:390705;Name=LOC390705;description=protein phosphatase 2%2C regulatory subunit B''%2C beta pseudogene;gbkey=Gene;gene=LOC390705;pseudo=true
LJII01001882.1	BestRefSeq	transcript	32054	32488	.	-	.	ID=rna16;Parent=gene326;Dbxref=GeneID:390705,Genbank:NR_033866.1;Name=gi|299782609;gbkey=misc_RNA;gene=LOC390705;product=protein phosphatase 2%2C regulatory subunit B''%2C beta pseudogene;transcript_id=gi|299782609
LJII01001882.1	BestRefSeq	exon	32054	32488	.	-	.	ID=id85;Parent=rna16;Dbxref=GeneID:390705,Genbank:NR_033866.1;gbkey=misc_RNA;gene=LOC390705;product=protein phosphatase 2%2C regulatory subunit B''%2C beta pseudogene;transcript_id=gi|299782609
LJII01001882.1	Curated Genomic	gene	32199	32345	.	-	.	ID=gene327;Dbxref=GeneID:647208;Name=LOC647208;description=protein phosphatase 2%2C regulatory subunit B''%2C beta pseudogene;gbkey=Gene;gene=LOC647208;pseudo=true
###
LJII01001929.1	Curated Genomic	gene	16614	17506	.	-	.	ID=gene328;Dbxref=GeneID:100287919,HGNC:HGNC:37350;Name=VN1R30P;description=vomeronasal 1 receptor 30 pseudogene;gbkey=Gene;gene=VN1R30P;pseudo=true
LJII01001929.1	Curated Genomic	gene	16614	17506	.	-	.	ID=gene329;Dbxref=GeneID:100288022,HGNC:HGNC:37353;Name=VN1R33P;description=vomeronasal 1 receptor 33 pseudogene;gbkey=Gene;gene=VN1R33P;pseudo=true
###
LJII01002048.1	Curated Genomic	gene	21985	39340	.	-	.	ID=gene330;Dbxref=GeneID:100420172;Name=LOC100420172;description=fatty acyl-CoA reductase 2 pseudogene;gbkey=Gene;gene=LOC100420172;pseudo=true
LJII01002048.1	Curated Genomic	gene	21985	39340	.	-	.	ID=gene331;Dbxref=GeneID:100420175;Name=LOC100420175;description=fatty acyl-CoA reductase 2 pseudogene;gbkey=Gene;gene=LOC100420175;pseudo=true
###
LJII01002048.1	Curated Genomic	gene	21985	39340	.	-	.	ID=gene332;Dbxref=GeneID:100420175;Name=LOC100420175;description=fatty acyl-CoA reductase 2 pseudogene;gbkey=Gene;gene=LOC100420175;pseudo=true
LJII01002048.1	Curated Genomic	gene	24231	24745	.	-	.	ID=gene333;Dbxref=GeneID:100422529;Name=LOC100422529;description=pleckstrin homology domain containing B2 pseudogene;gbkey=Gene;gene=LOC100422529;pseudo=true
###
LJII01002135.1	Curated Genomic	gene	39024	40033	.	+	.	ID=gene334;Dbxref=GeneID:728933,HGNC:HGNC:35966;Name=RPL23AP60;description=ribosomal protein L23a pseudogene 60;gbkey=Gene;gene=RPL23AP60;gene_synonym=RPL23A_26_1111;pseudo=true
LJII01002135.1	Curated Genomic	gene	39133	39387	.	+	.	ID=gene335;Dbxref=GeneID:728517,HGNC:HGNC:36176;Name=RPL23AP24;description=ribosomal protein L23a pseudogene 24;gbkey=Gene;gene=RPL23AP24;gene_synonym=RPL23A_1_2;pseudo=true
###
LJII01002151.1	Curated Genomic	gene	15164	15687	.	+	.	ID=gene336;Dbxref=GeneID:100288482;Name=LOC100288482;description=uncharacterized LOC100288482;gbkey=Gene;gene=LOC100288482;pseudo=true
LJII01002151.1	Curated Genomic	gene	15164	15687	.	+	.	ID=gene337;Dbxref=GeneID:100289543;Name=LOC100289543;description=uncharacterized LOC100289543;gbkey=Gene;gene=LOC100289543;pseudo=true
###
LJII01002166.1	Curated Genomic	gene	26004	30336	.	-	.	ID=gene338;Dbxref=GeneID:100420785,HGNC:HGNC:49586;Name=CNTNAP3P8;description=contactin associated protein-like 3 pseudogene 8;gbkey=Gene;gene=CNTNAP3P8;pseudo=true
LJII01002166.1	Curated Genomic	gene	26004	30336	.	-	.	ID=gene339;Dbxref=GeneID:100420786,HGNC:HGNC:49588;Name=CNTNAP3P5;description=contactin associated protein-like 3 pseudogene 5;gbkey=Gene;gene=CNTNAP3P5;pseudo=true
###
LJII01002231.1	Curated Genomic	gene	39599	40787	.	+	.	ID=gene340;Dbxref=GeneID:100631265;Name=LOC100631265;description=M-phase phosphoprotein 10 (U3 small nucleolar ribonucleoprotein) pseudogene;gbkey=Gene;gene=LOC100631265;pseudo=true
LJII01002231.1	Curated Genomic	gene	39599	40787	.	+	.	ID=gene341;Dbxref=GeneID:100631266;Name=LOC100631266;description=M-phase phosphoprotein 10 (U3 small nucleolar ribonucleoprotein) pseudogene;gbkey=Gene;gene=LOC100631266;pseudo=true
###
LJII01002231.1	Curated Genomic	gene	16117	16406	.	-	.	ID=gene342;Dbxref=GeneID:106479261,HGNC:HGNC:46122;Name=RN7SL106P;description=RNA%2C 7SL%2C cytoplasmic 106%2C pseudogene;gbkey=Gene;gene=RN7SL106P;pseudo=true
LJII01002231.1	Curated Genomic	gene	16117	16406	.	-	.	ID=gene343;Dbxref=GeneID:106479498,HGNC:HGNC:46775;Name=RN7SL759P;description=RNA%2C 7SL%2C cytoplasmic 759%2C pseudogene;gbkey=Gene;gene=RN7SL759P;pseudo=true
###
LJII01002231.1	Curated Genomic	gene	16117	16406	.	-	.	ID=gene344;Dbxref=GeneID:106479261,HGNC:HGNC:46122;Name=RN7SL106P;description=RNA%2C 7SL%2C cytoplasmic 106%2C pseudogene;gbkey=Gene;gene=RN7SL106P;pseudo=true
LJII01002231.1	Curated Genomic	gene	16117	16406	.	-	.	ID=gene345;Dbxref=GeneID:106481848,HGNC:HGNC:46561;Name=RN7SL545P;description=RNA%2C 7SL%2C cytoplasmic 545%2C pseudogene;gbkey=Gene;gene=RN7SL545P;pseudo=true
###
LJII01002243.1	Curated Genomic	gene	31836	36135	.	+	.	ID=gene346;Dbxref=GeneID:100420776,HGNC:HGNC:49583;Name=CNTNAP3P6;description=contactin associated protein-like 3 pseudogene 6;gbkey=Gene;gene=CNTNAP3P6;pseudo=true
LJII01002243.1	Curated Genomic	gene	31836	36135	.	+	.	ID=gene347;Dbxref=GeneID:100420787,HGNC:HGNC:49591;Name=CNTNAP3P1;description=contactin associated protein-like 3 pseudogene 1;gbkey=Gene;gene=CNTNAP3P1;pseudo=true
###
LJII01002302.1	Curated Genomic	gene	21504	28802	.	+	.	ID=gene348;Dbxref=GeneID:643862,HGNC:HGNC:51506;Name=SPDYE10P;description=speedy/RINGO cell cycle regulator family member E10%2C pseudogene;gbkey=Gene;gene=SPDYE10P;pseudo=true
LJII01002302.1	Curated Genomic	gene	21504	28802	.	+	.	ID=gene349;Dbxref=GeneID:643909,HGNC:HGNC:45034;Name=SPDYE9P;description=speedy/RINGO cell cycle regulator family member E9%2C pseudogene;gbkey=Gene;gene=SPDYE9P;pseudo=true
###
LJII01002302.1	BestRefSeq	gene	18768	28802	.	+	.	ID=gene350;Dbxref=GeneID:728524,HGNC:HGNC:33771;Name=SPDYE8P;description=speedy/RINGO cell cycle regulator family member E8%2C pseudogene;gbkey=Gene;gene=SPDYE8P;pseudo=true
LJII01002302.1	BestRefSeq	transcript	18768	28802	.	+	.	ID=rna17;Parent=gene350;Dbxref=GeneID:728524,Genbank:NR_003664.2,HGNC:HGNC:33771;Name=gi|154816206;gbkey=misc_RNA;gene=SPDYE8P;product=speedy/RINGO cell cycle regulator family member E8%2C pseudogene;transcript_id=gi|154816206
LJII01002302.1	BestRefSeq	exon	18768	18885	.	+	.	ID=id86;Parent=rna17;Dbxref=GeneID:728524,Genbank:NR_003664.2,HGNC:HGNC:33771;gbkey=misc_RNA;gene=SPDYE8P;product=speedy/RINGO cell cycle regulator family member E8%2C pseudogene;transcript_id=gi|154816206
LJII01002302.1	BestRefSeq	exon	20111	20693	.	+	.	ID=id87;Parent=rna17;Dbxref=GeneID:728524,Genbank:NR_003664.2,HGNC:HGNC:33771;gbkey=misc_RNA;gene=SPDYE8P;product=speedy/RINGO cell cycle regulator family member E8%2C pseudogene;transcript_id=gi|154816206
LJII01002302.1	BestRefSeq	exon	21680	21898	.	+	.	ID=id88;Parent=rna17;Dbxref=GeneID:728524,Genbank:NR_003664.2,HGNC:HGNC:33771;gbkey=misc_RNA;gene=SPDYE8P;product=speedy/RINGO cell cycle regulator family member E8%2C pseudogene;transcript_id=gi|154816206
LJII01002302.1	BestRefSeq	exon	22932	22990	.	+	.	ID=id89;Parent=rna17;Dbxref=GeneID:728524,Genbank:NR_003664.2,HGNC:HGNC:33771;gbkey=misc_RNA;gene=SPDYE8P;product=speedy/RINGO cell cycle regulator family member E8%2C pseudogene;transcript_id=gi|154816206
LJII01002302.1	BestRefSeq	exon	24218	24303	.	+	.	ID=id90;Parent=rna17;Dbxref=GeneID:728524,Genbank:NR_003664.2,HGNC:HGNC:33771;gbkey=misc_RNA;gene=SPDYE8P;product=speedy/RINGO cell cycle regulator family member E8%2C pseudogene;transcript_id=gi|154816206
LJII01002302.1	BestRefSeq	exon	26009	26252	.	+	.	ID=id91;Parent=rna17;Dbxref=GeneID:728524,Genbank:NR_003664.2,HGNC:HGNC:33771;gbkey=misc_RNA;gene=SPDYE8P;product=speedy/RINGO cell cycle regulator family member E8%2C pseudogene;transcript_id=gi|154816206
LJII01002302.1	BestRefSeq	exon	26375	26479	.	+	.	ID=id92;Parent=rna17;Dbxref=GeneID:728524,Genbank:NR_003664.2,HGNC:HGNC:33771;gbkey=misc_RNA;gene=SPDYE8P;product=speedy/RINGO cell cycle regulator family member E8%2C pseudogene;transcript_id=gi|154816206
LJII01002302.1	BestRefSeq	exon	27333	28802	.	+	.	ID=id93;Parent=rna17;Dbxref=GeneID:728524,Genbank:NR_003664.2,HGNC:HGNC:33771;gbkey=misc_RNA;gene=SPDYE8P;product=speedy/RINGO cell cycle regulator family member E8%2C pseudogene;transcript_id=gi|154816206
LJII01002302.1	Curated Genomic	gene	21504	28802	.	+	.	ID=gene351;Dbxref=GeneID:643862,HGNC:HGNC:51506;Name=SPDYE10P;description=speedy/RINGO cell cycle regulator family member E10%2C pseudogene;gbkey=Gene;gene=SPDYE10P;pseudo=true
###
LJII01002361.1	Curated Genomic	gene	24362	28218	.	+	.	ID=gene352;Dbxref=GeneID:100132031,HGNC:HGNC:35175;Name=DNM1P28;description=dynamin 1 pseudogene 28;gbkey=Gene;gene=DNM1P28;gene_synonym=DNM1DN3-1,DNM1DN3-3,DNM1DN3.1,DNM1DN3.3,DNM1DN3@;pseudo=true
LJII01002361.1	Curated Genomic	gene	24362	27809	.	+	.	ID=gene353;Dbxref=GeneID:100132204,HGNC:HGNC:35176;Name=DNM1P29;description=dynamin 1 pseudogene 29;gbkey=Gene;gene=DNM1P29;gene_synonym=DNM1DN3-2,DNM1DN3.2,DNM1DN3@;pseudo=true
###
LJII01002505.1	Curated Genomic	gene	16872	16978	.	-	.	ID=gene354;Dbxref=GeneID:106479729,HGNC:HGNC:47331;Name=RNU6-368P;description=RNA%2C U6 small nuclear 368%2C pseudogene;gbkey=Gene;gene=RNU6-368P;pseudo=true
LJII01002505.1	Curated Genomic	gene	16872	16978	.	-	.	ID=gene355;Dbxref=GeneID:106480119,HGNC:HGNC:48232;Name=RNU6-1269P;description=RNA%2C U6 small nuclear 1269%2C pseudogene;gbkey=Gene;gene=RNU6-1269P;pseudo=true
###
LJII01002528.1	Curated Genomic	gene	34989	35168	.	+	.	ID=gene356;Dbxref=GeneID:106481733,HGNC:HGNC:51700;Name=SEPT14P13;description=septin 14 pseudogene 13;gbkey=Gene;gene=SEPT14P13;pseudo=true
LJII01002528.1	Curated Genomic	gene	34990	35167	.	+	.	ID=gene357;Dbxref=GeneID:106480341,HGNC:HGNC:51692;Name=SEPT14P8;description=septin 14 pseudogene 8;gbkey=Gene;gene=SEPT14P8;pseudo=true
###
LJII01002575.1	Curated Genomic	gene	7120	7265	.	+	.	ID=gene358;Dbxref=GeneID:106481615,HGNC:HGNC:48410;Name=RNU1-68P;description=RNA%2C U1 small nuclear 68%2C pseudogene;gbkey=Gene;gene=RNU1-68P;pseudo=true
LJII01002575.1	Curated Genomic	gene	7120	7265	.	+	.	ID=gene359;Dbxref=GeneID:106481634,HGNC:HGNC:48485;Name=RNU1-143P;description=RNA%2C U1 small nuclear 143%2C pseudogene;gbkey=Gene;gene=RNU1-143P;pseudo=true
###
LJII01002649.1	Curated Genomic	gene	34450	38772	.	-	.	ID=gene360;Dbxref=GeneID:643367;Name=LOC643367;description=POM121 membrane glycoprotein (rat) pseudogene;gbkey=Gene;gene=LOC643367;pseudo=true
LJII01002649.1	Curated Genomic	gene	36840	37529	.	-	.	ID=gene361;Dbxref=GeneID:728540;Name=LOC728540;description=POM121 membrane glycoprotein (rat) pseudogene;gbkey=Gene;gene=LOC728540;pseudo=true
###
LJII01002649.1	Curated Genomic	gene	34450	38772	.	-	.	ID=gene362;Dbxref=GeneID:643367;Name=LOC643367;description=POM121 membrane glycoprotein (rat) pseudogene;gbkey=Gene;gene=LOC643367;pseudo=true
LJII01002649.1	Curated Genomic	gene	36840	37529	.	-	.	ID=gene363;Dbxref=GeneID:728575;Name=LOC728575;description=POM121 membrane glycoprotein (rat) pseudogene;gbkey=Gene;gene=LOC728575;pseudo=true
###
LJII01002677.1	Curated Genomic	gene	1811	2405	.	+	.	ID=gene364;Dbxref=GeneID:441584,HGNC:HGNC:43623;Name=SSU72P4;description=SSU72 pseudogene 4;gbkey=Gene;gene=SSU72P4;pseudo=true
LJII01002677.1	Curated Genomic	gene	1811	2405	.	+	.	ID=gene365;Dbxref=GeneID:643263,HGNC:HGNC:43625;Name=SSU72P6;description=SSU72 pseudogene 6;gbkey=Gene;gene=SSU72P6;pseudo=true
###
LJII01002767.1	Curated Genomic	gene	24580	26544	.	+	.	ID=gene366;Dbxref=GeneID:729310,HGNC:HGNC:39200;Name=KYNUP2;description=kynureninase pseudogene 2;gbkey=Gene;gene=KYNUP2;pseudo=true
LJII01002767.1	Curated Genomic	gene	24580	26544	.	+	.	ID=gene367;Dbxref=GeneID:729321,HGNC:HGNC:39199;Name=KYNUP1;description=kynureninase pseudogene 1;gbkey=Gene;gene=KYNUP1;pseudo=true
###
LJII01002914.1	Curated Genomic	gene	9261	9544	.	+	.	ID=gene368;Dbxref=GeneID:106481070,HGNC:HGNC:46560;Name=RN7SL544P;description=RNA%2C 7SL%2C cytoplasmic 544%2C pseudogene;gbkey=Gene;gene=RN7SL544P;pseudo=true
LJII01002914.1	Curated Genomic	gene	9261	9544	.	+	.	ID=gene369;Dbxref=GeneID:106481130,HGNC:HGNC:46779;Name=RN7SL763P;description=RNA%2C 7SL%2C cytoplasmic 763%2C pseudogene;gbkey=Gene;gene=RN7SL763P;pseudo=true
###
LJII01003001.1	Curated Genomic	gene	8585	8779	.	-	.	ID=gene370;Dbxref=GeneID:100288470,HGNC:HGNC:44434;Name=REXO1L11P;description=REX1%2C RNA exonuclease 1 homolog-like 11%2C pseudogene;gbkey=Gene;gene=REXO1L11P;pseudo=true
LJII01003001.1	Curated Genomic	gene	8585	8779	.	-	.	ID=gene371;Dbxref=GeneID:100288500,HGNC:HGNC:44433;Name=REXO1L10P;description=REX1%2C RNA exonuclease 1 homolog-like 10%2C pseudogene;gbkey=Gene;gene=REXO1L10P;pseudo=true
###
LJII01003001.1	Curated Genomic	gene	6558	7693	.	-	.	ID=gene372;Dbxref=GeneID:441362,HGNC:HGNC:32243;Name=REXO1L6P;description=REX1%2C RNA exonuclease 1 homolog-like 6%2C pseudogene;gbkey=Gene;gene=REXO1L6P;gene_synonym=REXO1L7P;pseudo=true
LJII01003001.1	Curated Genomic	gene	6558	7693	.	-	.	ID=gene373;Dbxref=GeneID:100506246,HGNC:HGNC:44432;Name=REXO1L9P;description=REX1%2C RNA exonuclease 1 homolog-like 9%2C pseudogene;gbkey=Gene;gene=REXO1L9P;pseudo=true
###
LJII01003001.1	Curated Genomic	gene	6558	7693	.	-	.	ID=gene374;Dbxref=GeneID:441362,HGNC:HGNC:32243;Name=REXO1L6P;description=REX1%2C RNA exonuclease 1 homolog-like 6%2C pseudogene;gbkey=Gene;gene=REXO1L6P;gene_synonym=REXO1L7P;pseudo=true
LJII01003001.1	Curated Genomic	gene	6558	7693	.	-	.	ID=gene375;Dbxref=GeneID:653042,HGNC:HGNC:32241;Name=REXO1L4P;description=REX1%2C RNA exonuclease 1 homolog-like 4%2C pseudogene;gbkey=Gene;gene=REXO1L4P;pseudo=true
###
LJII01003124.1	Curated Genomic	gene	16131	16632	.	-	.	ID=gene376;Dbxref=GeneID:1011,HGNC:HGNC:1752;Name=CDH12P2;description=cadherin 12 (N-cadherin 2) pseudogene 2;gbkey=Gene;gene=CDH12P2;gene_synonym=C41-CAD,CDH12P;pseudo=true
LJII01003124.1	Curated Genomic	gene	16231	16532	.	-	.	ID=gene377;Dbxref=GeneID:100093624,HGNC:HGNC:37699;Name=CDH12P3;description=cadherin 12 (N-cadherin 2) pseudogene 3;gbkey=Gene;gene=CDH12P3;pseudo=true
###
LJII01003124.1	Curated Genomic	gene	16231	16532	.	-	.	ID=gene378;Dbxref=GeneID:100093624,HGNC:HGNC:37699;Name=CDH12P3;description=cadherin 12 (N-cadherin 2) pseudogene 3;gbkey=Gene;gene=CDH12P3;pseudo=true
LJII01003124.1	Curated Genomic	gene	16232	16533	.	-	.	ID=gene379;Dbxref=GeneID:100093625,HGNC:HGNC:37698;Name=CDH12P1;description=cadherin 12 (N-cadherin 2) pseudogene 1;gbkey=Gene;gene=CDH12P1;pseudo=true
###
LJII01003125.1	Curated Genomic	gene	9616	19064	.	+	.	ID=gene380;Dbxref=GeneID:644637,HGNC:HGNC:7771;Name=NF1P6;description=neurofibromin 1 pseudogene 6;gbkey=Gene;gene=NF1P6;gene_synonym=NF1L4,NF1L6;pseudo=true
LJII01003125.1	Curated Genomic	gene	16012	19175	.	+	.	ID=gene381;Dbxref=GeneID:106480348,HGNC:HGNC:51737;Name=NF1P10;description=neurofibromin 1 pseudogene 10;gbkey=Gene;gene=NF1P10;pseudo=true
###
