# Supplementary material for: Evaluation of GRCh38 and de novo haploid genome assemblies demonstrates the enduring quality of the reference assembly
Source: Genome Res. 2017 May;27(5):849–64. doi: 10.1101/gr.213611.116 (PMC5411779; doi:10.1101/gr.213611.116)
Supplement: Supplemental Material [file supp_gr.213611.116_Supplemental_GFF3_S1.tar.gz › ./GCA_001307025.1.Overlapping_RefSeqs_with_multiple_gene_ids.gff3]

##gff-version 3
#!gff-spec-version 1.21
#!processor NCBI annotwriter
LKHW01000009.1	BestRefSeq	gene	45712984	45738307	.	+	.	ID=gene0;Dbxref=GeneID:11163,HGNC:HGNC:8051,HPRD:14850,MIM:609229;Name=NUDT4;description=nudix hydrolase 4;gbkey=Gene;gene=NUDT4;gene_synonym=DIPP2,DIPP2alpha,DIPP2beta,HDCMB47P
LKHW01000009.1	BestRefSeq	mRNA	45712984	45738307	.	+	.	ID=rna0;Parent=gene0;Dbxref=GeneID:11163,Genbank:NM_019094.5,HGNC:HGNC:8051,HPRD:14850,MIM:609229;Name=gi|666335634;Note=The RefSeq transcript has 1 non-frameshifting indel compared to this genomic sequence;exception=annotated by transcript or proteomic data;gbkey=mRNA;gene=NUDT4;product=nudix hydrolase 4%2C transcript variant 1;transcript_id=gi|666335634
LKHW01000009.1	BestRefSeq	exon	45712984	45713482	.	+	.	ID=id0;Parent=rna0;Dbxref=GeneID:11163,Genbank:NM_019094.5,HGNC:HGNC:8051,HPRD:14850,MIM:609229;Note=The RefSeq transcript has 1 non-frameshifting indel compared to this genomic sequence;exception=annotated by transcript or proteomic data;gbkey=mRNA;gene=NUDT4;product=nudix hydrolase 4%2C transcript variant 1;transcript_id=gi|666335634
LKHW01000009.1	BestRefSeq	exon	45729670	45729780	.	+	.	ID=id1;Parent=rna0;Dbxref=GeneID:11163,Genbank:NM_019094.5,HGNC:HGNC:8051,HPRD:14850,MIM:609229;Note=The RefSeq transcript has 1 non-frameshifting indel compared to this genomic sequence;exception=annotated by transcript or proteomic data;gbkey=mRNA;gene=NUDT4;product=nudix hydrolase 4%2C transcript variant 1;transcript_id=gi|666335634
LKHW01000009.1	BestRefSeq	exon	45730550	45730594	.	+	.	ID=id2;Parent=rna0;Dbxref=GeneID:11163,Genbank:NM_019094.5,HGNC:HGNC:8051,HPRD:14850,MIM:609229;Note=The RefSeq transcript has 1 non-frameshifting indel compared to this genomic sequence;exception=annotated by transcript or proteomic data;gbkey=mRNA;gene=NUDT4;product=nudix hydrolase 4%2C transcript variant 1;transcript_id=gi|666335634
LKHW01000009.1	BestRefSeq	exon	45733832	45733916	.	+	.	ID=id3;Parent=rna0;Dbxref=GeneID:11163,Genbank:NM_019094.5,HGNC:HGNC:8051,HPRD:14850,MIM:609229;Note=The RefSeq transcript has 1 non-frameshifting indel compared to this genomic sequence;exception=annotated by transcript or proteomic data;gbkey=mRNA;gene=NUDT4;product=nudix hydrolase 4%2C transcript variant 1;transcript_id=gi|666335634
LKHW01000009.1	BestRefSeq	exon	45734237	45738307	.	+	.	ID=id4;Parent=rna0;Dbxref=GeneID:11163,Genbank:NM_019094.5,HGNC:HGNC:8051,HPRD:14850,MIM:609229;Note=The RefSeq transcript has 1 non-frameshifting indel compared to this genomic sequence;exception=annotated by transcript or proteomic data;gbkey=mRNA;gene=NUDT4;product=nudix hydrolase 4%2C transcript variant 1;transcript_id=gi|666335634
LKHW01000009.1	BestRefSeq	gene	45712987	45737333	.	+	.	ID=gene1;Dbxref=GeneID:170688,HGNC:HGNC:18013;Name=NUDT4P2;description=nudix hydrolase 4 pseudogene 2;gbkey=Gene;gene=NUDT4P2;pseudo=true
LKHW01000009.1	BestRefSeq	transcript	45712987	45737333	.	+	.	ID=rna1;Parent=gene1;Dbxref=GeneID:170688,Genbank:NR_104005.1,HGNC:HGNC:18013;Name=gi|526253107;Note=The RefSeq transcript has 13 substitutions%2C 1 non-frameshifting indel compared to this genomic sequence;exception=annotated by transcript or proteomic data;gbkey=misc_RNA;gene=NUDT4P2;product=nudix hydrolase 4 pseudogene 2;transcript_id=gi|526253107
LKHW01000009.1	BestRefSeq	exon	45712987	45713482	.	+	.	ID=id5;Parent=rna1;Dbxref=GeneID:170688,Genbank:NR_104005.1,HGNC:HGNC:18013;Note=The RefSeq transcript has 13 substitutions%2C 1 non-frameshifting indel compared to this genomic sequence;exception=annotated by transcript or proteomic data;gbkey=misc_RNA;gene=NUDT4P2;product=nudix hydrolase 4 pseudogene 2;transcript_id=gi|526253107
LKHW01000009.1	BestRefSeq	exon	45729670	45729780	.	+	.	ID=id6;Parent=rna1;Dbxref=GeneID:170688,Genbank:NR_104005.1,HGNC:HGNC:18013;Note=The RefSeq transcript has 13 substitutions%2C 1 non-frameshifting indel compared to this genomic sequence;exception=annotated by transcript or proteomic data;gbkey=misc_RNA;gene=NUDT4P2;product=nudix hydrolase 4 pseudogene 2;transcript_id=gi|526253107
LKHW01000009.1	BestRefSeq	exon	45730550	45730594	.	+	.	ID=id7;Parent=rna1;Dbxref=GeneID:170688,Genbank:NR_104005.1,HGNC:HGNC:18013;Note=The RefSeq transcript has 13 substitutions%2C 1 non-frameshifting indel compared to this genomic sequence;exception=annotated by transcript or proteomic data;gbkey=misc_RNA;gene=NUDT4P2;product=nudix hydrolase 4 pseudogene 2;transcript_id=gi|526253107
LKHW01000009.1	BestRefSeq	exon	45733829	45733916	.	+	.	ID=id8;Parent=rna1;Dbxref=GeneID:170688,Genbank:NR_104005.1,HGNC:HGNC:18013;Note=The RefSeq transcript has 13 substitutions%2C 1 non-frameshifting indel compared to this genomic sequence;exception=annotated by transcript or proteomic data;gbkey=misc_RNA;gene=NUDT4P2;product=nudix hydrolase 4 pseudogene 2;transcript_id=gi|526253107
LKHW01000009.1	BestRefSeq	exon	45734237	45737333	.	+	.	ID=id9;Parent=rna1;Dbxref=GeneID:170688,Genbank:NR_104005.1,HGNC:HGNC:18013;Note=The RefSeq transcript has 13 substitutions%2C 1 non-frameshifting indel compared to this genomic sequence;exception=annotated by transcript or proteomic data;gbkey=misc_RNA;gene=NUDT4P2;product=nudix hydrolase 4 pseudogene 2;transcript_id=gi|526253107
LKHW01000009.1	BestRefSeq	CDS	45713384	45713482	.	+	0	ID=cds0;Parent=rna0;Dbxref=GeneID:11163,Genbank:NP_061967.3,HGNC:HGNC:8051,HPRD:14850,MIM:609229;Name=NP_061967.3;Note=isoform alpha is encoded by transcript variant 1;gbkey=CDS;gene=NUDT4;product=diphosphoinositol polyphosphate phosphohydrolase 2 isoform alpha;protein_id=NP_061967.3
LKHW01000009.1	BestRefSeq	CDS	45729670	45729780	.	+	0	ID=cds0;Parent=rna0;Dbxref=GeneID:11163,Genbank:NP_061967.3,HGNC:HGNC:8051,HPRD:14850,MIM:609229;Name=NP_061967.3;Note=isoform alpha is encoded by transcript variant 1;gbkey=CDS;gene=NUDT4;product=diphosphoinositol polyphosphate phosphohydrolase 2 isoform alpha;protein_id=NP_061967.3
LKHW01000009.1	BestRefSeq	CDS	45730550	45730594	.	+	0	ID=cds0;Parent=rna0;Dbxref=GeneID:11163,Genbank:NP_061967.3,HGNC:HGNC:8051,HPRD:14850,MIM:609229;Name=NP_061967.3;Note=isoform alpha is encoded by transcript variant 1;gbkey=CDS;gene=NUDT4;product=diphosphoinositol polyphosphate phosphohydrolase 2 isoform alpha;protein_id=NP_061967.3
LKHW01000009.1	BestRefSeq	CDS	45733832	45733916	.	+	0	ID=cds0;Parent=rna0;Dbxref=GeneID:11163,Genbank:NP_061967.3,HGNC:HGNC:8051,HPRD:14850,MIM:609229;Name=NP_061967.3;Note=isoform alpha is encoded by transcript variant 1;gbkey=CDS;gene=NUDT4;product=diphosphoinositol polyphosphate phosphohydrolase 2 isoform alpha;protein_id=NP_061967.3
LKHW01000009.1	BestRefSeq	CDS	45734237	45734439	.	+	2	ID=cds0;Parent=rna0;Dbxref=GeneID:11163,Genbank:NP_061967.3,HGNC:HGNC:8051,HPRD:14850,MIM:609229;Name=NP_061967.3;Note=isoform alpha is encoded by transcript variant 1;gbkey=CDS;gene=NUDT4;product=diphosphoinositol polyphosphate phosphohydrolase 2 isoform alpha;protein_id=NP_061967.3
###
LKHW01000009.1	BestRefSeq	gene	6554359	6558901	.	+	.	ID=gene2;Dbxref=GeneID:3178,HGNC:HGNC:5031,HPRD:01242,MIM:164017;Name=HNRNPA1;description=heterogeneous nuclear ribonucleoprotein A1;gbkey=Gene;gene=HNRNPA1;gene_synonym=ALS19,ALS20,hnRNP A1,hnRNP-A1,HNRPA1,HNRPA1L3,IBMPFD3
LKHW01000009.1	BestRefSeq	mRNA	6554359	6558901	.	+	.	ID=rna2;Parent=gene2;Dbxref=GeneID:3178,Genbank:NM_002136.2,HGNC:HGNC:5031,HPRD:01242,MIM:164017;Name=gi|83641893;gbkey=mRNA;gene=HNRNPA1;product=heterogeneous nuclear ribonucleoprotein A1%2C transcript variant 1;transcript_id=gi|83641893
LKHW01000009.1	BestRefSeq	exon	6554359	6554477	.	+	.	ID=id10;Parent=rna2;Dbxref=GeneID:3178,Genbank:NM_002136.2,HGNC:HGNC:5031,HPRD:01242,MIM:164017;gbkey=mRNA;gene=HNRNPA1;product=heterogeneous nuclear ribonucleoprotein A1%2C transcript variant 1;transcript_id=gi|83641893
LKHW01000009.1	BestRefSeq	exon	6555041	6555157	.	+	.	ID=id11;Parent=rna2;Dbxref=GeneID:3178,Genbank:NM_002136.2,HGNC:HGNC:5031,HPRD:01242,MIM:164017;gbkey=mRNA;gene=HNRNPA1;product=heterogeneous nuclear ribonucleoprotein A1%2C transcript variant 1;transcript_id=gi|83641893
LKHW01000009.1	BestRefSeq	exon	6555450	6555596	.	+	.	ID=id12;Parent=rna2;Dbxref=GeneID:3178,Genbank:NM_002136.2,HGNC:HGNC:5031,HPRD:01242,MIM:164017;gbkey=mRNA;gene=HNRNPA1;product=heterogeneous nuclear ribonucleoprotein A1%2C transcript variant 1;transcript_id=gi|83641893
LKHW01000009.1	BestRefSeq	exon	6555745	6555955	.	+	.	ID=id13;Parent=rna2;Dbxref=GeneID:3178,Genbank:NM_002136.2,HGNC:HGNC:5031,HPRD:01242,MIM:164017;gbkey=mRNA;gene=HNRNPA1;product=heterogeneous nuclear ribonucleoprotein A1%2C transcript variant 1;transcript_id=gi|83641893
LKHW01000009.1	BestRefSeq	exon	6556049	6556141	.	+	.	ID=id14;Parent=rna2;Dbxref=GeneID:3178,Genbank:NM_002136.2,HGNC:HGNC:5031,HPRD:01242,MIM:164017;gbkey=mRNA;gene=HNRNPA1;product=heterogeneous nuclear ribonucleoprotein A1%2C transcript variant 1;transcript_id=gi|83641893
LKHW01000009.1	BestRefSeq	exon	6556228	6556320	.	+	.	ID=id15;Parent=rna2;Dbxref=GeneID:3178,Genbank:NM_002136.2,HGNC:HGNC:5031,HPRD:01242,MIM:164017;gbkey=mRNA;gene=HNRNPA1;product=heterogeneous nuclear ribonucleoprotein A1%2C transcript variant 1;transcript_id=gi|83641893
LKHW01000009.1	BestRefSeq	exon	6556455	6556529	.	+	.	ID=id16;Parent=rna2;Dbxref=GeneID:3178,Genbank:NM_002136.2,HGNC:HGNC:5031,HPRD:01242,MIM:164017;gbkey=mRNA;gene=HNRNPA1;product=heterogeneous nuclear ribonucleoprotein A1%2C transcript variant 1;transcript_id=gi|83641893
LKHW01000009.1	BestRefSeq	exon	6557467	6557622	.	+	.	ID=id17;Parent=rna2;Dbxref=GeneID:3178,Genbank:NM_002136.2,HGNC:HGNC:5031,HPRD:01242,MIM:164017;gbkey=mRNA;gene=HNRNPA1;product=heterogeneous nuclear ribonucleoprotein A1%2C transcript variant 1;transcript_id=gi|83641893
LKHW01000009.1	BestRefSeq	exon	6557913	6557972	.	+	.	ID=id18;Parent=rna2;Dbxref=GeneID:3178,Genbank:NM_002136.2,HGNC:HGNC:5031,HPRD:01242,MIM:164017;gbkey=mRNA;gene=HNRNPA1;product=heterogeneous nuclear ribonucleoprotein A1%2C transcript variant 1;transcript_id=gi|83641893
LKHW01000009.1	BestRefSeq	exon	6558204	6558901	.	+	.	ID=id19;Parent=rna2;Dbxref=GeneID:3178,Genbank:NM_002136.2,HGNC:HGNC:5031,HPRD:01242,MIM:164017;gbkey=mRNA;gene=HNRNPA1;product=heterogeneous nuclear ribonucleoprotein A1%2C transcript variant 1;transcript_id=gi|83641893
LKHW01000009.1	BestRefSeq	gene	6554404	6558534	.	+	.	ID=gene3;Dbxref=GeneID:664709,HGNC:HGNC:39128;Name=HNRNPA1P10;description=heterogeneous nuclear ribonucleoprotein A1 pseudogene 10;gbkey=Gene;gene=HNRNPA1P10;gene_synonym=HNRPA1L-2;pseudo=true
LKHW01000009.1	BestRefSeq	transcript	6554404	6558534	.	+	.	ID=rna3;Parent=gene3;Dbxref=GeneID:664709,Genbank:NR_002944.2,HGNC:HGNC:39128;Name=gi|115529279;Note=The RefSeq transcript has 10 substitutions%2C 1 non-frameshifting indel compared to this genomic sequence;exception=annotated by transcript or proteomic data;gbkey=misc_RNA;gene=HNRNPA1P10;product=heterogeneous nuclear ribonucleoprotein A1 pseudogene 10;transcript_id=gi|115529279
LKHW01000009.1	BestRefSeq	exon	6554404	6554477	.	+	.	ID=id20;Parent=rna3;Dbxref=GeneID:664709,Genbank:NR_002944.2,HGNC:HGNC:39128;Note=The RefSeq transcript has 10 substitutions%2C 1 non-frameshifting indel compared to this genomic sequence;exception=annotated by transcript or proteomic data;gbkey=misc_RNA;gene=HNRNPA1P10;product=heterogeneous nuclear ribonucleoprotein A1 pseudogene 10;transcript_id=gi|115529279
LKHW01000009.1	BestRefSeq	exon	6555041	6555157	.	+	.	ID=id21;Parent=rna3;Dbxref=GeneID:664709,Genbank:NR_002944.2,HGNC:HGNC:39128;Note=The RefSeq transcript has 10 substitutions%2C 1 non-frameshifting indel compared to this genomic sequence;exception=annotated by transcript or proteomic data;gbkey=misc_RNA;gene=HNRNPA1P10;product=heterogeneous nuclear ribonucleoprotein A1 pseudogene 10;transcript_id=gi|115529279
LKHW01000009.1	BestRefSeq	exon	6555450	6555596	.	+	.	ID=id22;Parent=rna3;Dbxref=GeneID:664709,Genbank:NR_002944.2,HGNC:HGNC:39128;Note=The RefSeq transcript has 10 substitutions%2C 1 non-frameshifting indel compared to this genomic sequence;exception=annotated by transcript or proteomic data;gbkey=misc_RNA;gene=HNRNPA1P10;product=heterogeneous nuclear ribonucleoprotein A1 pseudogene 10;transcript_id=gi|115529279
LKHW01000009.1	BestRefSeq	exon	6555745	6555955	.	+	.	ID=id23;Parent=rna3;Dbxref=GeneID:664709,Genbank:NR_002944.2,HGNC:HGNC:39128;Note=The RefSeq transcript has 10 substitutions%2C 1 non-frameshifting indel compared to this genomic sequence;exception=annotated by transcript or proteomic data;gbkey=misc_RNA;gene=HNRNPA1P10;product=heterogeneous nuclear ribonucleoprotein A1 pseudogene 10;transcript_id=gi|115529279
LKHW01000009.1	BestRefSeq	exon	6556049	6556141	.	+	.	ID=id24;Parent=rna3;Dbxref=GeneID:664709,Genbank:NR_002944.2,HGNC:HGNC:39128;Note=The RefSeq transcript has 10 substitutions%2C 1 non-frameshifting indel compared to this genomic sequence;exception=annotated by transcript or proteomic data;gbkey=misc_RNA;gene=HNRNPA1P10;product=heterogeneous nuclear ribonucleoprotein A1 pseudogene 10;transcript_id=gi|115529279
LKHW01000009.1	BestRefSeq	exon	6556228	6556320	.	+	.	ID=id25;Parent=rna3;Dbxref=GeneID:664709,Genbank:NR_002944.2,HGNC:HGNC:39128;Note=The RefSeq transcript has 10 substitutions%2C 1 non-frameshifting indel compared to this genomic sequence;exception=annotated by transcript or proteomic data;gbkey=misc_RNA;gene=HNRNPA1P10;product=heterogeneous nuclear ribonucleoprotein A1 pseudogene 10;transcript_id=gi|115529279
LKHW01000009.1	BestRefSeq	exon	6556455	6556529	.	+	.	ID=id26;Parent=rna3;Dbxref=GeneID:664709,Genbank:NR_002944.2,HGNC:HGNC:39128;Note=The RefSeq transcript has 10 substitutions%2C 1 non-frameshifting indel compared to this genomic sequence;exception=annotated by transcript or proteomic data;gbkey=misc_RNA;gene=HNRNPA1P10;product=heterogeneous nuclear ribonucleoprotein A1 pseudogene 10;transcript_id=gi|115529279
LKHW01000009.1	BestRefSeq	exon	6557467	6557622	.	+	.	ID=id27;Parent=rna3;Dbxref=GeneID:664709,Genbank:NR_002944.2,HGNC:HGNC:39128;Note=The RefSeq transcript has 10 substitutions%2C 1 non-frameshifting indel compared to this genomic sequence;exception=annotated by transcript or proteomic data;gbkey=misc_RNA;gene=HNRNPA1P10;product=heterogeneous nuclear ribonucleoprotein A1 pseudogene 10;transcript_id=gi|115529279
LKHW01000009.1	BestRefSeq	exon	6557914	6557972	.	+	.	ID=id28;Parent=rna3;Dbxref=GeneID:664709,Genbank:NR_002944.2,HGNC:HGNC:39128;Note=The RefSeq transcript has 10 substitutions%2C 1 non-frameshifting indel compared to this genomic sequence;exception=annotated by transcript or proteomic data;gbkey=misc_RNA;gene=HNRNPA1P10;product=heterogeneous nuclear ribonucleoprotein A1 pseudogene 10;transcript_id=gi|115529279
LKHW01000009.1	BestRefSeq	exon	6558204	6558534	.	+	.	ID=id29;Parent=rna3;Dbxref=GeneID:664709,Genbank:NR_002944.2,HGNC:HGNC:39128;Note=The RefSeq transcript has 10 substitutions%2C 1 non-frameshifting indel compared to this genomic sequence;exception=annotated by transcript or proteomic data;gbkey=misc_RNA;gene=HNRNPA1P10;product=heterogeneous nuclear ribonucleoprotein A1 pseudogene 10;transcript_id=gi|115529279
LKHW01000009.1	BestRefSeq	CDS	6554463	6554477	.	+	0	ID=cds1;Parent=rna2;Dbxref=GeneID:3178,Genbank:NP_002127.1,HGNC:HGNC:5031,HPRD:01242,MIM:164017;Name=NP_002127.1;Note=isoform a is encoded by transcript variant 1;gbkey=CDS;gene=HNRNPA1;product=heterogeneous nuclear ribonucleoprotein A1 isoform a;protein_id=NP_002127.1
LKHW01000009.1	BestRefSeq	CDS	6555041	6555157	.	+	0	ID=cds1;Parent=rna2;Dbxref=GeneID:3178,Genbank:NP_002127.1,HGNC:HGNC:5031,HPRD:01242,MIM:164017;Name=NP_002127.1;Note=isoform a is encoded by transcript variant 1;gbkey=CDS;gene=HNRNPA1;product=heterogeneous nuclear ribonucleoprotein A1 isoform a;protein_id=NP_002127.1
LKHW01000009.1	BestRefSeq	CDS	6555450	6555596	.	+	0	ID=cds1;Parent=rna2;Dbxref=GeneID:3178,Genbank:NP_002127.1,HGNC:HGNC:5031,HPRD:01242,MIM:164017;Name=NP_002127.1;Note=isoform a is encoded by transcript variant 1;gbkey=CDS;gene=HNRNPA1;product=heterogeneous nuclear ribonucleoprotein A1 isoform a;protein_id=NP_002127.1
LKHW01000009.1	BestRefSeq	CDS	6555745	6555955	.	+	0	ID=cds1;Parent=rna2;Dbxref=GeneID:3178,Genbank:NP_002127.1,HGNC:HGNC:5031,HPRD:01242,MIM:164017;Name=NP_002127.1;Note=isoform a is encoded by transcript variant 1;gbkey=CDS;gene=HNRNPA1;product=heterogeneous nuclear ribonucleoprotein A1 isoform a;protein_id=NP_002127.1
LKHW01000009.1	BestRefSeq	CDS	6556049	6556141	.	+	2	ID=cds1;Parent=rna2;Dbxref=GeneID:3178,Genbank:NP_002127.1,HGNC:HGNC:5031,HPRD:01242,MIM:164017;Name=NP_002127.1;Note=isoform a is encoded by transcript variant 1;gbkey=CDS;gene=HNRNPA1;product=heterogeneous nuclear ribonucleoprotein A1 isoform a;protein_id=NP_002127.1
LKHW01000009.1	BestRefSeq	CDS	6556228	6556320	.	+	2	ID=cds1;Parent=rna2;Dbxref=GeneID:3178,Genbank:NP_002127.1,HGNC:HGNC:5031,HPRD:01242,MIM:164017;Name=NP_002127.1;Note=isoform a is encoded by transcript variant 1;gbkey=CDS;gene=HNRNPA1;product=heterogeneous nuclear ribonucleoprotein A1 isoform a;protein_id=NP_002127.1
LKHW01000009.1	BestRefSeq	CDS	6556455	6556529	.	+	2	ID=cds1;Parent=rna2;Dbxref=GeneID:3178,Genbank:NP_002127.1,HGNC:HGNC:5031,HPRD:01242,MIM:164017;Name=NP_002127.1;Note=isoform a is encoded by transcript variant 1;gbkey=CDS;gene=HNRNPA1;product=heterogeneous nuclear ribonucleoprotein A1 isoform a;protein_id=NP_002127.1
LKHW01000009.1	BestRefSeq	CDS	6557467	6557622	.	+	2	ID=cds1;Parent=rna2;Dbxref=GeneID:3178,Genbank:NP_002127.1,HGNC:HGNC:5031,HPRD:01242,MIM:164017;Name=NP_002127.1;Note=isoform a is encoded by transcript variant 1;gbkey=CDS;gene=HNRNPA1;product=heterogeneous nuclear ribonucleoprotein A1 isoform a;protein_id=NP_002127.1
LKHW01000009.1	BestRefSeq	CDS	6557913	6557968	.	+	2	ID=cds1;Parent=rna2;Dbxref=GeneID:3178,Genbank:NP_002127.1,HGNC:HGNC:5031,HPRD:01242,MIM:164017;Name=NP_002127.1;Note=isoform a is encoded by transcript variant 1;gbkey=CDS;gene=HNRNPA1;product=heterogeneous nuclear ribonucleoprotein A1 isoform a;protein_id=NP_002127.1
###
LKHW01000024.1	BestRefSeq	gene	1628	102663	.	-	.	ID=gene4;Dbxref=GeneID:54768,HGNC:HGNC:19368,MIM:610812;Name=HYDIN;description=HYDIN%2C axonemal central pair apparatus protein;gbkey=Gene;gene=HYDIN;gene_synonym=CILD5,HYDIN1,HYDIN2,PPP1R31;partial=true;start_range=.,1628
LKHW01000024.1	BestRefSeq	mRNA	1628	102663	.	-	.	ID=rna4;Parent=gene4;Dbxref=GeneID:54768,Genbank:NM_001198542.1,HGNC:HGNC:19368,MIM:610812;Name=gi|309747094;Note=The RefSeq transcript has 6 frameshifts and aligns at 41%25 coverage compared to this genomic sequence;exception=annotated by transcript or proteomic data;gbkey=mRNA;gene=HYDIN;partial=true;product=HYDIN%2C axonemal central pair apparatus protein%2C transcript variant 3;start_range=.,…
LKHW01000024.1	BestRefSeq	exon	102571	102663	.	-	.	ID=id30;Parent=rna4;Dbxref=GeneID:54768,Genbank:NM_001198542.1,HGNC:HGNC:19368,MIM:610812;Note=The RefSeq transcript has 6 frameshifts and aligns at 41%25 coverage compared to this genomic sequence;exception=annotated by transcript or proteomic data;gbkey=mRNA;gene=HYDIN;partial=true;product=HYDIN%2C axonemal central pair apparatus protein%2C transcript variant 3;transcript_id=gi|309747094
LKHW01000024.1	BestRefSeq	exon	58702	58859	.	-	.	ID=id31;Parent=rna4;Dbxref=GeneID:54768,Genbank:NM_001198542.1,HGNC:HGNC:19368,MIM:610812;Note=The RefSeq transcript has 6 frameshifts and aligns at 41%25 coverage compared to this genomic sequence;exception=annotated by transcript or proteomic data;gbkey=mRNA;gene=HYDIN;partial=true;product=HYDIN%2C axonemal central pair apparatus protein%2C transcript variant 3;transcript_id=gi|309747094
LKHW01000024.1	BestRefSeq	exon	56806	56931	.	-	.	ID=id32;Parent=rna4;Dbxref=GeneID:54768,Genbank:NM_001198542.1,HGNC:HGNC:19368,MIM:610812;Note=The RefSeq transcript has 6 frameshifts and aligns at 41%25 coverage compared to this genomic sequence;exception=annotated by transcript or proteomic data;gbkey=mRNA;gene=HYDIN;partial=true;product=HYDIN%2C axonemal central pair apparatus protein%2C transcript variant 3;transcript_id=gi|309747094
LKHW01000024.1	BestRefSeq	exon	50869	50988	.	-	.	ID=id33;Parent=rna4;Dbxref=GeneID:54768,Genbank:NM_001198542.1,HGNC:HGNC:19368,MIM:610812;Note=The RefSeq transcript has 6 frameshifts and aligns at 41%25 coverage compared to this genomic sequence;exception=annotated by transcript or proteomic data;gbkey=mRNA;gene=HYDIN;partial=true;product=HYDIN%2C axonemal central pair apparatus protein%2C transcript variant 3;transcript_id=gi|309747094
LKHW01000024.1	BestRefSeq	exon	47544	47678	.	-	.	ID=id34;Parent=rna4;Dbxref=GeneID:54768,Genbank:NM_001198542.1,HGNC:HGNC:19368,MIM:610812;Note=The RefSeq transcript has 6 frameshifts and aligns at 41%25 coverage compared to this genomic sequence;exception=annotated by transcript or proteomic data;gbkey=mRNA;gene=HYDIN;partial=true;product=HYDIN%2C axonemal central pair apparatus protein%2C transcript variant 3;transcript_id=gi|309747094
LKHW01000024.1	BestRefSeq	exon	34467	34666	.	-	.	ID=id35;Parent=rna4;Dbxref=GeneID:54768,Genbank:NM_001198542.1,HGNC:HGNC:19368,MIM:610812;Note=The RefSeq transcript has 6 frameshifts and aligns at 41%25 coverage compared to this genomic sequence;exception=annotated by transcript or proteomic data;gbkey=mRNA;gene=HYDIN;partial=true;product=HYDIN%2C axonemal central pair apparatus protein%2C transcript variant 3;transcript_id=gi|309747094
LKHW01000024.1	BestRefSeq	exon	24595	24719	.	-	.	ID=id36;Parent=rna4;Dbxref=GeneID:54768,Genbank:NM_001198542.1,HGNC:HGNC:19368,MIM:610812;Note=The RefSeq transcript has 6 frameshifts and aligns at 41%25 coverage compared to this genomic sequence;exception=annotated by transcript or proteomic data;gbkey=mRNA;gene=HYDIN;partial=true;product=HYDIN%2C axonemal central pair apparatus protein%2C transcript variant 3;transcript_id=gi|309747094
LKHW01000024.1	BestRefSeq	exon	9089	9290	.	-	.	ID=id37;Parent=rna4;Dbxref=GeneID:54768,Genbank:NM_001198542.1,HGNC:HGNC:19368,MIM:610812;Note=The RefSeq transcript has 6 frameshifts and aligns at 41%25 coverage compared to this genomic sequence;exception=annotated by transcript or proteomic data;gbkey=mRNA;gene=HYDIN;partial=true;product=HYDIN%2C axonemal central pair apparatus protein%2C transcript variant 3;transcript_id=gi|309747094
LKHW01000024.1	BestRefSeq	exon	1628	1777	.	-	.	ID=id38;Parent=rna4;Dbxref=GeneID:54768,Genbank:NM_001198542.1,HGNC:HGNC:19368,MIM:610812;Note=The RefSeq transcript has 6 frameshifts and aligns at 41%25 coverage compared to this genomic sequence;exception=annotated by transcript or proteomic data;gbkey=mRNA;gene=HYDIN;partial=true;product=HYDIN%2C axonemal central pair apparatus protein%2C transcript variant 3;start_range=.,1628;transcript_id=…
LKHW01000024.1	BestRefSeq	CDS	102571	102628	.	-	0	ID=cds2;Parent=rna4;Dbxref=GeneID:54768,Genbank:NP_001185471.1,HGNC:HGNC:19368,MIM:610812;Name=NP_001185471.1;Note=isoform c is encoded by transcript variant 3%3B The RefSeq protein has 6 frameshifts and aligns at 44%25 coverage compared to this genomic sequence;exception=annotated by transcript or proteomic data;gbkey=CDS;gene=HYDIN;partial=true;product=hydrocephalus-inducing protein homolog iso…
LKHW01000024.1	BestRefSeq	CDS	58702	58859	.	-	2	ID=cds2;Parent=rna4;Dbxref=GeneID:54768,Genbank:NP_001185471.1,HGNC:HGNC:19368,MIM:610812;Name=NP_001185471.1;Note=isoform c is encoded by transcript variant 3%3B The RefSeq protein has 6 frameshifts and aligns at 44%25 coverage compared to this genomic sequence;exception=annotated by transcript or proteomic data;gbkey=CDS;gene=HYDIN;partial=true;product=hydrocephalus-inducing protein homolog iso…
LKHW01000024.1	BestRefSeq	CDS	56806	56931	.	-	0	ID=cds2;Parent=rna4;Dbxref=GeneID:54768,Genbank:NP_001185471.1,HGNC:HGNC:19368,MIM:610812;Name=NP_001185471.1;Note=isoform c is encoded by transcript variant 3%3B The RefSeq protein has 6 frameshifts and aligns at 44%25 coverage compared to this genomic sequence;exception=annotated by transcript or proteomic data;gbkey=CDS;gene=HYDIN;partial=true;product=hydrocephalus-inducing protein homolog iso…
LKHW01000024.1	BestRefSeq	CDS	50869	50988	.	-	0	ID=cds2;Parent=rna4;Dbxref=GeneID:54768,Genbank:NP_001185471.1,HGNC:HGNC:19368,MIM:610812;Name=NP_001185471.1;Note=isoform c is encoded by transcript variant 3%3B The RefSeq protein has 6 frameshifts and aligns at 44%25 coverage compared to this genomic sequence;exception=annotated by transcript or proteomic data;gbkey=CDS;gene=HYDIN;partial=true;product=hydrocephalus-inducing protein homolog iso…
LKHW01000024.1	BestRefSeq	CDS	47544	47678	.	-	0	ID=cds2;Parent=rna4;Dbxref=GeneID:54768,Genbank:NP_001185471.1,HGNC:HGNC:19368,MIM:610812;Name=NP_001185471.1;Note=isoform c is encoded by transcript variant 3%3B The RefSeq protein has 6 frameshifts and aligns at 44%25 coverage compared to this genomic sequence;exception=annotated by transcript or proteomic data;gbkey=CDS;gene=HYDIN;partial=true;product=hydrocephalus-inducing protein homolog iso…
LKHW01000024.1	BestRefSeq	CDS	34467	34666	.	-	0	ID=cds2;Parent=rna4;Dbxref=GeneID:54768,Genbank:NP_001185471.1,HGNC:HGNC:19368,MIM:610812;Name=NP_001185471.1;Note=isoform c is encoded by transcript variant 3%3B The RefSeq protein has 6 frameshifts and aligns at 44%25 coverage compared to this genomic sequence;exception=annotated by transcript or proteomic data;gbkey=CDS;gene=HYDIN;partial=true;product=hydrocephalus-inducing protein homolog iso…
LKHW01000024.1	BestRefSeq	CDS	24595	24719	.	-	1	ID=cds2;Parent=rna4;Dbxref=GeneID:54768,Genbank:NP_001185471.1,HGNC:HGNC:19368,MIM:610812;Name=NP_001185471.1;Note=isoform c is encoded by transcript variant 3%3B The RefSeq protein has 6 frameshifts and aligns at 44%25 coverage compared to this genomic sequence;exception=annotated by transcript or proteomic data;gbkey=CDS;gene=HYDIN;partial=true;product=hydrocephalus-inducing protein homolog iso…
LKHW01000024.1	BestRefSeq	CDS	9089	9290	.	-	2	ID=cds2;Parent=rna4;Dbxref=GeneID:54768,Genbank:NP_001185471.1,HGNC:HGNC:19368,MIM:610812;Name=NP_001185471.1;Note=isoform c is encoded by transcript variant 3%3B The RefSeq protein has 6 frameshifts and aligns at 44%25 coverage compared to this genomic sequence;exception=annotated by transcript or proteomic data;gbkey=CDS;gene=HYDIN;partial=true;product=hydrocephalus-inducing protein homolog iso…
LKHW01000024.1	BestRefSeq	CDS	1628	1777	.	-	1	ID=cds2;Parent=rna4;Dbxref=GeneID:54768,Genbank:NP_001185471.1,HGNC:HGNC:19368,MIM:610812;Name=NP_001185471.1;Note=isoform c is encoded by transcript variant 3%3B The RefSeq protein has 6 frameshifts and aligns at 44%25 coverage compared to this genomic sequence;exception=annotated by transcript or proteomic data;gbkey=CDS;gene=HYDIN;partial=true;product=hydrocephalus-inducing protein homolog iso…
LKHW01000024.1	BestRefSeq	gene	1628	34546	.	-	.	ID=gene5;Dbxref=GeneID:100288805,HGNC:HGNC:33129,MIM:610813;Name=HYDIN2;description=HYDIN2%2C axonemal central pair apparatus protein (pseudogene);gbkey=Gene;gene=HYDIN2;gene_synonym=HYDINP1;partial=true;pseudo=true;start_range=.,1628
LKHW01000024.1	BestRefSeq	transcript	1628	34546	.	-	.	ID=rna5;Parent=gene5;Dbxref=GeneID:100288805,Genbank:NR_103556.1,HGNC:HGNC:33129,MIM:610813;Name=gi|511773011;Note=The RefSeq transcript has 2 substitutions%2C 6 non-frameshifting indels and aligns at 6%25 coverage compared to this genomic sequence;exception=annotated by transcript or proteomic data;gbkey=misc_RNA;gene=HYDIN2;partial=true;product=HYDIN2%2C axonemal central pair apparatus protein …
LKHW01000024.1	BestRefSeq	exon	34467	34546	.	-	.	ID=id39;Parent=rna5;Dbxref=GeneID:100288805,Genbank:NR_103556.1,HGNC:HGNC:33129,MIM:610813;Note=The RefSeq transcript has 2 substitutions%2C 6 non-frameshifting indels and aligns at 6%25 coverage compared to this genomic sequence;exception=annotated by transcript or proteomic data;gbkey=misc_RNA;gene=HYDIN2;partial=true;product=HYDIN2%2C axonemal central pair apparatus protein (pseudogene);transc…
LKHW01000024.1	BestRefSeq	exon	24595	24719	.	-	.	ID=id40;Parent=rna5;Dbxref=GeneID:100288805,Genbank:NR_103556.1,HGNC:HGNC:33129,MIM:610813;Note=The RefSeq transcript has 2 substitutions%2C 6 non-frameshifting indels and aligns at 6%25 coverage compared to this genomic sequence;exception=annotated by transcript or proteomic data;gbkey=misc_RNA;gene=HYDIN2;partial=true;product=HYDIN2%2C axonemal central pair apparatus protein (pseudogene);transc…
LKHW01000024.1	BestRefSeq	exon	9089	9290	.	-	.	ID=id41;Parent=rna5;Dbxref=GeneID:100288805,Genbank:NR_103556.1,HGNC:HGNC:33129,MIM:610813;Note=The RefSeq transcript has 2 substitutions%2C 6 non-frameshifting indels and aligns at 6%25 coverage compared to this genomic sequence;exception=annotated by transcript or proteomic data;gbkey=misc_RNA;gene=HYDIN2;partial=true;product=HYDIN2%2C axonemal central pair apparatus protein (pseudogene);transc…
LKHW01000024.1	BestRefSeq	exon	1628	1777	.	-	.	ID=id42;Parent=rna5;Dbxref=GeneID:100288805,Genbank:NR_103556.1,HGNC:HGNC:33129,MIM:610813;Note=The RefSeq transcript has 2 substitutions%2C 6 non-frameshifting indels and aligns at 6%25 coverage compared to this genomic sequence;exception=annotated by transcript or proteomic data;gbkey=misc_RNA;gene=HYDIN2;partial=true;product=HYDIN2%2C axonemal central pair apparatus protein (pseudogene);start_…
###
LKHW01000029.1	BestRefSeq	gene	4401658	4455582	.	-	.	ID=gene6;Dbxref=GeneID:10517,HGNC:HGNC:1211,MIM:611679;Name=FBXW10;description=F-box and WD repeat domain containing 10;gbkey=Gene;gene=FBXW10;gene_synonym=Fbw10,HREP,SM25H2,SM2SH2;partial=true
LKHW01000029.1	BestRefSeq	mRNA	4401658	4455582	.	-	.	ID=rna6;Parent=gene6;Dbxref=GeneID:10517,Genbank:NM_001267585.1,HGNC:HGNC:1211,MIM:611679;Name=gi|389885060;Note=The RefSeq transcript has 28 substitutions%2C 1 non-frameshifting indel and aligns at 91%25 coverage compared to this genomic sequence;exception=annotated by transcript or proteomic data;gbkey=mRNA;gene=FBXW10;partial=true;product=F-box and WD repeat domain containing 10%2C transcript …
LKHW01000029.1	BestRefSeq	exon	4454845	4455582	.	-	.	ID=id43;Parent=rna6;Dbxref=GeneID:10517,Genbank:NM_001267585.1,HGNC:HGNC:1211,MIM:611679;Note=The RefSeq transcript has 28 substitutions%2C 1 non-frameshifting indel and aligns at 91%25 coverage compared to this genomic sequence;exception=annotated by transcript or proteomic data;gbkey=mRNA;gene=FBXW10;partial=true;product=F-box and WD repeat domain containing 10%2C transcript variant 1;transcrip…
LKHW01000029.1	BestRefSeq	exon	4451482	4451646	.	-	.	ID=id44;Parent=rna6;Dbxref=GeneID:10517,Genbank:NM_001267585.1,HGNC:HGNC:1211,MIM:611679;Note=The RefSeq transcript has 28 substitutions%2C 1 non-frameshifting indel and aligns at 91%25 coverage compared to this genomic sequence;exception=annotated by transcript or proteomic data;gbkey=mRNA;gene=FBXW10;partial=true;product=F-box and WD repeat domain containing 10%2C transcript variant 1;transcrip…
LKHW01000029.1	BestRefSeq	exon	4449663	4449863	.	-	.	ID=id45;Parent=rna6;Dbxref=GeneID:10517,Genbank:NM_001267585.1,HGNC:HGNC:1211,MIM:611679;Note=The RefSeq transcript has 28 substitutions%2C 1 non-frameshifting indel and aligns at 91%25 coverage compared to this genomic sequence;exception=annotated by transcript or proteomic data;gbkey=mRNA;gene=FBXW10;partial=true;product=F-box and WD repeat domain containing 10%2C transcript variant 1;transcrip…
LKHW01000029.1	BestRefSeq	exon	4449445	4449572	.	-	.	ID=id46;Parent=rna6;Dbxref=GeneID:10517,Genbank:NM_001267585.1,HGNC:HGNC:1211,MIM:611679;Note=The RefSeq transcript has 28 substitutions%2C 1 non-frameshifting indel and aligns at 91%25 coverage compared to this genomic sequence;exception=annotated by transcript or proteomic data;gbkey=mRNA;gene=FBXW10;partial=true;product=F-box and WD repeat domain containing 10%2C transcript variant 1;transcrip…
LKHW01000029.1	BestRefSeq	exon	4448535	4448657	.	-	.	ID=id47;Parent=rna6;Dbxref=GeneID:10517,Genbank:NM_001267585.1,HGNC:HGNC:1211,MIM:611679;Note=The RefSeq transcript has 28 substitutions%2C 1 non-frameshifting indel and aligns at 91%25 coverage compared to this genomic sequence;exception=annotated by transcript or proteomic data;gbkey=mRNA;gene=FBXW10;partial=true;product=F-box and WD repeat domain containing 10%2C transcript variant 1;transcrip…
LKHW01000029.1	BestRefSeq	exon	4443415	4443524	.	-	.	ID=id48;Parent=rna6;Dbxref=GeneID:10517,Genbank:NM_001267585.1,HGNC:HGNC:1211,MIM:611679;Note=The RefSeq transcript has 28 substitutions%2C 1 non-frameshifting indel and aligns at 91%25 coverage compared to this genomic sequence;exception=annotated by transcript or proteomic data;gbkey=mRNA;gene=FBXW10;partial=true;product=F-box and WD repeat domain containing 10%2C transcript variant 1;transcrip…
LKHW01000029.1	BestRefSeq	exon	4441066	4441266	.	-	.	ID=id49;Parent=rna6;Dbxref=GeneID:10517,Genbank:NM_001267585.1,HGNC:HGNC:1211,MIM:611679;Note=The RefSeq transcript has 28 substitutions%2C 1 non-frameshifting indel and aligns at 91%25 coverage compared to this genomic sequence;exception=annotated by transcript or proteomic data;gbkey=mRNA;gene=FBXW10;partial=true;product=F-box and WD repeat domain containing 10%2C transcript variant 1;transcrip…
LKHW01000029.1	BestRefSeq	exon	4434678	4434799	.	-	.	ID=id50;Parent=rna6;Dbxref=GeneID:10517,Genbank:NM_001267585.1,HGNC:HGNC:1211,MIM:611679;Note=The RefSeq transcript has 28 substitutions%2C 1 non-frameshifting indel and aligns at 91%25 coverage compared to this genomic sequence;exception=annotated by transcript or proteomic data;gbkey=mRNA;gene=FBXW10;partial=true;product=F-box and WD repeat domain containing 10%2C transcript variant 1;transcrip…
LKHW01000029.1	BestRefSeq	exon	4432663	4432811	.	-	.	ID=id51;Parent=rna6;Dbxref=GeneID:10517,Genbank:NM_001267585.1,HGNC:HGNC:1211,MIM:611679;Note=The RefSeq transcript has 28 substitutions%2C 1 non-frameshifting indel and aligns at 91%25 coverage compared to this genomic sequence;exception=annotated by transcript or proteomic data;gbkey=mRNA;gene=FBXW10;partial=true;product=F-box and WD repeat domain containing 10%2C transcript variant 1;transcrip…
LKHW01000029.1	BestRefSeq	exon	4430904	4431046	.	-	.	ID=id52;Parent=rna6;Dbxref=GeneID:10517,Genbank:NM_001267585.1,HGNC:HGNC:1211,MIM:611679;Note=The RefSeq transcript has 28 substitutions%2C 1 non-frameshifting indel and aligns at 91%25 coverage compared to this genomic sequence;exception=annotated by transcript or proteomic data;gbkey=mRNA;gene=FBXW10;partial=true;product=F-box and WD repeat domain containing 10%2C transcript variant 1;transcrip…
LKHW01000029.1	BestRefSeq	exon	4429485	4429650	.	-	.	ID=id53;Parent=rna6;Dbxref=GeneID:10517,Genbank:NM_001267585.1,HGNC:HGNC:1211,MIM:611679;Note=The RefSeq transcript has 28 substitutions%2C 1 non-frameshifting indel and aligns at 91%25 coverage compared to this genomic sequence;exception=annotated by transcript or proteomic data;gbkey=mRNA;gene=FBXW10;partial=true;product=F-box and WD repeat domain containing 10%2C transcript variant 1;start_ran…
LKHW01000029.1	BestRefSeq	exon	4421133	4421156	.	-	.	ID=id54;Parent=rna6;Dbxref=GeneID:10517,Genbank:NM_001267585.1,HGNC:HGNC:1211,MIM:611679;Note=The RefSeq transcript has 28 substitutions%2C 1 non-frameshifting indel and aligns at 91%25 coverage compared to this genomic sequence;end_range=4421156,.;exception=annotated by transcript or proteomic data;gbkey=mRNA;gene=FBXW10;partial=true;product=F-box and WD repeat domain containing 10%2C transcript…
LKHW01000029.1	BestRefSeq	exon	4401658	4402530	.	-	.	ID=id55;Parent=rna6;Dbxref=GeneID:10517,Genbank:NM_001267585.1,HGNC:HGNC:1211,MIM:611679;Note=The RefSeq transcript has 28 substitutions%2C 1 non-frameshifting indel and aligns at 91%25 coverage compared to this genomic sequence;end_range=4402530,.;exception=annotated by transcript or proteomic data;gbkey=mRNA;gene=FBXW10;partial=true;product=F-box and WD repeat domain containing 10%2C transcript…
LKHW01000029.1	BestRefSeq	gene	4401658	4455541	.	-	.	ID=gene7;Dbxref=GeneID:374286,HGNC:HGNC:14379,MIM:604596;Name=CDRT1;description=CMT1A duplicated region transcript 1;gbkey=Gene;gene=CDRT1;gene_synonym=C170RF1,C17ORF1,C17ORF1A,FBXW10B,FBXW10P1,HREP,SM25H2
LKHW01000029.1	BestRefSeq	CDS	4454845	4455349	.	-	0	ID=cds3;Parent=gene7;Dbxref=GeneID:10517,Genbank:NP_001254514.1,GeneID:374286,HGNC:HGNC:14379,MIM:604596;Name=NP_001254514.1;Note=isoform 1 is encoded by transcript variant 1%3B The RefSeq protein has 16 substitutions and aligns at 90%25 coverage compared to this genomic sequence;exception=annotated by transcript or proteomic data;gbkey=CDS;gene=CDRT1;partial=true;product=F-box/WD repeat-containi…
LKHW01000029.1	BestRefSeq	CDS	4451482	4451646	.	-	2	ID=cds3;Parent=gene7;Dbxref=GeneID:10517,Genbank:NP_001254514.1,GeneID:374286,HGNC:HGNC:14379,MIM:604596;Name=NP_001254514.1;Note=isoform 1 is encoded by transcript variant 1%3B The RefSeq protein has 16 substitutions and aligns at 90%25 coverage compared to this genomic sequence;exception=annotated by transcript or proteomic data;gbkey=CDS;gene=CDRT1;partial=true;product=F-box/WD repeat-containi…
LKHW01000029.1	BestRefSeq	CDS	4449663	4449863	.	-	2	ID=cds3;Parent=gene7;Dbxref=GeneID:10517,Genbank:NP_001254514.1,GeneID:374286,HGNC:HGNC:14379,MIM:604596;Name=NP_001254514.1;Note=isoform 1 is encoded by transcript variant 1%3B The RefSeq protein has 16 substitutions and aligns at 90%25 coverage compared to this genomic sequence;exception=annotated by transcript or proteomic data;gbkey=CDS;gene=CDRT1;partial=true;product=F-box/WD repeat-containi…
LKHW01000029.1	BestRefSeq	CDS	4449445	4449572	.	-	2	ID=cds3;Parent=gene7;Dbxref=GeneID:10517,Genbank:NP_001254514.1,GeneID:374286,HGNC:HGNC:14379,MIM:604596;Name=NP_001254514.1;Note=isoform 1 is encoded by transcript variant 1%3B The RefSeq protein has 16 substitutions and aligns at 90%25 coverage compared to this genomic sequence;exception=annotated by transcript or proteomic data;gbkey=CDS;gene=CDRT1;partial=true;product=F-box/WD repeat-containi…
LKHW01000029.1	BestRefSeq	CDS	4448535	4448657	.	-	0	ID=cds3;Parent=gene7;Dbxref=GeneID:10517,Genbank:NP_001254514.1,GeneID:374286,HGNC:HGNC:14379,MIM:604596;Name=NP_001254514.1;Note=isoform 1 is encoded by transcript variant 1%3B The RefSeq protein has 16 substitutions and aligns at 90%25 coverage compared to this genomic sequence;exception=annotated by transcript or proteomic data;gbkey=CDS;gene=CDRT1;partial=true;product=F-box/WD repeat-containi…
LKHW01000029.1	BestRefSeq	CDS	4443415	4443524	.	-	0	ID=cds3;Parent=gene7;Dbxref=GeneID:10517,Genbank:NP_001254514.1,GeneID:374286,HGNC:HGNC:14379,MIM:604596;Name=NP_001254514.1;Note=isoform 1 is encoded by transcript variant 1%3B The RefSeq protein has 16 substitutions and aligns at 90%25 coverage compared to this genomic sequence;exception=annotated by transcript or proteomic data;gbkey=CDS;gene=CDRT1;partial=true;product=F-box/WD repeat-containi…
LKHW01000029.1	BestRefSeq	CDS	4441066	4441266	.	-	1	ID=cds3;Parent=gene7;Dbxref=GeneID:10517,Genbank:NP_001254514.1,GeneID:374286,HGNC:HGNC:14379,MIM:604596;Name=NP_001254514.1;Note=isoform 1 is encoded by transcript variant 1%3B The RefSeq protein has 16 substitutions and aligns at 90%25 coverage compared to this genomic sequence;exception=annotated by transcript or proteomic data;gbkey=CDS;gene=CDRT1;partial=true;product=F-box/WD repeat-containi…
LKHW01000029.1	BestRefSeq	CDS	4434678	4434799	.	-	1	ID=cds3;Parent=gene7;Dbxref=GeneID:10517,Genbank:NP_001254514.1,GeneID:374286,HGNC:HGNC:14379,MIM:604596;Name=NP_001254514.1;Note=isoform 1 is encoded by transcript variant 1%3B The RefSeq protein has 16 substitutions and aligns at 90%25 coverage compared to this genomic sequence;exception=annotated by transcript or proteomic data;gbkey=CDS;gene=CDRT1;partial=true;product=F-box/WD repeat-containi…
LKHW01000029.1	BestRefSeq	CDS	4432663	4432811	.	-	2	ID=cds3;Parent=gene7;Dbxref=GeneID:10517,Genbank:NP_001254514.1,GeneID:374286,HGNC:HGNC:14379,MIM:604596;Name=NP_001254514.1;Note=isoform 1 is encoded by transcript variant 1%3B The RefSeq protein has 16 substitutions and aligns at 90%25 coverage compared to this genomic sequence;exception=annotated by transcript or proteomic data;gbkey=CDS;gene=CDRT1;partial=true;product=F-box/WD repeat-containi…
LKHW01000029.1	BestRefSeq	CDS	4430904	4431046	.	-	0	ID=cds3;Parent=gene7;Dbxref=GeneID:10517,Genbank:NP_001254514.1,GeneID:374286,HGNC:HGNC:14379,MIM:604596;Name=NP_001254514.1;Note=isoform 1 is encoded by transcript variant 1%3B The RefSeq protein has 16 substitutions and aligns at 90%25 coverage compared to this genomic sequence;exception=annotated by transcript or proteomic data;gbkey=CDS;gene=CDRT1;partial=true;product=F-box/WD repeat-containi…
LKHW01000029.1	BestRefSeq	CDS	4429485	4429650	.	-	1	ID=cds3;Parent=gene7;Dbxref=GeneID:10517,Genbank:NP_001254514.1,GeneID:374286,HGNC:HGNC:14379,MIM:604596;Name=NP_001254514.1;Note=isoform 1 is encoded by transcript variant 1%3B The RefSeq protein has 16 substitutions and aligns at 90%25 coverage compared to this genomic sequence;exception=annotated by transcript or proteomic data;gbkey=CDS;gene=CDRT1;partial=true;product=F-box/WD repeat-containi…
LKHW01000029.1	BestRefSeq	CDS	4421133	4421156	.	-	0	ID=cds3;Parent=gene7;Dbxref=GeneID:10517,Genbank:NP_001254514.1,GeneID:374286,HGNC:HGNC:14379,MIM:604596;Name=NP_001254514.1;Note=isoform 1 is encoded by transcript variant 1%3B The RefSeq protein has 16 substitutions and aligns at 90%25 coverage compared to this genomic sequence;end_range=4421156,.;exception=annotated by transcript or proteomic data;gbkey=CDS;gene=CDRT1;partial=true;product=F-bo…
LKHW01000029.1	BestRefSeq	CDS	4401709	4402530	.	-	0	ID=cds3;Parent=gene7;Dbxref=GeneID:10517,Genbank:NP_001254514.1,GeneID:374286,HGNC:HGNC:14379,MIM:604596;Name=NP_001254514.1;Note=isoform 1 is encoded by transcript variant 1%3B The RefSeq protein has 16 substitutions and aligns at 90%25 coverage compared to this genomic sequence;end_range=4402530,.;exception=annotated by transcript or proteomic data;gbkey=CDS;gene=CDRT1;partial=true;product=F-bo…
LKHW01000029.1	BestRefSeq	mRNA	4424839	4455541	.	-	.	ID=rna7;Parent=gene7;Dbxref=GeneID:374286,Genbank:NM_006382.3,HGNC:HGNC:14379,MIM:604596;Name=gi|157694486;Note=The RefSeq transcript has 9 substitutions compared to this genomic sequence;exception=annotated by transcript or proteomic data;gbkey=mRNA;gene=CDRT1;product=CMT1A duplicated region transcript 1%2C transcript variant 1;transcript_id=gi|157694486
LKHW01000029.1	BestRefSeq	exon	4454845	4455541	.	-	.	ID=id56;Parent=rna7;Dbxref=GeneID:374286,Genbank:NM_006382.3,HGNC:HGNC:14379,MIM:604596;Note=The RefSeq transcript has 9 substitutions compared to this genomic sequence;exception=annotated by transcript or proteomic data;gbkey=mRNA;gene=CDRT1;product=CMT1A duplicated region transcript 1%2C transcript variant 1;transcript_id=gi|157694486
LKHW01000029.1	BestRefSeq	exon	4451482	4451646	.	-	.	ID=id57;Parent=rna7;Dbxref=GeneID:374286,Genbank:NM_006382.3,HGNC:HGNC:14379,MIM:604596;Note=The RefSeq transcript has 9 substitutions compared to this genomic sequence;exception=annotated by transcript or proteomic data;gbkey=mRNA;gene=CDRT1;product=CMT1A duplicated region transcript 1%2C transcript variant 1;transcript_id=gi|157694486
LKHW01000029.1	BestRefSeq	exon	4449663	4449863	.	-	.	ID=id58;Parent=rna7;Dbxref=GeneID:374286,Genbank:NM_006382.3,HGNC:HGNC:14379,MIM:604596;Note=The RefSeq transcript has 9 substitutions compared to this genomic sequence;exception=annotated by transcript or proteomic data;gbkey=mRNA;gene=CDRT1;product=CMT1A duplicated region transcript 1%2C transcript variant 1;transcript_id=gi|157694486
LKHW01000029.1	BestRefSeq	exon	4449445	4449572	.	-	.	ID=id59;Parent=rna7;Dbxref=GeneID:374286,Genbank:NM_006382.3,HGNC:HGNC:14379,MIM:604596;Note=The RefSeq transcript has 9 substitutions compared to this genomic sequence;exception=annotated by transcript or proteomic data;gbkey=mRNA;gene=CDRT1;product=CMT1A duplicated region transcript 1%2C transcript variant 1;transcript_id=gi|157694486
LKHW01000029.1	BestRefSeq	exon	4448535	4448657	.	-	.	ID=id60;Parent=rna7;Dbxref=GeneID:374286,Genbank:NM_006382.3,HGNC:HGNC:14379,MIM:604596;Note=The RefSeq transcript has 9 substitutions compared to this genomic sequence;exception=annotated by transcript or proteomic data;gbkey=mRNA;gene=CDRT1;product=CMT1A duplicated region transcript 1%2C transcript variant 1;transcript_id=gi|157694486
LKHW01000029.1	BestRefSeq	exon	4443415	4443524	.	-	.	ID=id61;Parent=rna7;Dbxref=GeneID:374286,Genbank:NM_006382.3,HGNC:HGNC:14379,MIM:604596;Note=The RefSeq transcript has 9 substitutions compared to this genomic sequence;exception=annotated by transcript or proteomic data;gbkey=mRNA;gene=CDRT1;product=CMT1A duplicated region transcript 1%2C transcript variant 1;transcript_id=gi|157694486
LKHW01000029.1	BestRefSeq	exon	4441066	4441266	.	-	.	ID=id62;Parent=rna7;Dbxref=GeneID:374286,Genbank:NM_006382.3,HGNC:HGNC:14379,MIM:604596;Note=The RefSeq transcript has 9 substitutions compared to this genomic sequence;exception=annotated by transcript or proteomic data;gbkey=mRNA;gene=CDRT1;product=CMT1A duplicated region transcript 1%2C transcript variant 1;transcript_id=gi|157694486
LKHW01000029.1	BestRefSeq	exon	4434678	4434799	.	-	.	ID=id63;Parent=rna7;Dbxref=GeneID:374286,Genbank:NM_006382.3,HGNC:HGNC:14379,MIM:604596;Note=The RefSeq transcript has 9 substitutions compared to this genomic sequence;exception=annotated by transcript or proteomic data;gbkey=mRNA;gene=CDRT1;product=CMT1A duplicated region transcript 1%2C transcript variant 1;transcript_id=gi|157694486
LKHW01000029.1	BestRefSeq	exon	4432663	4432811	.	-	.	ID=id64;Parent=rna7;Dbxref=GeneID:374286,Genbank:NM_006382.3,HGNC:HGNC:14379,MIM:604596;Note=The RefSeq transcript has 9 substitutions compared to this genomic sequence;exception=annotated by transcript or proteomic data;gbkey=mRNA;gene=CDRT1;product=CMT1A duplicated region transcript 1%2C transcript variant 1;transcript_id=gi|157694486
LKHW01000029.1	BestRefSeq	exon	4430904	4431046	.	-	.	ID=id65;Parent=rna7;Dbxref=GeneID:374286,Genbank:NM_006382.3,HGNC:HGNC:14379,MIM:604596;Note=The RefSeq transcript has 9 substitutions compared to this genomic sequence;exception=annotated by transcript or proteomic data;gbkey=mRNA;gene=CDRT1;product=CMT1A duplicated region transcript 1%2C transcript variant 1;transcript_id=gi|157694486
LKHW01000029.1	BestRefSeq	exon	4429492	4429650	.	-	.	ID=id66;Parent=rna7;Dbxref=GeneID:374286,Genbank:NM_006382.3,HGNC:HGNC:14379,MIM:604596;Note=The RefSeq transcript has 9 substitutions compared to this genomic sequence;exception=annotated by transcript or proteomic data;gbkey=mRNA;gene=CDRT1;product=CMT1A duplicated region transcript 1%2C transcript variant 1;transcript_id=gi|157694486
LKHW01000029.1	BestRefSeq	exon	4424839	4425403	.	-	.	ID=id67;Parent=rna7;Dbxref=GeneID:374286,Genbank:NM_006382.3,HGNC:HGNC:14379,MIM:604596;Note=The RefSeq transcript has 9 substitutions compared to this genomic sequence;exception=annotated by transcript or proteomic data;gbkey=mRNA;gene=CDRT1;product=CMT1A duplicated region transcript 1%2C transcript variant 1;transcript_id=gi|157694486
LKHW01000029.1	BestRefSeq	CDS	4454845	4455349	.	-	0	ID=cds4;Parent=rna7;Dbxref=GeneID:374286,Genbank:NP_006373.2,HGNC:HGNC:14379,MIM:604596;Name=NP_006373.2;Note=isoform a is encoded by transcript variant 1%3B The RefSeq protein has 6 substitutions compared to this genomic sequence;exception=annotated by transcript or proteomic data;gbkey=CDS;gene=CDRT1;product=CMT1A duplicated region transcript 1 protein isoform a;protein_id=NP_006373.2
LKHW01000029.1	BestRefSeq	CDS	4451482	4451646	.	-	2	ID=cds4;Parent=rna7;Dbxref=GeneID:374286,Genbank:NP_006373.2,HGNC:HGNC:14379,MIM:604596;Name=NP_006373.2;Note=isoform a is encoded by transcript variant 1%3B The RefSeq protein has 6 substitutions compared to this genomic sequence;exception=annotated by transcript or proteomic data;gbkey=CDS;gene=CDRT1;product=CMT1A duplicated region transcript 1 protein isoform a;protein_id=NP_006373.2
LKHW01000029.1	BestRefSeq	CDS	4449663	4449863	.	-	2	ID=cds4;Parent=rna7;Dbxref=GeneID:374286,Genbank:NP_006373.2,HGNC:HGNC:14379,MIM:604596;Name=NP_006373.2;Note=isoform a is encoded by transcript variant 1%3B The RefSeq protein has 6 substitutions compared to this genomic sequence;exception=annotated by transcript or proteomic data;gbkey=CDS;gene=CDRT1;product=CMT1A duplicated region transcript 1 protein isoform a;protein_id=NP_006373.2
LKHW01000029.1	BestRefSeq	CDS	4449445	4449572	.	-	2	ID=cds4;Parent=rna7;Dbxref=GeneID:374286,Genbank:NP_006373.2,HGNC:HGNC:14379,MIM:604596;Name=NP_006373.2;Note=isoform a is encoded by transcript variant 1%3B The RefSeq protein has 6 substitutions compared to this genomic sequence;exception=annotated by transcript or proteomic data;gbkey=CDS;gene=CDRT1;product=CMT1A duplicated region transcript 1 protein isoform a;protein_id=NP_006373.2
LKHW01000029.1	BestRefSeq	CDS	4448535	4448657	.	-	0	ID=cds4;Parent=rna7;Dbxref=GeneID:374286,Genbank:NP_006373.2,HGNC:HGNC:14379,MIM:604596;Name=NP_006373.2;Note=isoform a is encoded by transcript variant 1%3B The RefSeq protein has 6 substitutions compared to this genomic sequence;exception=annotated by transcript or proteomic data;gbkey=CDS;gene=CDRT1;product=CMT1A duplicated region transcript 1 protein isoform a;protein_id=NP_006373.2
LKHW01000029.1	BestRefSeq	CDS	4443415	4443524	.	-	0	ID=cds4;Parent=rna7;Dbxref=GeneID:374286,Genbank:NP_006373.2,HGNC:HGNC:14379,MIM:604596;Name=NP_006373.2;Note=isoform a is encoded by transcript variant 1%3B The RefSeq protein has 6 substitutions compared to this genomic sequence;exception=annotated by transcript or proteomic data;gbkey=CDS;gene=CDRT1;product=CMT1A duplicated region transcript 1 protein isoform a;protein_id=NP_006373.2
LKHW01000029.1	BestRefSeq	CDS	4441066	4441266	.	-	1	ID=cds4;Parent=rna7;Dbxref=GeneID:374286,Genbank:NP_006373.2,HGNC:HGNC:14379,MIM:604596;Name=NP_006373.2;Note=isoform a is encoded by transcript variant 1%3B The RefSeq protein has 6 substitutions compared to this genomic sequence;exception=annotated by transcript or proteomic data;gbkey=CDS;gene=CDRT1;product=CMT1A duplicated region transcript 1 protein isoform a;protein_id=NP_006373.2
LKHW01000029.1	BestRefSeq	CDS	4434678	4434799	.	-	1	ID=cds4;Parent=rna7;Dbxref=GeneID:374286,Genbank:NP_006373.2,HGNC:HGNC:14379,MIM:604596;Name=NP_006373.2;Note=isoform a is encoded by transcript variant 1%3B The RefSeq protein has 6 substitutions compared to this genomic sequence;exception=annotated by transcript or proteomic data;gbkey=CDS;gene=CDRT1;product=CMT1A duplicated region transcript 1 protein isoform a;protein_id=NP_006373.2
LKHW01000029.1	BestRefSeq	CDS	4432663	4432811	.	-	2	ID=cds4;Parent=rna7;Dbxref=GeneID:374286,Genbank:NP_006373.2,HGNC:HGNC:14379,MIM:604596;Name=NP_006373.2;Note=isoform a is encoded by transcript variant 1%3B The RefSeq protein has 6 substitutions compared to this genomic sequence;exception=annotated by transcript or proteomic data;gbkey=CDS;gene=CDRT1;product=CMT1A duplicated region transcript 1 protein isoform a;protein_id=NP_006373.2
LKHW01000029.1	BestRefSeq	CDS	4430904	4431046	.	-	0	ID=cds4;Parent=rna7;Dbxref=GeneID:374286,Genbank:NP_006373.2,HGNC:HGNC:14379,MIM:604596;Name=NP_006373.2;Note=isoform a is encoded by transcript variant 1%3B The RefSeq protein has 6 substitutions compared to this genomic sequence;exception=annotated by transcript or proteomic data;gbkey=CDS;gene=CDRT1;product=CMT1A duplicated region transcript 1 protein isoform a;protein_id=NP_006373.2
LKHW01000029.1	BestRefSeq	CDS	4429492	4429650	.	-	1	ID=cds4;Parent=rna7;Dbxref=GeneID:374286,Genbank:NP_006373.2,HGNC:HGNC:14379,MIM:604596;Name=NP_006373.2;Note=isoform a is encoded by transcript variant 1%3B The RefSeq protein has 6 substitutions compared to this genomic sequence;exception=annotated by transcript or proteomic data;gbkey=CDS;gene=CDRT1;product=CMT1A duplicated region transcript 1 protein isoform a;protein_id=NP_006373.2
LKHW01000029.1	BestRefSeq	CDS	4425151	4425403	.	-	1	ID=cds4;Parent=rna7;Dbxref=GeneID:374286,Genbank:NP_006373.2,HGNC:HGNC:14379,MIM:604596;Name=NP_006373.2;Note=isoform a is encoded by transcript variant 1%3B The RefSeq protein has 6 substitutions compared to this genomic sequence;exception=annotated by transcript or proteomic data;gbkey=CDS;gene=CDRT1;product=CMT1A duplicated region transcript 1 protein isoform a;protein_id=NP_006373.2
###
LKHW01000029.1	BestRefSeq	gene	4401658	4455582	.	-	.	ID=gene8;Dbxref=GeneID:10517,HGNC:HGNC:1211,MIM:611679;Name=FBXW10;description=F-box and WD repeat domain containing 10;gbkey=Gene;gene=FBXW10;gene_synonym=Fbw10,HREP,SM25H2,SM2SH2;partial=true
LKHW01000029.1	BestRefSeq	transcript	4401658	4455582	.	-	.	ID=rna8;Parent=gene8;Dbxref=GeneID:10517,Genbank:NR_051988.1,HGNC:HGNC:1211,MIM:611679;Name=gi|389885062;Note=The RefSeq transcript has 33 substitutions%2C 2 non-frameshifting indels and aligns at 91%25 coverage compared to this genomic sequence;exception=annotated by transcript or proteomic data;gbkey=misc_RNA;gene=FBXW10;partial=true;product=F-box and WD repeat domain containing 10%2C transcrip…
LKHW01000029.1	BestRefSeq	exon	4454200	4455582	.	-	.	ID=id68;Parent=rna8;Dbxref=GeneID:10517,Genbank:NR_051988.1,HGNC:HGNC:1211,MIM:611679;Note=The RefSeq transcript has 33 substitutions%2C 2 non-frameshifting indels and aligns at 91%25 coverage compared to this genomic sequence;exception=annotated by transcript or proteomic data;gbkey=misc_RNA;gene=FBXW10;partial=true;product=F-box and WD repeat domain containing 10%2C transcript variant 3;transcr…
LKHW01000029.1	BestRefSeq	exon	4451482	4451646	.	-	.	ID=id69;Parent=rna8;Dbxref=GeneID:10517,Genbank:NR_051988.1,HGNC:HGNC:1211,MIM:611679;Note=The RefSeq transcript has 33 substitutions%2C 2 non-frameshifting indels and aligns at 91%25 coverage compared to this genomic sequence;exception=annotated by transcript or proteomic data;gbkey=misc_RNA;gene=FBXW10;partial=true;product=F-box and WD repeat domain containing 10%2C transcript variant 3;transcr…
LKHW01000029.1	BestRefSeq	exon	4449663	4449863	.	-	.	ID=id70;Parent=rna8;Dbxref=GeneID:10517,Genbank:NR_051988.1,HGNC:HGNC:1211,MIM:611679;Note=The RefSeq transcript has 33 substitutions%2C 2 non-frameshifting indels and aligns at 91%25 coverage compared to this genomic sequence;exception=annotated by transcript or proteomic data;gbkey=misc_RNA;gene=FBXW10;partial=true;product=F-box and WD repeat domain containing 10%2C transcript variant 3;transcr…
LKHW01000029.1	BestRefSeq	exon	4449445	4449572	.	-	.	ID=id71;Parent=rna8;Dbxref=GeneID:10517,Genbank:NR_051988.1,HGNC:HGNC:1211,MIM:611679;Note=The RefSeq transcript has 33 substitutions%2C 2 non-frameshifting indels and aligns at 91%25 coverage compared to this genomic sequence;exception=annotated by transcript or proteomic data;gbkey=misc_RNA;gene=FBXW10;partial=true;product=F-box and WD repeat domain containing 10%2C transcript variant 3;transcr…
LKHW01000029.1	BestRefSeq	exon	4448535	4448657	.	-	.	ID=id72;Parent=rna8;Dbxref=GeneID:10517,Genbank:NR_051988.1,HGNC:HGNC:1211,MIM:611679;Note=The RefSeq transcript has 33 substitutions%2C 2 non-frameshifting indels and aligns at 91%25 coverage compared to this genomic sequence;exception=annotated by transcript or proteomic data;gbkey=misc_RNA;gene=FBXW10;partial=true;product=F-box and WD repeat domain containing 10%2C transcript variant 3;transcr…
LKHW01000029.1	BestRefSeq	exon	4443415	4443524	.	-	.	ID=id73;Parent=rna8;Dbxref=GeneID:10517,Genbank:NR_051988.1,HGNC:HGNC:1211,MIM:611679;Note=The RefSeq transcript has 33 substitutions%2C 2 non-frameshifting indels and aligns at 91%25 coverage compared to this genomic sequence;exception=annotated by transcript or proteomic data;gbkey=misc_RNA;gene=FBXW10;partial=true;product=F-box and WD repeat domain containing 10%2C transcript variant 3;transcr…
LKHW01000029.1	BestRefSeq	exon	4441066	4441266	.	-	.	ID=id74;Parent=rna8;Dbxref=GeneID:10517,Genbank:NR_051988.1,HGNC:HGNC:1211,MIM:611679;Note=The RefSeq transcript has 33 substitutions%2C 2 non-frameshifting indels and aligns at 91%25 coverage compared to this genomic sequence;exception=annotated by transcript or proteomic data;gbkey=misc_RNA;gene=FBXW10;partial=true;product=F-box and WD repeat domain containing 10%2C transcript variant 3;transcr…
LKHW01000029.1	BestRefSeq	exon	4434678	4434799	.	-	.	ID=id75;Parent=rna8;Dbxref=GeneID:10517,Genbank:NR_051988.1,HGNC:HGNC:1211,MIM:611679;Note=The RefSeq transcript has 33 substitutions%2C 2 non-frameshifting indels and aligns at 91%25 coverage compared to this genomic sequence;exception=annotated by transcript or proteomic data;gbkey=misc_RNA;gene=FBXW10;partial=true;product=F-box and WD repeat domain containing 10%2C transcript variant 3;transcr…
LKHW01000029.1	BestRefSeq	exon	4432663	4432811	.	-	.	ID=id76;Parent=rna8;Dbxref=GeneID:10517,Genbank:NR_051988.1,HGNC:HGNC:1211,MIM:611679;Note=The RefSeq transcript has 33 substitutions%2C 2 non-frameshifting indels and aligns at 91%25 coverage compared to this genomic sequence;exception=annotated by transcript or proteomic data;gbkey=misc_RNA;gene=FBXW10;partial=true;product=F-box and WD repeat domain containing 10%2C transcript variant 3;transcr…
LKHW01000029.1	BestRefSeq	exon	4430904	4431046	.	-	.	ID=id77;Parent=rna8;Dbxref=GeneID:10517,Genbank:NR_051988.1,HGNC:HGNC:1211,MIM:611679;Note=The RefSeq transcript has 33 substitutions%2C 2 non-frameshifting indels and aligns at 91%25 coverage compared to this genomic sequence;exception=annotated by transcript or proteomic data;gbkey=misc_RNA;gene=FBXW10;partial=true;product=F-box and WD repeat domain containing 10%2C transcript variant 3;transcr…
LKHW01000029.1	BestRefSeq	exon	4429483	4429650	.	-	.	ID=id78;Parent=rna8;Dbxref=GeneID:10517,Genbank:NR_051988.1,HGNC:HGNC:1211,MIM:611679;Note=The RefSeq transcript has 33 substitutions%2C 2 non-frameshifting indels and aligns at 91%25 coverage compared to this genomic sequence;exception=annotated by transcript or proteomic data;gbkey=misc_RNA;gene=FBXW10;partial=true;product=F-box and WD repeat domain containing 10%2C transcript variant 3;start_r…
LKHW01000029.1	BestRefSeq	exon	4421133	4421158	.	-	.	ID=id79;Parent=rna8;Dbxref=GeneID:10517,Genbank:NR_051988.1,HGNC:HGNC:1211,MIM:611679;Note=The RefSeq transcript has 33 substitutions%2C 2 non-frameshifting indels and aligns at 91%25 coverage compared to this genomic sequence;end_range=4421158,.;exception=annotated by transcript or proteomic data;gbkey=misc_RNA;gene=FBXW10;partial=true;product=F-box and WD repeat domain containing 10%2C transcri…
LKHW01000029.1	BestRefSeq	exon	4401658	4401928	.	-	.	ID=id80;Parent=rna8;Dbxref=GeneID:10517,Genbank:NR_051988.1,HGNC:HGNC:1211,MIM:611679;Note=The RefSeq transcript has 33 substitutions%2C 2 non-frameshifting indels and aligns at 91%25 coverage compared to this genomic sequence;end_range=4401928,.;exception=annotated by transcript or proteomic data;gbkey=misc_RNA;gene=FBXW10;partial=true;product=F-box and WD repeat domain containing 10%2C transcri…
LKHW01000029.1	BestRefSeq	gene	4401658	4455541	.	-	.	ID=gene9;Dbxref=GeneID:374286,HGNC:HGNC:14379,MIM:604596;Name=CDRT1;description=CMT1A duplicated region transcript 1;gbkey=Gene;gene=CDRT1;gene_synonym=C170RF1,C17ORF1,C17ORF1A,FBXW10B,FBXW10P1,HREP,SM25H2
LKHW01000029.1	BestRefSeq	mRNA	4424839	4455541	.	-	.	ID=rna9;Parent=gene9;Dbxref=GeneID:374286,Genbank:NM_006382.3,HGNC:HGNC:14379,MIM:604596;Name=gi|157694486;Note=The RefSeq transcript has 9 substitutions compared to this genomic sequence;exception=annotated by transcript or proteomic data;gbkey=mRNA;gene=CDRT1;product=CMT1A duplicated region transcript 1%2C transcript variant 1;transcript_id=gi|157694486
LKHW01000029.1	BestRefSeq	exon	4454845	4455541	.	-	.	ID=id81;Parent=rna9;Dbxref=GeneID:374286,Genbank:NM_006382.3,HGNC:HGNC:14379,MIM:604596;Note=The RefSeq transcript has 9 substitutions compared to this genomic sequence;exception=annotated by transcript or proteomic data;gbkey=mRNA;gene=CDRT1;product=CMT1A duplicated region transcript 1%2C transcript variant 1;transcript_id=gi|157694486
LKHW01000029.1	BestRefSeq	exon	4451482	4451646	.	-	.	ID=id82;Parent=rna9;Dbxref=GeneID:374286,Genbank:NM_006382.3,HGNC:HGNC:14379,MIM:604596;Note=The RefSeq transcript has 9 substitutions compared to this genomic sequence;exception=annotated by transcript or proteomic data;gbkey=mRNA;gene=CDRT1;product=CMT1A duplicated region transcript 1%2C transcript variant 1;transcript_id=gi|157694486
LKHW01000029.1	BestRefSeq	exon	4449663	4449863	.	-	.	ID=id83;Parent=rna9;Dbxref=GeneID:374286,Genbank:NM_006382.3,HGNC:HGNC:14379,MIM:604596;Note=The RefSeq transcript has 9 substitutions compared to this genomic sequence;exception=annotated by transcript or proteomic data;gbkey=mRNA;gene=CDRT1;product=CMT1A duplicated region transcript 1%2C transcript variant 1;transcript_id=gi|157694486
LKHW01000029.1	BestRefSeq	exon	4449445	4449572	.	-	.	ID=id84;Parent=rna9;Dbxref=GeneID:374286,Genbank:NM_006382.3,HGNC:HGNC:14379,MIM:604596;Note=The RefSeq transcript has 9 substitutions compared to this genomic sequence;exception=annotated by transcript or proteomic data;gbkey=mRNA;gene=CDRT1;product=CMT1A duplicated region transcript 1%2C transcript variant 1;transcript_id=gi|157694486
LKHW01000029.1	BestRefSeq	exon	4448535	4448657	.	-	.	ID=id85;Parent=rna9;Dbxref=GeneID:374286,Genbank:NM_006382.3,HGNC:HGNC:14379,MIM:604596;Note=The RefSeq transcript has 9 substitutions compared to this genomic sequence;exception=annotated by transcript or proteomic data;gbkey=mRNA;gene=CDRT1;product=CMT1A duplicated region transcript 1%2C transcript variant 1;transcript_id=gi|157694486
LKHW01000029.1	BestRefSeq	exon	4443415	4443524	.	-	.	ID=id86;Parent=rna9;Dbxref=GeneID:374286,Genbank:NM_006382.3,HGNC:HGNC:14379,MIM:604596;Note=The RefSeq transcript has 9 substitutions compared to this genomic sequence;exception=annotated by transcript or proteomic data;gbkey=mRNA;gene=CDRT1;product=CMT1A duplicated region transcript 1%2C transcript variant 1;transcript_id=gi|157694486
LKHW01000029.1	BestRefSeq	exon	4441066	4441266	.	-	.	ID=id87;Parent=rna9;Dbxref=GeneID:374286,Genbank:NM_006382.3,HGNC:HGNC:14379,MIM:604596;Note=The RefSeq transcript has 9 substitutions compared to this genomic sequence;exception=annotated by transcript or proteomic data;gbkey=mRNA;gene=CDRT1;product=CMT1A duplicated region transcript 1%2C transcript variant 1;transcript_id=gi|157694486
LKHW01000029.1	BestRefSeq	exon	4434678	4434799	.	-	.	ID=id88;Parent=rna9;Dbxref=GeneID:374286,Genbank:NM_006382.3,HGNC:HGNC:14379,MIM:604596;Note=The RefSeq transcript has 9 substitutions compared to this genomic sequence;exception=annotated by transcript or proteomic data;gbkey=mRNA;gene=CDRT1;product=CMT1A duplicated region transcript 1%2C transcript variant 1;transcript_id=gi|157694486
LKHW01000029.1	BestRefSeq	exon	4432663	4432811	.	-	.	ID=id89;Parent=rna9;Dbxref=GeneID:374286,Genbank:NM_006382.3,HGNC:HGNC:14379,MIM:604596;Note=The RefSeq transcript has 9 substitutions compared to this genomic sequence;exception=annotated by transcript or proteomic data;gbkey=mRNA;gene=CDRT1;product=CMT1A duplicated region transcript 1%2C transcript variant 1;transcript_id=gi|157694486
LKHW01000029.1	BestRefSeq	exon	4430904	4431046	.	-	.	ID=id90;Parent=rna9;Dbxref=GeneID:374286,Genbank:NM_006382.3,HGNC:HGNC:14379,MIM:604596;Note=The RefSeq transcript has 9 substitutions compared to this genomic sequence;exception=annotated by transcript or proteomic data;gbkey=mRNA;gene=CDRT1;product=CMT1A duplicated region transcript 1%2C transcript variant 1;transcript_id=gi|157694486
LKHW01000029.1	BestRefSeq	exon	4429492	4429650	.	-	.	ID=id91;Parent=rna9;Dbxref=GeneID:374286,Genbank:NM_006382.3,HGNC:HGNC:14379,MIM:604596;Note=The RefSeq transcript has 9 substitutions compared to this genomic sequence;exception=annotated by transcript or proteomic data;gbkey=mRNA;gene=CDRT1;product=CMT1A duplicated region transcript 1%2C transcript variant 1;transcript_id=gi|157694486
LKHW01000029.1	BestRefSeq	exon	4424839	4425403	.	-	.	ID=id92;Parent=rna9;Dbxref=GeneID:374286,Genbank:NM_006382.3,HGNC:HGNC:14379,MIM:604596;Note=The RefSeq transcript has 9 substitutions compared to this genomic sequence;exception=annotated by transcript or proteomic data;gbkey=mRNA;gene=CDRT1;product=CMT1A duplicated region transcript 1%2C transcript variant 1;transcript_id=gi|157694486
LKHW01000029.1	BestRefSeq	CDS	4454845	4455349	.	-	0	ID=cds5;Parent=rna9;Dbxref=GeneID:374286,Genbank:NP_006373.2,HGNC:HGNC:14379,MIM:604596;Name=NP_006373.2;Note=isoform a is encoded by transcript variant 1%3B The RefSeq protein has 6 substitutions compared to this genomic sequence;exception=annotated by transcript or proteomic data;gbkey=CDS;gene=CDRT1;product=CMT1A duplicated region transcript 1 protein isoform a;protein_id=NP_006373.2
LKHW01000029.1	BestRefSeq	CDS	4451482	4451646	.	-	2	ID=cds5;Parent=rna9;Dbxref=GeneID:374286,Genbank:NP_006373.2,HGNC:HGNC:14379,MIM:604596;Name=NP_006373.2;Note=isoform a is encoded by transcript variant 1%3B The RefSeq protein has 6 substitutions compared to this genomic sequence;exception=annotated by transcript or proteomic data;gbkey=CDS;gene=CDRT1;product=CMT1A duplicated region transcript 1 protein isoform a;protein_id=NP_006373.2
LKHW01000029.1	BestRefSeq	CDS	4449663	4449863	.	-	2	ID=cds5;Parent=rna9;Dbxref=GeneID:374286,Genbank:NP_006373.2,HGNC:HGNC:14379,MIM:604596;Name=NP_006373.2;Note=isoform a is encoded by transcript variant 1%3B The RefSeq protein has 6 substitutions compared to this genomic sequence;exception=annotated by transcript or proteomic data;gbkey=CDS;gene=CDRT1;product=CMT1A duplicated region transcript 1 protein isoform a;protein_id=NP_006373.2
LKHW01000029.1	BestRefSeq	CDS	4449445	4449572	.	-	2	ID=cds5;Parent=rna9;Dbxref=GeneID:374286,Genbank:NP_006373.2,HGNC:HGNC:14379,MIM:604596;Name=NP_006373.2;Note=isoform a is encoded by transcript variant 1%3B The RefSeq protein has 6 substitutions compared to this genomic sequence;exception=annotated by transcript or proteomic data;gbkey=CDS;gene=CDRT1;product=CMT1A duplicated region transcript 1 protein isoform a;protein_id=NP_006373.2
LKHW01000029.1	BestRefSeq	CDS	4448535	4448657	.	-	0	ID=cds5;Parent=rna9;Dbxref=GeneID:374286,Genbank:NP_006373.2,HGNC:HGNC:14379,MIM:604596;Name=NP_006373.2;Note=isoform a is encoded by transcript variant 1%3B The RefSeq protein has 6 substitutions compared to this genomic sequence;exception=annotated by transcript or proteomic data;gbkey=CDS;gene=CDRT1;product=CMT1A duplicated region transcript 1 protein isoform a;protein_id=NP_006373.2
LKHW01000029.1	BestRefSeq	CDS	4443415	4443524	.	-	0	ID=cds5;Parent=rna9;Dbxref=GeneID:374286,Genbank:NP_006373.2,HGNC:HGNC:14379,MIM:604596;Name=NP_006373.2;Note=isoform a is encoded by transcript variant 1%3B The RefSeq protein has 6 substitutions compared to this genomic sequence;exception=annotated by transcript or proteomic data;gbkey=CDS;gene=CDRT1;product=CMT1A duplicated region transcript 1 protein isoform a;protein_id=NP_006373.2
LKHW01000029.1	BestRefSeq	CDS	4441066	4441266	.	-	1	ID=cds5;Parent=rna9;Dbxref=GeneID:374286,Genbank:NP_006373.2,HGNC:HGNC:14379,MIM:604596;Name=NP_006373.2;Note=isoform a is encoded by transcript variant 1%3B The RefSeq protein has 6 substitutions compared to this genomic sequence;exception=annotated by transcript or proteomic data;gbkey=CDS;gene=CDRT1;product=CMT1A duplicated region transcript 1 protein isoform a;protein_id=NP_006373.2
LKHW01000029.1	BestRefSeq	CDS	4434678	4434799	.	-	1	ID=cds5;Parent=rna9;Dbxref=GeneID:374286,Genbank:NP_006373.2,HGNC:HGNC:14379,MIM:604596;Name=NP_006373.2;Note=isoform a is encoded by transcript variant 1%3B The RefSeq protein has 6 substitutions compared to this genomic sequence;exception=annotated by transcript or proteomic data;gbkey=CDS;gene=CDRT1;product=CMT1A duplicated region transcript 1 protein isoform a;protein_id=NP_006373.2
LKHW01000029.1	BestRefSeq	CDS	4432663	4432811	.	-	2	ID=cds5;Parent=rna9;Dbxref=GeneID:374286,Genbank:NP_006373.2,HGNC:HGNC:14379,MIM:604596;Name=NP_006373.2;Note=isoform a is encoded by transcript variant 1%3B The RefSeq protein has 6 substitutions compared to this genomic sequence;exception=annotated by transcript or proteomic data;gbkey=CDS;gene=CDRT1;product=CMT1A duplicated region transcript 1 protein isoform a;protein_id=NP_006373.2
LKHW01000029.1	BestRefSeq	CDS	4430904	4431046	.	-	0	ID=cds5;Parent=rna9;Dbxref=GeneID:374286,Genbank:NP_006373.2,HGNC:HGNC:14379,MIM:604596;Name=NP_006373.2;Note=isoform a is encoded by transcript variant 1%3B The RefSeq protein has 6 substitutions compared to this genomic sequence;exception=annotated by transcript or proteomic data;gbkey=CDS;gene=CDRT1;product=CMT1A duplicated region transcript 1 protein isoform a;protein_id=NP_006373.2
LKHW01000029.1	BestRefSeq	CDS	4429492	4429650	.	-	1	ID=cds5;Parent=rna9;Dbxref=GeneID:374286,Genbank:NP_006373.2,HGNC:HGNC:14379,MIM:604596;Name=NP_006373.2;Note=isoform a is encoded by transcript variant 1%3B The RefSeq protein has 6 substitutions compared to this genomic sequence;exception=annotated by transcript or proteomic data;gbkey=CDS;gene=CDRT1;product=CMT1A duplicated region transcript 1 protein isoform a;protein_id=NP_006373.2
LKHW01000029.1	BestRefSeq	CDS	4425151	4425403	.	-	1	ID=cds5;Parent=rna9;Dbxref=GeneID:374286,Genbank:NP_006373.2,HGNC:HGNC:14379,MIM:604596;Name=NP_006373.2;Note=isoform a is encoded by transcript variant 1%3B The RefSeq protein has 6 substitutions compared to this genomic sequence;exception=annotated by transcript or proteomic data;gbkey=CDS;gene=CDRT1;product=CMT1A duplicated region transcript 1 protein isoform a;protein_id=NP_006373.2
###
LKHW01000029.1	BestRefSeq	gene	4401658	4455582	.	-	.	ID=gene10;Dbxref=GeneID:10517,HGNC:HGNC:1211,MIM:611679;Name=FBXW10;description=F-box and WD repeat domain containing 10;gbkey=Gene;gene=FBXW10;gene_synonym=Fbw10,HREP,SM25H2,SM2SH2;partial=true
LKHW01000029.1	BestRefSeq	mRNA	4401658	4455582	.	-	.	ID=rna10;Parent=gene10;Dbxref=GeneID:10517,Genbank:NM_001267586.1,HGNC:HGNC:1211,MIM:611679;Name=gi|389885063;Note=The RefSeq transcript has 29 substitutions%2C 1 frameshift%2C 2 non-frameshifting indels and aligns at 91%25 coverage compared to this genomic sequence;exception=annotated by transcript or proteomic data;gbkey=mRNA;gene=FBXW10;partial=true;product=F-box and WD repeat domain containin…
LKHW01000029.1	BestRefSeq	exon	4454845	4455582	.	-	.	ID=id93;Parent=rna10;Dbxref=GeneID:10517,Genbank:NM_001267586.1,HGNC:HGNC:1211,MIM:611679;Note=The RefSeq transcript has 29 substitutions%2C 1 frameshift%2C 2 non-frameshifting indels and aligns at 91%25 coverage compared to this genomic sequence;exception=annotated by transcript or proteomic data;gbkey=mRNA;gene=FBXW10;partial=true;product=F-box and WD repeat domain containing 10%2C transcript v…
LKHW01000029.1	BestRefSeq	exon	4451482	4451646	.	-	.	ID=id94;Parent=rna10;Dbxref=GeneID:10517,Genbank:NM_001267586.1,HGNC:HGNC:1211,MIM:611679;Note=The RefSeq transcript has 29 substitutions%2C 1 frameshift%2C 2 non-frameshifting indels and aligns at 91%25 coverage compared to this genomic sequence;exception=annotated by transcript or proteomic data;gbkey=mRNA;gene=FBXW10;partial=true;product=F-box and WD repeat domain containing 10%2C transcript v…
LKHW01000029.1	BestRefSeq	exon	4449663	4449863	.	-	.	ID=id95;Parent=rna10;Dbxref=GeneID:10517,Genbank:NM_001267586.1,HGNC:HGNC:1211,MIM:611679;Note=The RefSeq transcript has 29 substitutions%2C 1 frameshift%2C 2 non-frameshifting indels and aligns at 91%25 coverage compared to this genomic sequence;exception=annotated by transcript or proteomic data;gbkey=mRNA;gene=FBXW10;partial=true;product=F-box and WD repeat domain containing 10%2C transcript v…
LKHW01000029.1	BestRefSeq	exon	4449445	4449572	.	-	.	ID=id96;Parent=rna10;Dbxref=GeneID:10517,Genbank:NM_001267586.1,HGNC:HGNC:1211,MIM:611679;Note=The RefSeq transcript has 29 substitutions%2C 1 frameshift%2C 2 non-frameshifting indels and aligns at 91%25 coverage compared to this genomic sequence;exception=annotated by transcript or proteomic data;gbkey=mRNA;gene=FBXW10;partial=true;product=F-box and WD repeat domain containing 10%2C transcript v…
LKHW01000029.1	BestRefSeq	exon	4448535	4448657	.	-	.	ID=id97;Parent=rna10;Dbxref=GeneID:10517,Genbank:NM_001267586.1,HGNC:HGNC:1211,MIM:611679;Note=The RefSeq transcript has 29 substitutions%2C 1 frameshift%2C 2 non-frameshifting indels and aligns at 91%25 coverage compared to this genomic sequence;exception=annotated by transcript or proteomic data;gbkey=mRNA;gene=FBXW10;partial=true;product=F-box and WD repeat domain containing 10%2C transcript v…
LKHW01000029.1	BestRefSeq	exon	4443415	4443524	.	-	.	ID=id98;Parent=rna10;Dbxref=GeneID:10517,Genbank:NM_001267586.1,HGNC:HGNC:1211,MIM:611679;Note=The RefSeq transcript has 29 substitutions%2C 1 frameshift%2C 2 non-frameshifting indels and aligns at 91%25 coverage compared to this genomic sequence;exception=annotated by transcript or proteomic data;gbkey=mRNA;gene=FBXW10;partial=true;product=F-box and WD repeat domain containing 10%2C transcript v…
LKHW01000029.1	BestRefSeq	exon	4441066	4441266	.	-	.	ID=id99;Parent=rna10;Dbxref=GeneID:10517,Genbank:NM_001267586.1,HGNC:HGNC:1211,MIM:611679;Note=The RefSeq transcript has 29 substitutions%2C 1 frameshift%2C 2 non-frameshifting indels and aligns at 91%25 coverage compared to this genomic sequence;exception=annotated by transcript or proteomic data;gbkey=mRNA;gene=FBXW10;partial=true;product=F-box and WD repeat domain containing 10%2C transcript v…
LKHW01000029.1	BestRefSeq	exon	4434678	4434799	.	-	.	ID=id100;Parent=rna10;Dbxref=GeneID:10517,Genbank:NM_001267586.1,HGNC:HGNC:1211,MIM:611679;Note=The RefSeq transcript has 29 substitutions%2C 1 frameshift%2C 2 non-frameshifting indels and aligns at 91%25 coverage compared to this genomic sequence;exception=annotated by transcript or proteomic data;gbkey=mRNA;gene=FBXW10;partial=true;product=F-box and WD repeat domain containing 10%2C transcript …
LKHW01000029.1	BestRefSeq	exon	4432663	4432811	.	-	.	ID=id101;Parent=rna10;Dbxref=GeneID:10517,Genbank:NM_001267586.1,HGNC:HGNC:1211,MIM:611679;Note=The RefSeq transcript has 29 substitutions%2C 1 frameshift%2C 2 non-frameshifting indels and aligns at 91%25 coverage compared to this genomic sequence;exception=annotated by transcript or proteomic data;gbkey=mRNA;gene=FBXW10;partial=true;product=F-box and WD repeat domain containing 10%2C transcript …
LKHW01000029.1	BestRefSeq	exon	4430877	4431046	.	-	.	ID=id102;Parent=rna10;Dbxref=GeneID:10517,Genbank:NM_001267586.1,HGNC:HGNC:1211,MIM:611679;Note=The RefSeq transcript has 29 substitutions%2C 1 frameshift%2C 2 non-frameshifting indels and aligns at 91%25 coverage compared to this genomic sequence;exception=annotated by transcript or proteomic data;gbkey=mRNA;gene=FBXW10;partial=true;product=F-box and WD repeat domain containing 10%2C transcript …
LKHW01000029.1	BestRefSeq	exon	4421133	4421156	.	-	.	ID=id103;Parent=rna10;Dbxref=GeneID:10517,Genbank:NM_001267586.1,HGNC:HGNC:1211,MIM:611679;Note=The RefSeq transcript has 29 substitutions%2C 1 frameshift%2C 2 non-frameshifting indels and aligns at 91%25 coverage compared to this genomic sequence;end_range=4421156,.;exception=annotated by transcript or proteomic data;gbkey=mRNA;gene=FBXW10;partial=true;product=F-box and WD repeat domain containi…
LKHW01000029.1	BestRefSeq	exon	4401658	4402530	.	-	.	ID=id104;Parent=rna10;Dbxref=GeneID:10517,Genbank:NM_001267586.1,HGNC:HGNC:1211,MIM:611679;Note=The RefSeq transcript has 29 substitutions%2C 1 frameshift%2C 2 non-frameshifting indels and aligns at 91%25 coverage compared to this genomic sequence;end_range=4402530,.;exception=annotated by transcript or proteomic data;gbkey=mRNA;gene=FBXW10;partial=true;product=F-box and WD repeat domain containi…
LKHW01000029.1	BestRefSeq	gene	4401658	4455541	.	-	.	ID=gene11;Dbxref=GeneID:374286,HGNC:HGNC:14379,MIM:604596;Name=CDRT1;description=CMT1A duplicated region transcript 1;gbkey=Gene;gene=CDRT1;gene_synonym=C170RF1,C17ORF1,C17ORF1A,FBXW10B,FBXW10P1,HREP,SM25H2
LKHW01000029.1	BestRefSeq	CDS	4454845	4455349	.	-	0	ID=cds6;Parent=gene11;Dbxref=GeneID:10517,Genbank:NP_001254515.1,GeneID:374286,HGNC:HGNC:14379,MIM:604596;Name=NP_001254515.1;Note=isoform 2 is encoded by transcript variant 2%3B The RefSeq protein has 18 substitutions%2C 1 frameshift%2C 1 non-frameshifting indel and aligns at 90%25 coverage compared to this genomic sequence;exception=annotated by transcript or proteomic data;gbkey=CDS;gene=CDRT1…
LKHW01000029.1	BestRefSeq	CDS	4451482	4451646	.	-	2	ID=cds6;Parent=gene11;Dbxref=GeneID:10517,Genbank:NP_001254515.1,GeneID:374286,HGNC:HGNC:14379,MIM:604596;Name=NP_001254515.1;Note=isoform 2 is encoded by transcript variant 2%3B The RefSeq protein has 18 substitutions%2C 1 frameshift%2C 1 non-frameshifting indel and aligns at 90%25 coverage compared to this genomic sequence;exception=annotated by transcript or proteomic data;gbkey=CDS;gene=CDRT1…
LKHW01000029.1	BestRefSeq	CDS	4449663	4449863	.	-	2	ID=cds6;Parent=gene11;Dbxref=GeneID:10517,Genbank:NP_001254515.1,GeneID:374286,HGNC:HGNC:14379,MIM:604596;Name=NP_001254515.1;Note=isoform 2 is encoded by transcript variant 2%3B The RefSeq protein has 18 substitutions%2C 1 frameshift%2C 1 non-frameshifting indel and aligns at 90%25 coverage compared to this genomic sequence;exception=annotated by transcript or proteomic data;gbkey=CDS;gene=CDRT1…
LKHW01000029.1	BestRefSeq	CDS	4449445	4449572	.	-	2	ID=cds6;Parent=gene11;Dbxref=GeneID:10517,Genbank:NP_001254515.1,GeneID:374286,HGNC:HGNC:14379,MIM:604596;Name=NP_001254515.1;Note=isoform 2 is encoded by transcript variant 2%3B The RefSeq protein has 18 substitutions%2C 1 frameshift%2C 1 non-frameshifting indel and aligns at 90%25 coverage compared to this genomic sequence;exception=annotated by transcript or proteomic data;gbkey=CDS;gene=CDRT1…
LKHW01000029.1	BestRefSeq	CDS	4448535	4448657	.	-	0	ID=cds6;Parent=gene11;Dbxref=GeneID:10517,Genbank:NP_001254515.1,GeneID:374286,HGNC:HGNC:14379,MIM:604596;Name=NP_001254515.1;Note=isoform 2 is encoded by transcript variant 2%3B The RefSeq protein has 18 substitutions%2C 1 frameshift%2C 1 non-frameshifting indel and aligns at 90%25 coverage compared to this genomic sequence;exception=annotated by transcript or proteomic data;gbkey=CDS;gene=CDRT1…
LKHW01000029.1	BestRefSeq	CDS	4443415	4443524	.	-	0	ID=cds6;Parent=gene11;Dbxref=GeneID:10517,Genbank:NP_001254515.1,GeneID:374286,HGNC:HGNC:14379,MIM:604596;Name=NP_001254515.1;Note=isoform 2 is encoded by transcript variant 2%3B The RefSeq protein has 18 substitutions%2C 1 frameshift%2C 1 non-frameshifting indel and aligns at 90%25 coverage compared to this genomic sequence;exception=annotated by transcript or proteomic data;gbkey=CDS;gene=CDRT1…
LKHW01000029.1	BestRefSeq	CDS	4441066	4441266	.	-	1	ID=cds6;Parent=gene11;Dbxref=GeneID:10517,Genbank:NP_001254515.1,GeneID:374286,HGNC:HGNC:14379,MIM:604596;Name=NP_001254515.1;Note=isoform 2 is encoded by transcript variant 2%3B The RefSeq protein has 18 substitutions%2C 1 frameshift%2C 1 non-frameshifting indel and aligns at 90%25 coverage compared to this genomic sequence;exception=annotated by transcript or proteomic data;gbkey=CDS;gene=CDRT1…
LKHW01000029.1	BestRefSeq	CDS	4434678	4434799	.	-	1	ID=cds6;Parent=gene11;Dbxref=GeneID:10517,Genbank:NP_001254515.1,GeneID:374286,HGNC:HGNC:14379,MIM:604596;Name=NP_001254515.1;Note=isoform 2 is encoded by transcript variant 2%3B The RefSeq protein has 18 substitutions%2C 1 frameshift%2C 1 non-frameshifting indel and aligns at 90%25 coverage compared to this genomic sequence;exception=annotated by transcript or proteomic data;gbkey=CDS;gene=CDRT1…
LKHW01000029.1	BestRefSeq	CDS	4432663	4432811	.	-	2	ID=cds6;Parent=gene11;Dbxref=GeneID:10517,Genbank:NP_001254515.1,GeneID:374286,HGNC:HGNC:14379,MIM:604596;Name=NP_001254515.1;Note=isoform 2 is encoded by transcript variant 2%3B The RefSeq protein has 18 substitutions%2C 1 frameshift%2C 1 non-frameshifting indel and aligns at 90%25 coverage compared to this genomic sequence;exception=annotated by transcript or proteomic data;gbkey=CDS;gene=CDRT1…
LKHW01000029.1	BestRefSeq	CDS	4430877	4431046	.	-	0	ID=cds6;Parent=gene11;Dbxref=GeneID:10517,Genbank:NP_001254515.1,GeneID:374286,HGNC:HGNC:14379,MIM:604596;Name=NP_001254515.1;Note=isoform 2 is encoded by transcript variant 2%3B The RefSeq protein has 18 substitutions%2C 1 frameshift%2C 1 non-frameshifting indel and aligns at 90%25 coverage compared to this genomic sequence;exception=annotated by transcript or proteomic data;gbkey=CDS;gene=CDRT1…
LKHW01000029.1	BestRefSeq	CDS	4421133	4421156	.	-	1	ID=cds6;Parent=gene11;Dbxref=GeneID:10517,Genbank:NP_001254515.1,GeneID:374286,HGNC:HGNC:14379,MIM:604596;Name=NP_001254515.1;Note=isoform 2 is encoded by transcript variant 2%3B The RefSeq protein has 18 substitutions%2C 1 frameshift%2C 1 non-frameshifting indel and aligns at 90%25 coverage compared to this genomic sequence;end_range=4421156,.;exception=annotated by transcript or proteomic data;…
LKHW01000029.1	BestRefSeq	CDS	4401709	4402530	.	-	1	ID=cds6;Parent=gene11;Dbxref=GeneID:10517,Genbank:NP_001254515.1,GeneID:374286,HGNC:HGNC:14379,MIM:604596;Name=NP_001254515.1;Note=isoform 2 is encoded by transcript variant 2%3B The RefSeq protein has 18 substitutions%2C 1 frameshift%2C 1 non-frameshifting indel and aligns at 90%25 coverage compared to this genomic sequence;end_range=4402530,.;exception=annotated by transcript or proteomic data;…
LKHW01000029.1	BestRefSeq	mRNA	4424839	4455541	.	-	.	ID=rna11;Parent=gene11;Dbxref=GeneID:374286,Genbank:NM_006382.3,HGNC:HGNC:14379,MIM:604596;Name=gi|157694486;Note=The RefSeq transcript has 9 substitutions compared to this genomic sequence;exception=annotated by transcript or proteomic data;gbkey=mRNA;gene=CDRT1;product=CMT1A duplicated region transcript 1%2C transcript variant 1;transcript_id=gi|157694486
LKHW01000029.1	BestRefSeq	exon	4454845	4455541	.	-	.	ID=id105;Parent=rna11;Dbxref=GeneID:374286,Genbank:NM_006382.3,HGNC:HGNC:14379,MIM:604596;Note=The RefSeq transcript has 9 substitutions compared to this genomic sequence;exception=annotated by transcript or proteomic data;gbkey=mRNA;gene=CDRT1;product=CMT1A duplicated region transcript 1%2C transcript variant 1;transcript_id=gi|157694486
LKHW01000029.1	BestRefSeq	exon	4451482	4451646	.	-	.	ID=id106;Parent=rna11;Dbxref=GeneID:374286,Genbank:NM_006382.3,HGNC:HGNC:14379,MIM:604596;Note=The RefSeq transcript has 9 substitutions compared to this genomic sequence;exception=annotated by transcript or proteomic data;gbkey=mRNA;gene=CDRT1;product=CMT1A duplicated region transcript 1%2C transcript variant 1;transcript_id=gi|157694486
LKHW01000029.1	BestRefSeq	exon	4449663	4449863	.	-	.	ID=id107;Parent=rna11;Dbxref=GeneID:374286,Genbank:NM_006382.3,HGNC:HGNC:14379,MIM:604596;Note=The RefSeq transcript has 9 substitutions compared to this genomic sequence;exception=annotated by transcript or proteomic data;gbkey=mRNA;gene=CDRT1;product=CMT1A duplicated region transcript 1%2C transcript variant 1;transcript_id=gi|157694486
LKHW01000029.1	BestRefSeq	exon	4449445	4449572	.	-	.	ID=id108;Parent=rna11;Dbxref=GeneID:374286,Genbank:NM_006382.3,HGNC:HGNC:14379,MIM:604596;Note=The RefSeq transcript has 9 substitutions compared to this genomic sequence;exception=annotated by transcript or proteomic data;gbkey=mRNA;gene=CDRT1;product=CMT1A duplicated region transcript 1%2C transcript variant 1;transcript_id=gi|157694486
LKHW01000029.1	BestRefSeq	exon	4448535	4448657	.	-	.	ID=id109;Parent=rna11;Dbxref=GeneID:374286,Genbank:NM_006382.3,HGNC:HGNC:14379,MIM:604596;Note=The RefSeq transcript has 9 substitutions compared to this genomic sequence;exception=annotated by transcript or proteomic data;gbkey=mRNA;gene=CDRT1;product=CMT1A duplicated region transcript 1%2C transcript variant 1;transcript_id=gi|157694486
LKHW01000029.1	BestRefSeq	exon	4443415	4443524	.	-	.	ID=id110;Parent=rna11;Dbxref=GeneID:374286,Genbank:NM_006382.3,HGNC:HGNC:14379,MIM:604596;Note=The RefSeq transcript has 9 substitutions compared to this genomic sequence;exception=annotated by transcript or proteomic data;gbkey=mRNA;gene=CDRT1;product=CMT1A duplicated region transcript 1%2C transcript variant 1;transcript_id=gi|157694486
LKHW01000029.1	BestRefSeq	exon	4441066	4441266	.	-	.	ID=id111;Parent=rna11;Dbxref=GeneID:374286,Genbank:NM_006382.3,HGNC:HGNC:14379,MIM:604596;Note=The RefSeq transcript has 9 substitutions compared to this genomic sequence;exception=annotated by transcript or proteomic data;gbkey=mRNA;gene=CDRT1;product=CMT1A duplicated region transcript 1%2C transcript variant 1;transcript_id=gi|157694486
LKHW01000029.1	BestRefSeq	exon	4434678	4434799	.	-	.	ID=id112;Parent=rna11;Dbxref=GeneID:374286,Genbank:NM_006382.3,HGNC:HGNC:14379,MIM:604596;Note=The RefSeq transcript has 9 substitutions compared to this genomic sequence;exception=annotated by transcript or proteomic data;gbkey=mRNA;gene=CDRT1;product=CMT1A duplicated region transcript 1%2C transcript variant 1;transcript_id=gi|157694486
LKHW01000029.1	BestRefSeq	exon	4432663	4432811	.	-	.	ID=id113;Parent=rna11;Dbxref=GeneID:374286,Genbank:NM_006382.3,HGNC:HGNC:14379,MIM:604596;Note=The RefSeq transcript has 9 substitutions compared to this genomic sequence;exception=annotated by transcript or proteomic data;gbkey=mRNA;gene=CDRT1;product=CMT1A duplicated region transcript 1%2C transcript variant 1;transcript_id=gi|157694486
LKHW01000029.1	BestRefSeq	exon	4430904	4431046	.	-	.	ID=id114;Parent=rna11;Dbxref=GeneID:374286,Genbank:NM_006382.3,HGNC:HGNC:14379,MIM:604596;Note=The RefSeq transcript has 9 substitutions compared to this genomic sequence;exception=annotated by transcript or proteomic data;gbkey=mRNA;gene=CDRT1;product=CMT1A duplicated region transcript 1%2C transcript variant 1;transcript_id=gi|157694486
LKHW01000029.1	BestRefSeq	exon	4429492	4429650	.	-	.	ID=id115;Parent=rna11;Dbxref=GeneID:374286,Genbank:NM_006382.3,HGNC:HGNC:14379,MIM:604596;Note=The RefSeq transcript has 9 substitutions compared to this genomic sequence;exception=annotated by transcript or proteomic data;gbkey=mRNA;gene=CDRT1;product=CMT1A duplicated region transcript 1%2C transcript variant 1;transcript_id=gi|157694486
LKHW01000029.1	BestRefSeq	exon	4424839	4425403	.	-	.	ID=id116;Parent=rna11;Dbxref=GeneID:374286,Genbank:NM_006382.3,HGNC:HGNC:14379,MIM:604596;Note=The RefSeq transcript has 9 substitutions compared to this genomic sequence;exception=annotated by transcript or proteomic data;gbkey=mRNA;gene=CDRT1;product=CMT1A duplicated region transcript 1%2C transcript variant 1;transcript_id=gi|157694486
LKHW01000029.1	BestRefSeq	CDS	4454845	4455349	.	-	0	ID=cds7;Parent=rna11;Dbxref=GeneID:374286,Genbank:NP_006373.2,HGNC:HGNC:14379,MIM:604596;Name=NP_006373.2;Note=isoform a is encoded by transcript variant 1%3B The RefSeq protein has 6 substitutions compared to this genomic sequence;exception=annotated by transcript or proteomic data;gbkey=CDS;gene=CDRT1;product=CMT1A duplicated region transcript 1 protein isoform a;protein_id=NP_006373.2
LKHW01000029.1	BestRefSeq	CDS	4451482	4451646	.	-	2	ID=cds7;Parent=rna11;Dbxref=GeneID:374286,Genbank:NP_006373.2,HGNC:HGNC:14379,MIM:604596;Name=NP_006373.2;Note=isoform a is encoded by transcript variant 1%3B The RefSeq protein has 6 substitutions compared to this genomic sequence;exception=annotated by transcript or proteomic data;gbkey=CDS;gene=CDRT1;product=CMT1A duplicated region transcript 1 protein isoform a;protein_id=NP_006373.2
LKHW01000029.1	BestRefSeq	CDS	4449663	4449863	.	-	2	ID=cds7;Parent=rna11;Dbxref=GeneID:374286,Genbank:NP_006373.2,HGNC:HGNC:14379,MIM:604596;Name=NP_006373.2;Note=isoform a is encoded by transcript variant 1%3B The RefSeq protein has 6 substitutions compared to this genomic sequence;exception=annotated by transcript or proteomic data;gbkey=CDS;gene=CDRT1;product=CMT1A duplicated region transcript 1 protein isoform a;protein_id=NP_006373.2
LKHW01000029.1	BestRefSeq	CDS	4449445	4449572	.	-	2	ID=cds7;Parent=rna11;Dbxref=GeneID:374286,Genbank:NP_006373.2,HGNC:HGNC:14379,MIM:604596;Name=NP_006373.2;Note=isoform a is encoded by transcript variant 1%3B The RefSeq protein has 6 substitutions compared to this genomic sequence;exception=annotated by transcript or proteomic data;gbkey=CDS;gene=CDRT1;product=CMT1A duplicated region transcript 1 protein isoform a;protein_id=NP_006373.2
LKHW01000029.1	BestRefSeq	CDS	4448535	4448657	.	-	0	ID=cds7;Parent=rna11;Dbxref=GeneID:374286,Genbank:NP_006373.2,HGNC:HGNC:14379,MIM:604596;Name=NP_006373.2;Note=isoform a is encoded by transcript variant 1%3B The RefSeq protein has 6 substitutions compared to this genomic sequence;exception=annotated by transcript or proteomic data;gbkey=CDS;gene=CDRT1;product=CMT1A duplicated region transcript 1 protein isoform a;protein_id=NP_006373.2
LKHW01000029.1	BestRefSeq	CDS	4443415	4443524	.	-	0	ID=cds7;Parent=rna11;Dbxref=GeneID:374286,Genbank:NP_006373.2,HGNC:HGNC:14379,MIM:604596;Name=NP_006373.2;Note=isoform a is encoded by transcript variant 1%3B The RefSeq protein has 6 substitutions compared to this genomic sequence;exception=annotated by transcript or proteomic data;gbkey=CDS;gene=CDRT1;product=CMT1A duplicated region transcript 1 protein isoform a;protein_id=NP_006373.2
LKHW01000029.1	BestRefSeq	CDS	4441066	4441266	.	-	1	ID=cds7;Parent=rna11;Dbxref=GeneID:374286,Genbank:NP_006373.2,HGNC:HGNC:14379,MIM:604596;Name=NP_006373.2;Note=isoform a is encoded by transcript variant 1%3B The RefSeq protein has 6 substitutions compared to this genomic sequence;exception=annotated by transcript or proteomic data;gbkey=CDS;gene=CDRT1;product=CMT1A duplicated region transcript 1 protein isoform a;protein_id=NP_006373.2
LKHW01000029.1	BestRefSeq	CDS	4434678	4434799	.	-	1	ID=cds7;Parent=rna11;Dbxref=GeneID:374286,Genbank:NP_006373.2,HGNC:HGNC:14379,MIM:604596;Name=NP_006373.2;Note=isoform a is encoded by transcript variant 1%3B The RefSeq protein has 6 substitutions compared to this genomic sequence;exception=annotated by transcript or proteomic data;gbkey=CDS;gene=CDRT1;product=CMT1A duplicated region transcript 1 protein isoform a;protein_id=NP_006373.2
LKHW01000029.1	BestRefSeq	CDS	4432663	4432811	.	-	2	ID=cds7;Parent=rna11;Dbxref=GeneID:374286,Genbank:NP_006373.2,HGNC:HGNC:14379,MIM:604596;Name=NP_006373.2;Note=isoform a is encoded by transcript variant 1%3B The RefSeq protein has 6 substitutions compared to this genomic sequence;exception=annotated by transcript or proteomic data;gbkey=CDS;gene=CDRT1;product=CMT1A duplicated region transcript 1 protein isoform a;protein_id=NP_006373.2
LKHW01000029.1	BestRefSeq	CDS	4430904	4431046	.	-	0	ID=cds7;Parent=rna11;Dbxref=GeneID:374286,Genbank:NP_006373.2,HGNC:HGNC:14379,MIM:604596;Name=NP_006373.2;Note=isoform a is encoded by transcript variant 1%3B The RefSeq protein has 6 substitutions compared to this genomic sequence;exception=annotated by transcript or proteomic data;gbkey=CDS;gene=CDRT1;product=CMT1A duplicated region transcript 1 protein isoform a;protein_id=NP_006373.2
LKHW01000029.1	BestRefSeq	CDS	4429492	4429650	.	-	1	ID=cds7;Parent=rna11;Dbxref=GeneID:374286,Genbank:NP_006373.2,HGNC:HGNC:14379,MIM:604596;Name=NP_006373.2;Note=isoform a is encoded by transcript variant 1%3B The RefSeq protein has 6 substitutions compared to this genomic sequence;exception=annotated by transcript or proteomic data;gbkey=CDS;gene=CDRT1;product=CMT1A duplicated region transcript 1 protein isoform a;protein_id=NP_006373.2
LKHW01000029.1	BestRefSeq	CDS	4425151	4425403	.	-	1	ID=cds7;Parent=rna11;Dbxref=GeneID:374286,Genbank:NP_006373.2,HGNC:HGNC:14379,MIM:604596;Name=NP_006373.2;Note=isoform a is encoded by transcript variant 1%3B The RefSeq protein has 6 substitutions compared to this genomic sequence;exception=annotated by transcript or proteomic data;gbkey=CDS;gene=CDRT1;product=CMT1A duplicated region transcript 1 protein isoform a;protein_id=NP_006373.2
###
LKHW01000072.1	BestRefSeq	gene	15840	29225	.	+	.	ID=gene12;Dbxref=GeneID:283768,HGNC:HGNC:25328;Name=GOLGA8G;description=golgin A8 family member G;gbkey=Gene;gene=GOLGA8G;pseudo=true
LKHW01000072.1	BestRefSeq	transcript	15840	29225	.	+	.	ID=rna12;Parent=gene12;Dbxref=GeneID:283768,Genbank:NR_033353.1,HGNC:HGNC:25328;Name=gi|289666744;Note=The RefSeq transcript has 1 non-frameshifting indel compared to this genomic sequence;exception=annotated by transcript or proteomic data;gbkey=misc_RNA;gene=GOLGA8G;product=golgin A8 family member G;transcript_id=gi|289666744
LKHW01000072.1	BestRefSeq	exon	15840	16011	.	+	.	ID=id117;Parent=rna12;Dbxref=GeneID:283768,Genbank:NR_033353.1,HGNC:HGNC:25328;Note=The RefSeq transcript has 1 non-frameshifting indel compared to this genomic sequence;exception=annotated by transcript or proteomic data;gbkey=misc_RNA;gene=GOLGA8G;product=golgin A8 family member G;transcript_id=gi|289666744
LKHW01000072.1	BestRefSeq	exon	17709	17828	.	+	.	ID=id118;Parent=rna12;Dbxref=GeneID:283768,Genbank:NR_033353.1,HGNC:HGNC:25328;Note=The RefSeq transcript has 1 non-frameshifting indel compared to this genomic sequence;exception=annotated by transcript or proteomic data;gbkey=misc_RNA;gene=GOLGA8G;product=golgin A8 family member G;transcript_id=gi|289666744
LKHW01000072.1	BestRefSeq	exon	18414	18473	.	+	.	ID=id119;Parent=rna12;Dbxref=GeneID:283768,Genbank:NR_033353.1,HGNC:HGNC:25328;Note=The RefSeq transcript has 1 non-frameshifting indel compared to this genomic sequence;exception=annotated by transcript or proteomic data;gbkey=misc_RNA;gene=GOLGA8G;product=golgin A8 family member G;transcript_id=gi|289666744
LKHW01000072.1	BestRefSeq	exon	18655	18735	.	+	.	ID=id120;Parent=rna12;Dbxref=GeneID:283768,Genbank:NR_033353.1,HGNC:HGNC:25328;Note=The RefSeq transcript has 1 non-frameshifting indel compared to this genomic sequence;exception=annotated by transcript or proteomic data;gbkey=misc_RNA;gene=GOLGA8G;product=golgin A8 family member G;transcript_id=gi|289666744
LKHW01000072.1	BestRefSeq	exon	19590	19949	.	+	.	ID=id121;Parent=rna12;Dbxref=GeneID:283768,Genbank:NR_033353.1,HGNC:HGNC:25328;Note=The RefSeq transcript has 1 non-frameshifting indel compared to this genomic sequence;exception=annotated by transcript or proteomic data;gbkey=misc_RNA;gene=GOLGA8G;product=golgin A8 family member G;transcript_id=gi|289666744
LKHW01000072.1	BestRefSeq	exon	20038	20122	.	+	.	ID=id122;Parent=rna12;Dbxref=GeneID:283768,Genbank:NR_033353.1,HGNC:HGNC:25328;Note=The RefSeq transcript has 1 non-frameshifting indel compared to this genomic sequence;exception=annotated by transcript or proteomic data;gbkey=misc_RNA;gene=GOLGA8G;product=golgin A8 family member G;transcript_id=gi|289666744
LKHW01000072.1	BestRefSeq	exon	20218	20327	.	+	.	ID=id123;Parent=rna12;Dbxref=GeneID:283768,Genbank:NR_033353.1,HGNC:HGNC:25328;Note=The RefSeq transcript has 1 non-frameshifting indel compared to this genomic sequence;exception=annotated by transcript or proteomic data;gbkey=misc_RNA;gene=GOLGA8G;product=golgin A8 family member G;transcript_id=gi|289666744
LKHW01000072.1	BestRefSeq	exon	21349	21438	.	+	.	ID=id124;Parent=rna12;Dbxref=GeneID:283768,Genbank:NR_033353.1,HGNC:HGNC:25328;Note=The RefSeq transcript has 1 non-frameshifting indel compared to this genomic sequence;exception=annotated by transcript or proteomic data;gbkey=misc_RNA;gene=GOLGA8G;product=golgin A8 family member G;transcript_id=gi|289666744
LKHW01000072.1	BestRefSeq	exon	21545	21652	.	+	.	ID=id125;Parent=rna12;Dbxref=GeneID:283768,Genbank:NR_033353.1,HGNC:HGNC:25328;Note=The RefSeq transcript has 1 non-frameshifting indel compared to this genomic sequence;exception=annotated by transcript or proteomic data;gbkey=misc_RNA;gene=GOLGA8G;product=golgin A8 family member G;transcript_id=gi|289666744
LKHW01000072.1	BestRefSeq	exon	21848	21935	.	+	.	ID=id126;Parent=rna12;Dbxref=GeneID:283768,Genbank:NR_033353.1,HGNC:HGNC:25328;Note=The RefSeq transcript has 1 non-frameshifting indel compared to this genomic sequence;exception=annotated by transcript or proteomic data;gbkey=misc_RNA;gene=GOLGA8G;product=golgin A8 family member G;transcript_id=gi|289666744
LKHW01000072.1	BestRefSeq	exon	22326	22582	.	+	.	ID=id127;Parent=rna12;Dbxref=GeneID:283768,Genbank:NR_033353.1,HGNC:HGNC:25328;Note=The RefSeq transcript has 1 non-frameshifting indel compared to this genomic sequence;exception=annotated by transcript or proteomic data;gbkey=misc_RNA;gene=GOLGA8G;product=golgin A8 family member G;transcript_id=gi|289666744
LKHW01000072.1	BestRefSeq	exon	22850	22930	.	+	.	ID=id128;Parent=rna12;Dbxref=GeneID:283768,Genbank:NR_033353.1,HGNC:HGNC:25328;Note=The RefSeq transcript has 1 non-frameshifting indel compared to this genomic sequence;exception=annotated by transcript or proteomic data;gbkey=misc_RNA;gene=GOLGA8G;product=golgin A8 family member G;transcript_id=gi|289666744
LKHW01000072.1	BestRefSeq	exon	24290	24365	.	+	.	ID=id129;Parent=rna12;Dbxref=GeneID:283768,Genbank:NR_033353.1,HGNC:HGNC:25328;Note=The RefSeq transcript has 1 non-frameshifting indel compared to this genomic sequence;exception=annotated by transcript or proteomic data;gbkey=misc_RNA;gene=GOLGA8G;product=golgin A8 family member G;transcript_id=gi|289666744
LKHW01000072.1	BestRefSeq	exon	24803	24894	.	+	.	ID=id130;Parent=rna12;Dbxref=GeneID:283768,Genbank:NR_033353.1,HGNC:HGNC:25328;Note=The RefSeq transcript has 1 non-frameshifting indel compared to this genomic sequence;exception=annotated by transcript or proteomic data;gbkey=misc_RNA;gene=GOLGA8G;product=golgin A8 family member G;transcript_id=gi|289666744
LKHW01000072.1	BestRefSeq	exon	25469	25569	.	+	.	ID=id131;Parent=rna12;Dbxref=GeneID:283768,Genbank:NR_033353.1,HGNC:HGNC:25328;Note=The RefSeq transcript has 1 non-frameshifting indel compared to this genomic sequence;exception=annotated by transcript or proteomic data;gbkey=misc_RNA;gene=GOLGA8G;product=golgin A8 family member G;transcript_id=gi|289666744
LKHW01000072.1	BestRefSeq	exon	25652	25752	.	+	.	ID=id132;Parent=rna12;Dbxref=GeneID:283768,Genbank:NR_033353.1,HGNC:HGNC:25328;Note=The RefSeq transcript has 1 non-frameshifting indel compared to this genomic sequence;exception=annotated by transcript or proteomic data;gbkey=misc_RNA;gene=GOLGA8G;product=golgin A8 family member G;transcript_id=gi|289666744
LKHW01000072.1	BestRefSeq	exon	25842	25994	.	+	.	ID=id133;Parent=rna12;Dbxref=GeneID:283768,Genbank:NR_033353.1,HGNC:HGNC:25328;Note=The RefSeq transcript has 1 non-frameshifting indel compared to this genomic sequence;exception=annotated by transcript or proteomic data;gbkey=misc_RNA;gene=GOLGA8G;product=golgin A8 family member G;transcript_id=gi|289666744
LKHW01000072.1	BestRefSeq	exon	26080	29225	.	+	.	ID=id134;Parent=rna12;Dbxref=GeneID:283768,Genbank:NR_033353.1,HGNC:HGNC:25328;Note=The RefSeq transcript has 1 non-frameshifting indel compared to this genomic sequence;exception=annotated by transcript or proteomic data;gbkey=misc_RNA;gene=GOLGA8G;product=golgin A8 family member G;transcript_id=gi|289666744
LKHW01000072.1	BestRefSeq	gene	15840	28466	.	+	.	ID=gene13;Dbxref=GeneID:100132565,HGNC:HGNC:32378;Name=GOLGA8F;description=golgin A8 family member F;gbkey=Gene;gene=GOLGA8F;pseudo=true
LKHW01000072.1	BestRefSeq	transcript	15840	28466	.	+	.	ID=rna13;Parent=gene13;Dbxref=GeneID:100132565,Genbank:NR_033351.1,HGNC:HGNC:32378;Name=gi|289666742;Note=The RefSeq transcript has 2 substitutions%2C 1 non-frameshifting indel compared to this genomic sequence;exception=annotated by transcript or proteomic data;gbkey=misc_RNA;gene=GOLGA8F;product=golgin A8 family member F;transcript_id=gi|289666742
LKHW01000072.1	BestRefSeq	exon	15840	16011	.	+	.	ID=id135;Parent=rna13;Dbxref=GeneID:100132565,Genbank:NR_033351.1,HGNC:HGNC:32378;Note=The RefSeq transcript has 2 substitutions%2C 1 non-frameshifting indel compared to this genomic sequence;exception=annotated by transcript or proteomic data;gbkey=misc_RNA;gene=GOLGA8F;product=golgin A8 family member F;transcript_id=gi|289666742
LKHW01000072.1	BestRefSeq	exon	17709	17828	.	+	.	ID=id136;Parent=rna13;Dbxref=GeneID:100132565,Genbank:NR_033351.1,HGNC:HGNC:32378;Note=The RefSeq transcript has 2 substitutions%2C 1 non-frameshifting indel compared to this genomic sequence;exception=annotated by transcript or proteomic data;gbkey=misc_RNA;gene=GOLGA8F;product=golgin A8 family member F;transcript_id=gi|289666742
LKHW01000072.1	BestRefSeq	exon	18414	18473	.	+	.	ID=id137;Parent=rna13;Dbxref=GeneID:100132565,Genbank:NR_033351.1,HGNC:HGNC:32378;Note=The RefSeq transcript has 2 substitutions%2C 1 non-frameshifting indel compared to this genomic sequence;exception=annotated by transcript or proteomic data;gbkey=misc_RNA;gene=GOLGA8F;product=golgin A8 family member F;transcript_id=gi|289666742
LKHW01000072.1	BestRefSeq	exon	18655	18735	.	+	.	ID=id138;Parent=rna13;Dbxref=GeneID:100132565,Genbank:NR_033351.1,HGNC:HGNC:32378;Note=The RefSeq transcript has 2 substitutions%2C 1 non-frameshifting indel compared to this genomic sequence;exception=annotated by transcript or proteomic data;gbkey=misc_RNA;gene=GOLGA8F;product=golgin A8 family member F;transcript_id=gi|289666742
LKHW01000072.1	BestRefSeq	exon	19590	19949	.	+	.	ID=id139;Parent=rna13;Dbxref=GeneID:100132565,Genbank:NR_033351.1,HGNC:HGNC:32378;Note=The RefSeq transcript has 2 substitutions%2C 1 non-frameshifting indel compared to this genomic sequence;exception=annotated by transcript or proteomic data;gbkey=misc_RNA;gene=GOLGA8F;product=golgin A8 family member F;transcript_id=gi|289666742
LKHW01000072.1	BestRefSeq	exon	20038	20122	.	+	.	ID=id140;Parent=rna13;Dbxref=GeneID:100132565,Genbank:NR_033351.1,HGNC:HGNC:32378;Note=The RefSeq transcript has 2 substitutions%2C 1 non-frameshifting indel compared to this genomic sequence;exception=annotated by transcript or proteomic data;gbkey=misc_RNA;gene=GOLGA8F;product=golgin A8 family member F;transcript_id=gi|289666742
LKHW01000072.1	BestRefSeq	exon	20218	20327	.	+	.	ID=id141;Parent=rna13;Dbxref=GeneID:100132565,Genbank:NR_033351.1,HGNC:HGNC:32378;Note=The RefSeq transcript has 2 substitutions%2C 1 non-frameshifting indel compared to this genomic sequence;exception=annotated by transcript or proteomic data;gbkey=misc_RNA;gene=GOLGA8F;product=golgin A8 family member F;transcript_id=gi|289666742
LKHW01000072.1	BestRefSeq	exon	21349	21438	.	+	.	ID=id142;Parent=rna13;Dbxref=GeneID:100132565,Genbank:NR_033351.1,HGNC:HGNC:32378;Note=The RefSeq transcript has 2 substitutions%2C 1 non-frameshifting indel compared to this genomic sequence;exception=annotated by transcript or proteomic data;gbkey=misc_RNA;gene=GOLGA8F;product=golgin A8 family member F;transcript_id=gi|289666742
LKHW01000072.1	BestRefSeq	exon	21545	21652	.	+	.	ID=id143;Parent=rna13;Dbxref=GeneID:100132565,Genbank:NR_033351.1,HGNC:HGNC:32378;Note=The RefSeq transcript has 2 substitutions%2C 1 non-frameshifting indel compared to this genomic sequence;exception=annotated by transcript or proteomic data;gbkey=misc_RNA;gene=GOLGA8F;product=golgin A8 family member F;transcript_id=gi|289666742
LKHW01000072.1	BestRefSeq	exon	21848	21935	.	+	.	ID=id144;Parent=rna13;Dbxref=GeneID:100132565,Genbank:NR_033351.1,HGNC:HGNC:32378;Note=The RefSeq transcript has 2 substitutions%2C 1 non-frameshifting indel compared to this genomic sequence;exception=annotated by transcript or proteomic data;gbkey=misc_RNA;gene=GOLGA8F;product=golgin A8 family member F;transcript_id=gi|289666742
LKHW01000072.1	BestRefSeq	exon	22326	22582	.	+	.	ID=id145;Parent=rna13;Dbxref=GeneID:100132565,Genbank:NR_033351.1,HGNC:HGNC:32378;Note=The RefSeq transcript has 2 substitutions%2C 1 non-frameshifting indel compared to this genomic sequence;exception=annotated by transcript or proteomic data;gbkey=misc_RNA;gene=GOLGA8F;product=golgin A8 family member F;transcript_id=gi|289666742
LKHW01000072.1	BestRefSeq	exon	22850	22918	.	+	.	ID=id146;Parent=rna13;Dbxref=GeneID:100132565,Genbank:NR_033351.1,HGNC:HGNC:32378;Note=The RefSeq transcript has 2 substitutions%2C 1 non-frameshifting indel compared to this genomic sequence;exception=annotated by transcript or proteomic data;gbkey=misc_RNA;gene=GOLGA8F;product=golgin A8 family member F;transcript_id=gi|289666742
LKHW01000072.1	BestRefSeq	exon	24290	24365	.	+	.	ID=id147;Parent=rna13;Dbxref=GeneID:100132565,Genbank:NR_033351.1,HGNC:HGNC:32378;Note=The RefSeq transcript has 2 substitutions%2C 1 non-frameshifting indel compared to this genomic sequence;exception=annotated by transcript or proteomic data;gbkey=misc_RNA;gene=GOLGA8F;product=golgin A8 family member F;transcript_id=gi|289666742
LKHW01000072.1	BestRefSeq	exon	24803	24894	.	+	.	ID=id148;Parent=rna13;Dbxref=GeneID:100132565,Genbank:NR_033351.1,HGNC:HGNC:32378;Note=The RefSeq transcript has 2 substitutions%2C 1 non-frameshifting indel compared to this genomic sequence;exception=annotated by transcript or proteomic data;gbkey=misc_RNA;gene=GOLGA8F;product=golgin A8 family member F;transcript_id=gi|289666742
LKHW01000072.1	BestRefSeq	exon	25469	25569	.	+	.	ID=id149;Parent=rna13;Dbxref=GeneID:100132565,Genbank:NR_033351.1,HGNC:HGNC:32378;Note=The RefSeq transcript has 2 substitutions%2C 1 non-frameshifting indel compared to this genomic sequence;exception=annotated by transcript or proteomic data;gbkey=misc_RNA;gene=GOLGA8F;product=golgin A8 family member F;transcript_id=gi|289666742
LKHW01000072.1	BestRefSeq	exon	25652	25752	.	+	.	ID=id150;Parent=rna13;Dbxref=GeneID:100132565,Genbank:NR_033351.1,HGNC:HGNC:32378;Note=The RefSeq transcript has 2 substitutions%2C 1 non-frameshifting indel compared to this genomic sequence;exception=annotated by transcript or proteomic data;gbkey=misc_RNA;gene=GOLGA8F;product=golgin A8 family member F;transcript_id=gi|289666742
LKHW01000072.1	BestRefSeq	exon	25842	25994	.	+	.	ID=id151;Parent=rna13;Dbxref=GeneID:100132565,Genbank:NR_033351.1,HGNC:HGNC:32378;Note=The RefSeq transcript has 2 substitutions%2C 1 non-frameshifting indel compared to this genomic sequence;exception=annotated by transcript or proteomic data;gbkey=misc_RNA;gene=GOLGA8F;product=golgin A8 family member F;transcript_id=gi|289666742
LKHW01000072.1	BestRefSeq	exon	26080	28466	.	+	.	ID=id152;Parent=rna13;Dbxref=GeneID:100132565,Genbank:NR_033351.1,HGNC:HGNC:32378;Note=The RefSeq transcript has 2 substitutions%2C 1 non-frameshifting indel compared to this genomic sequence;exception=annotated by transcript or proteomic data;gbkey=misc_RNA;gene=GOLGA8F;product=golgin A8 family member F;transcript_id=gi|289666742
###
LKHW01000087.1	BestRefSeq	gene	23002	26109	.	-	.	ID=gene14;Dbxref=GeneID:653427,HGNC:HGNC:18522;Name=FOXD4L5;description=forkhead box D4-like 5;gbkey=Gene;gene=FOXD4L5;gene_synonym=bA15J10.2
LKHW01000087.1	BestRefSeq	mRNA	23002	26109	.	-	.	ID=rna14;Parent=gene14;Dbxref=GeneID:653427,Genbank:NM_001126334.1,HGNC:HGNC:18522;Name=gi|187423901;Note=The RefSeq transcript has 10 substitutions%2C 1 frameshift compared to this genomic sequence;exception=annotated by transcript or proteomic data;gbkey=mRNA;gene=FOXD4L5;product=forkhead box D4-like 5;transcript_id=gi|187423901
LKHW01000087.1	BestRefSeq	exon	23002	26109	.	-	.	ID=id153;Parent=rna14;Dbxref=GeneID:653427,Genbank:NM_001126334.1,HGNC:HGNC:18522;Note=The RefSeq transcript has 10 substitutions%2C 1 frameshift compared to this genomic sequence;exception=annotated by transcript or proteomic data;gbkey=mRNA;gene=FOXD4L5;product=forkhead box D4-like 5;transcript_id=gi|187423901
LKHW01000087.1	BestRefSeq	gene	24028	25277	.	-	.	ID=gene15;Dbxref=GeneID:349334,HGNC:HGNC:23762,MIM:611085;Name=FOXD4L4;description=forkhead box D4-like 4;gbkey=Gene;gene=FOXD4L4;gene_synonym=bA460E7.2,FOXD4b,FOXD4L2
LKHW01000087.1	BestRefSeq	mRNA	24028	25277	.	-	.	ID=rna15;Parent=gene15;Dbxref=GeneID:349334,Genbank:NM_199244.3,HGNC:HGNC:23762,MIM:611085;Name=gi|609874843;Note=The RefSeq transcript has 3 substitutions%2C 1 frameshift compared to this genomic sequence;exception=annotated by transcript or proteomic data;gbkey=mRNA;gene=FOXD4L4;product=forkhead box D4-like 4;transcript_id=gi|609874843
LKHW01000087.1	BestRefSeq	exon	24028	25277	.	-	.	ID=id154;Parent=rna15;Dbxref=GeneID:349334,Genbank:NM_199244.3,HGNC:HGNC:23762,MIM:611085;Note=The RefSeq transcript has 3 substitutions%2C 1 frameshift compared to this genomic sequence;exception=annotated by transcript or proteomic data;gbkey=mRNA;gene=FOXD4L4;product=forkhead box D4-like 4;transcript_id=gi|609874843
LKHW01000087.1	BestRefSeq	CDS	24028	25277	.	-	0	ID=cds8;Parent=rna15;Dbxref=GeneID:653427,Genbank:NP_001119806.1,GeneID:349334,HGNC:HGNC:23762,MIM:611085;Name=NP_001119806.1;Note=The RefSeq protein has 1 substitution%2C 1 frameshift compared to this genomic sequence;exception=annotated by transcript or proteomic data;gbkey=CDS;gene=FOXD4L4;product=forkhead box protein D4-like 5;protein_id=NP_001119806.1
LKHW01000087.1	BestRefSeq	CDS	24028	25277	.	-	0	ID=cds9;Parent=rna15;Dbxref=GeneID:349334,Genbank:NP_954714.2,HGNC:HGNC:23762,MIM:611085;Name=NP_954714.2;Note=The RefSeq protein has 1 substitution%2C 1 frameshift compared to this genomic sequence;exception=annotated by transcript or proteomic data;gbkey=CDS;gene=FOXD4L4;product=forkhead box protein D4-like 4;protein_id=NP_954714.2
###
LKHW01000126.1	BestRefSeq	gene	36526	36740	.	+	.	ID=gene16;Dbxref=GeneID:780852,HGNC:HGNC:33190;Name=SNORD3B-2;description=small nucleolar RNA%2C C/D box 3B-2;gbkey=Gene;gene=SNORD3B-2;gene_synonym=U3-2B,U3b2
LKHW01000126.1	BestRefSeq	gene	36526	36740	.	+	.	ID=gene17;Dbxref=GeneID:26851,HGNC:HGNC:10168;Name=SNORD3B-1;description=small nucleolar RNA%2C C/D box 3B-1;gbkey=Gene;gene=SNORD3B-1;gene_synonym=RNU3A1,U3a,U3b1,U3b2
LKHW01000126.1	BestRefSeq	ncRNA	36526	36740	.	+	.	ID=rna16;Parent=gene17;Dbxref=GeneID:26851,Genbank:NR_003271.1,HGNC:HGNC:10168;Name=gi|118498376;Note=The RefSeq transcript has 1 substitution%2C 2 non-frameshifting indels compared to this genomic sequence;exception=annotated by transcript or proteomic data;gbkey=ncRNA;gene=SNORD3B-1;ncrna_class=snoRNA;product=small nucleolar RNA%2C C/D box 3B-1;transcript_id=gi|118498376
LKHW01000126.1	BestRefSeq	exon	36526	36740	.	+	.	ID=id155;Parent=rna16;Dbxref=GeneID:26851,Genbank:NR_003271.1,HGNC:HGNC:10168;Note=The RefSeq transcript has 1 substitution%2C 2 non-frameshifting indels compared to this genomic sequence;exception=annotated by transcript or proteomic data;gbkey=ncRNA;gene=SNORD3B-1;ncrna_class=snoRNA;product=small nucleolar RNA%2C C/D box 3B-1;transcript_id=gi|118498376
LKHW01000126.1	BestRefSeq	ncRNA	36526	36740	.	+	.	ID=rna17;Parent=gene16;Dbxref=GeneID:780852,Genbank:NR_003924.1,HGNC:HGNC:33190;Name=gi|157364958;Note=The RefSeq transcript has 1 substitution%2C 2 non-frameshifting indels compared to this genomic sequence;exception=annotated by transcript or proteomic data;gbkey=ncRNA;gene=SNORD3B-2;ncrna_class=snoRNA;product=small nucleolar RNA%2C C/D box 3B-2;transcript_id=gi|157364958
LKHW01000126.1	BestRefSeq	exon	36526	36740	.	+	.	ID=id156;Parent=rna17;Dbxref=GeneID:780852,Genbank:NR_003924.1,HGNC:HGNC:33190;Note=The RefSeq transcript has 1 substitution%2C 2 non-frameshifting indels compared to this genomic sequence;exception=annotated by transcript or proteomic data;gbkey=ncRNA;gene=SNORD3B-2;ncrna_class=snoRNA;product=small nucleolar RNA%2C C/D box 3B-2;transcript_id=gi|157364958
###
LKHW01000126.1	BestRefSeq	gene	36526	36740	.	+	.	ID=gene18;Dbxref=GeneID:780853,HGNC:HGNC:33191;Name=SNORD3C;description=small nucleolar RNA%2C C/D box 3C;gbkey=Gene;gene=SNORD3C;gene_synonym=U3-3
LKHW01000126.1	BestRefSeq	gene	36526	36740	.	+	.	ID=gene19;Dbxref=GeneID:26851,HGNC:HGNC:10168;Name=SNORD3B-1;description=small nucleolar RNA%2C C/D box 3B-1;gbkey=Gene;gene=SNORD3B-1;gene_synonym=RNU3A1,U3a,U3b1,U3b2
LKHW01000126.1	BestRefSeq	ncRNA	36526	36740	.	+	.	ID=rna18;Parent=gene19;Dbxref=GeneID:26851,Genbank:NR_003271.1,HGNC:HGNC:10168;Name=gi|118498376;Note=The RefSeq transcript has 1 substitution%2C 2 non-frameshifting indels compared to this genomic sequence;exception=annotated by transcript or proteomic data;gbkey=ncRNA;gene=SNORD3B-1;ncrna_class=snoRNA;product=small nucleolar RNA%2C C/D box 3B-1;transcript_id=gi|118498376
LKHW01000126.1	BestRefSeq	exon	36526	36740	.	+	.	ID=id157;Parent=rna18;Dbxref=GeneID:26851,Genbank:NR_003271.1,HGNC:HGNC:10168;Note=The RefSeq transcript has 1 substitution%2C 2 non-frameshifting indels compared to this genomic sequence;exception=annotated by transcript or proteomic data;gbkey=ncRNA;gene=SNORD3B-1;ncrna_class=snoRNA;product=small nucleolar RNA%2C C/D box 3B-1;transcript_id=gi|118498376
LKHW01000126.1	BestRefSeq	ncRNA	36526	36740	.	+	.	ID=rna19;Parent=gene18;Dbxref=GeneID:780853,Genbank:NR_006881.1,HGNC:HGNC:33191;Name=gi|166706864;Note=The RefSeq transcript has 1 substitution%2C 2 non-frameshifting indels compared to this genomic sequence;exception=annotated by transcript or proteomic data;gbkey=ncRNA;gene=SNORD3C;ncrna_class=snoRNA;product=small nucleolar RNA%2C C/D box 3C;transcript_id=gi|166706864
LKHW01000126.1	BestRefSeq	exon	36526	36740	.	+	.	ID=id158;Parent=rna19;Dbxref=GeneID:780853,Genbank:NR_006881.1,HGNC:HGNC:33191;Note=The RefSeq transcript has 1 substitution%2C 2 non-frameshifting indels compared to this genomic sequence;exception=annotated by transcript or proteomic data;gbkey=ncRNA;gene=SNORD3C;ncrna_class=snoRNA;product=small nucleolar RNA%2C C/D box 3C;transcript_id=gi|166706864
###
LKHW01000127.1	BestRefSeq	gene	56166	60514	.	+	.	ID=gene20;Dbxref=GeneID:388436;Name=LOC388436;description=uncharacterized protein ENSP00000382042;gbkey=Gene;gene=LOC388436
LKHW01000127.1	BestRefSeq	gene	56166	60514	.	+	.	ID=gene21;Dbxref=GeneID:79999;Name=LOC79999;description=uncharacterized LOC79999;gbkey=Gene;gene=LOC79999
LKHW01000127.1	BestRefSeq	mRNA	56166	60514	.	+	.	ID=rna20;Parent=gene20;Dbxref=GeneID:388436,Genbank:NM_001291905.1;Name=gi|632794809;gbkey=mRNA;gene=LOC388436;product=uncharacterized protein ENSP00000382042;transcript_id=gi|632794809
LKHW01000127.1	BestRefSeq	exon	56166	56259	.	+	.	ID=id159;Parent=rna20;Dbxref=GeneID:388436,Genbank:NM_001291905.1;gbkey=mRNA;gene=LOC388436;product=uncharacterized protein ENSP00000382042;transcript_id=gi|632794809
LKHW01000127.1	BestRefSeq	exon	56418	56576	.	+	.	ID=id160;Parent=rna20;Dbxref=GeneID:388436,Genbank:NM_001291905.1;gbkey=mRNA;gene=LOC388436;product=uncharacterized protein ENSP00000382042;transcript_id=gi|632794809
LKHW01000127.1	BestRefSeq	exon	59033	60514	.	+	.	ID=id161;Parent=rna20;Dbxref=GeneID:388436,Genbank:NM_001291905.1;gbkey=mRNA;gene=LOC388436;product=uncharacterized protein ENSP00000382042;transcript_id=gi|632794809
LKHW01000127.1	BestRefSeq	mRNA	56166	60514	.	+	.	ID=rna21;Parent=gene21;Dbxref=GeneID:79999,Genbank:NM_001291904.1;Name=gi|632794811;gbkey=mRNA;gene=LOC79999;product=uncharacterized LOC79999;transcript_id=gi|632794811
LKHW01000127.1	BestRefSeq	exon	56166	56259	.	+	.	ID=id162;Parent=rna21;Dbxref=GeneID:79999,Genbank:NM_001291904.1;gbkey=mRNA;gene=LOC79999;product=uncharacterized LOC79999;transcript_id=gi|632794811
LKHW01000127.1	BestRefSeq	exon	56418	56576	.	+	.	ID=id163;Parent=rna21;Dbxref=GeneID:79999,Genbank:NM_001291904.1;gbkey=mRNA;gene=LOC79999;product=uncharacterized LOC79999;transcript_id=gi|632794811
LKHW01000127.1	BestRefSeq	exon	59033	60514	.	+	.	ID=id164;Parent=rna21;Dbxref=GeneID:79999,Genbank:NM_001291904.1;gbkey=mRNA;gene=LOC79999;product=uncharacterized LOC79999;transcript_id=gi|632794811
LKHW01000127.1	BestRefSeq	CDS	56193	56259	.	+	0	ID=cds10;Parent=rna20;Dbxref=GeneID:388436,Genbank:NP_001278834.1;Name=NP_001278834.1;gbkey=CDS;gene=LOC388436;product=uncharacterized protein ENSP00000382042;protein_id=NP_001278834.1
LKHW01000127.1	BestRefSeq	CDS	56418	56576	.	+	2	ID=cds10;Parent=rna20;Dbxref=GeneID:388436,Genbank:NP_001278834.1;Name=NP_001278834.1;gbkey=CDS;gene=LOC388436;product=uncharacterized protein ENSP00000382042;protein_id=NP_001278834.1
LKHW01000127.1	BestRefSeq	CDS	59033	59148	.	+	2	ID=cds10;Parent=rna20;Dbxref=GeneID:388436,Genbank:NP_001278834.1;Name=NP_001278834.1;gbkey=CDS;gene=LOC388436;product=uncharacterized protein ENSP00000382042;protein_id=NP_001278834.1
LKHW01000127.1	BestRefSeq	CDS	56193	56259	.	+	0	ID=cds11;Parent=rna21;Dbxref=GeneID:79999,Genbank:NP_001278833.1;Name=NP_001278833.1;gbkey=CDS;gene=LOC79999;product=uncharacterized protein ENSP00000382033;protein_id=NP_001278833.1
LKHW01000127.1	BestRefSeq	CDS	56418	56576	.	+	2	ID=cds11;Parent=rna21;Dbxref=GeneID:79999,Genbank:NP_001278833.1;Name=NP_001278833.1;gbkey=CDS;gene=LOC79999;product=uncharacterized protein ENSP00000382033;protein_id=NP_001278833.1
LKHW01000127.1	BestRefSeq	CDS	59033	59148	.	+	2	ID=cds11;Parent=rna21;Dbxref=GeneID:79999,Genbank:NP_001278833.1;Name=NP_001278833.1;gbkey=CDS;gene=LOC79999;product=uncharacterized protein ENSP00000382033;protein_id=NP_001278833.1
###
LKHW01000145.1	BestRefSeq	gene	15731	23061	.	+	.	ID=gene22;Dbxref=GeneID:100132399,HGNC:HGNC:31904,MIM:300728;Name=GAGE12D;description=G antigen 12D;gbkey=Gene;gene=GAGE12D;gene_synonym=GAGE-12B
LKHW01000145.1	BestRefSeq	mRNA	15731	23061	.	+	.	ID=rna22;Parent=gene22;Dbxref=GeneID:100132399,Genbank:NM_001127199.1,HGNC:HGNC:31904,MIM:300728;Name=gi|187608822;Note=The RefSeq transcript has 3 substitutions%2C 1 frameshift compared to this genomic sequence;exception=annotated by transcript or proteomic data;gbkey=mRNA;gene=GAGE12D;product=G antigen 12D;transcript_id=gi|187608822
LKHW01000145.1	BestRefSeq	exon	15731	15849	.	+	.	ID=id165;Parent=rna22;Dbxref=GeneID:100132399,Genbank:NM_001127199.1,HGNC:HGNC:31904,MIM:300728;Note=The RefSeq transcript has 3 substitutions%2C 1 frameshift compared to this genomic sequence;exception=annotated by transcript or proteomic data;gbkey=mRNA;gene=GAGE12D;product=G antigen 12D;transcript_id=gi|187608822
LKHW01000145.1	BestRefSeq	exon	16889	16979	.	+	.	ID=id166;Parent=rna22;Dbxref=GeneID:100132399,Genbank:NM_001127199.1,HGNC:HGNC:31904,MIM:300728;Note=The RefSeq transcript has 3 substitutions%2C 1 frameshift compared to this genomic sequence;exception=annotated by transcript or proteomic data;gbkey=mRNA;gene=GAGE12D;product=G antigen 12D;transcript_id=gi|187608822
LKHW01000145.1	BestRefSeq	exon	17446	17566	.	+	.	ID=id167;Parent=rna22;Dbxref=GeneID:100132399,Genbank:NM_001127199.1,HGNC:HGNC:31904,MIM:300728;Note=The RefSeq transcript has 3 substitutions%2C 1 frameshift compared to this genomic sequence;exception=annotated by transcript or proteomic data;gbkey=mRNA;gene=GAGE12D;product=G antigen 12D;transcript_id=gi|187608822
LKHW01000145.1	BestRefSeq	exon	20369	20494	.	+	.	ID=id168;Parent=rna22;Dbxref=GeneID:100132399,Genbank:NM_001127199.1,HGNC:HGNC:31904,MIM:300728;Note=The RefSeq transcript has 3 substitutions%2C 1 frameshift compared to this genomic sequence;exception=annotated by transcript or proteomic data;gbkey=mRNA;gene=GAGE12D;product=G antigen 12D;transcript_id=gi|187608822
LKHW01000145.1	BestRefSeq	exon	22935	23061	.	+	.	ID=id169;Parent=rna22;Dbxref=GeneID:100132399,Genbank:NM_001127199.1,HGNC:HGNC:31904,MIM:300728;Note=The RefSeq transcript has 3 substitutions%2C 1 frameshift compared to this genomic sequence;exception=annotated by transcript or proteomic data;gbkey=mRNA;gene=GAGE12D;product=G antigen 12D;transcript_id=gi|187608822
LKHW01000145.1	BestRefSeq	gene	15742	23051	.	+	.	ID=gene23;Dbxref=GeneID:645073,HGNC:HGNC:31907,MIM:300731;Name=GAGE12G;description=G antigen 12G;gbkey=Gene;gene=GAGE12G;gene_synonym=AL4,CT4.7,GAGE-12G
LKHW01000145.1	BestRefSeq	mRNA	15742	23051	.	+	.	ID=rna23;Parent=gene23;Dbxref=GeneID:645073,Genbank:NM_001098409.1,HGNC:HGNC:31907,MIM:300731;Name=gi|148491063;Note=The RefSeq transcript has 2 substitutions%2C 1 frameshift compared to this genomic sequence;exception=annotated by transcript or proteomic data;gbkey=mRNA;gene=GAGE12G;product=G antigen 12G;transcript_id=gi|148491063
LKHW01000145.1	BestRefSeq	exon	15742	15849	.	+	.	ID=id170;Parent=rna23;Dbxref=GeneID:645073,Genbank:NM_001098409.1,HGNC:HGNC:31907,MIM:300731;Note=The RefSeq transcript has 2 substitutions%2C 1 frameshift compared to this genomic sequence;exception=annotated by transcript or proteomic data;gbkey=mRNA;gene=GAGE12G;product=G antigen 12G;transcript_id=gi|148491063
LKHW01000145.1	BestRefSeq	exon	16889	16979	.	+	.	ID=id171;Parent=rna23;Dbxref=GeneID:645073,Genbank:NM_001098409.1,HGNC:HGNC:31907,MIM:300731;Note=The RefSeq transcript has 2 substitutions%2C 1 frameshift compared to this genomic sequence;exception=annotated by transcript or proteomic data;gbkey=mRNA;gene=GAGE12G;product=G antigen 12G;transcript_id=gi|148491063
LKHW01000145.1	BestRefSeq	exon	17446	17566	.	+	.	ID=id172;Parent=rna23;Dbxref=GeneID:645073,Genbank:NM_001098409.1,HGNC:HGNC:31907,MIM:300731;Note=The RefSeq transcript has 2 substitutions%2C 1 frameshift compared to this genomic sequence;exception=annotated by transcript or proteomic data;gbkey=mRNA;gene=GAGE12G;product=G antigen 12G;transcript_id=gi|148491063
LKHW01000145.1	BestRefSeq	exon	20369	20494	.	+	.	ID=id173;Parent=rna23;Dbxref=GeneID:645073,Genbank:NM_001098409.1,HGNC:HGNC:31907,MIM:300731;Note=The RefSeq transcript has 2 substitutions%2C 1 frameshift compared to this genomic sequence;exception=annotated by transcript or proteomic data;gbkey=mRNA;gene=GAGE12G;product=G antigen 12G;transcript_id=gi|148491063
LKHW01000145.1	BestRefSeq	exon	22935	23051	.	+	.	ID=id174;Parent=rna23;Dbxref=GeneID:645073,Genbank:NM_001098409.1,HGNC:HGNC:31907,MIM:300731;Note=The RefSeq transcript has 2 substitutions%2C 1 frameshift compared to this genomic sequence;exception=annotated by transcript or proteomic data;gbkey=mRNA;gene=GAGE12G;product=G antigen 12G;transcript_id=gi|148491063
LKHW01000145.1	BestRefSeq	CDS	16897	16979	.	+	0	ID=cds12;Parent=rna23;Dbxref=GeneID:645073,Genbank:NP_001091879.1,HGNC:HGNC:31907,MIM:300731;Name=NP_001091879.1;Note=The RefSeq protein has 1 substitution%2C 1 frameshift compared to this genomic sequence;exception=annotated by transcript or proteomic data;gbkey=CDS;gene=GAGE12G;product=G antigen 12G;protein_id=NP_001091879.1
LKHW01000145.1	BestRefSeq	CDS	17446	17566	.	+	1	ID=cds12;Parent=rna23;Dbxref=GeneID:645073,Genbank:NP_001091879.1,HGNC:HGNC:31907,MIM:300731;Name=NP_001091879.1;Note=The RefSeq protein has 1 substitution%2C 1 frameshift compared to this genomic sequence;exception=annotated by transcript or proteomic data;gbkey=CDS;gene=GAGE12G;product=G antigen 12G;protein_id=NP_001091879.1
LKHW01000145.1	BestRefSeq	CDS	20369	20494	.	+	0	ID=cds12;Parent=rna23;Dbxref=GeneID:645073,Genbank:NP_001091879.1,HGNC:HGNC:31907,MIM:300731;Name=NP_001091879.1;Note=The RefSeq protein has 1 substitution%2C 1 frameshift compared to this genomic sequence;exception=annotated by transcript or proteomic data;gbkey=CDS;gene=GAGE12G;product=G antigen 12G;protein_id=NP_001091879.1
LKHW01000145.1	BestRefSeq	CDS	22935	22957	.	+	0	ID=cds12;Parent=rna23;Dbxref=GeneID:645073,Genbank:NP_001091879.1,HGNC:HGNC:31907,MIM:300731;Name=NP_001091879.1;Note=The RefSeq protein has 1 substitution%2C 1 frameshift compared to this genomic sequence;exception=annotated by transcript or proteomic data;gbkey=CDS;gene=GAGE12G;product=G antigen 12G;protein_id=NP_001091879.1
LKHW01000145.1	BestRefSeq	CDS	16897	16979	.	+	0	ID=cds13;Parent=rna23;Dbxref=GeneID:100132399,Genbank:NP_001120671.1,GeneID:645073,HGNC:HGNC:31907,MIM:300731;Name=NP_001120671.1;Note=The RefSeq protein has 2 substitutions%2C 1 frameshift compared to this genomic sequence;exception=annotated by transcript or proteomic data;gbkey=CDS;gene=GAGE12G;product=G antigen 12B/C/D/E;protein_id=NP_001120671.1
LKHW01000145.1	BestRefSeq	CDS	17446	17566	.	+	1	ID=cds13;Parent=rna23;Dbxref=GeneID:100132399,Genbank:NP_001120671.1,GeneID:645073,HGNC:HGNC:31907,MIM:300731;Name=NP_001120671.1;Note=The RefSeq protein has 2 substitutions%2C 1 frameshift compared to this genomic sequence;exception=annotated by transcript or proteomic data;gbkey=CDS;gene=GAGE12G;product=G antigen 12B/C/D/E;protein_id=NP_001120671.1
LKHW01000145.1	BestRefSeq	CDS	20369	20494	.	+	0	ID=cds13;Parent=rna23;Dbxref=GeneID:100132399,Genbank:NP_001120671.1,GeneID:645073,HGNC:HGNC:31907,MIM:300731;Name=NP_001120671.1;Note=The RefSeq protein has 2 substitutions%2C 1 frameshift compared to this genomic sequence;exception=annotated by transcript or proteomic data;gbkey=CDS;gene=GAGE12G;product=G antigen 12B/C/D/E;protein_id=NP_001120671.1
LKHW01000145.1	BestRefSeq	CDS	22935	22957	.	+	0	ID=cds13;Parent=rna23;Dbxref=GeneID:100132399,Genbank:NP_001120671.1,GeneID:645073,HGNC:HGNC:31907,MIM:300731;Name=NP_001120671.1;Note=The RefSeq protein has 2 substitutions%2C 1 frameshift compared to this genomic sequence;exception=annotated by transcript or proteomic data;gbkey=CDS;gene=GAGE12G;product=G antigen 12B/C/D/E;protein_id=NP_001120671.1
###
LKHW01000145.1	BestRefSeq	gene	72844	80141	.	+	.	ID=gene24;Dbxref=GeneID:729447,HGNC:HGNC:4099,MIM:300720;Name=GAGE2A;description=G antigen 2A;gbkey=Gene;gene=GAGE2A;gene_synonym=CT4.2,GAGE-2,GAGE-2A,GAGE2
LKHW01000145.1	BestRefSeq	mRNA	72844	80141	.	+	.	ID=rna24;Parent=gene24;Dbxref=GeneID:729447,Genbank:NM_001127212.1,HGNC:HGNC:4099,MIM:300720;Name=gi|187761325;Note=The RefSeq transcript has 1 substitution compared to this genomic sequence;exception=annotated by transcript or proteomic data;gbkey=mRNA;gene=GAGE2A;product=G antigen 2A;transcript_id=gi|187761325
LKHW01000145.1	BestRefSeq	exon	72844	72932	.	+	.	ID=id175;Parent=rna24;Dbxref=GeneID:729447,Genbank:NM_001127212.1,HGNC:HGNC:4099,MIM:300720;Note=The RefSeq transcript has 1 substitution compared to this genomic sequence;exception=annotated by transcript or proteomic data;gbkey=mRNA;gene=GAGE2A;product=G antigen 2A;transcript_id=gi|187761325
LKHW01000145.1	BestRefSeq	exon	73969	74057	.	+	.	ID=id176;Parent=rna24;Dbxref=GeneID:729447,Genbank:NM_001127212.1,HGNC:HGNC:4099,MIM:300720;Note=The RefSeq transcript has 1 substitution compared to this genomic sequence;exception=annotated by transcript or proteomic data;gbkey=mRNA;gene=GAGE2A;product=G antigen 2A;transcript_id=gi|187761325
LKHW01000145.1	BestRefSeq	exon	74522	74642	.	+	.	ID=id177;Parent=rna24;Dbxref=GeneID:729447,Genbank:NM_001127212.1,HGNC:HGNC:4099,MIM:300720;Note=The RefSeq transcript has 1 substitution compared to this genomic sequence;exception=annotated by transcript or proteomic data;gbkey=mRNA;gene=GAGE2A;product=G antigen 2A;transcript_id=gi|187761325
LKHW01000145.1	BestRefSeq	exon	77465	77590	.	+	.	ID=id178;Parent=rna24;Dbxref=GeneID:729447,Genbank:NM_001127212.1,HGNC:HGNC:4099,MIM:300720;Note=The RefSeq transcript has 1 substitution compared to this genomic sequence;exception=annotated by transcript or proteomic data;gbkey=mRNA;gene=GAGE2A;product=G antigen 2A;transcript_id=gi|187761325
LKHW01000145.1	BestRefSeq	exon	80025	80141	.	+	.	ID=id179;Parent=rna24;Dbxref=GeneID:729447,Genbank:NM_001127212.1,HGNC:HGNC:4099,MIM:300720;Note=The RefSeq transcript has 1 substitution compared to this genomic sequence;exception=annotated by transcript or proteomic data;gbkey=mRNA;gene=GAGE2A;product=G antigen 2A;transcript_id=gi|187761325
LKHW01000145.1	BestRefSeq	gene	72846	80141	.	+	.	ID=gene25;Dbxref=GeneID:645051,HGNC:HGNC:29081,MIM:300734;Name=GAGE13;description=G antigen 13;gbkey=Gene;gene=GAGE13;gene_synonym=GAGE-12A,GAGE-13,GAGE12A
LKHW01000145.1	BestRefSeq	mRNA	72846	80141	.	+	.	ID=rna25;Parent=gene25;Dbxref=GeneID:645051,Genbank:NM_001098412.2,HGNC:HGNC:29081,MIM:300734;Name=gi|612407793;Note=The RefSeq transcript has 2 substitutions%2C 1 non-frameshifting indel compared to this genomic sequence;exception=annotated by transcript or proteomic data;gbkey=mRNA;gene=GAGE13;product=G antigen 13;transcript_id=gi|612407793
LKHW01000145.1	BestRefSeq	exon	72846	72932	.	+	.	ID=id180;Parent=rna25;Dbxref=GeneID:645051,Genbank:NM_001098412.2,HGNC:HGNC:29081,MIM:300734;Note=The RefSeq transcript has 2 substitutions%2C 1 non-frameshifting indel compared to this genomic sequence;exception=annotated by transcript or proteomic data;gbkey=mRNA;gene=GAGE13;product=G antigen 13;transcript_id=gi|612407793
LKHW01000145.1	BestRefSeq	exon	73969	74057	.	+	.	ID=id181;Parent=rna25;Dbxref=GeneID:645051,Genbank:NM_001098412.2,HGNC:HGNC:29081,MIM:300734;Note=The RefSeq transcript has 2 substitutions%2C 1 non-frameshifting indel compared to this genomic sequence;exception=annotated by transcript or proteomic data;gbkey=mRNA;gene=GAGE13;product=G antigen 13;transcript_id=gi|612407793
LKHW01000145.1	BestRefSeq	exon	74522	74642	.	+	.	ID=id182;Parent=rna25;Dbxref=GeneID:645051,Genbank:NM_001098412.2,HGNC:HGNC:29081,MIM:300734;Note=The RefSeq transcript has 2 substitutions%2C 1 non-frameshifting indel compared to this genomic sequence;exception=annotated by transcript or proteomic data;gbkey=mRNA;gene=GAGE13;product=G antigen 13;transcript_id=gi|612407793
LKHW01000145.1	BestRefSeq	exon	77465	77590	.	+	.	ID=id183;Parent=rna25;Dbxref=GeneID:645051,Genbank:NM_001098412.2,HGNC:HGNC:29081,MIM:300734;Note=The RefSeq transcript has 2 substitutions%2C 1 non-frameshifting indel compared to this genomic sequence;exception=annotated by transcript or proteomic data;gbkey=mRNA;gene=GAGE13;product=G antigen 13;transcript_id=gi|612407793
LKHW01000145.1	BestRefSeq	exon	80025	80141	.	+	.	ID=id184;Parent=rna25;Dbxref=GeneID:645051,Genbank:NM_001098412.2,HGNC:HGNC:29081,MIM:300734;Note=The RefSeq transcript has 2 substitutions%2C 1 non-frameshifting indel compared to this genomic sequence;exception=annotated by transcript or proteomic data;gbkey=mRNA;gene=GAGE13;product=G antigen 13;transcript_id=gi|612407793
LKHW01000145.1	BestRefSeq	CDS	73977	74057	.	+	0	ID=cds14;Parent=rna24;Dbxref=GeneID:729447,Genbank:NP_001120684.1,HGNC:HGNC:4099,MIM:300720;Name=NP_001120684.1;Note=The RefSeq protein has 1 substitution compared to this genomic sequence;exception=annotated by transcript or proteomic data;gbkey=CDS;gene=GAGE2A;product=G antigen 2A/2B;protein_id=NP_001120684.1
LKHW01000145.1	BestRefSeq	CDS	74522	74642	.	+	0	ID=cds14;Parent=rna24;Dbxref=GeneID:729447,Genbank:NP_001120684.1,HGNC:HGNC:4099,MIM:300720;Name=NP_001120684.1;Note=The RefSeq protein has 1 substitution compared to this genomic sequence;exception=annotated by transcript or proteomic data;gbkey=CDS;gene=GAGE2A;product=G antigen 2A/2B;protein_id=NP_001120684.1
LKHW01000145.1	BestRefSeq	CDS	77465	77590	.	+	2	ID=cds14;Parent=rna24;Dbxref=GeneID:729447,Genbank:NP_001120684.1,HGNC:HGNC:4099,MIM:300720;Name=NP_001120684.1;Note=The RefSeq protein has 1 substitution compared to this genomic sequence;exception=annotated by transcript or proteomic data;gbkey=CDS;gene=GAGE2A;product=G antigen 2A/2B;protein_id=NP_001120684.1
LKHW01000145.1	BestRefSeq	CDS	80025	80047	.	+	2	ID=cds14;Parent=rna24;Dbxref=GeneID:729447,Genbank:NP_001120684.1,HGNC:HGNC:4099,MIM:300720;Name=NP_001120684.1;Note=The RefSeq protein has 1 substitution compared to this genomic sequence;exception=annotated by transcript or proteomic data;gbkey=CDS;gene=GAGE2A;product=G antigen 2A/2B;protein_id=NP_001120684.1
LKHW01000145.1	BestRefSeq	CDS	73977	74057	.	+	0	ID=cds15;Parent=rna25;Dbxref=GeneID:645051,Genbank:NP_001091882.2,HGNC:HGNC:29081,MIM:300734;Name=NP_001091882.2;Note=The RefSeq protein has 1 substitution%2C 1 non-frameshifting indel compared to this genomic sequence;exception=annotated by transcript or proteomic data;gbkey=CDS;gene=GAGE13;product=G antigen 13;protein_id=NP_001091882.2
LKHW01000145.1	BestRefSeq	CDS	74522	74642	.	+	0	ID=cds15;Parent=rna25;Dbxref=GeneID:645051,Genbank:NP_001091882.2,HGNC:HGNC:29081,MIM:300734;Name=NP_001091882.2;Note=The RefSeq protein has 1 substitution%2C 1 non-frameshifting indel compared to this genomic sequence;exception=annotated by transcript or proteomic data;gbkey=CDS;gene=GAGE13;product=G antigen 13;protein_id=NP_001091882.2
LKHW01000145.1	BestRefSeq	CDS	77465	77590	.	+	2	ID=cds15;Parent=rna25;Dbxref=GeneID:645051,Genbank:NP_001091882.2,HGNC:HGNC:29081,MIM:300734;Name=NP_001091882.2;Note=The RefSeq protein has 1 substitution%2C 1 non-frameshifting indel compared to this genomic sequence;exception=annotated by transcript or proteomic data;gbkey=CDS;gene=GAGE13;product=G antigen 13;protein_id=NP_001091882.2
LKHW01000145.1	BestRefSeq	CDS	80025	80047	.	+	2	ID=cds15;Parent=rna25;Dbxref=GeneID:645051,Genbank:NP_001091882.2,HGNC:HGNC:29081,MIM:300734;Name=NP_001091882.2;Note=The RefSeq protein has 1 substitution%2C 1 non-frameshifting indel compared to this genomic sequence;exception=annotated by transcript or proteomic data;gbkey=CDS;gene=GAGE13;product=G antigen 13;protein_id=NP_001091882.2
###
LKHW01000145.1	BestRefSeq	gene	15735	23051	.	+	.	ID=gene26;Dbxref=GeneID:729396,HGNC:HGNC:17778,MIM:300733;Name=GAGE12J;description=G antigen 12J;gbkey=Gene;gene=GAGE12J;gene_synonym=GAGE11
LKHW01000145.1	BestRefSeq	mRNA	15735	23051	.	+	.	ID=rna26;Parent=gene26;Dbxref=GeneID:729396,Genbank:NM_001098406.2,HGNC:HGNC:17778,MIM:300733;Name=gi|614458200;Note=The RefSeq transcript has 3 substitutions%2C 1 frameshift compared to this genomic sequence;exception=annotated by transcript or proteomic data;gbkey=mRNA;gene=GAGE12J;product=G antigen 12J;transcript_id=gi|614458200
LKHW01000145.1	BestRefSeq	exon	15735	15849	.	+	.	ID=id185;Parent=rna26;Dbxref=GeneID:729396,Genbank:NM_001098406.2,HGNC:HGNC:17778,MIM:300733;Note=The RefSeq transcript has 3 substitutions%2C 1 frameshift compared to this genomic sequence;exception=annotated by transcript or proteomic data;gbkey=mRNA;gene=GAGE12J;product=G antigen 12J;transcript_id=gi|614458200
LKHW01000145.1	BestRefSeq	exon	16889	16979	.	+	.	ID=id186;Parent=rna26;Dbxref=GeneID:729396,Genbank:NM_001098406.2,HGNC:HGNC:17778,MIM:300733;Note=The RefSeq transcript has 3 substitutions%2C 1 frameshift compared to this genomic sequence;exception=annotated by transcript or proteomic data;gbkey=mRNA;gene=GAGE12J;product=G antigen 12J;transcript_id=gi|614458200
LKHW01000145.1	BestRefSeq	exon	17446	17566	.	+	.	ID=id187;Parent=rna26;Dbxref=GeneID:729396,Genbank:NM_001098406.2,HGNC:HGNC:17778,MIM:300733;Note=The RefSeq transcript has 3 substitutions%2C 1 frameshift compared to this genomic sequence;exception=annotated by transcript or proteomic data;gbkey=mRNA;gene=GAGE12J;product=G antigen 12J;transcript_id=gi|614458200
LKHW01000145.1	BestRefSeq	exon	20369	20494	.	+	.	ID=id188;Parent=rna26;Dbxref=GeneID:729396,Genbank:NM_001098406.2,HGNC:HGNC:17778,MIM:300733;Note=The RefSeq transcript has 3 substitutions%2C 1 frameshift compared to this genomic sequence;exception=annotated by transcript or proteomic data;gbkey=mRNA;gene=GAGE12J;product=G antigen 12J;transcript_id=gi|614458200
LKHW01000145.1	BestRefSeq	exon	22935	23051	.	+	.	ID=id189;Parent=rna26;Dbxref=GeneID:729396,Genbank:NM_001098406.2,HGNC:HGNC:17778,MIM:300733;Note=The RefSeq transcript has 3 substitutions%2C 1 frameshift compared to this genomic sequence;exception=annotated by transcript or proteomic data;gbkey=mRNA;gene=GAGE12J;product=G antigen 12J;transcript_id=gi|614458200
LKHW01000145.1	BestRefSeq	gene	15742	23051	.	+	.	ID=gene27;Dbxref=GeneID:645073,HGNC:HGNC:31907,MIM:300731;Name=GAGE12G;description=G antigen 12G;gbkey=Gene;gene=GAGE12G;gene_synonym=AL4,CT4.7,GAGE-12G
LKHW01000145.1	BestRefSeq	mRNA	15742	23051	.	+	.	ID=rna27;Parent=gene27;Dbxref=GeneID:645073,Genbank:NM_001098409.1,HGNC:HGNC:31907,MIM:300731;Name=gi|148491063;Note=The RefSeq transcript has 2 substitutions%2C 1 frameshift compared to this genomic sequence;exception=annotated by transcript or proteomic data;gbkey=mRNA;gene=GAGE12G;product=G antigen 12G;transcript_id=gi|148491063
LKHW01000145.1	BestRefSeq	exon	15742	15849	.	+	.	ID=id190;Parent=rna27;Dbxref=GeneID:645073,Genbank:NM_001098409.1,HGNC:HGNC:31907,MIM:300731;Note=The RefSeq transcript has 2 substitutions%2C 1 frameshift compared to this genomic sequence;exception=annotated by transcript or proteomic data;gbkey=mRNA;gene=GAGE12G;product=G antigen 12G;transcript_id=gi|148491063
LKHW01000145.1	BestRefSeq	exon	16889	16979	.	+	.	ID=id191;Parent=rna27;Dbxref=GeneID:645073,Genbank:NM_001098409.1,HGNC:HGNC:31907,MIM:300731;Note=The RefSeq transcript has 2 substitutions%2C 1 frameshift compared to this genomic sequence;exception=annotated by transcript or proteomic data;gbkey=mRNA;gene=GAGE12G;product=G antigen 12G;transcript_id=gi|148491063
LKHW01000145.1	BestRefSeq	exon	17446	17566	.	+	.	ID=id192;Parent=rna27;Dbxref=GeneID:645073,Genbank:NM_001098409.1,HGNC:HGNC:31907,MIM:300731;Note=The RefSeq transcript has 2 substitutions%2C 1 frameshift compared to this genomic sequence;exception=annotated by transcript or proteomic data;gbkey=mRNA;gene=GAGE12G;product=G antigen 12G;transcript_id=gi|148491063
LKHW01000145.1	BestRefSeq	exon	20369	20494	.	+	.	ID=id193;Parent=rna27;Dbxref=GeneID:645073,Genbank:NM_001098409.1,HGNC:HGNC:31907,MIM:300731;Note=The RefSeq transcript has 2 substitutions%2C 1 frameshift compared to this genomic sequence;exception=annotated by transcript or proteomic data;gbkey=mRNA;gene=GAGE12G;product=G antigen 12G;transcript_id=gi|148491063
LKHW01000145.1	BestRefSeq	exon	22935	23051	.	+	.	ID=id194;Parent=rna27;Dbxref=GeneID:645073,Genbank:NM_001098409.1,HGNC:HGNC:31907,MIM:300731;Note=The RefSeq transcript has 2 substitutions%2C 1 frameshift compared to this genomic sequence;exception=annotated by transcript or proteomic data;gbkey=mRNA;gene=GAGE12G;product=G antigen 12G;transcript_id=gi|148491063
LKHW01000145.1	BestRefSeq	CDS	16897	16979	.	+	0	ID=cds16;Parent=rna27;Dbxref=GeneID:645073,Genbank:NP_001091879.1,HGNC:HGNC:31907,MIM:300731;Name=NP_001091879.1;Note=The RefSeq protein has 1 substitution%2C 1 frameshift compared to this genomic sequence;exception=annotated by transcript or proteomic data;gbkey=CDS;gene=GAGE12G;product=G antigen 12G;protein_id=NP_001091879.1
LKHW01000145.1	BestRefSeq	CDS	17446	17566	.	+	1	ID=cds16;Parent=rna27;Dbxref=GeneID:645073,Genbank:NP_001091879.1,HGNC:HGNC:31907,MIM:300731;Name=NP_001091879.1;Note=The RefSeq protein has 1 substitution%2C 1 frameshift compared to this genomic sequence;exception=annotated by transcript or proteomic data;gbkey=CDS;gene=GAGE12G;product=G antigen 12G;protein_id=NP_001091879.1
LKHW01000145.1	BestRefSeq	CDS	20369	20494	.	+	0	ID=cds16;Parent=rna27;Dbxref=GeneID:645073,Genbank:NP_001091879.1,HGNC:HGNC:31907,MIM:300731;Name=NP_001091879.1;Note=The RefSeq protein has 1 substitution%2C 1 frameshift compared to this genomic sequence;exception=annotated by transcript or proteomic data;gbkey=CDS;gene=GAGE12G;product=G antigen 12G;protein_id=NP_001091879.1
LKHW01000145.1	BestRefSeq	CDS	22935	22957	.	+	0	ID=cds16;Parent=rna27;Dbxref=GeneID:645073,Genbank:NP_001091879.1,HGNC:HGNC:31907,MIM:300731;Name=NP_001091879.1;Note=The RefSeq protein has 1 substitution%2C 1 frameshift compared to this genomic sequence;exception=annotated by transcript or proteomic data;gbkey=CDS;gene=GAGE12G;product=G antigen 12G;protein_id=NP_001091879.1
LKHW01000145.1	BestRefSeq	CDS	16897	16979	.	+	0	ID=cds17;Parent=rna27;Dbxref=GeneID:729396,Genbank:NP_001091876.2,GeneID:645073,HGNC:HGNC:31907,MIM:300731;Name=NP_001091876.2;Note=The RefSeq protein has 1 substitution%2C 1 frameshift compared to this genomic sequence;exception=annotated by transcript or proteomic data;gbkey=CDS;gene=GAGE12G;product=G antigen 12J;protein_id=NP_001091876.2
LKHW01000145.1	BestRefSeq	CDS	17446	17566	.	+	1	ID=cds17;Parent=rna27;Dbxref=GeneID:729396,Genbank:NP_001091876.2,GeneID:645073,HGNC:HGNC:31907,MIM:300731;Name=NP_001091876.2;Note=The RefSeq protein has 1 substitution%2C 1 frameshift compared to this genomic sequence;exception=annotated by transcript or proteomic data;gbkey=CDS;gene=GAGE12G;product=G antigen 12J;protein_id=NP_001091876.2
LKHW01000145.1	BestRefSeq	CDS	20369	20494	.	+	0	ID=cds17;Parent=rna27;Dbxref=GeneID:729396,Genbank:NP_001091876.2,GeneID:645073,HGNC:HGNC:31907,MIM:300731;Name=NP_001091876.2;Note=The RefSeq protein has 1 substitution%2C 1 frameshift compared to this genomic sequence;exception=annotated by transcript or proteomic data;gbkey=CDS;gene=GAGE12G;product=G antigen 12J;protein_id=NP_001091876.2
LKHW01000145.1	BestRefSeq	CDS	22935	22957	.	+	0	ID=cds17;Parent=rna27;Dbxref=GeneID:729396,Genbank:NP_001091876.2,GeneID:645073,HGNC:HGNC:31907,MIM:300731;Name=NP_001091876.2;Note=The RefSeq protein has 1 substitution%2C 1 frameshift compared to this genomic sequence;exception=annotated by transcript or proteomic data;gbkey=CDS;gene=GAGE12G;product=G antigen 12J;protein_id=NP_001091876.2
###
LKHW01000145.1	BestRefSeq	gene	15742	23051	.	+	.	ID=gene28;Dbxref=GeneID:729422,HGNC:HGNC:28402,MIM:300727;Name=GAGE12C;description=G antigen 12C;gbkey=Gene;gene=GAGE12C;gene_synonym=GAGE-12B
LKHW01000145.1	BestRefSeq	gene	15742	23051	.	+	.	ID=gene29;Dbxref=GeneID:645073,HGNC:HGNC:31907,MIM:300731;Name=GAGE12G;description=G antigen 12G;gbkey=Gene;gene=GAGE12G;gene_synonym=AL4,CT4.7,GAGE-12G
LKHW01000145.1	BestRefSeq	mRNA	15742	23051	.	+	.	ID=rna28;Parent=gene29;Dbxref=GeneID:645073,Genbank:NM_001098409.1,HGNC:HGNC:31907,MIM:300731;Name=gi|148491063;Note=The RefSeq transcript has 2 substitutions%2C 1 frameshift compared to this genomic sequence;exception=annotated by transcript or proteomic data;gbkey=mRNA;gene=GAGE12G;product=G antigen 12G;transcript_id=gi|148491063
LKHW01000145.1	BestRefSeq	exon	15742	15849	.	+	.	ID=id195;Parent=rna28;Dbxref=GeneID:645073,Genbank:NM_001098409.1,HGNC:HGNC:31907,MIM:300731;Note=The RefSeq transcript has 2 substitutions%2C 1 frameshift compared to this genomic sequence;exception=annotated by transcript or proteomic data;gbkey=mRNA;gene=GAGE12G;product=G antigen 12G;transcript_id=gi|148491063
LKHW01000145.1	BestRefSeq	exon	16889	16979	.	+	.	ID=id196;Parent=rna28;Dbxref=GeneID:645073,Genbank:NM_001098409.1,HGNC:HGNC:31907,MIM:300731;Note=The RefSeq transcript has 2 substitutions%2C 1 frameshift compared to this genomic sequence;exception=annotated by transcript or proteomic data;gbkey=mRNA;gene=GAGE12G;product=G antigen 12G;transcript_id=gi|148491063
LKHW01000145.1	BestRefSeq	exon	17446	17566	.	+	.	ID=id197;Parent=rna28;Dbxref=GeneID:645073,Genbank:NM_001098409.1,HGNC:HGNC:31907,MIM:300731;Note=The RefSeq transcript has 2 substitutions%2C 1 frameshift compared to this genomic sequence;exception=annotated by transcript or proteomic data;gbkey=mRNA;gene=GAGE12G;product=G antigen 12G;transcript_id=gi|148491063
LKHW01000145.1	BestRefSeq	exon	20369	20494	.	+	.	ID=id198;Parent=rna28;Dbxref=GeneID:645073,Genbank:NM_001098409.1,HGNC:HGNC:31907,MIM:300731;Note=The RefSeq transcript has 2 substitutions%2C 1 frameshift compared to this genomic sequence;exception=annotated by transcript or proteomic data;gbkey=mRNA;gene=GAGE12G;product=G antigen 12G;transcript_id=gi|148491063
LKHW01000145.1	BestRefSeq	exon	22935	23051	.	+	.	ID=id199;Parent=rna28;Dbxref=GeneID:645073,Genbank:NM_001098409.1,HGNC:HGNC:31907,MIM:300731;Note=The RefSeq transcript has 2 substitutions%2C 1 frameshift compared to this genomic sequence;exception=annotated by transcript or proteomic data;gbkey=mRNA;gene=GAGE12G;product=G antigen 12G;transcript_id=gi|148491063
LKHW01000145.1	BestRefSeq	mRNA	15742	23051	.	+	.	ID=rna29;Parent=gene28;Dbxref=GeneID:729422,Genbank:NM_001098408.1,HGNC:HGNC:28402,MIM:300727;Name=gi|148491100;Note=The RefSeq transcript has 3 substitutions%2C 1 frameshift compared to this genomic sequence;exception=annotated by transcript or proteomic data;gbkey=mRNA;gene=GAGE12C;product=G antigen 12C;transcript_id=gi|148491100
LKHW01000145.1	BestRefSeq	exon	15742	15849	.	+	.	ID=id200;Parent=rna29;Dbxref=GeneID:729422,Genbank:NM_001098408.1,HGNC:HGNC:28402,MIM:300727;Note=The RefSeq transcript has 3 substitutions%2C 1 frameshift compared to this genomic sequence;exception=annotated by transcript or proteomic data;gbkey=mRNA;gene=GAGE12C;product=G antigen 12C;transcript_id=gi|148491100
LKHW01000145.1	BestRefSeq	exon	16889	16979	.	+	.	ID=id201;Parent=rna29;Dbxref=GeneID:729422,Genbank:NM_001098408.1,HGNC:HGNC:28402,MIM:300727;Note=The RefSeq transcript has 3 substitutions%2C 1 frameshift compared to this genomic sequence;exception=annotated by transcript or proteomic data;gbkey=mRNA;gene=GAGE12C;product=G antigen 12C;transcript_id=gi|148491100
LKHW01000145.1	BestRefSeq	exon	17446	17566	.	+	.	ID=id202;Parent=rna29;Dbxref=GeneID:729422,Genbank:NM_001098408.1,HGNC:HGNC:28402,MIM:300727;Note=The RefSeq transcript has 3 substitutions%2C 1 frameshift compared to this genomic sequence;exception=annotated by transcript or proteomic data;gbkey=mRNA;gene=GAGE12C;product=G antigen 12C;transcript_id=gi|148491100
LKHW01000145.1	BestRefSeq	exon	20369	20494	.	+	.	ID=id203;Parent=rna29;Dbxref=GeneID:729422,Genbank:NM_001098408.1,HGNC:HGNC:28402,MIM:300727;Note=The RefSeq transcript has 3 substitutions%2C 1 frameshift compared to this genomic sequence;exception=annotated by transcript or proteomic data;gbkey=mRNA;gene=GAGE12C;product=G antigen 12C;transcript_id=gi|148491100
LKHW01000145.1	BestRefSeq	exon	22935	23051	.	+	.	ID=id204;Parent=rna29;Dbxref=GeneID:729422,Genbank:NM_001098408.1,HGNC:HGNC:28402,MIM:300727;Note=The RefSeq transcript has 3 substitutions%2C 1 frameshift compared to this genomic sequence;exception=annotated by transcript or proteomic data;gbkey=mRNA;gene=GAGE12C;product=G antigen 12C;transcript_id=gi|148491100
LKHW01000145.1	BestRefSeq	CDS	16897	16979	.	+	0	ID=cds18;Parent=rna28;Dbxref=GeneID:645073,Genbank:NP_001091879.1,HGNC:HGNC:31907,MIM:300731;Name=NP_001091879.1;Note=The RefSeq protein has 1 substitution%2C 1 frameshift compared to this genomic sequence;exception=annotated by transcript or proteomic data;gbkey=CDS;gene=GAGE12G;product=G antigen 12G;protein_id=NP_001091879.1
LKHW01000145.1	BestRefSeq	CDS	17446	17566	.	+	1	ID=cds18;Parent=rna28;Dbxref=GeneID:645073,Genbank:NP_001091879.1,HGNC:HGNC:31907,MIM:300731;Name=NP_001091879.1;Note=The RefSeq protein has 1 substitution%2C 1 frameshift compared to this genomic sequence;exception=annotated by transcript or proteomic data;gbkey=CDS;gene=GAGE12G;product=G antigen 12G;protein_id=NP_001091879.1
LKHW01000145.1	BestRefSeq	CDS	20369	20494	.	+	0	ID=cds18;Parent=rna28;Dbxref=GeneID:645073,Genbank:NP_001091879.1,HGNC:HGNC:31907,MIM:300731;Name=NP_001091879.1;Note=The RefSeq protein has 1 substitution%2C 1 frameshift compared to this genomic sequence;exception=annotated by transcript or proteomic data;gbkey=CDS;gene=GAGE12G;product=G antigen 12G;protein_id=NP_001091879.1
LKHW01000145.1	BestRefSeq	CDS	22935	22957	.	+	0	ID=cds18;Parent=rna28;Dbxref=GeneID:645073,Genbank:NP_001091879.1,HGNC:HGNC:31907,MIM:300731;Name=NP_001091879.1;Note=The RefSeq protein has 1 substitution%2C 1 frameshift compared to this genomic sequence;exception=annotated by transcript or proteomic data;gbkey=CDS;gene=GAGE12G;product=G antigen 12G;protein_id=NP_001091879.1
LKHW01000145.1	BestRefSeq	CDS	16897	16979	.	+	0	ID=cds19;Parent=rna29;Dbxref=GeneID:729422,Genbank:NP_001091878.1,HGNC:HGNC:28402,MIM:300727;Name=NP_001091878.1;Note=The RefSeq protein has 2 substitutions%2C 1 frameshift compared to this genomic sequence;exception=annotated by transcript or proteomic data;gbkey=CDS;gene=GAGE12C;product=G antigen 12B/C/D/E;protein_id=NP_001091878.1
LKHW01000145.1	BestRefSeq	CDS	17446	17566	.	+	1	ID=cds19;Parent=rna29;Dbxref=GeneID:729422,Genbank:NP_001091878.1,HGNC:HGNC:28402,MIM:300727;Name=NP_001091878.1;Note=The RefSeq protein has 2 substitutions%2C 1 frameshift compared to this genomic sequence;exception=annotated by transcript or proteomic data;gbkey=CDS;gene=GAGE12C;product=G antigen 12B/C/D/E;protein_id=NP_001091878.1
LKHW01000145.1	BestRefSeq	CDS	20369	20494	.	+	0	ID=cds19;Parent=rna29;Dbxref=GeneID:729422,Genbank:NP_001091878.1,HGNC:HGNC:28402,MIM:300727;Name=NP_001091878.1;Note=The RefSeq protein has 2 substitutions%2C 1 frameshift compared to this genomic sequence;exception=annotated by transcript or proteomic data;gbkey=CDS;gene=GAGE12C;product=G antigen 12B/C/D/E;protein_id=NP_001091878.1
LKHW01000145.1	BestRefSeq	CDS	22935	22957	.	+	0	ID=cds19;Parent=rna29;Dbxref=GeneID:729422,Genbank:NP_001091878.1,HGNC:HGNC:28402,MIM:300727;Name=NP_001091878.1;Note=The RefSeq protein has 2 substitutions%2C 1 frameshift compared to this genomic sequence;exception=annotated by transcript or proteomic data;gbkey=CDS;gene=GAGE12C;product=G antigen 12B/C/D/E;protein_id=NP_001091878.1
###
LKHW01000145.1	BestRefSeq	gene	15742	23051	.	+	.	ID=gene30;Dbxref=GeneID:729431,HGNC:HGNC:31905,MIM:300729;Name=GAGE12E;description=G antigen 12E;gbkey=Gene;gene=GAGE12E;gene_synonym=GAGE-12B
LKHW01000145.1	BestRefSeq	gene	15742	23051	.	+	.	ID=gene31;Dbxref=GeneID:645073,HGNC:HGNC:31907,MIM:300731;Name=GAGE12G;description=G antigen 12G;gbkey=Gene;gene=GAGE12G;gene_synonym=AL4,CT4.7,GAGE-12G
LKHW01000145.1	BestRefSeq	mRNA	15742	23051	.	+	.	ID=rna30;Parent=gene31;Dbxref=GeneID:645073,Genbank:NM_001098409.1,HGNC:HGNC:31907,MIM:300731;Name=gi|148491063;Note=The RefSeq transcript has 2 substitutions%2C 1 frameshift compared to this genomic sequence;exception=annotated by transcript or proteomic data;gbkey=mRNA;gene=GAGE12G;product=G antigen 12G;transcript_id=gi|148491063
LKHW01000145.1	BestRefSeq	exon	15742	15849	.	+	.	ID=id205;Parent=rna30;Dbxref=GeneID:645073,Genbank:NM_001098409.1,HGNC:HGNC:31907,MIM:300731;Note=The RefSeq transcript has 2 substitutions%2C 1 frameshift compared to this genomic sequence;exception=annotated by transcript or proteomic data;gbkey=mRNA;gene=GAGE12G;product=G antigen 12G;transcript_id=gi|148491063
LKHW01000145.1	BestRefSeq	exon	16889	16979	.	+	.	ID=id206;Parent=rna30;Dbxref=GeneID:645073,Genbank:NM_001098409.1,HGNC:HGNC:31907,MIM:300731;Note=The RefSeq transcript has 2 substitutions%2C 1 frameshift compared to this genomic sequence;exception=annotated by transcript or proteomic data;gbkey=mRNA;gene=GAGE12G;product=G antigen 12G;transcript_id=gi|148491063
LKHW01000145.1	BestRefSeq	exon	17446	17566	.	+	.	ID=id207;Parent=rna30;Dbxref=GeneID:645073,Genbank:NM_001098409.1,HGNC:HGNC:31907,MIM:300731;Note=The RefSeq transcript has 2 substitutions%2C 1 frameshift compared to this genomic sequence;exception=annotated by transcript or proteomic data;gbkey=mRNA;gene=GAGE12G;product=G antigen 12G;transcript_id=gi|148491063
LKHW01000145.1	BestRefSeq	exon	20369	20494	.	+	.	ID=id208;Parent=rna30;Dbxref=GeneID:645073,Genbank:NM_001098409.1,HGNC:HGNC:31907,MIM:300731;Note=The RefSeq transcript has 2 substitutions%2C 1 frameshift compared to this genomic sequence;exception=annotated by transcript or proteomic data;gbkey=mRNA;gene=GAGE12G;product=G antigen 12G;transcript_id=gi|148491063
LKHW01000145.1	BestRefSeq	exon	22935	23051	.	+	.	ID=id209;Parent=rna30;Dbxref=GeneID:645073,Genbank:NM_001098409.1,HGNC:HGNC:31907,MIM:300731;Note=The RefSeq transcript has 2 substitutions%2C 1 frameshift compared to this genomic sequence;exception=annotated by transcript or proteomic data;gbkey=mRNA;gene=GAGE12G;product=G antigen 12G;transcript_id=gi|148491063
LKHW01000145.1	BestRefSeq	mRNA	15742	23051	.	+	.	ID=rna31;Parent=gene30;Dbxref=GeneID:729431,Genbank:NM_001098418.1,HGNC:HGNC:31905,MIM:300729;Name=gi|148529002;Note=The RefSeq transcript has 3 substitutions%2C 1 frameshift compared to this genomic sequence;exception=annotated by transcript or proteomic data;gbkey=mRNA;gene=GAGE12E;product=G antigen 12E;transcript_id=gi|148529002
LKHW01000145.1	BestRefSeq	exon	15742	15849	.	+	.	ID=id210;Parent=rna31;Dbxref=GeneID:729431,Genbank:NM_001098418.1,HGNC:HGNC:31905,MIM:300729;Note=The RefSeq transcript has 3 substitutions%2C 1 frameshift compared to this genomic sequence;exception=annotated by transcript or proteomic data;gbkey=mRNA;gene=GAGE12E;product=G antigen 12E;transcript_id=gi|148529002
LKHW01000145.1	BestRefSeq	exon	16889	16979	.	+	.	ID=id211;Parent=rna31;Dbxref=GeneID:729431,Genbank:NM_001098418.1,HGNC:HGNC:31905,MIM:300729;Note=The RefSeq transcript has 3 substitutions%2C 1 frameshift compared to this genomic sequence;exception=annotated by transcript or proteomic data;gbkey=mRNA;gene=GAGE12E;product=G antigen 12E;transcript_id=gi|148529002
LKHW01000145.1	BestRefSeq	exon	17446	17566	.	+	.	ID=id212;Parent=rna31;Dbxref=GeneID:729431,Genbank:NM_001098418.1,HGNC:HGNC:31905,MIM:300729;Note=The RefSeq transcript has 3 substitutions%2C 1 frameshift compared to this genomic sequence;exception=annotated by transcript or proteomic data;gbkey=mRNA;gene=GAGE12E;product=G antigen 12E;transcript_id=gi|148529002
LKHW01000145.1	BestRefSeq	exon	20369	20494	.	+	.	ID=id213;Parent=rna31;Dbxref=GeneID:729431,Genbank:NM_001098418.1,HGNC:HGNC:31905,MIM:300729;Note=The RefSeq transcript has 3 substitutions%2C 1 frameshift compared to this genomic sequence;exception=annotated by transcript or proteomic data;gbkey=mRNA;gene=GAGE12E;product=G antigen 12E;transcript_id=gi|148529002
LKHW01000145.1	BestRefSeq	exon	22935	23051	.	+	.	ID=id214;Parent=rna31;Dbxref=GeneID:729431,Genbank:NM_001098418.1,HGNC:HGNC:31905,MIM:300729;Note=The RefSeq transcript has 3 substitutions%2C 1 frameshift compared to this genomic sequence;exception=annotated by transcript or proteomic data;gbkey=mRNA;gene=GAGE12E;product=G antigen 12E;transcript_id=gi|148529002
LKHW01000145.1	BestRefSeq	CDS	16897	16979	.	+	0	ID=cds20;Parent=rna30;Dbxref=GeneID:645073,Genbank:NP_001091879.1,HGNC:HGNC:31907,MIM:300731;Name=NP_001091879.1;Note=The RefSeq protein has 1 substitution%2C 1 frameshift compared to this genomic sequence;exception=annotated by transcript or proteomic data;gbkey=CDS;gene=GAGE12G;product=G antigen 12G;protein_id=NP_001091879.1
LKHW01000145.1	BestRefSeq	CDS	17446	17566	.	+	1	ID=cds20;Parent=rna30;Dbxref=GeneID:645073,Genbank:NP_001091879.1,HGNC:HGNC:31907,MIM:300731;Name=NP_001091879.1;Note=The RefSeq protein has 1 substitution%2C 1 frameshift compared to this genomic sequence;exception=annotated by transcript or proteomic data;gbkey=CDS;gene=GAGE12G;product=G antigen 12G;protein_id=NP_001091879.1
LKHW01000145.1	BestRefSeq	CDS	20369	20494	.	+	0	ID=cds20;Parent=rna30;Dbxref=GeneID:645073,Genbank:NP_001091879.1,HGNC:HGNC:31907,MIM:300731;Name=NP_001091879.1;Note=The RefSeq protein has 1 substitution%2C 1 frameshift compared to this genomic sequence;exception=annotated by transcript or proteomic data;gbkey=CDS;gene=GAGE12G;product=G antigen 12G;protein_id=NP_001091879.1
LKHW01000145.1	BestRefSeq	CDS	22935	22957	.	+	0	ID=cds20;Parent=rna30;Dbxref=GeneID:645073,Genbank:NP_001091879.1,HGNC:HGNC:31907,MIM:300731;Name=NP_001091879.1;Note=The RefSeq protein has 1 substitution%2C 1 frameshift compared to this genomic sequence;exception=annotated by transcript or proteomic data;gbkey=CDS;gene=GAGE12G;product=G antigen 12G;protein_id=NP_001091879.1
LKHW01000145.1	BestRefSeq	CDS	16897	16979	.	+	0	ID=cds21;Parent=rna31;Dbxref=GeneID:729431,Genbank:NP_001091888.1,HGNC:HGNC:31905,MIM:300729;Name=NP_001091888.1;Note=The RefSeq protein has 2 substitutions%2C 1 frameshift compared to this genomic sequence;exception=annotated by transcript or proteomic data;gbkey=CDS;gene=GAGE12E;product=G antigen 12B/C/D/E;protein_id=NP_001091888.1
LKHW01000145.1	BestRefSeq	CDS	17446	17566	.	+	1	ID=cds21;Parent=rna31;Dbxref=GeneID:729431,Genbank:NP_001091888.1,HGNC:HGNC:31905,MIM:300729;Name=NP_001091888.1;Note=The RefSeq protein has 2 substitutions%2C 1 frameshift compared to this genomic sequence;exception=annotated by transcript or proteomic data;gbkey=CDS;gene=GAGE12E;product=G antigen 12B/C/D/E;protein_id=NP_001091888.1
LKHW01000145.1	BestRefSeq	CDS	20369	20494	.	+	0	ID=cds21;Parent=rna31;Dbxref=GeneID:729431,Genbank:NP_001091888.1,HGNC:HGNC:31905,MIM:300729;Name=NP_001091888.1;Note=The RefSeq protein has 2 substitutions%2C 1 frameshift compared to this genomic sequence;exception=annotated by transcript or proteomic data;gbkey=CDS;gene=GAGE12E;product=G antigen 12B/C/D/E;protein_id=NP_001091888.1
LKHW01000145.1	BestRefSeq	CDS	22935	22957	.	+	0	ID=cds21;Parent=rna31;Dbxref=GeneID:729431,Genbank:NP_001091888.1,HGNC:HGNC:31905,MIM:300729;Name=NP_001091888.1;Note=The RefSeq protein has 2 substitutions%2C 1 frameshift compared to this genomic sequence;exception=annotated by transcript or proteomic data;gbkey=CDS;gene=GAGE12E;product=G antigen 12B/C/D/E;protein_id=NP_001091888.1
###
LKHW01000145.1	BestRefSeq	gene	15742	23051	.	+	.	ID=gene32;Dbxref=GeneID:729442,HGNC:HGNC:31908,MIM:300732;Name=GAGE12H;description=G antigen 12H;gbkey=Gene;gene=GAGE12H
LKHW01000145.1	BestRefSeq	gene	15742	23051	.	+	.	ID=gene33;Dbxref=GeneID:645073,HGNC:HGNC:31907,MIM:300731;Name=GAGE12G;description=G antigen 12G;gbkey=Gene;gene=GAGE12G;gene_synonym=AL4,CT4.7,GAGE-12G
LKHW01000145.1	BestRefSeq	mRNA	15742	23051	.	+	.	ID=rna32;Parent=gene33;Dbxref=GeneID:645073,Genbank:NM_001098409.1,HGNC:HGNC:31907,MIM:300731;Name=gi|148491063;Note=The RefSeq transcript has 2 substitutions%2C 1 frameshift compared to this genomic sequence;exception=annotated by transcript or proteomic data;gbkey=mRNA;gene=GAGE12G;product=G antigen 12G;transcript_id=gi|148491063
LKHW01000145.1	BestRefSeq	exon	15742	15849	.	+	.	ID=id215;Parent=rna32;Dbxref=GeneID:645073,Genbank:NM_001098409.1,HGNC:HGNC:31907,MIM:300731;Note=The RefSeq transcript has 2 substitutions%2C 1 frameshift compared to this genomic sequence;exception=annotated by transcript or proteomic data;gbkey=mRNA;gene=GAGE12G;product=G antigen 12G;transcript_id=gi|148491063
LKHW01000145.1	BestRefSeq	exon	16889	16979	.	+	.	ID=id216;Parent=rna32;Dbxref=GeneID:645073,Genbank:NM_001098409.1,HGNC:HGNC:31907,MIM:300731;Note=The RefSeq transcript has 2 substitutions%2C 1 frameshift compared to this genomic sequence;exception=annotated by transcript or proteomic data;gbkey=mRNA;gene=GAGE12G;product=G antigen 12G;transcript_id=gi|148491063
LKHW01000145.1	BestRefSeq	exon	17446	17566	.	+	.	ID=id217;Parent=rna32;Dbxref=GeneID:645073,Genbank:NM_001098409.1,HGNC:HGNC:31907,MIM:300731;Note=The RefSeq transcript has 2 substitutions%2C 1 frameshift compared to this genomic sequence;exception=annotated by transcript or proteomic data;gbkey=mRNA;gene=GAGE12G;product=G antigen 12G;transcript_id=gi|148491063
LKHW01000145.1	BestRefSeq	exon	20369	20494	.	+	.	ID=id218;Parent=rna32;Dbxref=GeneID:645073,Genbank:NM_001098409.1,HGNC:HGNC:31907,MIM:300731;Note=The RefSeq transcript has 2 substitutions%2C 1 frameshift compared to this genomic sequence;exception=annotated by transcript or proteomic data;gbkey=mRNA;gene=GAGE12G;product=G antigen 12G;transcript_id=gi|148491063
LKHW01000145.1	BestRefSeq	exon	22935	23051	.	+	.	ID=id219;Parent=rna32;Dbxref=GeneID:645073,Genbank:NM_001098409.1,HGNC:HGNC:31907,MIM:300731;Note=The RefSeq transcript has 2 substitutions%2C 1 frameshift compared to this genomic sequence;exception=annotated by transcript or proteomic data;gbkey=mRNA;gene=GAGE12G;product=G antigen 12G;transcript_id=gi|148491063
LKHW01000145.1	BestRefSeq	mRNA	15742	23051	.	+	.	ID=rna33;Parent=gene32;Dbxref=GeneID:729442,Genbank:NM_001098410.1,HGNC:HGNC:31908,MIM:300732;Name=gi|148491083;Note=The RefSeq transcript has 4 substitutions%2C 1 frameshift compared to this genomic sequence;exception=annotated by transcript or proteomic data;gbkey=mRNA;gene=GAGE12H;product=G antigen 12H;transcript_id=gi|148491083
LKHW01000145.1	BestRefSeq	exon	15742	15849	.	+	.	ID=id220;Parent=rna33;Dbxref=GeneID:729442,Genbank:NM_001098410.1,HGNC:HGNC:31908,MIM:300732;Note=The RefSeq transcript has 4 substitutions%2C 1 frameshift compared to this genomic sequence;exception=annotated by transcript or proteomic data;gbkey=mRNA;gene=GAGE12H;product=G antigen 12H;transcript_id=gi|148491083
LKHW01000145.1	BestRefSeq	exon	16889	16979	.	+	.	ID=id221;Parent=rna33;Dbxref=GeneID:729442,Genbank:NM_001098410.1,HGNC:HGNC:31908,MIM:300732;Note=The RefSeq transcript has 4 substitutions%2C 1 frameshift compared to this genomic sequence;exception=annotated by transcript or proteomic data;gbkey=mRNA;gene=GAGE12H;product=G antigen 12H;transcript_id=gi|148491083
LKHW01000145.1	BestRefSeq	exon	17446	17566	.	+	.	ID=id222;Parent=rna33;Dbxref=GeneID:729442,Genbank:NM_001098410.1,HGNC:HGNC:31908,MIM:300732;Note=The RefSeq transcript has 4 substitutions%2C 1 frameshift compared to this genomic sequence;exception=annotated by transcript or proteomic data;gbkey=mRNA;gene=GAGE12H;product=G antigen 12H;transcript_id=gi|148491083
LKHW01000145.1	BestRefSeq	exon	20369	20494	.	+	.	ID=id223;Parent=rna33;Dbxref=GeneID:729442,Genbank:NM_001098410.1,HGNC:HGNC:31908,MIM:300732;Note=The RefSeq transcript has 4 substitutions%2C 1 frameshift compared to this genomic sequence;exception=annotated by transcript or proteomic data;gbkey=mRNA;gene=GAGE12H;product=G antigen 12H;transcript_id=gi|148491083
LKHW01000145.1	BestRefSeq	exon	22935	23051	.	+	.	ID=id224;Parent=rna33;Dbxref=GeneID:729442,Genbank:NM_001098410.1,HGNC:HGNC:31908,MIM:300732;Note=The RefSeq transcript has 4 substitutions%2C 1 frameshift compared to this genomic sequence;exception=annotated by transcript or proteomic data;gbkey=mRNA;gene=GAGE12H;product=G antigen 12H;transcript_id=gi|148491083
LKHW01000145.1	BestRefSeq	CDS	16897	16979	.	+	0	ID=cds22;Parent=rna32;Dbxref=GeneID:645073,Genbank:NP_001091879.1,HGNC:HGNC:31907,MIM:300731;Name=NP_001091879.1;Note=The RefSeq protein has 1 substitution%2C 1 frameshift compared to this genomic sequence;exception=annotated by transcript or proteomic data;gbkey=CDS;gene=GAGE12G;product=G antigen 12G;protein_id=NP_001091879.1
LKHW01000145.1	BestRefSeq	CDS	17446	17566	.	+	1	ID=cds22;Parent=rna32;Dbxref=GeneID:645073,Genbank:NP_001091879.1,HGNC:HGNC:31907,MIM:300731;Name=NP_001091879.1;Note=The RefSeq protein has 1 substitution%2C 1 frameshift compared to this genomic sequence;exception=annotated by transcript or proteomic data;gbkey=CDS;gene=GAGE12G;product=G antigen 12G;protein_id=NP_001091879.1
LKHW01000145.1	BestRefSeq	CDS	20369	20494	.	+	0	ID=cds22;Parent=rna32;Dbxref=GeneID:645073,Genbank:NP_001091879.1,HGNC:HGNC:31907,MIM:300731;Name=NP_001091879.1;Note=The RefSeq protein has 1 substitution%2C 1 frameshift compared to this genomic sequence;exception=annotated by transcript or proteomic data;gbkey=CDS;gene=GAGE12G;product=G antigen 12G;protein_id=NP_001091879.1
LKHW01000145.1	BestRefSeq	CDS	22935	22957	.	+	0	ID=cds22;Parent=rna32;Dbxref=GeneID:645073,Genbank:NP_001091879.1,HGNC:HGNC:31907,MIM:300731;Name=NP_001091879.1;Note=The RefSeq protein has 1 substitution%2C 1 frameshift compared to this genomic sequence;exception=annotated by transcript or proteomic data;gbkey=CDS;gene=GAGE12G;product=G antigen 12G;protein_id=NP_001091879.1
LKHW01000145.1	BestRefSeq	CDS	16897	16979	.	+	0	ID=cds23;Parent=rna33;Dbxref=GeneID:729442,Genbank:NP_001091880.1,HGNC:HGNC:31908,MIM:300732;Name=NP_001091880.1;Note=The RefSeq protein has 3 substitutions%2C 1 frameshift compared to this genomic sequence;exception=annotated by transcript or proteomic data;gbkey=CDS;gene=GAGE12H;product=G antigen 12H;protein_id=NP_001091880.1
LKHW01000145.1	BestRefSeq	CDS	17446	17566	.	+	1	ID=cds23;Parent=rna33;Dbxref=GeneID:729442,Genbank:NP_001091880.1,HGNC:HGNC:31908,MIM:300732;Name=NP_001091880.1;Note=The RefSeq protein has 3 substitutions%2C 1 frameshift compared to this genomic sequence;exception=annotated by transcript or proteomic data;gbkey=CDS;gene=GAGE12H;product=G antigen 12H;protein_id=NP_001091880.1
LKHW01000145.1	BestRefSeq	CDS	20369	20494	.	+	0	ID=cds23;Parent=rna33;Dbxref=GeneID:729442,Genbank:NP_001091880.1,HGNC:HGNC:31908,MIM:300732;Name=NP_001091880.1;Note=The RefSeq protein has 3 substitutions%2C 1 frameshift compared to this genomic sequence;exception=annotated by transcript or proteomic data;gbkey=CDS;gene=GAGE12H;product=G antigen 12H;protein_id=NP_001091880.1
LKHW01000145.1	BestRefSeq	CDS	22935	22957	.	+	0	ID=cds23;Parent=rna33;Dbxref=GeneID:729442,Genbank:NP_001091880.1,HGNC:HGNC:31908,MIM:300732;Name=NP_001091880.1;Note=The RefSeq protein has 3 substitutions%2C 1 frameshift compared to this genomic sequence;exception=annotated by transcript or proteomic data;gbkey=CDS;gene=GAGE12H;product=G antigen 12H;protein_id=NP_001091880.1
###
LKHW01000146.1	BestRefSeq	gene	25616	32915	.	+	.	ID=gene34;Dbxref=GeneID:2574,HGNC:HGNC:31958,HPRD:05029,MIM:300595;Name=GAGE2C;description=G antigen 2C;gbkey=Gene;gene=GAGE2C;gene_synonym=CT4.2,GAGE-2,GAGE-2C,GAGE2
LKHW01000146.1	BestRefSeq	mRNA	25616	32915	.	+	.	ID=rna34;Parent=gene34;Dbxref=GeneID:2574,Genbank:NM_001472.2,HGNC:HGNC:31958,HPRD:05029,MIM:300595;Name=gi|98985825;Note=The RefSeq transcript has 1 substitution compared to this genomic sequence;exception=annotated by transcript or proteomic data;gbkey=mRNA;gene=GAGE2C;product=G antigen 2C;transcript_id=gi|98985825
LKHW01000146.1	BestRefSeq	exon	25616	25690	.	+	.	ID=id225;Parent=rna34;Dbxref=GeneID:2574,Genbank:NM_001472.2,HGNC:HGNC:31958,HPRD:05029,MIM:300595;Note=The RefSeq transcript has 1 substitution compared to this genomic sequence;exception=annotated by transcript or proteomic data;gbkey=mRNA;gene=GAGE2C;product=G antigen 2C;transcript_id=gi|98985825
LKHW01000146.1	BestRefSeq	exon	26728	26816	.	+	.	ID=id226;Parent=rna34;Dbxref=GeneID:2574,Genbank:NM_001472.2,HGNC:HGNC:31958,HPRD:05029,MIM:300595;Note=The RefSeq transcript has 1 substitution compared to this genomic sequence;exception=annotated by transcript or proteomic data;gbkey=mRNA;gene=GAGE2C;product=G antigen 2C;transcript_id=gi|98985825
LKHW01000146.1	BestRefSeq	exon	27282	27402	.	+	.	ID=id227;Parent=rna34;Dbxref=GeneID:2574,Genbank:NM_001472.2,HGNC:HGNC:31958,HPRD:05029,MIM:300595;Note=The RefSeq transcript has 1 substitution compared to this genomic sequence;exception=annotated by transcript or proteomic data;gbkey=mRNA;gene=GAGE2C;product=G antigen 2C;transcript_id=gi|98985825
LKHW01000146.1	BestRefSeq	exon	30223	30348	.	+	.	ID=id228;Parent=rna34;Dbxref=GeneID:2574,Genbank:NM_001472.2,HGNC:HGNC:31958,HPRD:05029,MIM:300595;Note=The RefSeq transcript has 1 substitution compared to this genomic sequence;exception=annotated by transcript or proteomic data;gbkey=mRNA;gene=GAGE2C;product=G antigen 2C;transcript_id=gi|98985825
LKHW01000146.1	BestRefSeq	exon	32789	32915	.	+	.	ID=id229;Parent=rna34;Dbxref=GeneID:2574,Genbank:NM_001472.2,HGNC:HGNC:31958,HPRD:05029,MIM:300595;Note=The RefSeq transcript has 1 substitution compared to this genomic sequence;exception=annotated by transcript or proteomic data;gbkey=mRNA;gene=GAGE2C;product=G antigen 2C;transcript_id=gi|98985825
LKHW01000146.1	BestRefSeq	gene	25627	32905	.	+	.	ID=gene35;Dbxref=GeneID:100101629,HGNC:HGNC:4106,HPRD:06574,MIM:300638;Name=GAGE8;description=G antigen 8;gbkey=Gene;gene=GAGE8;gene_synonym=CT4.8,GAGE-8
LKHW01000146.1	BestRefSeq	mRNA	25627	32905	.	+	.	ID=rna35;Parent=gene35;Dbxref=GeneID:100101629,Genbank:NM_012196.1,HGNC:HGNC:4106,HPRD:06574,MIM:300638;Name=gi|7705378;Note=The RefSeq transcript has 1 substitution compared to this genomic sequence;exception=annotated by transcript or proteomic data;gbkey=mRNA;gene=GAGE8;product=G antigen 8;transcript_id=gi|7705378
LKHW01000146.1	BestRefSeq	exon	25627	25690	.	+	.	ID=id230;Parent=rna35;Dbxref=GeneID:100101629,Genbank:NM_012196.1,HGNC:HGNC:4106,HPRD:06574,MIM:300638;Note=The RefSeq transcript has 1 substitution compared to this genomic sequence;exception=annotated by transcript or proteomic data;gbkey=mRNA;gene=GAGE8;product=G antigen 8;transcript_id=gi|7705378
LKHW01000146.1	BestRefSeq	exon	26728	26816	.	+	.	ID=id231;Parent=rna35;Dbxref=GeneID:100101629,Genbank:NM_012196.1,HGNC:HGNC:4106,HPRD:06574,MIM:300638;Note=The RefSeq transcript has 1 substitution compared to this genomic sequence;exception=annotated by transcript or proteomic data;gbkey=mRNA;gene=GAGE8;product=G antigen 8;transcript_id=gi|7705378
LKHW01000146.1	BestRefSeq	exon	27282	27402	.	+	.	ID=id232;Parent=rna35;Dbxref=GeneID:100101629,Genbank:NM_012196.1,HGNC:HGNC:4106,HPRD:06574,MIM:300638;Note=The RefSeq transcript has 1 substitution compared to this genomic sequence;exception=annotated by transcript or proteomic data;gbkey=mRNA;gene=GAGE8;product=G antigen 8;transcript_id=gi|7705378
LKHW01000146.1	BestRefSeq	exon	30223	30348	.	+	.	ID=id233;Parent=rna35;Dbxref=GeneID:100101629,Genbank:NM_012196.1,HGNC:HGNC:4106,HPRD:06574,MIM:300638;Note=The RefSeq transcript has 1 substitution compared to this genomic sequence;exception=annotated by transcript or proteomic data;gbkey=mRNA;gene=GAGE8;product=G antigen 8;transcript_id=gi|7705378
LKHW01000146.1	BestRefSeq	exon	32789	32905	.	+	.	ID=id234;Parent=rna35;Dbxref=GeneID:100101629,Genbank:NM_012196.1,HGNC:HGNC:4106,HPRD:06574,MIM:300638;Note=The RefSeq transcript has 1 substitution compared to this genomic sequence;exception=annotated by transcript or proteomic data;gbkey=mRNA;gene=GAGE8;product=G antigen 8;transcript_id=gi|7705378
LKHW01000146.1	BestRefSeq	CDS	26736	26816	.	+	0	ID=cds24;Parent=rna35;Dbxref=GeneID:2574,Genbank:NP_001463.1,GeneID:100101629,HGNC:HGNC:4106,HPRD:06574,MIM:300638;Name=NP_001463.1;gbkey=CDS;gene=GAGE8;product=G antigen 2B/2C;protein_id=NP_001463.1
LKHW01000146.1	BestRefSeq	CDS	27282	27402	.	+	0	ID=cds24;Parent=rna35;Dbxref=GeneID:2574,Genbank:NP_001463.1,GeneID:100101629,HGNC:HGNC:4106,HPRD:06574,MIM:300638;Name=NP_001463.1;gbkey=CDS;gene=GAGE8;product=G antigen 2B/2C;protein_id=NP_001463.1
LKHW01000146.1	BestRefSeq	CDS	30223	30348	.	+	2	ID=cds24;Parent=rna35;Dbxref=GeneID:2574,Genbank:NP_001463.1,GeneID:100101629,HGNC:HGNC:4106,HPRD:06574,MIM:300638;Name=NP_001463.1;gbkey=CDS;gene=GAGE8;product=G antigen 2B/2C;protein_id=NP_001463.1
LKHW01000146.1	BestRefSeq	CDS	32789	32811	.	+	2	ID=cds24;Parent=rna35;Dbxref=GeneID:2574,Genbank:NP_001463.1,GeneID:100101629,HGNC:HGNC:4106,HPRD:06574,MIM:300638;Name=NP_001463.1;gbkey=CDS;gene=GAGE8;product=G antigen 2B/2C;protein_id=NP_001463.1
LKHW01000146.1	BestRefSeq	CDS	26736	26816	.	+	0	ID=cds25;Parent=rna35;Dbxref=GeneID:100101629,Genbank:NP_036328.1,HGNC:HGNC:4106,HPRD:06574,MIM:300638;Name=NP_036328.1;Note=The RefSeq protein has 1 substitution compared to this genomic sequence;exception=annotated by transcript or proteomic data;gbkey=CDS;gene=GAGE8;product=G antigen 2D;protein_id=NP_036328.1
LKHW01000146.1	BestRefSeq	CDS	27282	27402	.	+	0	ID=cds25;Parent=rna35;Dbxref=GeneID:100101629,Genbank:NP_036328.1,HGNC:HGNC:4106,HPRD:06574,MIM:300638;Name=NP_036328.1;Note=The RefSeq protein has 1 substitution compared to this genomic sequence;exception=annotated by transcript or proteomic data;gbkey=CDS;gene=GAGE8;product=G antigen 2D;protein_id=NP_036328.1
LKHW01000146.1	BestRefSeq	CDS	30223	30348	.	+	2	ID=cds25;Parent=rna35;Dbxref=GeneID:100101629,Genbank:NP_036328.1,HGNC:HGNC:4106,HPRD:06574,MIM:300638;Name=NP_036328.1;Note=The RefSeq protein has 1 substitution compared to this genomic sequence;exception=annotated by transcript or proteomic data;gbkey=CDS;gene=GAGE8;product=G antigen 2D;protein_id=NP_036328.1
LKHW01000146.1	BestRefSeq	CDS	32789	32811	.	+	2	ID=cds25;Parent=rna35;Dbxref=GeneID:100101629,Genbank:NP_036328.1,HGNC:HGNC:4106,HPRD:06574,MIM:300638;Name=NP_036328.1;Note=The RefSeq protein has 1 substitution compared to this genomic sequence;exception=annotated by transcript or proteomic data;gbkey=CDS;gene=GAGE8;product=G antigen 2D;protein_id=NP_036328.1
###
LKHW01000146.1	BestRefSeq	gene	25616	32915	.	+	.	ID=gene36;Dbxref=GeneID:2574,HGNC:HGNC:31958,HPRD:05029,MIM:300595;Name=GAGE2C;description=G antigen 2C;gbkey=Gene;gene=GAGE2C;gene_synonym=CT4.2,GAGE-2,GAGE-2C,GAGE2
LKHW01000146.1	BestRefSeq	mRNA	25616	32915	.	+	.	ID=rna36;Parent=gene36;Dbxref=GeneID:2574,Genbank:NM_001472.2,HGNC:HGNC:31958,HPRD:05029,MIM:300595;Name=gi|98985825;Note=The RefSeq transcript has 1 substitution compared to this genomic sequence;exception=annotated by transcript or proteomic data;gbkey=mRNA;gene=GAGE2C;product=G antigen 2C;transcript_id=gi|98985825
LKHW01000146.1	BestRefSeq	exon	25616	25690	.	+	.	ID=id235;Parent=rna36;Dbxref=GeneID:2574,Genbank:NM_001472.2,HGNC:HGNC:31958,HPRD:05029,MIM:300595;Note=The RefSeq transcript has 1 substitution compared to this genomic sequence;exception=annotated by transcript or proteomic data;gbkey=mRNA;gene=GAGE2C;product=G antigen 2C;transcript_id=gi|98985825
LKHW01000146.1	BestRefSeq	exon	26728	26816	.	+	.	ID=id236;Parent=rna36;Dbxref=GeneID:2574,Genbank:NM_001472.2,HGNC:HGNC:31958,HPRD:05029,MIM:300595;Note=The RefSeq transcript has 1 substitution compared to this genomic sequence;exception=annotated by transcript or proteomic data;gbkey=mRNA;gene=GAGE2C;product=G antigen 2C;transcript_id=gi|98985825
LKHW01000146.1	BestRefSeq	exon	27282	27402	.	+	.	ID=id237;Parent=rna36;Dbxref=GeneID:2574,Genbank:NM_001472.2,HGNC:HGNC:31958,HPRD:05029,MIM:300595;Note=The RefSeq transcript has 1 substitution compared to this genomic sequence;exception=annotated by transcript or proteomic data;gbkey=mRNA;gene=GAGE2C;product=G antigen 2C;transcript_id=gi|98985825
LKHW01000146.1	BestRefSeq	exon	30223	30348	.	+	.	ID=id238;Parent=rna36;Dbxref=GeneID:2574,Genbank:NM_001472.2,HGNC:HGNC:31958,HPRD:05029,MIM:300595;Note=The RefSeq transcript has 1 substitution compared to this genomic sequence;exception=annotated by transcript or proteomic data;gbkey=mRNA;gene=GAGE2C;product=G antigen 2C;transcript_id=gi|98985825
LKHW01000146.1	BestRefSeq	exon	32789	32915	.	+	.	ID=id239;Parent=rna36;Dbxref=GeneID:2574,Genbank:NM_001472.2,HGNC:HGNC:31958,HPRD:05029,MIM:300595;Note=The RefSeq transcript has 1 substitution compared to this genomic sequence;exception=annotated by transcript or proteomic data;gbkey=mRNA;gene=GAGE2C;product=G antigen 2C;transcript_id=gi|98985825
LKHW01000146.1	BestRefSeq	gene	25616	32886	.	+	.	ID=gene37;Dbxref=GeneID:645037,HGNC:HGNC:31957,MIM:300726;Name=GAGE2B;description=G antigen 2B;gbkey=Gene;gene=GAGE2B;gene_synonym=CT4.2,GAGE-2,GAGE-2B
LKHW01000146.1	BestRefSeq	mRNA	25616	32886	.	+	.	ID=rna37;Parent=gene37;Dbxref=GeneID:645037,Genbank:NM_001098411.3,HGNC:HGNC:31957,MIM:300726;Name=gi|187937177;Note=The RefSeq transcript has 2 substitutions compared to this genomic sequence;exception=annotated by transcript or proteomic data;gbkey=mRNA;gene=GAGE2B;product=G antigen 2B;transcript_id=gi|187937177
LKHW01000146.1	BestRefSeq	exon	25616	25690	.	+	.	ID=id240;Parent=rna37;Dbxref=GeneID:645037,Genbank:NM_001098411.3,HGNC:HGNC:31957,MIM:300726;Note=The RefSeq transcript has 2 substitutions compared to this genomic sequence;exception=annotated by transcript or proteomic data;gbkey=mRNA;gene=GAGE2B;product=G antigen 2B;transcript_id=gi|187937177
LKHW01000146.1	BestRefSeq	exon	26728	26816	.	+	.	ID=id241;Parent=rna37;Dbxref=GeneID:645037,Genbank:NM_001098411.3,HGNC:HGNC:31957,MIM:300726;Note=The RefSeq transcript has 2 substitutions compared to this genomic sequence;exception=annotated by transcript or proteomic data;gbkey=mRNA;gene=GAGE2B;product=G antigen 2B;transcript_id=gi|187937177
LKHW01000146.1	BestRefSeq	exon	27282	27402	.	+	.	ID=id242;Parent=rna37;Dbxref=GeneID:645037,Genbank:NM_001098411.3,HGNC:HGNC:31957,MIM:300726;Note=The RefSeq transcript has 2 substitutions compared to this genomic sequence;exception=annotated by transcript or proteomic data;gbkey=mRNA;gene=GAGE2B;product=G antigen 2B;transcript_id=gi|187937177
LKHW01000146.1	BestRefSeq	exon	30223	30348	.	+	.	ID=id243;Parent=rna37;Dbxref=GeneID:645037,Genbank:NM_001098411.3,HGNC:HGNC:31957,MIM:300726;Note=The RefSeq transcript has 2 substitutions compared to this genomic sequence;exception=annotated by transcript or proteomic data;gbkey=mRNA;gene=GAGE2B;product=G antigen 2B;transcript_id=gi|187937177
LKHW01000146.1	BestRefSeq	exon	32789	32886	.	+	.	ID=id244;Parent=rna37;Dbxref=GeneID:645037,Genbank:NM_001098411.3,HGNC:HGNC:31957,MIM:300726;Note=The RefSeq transcript has 2 substitutions compared to this genomic sequence;exception=annotated by transcript or proteomic data;gbkey=mRNA;gene=GAGE2B;product=G antigen 2B;transcript_id=gi|187937177
LKHW01000146.1	BestRefSeq	CDS	26736	26816	.	+	0	ID=cds26;Parent=rna37;Dbxref=GeneID:645037,Genbank:NP_001091881.1,HGNC:HGNC:31957,MIM:300726;Name=NP_001091881.1;gbkey=CDS;gene=GAGE2B;product=G antigen 2B/2C;protein_id=NP_001091881.1
LKHW01000146.1	BestRefSeq	CDS	27282	27402	.	+	0	ID=cds26;Parent=rna37;Dbxref=GeneID:645037,Genbank:NP_001091881.1,HGNC:HGNC:31957,MIM:300726;Name=NP_001091881.1;gbkey=CDS;gene=GAGE2B;product=G antigen 2B/2C;protein_id=NP_001091881.1
LKHW01000146.1	BestRefSeq	CDS	30223	30348	.	+	2	ID=cds26;Parent=rna37;Dbxref=GeneID:645037,Genbank:NP_001091881.1,HGNC:HGNC:31957,MIM:300726;Name=NP_001091881.1;gbkey=CDS;gene=GAGE2B;product=G antigen 2B/2C;protein_id=NP_001091881.1
LKHW01000146.1	BestRefSeq	CDS	32789	32811	.	+	2	ID=cds26;Parent=rna37;Dbxref=GeneID:645037,Genbank:NP_001091881.1,HGNC:HGNC:31957,MIM:300726;Name=NP_001091881.1;gbkey=CDS;gene=GAGE2B;product=G antigen 2B/2C;protein_id=NP_001091881.1
LKHW01000146.1	BestRefSeq	CDS	26736	26816	.	+	0	ID=cds27;Parent=rna37;Dbxref=GeneID:2574,Genbank:NP_001463.1,GeneID:645037,HGNC:HGNC:31957,MIM:300726;Name=NP_001463.1;gbkey=CDS;gene=GAGE2B;product=G antigen 2B/2C;protein_id=NP_001463.1
LKHW01000146.1	BestRefSeq	CDS	27282	27402	.	+	0	ID=cds27;Parent=rna37;Dbxref=GeneID:2574,Genbank:NP_001463.1,GeneID:645037,HGNC:HGNC:31957,MIM:300726;Name=NP_001463.1;gbkey=CDS;gene=GAGE2B;product=G antigen 2B/2C;protein_id=NP_001463.1
LKHW01000146.1	BestRefSeq	CDS	30223	30348	.	+	2	ID=cds27;Parent=rna37;Dbxref=GeneID:2574,Genbank:NP_001463.1,GeneID:645037,HGNC:HGNC:31957,MIM:300726;Name=NP_001463.1;gbkey=CDS;gene=GAGE2B;product=G antigen 2B/2C;protein_id=NP_001463.1
LKHW01000146.1	BestRefSeq	CDS	32789	32811	.	+	2	ID=cds27;Parent=rna37;Dbxref=GeneID:2574,Genbank:NP_001463.1,GeneID:645037,HGNC:HGNC:31957,MIM:300726;Name=NP_001463.1;gbkey=CDS;gene=GAGE2B;product=G antigen 2B/2C;protein_id=NP_001463.1
###
LKHW01000146.1	BestRefSeq	gene	25616	32915	.	+	.	ID=gene38;Dbxref=GeneID:2574,HGNC:HGNC:31958,HPRD:05029,MIM:300595;Name=GAGE2C;description=G antigen 2C;gbkey=Gene;gene=GAGE2C;gene_synonym=CT4.2,GAGE-2,GAGE-2C,GAGE2
LKHW01000146.1	BestRefSeq	mRNA	25616	32915	.	+	.	ID=rna38;Parent=gene38;Dbxref=GeneID:2574,Genbank:NM_001472.2,HGNC:HGNC:31958,HPRD:05029,MIM:300595;Name=gi|98985825;Note=The RefSeq transcript has 1 substitution compared to this genomic sequence;exception=annotated by transcript or proteomic data;gbkey=mRNA;gene=GAGE2C;product=G antigen 2C;transcript_id=gi|98985825
LKHW01000146.1	BestRefSeq	exon	25616	25690	.	+	.	ID=id245;Parent=rna38;Dbxref=GeneID:2574,Genbank:NM_001472.2,HGNC:HGNC:31958,HPRD:05029,MIM:300595;Note=The RefSeq transcript has 1 substitution compared to this genomic sequence;exception=annotated by transcript or proteomic data;gbkey=mRNA;gene=GAGE2C;product=G antigen 2C;transcript_id=gi|98985825
LKHW01000146.1	BestRefSeq	exon	26728	26816	.	+	.	ID=id246;Parent=rna38;Dbxref=GeneID:2574,Genbank:NM_001472.2,HGNC:HGNC:31958,HPRD:05029,MIM:300595;Note=The RefSeq transcript has 1 substitution compared to this genomic sequence;exception=annotated by transcript or proteomic data;gbkey=mRNA;gene=GAGE2C;product=G antigen 2C;transcript_id=gi|98985825
LKHW01000146.1	BestRefSeq	exon	27282	27402	.	+	.	ID=id247;Parent=rna38;Dbxref=GeneID:2574,Genbank:NM_001472.2,HGNC:HGNC:31958,HPRD:05029,MIM:300595;Note=The RefSeq transcript has 1 substitution compared to this genomic sequence;exception=annotated by transcript or proteomic data;gbkey=mRNA;gene=GAGE2C;product=G antigen 2C;transcript_id=gi|98985825
LKHW01000146.1	BestRefSeq	exon	30223	30348	.	+	.	ID=id248;Parent=rna38;Dbxref=GeneID:2574,Genbank:NM_001472.2,HGNC:HGNC:31958,HPRD:05029,MIM:300595;Note=The RefSeq transcript has 1 substitution compared to this genomic sequence;exception=annotated by transcript or proteomic data;gbkey=mRNA;gene=GAGE2C;product=G antigen 2C;transcript_id=gi|98985825
LKHW01000146.1	BestRefSeq	exon	32789	32915	.	+	.	ID=id249;Parent=rna38;Dbxref=GeneID:2574,Genbank:NM_001472.2,HGNC:HGNC:31958,HPRD:05029,MIM:300595;Note=The RefSeq transcript has 1 substitution compared to this genomic sequence;exception=annotated by transcript or proteomic data;gbkey=mRNA;gene=GAGE2C;product=G antigen 2C;transcript_id=gi|98985825
LKHW01000146.1	BestRefSeq	gene	25627	32905	.	+	.	ID=gene39;Dbxref=GeneID:26749,HGNC:HGNC:31960,MIM:300736;Name=GAGE2E;description=G antigen 2E;gbkey=Gene;gene=GAGE2E;gene_synonym=GAGE-2E,GAGE8
LKHW01000146.1	BestRefSeq	mRNA	25627	32905	.	+	.	ID=rna39;Parent=gene39;Dbxref=GeneID:26749,Genbank:NM_001127200.1,HGNC:HGNC:31960,MIM:300736;Name=gi|187608829;Note=The RefSeq transcript has 2 substitutions compared to this genomic sequence;exception=annotated by transcript or proteomic data;gbkey=mRNA;gene=GAGE2E;product=G antigen 2E;transcript_id=gi|187608829
LKHW01000146.1	BestRefSeq	exon	25627	25690	.	+	.	ID=id250;Parent=rna39;Dbxref=GeneID:26749,Genbank:NM_001127200.1,HGNC:HGNC:31960,MIM:300736;Note=The RefSeq transcript has 2 substitutions compared to this genomic sequence;exception=annotated by transcript or proteomic data;gbkey=mRNA;gene=GAGE2E;product=G antigen 2E;transcript_id=gi|187608829
LKHW01000146.1	BestRefSeq	exon	26728	26816	.	+	.	ID=id251;Parent=rna39;Dbxref=GeneID:26749,Genbank:NM_001127200.1,HGNC:HGNC:31960,MIM:300736;Note=The RefSeq transcript has 2 substitutions compared to this genomic sequence;exception=annotated by transcript or proteomic data;gbkey=mRNA;gene=GAGE2E;product=G antigen 2E;transcript_id=gi|187608829
LKHW01000146.1	BestRefSeq	exon	27282	27402	.	+	.	ID=id252;Parent=rna39;Dbxref=GeneID:26749,Genbank:NM_001127200.1,HGNC:HGNC:31960,MIM:300736;Note=The RefSeq transcript has 2 substitutions compared to this genomic sequence;exception=annotated by transcript or proteomic data;gbkey=mRNA;gene=GAGE2E;product=G antigen 2E;transcript_id=gi|187608829
LKHW01000146.1	BestRefSeq	exon	30223	30348	.	+	.	ID=id253;Parent=rna39;Dbxref=GeneID:26749,Genbank:NM_001127200.1,HGNC:HGNC:31960,MIM:300736;Note=The RefSeq transcript has 2 substitutions compared to this genomic sequence;exception=annotated by transcript or proteomic data;gbkey=mRNA;gene=GAGE2E;product=G antigen 2E;transcript_id=gi|187608829
LKHW01000146.1	BestRefSeq	exon	32789	32905	.	+	.	ID=id254;Parent=rna39;Dbxref=GeneID:26749,Genbank:NM_001127200.1,HGNC:HGNC:31960,MIM:300736;Note=The RefSeq transcript has 2 substitutions compared to this genomic sequence;exception=annotated by transcript or proteomic data;gbkey=mRNA;gene=GAGE2E;product=G antigen 2E;transcript_id=gi|187608829
LKHW01000146.1	BestRefSeq	CDS	26736	26816	.	+	0	ID=cds28;Parent=rna39;Dbxref=GeneID:26749,Genbank:NP_001120672.1,HGNC:HGNC:31960,MIM:300736;Name=NP_001120672.1;Note=The RefSeq protein has 2 substitutions compared to this genomic sequence;exception=annotated by transcript or proteomic data;gbkey=CDS;gene=GAGE2E;product=G antigen 2E;protein_id=NP_001120672.1
LKHW01000146.1	BestRefSeq	CDS	27282	27402	.	+	0	ID=cds28;Parent=rna39;Dbxref=GeneID:26749,Genbank:NP_001120672.1,HGNC:HGNC:31960,MIM:300736;Name=NP_001120672.1;Note=The RefSeq protein has 2 substitutions compared to this genomic sequence;exception=annotated by transcript or proteomic data;gbkey=CDS;gene=GAGE2E;product=G antigen 2E;protein_id=NP_001120672.1
LKHW01000146.1	BestRefSeq	CDS	30223	30348	.	+	2	ID=cds28;Parent=rna39;Dbxref=GeneID:26749,Genbank:NP_001120672.1,HGNC:HGNC:31960,MIM:300736;Name=NP_001120672.1;Note=The RefSeq protein has 2 substitutions compared to this genomic sequence;exception=annotated by transcript or proteomic data;gbkey=CDS;gene=GAGE2E;product=G antigen 2E;protein_id=NP_001120672.1
LKHW01000146.1	BestRefSeq	CDS	32789	32811	.	+	2	ID=cds28;Parent=rna39;Dbxref=GeneID:26749,Genbank:NP_001120672.1,HGNC:HGNC:31960,MIM:300736;Name=NP_001120672.1;Note=The RefSeq protein has 2 substitutions compared to this genomic sequence;exception=annotated by transcript or proteomic data;gbkey=CDS;gene=GAGE2E;product=G antigen 2E;protein_id=NP_001120672.1
LKHW01000146.1	BestRefSeq	CDS	26736	26816	.	+	0	ID=cds29;Parent=rna39;Dbxref=GeneID:2574,Genbank:NP_001463.1,GeneID:26749,HGNC:HGNC:31960,MIM:300736;Name=NP_001463.1;gbkey=CDS;gene=GAGE2E;product=G antigen 2B/2C;protein_id=NP_001463.1
LKHW01000146.1	BestRefSeq	CDS	27282	27402	.	+	0	ID=cds29;Parent=rna39;Dbxref=GeneID:2574,Genbank:NP_001463.1,GeneID:26749,HGNC:HGNC:31960,MIM:300736;Name=NP_001463.1;gbkey=CDS;gene=GAGE2E;product=G antigen 2B/2C;protein_id=NP_001463.1
LKHW01000146.1	BestRefSeq	CDS	30223	30348	.	+	2	ID=cds29;Parent=rna39;Dbxref=GeneID:2574,Genbank:NP_001463.1,GeneID:26749,HGNC:HGNC:31960,MIM:300736;Name=NP_001463.1;gbkey=CDS;gene=GAGE2E;product=G antigen 2B/2C;protein_id=NP_001463.1
LKHW01000146.1	BestRefSeq	CDS	32789	32811	.	+	2	ID=cds29;Parent=rna39;Dbxref=GeneID:2574,Genbank:NP_001463.1,GeneID:26749,HGNC:HGNC:31960,MIM:300736;Name=NP_001463.1;gbkey=CDS;gene=GAGE2E;product=G antigen 2B/2C;protein_id=NP_001463.1
###
LKHW01000146.1	BestRefSeq	gene	25585	32905	.	+	.	ID=gene40;Dbxref=GeneID:729408,HGNC:HGNC:31959,MIM:300735;Name=GAGE2D;description=G antigen 2D;gbkey=Gene;gene=GAGE2D;gene_synonym=CT4.8,GAGE-2D,GAGE-8,GAGE8
LKHW01000146.1	BestRefSeq	mRNA	25585	32905	.	+	.	ID=rna40;Parent=gene40;Dbxref=GeneID:729408,Genbank:NM_001098407.1,HGNC:HGNC:31959,MIM:300735;Name=gi|148491075;Note=The RefSeq transcript has 2 substitutions%2C 1 non-frameshifting indel compared to this genomic sequence;exception=annotated by transcript or proteomic data;gbkey=mRNA;gene=GAGE2D;product=G antigen 2D;transcript_id=gi|148491075
LKHW01000146.1	BestRefSeq	exon	25585	25690	.	+	.	ID=id255;Parent=rna40;Dbxref=GeneID:729408,Genbank:NM_001098407.1,HGNC:HGNC:31959,MIM:300735;Note=The RefSeq transcript has 2 substitutions%2C 1 non-frameshifting indel compared to this genomic sequence;exception=annotated by transcript or proteomic data;gbkey=mRNA;gene=GAGE2D;product=G antigen 2D;transcript_id=gi|148491075
LKHW01000146.1	BestRefSeq	exon	26728	26816	.	+	.	ID=id256;Parent=rna40;Dbxref=GeneID:729408,Genbank:NM_001098407.1,HGNC:HGNC:31959,MIM:300735;Note=The RefSeq transcript has 2 substitutions%2C 1 non-frameshifting indel compared to this genomic sequence;exception=annotated by transcript or proteomic data;gbkey=mRNA;gene=GAGE2D;product=G antigen 2D;transcript_id=gi|148491075
LKHW01000146.1	BestRefSeq	exon	27282	27402	.	+	.	ID=id257;Parent=rna40;Dbxref=GeneID:729408,Genbank:NM_001098407.1,HGNC:HGNC:31959,MIM:300735;Note=The RefSeq transcript has 2 substitutions%2C 1 non-frameshifting indel compared to this genomic sequence;exception=annotated by transcript or proteomic data;gbkey=mRNA;gene=GAGE2D;product=G antigen 2D;transcript_id=gi|148491075
LKHW01000146.1	BestRefSeq	exon	30223	30348	.	+	.	ID=id258;Parent=rna40;Dbxref=GeneID:729408,Genbank:NM_001098407.1,HGNC:HGNC:31959,MIM:300735;Note=The RefSeq transcript has 2 substitutions%2C 1 non-frameshifting indel compared to this genomic sequence;exception=annotated by transcript or proteomic data;gbkey=mRNA;gene=GAGE2D;product=G antigen 2D;transcript_id=gi|148491075
LKHW01000146.1	BestRefSeq	exon	32789	32905	.	+	.	ID=id259;Parent=rna40;Dbxref=GeneID:729408,Genbank:NM_001098407.1,HGNC:HGNC:31959,MIM:300735;Note=The RefSeq transcript has 2 substitutions%2C 1 non-frameshifting indel compared to this genomic sequence;exception=annotated by transcript or proteomic data;gbkey=mRNA;gene=GAGE2D;product=G antigen 2D;transcript_id=gi|148491075
LKHW01000146.1	BestRefSeq	gene	25616	32886	.	+	.	ID=gene41;Dbxref=GeneID:645037,HGNC:HGNC:31957,MIM:300726;Name=GAGE2B;description=G antigen 2B;gbkey=Gene;gene=GAGE2B;gene_synonym=CT4.2,GAGE-2,GAGE-2B
LKHW01000146.1	BestRefSeq	mRNA	25616	32886	.	+	.	ID=rna41;Parent=gene41;Dbxref=GeneID:645037,Genbank:NM_001098411.3,HGNC:HGNC:31957,MIM:300726;Name=gi|187937177;Note=The RefSeq transcript has 2 substitutions compared to this genomic sequence;exception=annotated by transcript or proteomic data;gbkey=mRNA;gene=GAGE2B;product=G antigen 2B;transcript_id=gi|187937177
LKHW01000146.1	BestRefSeq	exon	25616	25690	.	+	.	ID=id260;Parent=rna41;Dbxref=GeneID:645037,Genbank:NM_001098411.3,HGNC:HGNC:31957,MIM:300726;Note=The RefSeq transcript has 2 substitutions compared to this genomic sequence;exception=annotated by transcript or proteomic data;gbkey=mRNA;gene=GAGE2B;product=G antigen 2B;transcript_id=gi|187937177
LKHW01000146.1	BestRefSeq	exon	26728	26816	.	+	.	ID=id261;Parent=rna41;Dbxref=GeneID:645037,Genbank:NM_001098411.3,HGNC:HGNC:31957,MIM:300726;Note=The RefSeq transcript has 2 substitutions compared to this genomic sequence;exception=annotated by transcript or proteomic data;gbkey=mRNA;gene=GAGE2B;product=G antigen 2B;transcript_id=gi|187937177
LKHW01000146.1	BestRefSeq	exon	27282	27402	.	+	.	ID=id262;Parent=rna41;Dbxref=GeneID:645037,Genbank:NM_001098411.3,HGNC:HGNC:31957,MIM:300726;Note=The RefSeq transcript has 2 substitutions compared to this genomic sequence;exception=annotated by transcript or proteomic data;gbkey=mRNA;gene=GAGE2B;product=G antigen 2B;transcript_id=gi|187937177
LKHW01000146.1	BestRefSeq	exon	30223	30348	.	+	.	ID=id263;Parent=rna41;Dbxref=GeneID:645037,Genbank:NM_001098411.3,HGNC:HGNC:31957,MIM:300726;Note=The RefSeq transcript has 2 substitutions compared to this genomic sequence;exception=annotated by transcript or proteomic data;gbkey=mRNA;gene=GAGE2B;product=G antigen 2B;transcript_id=gi|187937177
LKHW01000146.1	BestRefSeq	exon	32789	32886	.	+	.	ID=id264;Parent=rna41;Dbxref=GeneID:645037,Genbank:NM_001098411.3,HGNC:HGNC:31957,MIM:300726;Note=The RefSeq transcript has 2 substitutions compared to this genomic sequence;exception=annotated by transcript or proteomic data;gbkey=mRNA;gene=GAGE2B;product=G antigen 2B;transcript_id=gi|187937177
LKHW01000146.1	BestRefSeq	CDS	26736	26816	.	+	0	ID=cds30;Parent=rna41;Dbxref=GeneID:729408,Genbank:NP_001091877.1,GeneID:645037,HGNC:HGNC:31957,MIM:300726;Name=NP_001091877.1;Note=The RefSeq protein has 1 substitution compared to this genomic sequence;exception=annotated by transcript or proteomic data;gbkey=CDS;gene=GAGE2B;product=G antigen 2D;protein_id=NP_001091877.1
LKHW01000146.1	BestRefSeq	CDS	27282	27402	.	+	0	ID=cds30;Parent=rna41;Dbxref=GeneID:729408,Genbank:NP_001091877.1,GeneID:645037,HGNC:HGNC:31957,MIM:300726;Name=NP_001091877.1;Note=The RefSeq protein has 1 substitution compared to this genomic sequence;exception=annotated by transcript or proteomic data;gbkey=CDS;gene=GAGE2B;product=G antigen 2D;protein_id=NP_001091877.1
LKHW01000146.1	BestRefSeq	CDS	30223	30348	.	+	2	ID=cds30;Parent=rna41;Dbxref=GeneID:729408,Genbank:NP_001091877.1,GeneID:645037,HGNC:HGNC:31957,MIM:300726;Name=NP_001091877.1;Note=The RefSeq protein has 1 substitution compared to this genomic sequence;exception=annotated by transcript or proteomic data;gbkey=CDS;gene=GAGE2B;product=G antigen 2D;protein_id=NP_001091877.1
LKHW01000146.1	BestRefSeq	CDS	32789	32811	.	+	2	ID=cds30;Parent=rna41;Dbxref=GeneID:729408,Genbank:NP_001091877.1,GeneID:645037,HGNC:HGNC:31957,MIM:300726;Name=NP_001091877.1;Note=The RefSeq protein has 1 substitution compared to this genomic sequence;exception=annotated by transcript or proteomic data;gbkey=CDS;gene=GAGE2B;product=G antigen 2D;protein_id=NP_001091877.1
LKHW01000146.1	BestRefSeq	CDS	26736	26816	.	+	0	ID=cds31;Parent=rna41;Dbxref=GeneID:645037,Genbank:NP_001091881.1,HGNC:HGNC:31957,MIM:300726;Name=NP_001091881.1;gbkey=CDS;gene=GAGE2B;product=G antigen 2B/2C;protein_id=NP_001091881.1
LKHW01000146.1	BestRefSeq	CDS	27282	27402	.	+	0	ID=cds31;Parent=rna41;Dbxref=GeneID:645037,Genbank:NP_001091881.1,HGNC:HGNC:31957,MIM:300726;Name=NP_001091881.1;gbkey=CDS;gene=GAGE2B;product=G antigen 2B/2C;protein_id=NP_001091881.1
LKHW01000146.1	BestRefSeq	CDS	30223	30348	.	+	2	ID=cds31;Parent=rna41;Dbxref=GeneID:645037,Genbank:NP_001091881.1,HGNC:HGNC:31957,MIM:300726;Name=NP_001091881.1;gbkey=CDS;gene=GAGE2B;product=G antigen 2B/2C;protein_id=NP_001091881.1
LKHW01000146.1	BestRefSeq	CDS	32789	32811	.	+	2	ID=cds31;Parent=rna41;Dbxref=GeneID:645037,Genbank:NP_001091881.1,HGNC:HGNC:31957,MIM:300726;Name=NP_001091881.1;gbkey=CDS;gene=GAGE2B;product=G antigen 2B/2C;protein_id=NP_001091881.1
###
LKHW01000155.1	BestRefSeq	gene	4091	6785	.	+	.	ID=gene42;Dbxref=GeneID:100287834;Name=LOC100287834;description=uncharacterized LOC100287834;gbkey=Gene;gene=LOC100287834
LKHW01000155.1	BestRefSeq	gene	4091	6785	.	+	.	ID=gene43;Dbxref=GeneID:100287704;Name=LOC100287704;description=uncharacterized LOC100287704;gbkey=Gene;gene=LOC100287704
LKHW01000155.1	BestRefSeq	ncRNA	4091	6785	.	+	.	ID=rna42;Parent=gene43;Dbxref=GeneID:100287704,Genbank:NR_028348.1;Name=gi|256355158;Note=The RefSeq transcript has 4 substitutions%2C 5 non-frameshifting indels compared to this genomic sequence;exception=annotated by transcript or proteomic data;gbkey=ncRNA;gene=LOC100287704;ncrna_class=lncRNA;product=uncharacterized LOC100287704;transcript_id=gi|256355158
LKHW01000155.1	BestRefSeq	exon	4091	4564	.	+	.	ID=id265;Parent=rna42;Dbxref=GeneID:100287704,Genbank:NR_028348.1;Note=The RefSeq transcript has 4 substitutions%2C 5 non-frameshifting indels compared to this genomic sequence;exception=annotated by transcript or proteomic data;gbkey=ncRNA;gene=LOC100287704;ncrna_class=lncRNA;product=uncharacterized LOC100287704;transcript_id=gi|256355158
LKHW01000155.1	BestRefSeq	exon	6610	6785	.	+	.	ID=id266;Parent=rna42;Dbxref=GeneID:100287704,Genbank:NR_028348.1;Note=The RefSeq transcript has 4 substitutions%2C 5 non-frameshifting indels compared to this genomic sequence;exception=annotated by transcript or proteomic data;gbkey=ncRNA;gene=LOC100287704;ncrna_class=lncRNA;product=uncharacterized LOC100287704;transcript_id=gi|256355158
LKHW01000155.1	BestRefSeq	ncRNA	4091	6785	.	+	.	ID=rna43;Parent=gene42;Dbxref=GeneID:100287834,Genbank:NR_028349.1;Name=gi|284005503;Note=The RefSeq transcript has 4 substitutions%2C 8 non-frameshifting indels compared to this genomic sequence;exception=annotated by transcript or proteomic data;gbkey=ncRNA;gene=LOC100287834;ncrna_class=lncRNA;product=uncharacterized LOC100287834;transcript_id=gi|284005503
LKHW01000155.1	BestRefSeq	exon	4091	4564	.	+	.	ID=id267;Parent=rna43;Dbxref=GeneID:100287834,Genbank:NR_028349.1;Note=The RefSeq transcript has 4 substitutions%2C 8 non-frameshifting indels compared to this genomic sequence;exception=annotated by transcript or proteomic data;gbkey=ncRNA;gene=LOC100287834;ncrna_class=lncRNA;product=uncharacterized LOC100287834;transcript_id=gi|284005503
LKHW01000155.1	BestRefSeq	exon	6610	6785	.	+	.	ID=id268;Parent=rna43;Dbxref=GeneID:100287834,Genbank:NR_028349.1;Note=The RefSeq transcript has 4 substitutions%2C 8 non-frameshifting indels compared to this genomic sequence;exception=annotated by transcript or proteomic data;gbkey=ncRNA;gene=LOC100287834;ncrna_class=lncRNA;product=uncharacterized LOC100287834;transcript_id=gi|284005503
###
LKHW01000209.1	BestRefSeq	gene	2599581	2638347	.	+	.	ID=gene44;Dbxref=GeneID:440352,HGNC:HGNC:31914;Name=SNX29P2;description=sorting nexin 29 pseudogene 2;gbkey=Gene;gene=SNX29P2;gene_synonym=RP11-231C14.7,RUNDC2C;partial=true;pseudo=true;start_range=.,2599581
LKHW01000209.1	BestRefSeq	transcript	2599581	2638347	.	+	.	ID=rna44;Parent=gene44;Dbxref=GeneID:440352,Genbank:NR_002939.3,HGNC:HGNC:31914;Name=gi|343780964;Note=The RefSeq transcript has 7 substitutions and aligns at 68%25 coverage compared to this genomic sequence;exception=annotated by transcript or proteomic data;gbkey=misc_RNA;gene=SNX29P2;partial=true;product=sorting nexin 29 pseudogene 2;start_range=.,2599581;transcript_id=gi|343780964
LKHW01000209.1	BestRefSeq	exon	2599581	2599725	.	+	.	ID=id269;Parent=rna44;Dbxref=GeneID:440352,Genbank:NR_002939.3,HGNC:HGNC:31914;Note=The RefSeq transcript has 7 substitutions and aligns at 68%25 coverage compared to this genomic sequence;exception=annotated by transcript or proteomic data;gbkey=misc_RNA;gene=SNX29P2;partial=true;product=sorting nexin 29 pseudogene 2;start_range=.,2599581;transcript_id=gi|343780964
LKHW01000209.1	BestRefSeq	exon	2601802	2601864	.	+	.	ID=id270;Parent=rna44;Dbxref=GeneID:440352,Genbank:NR_002939.3,HGNC:HGNC:31914;Note=The RefSeq transcript has 7 substitutions and aligns at 68%25 coverage compared to this genomic sequence;exception=annotated by transcript or proteomic data;gbkey=misc_RNA;gene=SNX29P2;partial=true;product=sorting nexin 29 pseudogene 2;transcript_id=gi|343780964
LKHW01000209.1	BestRefSeq	exon	2629074	2629255	.	+	.	ID=id271;Parent=rna44;Dbxref=GeneID:440352,Genbank:NR_002939.3,HGNC:HGNC:31914;Note=The RefSeq transcript has 7 substitutions and aligns at 68%25 coverage compared to this genomic sequence;exception=annotated by transcript or proteomic data;gbkey=misc_RNA;gene=SNX29P2;partial=true;product=sorting nexin 29 pseudogene 2;transcript_id=gi|343780964
LKHW01000209.1	BestRefSeq	exon	2632556	2632626	.	+	.	ID=id272;Parent=rna44;Dbxref=GeneID:440352,Genbank:NR_002939.3,HGNC:HGNC:31914;Note=The RefSeq transcript has 7 substitutions and aligns at 68%25 coverage compared to this genomic sequence;exception=annotated by transcript or proteomic data;gbkey=misc_RNA;gene=SNX29P2;partial=true;product=sorting nexin 29 pseudogene 2;transcript_id=gi|343780964
LKHW01000209.1	BestRefSeq	exon	2634541	2634786	.	+	.	ID=id273;Parent=rna44;Dbxref=GeneID:440352,Genbank:NR_002939.3,HGNC:HGNC:31914;Note=The RefSeq transcript has 7 substitutions and aligns at 68%25 coverage compared to this genomic sequence;exception=annotated by transcript or proteomic data;gbkey=misc_RNA;gene=SNX29P2;partial=true;product=sorting nexin 29 pseudogene 2;transcript_id=gi|343780964
LKHW01000209.1	BestRefSeq	exon	2637972	2638347	.	+	.	ID=id274;Parent=rna44;Dbxref=GeneID:440352,Genbank:NR_002939.3,HGNC:HGNC:31914;Note=The RefSeq transcript has 7 substitutions and aligns at 68%25 coverage compared to this genomic sequence;exception=annotated by transcript or proteomic data;gbkey=misc_RNA;gene=SNX29P2;partial=true;product=sorting nexin 29 pseudogene 2;transcript_id=gi|343780964
LKHW01000209.1	BestRefSeq	gene	2601797	2638348	.	+	.	ID=gene45;Dbxref=GeneID:100652781,HGNC:HGNC:31913;Name=SNX29P1;description=sorting nexin 29 pseudogene 1;gbkey=Gene;gene=SNX29P1;gene_synonym=RUNDC2B,RUNDC2L;pseudo=true
LKHW01000209.1	BestRefSeq	transcript	2601797	2638348	.	+	.	ID=rna45;Parent=gene45;Dbxref=GeneID:100652781,Genbank:NR_045011.1,HGNC:HGNC:31913;Name=gi|343780959;Note=The RefSeq transcript has 3 substitutions compared to this genomic sequence;exception=annotated by transcript or proteomic data;gbkey=misc_RNA;gene=SNX29P1;product=sorting nexin 29 pseudogene 1;transcript_id=gi|343780959
LKHW01000209.1	BestRefSeq	exon	2601797	2601864	.	+	.	ID=id275;Parent=rna45;Dbxref=GeneID:100652781,Genbank:NR_045011.1,HGNC:HGNC:31913;Note=The RefSeq transcript has 3 substitutions compared to this genomic sequence;exception=annotated by transcript or proteomic data;gbkey=misc_RNA;gene=SNX29P1;product=sorting nexin 29 pseudogene 1;transcript_id=gi|343780959
LKHW01000209.1	BestRefSeq	exon	2604534	2604572	.	+	.	ID=id276;Parent=rna45;Dbxref=GeneID:100652781,Genbank:NR_045011.1,HGNC:HGNC:31913;Note=The RefSeq transcript has 3 substitutions compared to this genomic sequence;exception=annotated by transcript or proteomic data;gbkey=misc_RNA;gene=SNX29P1;product=sorting nexin 29 pseudogene 1;transcript_id=gi|343780959
LKHW01000209.1	BestRefSeq	exon	2629074	2629255	.	+	.	ID=id277;Parent=rna45;Dbxref=GeneID:100652781,Genbank:NR_045011.1,HGNC:HGNC:31913;Note=The RefSeq transcript has 3 substitutions compared to this genomic sequence;exception=annotated by transcript or proteomic data;gbkey=misc_RNA;gene=SNX29P1;product=sorting nexin 29 pseudogene 1;transcript_id=gi|343780959
LKHW01000209.1	BestRefSeq	exon	2632556	2632626	.	+	.	ID=id278;Parent=rna45;Dbxref=GeneID:100652781,Genbank:NR_045011.1,HGNC:HGNC:31913;Note=The RefSeq transcript has 3 substitutions compared to this genomic sequence;exception=annotated by transcript or proteomic data;gbkey=misc_RNA;gene=SNX29P1;product=sorting nexin 29 pseudogene 1;transcript_id=gi|343780959
LKHW01000209.1	BestRefSeq	exon	2634541	2634786	.	+	.	ID=id279;Parent=rna45;Dbxref=GeneID:100652781,Genbank:NR_045011.1,HGNC:HGNC:31913;Note=The RefSeq transcript has 3 substitutions compared to this genomic sequence;exception=annotated by transcript or proteomic data;gbkey=misc_RNA;gene=SNX29P1;product=sorting nexin 29 pseudogene 1;transcript_id=gi|343780959
LKHW01000209.1	BestRefSeq	exon	2637972	2638348	.	+	.	ID=id280;Parent=rna45;Dbxref=GeneID:100652781,Genbank:NR_045011.1,HGNC:HGNC:31913;Note=The RefSeq transcript has 3 substitutions compared to this genomic sequence;exception=annotated by transcript or proteomic data;gbkey=misc_RNA;gene=SNX29P1;product=sorting nexin 29 pseudogene 1;transcript_id=gi|343780959
###
LKHW01000220.1	BestRefSeq	gene	23962	25431	.	-	.	ID=gene46;Dbxref=GeneID:100124412,HGNC:HGNC:32335;Name=FAM138E;description=family with sequence similarity 138 member E;gbkey=Gene;gene=FAM138E;gene_synonym=F379
LKHW01000220.1	BestRefSeq	gene	23962	25431	.	-	.	ID=gene47;Dbxref=GeneID:641702,HGNC:HGNC:33581;Name=FAM138F;description=family with sequence similarity 138 member F;gbkey=Gene;gene=FAM138F;gene_synonym=F379
LKHW01000220.1	BestRefSeq	ncRNA	23962	25431	.	-	.	ID=rna46;Parent=gene46;Dbxref=GeneID:100124412,Genbank:NR_026819.1,HGNC:HGNC:32335;Name=gi|223555931;Note=The RefSeq transcript has 5 substitutions%2C 1 non-frameshifting indel compared to this genomic sequence;exception=annotated by transcript or proteomic data;gbkey=ncRNA;gene=FAM138E;ncrna_class=lncRNA;product=family with sequence similarity 138 member E;transcript_id=gi|223555931
LKHW01000220.1	BestRefSeq	exon	25072	25431	.	-	.	ID=id281;Parent=rna46;Dbxref=GeneID:100124412,Genbank:NR_026819.1,HGNC:HGNC:32335;Note=The RefSeq transcript has 5 substitutions%2C 1 non-frameshifting indel compared to this genomic sequence;exception=annotated by transcript or proteomic data;gbkey=ncRNA;gene=FAM138E;ncrna_class=lncRNA;product=family with sequence similarity 138 member E;transcript_id=gi|223555931
LKHW01000220.1	BestRefSeq	exon	24628	24832	.	-	.	ID=id282;Parent=rna46;Dbxref=GeneID:100124412,Genbank:NR_026819.1,HGNC:HGNC:32335;Note=The RefSeq transcript has 5 substitutions%2C 1 non-frameshifting indel compared to this genomic sequence;exception=annotated by transcript or proteomic data;gbkey=ncRNA;gene=FAM138E;ncrna_class=lncRNA;product=family with sequence similarity 138 member E;transcript_id=gi|223555931
LKHW01000220.1	BestRefSeq	exon	23962	24525	.	-	.	ID=id283;Parent=rna46;Dbxref=GeneID:100124412,Genbank:NR_026819.1,HGNC:HGNC:32335;Note=The RefSeq transcript has 5 substitutions%2C 1 non-frameshifting indel compared to this genomic sequence;exception=annotated by transcript or proteomic data;gbkey=ncRNA;gene=FAM138E;ncrna_class=lncRNA;product=family with sequence similarity 138 member E;transcript_id=gi|223555931
LKHW01000220.1	BestRefSeq	ncRNA	23962	25431	.	-	.	ID=rna47;Parent=gene47;Dbxref=GeneID:641702,Genbank:NR_026820.1,HGNC:HGNC:33581;Name=gi|223555936;Note=The RefSeq transcript has 2 substitutions%2C 1 non-frameshifting indel compared to this genomic sequence;exception=annotated by transcript or proteomic data;gbkey=ncRNA;gene=FAM138F;ncrna_class=lncRNA;product=family with sequence similarity 138 member F;transcript_id=gi|223555936
LKHW01000220.1	BestRefSeq	exon	25072	25431	.	-	.	ID=id284;Parent=rna47;Dbxref=GeneID:641702,Genbank:NR_026820.1,HGNC:HGNC:33581;Note=The RefSeq transcript has 2 substitutions%2C 1 non-frameshifting indel compared to this genomic sequence;exception=annotated by transcript or proteomic data;gbkey=ncRNA;gene=FAM138F;ncrna_class=lncRNA;product=family with sequence similarity 138 member F;transcript_id=gi|223555936
LKHW01000220.1	BestRefSeq	exon	24628	24832	.	-	.	ID=id285;Parent=rna47;Dbxref=GeneID:641702,Genbank:NR_026820.1,HGNC:HGNC:33581;Note=The RefSeq transcript has 2 substitutions%2C 1 non-frameshifting indel compared to this genomic sequence;exception=annotated by transcript or proteomic data;gbkey=ncRNA;gene=FAM138F;ncrna_class=lncRNA;product=family with sequence similarity 138 member F;transcript_id=gi|223555936
LKHW01000220.1	BestRefSeq	exon	23962	24525	.	-	.	ID=id286;Parent=rna47;Dbxref=GeneID:641702,Genbank:NR_026820.1,HGNC:HGNC:33581;Note=The RefSeq transcript has 2 substitutions%2C 1 non-frameshifting indel compared to this genomic sequence;exception=annotated by transcript or proteomic data;gbkey=ncRNA;gene=FAM138F;ncrna_class=lncRNA;product=family with sequence similarity 138 member F;transcript_id=gi|223555936
###
LKHW01000220.1	BestRefSeq	gene	23962	25431	.	-	.	ID=gene48;Dbxref=GeneID:645520,HGNC:HGNC:32334;Name=FAM138A;description=family with sequence similarity 138 member A;gbkey=Gene;gene=FAM138A;gene_synonym=F379,FAM138F
LKHW01000220.1	BestRefSeq	gene	23962	25431	.	-	.	ID=gene49;Dbxref=GeneID:641702,HGNC:HGNC:33581;Name=FAM138F;description=family with sequence similarity 138 member F;gbkey=Gene;gene=FAM138F;gene_synonym=F379
LKHW01000220.1	BestRefSeq	ncRNA	23962	25431	.	-	.	ID=rna48;Parent=gene48;Dbxref=GeneID:645520,Genbank:NR_026818.1,HGNC:HGNC:32334;Name=gi|223555930;Note=The RefSeq transcript has 2 substitutions%2C 1 non-frameshifting indel compared to this genomic sequence;exception=annotated by transcript or proteomic data;gbkey=ncRNA;gene=FAM138A;ncrna_class=lncRNA;product=family with sequence similarity 138 member A;transcript_id=gi|223555930
LKHW01000220.1	BestRefSeq	exon	25072	25431	.	-	.	ID=id287;Parent=rna48;Dbxref=GeneID:645520,Genbank:NR_026818.1,HGNC:HGNC:32334;Note=The RefSeq transcript has 2 substitutions%2C 1 non-frameshifting indel compared to this genomic sequence;exception=annotated by transcript or proteomic data;gbkey=ncRNA;gene=FAM138A;ncrna_class=lncRNA;product=family with sequence similarity 138 member A;transcript_id=gi|223555930
LKHW01000220.1	BestRefSeq	exon	24628	24832	.	-	.	ID=id288;Parent=rna48;Dbxref=GeneID:645520,Genbank:NR_026818.1,HGNC:HGNC:32334;Note=The RefSeq transcript has 2 substitutions%2C 1 non-frameshifting indel compared to this genomic sequence;exception=annotated by transcript or proteomic data;gbkey=ncRNA;gene=FAM138A;ncrna_class=lncRNA;product=family with sequence similarity 138 member A;transcript_id=gi|223555930
LKHW01000220.1	BestRefSeq	exon	23962	24525	.	-	.	ID=id289;Parent=rna48;Dbxref=GeneID:645520,Genbank:NR_026818.1,HGNC:HGNC:32334;Note=The RefSeq transcript has 2 substitutions%2C 1 non-frameshifting indel compared to this genomic sequence;exception=annotated by transcript or proteomic data;gbkey=ncRNA;gene=FAM138A;ncrna_class=lncRNA;product=family with sequence similarity 138 member A;transcript_id=gi|223555930
LKHW01000220.1	BestRefSeq	ncRNA	23962	25431	.	-	.	ID=rna49;Parent=gene49;Dbxref=GeneID:641702,Genbank:NR_026820.1,HGNC:HGNC:33581;Name=gi|223555936;Note=The RefSeq transcript has 2 substitutions%2C 1 non-frameshifting indel compared to this genomic sequence;exception=annotated by transcript or proteomic data;gbkey=ncRNA;gene=FAM138F;ncrna_class=lncRNA;product=family with sequence similarity 138 member F;transcript_id=gi|223555936
LKHW01000220.1	BestRefSeq	exon	25072	25431	.	-	.	ID=id290;Parent=rna49;Dbxref=GeneID:641702,Genbank:NR_026820.1,HGNC:HGNC:33581;Note=The RefSeq transcript has 2 substitutions%2C 1 non-frameshifting indel compared to this genomic sequence;exception=annotated by transcript or proteomic data;gbkey=ncRNA;gene=FAM138F;ncrna_class=lncRNA;product=family with sequence similarity 138 member F;transcript_id=gi|223555936
LKHW01000220.1	BestRefSeq	exon	24628	24832	.	-	.	ID=id291;Parent=rna49;Dbxref=GeneID:641702,Genbank:NR_026820.1,HGNC:HGNC:33581;Note=The RefSeq transcript has 2 substitutions%2C 1 non-frameshifting indel compared to this genomic sequence;exception=annotated by transcript or proteomic data;gbkey=ncRNA;gene=FAM138F;ncrna_class=lncRNA;product=family with sequence similarity 138 member F;transcript_id=gi|223555936
LKHW01000220.1	BestRefSeq	exon	23962	24525	.	-	.	ID=id292;Parent=rna49;Dbxref=GeneID:641702,Genbank:NR_026820.1,HGNC:HGNC:33581;Note=The RefSeq transcript has 2 substitutions%2C 1 non-frameshifting indel compared to this genomic sequence;exception=annotated by transcript or proteomic data;gbkey=ncRNA;gene=FAM138F;ncrna_class=lncRNA;product=family with sequence similarity 138 member F;transcript_id=gi|223555936
###
LKHW01000220.1	BestRefSeq	gene	58304	59221	.	+	.	ID=gene50;Dbxref=GeneID:79501,HGNC:HGNC:14825,HPRD:14974;Name=OR4F5;description=olfactory receptor%2C family 4%2C subfamily F%2C member 5;gbkey=Gene;gene=OR4F5
LKHW01000220.1	BestRefSeq	gene	58304	59221	.	+	.	ID=gene51;Dbxref=GeneID:26682,HGNC:HGNC:8301,HPRD:14973;Name=OR4F4;description=olfactory receptor%2C family 4%2C subfamily F%2C member 4;gbkey=Gene;gene=OR4F4;gene_synonym=OLA-7501,OR4F18
LKHW01000220.1	BestRefSeq	mRNA	58304	59221	.	+	.	ID=rna50;Parent=gene50;Dbxref=GeneID:79501,Genbank:NM_001005484.1,HGNC:HGNC:14825,HPRD:14974;Name=gi|53828739;Note=The RefSeq transcript has 5 substitutions compared to this genomic sequence;exception=annotated by transcript or proteomic data;gbkey=mRNA;gene=OR4F5;product=olfactory receptor%2C family 4%2C subfamily F%2C member 5;transcript_id=gi|53828739
LKHW01000220.1	BestRefSeq	exon	58304	59221	.	+	.	ID=id293;Parent=rna50;Dbxref=GeneID:79501,Genbank:NM_001005484.1,HGNC:HGNC:14825,HPRD:14974;Note=The RefSeq transcript has 5 substitutions compared to this genomic sequence;exception=annotated by transcript or proteomic data;gbkey=mRNA;gene=OR4F5;product=olfactory receptor%2C family 4%2C subfamily F%2C member 5;transcript_id=gi|53828739
LKHW01000220.1	BestRefSeq	mRNA	58304	59221	.	+	.	ID=rna51;Parent=gene51;Dbxref=GeneID:26682,Genbank:NM_001004195.2,HGNC:HGNC:8301,HPRD:14973;Name=gi|57528065;Note=The RefSeq transcript has 1 substitution compared to this genomic sequence;exception=annotated by transcript or proteomic data;gbkey=mRNA;gene=OR4F4;product=olfactory receptor%2C family 4%2C subfamily F%2C member 4;transcript_id=gi|57528065
LKHW01000220.1	BestRefSeq	exon	58304	59221	.	+	.	ID=id294;Parent=rna51;Dbxref=GeneID:26682,Genbank:NM_001004195.2,HGNC:HGNC:8301,HPRD:14973;Note=The RefSeq transcript has 1 substitution compared to this genomic sequence;exception=annotated by transcript or proteomic data;gbkey=mRNA;gene=OR4F4;product=olfactory receptor%2C family 4%2C subfamily F%2C member 4;transcript_id=gi|57528065
LKHW01000220.1	BestRefSeq	CDS	58304	59221	.	+	0	ID=cds32;Parent=rna50;Dbxref=GeneID:79501,Genbank:NP_001005484.1,HGNC:HGNC:14825,HPRD:14974;Name=NP_001005484.1;Note=The RefSeq protein has 3 substitutions compared to this genomic sequence;exception=annotated by transcript or proteomic data;gbkey=CDS;gene=OR4F5;product=olfactory receptor 4F5;protein_id=NP_001005484.1
LKHW01000220.1	BestRefSeq	CDS	58304	59221	.	+	0	ID=cds33;Parent=rna51;Dbxref=GeneID:26682,Genbank:NP_001004195.2,HGNC:HGNC:8301,HPRD:14973;Name=NP_001004195.2;Note=The RefSeq protein has 1 substitution compared to this genomic sequence;exception=annotated by transcript or proteomic data;gbkey=CDS;gene=OR4F4;product=olfactory receptor 4F4;protein_id=NP_001004195.2
###
LKHW01000221.1	BestRefSeq	gene	29310	30247	.	-	.	ID=gene52;Dbxref=GeneID:441308,HGNC:HGNC:19583,HPRD:17729;Name=OR4F21;description=olfactory receptor%2C family 4%2C subfamily F%2C member 21;gbkey=Gene;gene=OR4F21;gene_synonym=OR4F21P
LKHW01000221.1	BestRefSeq	gene	29310	30247	.	-	.	ID=gene53;Dbxref=GeneID:26683,HGNC:HGNC:8300,HPRD:14972;Name=OR4F3;description=olfactory receptor%2C family 4%2C subfamily F%2C member 3;gbkey=Gene;gene=OR4F3
LKHW01000221.1	BestRefSeq	mRNA	29310	30247	.	-	.	ID=rna52;Parent=gene53;Dbxref=GeneID:26683,Genbank:NM_001005224.1,HGNC:HGNC:8300,HPRD:14972;Name=gi|52421348;Note=The RefSeq transcript has 7 substitutions%2C 1 frameshift compared to this genomic sequence;exception=annotated by transcript or proteomic data;gbkey=mRNA;gene=OR4F3;product=olfactory receptor%2C family 4%2C subfamily F%2C member 3;transcript_id=gi|52421348
LKHW01000221.1	BestRefSeq	exon	29310	30247	.	-	.	ID=id295;Parent=rna52;Dbxref=GeneID:26683,Genbank:NM_001005224.1,HGNC:HGNC:8300,HPRD:14972;Note=The RefSeq transcript has 7 substitutions%2C 1 frameshift compared to this genomic sequence;exception=annotated by transcript or proteomic data;gbkey=mRNA;gene=OR4F3;product=olfactory receptor%2C family 4%2C subfamily F%2C member 3;transcript_id=gi|52421348
LKHW01000221.1	BestRefSeq	mRNA	29310	30247	.	-	.	ID=rna53;Parent=gene52;Dbxref=GeneID:441308,Genbank:NM_001005504.1,HGNC:HGNC:19583,HPRD:17729;Name=gi|53933273;Note=The RefSeq transcript has 6 substitutions%2C 1 frameshift compared to this genomic sequence;exception=annotated by transcript or proteomic data;gbkey=mRNA;gene=OR4F21;product=olfactory receptor%2C family 4%2C subfamily F%2C member 21;transcript_id=gi|53933273
LKHW01000221.1	BestRefSeq	exon	29310	30247	.	-	.	ID=id296;Parent=rna53;Dbxref=GeneID:441308,Genbank:NM_001005504.1,HGNC:HGNC:19583,HPRD:17729;Note=The RefSeq transcript has 6 substitutions%2C 1 frameshift compared to this genomic sequence;exception=annotated by transcript or proteomic data;gbkey=mRNA;gene=OR4F21;product=olfactory receptor%2C family 4%2C subfamily F%2C member 21;transcript_id=gi|53933273
LKHW01000221.1	BestRefSeq	CDS	29310	30247	.	-	0	ID=cds34;Parent=rna52;Dbxref=GeneID:26683,Genbank:NP_001005224.1,HGNC:HGNC:8300,HPRD:14972;Name=NP_001005224.1;Note=The RefSeq protein has 5 substitutions%2C 1 frameshift compared to this genomic sequence;exception=annotated by transcript or proteomic data;gbkey=CDS;gene=OR4F3;product=olfactory receptor 4F3/4F16/4F29;protein_id=NP_001005224.1
LKHW01000221.1	BestRefSeq	CDS	29310	30247	.	-	0	ID=cds35;Parent=rna53;Dbxref=GeneID:441308,Genbank:NP_001005504.1,HGNC:HGNC:19583,HPRD:17729;Name=NP_001005504.1;Note=The RefSeq protein has 4 substitutions%2C 1 frameshift compared to this genomic sequence;exception=annotated by transcript or proteomic data;gbkey=CDS;gene=OR4F21;product=olfactory receptor 4F21;protein_id=NP_001005504.1
###
LKHW01000221.1	BestRefSeq	gene	29310	30247	.	-	.	ID=gene54;Dbxref=GeneID:729759,HGNC:HGNC:31275;Name=OR4F29;description=olfactory receptor%2C family 4%2C subfamily F%2C member 29;gbkey=Gene;gene=OR4F29;gene_synonym=OR7-21
LKHW01000221.1	BestRefSeq	gene	29310	30247	.	-	.	ID=gene55;Dbxref=GeneID:26683,HGNC:HGNC:8300,HPRD:14972;Name=OR4F3;description=olfactory receptor%2C family 4%2C subfamily F%2C member 3;gbkey=Gene;gene=OR4F3
LKHW01000221.1	BestRefSeq	mRNA	29310	30247	.	-	.	ID=rna54;Parent=gene54;Dbxref=GeneID:729759,Genbank:NM_001005221.2,HGNC:HGNC:31275;Name=gi|119943151;Note=The RefSeq transcript has 7 substitutions%2C 1 frameshift compared to this genomic sequence;exception=annotated by transcript or proteomic data;gbkey=mRNA;gene=OR4F29;product=olfactory receptor%2C family 4%2C subfamily F%2C member 29;transcript_id=gi|119943151
LKHW01000221.1	BestRefSeq	exon	29310	30247	.	-	.	ID=id297;Parent=rna54;Dbxref=GeneID:729759,Genbank:NM_001005221.2,HGNC:HGNC:31275;Note=The RefSeq transcript has 7 substitutions%2C 1 frameshift compared to this genomic sequence;exception=annotated by transcript or proteomic data;gbkey=mRNA;gene=OR4F29;product=olfactory receptor%2C family 4%2C subfamily F%2C member 29;transcript_id=gi|119943151
LKHW01000221.1	BestRefSeq	mRNA	29310	30247	.	-	.	ID=rna55;Parent=gene55;Dbxref=GeneID:26683,Genbank:NM_001005224.1,HGNC:HGNC:8300,HPRD:14972;Name=gi|52421348;Note=The RefSeq transcript has 7 substitutions%2C 1 frameshift compared to this genomic sequence;exception=annotated by transcript or proteomic data;gbkey=mRNA;gene=OR4F3;product=olfactory receptor%2C family 4%2C subfamily F%2C member 3;transcript_id=gi|52421348
LKHW01000221.1	BestRefSeq	exon	29310	30247	.	-	.	ID=id298;Parent=rna55;Dbxref=GeneID:26683,Genbank:NM_001005224.1,HGNC:HGNC:8300,HPRD:14972;Note=The RefSeq transcript has 7 substitutions%2C 1 frameshift compared to this genomic sequence;exception=annotated by transcript or proteomic data;gbkey=mRNA;gene=OR4F3;product=olfactory receptor%2C family 4%2C subfamily F%2C member 3;transcript_id=gi|52421348
LKHW01000221.1	BestRefSeq	CDS	29310	30247	.	-	0	ID=cds36;Parent=rna54;Dbxref=GeneID:729759,Genbank:NP_001005221.2,HGNC:HGNC:31275;Name=NP_001005221.2;Note=The RefSeq protein has 5 substitutions%2C 1 frameshift compared to this genomic sequence;exception=annotated by transcript or proteomic data;gbkey=CDS;gene=OR4F29;product=olfactory receptor 4F3/4F16/4F29;protein_id=NP_001005221.2
LKHW01000221.1	BestRefSeq	CDS	29310	30247	.	-	0	ID=cds37;Parent=rna55;Dbxref=GeneID:26683,Genbank:NP_001005224.1,HGNC:HGNC:8300,HPRD:14972;Name=NP_001005224.1;Note=The RefSeq protein has 5 substitutions%2C 1 frameshift compared to this genomic sequence;exception=annotated by transcript or proteomic data;gbkey=CDS;gene=OR4F3;product=olfactory receptor 4F3/4F16/4F29;protein_id=NP_001005224.1
###
LKHW01000221.1	BestRefSeq	gene	29310	30247	.	-	.	ID=gene56;Dbxref=GeneID:81399,HGNC:HGNC:15079,HPRD:14969;Name=OR4F16;description=olfactory receptor%2C family 4%2C subfamily F%2C member 16;gbkey=Gene;gene=OR4F16;gene_synonym=OR1-1,OR7-21
LKHW01000221.1	BestRefSeq	gene	29310	30247	.	-	.	ID=gene57;Dbxref=GeneID:26683,HGNC:HGNC:8300,HPRD:14972;Name=OR4F3;description=olfactory receptor%2C family 4%2C subfamily F%2C member 3;gbkey=Gene;gene=OR4F3
LKHW01000221.1	BestRefSeq	mRNA	29310	30247	.	-	.	ID=rna56;Parent=gene57;Dbxref=GeneID:26683,Genbank:NM_001005224.1,HGNC:HGNC:8300,HPRD:14972;Name=gi|52421348;Note=The RefSeq transcript has 7 substitutions%2C 1 frameshift compared to this genomic sequence;exception=annotated by transcript or proteomic data;gbkey=mRNA;gene=OR4F3;product=olfactory receptor%2C family 4%2C subfamily F%2C member 3;transcript_id=gi|52421348
LKHW01000221.1	BestRefSeq	exon	29310	30247	.	-	.	ID=id299;Parent=rna56;Dbxref=GeneID:26683,Genbank:NM_001005224.1,HGNC:HGNC:8300,HPRD:14972;Note=The RefSeq transcript has 7 substitutions%2C 1 frameshift compared to this genomic sequence;exception=annotated by transcript or proteomic data;gbkey=mRNA;gene=OR4F3;product=olfactory receptor%2C family 4%2C subfamily F%2C member 3;transcript_id=gi|52421348
LKHW01000221.1	BestRefSeq	mRNA	29310	30247	.	-	.	ID=rna57;Parent=gene56;Dbxref=GeneID:81399,Genbank:NM_001005277.1,HGNC:HGNC:15079,HPRD:14969;Name=gi|52627208;Note=The RefSeq transcript has 7 substitutions%2C 1 frameshift compared to this genomic sequence;exception=annotated by transcript or proteomic data;gbkey=mRNA;gene=OR4F16;product=olfactory receptor%2C family 4%2C subfamily F%2C member 16;transcript_id=gi|52627208
LKHW01000221.1	BestRefSeq	exon	29310	30247	.	-	.	ID=id300;Parent=rna57;Dbxref=GeneID:81399,Genbank:NM_001005277.1,HGNC:HGNC:15079,HPRD:14969;Note=The RefSeq transcript has 7 substitutions%2C 1 frameshift compared to this genomic sequence;exception=annotated by transcript or proteomic data;gbkey=mRNA;gene=OR4F16;product=olfactory receptor%2C family 4%2C subfamily F%2C member 16;transcript_id=gi|52627208
LKHW01000221.1	BestRefSeq	CDS	29310	30247	.	-	0	ID=cds38;Parent=rna56;Dbxref=GeneID:26683,Genbank:NP_001005224.1,HGNC:HGNC:8300,HPRD:14972;Name=NP_001005224.1;Note=The RefSeq protein has 5 substitutions%2C 1 frameshift compared to this genomic sequence;exception=annotated by transcript or proteomic data;gbkey=CDS;gene=OR4F3;product=olfactory receptor 4F3/4F16/4F29;protein_id=NP_001005224.1
LKHW01000221.1	BestRefSeq	CDS	29310	30247	.	-	0	ID=cds39;Parent=rna57;Dbxref=GeneID:81399,Genbank:NP_001005277.1,HGNC:HGNC:15079,HPRD:14969;Name=NP_001005277.1;Note=The RefSeq protein has 5 substitutions%2C 1 frameshift compared to this genomic sequence;exception=annotated by transcript or proteomic data;gbkey=CDS;gene=OR4F16;product=olfactory receptor 4F3/4F16/4F29;protein_id=NP_001005277.1
###
LKHW01000225.1	BestRefSeq	gene	27815	31726	.	+	.	ID=gene58;Dbxref=GeneID:100132994,HGNC:HGNC:34229;Name=CXorf49B;description=chromosome X open reading frame 49B;gbkey=Gene;gene=CXorf49B
LKHW01000225.1	BestRefSeq	gene	27815	31726	.	+	.	ID=gene59;Dbxref=GeneID:100130361,HGNC:HGNC:30891;Name=CXorf49;description=chromosome X open reading frame 49;gbkey=Gene;gene=CXorf49;gene_synonym=CXorf49B
LKHW01000225.1	BestRefSeq	mRNA	27815	31726	.	+	.	ID=rna58;Parent=gene58;Dbxref=GeneID:100132994,Genbank:NM_001145139.1,HGNC:HGNC:34229;Name=gi|223468689;Note=The RefSeq transcript has 1 substitution compared to this genomic sequence;exception=annotated by transcript or proteomic data;gbkey=mRNA;gene=CXorf49B;product=chromosome X open reading frame 49B;transcript_id=gi|223468689
LKHW01000225.1	BestRefSeq	exon	27815	29172	.	+	.	ID=id301;Parent=rna58;Dbxref=GeneID:100132994,Genbank:NM_001145139.1,HGNC:HGNC:34229;Note=The RefSeq transcript has 1 substitution compared to this genomic sequence;exception=annotated by transcript or proteomic data;gbkey=mRNA;gene=CXorf49B;product=chromosome X open reading frame 49B;transcript_id=gi|223468689
LKHW01000225.1	BestRefSeq	exon	29749	29905	.	+	.	ID=id302;Parent=rna58;Dbxref=GeneID:100132994,Genbank:NM_001145139.1,HGNC:HGNC:34229;Note=The RefSeq transcript has 1 substitution compared to this genomic sequence;exception=annotated by transcript or proteomic data;gbkey=mRNA;gene=CXorf49B;product=chromosome X open reading frame 49B;transcript_id=gi|223468689
LKHW01000225.1	BestRefSeq	exon	30449	30525	.	+	.	ID=id303;Parent=rna58;Dbxref=GeneID:100132994,Genbank:NM_001145139.1,HGNC:HGNC:34229;Note=The RefSeq transcript has 1 substitution compared to this genomic sequence;exception=annotated by transcript or proteomic data;gbkey=mRNA;gene=CXorf49B;product=chromosome X open reading frame 49B;transcript_id=gi|223468689
LKHW01000225.1	BestRefSeq	exon	30808	30853	.	+	.	ID=id304;Parent=rna58;Dbxref=GeneID:100132994,Genbank:NM_001145139.1,HGNC:HGNC:34229;Note=The RefSeq transcript has 1 substitution compared to this genomic sequence;exception=annotated by transcript or proteomic data;gbkey=mRNA;gene=CXorf49B;product=chromosome X open reading frame 49B;transcript_id=gi|223468689
LKHW01000225.1	BestRefSeq	exon	31408	31449	.	+	.	ID=id305;Parent=rna58;Dbxref=GeneID:100132994,Genbank:NM_001145139.1,HGNC:HGNC:34229;Note=The RefSeq transcript has 1 substitution compared to this genomic sequence;exception=annotated by transcript or proteomic data;gbkey=mRNA;gene=CXorf49B;product=chromosome X open reading frame 49B;transcript_id=gi|223468689
LKHW01000225.1	BestRefSeq	exon	31556	31726	.	+	.	ID=id306;Parent=rna58;Dbxref=GeneID:100132994,Genbank:NM_001145139.1,HGNC:HGNC:34229;Note=The RefSeq transcript has 1 substitution compared to this genomic sequence;exception=annotated by transcript or proteomic data;gbkey=mRNA;gene=CXorf49B;product=chromosome X open reading frame 49B;transcript_id=gi|223468689
LKHW01000225.1	BestRefSeq	mRNA	27815	31726	.	+	.	ID=rna59;Parent=gene59;Dbxref=GeneID:100130361,Genbank:NM_001145140.1,HGNC:HGNC:30891;Name=gi|223468692;Note=The RefSeq transcript has 1 substitution compared to this genomic sequence;exception=annotated by transcript or proteomic data;gbkey=mRNA;gene=CXorf49;product=chromosome X open reading frame 49;transcript_id=gi|223468692
LKHW01000225.1	BestRefSeq	exon	27815	29172	.	+	.	ID=id307;Parent=rna59;Dbxref=GeneID:100130361,Genbank:NM_001145140.1,HGNC:HGNC:30891;Note=The RefSeq transcript has 1 substitution compared to this genomic sequence;exception=annotated by transcript or proteomic data;gbkey=mRNA;gene=CXorf49;product=chromosome X open reading frame 49;transcript_id=gi|223468692
LKHW01000225.1	BestRefSeq	exon	29749	29905	.	+	.	ID=id308;Parent=rna59;Dbxref=GeneID:100130361,Genbank:NM_001145140.1,HGNC:HGNC:30891;Note=The RefSeq transcript has 1 substitution compared to this genomic sequence;exception=annotated by transcript or proteomic data;gbkey=mRNA;gene=CXorf49;product=chromosome X open reading frame 49;transcript_id=gi|223468692
LKHW01000225.1	BestRefSeq	exon	30449	30525	.	+	.	ID=id309;Parent=rna59;Dbxref=GeneID:100130361,Genbank:NM_001145140.1,HGNC:HGNC:30891;Note=The RefSeq transcript has 1 substitution compared to this genomic sequence;exception=annotated by transcript or proteomic data;gbkey=mRNA;gene=CXorf49;product=chromosome X open reading frame 49;transcript_id=gi|223468692
LKHW01000225.1	BestRefSeq	exon	30808	30853	.	+	.	ID=id310;Parent=rna59;Dbxref=GeneID:100130361,Genbank:NM_001145140.1,HGNC:HGNC:30891;Note=The RefSeq transcript has 1 substitution compared to this genomic sequence;exception=annotated by transcript or proteomic data;gbkey=mRNA;gene=CXorf49;product=chromosome X open reading frame 49;transcript_id=gi|223468692
LKHW01000225.1	BestRefSeq	exon	31408	31449	.	+	.	ID=id311;Parent=rna59;Dbxref=GeneID:100130361,Genbank:NM_001145140.1,HGNC:HGNC:30891;Note=The RefSeq transcript has 1 substitution compared to this genomic sequence;exception=annotated by transcript or proteomic data;gbkey=mRNA;gene=CXorf49;product=chromosome X open reading frame 49;transcript_id=gi|223468692
LKHW01000225.1	BestRefSeq	exon	31556	31726	.	+	.	ID=id312;Parent=rna59;Dbxref=GeneID:100130361,Genbank:NM_001145140.1,HGNC:HGNC:30891;Note=The RefSeq transcript has 1 substitution compared to this genomic sequence;exception=annotated by transcript or proteomic data;gbkey=mRNA;gene=CXorf49;product=chromosome X open reading frame 49;transcript_id=gi|223468692
LKHW01000225.1	BestRefSeq	CDS	27949	29172	.	+	0	ID=cds40;Parent=rna58;Dbxref=GeneID:100132994,Genbank:NP_001138611.1,HGNC:HGNC:34229;Name=NP_001138611.1;gbkey=CDS;gene=CXorf49B;product=uncharacterized protein LOC100132994;protein_id=NP_001138611.1
LKHW01000225.1	BestRefSeq	CDS	29749	29905	.	+	0	ID=cds40;Parent=rna58;Dbxref=GeneID:100132994,Genbank:NP_001138611.1,HGNC:HGNC:34229;Name=NP_001138611.1;gbkey=CDS;gene=CXorf49B;product=uncharacterized protein LOC100132994;protein_id=NP_001138611.1
LKHW01000225.1	BestRefSeq	CDS	30449	30525	.	+	2	ID=cds40;Parent=rna58;Dbxref=GeneID:100132994,Genbank:NP_001138611.1,HGNC:HGNC:34229;Name=NP_001138611.1;gbkey=CDS;gene=CXorf49B;product=uncharacterized protein LOC100132994;protein_id=NP_001138611.1
LKHW01000225.1	BestRefSeq	CDS	30808	30853	.	+	0	ID=cds40;Parent=rna58;Dbxref=GeneID:100132994,Genbank:NP_001138611.1,HGNC:HGNC:34229;Name=NP_001138611.1;gbkey=CDS;gene=CXorf49B;product=uncharacterized protein LOC100132994;protein_id=NP_001138611.1
LKHW01000225.1	BestRefSeq	CDS	31408	31448	.	+	2	ID=cds40;Parent=rna58;Dbxref=GeneID:100132994,Genbank:NP_001138611.1,HGNC:HGNC:34229;Name=NP_001138611.1;gbkey=CDS;gene=CXorf49B;product=uncharacterized protein LOC100132994;protein_id=NP_001138611.1
LKHW01000225.1	BestRefSeq	CDS	27949	29172	.	+	0	ID=cds41;Parent=rna59;Dbxref=GeneID:100130361,Genbank:NP_001138612.1,HGNC:HGNC:30891;Name=NP_001138612.1;gbkey=CDS;gene=CXorf49;product=uncharacterized protein CXorf49;protein_id=NP_001138612.1
LKHW01000225.1	BestRefSeq	CDS	29749	29905	.	+	0	ID=cds41;Parent=rna59;Dbxref=GeneID:100130361,Genbank:NP_001138612.1,HGNC:HGNC:30891;Name=NP_001138612.1;gbkey=CDS;gene=CXorf49;product=uncharacterized protein CXorf49;protein_id=NP_001138612.1
LKHW01000225.1	BestRefSeq	CDS	30449	30525	.	+	2	ID=cds41;Parent=rna59;Dbxref=GeneID:100130361,Genbank:NP_001138612.1,HGNC:HGNC:30891;Name=NP_001138612.1;gbkey=CDS;gene=CXorf49;product=uncharacterized protein CXorf49;protein_id=NP_001138612.1
LKHW01000225.1	BestRefSeq	CDS	30808	30853	.	+	0	ID=cds41;Parent=rna59;Dbxref=GeneID:100130361,Genbank:NP_001138612.1,HGNC:HGNC:30891;Name=NP_001138612.1;gbkey=CDS;gene=CXorf49;product=uncharacterized protein CXorf49;protein_id=NP_001138612.1
LKHW01000225.1	BestRefSeq	CDS	31408	31448	.	+	2	ID=cds41;Parent=rna59;Dbxref=GeneID:100130361,Genbank:NP_001138612.1,HGNC:HGNC:30891;Name=NP_001138612.1;gbkey=CDS;gene=CXorf49;product=uncharacterized protein CXorf49;protein_id=NP_001138612.1
###
LKHW01000226.1	BestRefSeq	gene	3410	5941	.	+	.	ID=gene60;Dbxref=GeneID:100287029,HGNC:HGNC:14125;Name=DDX11L10;description=DEAD/H (Asp-Glu-Ala-Asp/His) box helicase 11 like 10;gbkey=Gene;gene=DDX11L10;gene_synonym=DDX11L1,DDX11P;pseudo=true
LKHW01000226.1	BestRefSeq	gene	3410	5941	.	+	.	ID=gene61;Dbxref=GeneID:100287102,HGNC:HGNC:37102;Name=DDX11L1;description=DEAD/H (Asp-Glu-Ala-Asp/His) box helicase 11 like 1;gbkey=Gene;gene=DDX11L1;pseudo=true
LKHW01000226.1	BestRefSeq	transcript	3410	5941	.	+	.	ID=rna60;Parent=gene60;Dbxref=GeneID:100287029,Genbank:NR_045117.1,HGNC:HGNC:14125;Name=gi|345842503;Note=The RefSeq transcript has 14 substitutions%2C 3 non-frameshifting indels compared to this genomic sequence;exception=annotated by transcript or proteomic data;gbkey=misc_RNA;gene=DDX11L10;product=DEAD/H (Asp-Glu-Ala-Asp/His) box helicase 11 like 10;transcript_id=gi|345842503
LKHW01000226.1	BestRefSeq	exon	3410	3763	.	+	.	ID=id313;Parent=rna60;Dbxref=GeneID:100287029,Genbank:NR_045117.1,HGNC:HGNC:14125;Note=The RefSeq transcript has 14 substitutions%2C 3 non-frameshifting indels compared to this genomic sequence;exception=annotated by transcript or proteomic data;gbkey=misc_RNA;gene=DDX11L10;product=DEAD/H (Asp-Glu-Ala-Asp/His) box helicase 11 like 10;transcript_id=gi|345842503
LKHW01000226.1	BestRefSeq	exon	4149	4257	.	+	.	ID=id314;Parent=rna60;Dbxref=GeneID:100287029,Genbank:NR_045117.1,HGNC:HGNC:14125;Note=The RefSeq transcript has 14 substitutions%2C 3 non-frameshifting indels compared to this genomic sequence;exception=annotated by transcript or proteomic data;gbkey=misc_RNA;gene=DDX11L10;product=DEAD/H (Asp-Glu-Ala-Asp/His) box helicase 11 like 10;transcript_id=gi|345842503
LKHW01000226.1	BestRefSeq	exon	4757	5941	.	+	.	ID=id315;Parent=rna60;Dbxref=GeneID:100287029,Genbank:NR_045117.1,HGNC:HGNC:14125;Note=The RefSeq transcript has 14 substitutions%2C 3 non-frameshifting indels compared to this genomic sequence;exception=annotated by transcript or proteomic data;gbkey=misc_RNA;gene=DDX11L10;product=DEAD/H (Asp-Glu-Ala-Asp/His) box helicase 11 like 10;transcript_id=gi|345842503
LKHW01000226.1	BestRefSeq	transcript	3410	5941	.	+	.	ID=rna61;Parent=gene60;Dbxref=GeneID:100287102,Genbank:NR_046018.2,GeneID:100287029,HGNC:HGNC:14125;Name=gi|389886562;Note=The RefSeq transcript has 4 substitutions%2C 3 non-frameshifting indels compared to this genomic sequence;exception=annotated by transcript or proteomic data;gbkey=misc_RNA;gene=DDX11L10;product=DEAD/H (Asp-Glu-Ala-Asp/His) box helicase 11 like 1;transcript_id=gi|389886562
LKHW01000226.1	BestRefSeq	exon	3410	3763	.	+	.	ID=id316;Parent=rna61;Dbxref=GeneID:100287102,Genbank:NR_046018.2,GeneID:100287029,HGNC:HGNC:14125;Note=The RefSeq transcript has 4 substitutions%2C 3 non-frameshifting indels compared to this genomic sequence;exception=annotated by transcript or proteomic data;gbkey=misc_RNA;gene=DDX11L10;product=DEAD/H (Asp-Glu-Ala-Asp/His) box helicase 11 like 1;transcript_id=gi|389886562
LKHW01000226.1	BestRefSeq	exon	4149	4257	.	+	.	ID=id317;Parent=rna61;Dbxref=GeneID:100287102,Genbank:NR_046018.2,GeneID:100287029,HGNC:HGNC:14125;Note=The RefSeq transcript has 4 substitutions%2C 3 non-frameshifting indels compared to this genomic sequence;exception=annotated by transcript or proteomic data;gbkey=misc_RNA;gene=DDX11L10;product=DEAD/H (Asp-Glu-Ala-Asp/His) box helicase 11 like 1;transcript_id=gi|389886562
LKHW01000226.1	BestRefSeq	exon	4757	5941	.	+	.	ID=id318;Parent=rna61;Dbxref=GeneID:100287102,Genbank:NR_046018.2,GeneID:100287029,HGNC:HGNC:14125;Note=The RefSeq transcript has 4 substitutions%2C 3 non-frameshifting indels compared to this genomic sequence;exception=annotated by transcript or proteomic data;gbkey=misc_RNA;gene=DDX11L10;product=DEAD/H (Asp-Glu-Ala-Asp/His) box helicase 11 like 1;transcript_id=gi|389886562
###
LKHW01000226.1	BestRefSeq	gene	3410	5941	.	+	.	ID=gene62;Dbxref=GeneID:100287102,HGNC:HGNC:37102;Name=DDX11L1;description=DEAD/H (Asp-Glu-Ala-Asp/His) box helicase 11 like 1;gbkey=Gene;gene=DDX11L1;pseudo=true
LKHW01000226.1	BestRefSeq	gene	3410	5941	.	+	.	ID=gene63;Dbxref=GeneID:100288486,HGNC:HGNC:37109;Name=DDX11L9;description=DEAD/H (Asp-Glu-Ala-Asp/His) box helicase 11 like 9;gbkey=Gene;gene=DDX11L9;pseudo=true
LKHW01000226.1	BestRefSeq	transcript	3410	5941	.	+	.	ID=rna62;Parent=gene62;Dbxref=GeneID:100288486,Genbank:NR_051985.1,GeneID:100287102,HGNC:HGNC:37102;Name=gi|389886543;Note=The RefSeq transcript has 3 substitutions%2C 3 non-frameshifting indels compared to this genomic sequence;exception=annotated by transcript or proteomic data;gbkey=misc_RNA;gene=DDX11L1;product=DEAD/H (Asp-Glu-Ala-Asp/His) box helicase 11 like 9%2C transcript variant 2;transc…
LKHW01000226.1	BestRefSeq	exon	3410	3763	.	+	.	ID=id319;Parent=rna62;Dbxref=GeneID:100288486,Genbank:NR_051985.1,GeneID:100287102,HGNC:HGNC:37102;Note=The RefSeq transcript has 3 substitutions%2C 3 non-frameshifting indels compared to this genomic sequence;exception=annotated by transcript or proteomic data;gbkey=misc_RNA;gene=DDX11L1;product=DEAD/H (Asp-Glu-Ala-Asp/His) box helicase 11 like 9%2C transcript variant 2;transcript_id=gi|389886543
LKHW01000226.1	BestRefSeq	exon	4131	4257	.	+	.	ID=id320;Parent=rna62;Dbxref=GeneID:100288486,Genbank:NR_051985.1,GeneID:100287102,HGNC:HGNC:37102;Note=The RefSeq transcript has 3 substitutions%2C 3 non-frameshifting indels compared to this genomic sequence;exception=annotated by transcript or proteomic data;gbkey=misc_RNA;gene=DDX11L1;product=DEAD/H (Asp-Glu-Ala-Asp/His) box helicase 11 like 9%2C transcript variant 2;transcript_id=gi|389886543
LKHW01000226.1	BestRefSeq	exon	4939	5941	.	+	.	ID=id321;Parent=rna62;Dbxref=GeneID:100288486,Genbank:NR_051985.1,GeneID:100287102,HGNC:HGNC:37102;Note=The RefSeq transcript has 3 substitutions%2C 3 non-frameshifting indels compared to this genomic sequence;exception=annotated by transcript or proteomic data;gbkey=misc_RNA;gene=DDX11L1;product=DEAD/H (Asp-Glu-Ala-Asp/His) box helicase 11 like 9%2C transcript variant 2;transcript_id=gi|389886543
LKHW01000226.1	BestRefSeq	transcript	3410	5941	.	+	.	ID=rna63;Parent=gene62;Dbxref=GeneID:100287102,Genbank:NR_046018.2,HGNC:HGNC:37102;Name=gi|389886562;Note=The RefSeq transcript has 4 substitutions%2C 3 non-frameshifting indels compared to this genomic sequence;exception=annotated by transcript or proteomic data;gbkey=misc_RNA;gene=DDX11L1;product=DEAD/H (Asp-Glu-Ala-Asp/His) box helicase 11 like 1;transcript_id=gi|389886562
LKHW01000226.1	BestRefSeq	exon	3410	3763	.	+	.	ID=id322;Parent=rna63;Dbxref=GeneID:100287102,Genbank:NR_046018.2,HGNC:HGNC:37102;Note=The RefSeq transcript has 4 substitutions%2C 3 non-frameshifting indels compared to this genomic sequence;exception=annotated by transcript or proteomic data;gbkey=misc_RNA;gene=DDX11L1;product=DEAD/H (Asp-Glu-Ala-Asp/His) box helicase 11 like 1;transcript_id=gi|389886562
LKHW01000226.1	BestRefSeq	exon	4149	4257	.	+	.	ID=id323;Parent=rna63;Dbxref=GeneID:100287102,Genbank:NR_046018.2,HGNC:HGNC:37102;Note=The RefSeq transcript has 4 substitutions%2C 3 non-frameshifting indels compared to this genomic sequence;exception=annotated by transcript or proteomic data;gbkey=misc_RNA;gene=DDX11L1;product=DEAD/H (Asp-Glu-Ala-Asp/His) box helicase 11 like 1;transcript_id=gi|389886562
LKHW01000226.1	BestRefSeq	exon	4757	5941	.	+	.	ID=id324;Parent=rna63;Dbxref=GeneID:100287102,Genbank:NR_046018.2,HGNC:HGNC:37102;Note=The RefSeq transcript has 4 substitutions%2C 3 non-frameshifting indels compared to this genomic sequence;exception=annotated by transcript or proteomic data;gbkey=misc_RNA;gene=DDX11L1;product=DEAD/H (Asp-Glu-Ala-Asp/His) box helicase 11 like 1;transcript_id=gi|389886562
###
LKHW01000226.1	BestRefSeq	gene	3410	5941	.	+	.	ID=gene64;Dbxref=GeneID:100288486,HGNC:HGNC:37109;Name=DDX11L9;description=DEAD/H (Asp-Glu-Ala-Asp/His) box helicase 11 like 9;gbkey=Gene;gene=DDX11L9;pseudo=true
LKHW01000226.1	BestRefSeq	gene	3410	5941	.	+	.	ID=gene65;Dbxref=GeneID:100287102,HGNC:HGNC:37102;Name=DDX11L1;description=DEAD/H (Asp-Glu-Ala-Asp/His) box helicase 11 like 1;gbkey=Gene;gene=DDX11L1;pseudo=true
LKHW01000226.1	BestRefSeq	transcript	3410	5941	.	+	.	ID=rna64;Parent=gene64;Dbxref=GeneID:100288486,Genbank:NR_034090.1,HGNC:HGNC:37109;Name=gi|300797011;Note=The RefSeq transcript has 4 substitutions%2C 3 non-frameshifting indels compared to this genomic sequence;exception=annotated by transcript or proteomic data;gbkey=misc_RNA;gene=DDX11L9;product=DEAD/H (Asp-Glu-Ala-Asp/His) box helicase 11 like 9%2C transcript variant 1;transcript_id=gi|300797…
LKHW01000226.1	BestRefSeq	exon	3410	3763	.	+	.	ID=id325;Parent=rna64;Dbxref=GeneID:100288486,Genbank:NR_034090.1,HGNC:HGNC:37109;Note=The RefSeq transcript has 4 substitutions%2C 3 non-frameshifting indels compared to this genomic sequence;exception=annotated by transcript or proteomic data;gbkey=misc_RNA;gene=DDX11L9;product=DEAD/H (Asp-Glu-Ala-Asp/His) box helicase 11 like 9%2C transcript variant 1;transcript_id=gi|300797011
LKHW01000226.1	BestRefSeq	exon	4149	4257	.	+	.	ID=id326;Parent=rna64;Dbxref=GeneID:100288486,Genbank:NR_034090.1,HGNC:HGNC:37109;Note=The RefSeq transcript has 4 substitutions%2C 3 non-frameshifting indels compared to this genomic sequence;exception=annotated by transcript or proteomic data;gbkey=misc_RNA;gene=DDX11L9;product=DEAD/H (Asp-Glu-Ala-Asp/His) box helicase 11 like 9%2C transcript variant 1;transcript_id=gi|300797011
LKHW01000226.1	BestRefSeq	exon	4757	5941	.	+	.	ID=id327;Parent=rna64;Dbxref=GeneID:100288486,Genbank:NR_034090.1,HGNC:HGNC:37109;Note=The RefSeq transcript has 4 substitutions%2C 3 non-frameshifting indels compared to this genomic sequence;exception=annotated by transcript or proteomic data;gbkey=misc_RNA;gene=DDX11L9;product=DEAD/H (Asp-Glu-Ala-Asp/His) box helicase 11 like 9%2C transcript variant 1;transcript_id=gi|300797011
LKHW01000226.1	BestRefSeq	transcript	3410	5941	.	+	.	ID=rna65;Parent=gene64;Dbxref=GeneID:100287102,Genbank:NR_046018.2,GeneID:100288486,HGNC:HGNC:37109;Name=gi|389886562;Note=The RefSeq transcript has 4 substitutions%2C 3 non-frameshifting indels compared to this genomic sequence;exception=annotated by transcript or proteomic data;gbkey=misc_RNA;gene=DDX11L9;product=DEAD/H (Asp-Glu-Ala-Asp/His) box helicase 11 like 1;transcript_id=gi|389886562
LKHW01000226.1	BestRefSeq	exon	3410	3763	.	+	.	ID=id328;Parent=rna65;Dbxref=GeneID:100287102,Genbank:NR_046018.2,GeneID:100288486,HGNC:HGNC:37109;Note=The RefSeq transcript has 4 substitutions%2C 3 non-frameshifting indels compared to this genomic sequence;exception=annotated by transcript or proteomic data;gbkey=misc_RNA;gene=DDX11L9;product=DEAD/H (Asp-Glu-Ala-Asp/His) box helicase 11 like 1;transcript_id=gi|389886562
LKHW01000226.1	BestRefSeq	exon	4149	4257	.	+	.	ID=id329;Parent=rna65;Dbxref=GeneID:100287102,Genbank:NR_046018.2,GeneID:100288486,HGNC:HGNC:37109;Note=The RefSeq transcript has 4 substitutions%2C 3 non-frameshifting indels compared to this genomic sequence;exception=annotated by transcript or proteomic data;gbkey=misc_RNA;gene=DDX11L9;product=DEAD/H (Asp-Glu-Ala-Asp/His) box helicase 11 like 1;transcript_id=gi|389886562
LKHW01000226.1	BestRefSeq	exon	4757	5941	.	+	.	ID=id330;Parent=rna65;Dbxref=GeneID:100287102,Genbank:NR_046018.2,GeneID:100288486,HGNC:HGNC:37109;Note=The RefSeq transcript has 4 substitutions%2C 3 non-frameshifting indels compared to this genomic sequence;exception=annotated by transcript or proteomic data;gbkey=misc_RNA;gene=DDX11L9;product=DEAD/H (Asp-Glu-Ala-Asp/His) box helicase 11 like 1;transcript_id=gi|389886562
###
LKHW01000226.1	BestRefSeq	gene	5894	21667	.	-	.	ID=gene66;Dbxref=GeneID:374666,HGNC:HGNC:24362;Name=WASH3P;description=WAS protein family homolog 3 pseudogene;gbkey=Gene;gene=WASH3P;gene_synonym=FAM39DP;pseudo=true
LKHW01000226.1	BestRefSeq	transcript	5894	21667	.	-	.	ID=rna66;Parent=gene66;Dbxref=GeneID:374666,Genbank:NR_003659.2,HGNC:HGNC:24362;Name=gi|166091447;Note=The RefSeq transcript has 11 substitutions%2C 5 non-frameshifting indels compared to this genomic sequence;exception=annotated by transcript or proteomic data;gbkey=misc_RNA;gene=WASH3P;product=WAS protein family homolog 3 pseudogene;transcript_id=gi|166091447
LKHW01000226.1	BestRefSeq	exon	20845	21667	.	-	.	ID=id331;Parent=rna66;Dbxref=GeneID:374666,Genbank:NR_003659.2,HGNC:HGNC:24362;Note=The RefSeq transcript has 11 substitutions%2C 5 non-frameshifting indels compared to this genomic sequence;exception=annotated by transcript or proteomic data;gbkey=misc_RNA;gene=WASH3P;product=WAS protein family homolog 3 pseudogene;transcript_id=gi|166091447
LKHW01000226.1	BestRefSeq	exon	16271	16423	.	-	.	ID=id332;Parent=rna66;Dbxref=GeneID:374666,Genbank:NR_003659.2,HGNC:HGNC:24362;Note=The RefSeq transcript has 11 substitutions%2C 5 non-frameshifting indels compared to this genomic sequence;exception=annotated by transcript or proteomic data;gbkey=misc_RNA;gene=WASH3P;product=WAS protein family homolog 3 pseudogene;transcript_id=gi|166091447
LKHW01000226.1	BestRefSeq	exon	9807	9905	.	-	.	ID=id333;Parent=rna66;Dbxref=GeneID:374666,Genbank:NR_003659.2,HGNC:HGNC:24362;Note=The RefSeq transcript has 11 substitutions%2C 5 non-frameshifting indels compared to this genomic sequence;exception=annotated by transcript or proteomic data;gbkey=misc_RNA;gene=WASH3P;product=WAS protein family homolog 3 pseudogene;transcript_id=gi|166091447
LKHW01000226.1	BestRefSeq	exon	9454	9600	.	-	.	ID=id334;Parent=rna66;Dbxref=GeneID:374666,Genbank:NR_003659.2,HGNC:HGNC:24362;Note=The RefSeq transcript has 11 substitutions%2C 5 non-frameshifting indels compared to this genomic sequence;exception=annotated by transcript or proteomic data;gbkey=misc_RNA;gene=WASH3P;product=WAS protein family homolog 3 pseudogene;transcript_id=gi|166091447
LKHW01000226.1	BestRefSeq	exon	9145	9281	.	-	.	ID=id335;Parent=rna66;Dbxref=GeneID:374666,Genbank:NR_003659.2,HGNC:HGNC:24362;Note=The RefSeq transcript has 11 substitutions%2C 5 non-frameshifting indels compared to this genomic sequence;exception=annotated by transcript or proteomic data;gbkey=misc_RNA;gene=WASH3P;product=WAS protein family homolog 3 pseudogene;transcript_id=gi|166091447
LKHW01000226.1	BestRefSeq	exon	8770	8905	.	-	.	ID=id336;Parent=rna66;Dbxref=GeneID:374666,Genbank:NR_003659.2,HGNC:HGNC:24362;Note=The RefSeq transcript has 11 substitutions%2C 5 non-frameshifting indels compared to this genomic sequence;exception=annotated by transcript or proteomic data;gbkey=misc_RNA;gene=WASH3P;product=WAS protein family homolog 3 pseudogene;transcript_id=gi|166091447
LKHW01000226.1	BestRefSeq	exon	8391	8592	.	-	.	ID=id337;Parent=rna66;Dbxref=GeneID:374666,Genbank:NR_003659.2,HGNC:HGNC:24362;Note=The RefSeq transcript has 11 substitutions%2C 5 non-frameshifting indels compared to this genomic sequence;exception=annotated by transcript or proteomic data;gbkey=misc_RNA;gene=WASH3P;product=WAS protein family homolog 3 pseudogene;transcript_id=gi|166091447
LKHW01000226.1	BestRefSeq	exon	8144	8302	.	-	.	ID=id338;Parent=rna66;Dbxref=GeneID:374666,Genbank:NR_003659.2,HGNC:HGNC:24362;Note=The RefSeq transcript has 11 substitutions%2C 5 non-frameshifting indels compared to this genomic sequence;exception=annotated by transcript or proteomic data;gbkey=misc_RNA;gene=WASH3P;product=WAS protein family homolog 3 pseudogene;transcript_id=gi|166091447
LKHW01000226.1	BestRefSeq	exon	7333	7485	.	-	.	ID=id339;Parent=rna66;Dbxref=GeneID:374666,Genbank:NR_003659.2,HGNC:HGNC:24362;Note=The RefSeq transcript has 11 substitutions%2C 5 non-frameshifting indels compared to this genomic sequence;exception=annotated by transcript or proteomic data;gbkey=misc_RNA;gene=WASH3P;product=WAS protein family homolog 3 pseudogene;transcript_id=gi|166091447
LKHW01000226.1	BestRefSeq	exon	6507	6575	.	-	.	ID=id340;Parent=rna66;Dbxref=GeneID:374666,Genbank:NR_003659.2,HGNC:HGNC:24362;Note=The RefSeq transcript has 11 substitutions%2C 5 non-frameshifting indels compared to this genomic sequence;exception=annotated by transcript or proteomic data;gbkey=misc_RNA;gene=WASH3P;product=WAS protein family homolog 3 pseudogene;transcript_id=gi|166091447
LKHW01000226.1	BestRefSeq	exon	5894	6366	.	-	.	ID=id341;Parent=rna66;Dbxref=GeneID:374666,Genbank:NR_003659.2,HGNC:HGNC:24362;Note=The RefSeq transcript has 11 substitutions%2C 5 non-frameshifting indels compared to this genomic sequence;exception=annotated by transcript or proteomic data;gbkey=misc_RNA;gene=WASH3P;product=WAS protein family homolog 3 pseudogene;transcript_id=gi|166091447
LKHW01000226.1	BestRefSeq	gene	5894	20894	.	-	.	ID=gene67;Dbxref=GeneID:653635,HGNC:HGNC:38034;Name=WASH7P;description=WAS protein family homolog 7 pseudogene;gbkey=Gene;gene=WASH7P;gene_synonym=FAM39F,WASH5P;pseudo=true
LKHW01000226.1	BestRefSeq	transcript	5894	20894	.	-	.	ID=rna67;Parent=gene67;Dbxref=GeneID:653635,Genbank:NR_024540.1,HGNC:HGNC:38034;Name=gi|215277009;Note=The RefSeq transcript has 6 substitutions%2C 3 non-frameshifting indels compared to this genomic sequence;exception=annotated by transcript or proteomic data;gbkey=misc_RNA;gene=WASH7P;product=WAS protein family homolog 7 pseudogene;transcript_id=gi|215277009
LKHW01000226.1	BestRefSeq	exon	20845	20894	.	-	.	ID=id342;Parent=rna67;Dbxref=GeneID:653635,Genbank:NR_024540.1,HGNC:HGNC:38034;Note=The RefSeq transcript has 6 substitutions%2C 3 non-frameshifting indels compared to this genomic sequence;exception=annotated by transcript or proteomic data;gbkey=misc_RNA;gene=WASH7P;product=WAS protein family homolog 7 pseudogene;transcript_id=gi|215277009
LKHW01000226.1	BestRefSeq	exon	16271	16423	.	-	.	ID=id343;Parent=rna67;Dbxref=GeneID:653635,Genbank:NR_024540.1,HGNC:HGNC:38034;Note=The RefSeq transcript has 6 substitutions%2C 3 non-frameshifting indels compared to this genomic sequence;exception=annotated by transcript or proteomic data;gbkey=misc_RNA;gene=WASH7P;product=WAS protein family homolog 7 pseudogene;transcript_id=gi|215277009
LKHW01000226.1	BestRefSeq	exon	9807	9905	.	-	.	ID=id344;Parent=rna67;Dbxref=GeneID:653635,Genbank:NR_024540.1,HGNC:HGNC:38034;Note=The RefSeq transcript has 6 substitutions%2C 3 non-frameshifting indels compared to this genomic sequence;exception=annotated by transcript or proteomic data;gbkey=misc_RNA;gene=WASH7P;product=WAS protein family homolog 7 pseudogene;transcript_id=gi|215277009
LKHW01000226.1	BestRefSeq	exon	9454	9600	.	-	.	ID=id345;Parent=rna67;Dbxref=GeneID:653635,Genbank:NR_024540.1,HGNC:HGNC:38034;Note=The RefSeq transcript has 6 substitutions%2C 3 non-frameshifting indels compared to this genomic sequence;exception=annotated by transcript or proteomic data;gbkey=misc_RNA;gene=WASH7P;product=WAS protein family homolog 7 pseudogene;transcript_id=gi|215277009
LKHW01000226.1	BestRefSeq	exon	9145	9281	.	-	.	ID=id346;Parent=rna67;Dbxref=GeneID:653635,Genbank:NR_024540.1,HGNC:HGNC:38034;Note=The RefSeq transcript has 6 substitutions%2C 3 non-frameshifting indels compared to this genomic sequence;exception=annotated by transcript or proteomic data;gbkey=misc_RNA;gene=WASH7P;product=WAS protein family homolog 7 pseudogene;transcript_id=gi|215277009
LKHW01000226.1	BestRefSeq	exon	8770	8905	.	-	.	ID=id347;Parent=rna67;Dbxref=GeneID:653635,Genbank:NR_024540.1,HGNC:HGNC:38034;Note=The RefSeq transcript has 6 substitutions%2C 3 non-frameshifting indels compared to this genomic sequence;exception=annotated by transcript or proteomic data;gbkey=misc_RNA;gene=WASH7P;product=WAS protein family homolog 7 pseudogene;transcript_id=gi|215277009
LKHW01000226.1	BestRefSeq	exon	8395	8592	.	-	.	ID=id348;Parent=rna67;Dbxref=GeneID:653635,Genbank:NR_024540.1,HGNC:HGNC:38034;Note=The RefSeq transcript has 6 substitutions%2C 3 non-frameshifting indels compared to this genomic sequence;exception=annotated by transcript or proteomic data;gbkey=misc_RNA;gene=WASH7P;product=WAS protein family homolog 7 pseudogene;transcript_id=gi|215277009
LKHW01000226.1	BestRefSeq	exon	8144	8302	.	-	.	ID=id349;Parent=rna67;Dbxref=GeneID:653635,Genbank:NR_024540.1,HGNC:HGNC:38034;Note=The RefSeq transcript has 6 substitutions%2C 3 non-frameshifting indels compared to this genomic sequence;exception=annotated by transcript or proteomic data;gbkey=misc_RNA;gene=WASH7P;product=WAS protein family homolog 7 pseudogene;transcript_id=gi|215277009
LKHW01000226.1	BestRefSeq	exon	7333	7485	.	-	.	ID=id350;Parent=rna67;Dbxref=GeneID:653635,Genbank:NR_024540.1,HGNC:HGNC:38034;Note=The RefSeq transcript has 6 substitutions%2C 3 non-frameshifting indels compared to this genomic sequence;exception=annotated by transcript or proteomic data;gbkey=misc_RNA;gene=WASH7P;product=WAS protein family homolog 7 pseudogene;transcript_id=gi|215277009
LKHW01000226.1	BestRefSeq	exon	6507	6575	.	-	.	ID=id351;Parent=rna67;Dbxref=GeneID:653635,Genbank:NR_024540.1,HGNC:HGNC:38034;Note=The RefSeq transcript has 6 substitutions%2C 3 non-frameshifting indels compared to this genomic sequence;exception=annotated by transcript or proteomic data;gbkey=misc_RNA;gene=WASH7P;product=WAS protein family homolog 7 pseudogene;transcript_id=gi|215277009
LKHW01000226.1	BestRefSeq	exon	5894	6366	.	-	.	ID=id352;Parent=rna67;Dbxref=GeneID:653635,Genbank:NR_024540.1,HGNC:HGNC:38034;Note=The RefSeq transcript has 6 substitutions%2C 3 non-frameshifting indels compared to this genomic sequence;exception=annotated by transcript or proteomic data;gbkey=misc_RNA;gene=WASH7P;product=WAS protein family homolog 7 pseudogene;transcript_id=gi|215277009
###
LKHW01000272.1	BestRefSeq	gene	2952	58686	.	+	.	ID=gene68;Dbxref=GeneID:84220,HGNC:HGNC:32418,HPRD:04128,MIM:612708;Name=RGPD5;description=RANBP2-like and GRIP domain containing 5;gbkey=Gene;gene=RGPD5;gene_synonym=BS-63,BS63,HEL161,RGP5;partial=true;start_range=.,2952
LKHW01000272.1	BestRefSeq	mRNA	2952	34037	.	+	.	ID=rna68;Parent=gene68;Dbxref=GeneID:84220,Genbank:NM_032260.2,HGNC:HGNC:32418,HPRD:04128,MIM:612708;Name=gi|19718753;Note=The RefSeq transcript has 20 substitutions%2C 13 frameshifts and aligns at 81%25 coverage compared to this genomic sequence;exception=annotated by transcript or proteomic data;gbkey=mRNA;gene=RGPD5;partial=true;product=RANBP2-like and GRIP domain containing 5%2C transcript va…
LKHW01000272.1	BestRefSeq	exon	2952	3021	.	+	.	ID=id353;Parent=rna68;Dbxref=GeneID:84220,Genbank:NM_032260.2,HGNC:HGNC:32418,HPRD:04128,MIM:612708;Note=The RefSeq transcript has 20 substitutions%2C 13 frameshifts and aligns at 81%25 coverage compared to this genomic sequence;exception=annotated by transcript or proteomic data;gbkey=mRNA;gene=RGPD5;partial=true;product=RANBP2-like and GRIP domain containing 5%2C transcript variant 2;start_rang…
LKHW01000272.1	BestRefSeq	exon	4595	4706	.	+	.	ID=id354;Parent=rna68;Dbxref=GeneID:84220,Genbank:NM_032260.2,HGNC:HGNC:32418,HPRD:04128,MIM:612708;Note=The RefSeq transcript has 20 substitutions%2C 13 frameshifts and aligns at 81%25 coverage compared to this genomic sequence;exception=annotated by transcript or proteomic data;gbkey=mRNA;gene=RGPD5;partial=true;product=RANBP2-like and GRIP domain containing 5%2C transcript variant 2;transcript…
LKHW01000272.1	BestRefSeq	exon	5141	5293	.	+	.	ID=id355;Parent=rna68;Dbxref=GeneID:84220,Genbank:NM_032260.2,HGNC:HGNC:32418,HPRD:04128,MIM:612708;Note=The RefSeq transcript has 20 substitutions%2C 13 frameshifts and aligns at 81%25 coverage compared to this genomic sequence;exception=annotated by transcript or proteomic data;gbkey=mRNA;gene=RGPD5;partial=true;product=RANBP2-like and GRIP domain containing 5%2C transcript variant 2;transcript…
LKHW01000272.1	BestRefSeq	exon	9296	9522	.	+	.	ID=id356;Parent=rna68;Dbxref=GeneID:84220,Genbank:NM_032260.2,HGNC:HGNC:32418,HPRD:04128,MIM:612708;Note=The RefSeq transcript has 20 substitutions%2C 13 frameshifts and aligns at 81%25 coverage compared to this genomic sequence;exception=annotated by transcript or proteomic data;gbkey=mRNA;gene=RGPD5;partial=true;product=RANBP2-like and GRIP domain containing 5%2C transcript variant 2;transcript…
LKHW01000272.1	BestRefSeq	exon	9860	10004	.	+	.	ID=id357;Parent=rna68;Dbxref=GeneID:84220,Genbank:NM_032260.2,HGNC:HGNC:32418,HPRD:04128,MIM:612708;Note=The RefSeq transcript has 20 substitutions%2C 13 frameshifts and aligns at 81%25 coverage compared to this genomic sequence;exception=annotated by transcript or proteomic data;gbkey=mRNA;gene=RGPD5;partial=true;product=RANBP2-like and GRIP domain containing 5%2C transcript variant 2;transcript…
LKHW01000272.1	BestRefSeq	exon	14558	14753	.	+	.	ID=id358;Parent=rna68;Dbxref=GeneID:84220,Genbank:NM_032260.2,HGNC:HGNC:32418,HPRD:04128,MIM:612708;Note=The RefSeq transcript has 20 substitutions%2C 13 frameshifts and aligns at 81%25 coverage compared to this genomic sequence;exception=annotated by transcript or proteomic data;gbkey=mRNA;gene=RGPD5;partial=true;product=RANBP2-like and GRIP domain containing 5%2C transcript variant 2;transcript…
LKHW01000272.1	BestRefSeq	exon	20767	20854	.	+	.	ID=id359;Parent=rna68;Dbxref=GeneID:84220,Genbank:NM_032260.2,HGNC:HGNC:32418,HPRD:04128,MIM:612708;Note=The RefSeq transcript has 20 substitutions%2C 13 frameshifts and aligns at 81%25 coverage compared to this genomic sequence;exception=annotated by transcript or proteomic data;gbkey=mRNA;gene=RGPD5;partial=true;product=RANBP2-like and GRIP domain containing 5%2C transcript variant 2;transcript…
LKHW01000272.1	BestRefSeq	exon	22968	23177	.	+	.	ID=id360;Parent=rna68;Dbxref=GeneID:84220,Genbank:NM_032260.2,HGNC:HGNC:32418,HPRD:04128,MIM:612708;Note=The RefSeq transcript has 20 substitutions%2C 13 frameshifts and aligns at 81%25 coverage compared to this genomic sequence;exception=annotated by transcript or proteomic data;gbkey=mRNA;gene=RGPD5;partial=true;product=RANBP2-like and GRIP domain containing 5%2C transcript variant 2;transcript…
LKHW01000272.1	BestRefSeq	exon	25282	25461	.	+	.	ID=id361;Parent=rna68;Dbxref=GeneID:84220,Genbank:NM_032260.2,HGNC:HGNC:32418,HPRD:04128,MIM:612708;Note=The RefSeq transcript has 20 substitutions%2C 13 frameshifts and aligns at 81%25 coverage compared to this genomic sequence;exception=annotated by transcript or proteomic data;gbkey=mRNA;gene=RGPD5;partial=true;product=RANBP2-like and GRIP domain containing 5%2C transcript variant 2;transcript…
LKHW01000272.1	BestRefSeq	exon	25545	25720	.	+	.	ID=id362;Parent=rna68;Dbxref=GeneID:84220,Genbank:NM_032260.2,HGNC:HGNC:32418,HPRD:04128,MIM:612708;Note=The RefSeq transcript has 20 substitutions%2C 13 frameshifts and aligns at 81%25 coverage compared to this genomic sequence;exception=annotated by transcript or proteomic data;gbkey=mRNA;gene=RGPD5;partial=true;product=RANBP2-like and GRIP domain containing 5%2C transcript variant 2;transcript…
LKHW01000272.1	BestRefSeq	exon	25888	26011	.	+	.	ID=id363;Parent=rna68;Dbxref=GeneID:84220,Genbank:NM_032260.2,HGNC:HGNC:32418,HPRD:04128,MIM:612708;Note=The RefSeq transcript has 20 substitutions%2C 13 frameshifts and aligns at 81%25 coverage compared to this genomic sequence;exception=annotated by transcript or proteomic data;gbkey=mRNA;gene=RGPD5;partial=true;product=RANBP2-like and GRIP domain containing 5%2C transcript variant 2;transcript…
LKHW01000272.1	BestRefSeq	exon	26931	27090	.	+	.	ID=id364;Parent=rna68;Dbxref=GeneID:84220,Genbank:NM_032260.2,HGNC:HGNC:32418,HPRD:04128,MIM:612708;Note=The RefSeq transcript has 20 substitutions%2C 13 frameshifts and aligns at 81%25 coverage compared to this genomic sequence;exception=annotated by transcript or proteomic data;gbkey=mRNA;gene=RGPD5;partial=true;product=RANBP2-like and GRIP domain containing 5%2C transcript variant 2;transcript…
LKHW01000272.1	BestRefSeq	exon	27355	27492	.	+	.	ID=id365;Parent=rna68;Dbxref=GeneID:84220,Genbank:NM_032260.2,HGNC:HGNC:32418,HPRD:04128,MIM:612708;Note=The RefSeq transcript has 20 substitutions%2C 13 frameshifts and aligns at 81%25 coverage compared to this genomic sequence;exception=annotated by transcript or proteomic data;gbkey=mRNA;gene=RGPD5;partial=true;product=RANBP2-like and GRIP domain containing 5%2C transcript variant 2;transcript…
LKHW01000272.1	BestRefSeq	exon	27755	27901	.	+	.	ID=id366;Parent=rna68;Dbxref=GeneID:84220,Genbank:NM_032260.2,HGNC:HGNC:32418,HPRD:04128,MIM:612708;Note=The RefSeq transcript has 20 substitutions%2C 13 frameshifts and aligns at 81%25 coverage compared to this genomic sequence;exception=annotated by transcript or proteomic data;gbkey=mRNA;gene=RGPD5;partial=true;product=RANBP2-like and GRIP domain containing 5%2C transcript variant 2;transcript…
LKHW01000272.1	BestRefSeq	exon	28844	29022	.	+	.	ID=id367;Parent=rna68;Dbxref=GeneID:84220,Genbank:NM_032260.2,HGNC:HGNC:32418,HPRD:04128,MIM:612708;Note=The RefSeq transcript has 20 substitutions%2C 13 frameshifts and aligns at 81%25 coverage compared to this genomic sequence;exception=annotated by transcript or proteomic data;gbkey=mRNA;gene=RGPD5;partial=true;product=RANBP2-like and GRIP domain containing 5%2C transcript variant 2;transcript…
LKHW01000272.1	BestRefSeq	exon	29111	29190	.	+	.	ID=id368;Parent=rna68;Dbxref=GeneID:84220,Genbank:NM_032260.2,HGNC:HGNC:32418,HPRD:04128,MIM:612708;Note=The RefSeq transcript has 20 substitutions%2C 13 frameshifts and aligns at 81%25 coverage compared to this genomic sequence;exception=annotated by transcript or proteomic data;gbkey=mRNA;gene=RGPD5;partial=true;product=RANBP2-like and GRIP domain containing 5%2C transcript variant 2;transcript…
LKHW01000272.1	BestRefSeq	exon	32337	32472	.	+	.	ID=id369;Parent=rna68;Dbxref=GeneID:84220,Genbank:NM_032260.2,HGNC:HGNC:32418,HPRD:04128,MIM:612708;Note=The RefSeq transcript has 20 substitutions%2C 13 frameshifts and aligns at 81%25 coverage compared to this genomic sequence;exception=annotated by transcript or proteomic data;gbkey=mRNA;gene=RGPD5;partial=true;product=RANBP2-like and GRIP domain containing 5%2C transcript variant 2;transcript…
LKHW01000272.1	BestRefSeq	exon	33869	34037	.	+	.	ID=id370;Parent=rna68;Dbxref=GeneID:84220,Genbank:NM_032260.2,HGNC:HGNC:32418,HPRD:04128,MIM:612708;Note=The RefSeq transcript has 20 substitutions%2C 13 frameshifts and aligns at 81%25 coverage compared to this genomic sequence;exception=annotated by transcript or proteomic data;gbkey=mRNA;gene=RGPD5;partial=true;product=RANBP2-like and GRIP domain containing 5%2C transcript variant 2;transcript…
LKHW01000272.1	BestRefSeq	CDS	2952	3021	.	+	2	ID=cds42;Parent=rna68;Dbxref=GeneID:84220,Genbank:NP_115636.1,HGNC:HGNC:32418,HPRD:04128,MIM:612708;Name=NP_115636.1;Note=isoform 2 is encoded by transcript variant 2%3B The RefSeq protein has 15 substitutions%2C 13 frameshifts and aligns at 96%25 coverage compared to this genomic sequence;exception=annotated by transcript or proteomic data;gbkey=CDS;gene=RGPD5;partial=true;product=RANBP2-like an…
LKHW01000272.1	BestRefSeq	CDS	4595	4706	.	+	1	ID=cds42;Parent=rna68;Dbxref=GeneID:84220,Genbank:NP_115636.1,HGNC:HGNC:32418,HPRD:04128,MIM:612708;Name=NP_115636.1;Note=isoform 2 is encoded by transcript variant 2%3B The RefSeq protein has 15 substitutions%2C 13 frameshifts and aligns at 96%25 coverage compared to this genomic sequence;exception=annotated by transcript or proteomic data;gbkey=CDS;gene=RGPD5;partial=true;product=RANBP2-like an…
LKHW01000272.1	BestRefSeq	CDS	5141	5293	.	+	0	ID=cds42;Parent=rna68;Dbxref=GeneID:84220,Genbank:NP_115636.1,HGNC:HGNC:32418,HPRD:04128,MIM:612708;Name=NP_115636.1;Note=isoform 2 is encoded by transcript variant 2%3B The RefSeq protein has 15 substitutions%2C 13 frameshifts and aligns at 96%25 coverage compared to this genomic sequence;exception=annotated by transcript or proteomic data;gbkey=CDS;gene=RGPD5;partial=true;product=RANBP2-like an…
LKHW01000272.1	BestRefSeq	CDS	9296	9522	.	+	0	ID=cds42;Parent=rna68;Dbxref=GeneID:84220,Genbank:NP_115636.1,HGNC:HGNC:32418,HPRD:04128,MIM:612708;Name=NP_115636.1;Note=isoform 2 is encoded by transcript variant 2%3B The RefSeq protein has 15 substitutions%2C 13 frameshifts and aligns at 96%25 coverage compared to this genomic sequence;exception=annotated by transcript or proteomic data;gbkey=CDS;gene=RGPD5;partial=true;product=RANBP2-like an…
LKHW01000272.1	BestRefSeq	CDS	9860	10004	.	+	1	ID=cds42;Parent=rna68;Dbxref=GeneID:84220,Genbank:NP_115636.1,HGNC:HGNC:32418,HPRD:04128,MIM:612708;Name=NP_115636.1;Note=isoform 2 is encoded by transcript variant 2%3B The RefSeq protein has 15 substitutions%2C 13 frameshifts and aligns at 96%25 coverage compared to this genomic sequence;exception=annotated by transcript or proteomic data;gbkey=CDS;gene=RGPD5;partial=true;product=RANBP2-like an…
LKHW01000272.1	BestRefSeq	CDS	14558	14753	.	+	0	ID=cds42;Parent=rna68;Dbxref=GeneID:84220,Genbank:NP_115636.1,HGNC:HGNC:32418,HPRD:04128,MIM:612708;Name=NP_115636.1;Note=isoform 2 is encoded by transcript variant 2%3B The RefSeq protein has 15 substitutions%2C 13 frameshifts and aligns at 96%25 coverage compared to this genomic sequence;exception=annotated by transcript or proteomic data;gbkey=CDS;gene=RGPD5;partial=true;product=RANBP2-like an…
LKHW01000272.1	BestRefSeq	CDS	20767	20854	.	+	2	ID=cds42;Parent=rna68;Dbxref=GeneID:84220,Genbank:NP_115636.1,HGNC:HGNC:32418,HPRD:04128,MIM:612708;Name=NP_115636.1;Note=isoform 2 is encoded by transcript variant 2%3B The RefSeq protein has 15 substitutions%2C 13 frameshifts and aligns at 96%25 coverage compared to this genomic sequence;exception=annotated by transcript or proteomic data;gbkey=CDS;gene=RGPD5;partial=true;product=RANBP2-like an…
LKHW01000272.1	BestRefSeq	CDS	22968	23177	.	+	1	ID=cds42;Parent=rna68;Dbxref=GeneID:84220,Genbank:NP_115636.1,HGNC:HGNC:32418,HPRD:04128,MIM:612708;Name=NP_115636.1;Note=isoform 2 is encoded by transcript variant 2%3B The RefSeq protein has 15 substitutions%2C 13 frameshifts and aligns at 96%25 coverage compared to this genomic sequence;exception=annotated by transcript or proteomic data;gbkey=CDS;gene=RGPD5;partial=true;product=RANBP2-like an…
LKHW01000272.1	BestRefSeq	CDS	25282	25461	.	+	1	ID=cds42;Parent=rna68;Dbxref=GeneID:84220,Genbank:NP_115636.1,HGNC:HGNC:32418,HPRD:04128,MIM:612708;Name=NP_115636.1;Note=isoform 2 is encoded by transcript variant 2%3B The RefSeq protein has 15 substitutions%2C 13 frameshifts and aligns at 96%25 coverage compared to this genomic sequence;exception=annotated by transcript or proteomic data;gbkey=CDS;gene=RGPD5;partial=true;product=RANBP2-like an…
LKHW01000272.1	BestRefSeq	CDS	25545	25720	.	+	1	ID=cds42;Parent=rna68;Dbxref=GeneID:84220,Genbank:NP_115636.1,HGNC:HGNC:32418,HPRD:04128,MIM:612708;Name=NP_115636.1;Note=isoform 2 is encoded by transcript variant 2%3B The RefSeq protein has 15 substitutions%2C 13 frameshifts and aligns at 96%25 coverage compared to this genomic sequence;exception=annotated by transcript or proteomic data;gbkey=CDS;gene=RGPD5;partial=true;product=RANBP2-like an…
LKHW01000272.1	BestRefSeq	CDS	25888	26011	.	+	2	ID=cds42;Parent=rna68;Dbxref=GeneID:84220,Genbank:NP_115636.1,HGNC:HGNC:32418,HPRD:04128,MIM:612708;Name=NP_115636.1;Note=isoform 2 is encoded by transcript variant 2%3B The RefSeq protein has 15 substitutions%2C 13 frameshifts and aligns at 96%25 coverage compared to this genomic sequence;exception=annotated by transcript or proteomic data;gbkey=CDS;gene=RGPD5;partial=true;product=RANBP2-like an…
LKHW01000272.1	BestRefSeq	CDS	26931	27090	.	+	1	ID=cds42;Parent=rna68;Dbxref=GeneID:84220,Genbank:NP_115636.1,HGNC:HGNC:32418,HPRD:04128,MIM:612708;Name=NP_115636.1;Note=isoform 2 is encoded by transcript variant 2%3B The RefSeq protein has 15 substitutions%2C 13 frameshifts and aligns at 96%25 coverage compared to this genomic sequence;exception=annotated by transcript or proteomic data;gbkey=CDS;gene=RGPD5;partial=true;product=RANBP2-like an…
LKHW01000272.1	BestRefSeq	CDS	27355	27492	.	+	0	ID=cds42;Parent=rna68;Dbxref=GeneID:84220,Genbank:NP_115636.1,HGNC:HGNC:32418,HPRD:04128,MIM:612708;Name=NP_115636.1;Note=isoform 2 is encoded by transcript variant 2%3B The RefSeq protein has 15 substitutions%2C 13 frameshifts and aligns at 96%25 coverage compared to this genomic sequence;exception=annotated by transcript or proteomic data;gbkey=CDS;gene=RGPD5;partial=true;product=RANBP2-like an…
LKHW01000272.1	BestRefSeq	CDS	27755	27901	.	+	0	ID=cds42;Parent=rna68;Dbxref=GeneID:84220,Genbank:NP_115636.1,HGNC:HGNC:32418,HPRD:04128,MIM:612708;Name=NP_115636.1;Note=isoform 2 is encoded by transcript variant 2%3B The RefSeq protein has 15 substitutions%2C 13 frameshifts and aligns at 96%25 coverage compared to this genomic sequence;exception=annotated by transcript or proteomic data;gbkey=CDS;gene=RGPD5;partial=true;product=RANBP2-like an…
LKHW01000272.1	BestRefSeq	CDS	28844	29022	.	+	0	ID=cds42;Parent=rna68;Dbxref=GeneID:84220,Genbank:NP_115636.1,HGNC:HGNC:32418,HPRD:04128,MIM:612708;Name=NP_115636.1;Note=isoform 2 is encoded by transcript variant 2%3B The RefSeq protein has 15 substitutions%2C 13 frameshifts and aligns at 96%25 coverage compared to this genomic sequence;exception=annotated by transcript or proteomic data;gbkey=CDS;gene=RGPD5;partial=true;product=RANBP2-like an…
LKHW01000272.1	BestRefSeq	CDS	29111	29190	.	+	1	ID=cds42;Parent=rna68;Dbxref=GeneID:84220,Genbank:NP_115636.1,HGNC:HGNC:32418,HPRD:04128,MIM:612708;Name=NP_115636.1;Note=isoform 2 is encoded by transcript variant 2%3B The RefSeq protein has 15 substitutions%2C 13 frameshifts and aligns at 96%25 coverage compared to this genomic sequence;exception=annotated by transcript or proteomic data;gbkey=CDS;gene=RGPD5;partial=true;product=RANBP2-like an…
LKHW01000272.1	BestRefSeq	CDS	32337	32472	.	+	2	ID=cds42;Parent=rna68;Dbxref=GeneID:84220,Genbank:NP_115636.1,HGNC:HGNC:32418,HPRD:04128,MIM:612708;Name=NP_115636.1;Note=isoform 2 is encoded by transcript variant 2%3B The RefSeq protein has 15 substitutions%2C 13 frameshifts and aligns at 96%25 coverage compared to this genomic sequence;exception=annotated by transcript or proteomic data;gbkey=CDS;gene=RGPD5;partial=true;product=RANBP2-like an…
LKHW01000272.1	BestRefSeq	CDS	33869	33981	.	+	1	ID=cds42;Parent=rna68;Dbxref=GeneID:84220,Genbank:NP_115636.1,HGNC:HGNC:32418,HPRD:04128,MIM:612708;Name=NP_115636.1;Note=isoform 2 is encoded by transcript variant 2%3B The RefSeq protein has 15 substitutions%2C 13 frameshifts and aligns at 96%25 coverage compared to this genomic sequence;exception=annotated by transcript or proteomic data;gbkey=CDS;gene=RGPD5;partial=true;product=RANBP2-like an…
LKHW01000272.1	BestRefSeq	gene	2954	58680	.	+	.	ID=gene69;Dbxref=GeneID:285190,HGNC:HGNC:32417,MIM:612707;Name=RGPD4;description=RANBP2-like and GRIP domain containing 4;gbkey=Gene;gene=RGPD4;gene_synonym=RGP4;partial=true;start_range=.,2954
LKHW01000272.1	BestRefSeq	mRNA	2954	58680	.	+	.	ID=rna69;Parent=gene69;Dbxref=GeneID:285190,Genbank:NM_182588.2,HGNC:HGNC:32417,MIM:612707;Name=gi|211059430;Note=The RefSeq transcript has 96 substitutions%2C 13 frameshifts%2C 3 non-frameshifting indels and aligns at 97%25 coverage compared to this genomic sequence;exception=annotated by transcript or proteomic data;gbkey=mRNA;gene=RGPD4;partial=true;product=RANBP2-like and GRIP domain containi…
LKHW01000272.1	BestRefSeq	exon	2954	3021	.	+	.	ID=id371;Parent=rna69;Dbxref=GeneID:285190,Genbank:NM_182588.2,HGNC:HGNC:32417,MIM:612707;Note=The RefSeq transcript has 96 substitutions%2C 13 frameshifts%2C 3 non-frameshifting indels and aligns at 97%25 coverage compared to this genomic sequence;exception=annotated by transcript or proteomic data;gbkey=mRNA;gene=RGPD4;partial=true;product=RANBP2-like and GRIP domain containing 4;start_range=.,…
LKHW01000272.1	BestRefSeq	exon	4595	4706	.	+	.	ID=id372;Parent=rna69;Dbxref=GeneID:285190,Genbank:NM_182588.2,HGNC:HGNC:32417,MIM:612707;Note=The RefSeq transcript has 96 substitutions%2C 13 frameshifts%2C 3 non-frameshifting indels and aligns at 97%25 coverage compared to this genomic sequence;exception=annotated by transcript or proteomic data;gbkey=mRNA;gene=RGPD4;partial=true;product=RANBP2-like and GRIP domain containing 4;transcript_id=…
LKHW01000272.1	BestRefSeq	exon	5141	5293	.	+	.	ID=id373;Parent=rna69;Dbxref=GeneID:285190,Genbank:NM_182588.2,HGNC:HGNC:32417,MIM:612707;Note=The RefSeq transcript has 96 substitutions%2C 13 frameshifts%2C 3 non-frameshifting indels and aligns at 97%25 coverage compared to this genomic sequence;exception=annotated by transcript or proteomic data;gbkey=mRNA;gene=RGPD4;partial=true;product=RANBP2-like and GRIP domain containing 4;transcript_id=…
LKHW01000272.1	BestRefSeq	exon	9296	9522	.	+	.	ID=id374;Parent=rna69;Dbxref=GeneID:285190,Genbank:NM_182588.2,HGNC:HGNC:32417,MIM:612707;Note=The RefSeq transcript has 96 substitutions%2C 13 frameshifts%2C 3 non-frameshifting indels and aligns at 97%25 coverage compared to this genomic sequence;exception=annotated by transcript or proteomic data;gbkey=mRNA;gene=RGPD4;partial=true;product=RANBP2-like and GRIP domain containing 4;transcript_id=…
LKHW01000272.1	BestRefSeq	exon	9860	10004	.	+	.	ID=id375;Parent=rna69;Dbxref=GeneID:285190,Genbank:NM_182588.2,HGNC:HGNC:32417,MIM:612707;Note=The RefSeq transcript has 96 substitutions%2C 13 frameshifts%2C 3 non-frameshifting indels and aligns at 97%25 coverage compared to this genomic sequence;exception=annotated by transcript or proteomic data;gbkey=mRNA;gene=RGPD4;partial=true;product=RANBP2-like and GRIP domain containing 4;transcript_id=…
LKHW01000272.1	BestRefSeq	exon	14558	14753	.	+	.	ID=id376;Parent=rna69;Dbxref=GeneID:285190,Genbank:NM_182588.2,HGNC:HGNC:32417,MIM:612707;Note=The RefSeq transcript has 96 substitutions%2C 13 frameshifts%2C 3 non-frameshifting indels and aligns at 97%25 coverage compared to this genomic sequence;exception=annotated by transcript or proteomic data;gbkey=mRNA;gene=RGPD4;partial=true;product=RANBP2-like and GRIP domain containing 4;transcript_id=…
LKHW01000272.1	BestRefSeq	exon	20767	20854	.	+	.	ID=id377;Parent=rna69;Dbxref=GeneID:285190,Genbank:NM_182588.2,HGNC:HGNC:32417,MIM:612707;Note=The RefSeq transcript has 96 substitutions%2C 13 frameshifts%2C 3 non-frameshifting indels and aligns at 97%25 coverage compared to this genomic sequence;exception=annotated by transcript or proteomic data;gbkey=mRNA;gene=RGPD4;partial=true;product=RANBP2-like and GRIP domain containing 4;transcript_id=…
LKHW01000272.1	BestRefSeq	exon	22968	23177	.	+	.	ID=id378;Parent=rna69;Dbxref=GeneID:285190,Genbank:NM_182588.2,HGNC:HGNC:32417,MIM:612707;Note=The RefSeq transcript has 96 substitutions%2C 13 frameshifts%2C 3 non-frameshifting indels and aligns at 97%25 coverage compared to this genomic sequence;exception=annotated by transcript or proteomic data;gbkey=mRNA;gene=RGPD4;partial=true;product=RANBP2-like and GRIP domain containing 4;transcript_id=…
LKHW01000272.1	BestRefSeq	exon	25282	25461	.	+	.	ID=id379;Parent=rna69;Dbxref=GeneID:285190,Genbank:NM_182588.2,HGNC:HGNC:32417,MIM:612707;Note=The RefSeq transcript has 96 substitutions%2C 13 frameshifts%2C 3 non-frameshifting indels and aligns at 97%25 coverage compared to this genomic sequence;exception=annotated by transcript or proteomic data;gbkey=mRNA;gene=RGPD4;partial=true;product=RANBP2-like and GRIP domain containing 4;transcript_id=…
LKHW01000272.1	BestRefSeq	exon	25545	25720	.	+	.	ID=id380;Parent=rna69;Dbxref=GeneID:285190,Genbank:NM_182588.2,HGNC:HGNC:32417,MIM:612707;Note=The RefSeq transcript has 96 substitutions%2C 13 frameshifts%2C 3 non-frameshifting indels and aligns at 97%25 coverage compared to this genomic sequence;exception=annotated by transcript or proteomic data;gbkey=mRNA;gene=RGPD4;partial=true;product=RANBP2-like and GRIP domain containing 4;transcript_id=…
LKHW01000272.1	BestRefSeq	exon	25888	26011	.	+	.	ID=id381;Parent=rna69;Dbxref=GeneID:285190,Genbank:NM_182588.2,HGNC:HGNC:32417,MIM:612707;Note=The RefSeq transcript has 96 substitutions%2C 13 frameshifts%2C 3 non-frameshifting indels and aligns at 97%25 coverage compared to this genomic sequence;exception=annotated by transcript or proteomic data;gbkey=mRNA;gene=RGPD4;partial=true;product=RANBP2-like and GRIP domain containing 4;transcript_id=…
LKHW01000272.1	BestRefSeq	exon	26931	27090	.	+	.	ID=id382;Parent=rna69;Dbxref=GeneID:285190,Genbank:NM_182588.2,HGNC:HGNC:32417,MIM:612707;Note=The RefSeq transcript has 96 substitutions%2C 13 frameshifts%2C 3 non-frameshifting indels and aligns at 97%25 coverage compared to this genomic sequence;exception=annotated by transcript or proteomic data;gbkey=mRNA;gene=RGPD4;partial=true;product=RANBP2-like and GRIP domain containing 4;transcript_id=…
LKHW01000272.1	BestRefSeq	exon	27355	27492	.	+	.	ID=id383;Parent=rna69;Dbxref=GeneID:285190,Genbank:NM_182588.2,HGNC:HGNC:32417,MIM:612707;Note=The RefSeq transcript has 96 substitutions%2C 13 frameshifts%2C 3 non-frameshifting indels and aligns at 97%25 coverage compared to this genomic sequence;exception=annotated by transcript or proteomic data;gbkey=mRNA;gene=RGPD4;partial=true;product=RANBP2-like and GRIP domain containing 4;transcript_id=…
LKHW01000272.1	BestRefSeq	exon	27755	27901	.	+	.	ID=id384;Parent=rna69;Dbxref=GeneID:285190,Genbank:NM_182588.2,HGNC:HGNC:32417,MIM:612707;Note=The RefSeq transcript has 96 substitutions%2C 13 frameshifts%2C 3 non-frameshifting indels and aligns at 97%25 coverage compared to this genomic sequence;exception=annotated by transcript or proteomic data;gbkey=mRNA;gene=RGPD4;partial=true;product=RANBP2-like and GRIP domain containing 4;transcript_id=…
LKHW01000272.1	BestRefSeq	exon	28844	29022	.	+	.	ID=id385;Parent=rna69;Dbxref=GeneID:285190,Genbank:NM_182588.2,HGNC:HGNC:32417,MIM:612707;Note=The RefSeq transcript has 96 substitutions%2C 13 frameshifts%2C 3 non-frameshifting indels and aligns at 97%25 coverage compared to this genomic sequence;exception=annotated by transcript or proteomic data;gbkey=mRNA;gene=RGPD4;partial=true;product=RANBP2-like and GRIP domain containing 4;transcript_id=…
LKHW01000272.1	BestRefSeq	exon	29111	29190	.	+	.	ID=id386;Parent=rna69;Dbxref=GeneID:285190,Genbank:NM_182588.2,HGNC:HGNC:32417,MIM:612707;Note=The RefSeq transcript has 96 substitutions%2C 13 frameshifts%2C 3 non-frameshifting indels and aligns at 97%25 coverage compared to this genomic sequence;exception=annotated by transcript or proteomic data;gbkey=mRNA;gene=RGPD4;partial=true;product=RANBP2-like and GRIP domain containing 4;transcript_id=…
LKHW01000272.1	BestRefSeq	exon	32337	32472	.	+	.	ID=id387;Parent=rna69;Dbxref=GeneID:285190,Genbank:NM_182588.2,HGNC:HGNC:32417,MIM:612707;Note=The RefSeq transcript has 96 substitutions%2C 13 frameshifts%2C 3 non-frameshifting indels and aligns at 97%25 coverage compared to this genomic sequence;exception=annotated by transcript or proteomic data;gbkey=mRNA;gene=RGPD4;partial=true;product=RANBP2-like and GRIP domain containing 4;transcript_id=…
LKHW01000272.1	BestRefSeq	exon	36017	36111	.	+	.	ID=id388;Parent=rna69;Dbxref=GeneID:285190,Genbank:NM_182588.2,HGNC:HGNC:32417,MIM:612707;Note=The RefSeq transcript has 96 substitutions%2C 13 frameshifts%2C 3 non-frameshifting indels and aligns at 97%25 coverage compared to this genomic sequence;exception=annotated by transcript or proteomic data;gbkey=mRNA;gene=RGPD4;partial=true;product=RANBP2-like and GRIP domain containing 4;transcript_id=…
LKHW01000272.1	BestRefSeq	exon	36839	39062	.	+	.	ID=id389;Parent=rna69;Dbxref=GeneID:285190,Genbank:NM_182588.2,HGNC:HGNC:32417,MIM:612707;Note=The RefSeq transcript has 96 substitutions%2C 13 frameshifts%2C 3 non-frameshifting indels and aligns at 97%25 coverage compared to this genomic sequence;exception=annotated by transcript or proteomic data;gbkey=mRNA;gene=RGPD4;partial=true;product=RANBP2-like and GRIP domain containing 4;transcript_id=…
LKHW01000272.1	BestRefSeq	exon	46122	46261	.	+	.	ID=id390;Parent=rna69;Dbxref=GeneID:285190,Genbank:NM_182588.2,HGNC:HGNC:32417,MIM:612707;Note=The RefSeq transcript has 96 substitutions%2C 13 frameshifts%2C 3 non-frameshifting indels and aligns at 97%25 coverage compared to this genomic sequence;exception=annotated by transcript or proteomic data;gbkey=mRNA;gene=RGPD4;partial=true;product=RANBP2-like and GRIP domain containing 4;transcript_id=…
LKHW01000272.1	BestRefSeq	exon	48834	49035	.	+	.	ID=id391;Parent=rna69;Dbxref=GeneID:285190,Genbank:NM_182588.2,HGNC:HGNC:32417,MIM:612707;Note=The RefSeq transcript has 96 substitutions%2C 13 frameshifts%2C 3 non-frameshifting indels and aligns at 97%25 coverage compared to this genomic sequence;exception=annotated by transcript or proteomic data;gbkey=mRNA;gene=RGPD4;partial=true;product=RANBP2-like and GRIP domain containing 4;transcript_id=…
LKHW01000272.1	BestRefSeq	exon	56863	58680	.	+	.	ID=id392;Parent=rna69;Dbxref=GeneID:285190,Genbank:NM_182588.2,HGNC:HGNC:32417,MIM:612707;Note=The RefSeq transcript has 96 substitutions%2C 13 frameshifts%2C 3 non-frameshifting indels and aligns at 97%25 coverage compared to this genomic sequence;exception=annotated by transcript or proteomic data;gbkey=mRNA;gene=RGPD4;partial=true;product=RANBP2-like and GRIP domain containing 4;transcript_id=…
LKHW01000272.1	BestRefSeq	CDS	2954	3021	.	+	0	ID=cds43;Parent=rna69;Dbxref=GeneID:285190,Genbank:NP_872394.2,HGNC:HGNC:32417,MIM:612707;Name=NP_872394.2;Note=The RefSeq protein has 53 substitutions%2C 13 frameshifts and aligns at 98%25 coverage compared to this genomic sequence;exception=annotated by transcript or proteomic data;gbkey=CDS;gene=RGPD4;partial=true;product=ranBP2-like and GRIP domain-containing protein 4;protein_id=NP_872394.2;…
LKHW01000272.1	BestRefSeq	CDS	4595	4706	.	+	1	ID=cds43;Parent=rna69;Dbxref=GeneID:285190,Genbank:NP_872394.2,HGNC:HGNC:32417,MIM:612707;Name=NP_872394.2;Note=The RefSeq protein has 53 substitutions%2C 13 frameshifts and aligns at 98%25 coverage compared to this genomic sequence;exception=annotated by transcript or proteomic data;gbkey=CDS;gene=RGPD4;partial=true;product=ranBP2-like and GRIP domain-containing protein 4;protein_id=NP_872394.2;…
LKHW01000272.1	BestRefSeq	CDS	5141	5293	.	+	0	ID=cds43;Parent=rna69;Dbxref=GeneID:285190,Genbank:NP_872394.2,HGNC:HGNC:32417,MIM:612707;Name=NP_872394.2;Note=The RefSeq protein has 53 substitutions%2C 13 frameshifts and aligns at 98%25 coverage compared to this genomic sequence;exception=annotated by transcript or proteomic data;gbkey=CDS;gene=RGPD4;partial=true;product=ranBP2-like and GRIP domain-containing protein 4;protein_id=NP_872394.2;…
LKHW01000272.1	BestRefSeq	CDS	9296	9522	.	+	0	ID=cds43;Parent=rna69;Dbxref=GeneID:285190,Genbank:NP_872394.2,HGNC:HGNC:32417,MIM:612707;Name=NP_872394.2;Note=The RefSeq protein has 53 substitutions%2C 13 frameshifts and aligns at 98%25 coverage compared to this genomic sequence;exception=annotated by transcript or proteomic data;gbkey=CDS;gene=RGPD4;partial=true;product=ranBP2-like and GRIP domain-containing protein 4;protein_id=NP_872394.2;…
LKHW01000272.1	BestRefSeq	CDS	9860	10004	.	+	1	ID=cds43;Parent=rna69;Dbxref=GeneID:285190,Genbank:NP_872394.2,HGNC:HGNC:32417,MIM:612707;Name=NP_872394.2;Note=The RefSeq protein has 53 substitutions%2C 13 frameshifts and aligns at 98%25 coverage compared to this genomic sequence;exception=annotated by transcript or proteomic data;gbkey=CDS;gene=RGPD4;partial=true;product=ranBP2-like and GRIP domain-containing protein 4;protein_id=NP_872394.2;…
LKHW01000272.1	BestRefSeq	CDS	14558	14753	.	+	0	ID=cds43;Parent=rna69;Dbxref=GeneID:285190,Genbank:NP_872394.2,HGNC:HGNC:32417,MIM:612707;Name=NP_872394.2;Note=The RefSeq protein has 53 substitutions%2C 13 frameshifts and aligns at 98%25 coverage compared to this genomic sequence;exception=annotated by transcript or proteomic data;gbkey=CDS;gene=RGPD4;partial=true;product=ranBP2-like and GRIP domain-containing protein 4;protein_id=NP_872394.2;…
LKHW01000272.1	BestRefSeq	CDS	20767	20854	.	+	2	ID=cds43;Parent=rna69;Dbxref=GeneID:285190,Genbank:NP_872394.2,HGNC:HGNC:32417,MIM:612707;Name=NP_872394.2;Note=The RefSeq protein has 53 substitutions%2C 13 frameshifts and aligns at 98%25 coverage compared to this genomic sequence;exception=annotated by transcript or proteomic data;gbkey=CDS;gene=RGPD4;partial=true;product=ranBP2-like and GRIP domain-containing protein 4;protein_id=NP_872394.2;…
LKHW01000272.1	BestRefSeq	CDS	22968	23177	.	+	1	ID=cds43;Parent=rna69;Dbxref=GeneID:285190,Genbank:NP_872394.2,HGNC:HGNC:32417,MIM:612707;Name=NP_872394.2;Note=The RefSeq protein has 53 substitutions%2C 13 frameshifts and aligns at 98%25 coverage compared to this genomic sequence;exception=annotated by transcript or proteomic data;gbkey=CDS;gene=RGPD4;partial=true;product=ranBP2-like and GRIP domain-containing protein 4;protein_id=NP_872394.2;…
LKHW01000272.1	BestRefSeq	CDS	25282	25461	.	+	1	ID=cds43;Parent=rna69;Dbxref=GeneID:285190,Genbank:NP_872394.2,HGNC:HGNC:32417,MIM:612707;Name=NP_872394.2;Note=The RefSeq protein has 53 substitutions%2C 13 frameshifts and aligns at 98%25 coverage compared to this genomic sequence;exception=annotated by transcript or proteomic data;gbkey=CDS;gene=RGPD4;partial=true;product=ranBP2-like and GRIP domain-containing protein 4;protein_id=NP_872394.2;…
LKHW01000272.1	BestRefSeq	CDS	25545	25720	.	+	1	ID=cds43;Parent=rna69;Dbxref=GeneID:285190,Genbank:NP_872394.2,HGNC:HGNC:32417,MIM:612707;Name=NP_872394.2;Note=The RefSeq protein has 53 substitutions%2C 13 frameshifts and aligns at 98%25 coverage compared to this genomic sequence;exception=annotated by transcript or proteomic data;gbkey=CDS;gene=RGPD4;partial=true;product=ranBP2-like and GRIP domain-containing protein 4;protein_id=NP_872394.2;…
LKHW01000272.1	BestRefSeq	CDS	25888	26011	.	+	2	ID=cds43;Parent=rna69;Dbxref=GeneID:285190,Genbank:NP_872394.2,HGNC:HGNC:32417,MIM:612707;Name=NP_872394.2;Note=The RefSeq protein has 53 substitutions%2C 13 frameshifts and aligns at 98%25 coverage compared to this genomic sequence;exception=annotated by transcript or proteomic data;gbkey=CDS;gene=RGPD4;partial=true;product=ranBP2-like and GRIP domain-containing protein 4;protein_id=NP_872394.2;…
LKHW01000272.1	BestRefSeq	CDS	26931	27090	.	+	1	ID=cds43;Parent=rna69;Dbxref=GeneID:285190,Genbank:NP_872394.2,HGNC:HGNC:32417,MIM:612707;Name=NP_872394.2;Note=The RefSeq protein has 53 substitutions%2C 13 frameshifts and aligns at 98%25 coverage compared to this genomic sequence;exception=annotated by transcript or proteomic data;gbkey=CDS;gene=RGPD4;partial=true;product=ranBP2-like and GRIP domain-containing protein 4;protein_id=NP_872394.2;…
LKHW01000272.1	BestRefSeq	CDS	27355	27492	.	+	0	ID=cds43;Parent=rna69;Dbxref=GeneID:285190,Genbank:NP_872394.2,HGNC:HGNC:32417,MIM:612707;Name=NP_872394.2;Note=The RefSeq protein has 53 substitutions%2C 13 frameshifts and aligns at 98%25 coverage compared to this genomic sequence;exception=annotated by transcript or proteomic data;gbkey=CDS;gene=RGPD4;partial=true;product=ranBP2-like and GRIP domain-containing protein 4;protein_id=NP_872394.2;…
LKHW01000272.1	BestRefSeq	CDS	27755	27901	.	+	0	ID=cds43;Parent=rna69;Dbxref=GeneID:285190,Genbank:NP_872394.2,HGNC:HGNC:32417,MIM:612707;Name=NP_872394.2;Note=The RefSeq protein has 53 substitutions%2C 13 frameshifts and aligns at 98%25 coverage compared to this genomic sequence;exception=annotated by transcript or proteomic data;gbkey=CDS;gene=RGPD4;partial=true;product=ranBP2-like and GRIP domain-containing protein 4;protein_id=NP_872394.2;…
LKHW01000272.1	BestRefSeq	CDS	28844	29022	.	+	0	ID=cds43;Parent=rna69;Dbxref=GeneID:285190,Genbank:NP_872394.2,HGNC:HGNC:32417,MIM:612707;Name=NP_872394.2;Note=The RefSeq protein has 53 substitutions%2C 13 frameshifts and aligns at 98%25 coverage compared to this genomic sequence;exception=annotated by transcript or proteomic data;gbkey=CDS;gene=RGPD4;partial=true;product=ranBP2-like and GRIP domain-containing protein 4;protein_id=NP_872394.2;…
LKHW01000272.1	BestRefSeq	CDS	29111	29190	.	+	1	ID=cds43;Parent=rna69;Dbxref=GeneID:285190,Genbank:NP_872394.2,HGNC:HGNC:32417,MIM:612707;Name=NP_872394.2;Note=The RefSeq protein has 53 substitutions%2C 13 frameshifts and aligns at 98%25 coverage compared to this genomic sequence;exception=annotated by transcript or proteomic data;gbkey=CDS;gene=RGPD4;partial=true;product=ranBP2-like and GRIP domain-containing protein 4;protein_id=NP_872394.2;…
LKHW01000272.1	BestRefSeq	CDS	32337	32472	.	+	2	ID=cds43;Parent=rna69;Dbxref=GeneID:285190,Genbank:NP_872394.2,HGNC:HGNC:32417,MIM:612707;Name=NP_872394.2;Note=The RefSeq protein has 53 substitutions%2C 13 frameshifts and aligns at 98%25 coverage compared to this genomic sequence;exception=annotated by transcript or proteomic data;gbkey=CDS;gene=RGPD4;partial=true;product=ranBP2-like and GRIP domain-containing protein 4;protein_id=NP_872394.2;…
LKHW01000272.1	BestRefSeq	CDS	36017	36111	.	+	1	ID=cds43;Parent=rna69;Dbxref=GeneID:285190,Genbank:NP_872394.2,HGNC:HGNC:32417,MIM:612707;Name=NP_872394.2;Note=The RefSeq protein has 53 substitutions%2C 13 frameshifts and aligns at 98%25 coverage compared to this genomic sequence;exception=annotated by transcript or proteomic data;gbkey=CDS;gene=RGPD4;partial=true;product=ranBP2-like and GRIP domain-containing protein 4;protein_id=NP_872394.2;…
LKHW01000272.1	BestRefSeq	CDS	36839	39062	.	+	2	ID=cds43;Parent=rna69;Dbxref=GeneID:285190,Genbank:NP_872394.2,HGNC:HGNC:32417,MIM:612707;Name=NP_872394.2;Note=The RefSeq protein has 53 substitutions%2C 13 frameshifts and aligns at 98%25 coverage compared to this genomic sequence;exception=annotated by transcript or proteomic data;gbkey=CDS;gene=RGPD4;partial=true;product=ranBP2-like and GRIP domain-containing protein 4;protein_id=NP_872394.2;…
LKHW01000272.1	BestRefSeq	CDS	46122	46261	.	+	1	ID=cds43;Parent=rna69;Dbxref=GeneID:285190,Genbank:NP_872394.2,HGNC:HGNC:32417,MIM:612707;Name=NP_872394.2;Note=The RefSeq protein has 53 substitutions%2C 13 frameshifts and aligns at 98%25 coverage compared to this genomic sequence;exception=annotated by transcript or proteomic data;gbkey=CDS;gene=RGPD4;partial=true;product=ranBP2-like and GRIP domain-containing protein 4;protein_id=NP_872394.2;…
LKHW01000272.1	BestRefSeq	CDS	48834	49035	.	+	2	ID=cds43;Parent=rna69;Dbxref=GeneID:285190,Genbank:NP_872394.2,HGNC:HGNC:32417,MIM:612707;Name=NP_872394.2;Note=The RefSeq protein has 53 substitutions%2C 13 frameshifts and aligns at 98%25 coverage compared to this genomic sequence;exception=annotated by transcript or proteomic data;gbkey=CDS;gene=RGPD4;partial=true;product=ranBP2-like and GRIP domain-containing protein 4;protein_id=NP_872394.2;…
LKHW01000272.1	BestRefSeq	CDS	56863	56873	.	+	1	ID=cds43;Parent=rna69;Dbxref=GeneID:285190,Genbank:NP_872394.2,HGNC:HGNC:32417,MIM:612707;Name=NP_872394.2;Note=The RefSeq protein has 53 substitutions%2C 13 frameshifts and aligns at 98%25 coverage compared to this genomic sequence;exception=annotated by transcript or proteomic data;gbkey=CDS;gene=RGPD4;partial=true;product=ranBP2-like and GRIP domain-containing protein 4;protein_id=NP_872394.2;…
###
LKHW01000272.1	BestRefSeq	gene	2954	58680	.	+	.	ID=gene70;Dbxref=GeneID:285190,HGNC:HGNC:32417,MIM:612707;Name=RGPD4;description=RANBP2-like and GRIP domain containing 4;gbkey=Gene;gene=RGPD4;gene_synonym=RGP4;partial=true;start_range=.,2954
LKHW01000272.1	BestRefSeq	mRNA	2954	58680	.	+	.	ID=rna70;Parent=gene70;Dbxref=GeneID:285190,Genbank:NM_182588.2,HGNC:HGNC:32417,MIM:612707;Name=gi|211059430;Note=The RefSeq transcript has 96 substitutions%2C 13 frameshifts%2C 3 non-frameshifting indels and aligns at 97%25 coverage compared to this genomic sequence;exception=annotated by transcript or proteomic data;gbkey=mRNA;gene=RGPD4;partial=true;product=RANBP2-like and GRIP domain containi…
LKHW01000272.1	BestRefSeq	exon	2954	3021	.	+	.	ID=id393;Parent=rna70;Dbxref=GeneID:285190,Genbank:NM_182588.2,HGNC:HGNC:32417,MIM:612707;Note=The RefSeq transcript has 96 substitutions%2C 13 frameshifts%2C 3 non-frameshifting indels and aligns at 97%25 coverage compared to this genomic sequence;exception=annotated by transcript or proteomic data;gbkey=mRNA;gene=RGPD4;partial=true;product=RANBP2-like and GRIP domain containing 4;start_range=.,…
LKHW01000272.1	BestRefSeq	exon	4595	4706	.	+	.	ID=id394;Parent=rna70;Dbxref=GeneID:285190,Genbank:NM_182588.2,HGNC:HGNC:32417,MIM:612707;Note=The RefSeq transcript has 96 substitutions%2C 13 frameshifts%2C 3 non-frameshifting indels and aligns at 97%25 coverage compared to this genomic sequence;exception=annotated by transcript or proteomic data;gbkey=mRNA;gene=RGPD4;partial=true;product=RANBP2-like and GRIP domain containing 4;transcript_id=…
LKHW01000272.1	BestRefSeq	exon	5141	5293	.	+	.	ID=id395;Parent=rna70;Dbxref=GeneID:285190,Genbank:NM_182588.2,HGNC:HGNC:32417,MIM:612707;Note=The RefSeq transcript has 96 substitutions%2C 13 frameshifts%2C 3 non-frameshifting indels and aligns at 97%25 coverage compared to this genomic sequence;exception=annotated by transcript or proteomic data;gbkey=mRNA;gene=RGPD4;partial=true;product=RANBP2-like and GRIP domain containing 4;transcript_id=…
LKHW01000272.1	BestRefSeq	exon	9296	9522	.	+	.	ID=id396;Parent=rna70;Dbxref=GeneID:285190,Genbank:NM_182588.2,HGNC:HGNC:32417,MIM:612707;Note=The RefSeq transcript has 96 substitutions%2C 13 frameshifts%2C 3 non-frameshifting indels and aligns at 97%25 coverage compared to this genomic sequence;exception=annotated by transcript or proteomic data;gbkey=mRNA;gene=RGPD4;partial=true;product=RANBP2-like and GRIP domain containing 4;transcript_id=…
LKHW01000272.1	BestRefSeq	exon	9860	10004	.	+	.	ID=id397;Parent=rna70;Dbxref=GeneID:285190,Genbank:NM_182588.2,HGNC:HGNC:32417,MIM:612707;Note=The RefSeq transcript has 96 substitutions%2C 13 frameshifts%2C 3 non-frameshifting indels and aligns at 97%25 coverage compared to this genomic sequence;exception=annotated by transcript or proteomic data;gbkey=mRNA;gene=RGPD4;partial=true;product=RANBP2-like and GRIP domain containing 4;transcript_id=…
LKHW01000272.1	BestRefSeq	exon	14558	14753	.	+	.	ID=id398;Parent=rna70;Dbxref=GeneID:285190,Genbank:NM_182588.2,HGNC:HGNC:32417,MIM:612707;Note=The RefSeq transcript has 96 substitutions%2C 13 frameshifts%2C 3 non-frameshifting indels and aligns at 97%25 coverage compared to this genomic sequence;exception=annotated by transcript or proteomic data;gbkey=mRNA;gene=RGPD4;partial=true;product=RANBP2-like and GRIP domain containing 4;transcript_id=…
LKHW01000272.1	BestRefSeq	exon	20767	20854	.	+	.	ID=id399;Parent=rna70;Dbxref=GeneID:285190,Genbank:NM_182588.2,HGNC:HGNC:32417,MIM:612707;Note=The RefSeq transcript has 96 substitutions%2C 13 frameshifts%2C 3 non-frameshifting indels and aligns at 97%25 coverage compared to this genomic sequence;exception=annotated by transcript or proteomic data;gbkey=mRNA;gene=RGPD4;partial=true;product=RANBP2-like and GRIP domain containing 4;transcript_id=…
LKHW01000272.1	BestRefSeq	exon	22968	23177	.	+	.	ID=id400;Parent=rna70;Dbxref=GeneID:285190,Genbank:NM_182588.2,HGNC:HGNC:32417,MIM:612707;Note=The RefSeq transcript has 96 substitutions%2C 13 frameshifts%2C 3 non-frameshifting indels and aligns at 97%25 coverage compared to this genomic sequence;exception=annotated by transcript or proteomic data;gbkey=mRNA;gene=RGPD4;partial=true;product=RANBP2-like and GRIP domain containing 4;transcript_id=…
LKHW01000272.1	BestRefSeq	exon	25282	25461	.	+	.	ID=id401;Parent=rna70;Dbxref=GeneID:285190,Genbank:NM_182588.2,HGNC:HGNC:32417,MIM:612707;Note=The RefSeq transcript has 96 substitutions%2C 13 frameshifts%2C 3 non-frameshifting indels and aligns at 97%25 coverage compared to this genomic sequence;exception=annotated by transcript or proteomic data;gbkey=mRNA;gene=RGPD4;partial=true;product=RANBP2-like and GRIP domain containing 4;transcript_id=…
LKHW01000272.1	BestRefSeq	exon	25545	25720	.	+	.	ID=id402;Parent=rna70;Dbxref=GeneID:285190,Genbank:NM_182588.2,HGNC:HGNC:32417,MIM:612707;Note=The RefSeq transcript has 96 substitutions%2C 13 frameshifts%2C 3 non-frameshifting indels and aligns at 97%25 coverage compared to this genomic sequence;exception=annotated by transcript or proteomic data;gbkey=mRNA;gene=RGPD4;partial=true;product=RANBP2-like and GRIP domain containing 4;transcript_id=…
LKHW01000272.1	BestRefSeq	exon	25888	26011	.	+	.	ID=id403;Parent=rna70;Dbxref=GeneID:285190,Genbank:NM_182588.2,HGNC:HGNC:32417,MIM:612707;Note=The RefSeq transcript has 96 substitutions%2C 13 frameshifts%2C 3 non-frameshifting indels and aligns at 97%25 coverage compared to this genomic sequence;exception=annotated by transcript or proteomic data;gbkey=mRNA;gene=RGPD4;partial=true;product=RANBP2-like and GRIP domain containing 4;transcript_id=…
LKHW01000272.1	BestRefSeq	exon	26931	27090	.	+	.	ID=id404;Parent=rna70;Dbxref=GeneID:285190,Genbank:NM_182588.2,HGNC:HGNC:32417,MIM:612707;Note=The RefSeq transcript has 96 substitutions%2C 13 frameshifts%2C 3 non-frameshifting indels and aligns at 97%25 coverage compared to this genomic sequence;exception=annotated by transcript or proteomic data;gbkey=mRNA;gene=RGPD4;partial=true;product=RANBP2-like and GRIP domain containing 4;transcript_id=…
LKHW01000272.1	BestRefSeq	exon	27355	27492	.	+	.	ID=id405;Parent=rna70;Dbxref=GeneID:285190,Genbank:NM_182588.2,HGNC:HGNC:32417,MIM:612707;Note=The RefSeq transcript has 96 substitutions%2C 13 frameshifts%2C 3 non-frameshifting indels and aligns at 97%25 coverage compared to this genomic sequence;exception=annotated by transcript or proteomic data;gbkey=mRNA;gene=RGPD4;partial=true;product=RANBP2-like and GRIP domain containing 4;transcript_id=…
LKHW01000272.1	BestRefSeq	exon	27755	27901	.	+	.	ID=id406;Parent=rna70;Dbxref=GeneID:285190,Genbank:NM_182588.2,HGNC:HGNC:32417,MIM:612707;Note=The RefSeq transcript has 96 substitutions%2C 13 frameshifts%2C 3 non-frameshifting indels and aligns at 97%25 coverage compared to this genomic sequence;exception=annotated by transcript or proteomic data;gbkey=mRNA;gene=RGPD4;partial=true;product=RANBP2-like and GRIP domain containing 4;transcript_id=…
LKHW01000272.1	BestRefSeq	exon	28844	29022	.	+	.	ID=id407;Parent=rna70;Dbxref=GeneID:285190,Genbank:NM_182588.2,HGNC:HGNC:32417,MIM:612707;Note=The RefSeq transcript has 96 substitutions%2C 13 frameshifts%2C 3 non-frameshifting indels and aligns at 97%25 coverage compared to this genomic sequence;exception=annotated by transcript or proteomic data;gbkey=mRNA;gene=RGPD4;partial=true;product=RANBP2-like and GRIP domain containing 4;transcript_id=…
LKHW01000272.1	BestRefSeq	exon	29111	29190	.	+	.	ID=id408;Parent=rna70;Dbxref=GeneID:285190,Genbank:NM_182588.2,HGNC:HGNC:32417,MIM:612707;Note=The RefSeq transcript has 96 substitutions%2C 13 frameshifts%2C 3 non-frameshifting indels and aligns at 97%25 coverage compared to this genomic sequence;exception=annotated by transcript or proteomic data;gbkey=mRNA;gene=RGPD4;partial=true;product=RANBP2-like and GRIP domain containing 4;transcript_id=…
LKHW01000272.1	BestRefSeq	exon	32337	32472	.	+	.	ID=id409;Parent=rna70;Dbxref=GeneID:285190,Genbank:NM_182588.2,HGNC:HGNC:32417,MIM:612707;Note=The RefSeq transcript has 96 substitutions%2C 13 frameshifts%2C 3 non-frameshifting indels and aligns at 97%25 coverage compared to this genomic sequence;exception=annotated by transcript or proteomic data;gbkey=mRNA;gene=RGPD4;partial=true;product=RANBP2-like and GRIP domain containing 4;transcript_id=…
LKHW01000272.1	BestRefSeq	exon	36017	36111	.	+	.	ID=id410;Parent=rna70;Dbxref=GeneID:285190,Genbank:NM_182588.2,HGNC:HGNC:32417,MIM:612707;Note=The RefSeq transcript has 96 substitutions%2C 13 frameshifts%2C 3 non-frameshifting indels and aligns at 97%25 coverage compared to this genomic sequence;exception=annotated by transcript or proteomic data;gbkey=mRNA;gene=RGPD4;partial=true;product=RANBP2-like and GRIP domain containing 4;transcript_id=…
LKHW01000272.1	BestRefSeq	exon	36839	39062	.	+	.	ID=id411;Parent=rna70;Dbxref=GeneID:285190,Genbank:NM_182588.2,HGNC:HGNC:32417,MIM:612707;Note=The RefSeq transcript has 96 substitutions%2C 13 frameshifts%2C 3 non-frameshifting indels and aligns at 97%25 coverage compared to this genomic sequence;exception=annotated by transcript or proteomic data;gbkey=mRNA;gene=RGPD4;partial=true;product=RANBP2-like and GRIP domain containing 4;transcript_id=…
LKHW01000272.1	BestRefSeq	exon	46122	46261	.	+	.	ID=id412;Parent=rna70;Dbxref=GeneID:285190,Genbank:NM_182588.2,HGNC:HGNC:32417,MIM:612707;Note=The RefSeq transcript has 96 substitutions%2C 13 frameshifts%2C 3 non-frameshifting indels and aligns at 97%25 coverage compared to this genomic sequence;exception=annotated by transcript or proteomic data;gbkey=mRNA;gene=RGPD4;partial=true;product=RANBP2-like and GRIP domain containing 4;transcript_id=…
LKHW01000272.1	BestRefSeq	exon	48834	49035	.	+	.	ID=id413;Parent=rna70;Dbxref=GeneID:285190,Genbank:NM_182588.2,HGNC:HGNC:32417,MIM:612707;Note=The RefSeq transcript has 96 substitutions%2C 13 frameshifts%2C 3 non-frameshifting indels and aligns at 97%25 coverage compared to this genomic sequence;exception=annotated by transcript or proteomic data;gbkey=mRNA;gene=RGPD4;partial=true;product=RANBP2-like and GRIP domain containing 4;transcript_id=…
LKHW01000272.1	BestRefSeq	exon	56863	58680	.	+	.	ID=id414;Parent=rna70;Dbxref=GeneID:285190,Genbank:NM_182588.2,HGNC:HGNC:32417,MIM:612707;Note=The RefSeq transcript has 96 substitutions%2C 13 frameshifts%2C 3 non-frameshifting indels and aligns at 97%25 coverage compared to this genomic sequence;exception=annotated by transcript or proteomic data;gbkey=mRNA;gene=RGPD4;partial=true;product=RANBP2-like and GRIP domain containing 4;transcript_id=…
LKHW01000272.1	BestRefSeq	gene	2954	57414	.	+	.	ID=gene71;Dbxref=GeneID:653489,HGNC:HGNC:32416,MIM:612706;Name=RGPD3;description=RANBP2-like and GRIP domain containing 3;gbkey=Gene;gene=RGPD3;gene_synonym=RGP3;partial=true;start_range=.,2954
LKHW01000272.1	BestRefSeq	mRNA	2954	57414	.	+	.	ID=rna71;Parent=gene71;Dbxref=GeneID:653489,Genbank:NM_001144013.1,HGNC:HGNC:32416,MIM:612706;Name=gi|221307606;Note=The RefSeq transcript has 67 substitutions%2C 13 frameshifts%2C 1 non-frameshifting indel and aligns at 97%25 coverage compared to this genomic sequence;exception=annotated by transcript or proteomic data;gbkey=mRNA;gene=RGPD3;partial=true;product=RANBP2-like and GRIP domain contai…
LKHW01000272.1	BestRefSeq	exon	2954	3021	.	+	.	ID=id415;Parent=rna71;Dbxref=GeneID:653489,Genbank:NM_001144013.1,HGNC:HGNC:32416,MIM:612706;Note=The RefSeq transcript has 67 substitutions%2C 13 frameshifts%2C 1 non-frameshifting indel and aligns at 97%25 coverage compared to this genomic sequence;exception=annotated by transcript or proteomic data;gbkey=mRNA;gene=RGPD3;partial=true;product=RANBP2-like and GRIP domain containing 3;start_range=…
LKHW01000272.1	BestRefSeq	exon	4595	4706	.	+	.	ID=id416;Parent=rna71;Dbxref=GeneID:653489,Genbank:NM_001144013.1,HGNC:HGNC:32416,MIM:612706;Note=The RefSeq transcript has 67 substitutions%2C 13 frameshifts%2C 1 non-frameshifting indel and aligns at 97%25 coverage compared to this genomic sequence;exception=annotated by transcript or proteomic data;gbkey=mRNA;gene=RGPD3;partial=true;product=RANBP2-like and GRIP domain containing 3;transcript_i…
LKHW01000272.1	BestRefSeq	exon	5141	5293	.	+	.	ID=id417;Parent=rna71;Dbxref=GeneID:653489,Genbank:NM_001144013.1,HGNC:HGNC:32416,MIM:612706;Note=The RefSeq transcript has 67 substitutions%2C 13 frameshifts%2C 1 non-frameshifting indel and aligns at 97%25 coverage compared to this genomic sequence;exception=annotated by transcript or proteomic data;gbkey=mRNA;gene=RGPD3;partial=true;product=RANBP2-like and GRIP domain containing 3;transcript_i…
LKHW01000272.1	BestRefSeq	exon	9296	9522	.	+	.	ID=id418;Parent=rna71;Dbxref=GeneID:653489,Genbank:NM_001144013.1,HGNC:HGNC:32416,MIM:612706;Note=The RefSeq transcript has 67 substitutions%2C 13 frameshifts%2C 1 non-frameshifting indel and aligns at 97%25 coverage compared to this genomic sequence;exception=annotated by transcript or proteomic data;gbkey=mRNA;gene=RGPD3;partial=true;product=RANBP2-like and GRIP domain containing 3;transcript_i…
LKHW01000272.1	BestRefSeq	exon	9860	10004	.	+	.	ID=id419;Parent=rna71;Dbxref=GeneID:653489,Genbank:NM_001144013.1,HGNC:HGNC:32416,MIM:612706;Note=The RefSeq transcript has 67 substitutions%2C 13 frameshifts%2C 1 non-frameshifting indel and aligns at 97%25 coverage compared to this genomic sequence;exception=annotated by transcript or proteomic data;gbkey=mRNA;gene=RGPD3;partial=true;product=RANBP2-like and GRIP domain containing 3;transcript_i…
LKHW01000272.1	BestRefSeq	exon	14558	14753	.	+	.	ID=id420;Parent=rna71;Dbxref=GeneID:653489,Genbank:NM_001144013.1,HGNC:HGNC:32416,MIM:612706;Note=The RefSeq transcript has 67 substitutions%2C 13 frameshifts%2C 1 non-frameshifting indel and aligns at 97%25 coverage compared to this genomic sequence;exception=annotated by transcript or proteomic data;gbkey=mRNA;gene=RGPD3;partial=true;product=RANBP2-like and GRIP domain containing 3;transcript_i…
LKHW01000272.1	BestRefSeq	exon	20767	20854	.	+	.	ID=id421;Parent=rna71;Dbxref=GeneID:653489,Genbank:NM_001144013.1,HGNC:HGNC:32416,MIM:612706;Note=The RefSeq transcript has 67 substitutions%2C 13 frameshifts%2C 1 non-frameshifting indel and aligns at 97%25 coverage compared to this genomic sequence;exception=annotated by transcript or proteomic data;gbkey=mRNA;gene=RGPD3;partial=true;product=RANBP2-like and GRIP domain containing 3;transcript_i…
LKHW01000272.1	BestRefSeq	exon	22968	23177	.	+	.	ID=id422;Parent=rna71;Dbxref=GeneID:653489,Genbank:NM_001144013.1,HGNC:HGNC:32416,MIM:612706;Note=The RefSeq transcript has 67 substitutions%2C 13 frameshifts%2C 1 non-frameshifting indel and aligns at 97%25 coverage compared to this genomic sequence;exception=annotated by transcript or proteomic data;gbkey=mRNA;gene=RGPD3;partial=true;product=RANBP2-like and GRIP domain containing 3;transcript_i…
LKHW01000272.1	BestRefSeq	exon	25282	25461	.	+	.	ID=id423;Parent=rna71;Dbxref=GeneID:653489,Genbank:NM_001144013.1,HGNC:HGNC:32416,MIM:612706;Note=The RefSeq transcript has 67 substitutions%2C 13 frameshifts%2C 1 non-frameshifting indel and aligns at 97%25 coverage compared to this genomic sequence;exception=annotated by transcript or proteomic data;gbkey=mRNA;gene=RGPD3;partial=true;product=RANBP2-like and GRIP domain containing 3;transcript_i…
LKHW01000272.1	BestRefSeq	exon	25545	25720	.	+	.	ID=id424;Parent=rna71;Dbxref=GeneID:653489,Genbank:NM_001144013.1,HGNC:HGNC:32416,MIM:612706;Note=The RefSeq transcript has 67 substitutions%2C 13 frameshifts%2C 1 non-frameshifting indel and aligns at 97%25 coverage compared to this genomic sequence;exception=annotated by transcript or proteomic data;gbkey=mRNA;gene=RGPD3;partial=true;product=RANBP2-like and GRIP domain containing 3;transcript_i…
LKHW01000272.1	BestRefSeq	exon	25888	26011	.	+	.	ID=id425;Parent=rna71;Dbxref=GeneID:653489,Genbank:NM_001144013.1,HGNC:HGNC:32416,MIM:612706;Note=The RefSeq transcript has 67 substitutions%2C 13 frameshifts%2C 1 non-frameshifting indel and aligns at 97%25 coverage compared to this genomic sequence;exception=annotated by transcript or proteomic data;gbkey=mRNA;gene=RGPD3;partial=true;product=RANBP2-like and GRIP domain containing 3;transcript_i…
LKHW01000272.1	BestRefSeq	exon	26931	27090	.	+	.	ID=id426;Parent=rna71;Dbxref=GeneID:653489,Genbank:NM_001144013.1,HGNC:HGNC:32416,MIM:612706;Note=The RefSeq transcript has 67 substitutions%2C 13 frameshifts%2C 1 non-frameshifting indel and aligns at 97%25 coverage compared to this genomic sequence;exception=annotated by transcript or proteomic data;gbkey=mRNA;gene=RGPD3;partial=true;product=RANBP2-like and GRIP domain containing 3;transcript_i…
LKHW01000272.1	BestRefSeq	exon	27355	27492	.	+	.	ID=id427;Parent=rna71;Dbxref=GeneID:653489,Genbank:NM_001144013.1,HGNC:HGNC:32416,MIM:612706;Note=The RefSeq transcript has 67 substitutions%2C 13 frameshifts%2C 1 non-frameshifting indel and aligns at 97%25 coverage compared to this genomic sequence;exception=annotated by transcript or proteomic data;gbkey=mRNA;gene=RGPD3;partial=true;product=RANBP2-like and GRIP domain containing 3;transcript_i…
LKHW01000272.1	BestRefSeq	exon	27755	27901	.	+	.	ID=id428;Parent=rna71;Dbxref=GeneID:653489,Genbank:NM_001144013.1,HGNC:HGNC:32416,MIM:612706;Note=The RefSeq transcript has 67 substitutions%2C 13 frameshifts%2C 1 non-frameshifting indel and aligns at 97%25 coverage compared to this genomic sequence;exception=annotated by transcript or proteomic data;gbkey=mRNA;gene=RGPD3;partial=true;product=RANBP2-like and GRIP domain containing 3;transcript_i…
LKHW01000272.1	BestRefSeq	exon	28844	29022	.	+	.	ID=id429;Parent=rna71;Dbxref=GeneID:653489,Genbank:NM_001144013.1,HGNC:HGNC:32416,MIM:612706;Note=The RefSeq transcript has 67 substitutions%2C 13 frameshifts%2C 1 non-frameshifting indel and aligns at 97%25 coverage compared to this genomic sequence;exception=annotated by transcript or proteomic data;gbkey=mRNA;gene=RGPD3;partial=true;product=RANBP2-like and GRIP domain containing 3;transcript_i…
LKHW01000272.1	BestRefSeq	exon	29111	29190	.	+	.	ID=id430;Parent=rna71;Dbxref=GeneID:653489,Genbank:NM_001144013.1,HGNC:HGNC:32416,MIM:612706;Note=The RefSeq transcript has 67 substitutions%2C 13 frameshifts%2C 1 non-frameshifting indel and aligns at 97%25 coverage compared to this genomic sequence;exception=annotated by transcript or proteomic data;gbkey=mRNA;gene=RGPD3;partial=true;product=RANBP2-like and GRIP domain containing 3;transcript_i…
LKHW01000272.1	BestRefSeq	exon	32337	32472	.	+	.	ID=id431;Parent=rna71;Dbxref=GeneID:653489,Genbank:NM_001144013.1,HGNC:HGNC:32416,MIM:612706;Note=The RefSeq transcript has 67 substitutions%2C 13 frameshifts%2C 1 non-frameshifting indel and aligns at 97%25 coverage compared to this genomic sequence;exception=annotated by transcript or proteomic data;gbkey=mRNA;gene=RGPD3;partial=true;product=RANBP2-like and GRIP domain containing 3;transcript_i…
LKHW01000272.1	BestRefSeq	exon	36017	36111	.	+	.	ID=id432;Parent=rna71;Dbxref=GeneID:653489,Genbank:NM_001144013.1,HGNC:HGNC:32416,MIM:612706;Note=The RefSeq transcript has 67 substitutions%2C 13 frameshifts%2C 1 non-frameshifting indel and aligns at 97%25 coverage compared to this genomic sequence;exception=annotated by transcript or proteomic data;gbkey=mRNA;gene=RGPD3;partial=true;product=RANBP2-like and GRIP domain containing 3;transcript_i…
LKHW01000272.1	BestRefSeq	exon	36839	39062	.	+	.	ID=id433;Parent=rna71;Dbxref=GeneID:653489,Genbank:NM_001144013.1,HGNC:HGNC:32416,MIM:612706;Note=The RefSeq transcript has 67 substitutions%2C 13 frameshifts%2C 1 non-frameshifting indel and aligns at 97%25 coverage compared to this genomic sequence;exception=annotated by transcript or proteomic data;gbkey=mRNA;gene=RGPD3;partial=true;product=RANBP2-like and GRIP domain containing 3;transcript_i…
LKHW01000272.1	BestRefSeq	exon	46122	46261	.	+	.	ID=id434;Parent=rna71;Dbxref=GeneID:653489,Genbank:NM_001144013.1,HGNC:HGNC:32416,MIM:612706;Note=The RefSeq transcript has 67 substitutions%2C 13 frameshifts%2C 1 non-frameshifting indel and aligns at 97%25 coverage compared to this genomic sequence;exception=annotated by transcript or proteomic data;gbkey=mRNA;gene=RGPD3;partial=true;product=RANBP2-like and GRIP domain containing 3;transcript_i…
LKHW01000272.1	BestRefSeq	exon	48834	49035	.	+	.	ID=id435;Parent=rna71;Dbxref=GeneID:653489,Genbank:NM_001144013.1,HGNC:HGNC:32416,MIM:612706;Note=The RefSeq transcript has 67 substitutions%2C 13 frameshifts%2C 1 non-frameshifting indel and aligns at 97%25 coverage compared to this genomic sequence;exception=annotated by transcript or proteomic data;gbkey=mRNA;gene=RGPD3;partial=true;product=RANBP2-like and GRIP domain containing 3;transcript_i…
LKHW01000272.1	BestRefSeq	exon	56863	57414	.	+	.	ID=id436;Parent=rna71;Dbxref=GeneID:653489,Genbank:NM_001144013.1,HGNC:HGNC:32416,MIM:612706;Note=The RefSeq transcript has 67 substitutions%2C 13 frameshifts%2C 1 non-frameshifting indel and aligns at 97%25 coverage compared to this genomic sequence;exception=annotated by transcript or proteomic data;gbkey=mRNA;gene=RGPD3;partial=true;product=RANBP2-like and GRIP domain containing 3;transcript_i…
LKHW01000272.1	BestRefSeq	CDS	2954	3021	.	+	0	ID=cds44;Parent=rna71;Dbxref=GeneID:285190,Genbank:NP_872394.2,GeneID:653489,HGNC:HGNC:32416,MIM:612706;Name=NP_872394.2;Note=The RefSeq protein has 53 substitutions%2C 13 frameshifts and aligns at 98%25 coverage compared to this genomic sequence;exception=annotated by transcript or proteomic data;gbkey=CDS;gene=RGPD3;partial=true;product=ranBP2-like and GRIP domain-containing protein 4;protein_i…
LKHW01000272.1	BestRefSeq	CDS	4595	4706	.	+	1	ID=cds44;Parent=rna71;Dbxref=GeneID:285190,Genbank:NP_872394.2,GeneID:653489,HGNC:HGNC:32416,MIM:612706;Name=NP_872394.2;Note=The RefSeq protein has 53 substitutions%2C 13 frameshifts and aligns at 98%25 coverage compared to this genomic sequence;exception=annotated by transcript or proteomic data;gbkey=CDS;gene=RGPD3;partial=true;product=ranBP2-like and GRIP domain-containing protein 4;protein_i…
LKHW01000272.1	BestRefSeq	CDS	5141	5293	.	+	0	ID=cds44;Parent=rna71;Dbxref=GeneID:285190,Genbank:NP_872394.2,GeneID:653489,HGNC:HGNC:32416,MIM:612706;Name=NP_872394.2;Note=The RefSeq protein has 53 substitutions%2C 13 frameshifts and aligns at 98%25 coverage compared to this genomic sequence;exception=annotated by transcript or proteomic data;gbkey=CDS;gene=RGPD3;partial=true;product=ranBP2-like and GRIP domain-containing protein 4;protein_i…
LKHW01000272.1	BestRefSeq	CDS	9296	9522	.	+	0	ID=cds44;Parent=rna71;Dbxref=GeneID:285190,Genbank:NP_872394.2,GeneID:653489,HGNC:HGNC:32416,MIM:612706;Name=NP_872394.2;Note=The RefSeq protein has 53 substitutions%2C 13 frameshifts and aligns at 98%25 coverage compared to this genomic sequence;exception=annotated by transcript or proteomic data;gbkey=CDS;gene=RGPD3;partial=true;product=ranBP2-like and GRIP domain-containing protein 4;protein_i…
LKHW01000272.1	BestRefSeq	CDS	9860	10004	.	+	1	ID=cds44;Parent=rna71;Dbxref=GeneID:285190,Genbank:NP_872394.2,GeneID:653489,HGNC:HGNC:32416,MIM:612706;Name=NP_872394.2;Note=The RefSeq protein has 53 substitutions%2C 13 frameshifts and aligns at 98%25 coverage compared to this genomic sequence;exception=annotated by transcript or proteomic data;gbkey=CDS;gene=RGPD3;partial=true;product=ranBP2-like and GRIP domain-containing protein 4;protein_i…
LKHW01000272.1	BestRefSeq	CDS	14558	14753	.	+	0	ID=cds44;Parent=rna71;Dbxref=GeneID:285190,Genbank:NP_872394.2,GeneID:653489,HGNC:HGNC:32416,MIM:612706;Name=NP_872394.2;Note=The RefSeq protein has 53 substitutions%2C 13 frameshifts and aligns at 98%25 coverage compared to this genomic sequence;exception=annotated by transcript or proteomic data;gbkey=CDS;gene=RGPD3;partial=true;product=ranBP2-like and GRIP domain-containing protein 4;protein_i…
LKHW01000272.1	BestRefSeq	CDS	20767	20854	.	+	2	ID=cds44;Parent=rna71;Dbxref=GeneID:285190,Genbank:NP_872394.2,GeneID:653489,HGNC:HGNC:32416,MIM:612706;Name=NP_872394.2;Note=The RefSeq protein has 53 substitutions%2C 13 frameshifts and aligns at 98%25 coverage compared to this genomic sequence;exception=annotated by transcript or proteomic data;gbkey=CDS;gene=RGPD3;partial=true;product=ranBP2-like and GRIP domain-containing protein 4;protein_i…
LKHW01000272.1	BestRefSeq	CDS	22968	23177	.	+	1	ID=cds44;Parent=rna71;Dbxref=GeneID:285190,Genbank:NP_872394.2,GeneID:653489,HGNC:HGNC:32416,MIM:612706;Name=NP_872394.2;Note=The RefSeq protein has 53 substitutions%2C 13 frameshifts and aligns at 98%25 coverage compared to this genomic sequence;exception=annotated by transcript or proteomic data;gbkey=CDS;gene=RGPD3;partial=true;product=ranBP2-like and GRIP domain-containing protein 4;protein_i…
LKHW01000272.1	BestRefSeq	CDS	25282	25461	.	+	1	ID=cds44;Parent=rna71;Dbxref=GeneID:285190,Genbank:NP_872394.2,GeneID:653489,HGNC:HGNC:32416,MIM:612706;Name=NP_872394.2;Note=The RefSeq protein has 53 substitutions%2C 13 frameshifts and aligns at 98%25 coverage compared to this genomic sequence;exception=annotated by transcript or proteomic data;gbkey=CDS;gene=RGPD3;partial=true;product=ranBP2-like and GRIP domain-containing protein 4;protein_i…
LKHW01000272.1	BestRefSeq	CDS	25545	25720	.	+	1	ID=cds44;Parent=rna71;Dbxref=GeneID:285190,Genbank:NP_872394.2,GeneID:653489,HGNC:HGNC:32416,MIM:612706;Name=NP_872394.2;Note=The RefSeq protein has 53 substitutions%2C 13 frameshifts and aligns at 98%25 coverage compared to this genomic sequence;exception=annotated by transcript or proteomic data;gbkey=CDS;gene=RGPD3;partial=true;product=ranBP2-like and GRIP domain-containing protein 4;protein_i…
LKHW01000272.1	BestRefSeq	CDS	25888	26011	.	+	2	ID=cds44;Parent=rna71;Dbxref=GeneID:285190,Genbank:NP_872394.2,GeneID:653489,HGNC:HGNC:32416,MIM:612706;Name=NP_872394.2;Note=The RefSeq protein has 53 substitutions%2C 13 frameshifts and aligns at 98%25 coverage compared to this genomic sequence;exception=annotated by transcript or proteomic data;gbkey=CDS;gene=RGPD3;partial=true;product=ranBP2-like and GRIP domain-containing protein 4;protein_i…
LKHW01000272.1	BestRefSeq	CDS	26931	27090	.	+	1	ID=cds44;Parent=rna71;Dbxref=GeneID:285190,Genbank:NP_872394.2,GeneID:653489,HGNC:HGNC:32416,MIM:612706;Name=NP_872394.2;Note=The RefSeq protein has 53 substitutions%2C 13 frameshifts and aligns at 98%25 coverage compared to this genomic sequence;exception=annotated by transcript or proteomic data;gbkey=CDS;gene=RGPD3;partial=true;product=ranBP2-like and GRIP domain-containing protein 4;protein_i…
LKHW01000272.1	BestRefSeq	CDS	27355	27492	.	+	0	ID=cds44;Parent=rna71;Dbxref=GeneID:285190,Genbank:NP_872394.2,GeneID:653489,HGNC:HGNC:32416,MIM:612706;Name=NP_872394.2;Note=The RefSeq protein has 53 substitutions%2C 13 frameshifts and aligns at 98%25 coverage compared to this genomic sequence;exception=annotated by transcript or proteomic data;gbkey=CDS;gene=RGPD3;partial=true;product=ranBP2-like and GRIP domain-containing protein 4;protein_i…
LKHW01000272.1	BestRefSeq	CDS	27755	27901	.	+	0	ID=cds44;Parent=rna71;Dbxref=GeneID:285190,Genbank:NP_872394.2,GeneID:653489,HGNC:HGNC:32416,MIM:612706;Name=NP_872394.2;Note=The RefSeq protein has 53 substitutions%2C 13 frameshifts and aligns at 98%25 coverage compared to this genomic sequence;exception=annotated by transcript or proteomic data;gbkey=CDS;gene=RGPD3;partial=true;product=ranBP2-like and GRIP domain-containing protein 4;protein_i…
LKHW01000272.1	BestRefSeq	CDS	28844	29022	.	+	0	ID=cds44;Parent=rna71;Dbxref=GeneID:285190,Genbank:NP_872394.2,GeneID:653489,HGNC:HGNC:32416,MIM:612706;Name=NP_872394.2;Note=The RefSeq protein has 53 substitutions%2C 13 frameshifts and aligns at 98%25 coverage compared to this genomic sequence;exception=annotated by transcript or proteomic data;gbkey=CDS;gene=RGPD3;partial=true;product=ranBP2-like and GRIP domain-containing protein 4;protein_i…
LKHW01000272.1	BestRefSeq	CDS	29111	29190	.	+	1	ID=cds44;Parent=rna71;Dbxref=GeneID:285190,Genbank:NP_872394.2,GeneID:653489,HGNC:HGNC:32416,MIM:612706;Name=NP_872394.2;Note=The RefSeq protein has 53 substitutions%2C 13 frameshifts and aligns at 98%25 coverage compared to this genomic sequence;exception=annotated by transcript or proteomic data;gbkey=CDS;gene=RGPD3;partial=true;product=ranBP2-like and GRIP domain-containing protein 4;protein_i…
LKHW01000272.1	BestRefSeq	CDS	32337	32472	.	+	2	ID=cds44;Parent=rna71;Dbxref=GeneID:285190,Genbank:NP_872394.2,GeneID:653489,HGNC:HGNC:32416,MIM:612706;Name=NP_872394.2;Note=The RefSeq protein has 53 substitutions%2C 13 frameshifts and aligns at 98%25 coverage compared to this genomic sequence;exception=annotated by transcript or proteomic data;gbkey=CDS;gene=RGPD3;partial=true;product=ranBP2-like and GRIP domain-containing protein 4;protein_i…
LKHW01000272.1	BestRefSeq	CDS	36017	36111	.	+	1	ID=cds44;Parent=rna71;Dbxref=GeneID:285190,Genbank:NP_872394.2,GeneID:653489,HGNC:HGNC:32416,MIM:612706;Name=NP_872394.2;Note=The RefSeq protein has 53 substitutions%2C 13 frameshifts and aligns at 98%25 coverage compared to this genomic sequence;exception=annotated by transcript or proteomic data;gbkey=CDS;gene=RGPD3;partial=true;product=ranBP2-like and GRIP domain-containing protein 4;protein_i…
LKHW01000272.1	BestRefSeq	CDS	36839	39062	.	+	2	ID=cds44;Parent=rna71;Dbxref=GeneID:285190,Genbank:NP_872394.2,GeneID:653489,HGNC:HGNC:32416,MIM:612706;Name=NP_872394.2;Note=The RefSeq protein has 53 substitutions%2C 13 frameshifts and aligns at 98%25 coverage compared to this genomic sequence;exception=annotated by transcript or proteomic data;gbkey=CDS;gene=RGPD3;partial=true;product=ranBP2-like and GRIP domain-containing protein 4;protein_i…
LKHW01000272.1	BestRefSeq	CDS	46122	46261	.	+	1	ID=cds44;Parent=rna71;Dbxref=GeneID:285190,Genbank:NP_872394.2,GeneID:653489,HGNC:HGNC:32416,MIM:612706;Name=NP_872394.2;Note=The RefSeq protein has 53 substitutions%2C 13 frameshifts and aligns at 98%25 coverage compared to this genomic sequence;exception=annotated by transcript or proteomic data;gbkey=CDS;gene=RGPD3;partial=true;product=ranBP2-like and GRIP domain-containing protein 4;protein_i…
LKHW01000272.1	BestRefSeq	CDS	48834	49035	.	+	2	ID=cds44;Parent=rna71;Dbxref=GeneID:285190,Genbank:NP_872394.2,GeneID:653489,HGNC:HGNC:32416,MIM:612706;Name=NP_872394.2;Note=The RefSeq protein has 53 substitutions%2C 13 frameshifts and aligns at 98%25 coverage compared to this genomic sequence;exception=annotated by transcript or proteomic data;gbkey=CDS;gene=RGPD3;partial=true;product=ranBP2-like and GRIP domain-containing protein 4;protein_i…
LKHW01000272.1	BestRefSeq	CDS	56863	56873	.	+	1	ID=cds44;Parent=rna71;Dbxref=GeneID:285190,Genbank:NP_872394.2,GeneID:653489,HGNC:HGNC:32416,MIM:612706;Name=NP_872394.2;Note=The RefSeq protein has 53 substitutions%2C 13 frameshifts and aligns at 98%25 coverage compared to this genomic sequence;exception=annotated by transcript or proteomic data;gbkey=CDS;gene=RGPD3;partial=true;product=ranBP2-like and GRIP domain-containing protein 4;protein_i…
LKHW01000272.1	BestRefSeq	CDS	2954	3021	.	+	0	ID=cds45;Parent=rna71;Dbxref=GeneID:653489,Genbank:NP_001137485.1,HGNC:HGNC:32416,MIM:612706;Name=NP_001137485.1;Note=The RefSeq protein has 44 substitutions%2C 13 frameshifts and aligns at 98%25 coverage compared to this genomic sequence;exception=annotated by transcript or proteomic data;gbkey=CDS;gene=RGPD3;partial=true;product=ranBP2-like and GRIP domain-containing protein 3;protein_id=NP_001…
LKHW01000272.1	BestRefSeq	CDS	4595	4706	.	+	1	ID=cds45;Parent=rna71;Dbxref=GeneID:653489,Genbank:NP_001137485.1,HGNC:HGNC:32416,MIM:612706;Name=NP_001137485.1;Note=The RefSeq protein has 44 substitutions%2C 13 frameshifts and aligns at 98%25 coverage compared to this genomic sequence;exception=annotated by transcript or proteomic data;gbkey=CDS;gene=RGPD3;partial=true;product=ranBP2-like and GRIP domain-containing protein 3;protein_id=NP_001…
LKHW01000272.1	BestRefSeq	CDS	5141	5293	.	+	0	ID=cds45;Parent=rna71;Dbxref=GeneID:653489,Genbank:NP_001137485.1,HGNC:HGNC:32416,MIM:612706;Name=NP_001137485.1;Note=The RefSeq protein has 44 substitutions%2C 13 frameshifts and aligns at 98%25 coverage compared to this genomic sequence;exception=annotated by transcript or proteomic data;gbkey=CDS;gene=RGPD3;partial=true;product=ranBP2-like and GRIP domain-containing protein 3;protein_id=NP_001…
LKHW01000272.1	BestRefSeq	CDS	9296	9522	.	+	0	ID=cds45;Parent=rna71;Dbxref=GeneID:653489,Genbank:NP_001137485.1,HGNC:HGNC:32416,MIM:612706;Name=NP_001137485.1;Note=The RefSeq protein has 44 substitutions%2C 13 frameshifts and aligns at 98%25 coverage compared to this genomic sequence;exception=annotated by transcript or proteomic data;gbkey=CDS;gene=RGPD3;partial=true;product=ranBP2-like and GRIP domain-containing protein 3;protein_id=NP_001…
LKHW01000272.1	BestRefSeq	CDS	9860	10004	.	+	1	ID=cds45;Parent=rna71;Dbxref=GeneID:653489,Genbank:NP_001137485.1,HGNC:HGNC:32416,MIM:612706;Name=NP_001137485.1;Note=The RefSeq protein has 44 substitutions%2C 13 frameshifts and aligns at 98%25 coverage compared to this genomic sequence;exception=annotated by transcript or proteomic data;gbkey=CDS;gene=RGPD3;partial=true;product=ranBP2-like and GRIP domain-containing protein 3;protein_id=NP_001…
LKHW01000272.1	BestRefSeq	CDS	14558	14753	.	+	0	ID=cds45;Parent=rna71;Dbxref=GeneID:653489,Genbank:NP_001137485.1,HGNC:HGNC:32416,MIM:612706;Name=NP_001137485.1;Note=The RefSeq protein has 44 substitutions%2C 13 frameshifts and aligns at 98%25 coverage compared to this genomic sequence;exception=annotated by transcript or proteomic data;gbkey=CDS;gene=RGPD3;partial=true;product=ranBP2-like and GRIP domain-containing protein 3;protein_id=NP_001…
LKHW01000272.1	BestRefSeq	CDS	20767	20854	.	+	2	ID=cds45;Parent=rna71;Dbxref=GeneID:653489,Genbank:NP_001137485.1,HGNC:HGNC:32416,MIM:612706;Name=NP_001137485.1;Note=The RefSeq protein has 44 substitutions%2C 13 frameshifts and aligns at 98%25 coverage compared to this genomic sequence;exception=annotated by transcript or proteomic data;gbkey=CDS;gene=RGPD3;partial=true;product=ranBP2-like and GRIP domain-containing protein 3;protein_id=NP_001…
LKHW01000272.1	BestRefSeq	CDS	22968	23177	.	+	1	ID=cds45;Parent=rna71;Dbxref=GeneID:653489,Genbank:NP_001137485.1,HGNC:HGNC:32416,MIM:612706;Name=NP_001137485.1;Note=The RefSeq protein has 44 substitutions%2C 13 frameshifts and aligns at 98%25 coverage compared to this genomic sequence;exception=annotated by transcript or proteomic data;gbkey=CDS;gene=RGPD3;partial=true;product=ranBP2-like and GRIP domain-containing protein 3;protein_id=NP_001…
LKHW01000272.1	BestRefSeq	CDS	25282	25461	.	+	1	ID=cds45;Parent=rna71;Dbxref=GeneID:653489,Genbank:NP_001137485.1,HGNC:HGNC:32416,MIM:612706;Name=NP_001137485.1;Note=The RefSeq protein has 44 substitutions%2C 13 frameshifts and aligns at 98%25 coverage compared to this genomic sequence;exception=annotated by transcript or proteomic data;gbkey=CDS;gene=RGPD3;partial=true;product=ranBP2-like and GRIP domain-containing protein 3;protein_id=NP_001…
LKHW01000272.1	BestRefSeq	CDS	25545	25720	.	+	1	ID=cds45;Parent=rna71;Dbxref=GeneID:653489,Genbank:NP_001137485.1,HGNC:HGNC:32416,MIM:612706;Name=NP_001137485.1;Note=The RefSeq protein has 44 substitutions%2C 13 frameshifts and aligns at 98%25 coverage compared to this genomic sequence;exception=annotated by transcript or proteomic data;gbkey=CDS;gene=RGPD3;partial=true;product=ranBP2-like and GRIP domain-containing protein 3;protein_id=NP_001…
LKHW01000272.1	BestRefSeq	CDS	25888	26011	.	+	2	ID=cds45;Parent=rna71;Dbxref=GeneID:653489,Genbank:NP_001137485.1,HGNC:HGNC:32416,MIM:612706;Name=NP_001137485.1;Note=The RefSeq protein has 44 substitutions%2C 13 frameshifts and aligns at 98%25 coverage compared to this genomic sequence;exception=annotated by transcript or proteomic data;gbkey=CDS;gene=RGPD3;partial=true;product=ranBP2-like and GRIP domain-containing protein 3;protein_id=NP_001…
LKHW01000272.1	BestRefSeq	CDS	26931	27090	.	+	1	ID=cds45;Parent=rna71;Dbxref=GeneID:653489,Genbank:NP_001137485.1,HGNC:HGNC:32416,MIM:612706;Name=NP_001137485.1;Note=The RefSeq protein has 44 substitutions%2C 13 frameshifts and aligns at 98%25 coverage compared to this genomic sequence;exception=annotated by transcript or proteomic data;gbkey=CDS;gene=RGPD3;partial=true;product=ranBP2-like and GRIP domain-containing protein 3;protein_id=NP_001…
LKHW01000272.1	BestRefSeq	CDS	27355	27492	.	+	0	ID=cds45;Parent=rna71;Dbxref=GeneID:653489,Genbank:NP_001137485.1,HGNC:HGNC:32416,MIM:612706;Name=NP_001137485.1;Note=The RefSeq protein has 44 substitutions%2C 13 frameshifts and aligns at 98%25 coverage compared to this genomic sequence;exception=annotated by transcript or proteomic data;gbkey=CDS;gene=RGPD3;partial=true;product=ranBP2-like and GRIP domain-containing protein 3;protein_id=NP_001…
LKHW01000272.1	BestRefSeq	CDS	27755	27901	.	+	0	ID=cds45;Parent=rna71;Dbxref=GeneID:653489,Genbank:NP_001137485.1,HGNC:HGNC:32416,MIM:612706;Name=NP_001137485.1;Note=The RefSeq protein has 44 substitutions%2C 13 frameshifts and aligns at 98%25 coverage compared to this genomic sequence;exception=annotated by transcript or proteomic data;gbkey=CDS;gene=RGPD3;partial=true;product=ranBP2-like and GRIP domain-containing protein 3;protein_id=NP_001…
LKHW01000272.1	BestRefSeq	CDS	28844	29022	.	+	0	ID=cds45;Parent=rna71;Dbxref=GeneID:653489,Genbank:NP_001137485.1,HGNC:HGNC:32416,MIM:612706;Name=NP_001137485.1;Note=The RefSeq protein has 44 substitutions%2C 13 frameshifts and aligns at 98%25 coverage compared to this genomic sequence;exception=annotated by transcript or proteomic data;gbkey=CDS;gene=RGPD3;partial=true;product=ranBP2-like and GRIP domain-containing protein 3;protein_id=NP_001…
LKHW01000272.1	BestRefSeq	CDS	29111	29190	.	+	1	ID=cds45;Parent=rna71;Dbxref=GeneID:653489,Genbank:NP_001137485.1,HGNC:HGNC:32416,MIM:612706;Name=NP_001137485.1;Note=The RefSeq protein has 44 substitutions%2C 13 frameshifts and aligns at 98%25 coverage compared to this genomic sequence;exception=annotated by transcript or proteomic data;gbkey=CDS;gene=RGPD3;partial=true;product=ranBP2-like and GRIP domain-containing protein 3;protein_id=NP_001…
LKHW01000272.1	BestRefSeq	CDS	32337	32472	.	+	2	ID=cds45;Parent=rna71;Dbxref=GeneID:653489,Genbank:NP_001137485.1,HGNC:HGNC:32416,MIM:612706;Name=NP_001137485.1;Note=The RefSeq protein has 44 substitutions%2C 13 frameshifts and aligns at 98%25 coverage compared to this genomic sequence;exception=annotated by transcript or proteomic data;gbkey=CDS;gene=RGPD3;partial=true;product=ranBP2-like and GRIP domain-containing protein 3;protein_id=NP_001…
LKHW01000272.1	BestRefSeq	CDS	36017	36111	.	+	1	ID=cds45;Parent=rna71;Dbxref=GeneID:653489,Genbank:NP_001137485.1,HGNC:HGNC:32416,MIM:612706;Name=NP_001137485.1;Note=The RefSeq protein has 44 substitutions%2C 13 frameshifts and aligns at 98%25 coverage compared to this genomic sequence;exception=annotated by transcript or proteomic data;gbkey=CDS;gene=RGPD3;partial=true;product=ranBP2-like and GRIP domain-containing protein 3;protein_id=NP_001…
LKHW01000272.1	BestRefSeq	CDS	36839	39062	.	+	2	ID=cds45;Parent=rna71;Dbxref=GeneID:653489,Genbank:NP_001137485.1,HGNC:HGNC:32416,MIM:612706;Name=NP_001137485.1;Note=The RefSeq protein has 44 substitutions%2C 13 frameshifts and aligns at 98%25 coverage compared to this genomic sequence;exception=annotated by transcript or proteomic data;gbkey=CDS;gene=RGPD3;partial=true;product=ranBP2-like and GRIP domain-containing protein 3;protein_id=NP_001…
LKHW01000272.1	BestRefSeq	CDS	46122	46261	.	+	1	ID=cds45;Parent=rna71;Dbxref=GeneID:653489,Genbank:NP_001137485.1,HGNC:HGNC:32416,MIM:612706;Name=NP_001137485.1;Note=The RefSeq protein has 44 substitutions%2C 13 frameshifts and aligns at 98%25 coverage compared to this genomic sequence;exception=annotated by transcript or proteomic data;gbkey=CDS;gene=RGPD3;partial=true;product=ranBP2-like and GRIP domain-containing protein 3;protein_id=NP_001…
LKHW01000272.1	BestRefSeq	CDS	48834	49035	.	+	2	ID=cds45;Parent=rna71;Dbxref=GeneID:653489,Genbank:NP_001137485.1,HGNC:HGNC:32416,MIM:612706;Name=NP_001137485.1;Note=The RefSeq protein has 44 substitutions%2C 13 frameshifts and aligns at 98%25 coverage compared to this genomic sequence;exception=annotated by transcript or proteomic data;gbkey=CDS;gene=RGPD3;partial=true;product=ranBP2-like and GRIP domain-containing protein 3;protein_id=NP_001…
LKHW01000272.1	BestRefSeq	CDS	56863	56873	.	+	1	ID=cds45;Parent=rna71;Dbxref=GeneID:653489,Genbank:NP_001137485.1,HGNC:HGNC:32416,MIM:612706;Name=NP_001137485.1;Note=The RefSeq protein has 44 substitutions%2C 13 frameshifts and aligns at 98%25 coverage compared to this genomic sequence;exception=annotated by transcript or proteomic data;gbkey=CDS;gene=RGPD3;partial=true;product=ranBP2-like and GRIP domain-containing protein 3;protein_id=NP_001…
###
LKHW01000272.1	BestRefSeq	gene	2954	58705	.	+	.	ID=gene72;Dbxref=GeneID:727851,HGNC:HGNC:9849,MIM:602752;Name=RGPD8;description=RANBP2-like and GRIP domain containing 8;gbkey=Gene;gene=RGPD8;gene_synonym=RanBP2alpha,RANBP2L1,RGP8;partial=true;start_range=.,2954
LKHW01000272.1	BestRefSeq	mRNA	2954	58705	.	+	.	ID=rna72;Parent=gene72;Dbxref=GeneID:727851,Genbank:NM_001164463.1,HGNC:HGNC:9849,MIM:602752;Name=gi|256600209;Note=The RefSeq transcript has 25 substitutions%2C 13 frameshifts%2C 1 non-frameshifting indel and aligns at 96%25 coverage compared to this genomic sequence;exception=annotated by transcript or proteomic data;gbkey=mRNA;gene=RGPD8;partial=true;product=RANBP2-like and GRIP domain contain…
LKHW01000272.1	BestRefSeq	exon	2954	3021	.	+	.	ID=id437;Parent=rna72;Dbxref=GeneID:727851,Genbank:NM_001164463.1,HGNC:HGNC:9849,MIM:602752;Note=The RefSeq transcript has 25 substitutions%2C 13 frameshifts%2C 1 non-frameshifting indel and aligns at 96%25 coverage compared to this genomic sequence;exception=annotated by transcript or proteomic data;gbkey=mRNA;gene=RGPD8;partial=true;product=RANBP2-like and GRIP domain containing 8;start_range=.…
LKHW01000272.1	BestRefSeq	exon	4595	4706	.	+	.	ID=id438;Parent=rna72;Dbxref=GeneID:727851,Genbank:NM_001164463.1,HGNC:HGNC:9849,MIM:602752;Note=The RefSeq transcript has 25 substitutions%2C 13 frameshifts%2C 1 non-frameshifting indel and aligns at 96%25 coverage compared to this genomic sequence;exception=annotated by transcript or proteomic data;gbkey=mRNA;gene=RGPD8;partial=true;product=RANBP2-like and GRIP domain containing 8;transcript_id…
LKHW01000272.1	BestRefSeq	exon	5141	5293	.	+	.	ID=id439;Parent=rna72;Dbxref=GeneID:727851,Genbank:NM_001164463.1,HGNC:HGNC:9849,MIM:602752;Note=The RefSeq transcript has 25 substitutions%2C 13 frameshifts%2C 1 non-frameshifting indel and aligns at 96%25 coverage compared to this genomic sequence;exception=annotated by transcript or proteomic data;gbkey=mRNA;gene=RGPD8;partial=true;product=RANBP2-like and GRIP domain containing 8;transcript_id…
LKHW01000272.1	BestRefSeq	exon	9296	9522	.	+	.	ID=id440;Parent=rna72;Dbxref=GeneID:727851,Genbank:NM_001164463.1,HGNC:HGNC:9849,MIM:602752;Note=The RefSeq transcript has 25 substitutions%2C 13 frameshifts%2C 1 non-frameshifting indel and aligns at 96%25 coverage compared to this genomic sequence;exception=annotated by transcript or proteomic data;gbkey=mRNA;gene=RGPD8;partial=true;product=RANBP2-like and GRIP domain containing 8;transcript_id…
LKHW01000272.1	BestRefSeq	exon	9860	10004	.	+	.	ID=id441;Parent=rna72;Dbxref=GeneID:727851,Genbank:NM_001164463.1,HGNC:HGNC:9849,MIM:602752;Note=The RefSeq transcript has 25 substitutions%2C 13 frameshifts%2C 1 non-frameshifting indel and aligns at 96%25 coverage compared to this genomic sequence;exception=annotated by transcript or proteomic data;gbkey=mRNA;gene=RGPD8;partial=true;product=RANBP2-like and GRIP domain containing 8;transcript_id…
LKHW01000272.1	BestRefSeq	exon	14558	14753	.	+	.	ID=id442;Parent=rna72;Dbxref=GeneID:727851,Genbank:NM_001164463.1,HGNC:HGNC:9849,MIM:602752;Note=The RefSeq transcript has 25 substitutions%2C 13 frameshifts%2C 1 non-frameshifting indel and aligns at 96%25 coverage compared to this genomic sequence;exception=annotated by transcript or proteomic data;gbkey=mRNA;gene=RGPD8;partial=true;product=RANBP2-like and GRIP domain containing 8;transcript_id…
LKHW01000272.1	BestRefSeq	exon	20767	20854	.	+	.	ID=id443;Parent=rna72;Dbxref=GeneID:727851,Genbank:NM_001164463.1,HGNC:HGNC:9849,MIM:602752;Note=The RefSeq transcript has 25 substitutions%2C 13 frameshifts%2C 1 non-frameshifting indel and aligns at 96%25 coverage compared to this genomic sequence;exception=annotated by transcript or proteomic data;gbkey=mRNA;gene=RGPD8;partial=true;product=RANBP2-like and GRIP domain containing 8;transcript_id…
LKHW01000272.1	BestRefSeq	exon	22968	23177	.	+	.	ID=id444;Parent=rna72;Dbxref=GeneID:727851,Genbank:NM_001164463.1,HGNC:HGNC:9849,MIM:602752;Note=The RefSeq transcript has 25 substitutions%2C 13 frameshifts%2C 1 non-frameshifting indel and aligns at 96%25 coverage compared to this genomic sequence;exception=annotated by transcript or proteomic data;gbkey=mRNA;gene=RGPD8;partial=true;product=RANBP2-like and GRIP domain containing 8;transcript_id…
LKHW01000272.1	BestRefSeq	exon	25282	25461	.	+	.	ID=id445;Parent=rna72;Dbxref=GeneID:727851,Genbank:NM_001164463.1,HGNC:HGNC:9849,MIM:602752;Note=The RefSeq transcript has 25 substitutions%2C 13 frameshifts%2C 1 non-frameshifting indel and aligns at 96%25 coverage compared to this genomic sequence;exception=annotated by transcript or proteomic data;gbkey=mRNA;gene=RGPD8;partial=true;product=RANBP2-like and GRIP domain containing 8;transcript_id…
LKHW01000272.1	BestRefSeq	exon	25545	25720	.	+	.	ID=id446;Parent=rna72;Dbxref=GeneID:727851,Genbank:NM_001164463.1,HGNC:HGNC:9849,MIM:602752;Note=The RefSeq transcript has 25 substitutions%2C 13 frameshifts%2C 1 non-frameshifting indel and aligns at 96%25 coverage compared to this genomic sequence;exception=annotated by transcript or proteomic data;gbkey=mRNA;gene=RGPD8;partial=true;product=RANBP2-like and GRIP domain containing 8;transcript_id…
LKHW01000272.1	BestRefSeq	exon	25888	26011	.	+	.	ID=id447;Parent=rna72;Dbxref=GeneID:727851,Genbank:NM_001164463.1,HGNC:HGNC:9849,MIM:602752;Note=The RefSeq transcript has 25 substitutions%2C 13 frameshifts%2C 1 non-frameshifting indel and aligns at 96%25 coverage compared to this genomic sequence;exception=annotated by transcript or proteomic data;gbkey=mRNA;gene=RGPD8;partial=true;product=RANBP2-like and GRIP domain containing 8;transcript_id…
LKHW01000272.1	BestRefSeq	exon	26931	27090	.	+	.	ID=id448;Parent=rna72;Dbxref=GeneID:727851,Genbank:NM_001164463.1,HGNC:HGNC:9849,MIM:602752;Note=The RefSeq transcript has 25 substitutions%2C 13 frameshifts%2C 1 non-frameshifting indel and aligns at 96%25 coverage compared to this genomic sequence;exception=annotated by transcript or proteomic data;gbkey=mRNA;gene=RGPD8;partial=true;product=RANBP2-like and GRIP domain containing 8;transcript_id…
LKHW01000272.1	BestRefSeq	exon	27355	27492	.	+	.	ID=id449;Parent=rna72;Dbxref=GeneID:727851,Genbank:NM_001164463.1,HGNC:HGNC:9849,MIM:602752;Note=The RefSeq transcript has 25 substitutions%2C 13 frameshifts%2C 1 non-frameshifting indel and aligns at 96%25 coverage compared to this genomic sequence;exception=annotated by transcript or proteomic data;gbkey=mRNA;gene=RGPD8;partial=true;product=RANBP2-like and GRIP domain containing 8;transcript_id…
LKHW01000272.1	BestRefSeq	exon	27755	27901	.	+	.	ID=id450;Parent=rna72;Dbxref=GeneID:727851,Genbank:NM_001164463.1,HGNC:HGNC:9849,MIM:602752;Note=The RefSeq transcript has 25 substitutions%2C 13 frameshifts%2C 1 non-frameshifting indel and aligns at 96%25 coverage compared to this genomic sequence;exception=annotated by transcript or proteomic data;gbkey=mRNA;gene=RGPD8;partial=true;product=RANBP2-like and GRIP domain containing 8;transcript_id…
LKHW01000272.1	BestRefSeq	exon	28844	29022	.	+	.	ID=id451;Parent=rna72;Dbxref=GeneID:727851,Genbank:NM_001164463.1,HGNC:HGNC:9849,MIM:602752;Note=The RefSeq transcript has 25 substitutions%2C 13 frameshifts%2C 1 non-frameshifting indel and aligns at 96%25 coverage compared to this genomic sequence;exception=annotated by transcript or proteomic data;gbkey=mRNA;gene=RGPD8;partial=true;product=RANBP2-like and GRIP domain containing 8;transcript_id…
LKHW01000272.1	BestRefSeq	exon	29111	29190	.	+	.	ID=id452;Parent=rna72;Dbxref=GeneID:727851,Genbank:NM_001164463.1,HGNC:HGNC:9849,MIM:602752;Note=The RefSeq transcript has 25 substitutions%2C 13 frameshifts%2C 1 non-frameshifting indel and aligns at 96%25 coverage compared to this genomic sequence;exception=annotated by transcript or proteomic data;gbkey=mRNA;gene=RGPD8;partial=true;product=RANBP2-like and GRIP domain containing 8;transcript_id…
LKHW01000272.1	BestRefSeq	exon	32337	32472	.	+	.	ID=id453;Parent=rna72;Dbxref=GeneID:727851,Genbank:NM_001164463.1,HGNC:HGNC:9849,MIM:602752;Note=The RefSeq transcript has 25 substitutions%2C 13 frameshifts%2C 1 non-frameshifting indel and aligns at 96%25 coverage compared to this genomic sequence;exception=annotated by transcript or proteomic data;gbkey=mRNA;gene=RGPD8;partial=true;product=RANBP2-like and GRIP domain containing 8;transcript_id…
LKHW01000272.1	BestRefSeq	exon	36017	36111	.	+	.	ID=id454;Parent=rna72;Dbxref=GeneID:727851,Genbank:NM_001164463.1,HGNC:HGNC:9849,MIM:602752;Note=The RefSeq transcript has 25 substitutions%2C 13 frameshifts%2C 1 non-frameshifting indel and aligns at 96%25 coverage compared to this genomic sequence;exception=annotated by transcript or proteomic data;gbkey=mRNA;gene=RGPD8;partial=true;product=RANBP2-like and GRIP domain containing 8;transcript_id…
LKHW01000272.1	BestRefSeq	exon	36839	39062	.	+	.	ID=id455;Parent=rna72;Dbxref=GeneID:727851,Genbank:NM_001164463.1,HGNC:HGNC:9849,MIM:602752;Note=The RefSeq transcript has 25 substitutions%2C 13 frameshifts%2C 1 non-frameshifting indel and aligns at 96%25 coverage compared to this genomic sequence;exception=annotated by transcript or proteomic data;gbkey=mRNA;gene=RGPD8;partial=true;product=RANBP2-like and GRIP domain containing 8;transcript_id…
LKHW01000272.1	BestRefSeq	exon	46122	46261	.	+	.	ID=id456;Parent=rna72;Dbxref=GeneID:727851,Genbank:NM_001164463.1,HGNC:HGNC:9849,MIM:602752;Note=The RefSeq transcript has 25 substitutions%2C 13 frameshifts%2C 1 non-frameshifting indel and aligns at 96%25 coverage compared to this genomic sequence;exception=annotated by transcript or proteomic data;gbkey=mRNA;gene=RGPD8;partial=true;product=RANBP2-like and GRIP domain containing 8;transcript_id…
LKHW01000272.1	BestRefSeq	exon	48834	49035	.	+	.	ID=id457;Parent=rna72;Dbxref=GeneID:727851,Genbank:NM_001164463.1,HGNC:HGNC:9849,MIM:602752;Note=The RefSeq transcript has 25 substitutions%2C 13 frameshifts%2C 1 non-frameshifting indel and aligns at 96%25 coverage compared to this genomic sequence;exception=annotated by transcript or proteomic data;gbkey=mRNA;gene=RGPD8;partial=true;product=RANBP2-like and GRIP domain containing 8;transcript_id…
LKHW01000272.1	BestRefSeq	exon	56863	58705	.	+	.	ID=id458;Parent=rna72;Dbxref=GeneID:727851,Genbank:NM_001164463.1,HGNC:HGNC:9849,MIM:602752;Note=The RefSeq transcript has 25 substitutions%2C 13 frameshifts%2C 1 non-frameshifting indel and aligns at 96%25 coverage compared to this genomic sequence;exception=annotated by transcript or proteomic data;gbkey=mRNA;gene=RGPD8;partial=true;product=RANBP2-like and GRIP domain containing 8;transcript_id…
LKHW01000272.1	BestRefSeq	gene	2954	58680	.	+	.	ID=gene73;Dbxref=GeneID:285190,HGNC:HGNC:32417,MIM:612707;Name=RGPD4;description=RANBP2-like and GRIP domain containing 4;gbkey=Gene;gene=RGPD4;gene_synonym=RGP4;partial=true;start_range=.,2954
LKHW01000272.1	BestRefSeq	mRNA	2954	58680	.	+	.	ID=rna73;Parent=gene73;Dbxref=GeneID:285190,Genbank:NM_182588.2,HGNC:HGNC:32417,MIM:612707;Name=gi|211059430;Note=The RefSeq transcript has 96 substitutions%2C 13 frameshifts%2C 3 non-frameshifting indels and aligns at 97%25 coverage compared to this genomic sequence;exception=annotated by transcript or proteomic data;gbkey=mRNA;gene=RGPD4;partial=true;product=RANBP2-like and GRIP domain containi…
LKHW01000272.1	BestRefSeq	exon	2954	3021	.	+	.	ID=id459;Parent=rna73;Dbxref=GeneID:285190,Genbank:NM_182588.2,HGNC:HGNC:32417,MIM:612707;Note=The RefSeq transcript has 96 substitutions%2C 13 frameshifts%2C 3 non-frameshifting indels and aligns at 97%25 coverage compared to this genomic sequence;exception=annotated by transcript or proteomic data;gbkey=mRNA;gene=RGPD4;partial=true;product=RANBP2-like and GRIP domain containing 4;start_range=.,…
LKHW01000272.1	BestRefSeq	exon	4595	4706	.	+	.	ID=id460;Parent=rna73;Dbxref=GeneID:285190,Genbank:NM_182588.2,HGNC:HGNC:32417,MIM:612707;Note=The RefSeq transcript has 96 substitutions%2C 13 frameshifts%2C 3 non-frameshifting indels and aligns at 97%25 coverage compared to this genomic sequence;exception=annotated by transcript or proteomic data;gbkey=mRNA;gene=RGPD4;partial=true;product=RANBP2-like and GRIP domain containing 4;transcript_id=…
LKHW01000272.1	BestRefSeq	exon	5141	5293	.	+	.	ID=id461;Parent=rna73;Dbxref=GeneID:285190,Genbank:NM_182588.2,HGNC:HGNC:32417,MIM:612707;Note=The RefSeq transcript has 96 substitutions%2C 13 frameshifts%2C 3 non-frameshifting indels and aligns at 97%25 coverage compared to this genomic sequence;exception=annotated by transcript or proteomic data;gbkey=mRNA;gene=RGPD4;partial=true;product=RANBP2-like and GRIP domain containing 4;transcript_id=…
LKHW01000272.1	BestRefSeq	exon	9296	9522	.	+	.	ID=id462;Parent=rna73;Dbxref=GeneID:285190,Genbank:NM_182588.2,HGNC:HGNC:32417,MIM:612707;Note=The RefSeq transcript has 96 substitutions%2C 13 frameshifts%2C 3 non-frameshifting indels and aligns at 97%25 coverage compared to this genomic sequence;exception=annotated by transcript or proteomic data;gbkey=mRNA;gene=RGPD4;partial=true;product=RANBP2-like and GRIP domain containing 4;transcript_id=…
LKHW01000272.1	BestRefSeq	exon	9860	10004	.	+	.	ID=id463;Parent=rna73;Dbxref=GeneID:285190,Genbank:NM_182588.2,HGNC:HGNC:32417,MIM:612707;Note=The RefSeq transcript has 96 substitutions%2C 13 frameshifts%2C 3 non-frameshifting indels and aligns at 97%25 coverage compared to this genomic sequence;exception=annotated by transcript or proteomic data;gbkey=mRNA;gene=RGPD4;partial=true;product=RANBP2-like and GRIP domain containing 4;transcript_id=…
LKHW01000272.1	BestRefSeq	exon	14558	14753	.	+	.	ID=id464;Parent=rna73;Dbxref=GeneID:285190,Genbank:NM_182588.2,HGNC:HGNC:32417,MIM:612707;Note=The RefSeq transcript has 96 substitutions%2C 13 frameshifts%2C 3 non-frameshifting indels and aligns at 97%25 coverage compared to this genomic sequence;exception=annotated by transcript or proteomic data;gbkey=mRNA;gene=RGPD4;partial=true;product=RANBP2-like and GRIP domain containing 4;transcript_id=…
LKHW01000272.1	BestRefSeq	exon	20767	20854	.	+	.	ID=id465;Parent=rna73;Dbxref=GeneID:285190,Genbank:NM_182588.2,HGNC:HGNC:32417,MIM:612707;Note=The RefSeq transcript has 96 substitutions%2C 13 frameshifts%2C 3 non-frameshifting indels and aligns at 97%25 coverage compared to this genomic sequence;exception=annotated by transcript or proteomic data;gbkey=mRNA;gene=RGPD4;partial=true;product=RANBP2-like and GRIP domain containing 4;transcript_id=…
LKHW01000272.1	BestRefSeq	exon	22968	23177	.	+	.	ID=id466;Parent=rna73;Dbxref=GeneID:285190,Genbank:NM_182588.2,HGNC:HGNC:32417,MIM:612707;Note=The RefSeq transcript has 96 substitutions%2C 13 frameshifts%2C 3 non-frameshifting indels and aligns at 97%25 coverage compared to this genomic sequence;exception=annotated by transcript or proteomic data;gbkey=mRNA;gene=RGPD4;partial=true;product=RANBP2-like and GRIP domain containing 4;transcript_id=…
LKHW01000272.1	BestRefSeq	exon	25282	25461	.	+	.	ID=id467;Parent=rna73;Dbxref=GeneID:285190,Genbank:NM_182588.2,HGNC:HGNC:32417,MIM:612707;Note=The RefSeq transcript has 96 substitutions%2C 13 frameshifts%2C 3 non-frameshifting indels and aligns at 97%25 coverage compared to this genomic sequence;exception=annotated by transcript or proteomic data;gbkey=mRNA;gene=RGPD4;partial=true;product=RANBP2-like and GRIP domain containing 4;transcript_id=…
LKHW01000272.1	BestRefSeq	exon	25545	25720	.	+	.	ID=id468;Parent=rna73;Dbxref=GeneID:285190,Genbank:NM_182588.2,HGNC:HGNC:32417,MIM:612707;Note=The RefSeq transcript has 96 substitutions%2C 13 frameshifts%2C 3 non-frameshifting indels and aligns at 97%25 coverage compared to this genomic sequence;exception=annotated by transcript or proteomic data;gbkey=mRNA;gene=RGPD4;partial=true;product=RANBP2-like and GRIP domain containing 4;transcript_id=…
LKHW01000272.1	BestRefSeq	exon	25888	26011	.	+	.	ID=id469;Parent=rna73;Dbxref=GeneID:285190,Genbank:NM_182588.2,HGNC:HGNC:32417,MIM:612707;Note=The RefSeq transcript has 96 substitutions%2C 13 frameshifts%2C 3 non-frameshifting indels and aligns at 97%25 coverage compared to this genomic sequence;exception=annotated by transcript or proteomic data;gbkey=mRNA;gene=RGPD4;partial=true;product=RANBP2-like and GRIP domain containing 4;transcript_id=…
LKHW01000272.1	BestRefSeq	exon	26931	27090	.	+	.	ID=id470;Parent=rna73;Dbxref=GeneID:285190,Genbank:NM_182588.2,HGNC:HGNC:32417,MIM:612707;Note=The RefSeq transcript has 96 substitutions%2C 13 frameshifts%2C 3 non-frameshifting indels and aligns at 97%25 coverage compared to this genomic sequence;exception=annotated by transcript or proteomic data;gbkey=mRNA;gene=RGPD4;partial=true;product=RANBP2-like and GRIP domain containing 4;transcript_id=…
LKHW01000272.1	BestRefSeq	exon	27355	27492	.	+	.	ID=id471;Parent=rna73;Dbxref=GeneID:285190,Genbank:NM_182588.2,HGNC:HGNC:32417,MIM:612707;Note=The RefSeq transcript has 96 substitutions%2C 13 frameshifts%2C 3 non-frameshifting indels and aligns at 97%25 coverage compared to this genomic sequence;exception=annotated by transcript or proteomic data;gbkey=mRNA;gene=RGPD4;partial=true;product=RANBP2-like and GRIP domain containing 4;transcript_id=…
LKHW01000272.1	BestRefSeq	exon	27755	27901	.	+	.	ID=id472;Parent=rna73;Dbxref=GeneID:285190,Genbank:NM_182588.2,HGNC:HGNC:32417,MIM:612707;Note=The RefSeq transcript has 96 substitutions%2C 13 frameshifts%2C 3 non-frameshifting indels and aligns at 97%25 coverage compared to this genomic sequence;exception=annotated by transcript or proteomic data;gbkey=mRNA;gene=RGPD4;partial=true;product=RANBP2-like and GRIP domain containing 4;transcript_id=…
LKHW01000272.1	BestRefSeq	exon	28844	29022	.	+	.	ID=id473;Parent=rna73;Dbxref=GeneID:285190,Genbank:NM_182588.2,HGNC:HGNC:32417,MIM:612707;Note=The RefSeq transcript has 96 substitutions%2C 13 frameshifts%2C 3 non-frameshifting indels and aligns at 97%25 coverage compared to this genomic sequence;exception=annotated by transcript or proteomic data;gbkey=mRNA;gene=RGPD4;partial=true;product=RANBP2-like and GRIP domain containing 4;transcript_id=…
LKHW01000272.1	BestRefSeq	exon	29111	29190	.	+	.	ID=id474;Parent=rna73;Dbxref=GeneID:285190,Genbank:NM_182588.2,HGNC:HGNC:32417,MIM:612707;Note=The RefSeq transcript has 96 substitutions%2C 13 frameshifts%2C 3 non-frameshifting indels and aligns at 97%25 coverage compared to this genomic sequence;exception=annotated by transcript or proteomic data;gbkey=mRNA;gene=RGPD4;partial=true;product=RANBP2-like and GRIP domain containing 4;transcript_id=…
LKHW01000272.1	BestRefSeq	exon	32337	32472	.	+	.	ID=id475;Parent=rna73;Dbxref=GeneID:285190,Genbank:NM_182588.2,HGNC:HGNC:32417,MIM:612707;Note=The RefSeq transcript has 96 substitutions%2C 13 frameshifts%2C 3 non-frameshifting indels and aligns at 97%25 coverage compared to this genomic sequence;exception=annotated by transcript or proteomic data;gbkey=mRNA;gene=RGPD4;partial=true;product=RANBP2-like and GRIP domain containing 4;transcript_id=…
LKHW01000272.1	BestRefSeq	exon	36017	36111	.	+	.	ID=id476;Parent=rna73;Dbxref=GeneID:285190,Genbank:NM_182588.2,HGNC:HGNC:32417,MIM:612707;Note=The RefSeq transcript has 96 substitutions%2C 13 frameshifts%2C 3 non-frameshifting indels and aligns at 97%25 coverage compared to this genomic sequence;exception=annotated by transcript or proteomic data;gbkey=mRNA;gene=RGPD4;partial=true;product=RANBP2-like and GRIP domain containing 4;transcript_id=…
LKHW01000272.1	BestRefSeq	exon	36839	39062	.	+	.	ID=id477;Parent=rna73;Dbxref=GeneID:285190,Genbank:NM_182588.2,HGNC:HGNC:32417,MIM:612707;Note=The RefSeq transcript has 96 substitutions%2C 13 frameshifts%2C 3 non-frameshifting indels and aligns at 97%25 coverage compared to this genomic sequence;exception=annotated by transcript or proteomic data;gbkey=mRNA;gene=RGPD4;partial=true;product=RANBP2-like and GRIP domain containing 4;transcript_id=…
LKHW01000272.1	BestRefSeq	exon	46122	46261	.	+	.	ID=id478;Parent=rna73;Dbxref=GeneID:285190,Genbank:NM_182588.2,HGNC:HGNC:32417,MIM:612707;Note=The RefSeq transcript has 96 substitutions%2C 13 frameshifts%2C 3 non-frameshifting indels and aligns at 97%25 coverage compared to this genomic sequence;exception=annotated by transcript or proteomic data;gbkey=mRNA;gene=RGPD4;partial=true;product=RANBP2-like and GRIP domain containing 4;transcript_id=…
LKHW01000272.1	BestRefSeq	exon	48834	49035	.	+	.	ID=id479;Parent=rna73;Dbxref=GeneID:285190,Genbank:NM_182588.2,HGNC:HGNC:32417,MIM:612707;Note=The RefSeq transcript has 96 substitutions%2C 13 frameshifts%2C 3 non-frameshifting indels and aligns at 97%25 coverage compared to this genomic sequence;exception=annotated by transcript or proteomic data;gbkey=mRNA;gene=RGPD4;partial=true;product=RANBP2-like and GRIP domain containing 4;transcript_id=…
LKHW01000272.1	BestRefSeq	exon	56863	58680	.	+	.	ID=id480;Parent=rna73;Dbxref=GeneID:285190,Genbank:NM_182588.2,HGNC:HGNC:32417,MIM:612707;Note=The RefSeq transcript has 96 substitutions%2C 13 frameshifts%2C 3 non-frameshifting indels and aligns at 97%25 coverage compared to this genomic sequence;exception=annotated by transcript or proteomic data;gbkey=mRNA;gene=RGPD4;partial=true;product=RANBP2-like and GRIP domain containing 4;transcript_id=…
LKHW01000272.1	BestRefSeq	CDS	2954	3021	.	+	0	ID=cds46;Parent=rna73;Dbxref=GeneID:727851,Genbank:NP_001157935.1,GeneID:285190,HGNC:HGNC:32417,MIM:612707;Name=NP_001157935.1;Note=The RefSeq protein has 19 substitutions%2C 13 frameshifts and aligns at 98%25 coverage compared to this genomic sequence;exception=annotated by transcript or proteomic data;gbkey=CDS;gene=RGPD4;partial=true;product=RANBP2-like and GRIP domain-containing protein 8;pro…
LKHW01000272.1	BestRefSeq	CDS	4595	4706	.	+	1	ID=cds46;Parent=rna73;Dbxref=GeneID:727851,Genbank:NP_001157935.1,GeneID:285190,HGNC:HGNC:32417,MIM:612707;Name=NP_001157935.1;Note=The RefSeq protein has 19 substitutions%2C 13 frameshifts and aligns at 98%25 coverage compared to this genomic sequence;exception=annotated by transcript or proteomic data;gbkey=CDS;gene=RGPD4;partial=true;product=RANBP2-like and GRIP domain-containing protein 8;pro…
LKHW01000272.1	BestRefSeq	CDS	5141	5293	.	+	0	ID=cds46;Parent=rna73;Dbxref=GeneID:727851,Genbank:NP_001157935.1,GeneID:285190,HGNC:HGNC:32417,MIM:612707;Name=NP_001157935.1;Note=The RefSeq protein has 19 substitutions%2C 13 frameshifts and aligns at 98%25 coverage compared to this genomic sequence;exception=annotated by transcript or proteomic data;gbkey=CDS;gene=RGPD4;partial=true;product=RANBP2-like and GRIP domain-containing protein 8;pro…
LKHW01000272.1	BestRefSeq	CDS	9296	9522	.	+	0	ID=cds46;Parent=rna73;Dbxref=GeneID:727851,Genbank:NP_001157935.1,GeneID:285190,HGNC:HGNC:32417,MIM:612707;Name=NP_001157935.1;Note=The RefSeq protein has 19 substitutions%2C 13 frameshifts and aligns at 98%25 coverage compared to this genomic sequence;exception=annotated by transcript or proteomic data;gbkey=CDS;gene=RGPD4;partial=true;product=RANBP2-like and GRIP domain-containing protein 8;pro…
LKHW01000272.1	BestRefSeq	CDS	9860	10004	.	+	1	ID=cds46;Parent=rna73;Dbxref=GeneID:727851,Genbank:NP_001157935.1,GeneID:285190,HGNC:HGNC:32417,MIM:612707;Name=NP_001157935.1;Note=The RefSeq protein has 19 substitutions%2C 13 frameshifts and aligns at 98%25 coverage compared to this genomic sequence;exception=annotated by transcript or proteomic data;gbkey=CDS;gene=RGPD4;partial=true;product=RANBP2-like and GRIP domain-containing protein 8;pro…
LKHW01000272.1	BestRefSeq	CDS	14558	14753	.	+	0	ID=cds46;Parent=rna73;Dbxref=GeneID:727851,Genbank:NP_001157935.1,GeneID:285190,HGNC:HGNC:32417,MIM:612707;Name=NP_001157935.1;Note=The RefSeq protein has 19 substitutions%2C 13 frameshifts and aligns at 98%25 coverage compared to this genomic sequence;exception=annotated by transcript or proteomic data;gbkey=CDS;gene=RGPD4;partial=true;product=RANBP2-like and GRIP domain-containing protein 8;pro…
LKHW01000272.1	BestRefSeq	CDS	20767	20854	.	+	2	ID=cds46;Parent=rna73;Dbxref=GeneID:727851,Genbank:NP_001157935.1,GeneID:285190,HGNC:HGNC:32417,MIM:612707;Name=NP_001157935.1;Note=The RefSeq protein has 19 substitutions%2C 13 frameshifts and aligns at 98%25 coverage compared to this genomic sequence;exception=annotated by transcript or proteomic data;gbkey=CDS;gene=RGPD4;partial=true;product=RANBP2-like and GRIP domain-containing protein 8;pro…
LKHW01000272.1	BestRefSeq	CDS	22968	23177	.	+	1	ID=cds46;Parent=rna73;Dbxref=GeneID:727851,Genbank:NP_001157935.1,GeneID:285190,HGNC:HGNC:32417,MIM:612707;Name=NP_001157935.1;Note=The RefSeq protein has 19 substitutions%2C 13 frameshifts and aligns at 98%25 coverage compared to this genomic sequence;exception=annotated by transcript or proteomic data;gbkey=CDS;gene=RGPD4;partial=true;product=RANBP2-like and GRIP domain-containing protein 8;pro…
LKHW01000272.1	BestRefSeq	CDS	25282	25461	.	+	1	ID=cds46;Parent=rna73;Dbxref=GeneID:727851,Genbank:NP_001157935.1,GeneID:285190,HGNC:HGNC:32417,MIM:612707;Name=NP_001157935.1;Note=The RefSeq protein has 19 substitutions%2C 13 frameshifts and aligns at 98%25 coverage compared to this genomic sequence;exception=annotated by transcript or proteomic data;gbkey=CDS;gene=RGPD4;partial=true;product=RANBP2-like and GRIP domain-containing protein 8;pro…
LKHW01000272.1	BestRefSeq	CDS	25545	25720	.	+	1	ID=cds46;Parent=rna73;Dbxref=GeneID:727851,Genbank:NP_001157935.1,GeneID:285190,HGNC:HGNC:32417,MIM:612707;Name=NP_001157935.1;Note=The RefSeq protein has 19 substitutions%2C 13 frameshifts and aligns at 98%25 coverage compared to this genomic sequence;exception=annotated by transcript or proteomic data;gbkey=CDS;gene=RGPD4;partial=true;product=RANBP2-like and GRIP domain-containing protein 8;pro…
LKHW01000272.1	BestRefSeq	CDS	25888	26011	.	+	2	ID=cds46;Parent=rna73;Dbxref=GeneID:727851,Genbank:NP_001157935.1,GeneID:285190,HGNC:HGNC:32417,MIM:612707;Name=NP_001157935.1;Note=The RefSeq protein has 19 substitutions%2C 13 frameshifts and aligns at 98%25 coverage compared to this genomic sequence;exception=annotated by transcript or proteomic data;gbkey=CDS;gene=RGPD4;partial=true;product=RANBP2-like and GRIP domain-containing protein 8;pro…
LKHW01000272.1	BestRefSeq	CDS	26931	27090	.	+	1	ID=cds46;Parent=rna73;Dbxref=GeneID:727851,Genbank:NP_001157935.1,GeneID:285190,HGNC:HGNC:32417,MIM:612707;Name=NP_001157935.1;Note=The RefSeq protein has 19 substitutions%2C 13 frameshifts and aligns at 98%25 coverage compared to this genomic sequence;exception=annotated by transcript or proteomic data;gbkey=CDS;gene=RGPD4;partial=true;product=RANBP2-like and GRIP domain-containing protein 8;pro…
LKHW01000272.1	BestRefSeq	CDS	27355	27492	.	+	0	ID=cds46;Parent=rna73;Dbxref=GeneID:727851,Genbank:NP_001157935.1,GeneID:285190,HGNC:HGNC:32417,MIM:612707;Name=NP_001157935.1;Note=The RefSeq protein has 19 substitutions%2C 13 frameshifts and aligns at 98%25 coverage compared to this genomic sequence;exception=annotated by transcript or proteomic data;gbkey=CDS;gene=RGPD4;partial=true;product=RANBP2-like and GRIP domain-containing protein 8;pro…
LKHW01000272.1	BestRefSeq	CDS	27755	27901	.	+	0	ID=cds46;Parent=rna73;Dbxref=GeneID:727851,Genbank:NP_001157935.1,GeneID:285190,HGNC:HGNC:32417,MIM:612707;Name=NP_001157935.1;Note=The RefSeq protein has 19 substitutions%2C 13 frameshifts and aligns at 98%25 coverage compared to this genomic sequence;exception=annotated by transcript or proteomic data;gbkey=CDS;gene=RGPD4;partial=true;product=RANBP2-like and GRIP domain-containing protein 8;pro…
LKHW01000272.1	BestRefSeq	CDS	28844	29022	.	+	0	ID=cds46;Parent=rna73;Dbxref=GeneID:727851,Genbank:NP_001157935.1,GeneID:285190,HGNC:HGNC:32417,MIM:612707;Name=NP_001157935.1;Note=The RefSeq protein has 19 substitutions%2C 13 frameshifts and aligns at 98%25 coverage compared to this genomic sequence;exception=annotated by transcript or proteomic data;gbkey=CDS;gene=RGPD4;partial=true;product=RANBP2-like and GRIP domain-containing protein 8;pro…
LKHW01000272.1	BestRefSeq	CDS	29111	29190	.	+	1	ID=cds46;Parent=rna73;Dbxref=GeneID:727851,Genbank:NP_001157935.1,GeneID:285190,HGNC:HGNC:32417,MIM:612707;Name=NP_001157935.1;Note=The RefSeq protein has 19 substitutions%2C 13 frameshifts and aligns at 98%25 coverage compared to this genomic sequence;exception=annotated by transcript or proteomic data;gbkey=CDS;gene=RGPD4;partial=true;product=RANBP2-like and GRIP domain-containing protein 8;pro…
LKHW01000272.1	BestRefSeq	CDS	32337	32472	.	+	2	ID=cds46;Parent=rna73;Dbxref=GeneID:727851,Genbank:NP_001157935.1,GeneID:285190,HGNC:HGNC:32417,MIM:612707;Name=NP_001157935.1;Note=The RefSeq protein has 19 substitutions%2C 13 frameshifts and aligns at 98%25 coverage compared to this genomic sequence;exception=annotated by transcript or proteomic data;gbkey=CDS;gene=RGPD4;partial=true;product=RANBP2-like and GRIP domain-containing protein 8;pro…
LKHW01000272.1	BestRefSeq	CDS	36017	36111	.	+	1	ID=cds46;Parent=rna73;Dbxref=GeneID:727851,Genbank:NP_001157935.1,GeneID:285190,HGNC:HGNC:32417,MIM:612707;Name=NP_001157935.1;Note=The RefSeq protein has 19 substitutions%2C 13 frameshifts and aligns at 98%25 coverage compared to this genomic sequence;exception=annotated by transcript or proteomic data;gbkey=CDS;gene=RGPD4;partial=true;product=RANBP2-like and GRIP domain-containing protein 8;pro…
LKHW01000272.1	BestRefSeq	CDS	36839	39062	.	+	2	ID=cds46;Parent=rna73;Dbxref=GeneID:727851,Genbank:NP_001157935.1,GeneID:285190,HGNC:HGNC:32417,MIM:612707;Name=NP_001157935.1;Note=The RefSeq protein has 19 substitutions%2C 13 frameshifts and aligns at 98%25 coverage compared to this genomic sequence;exception=annotated by transcript or proteomic data;gbkey=CDS;gene=RGPD4;partial=true;product=RANBP2-like and GRIP domain-containing protein 8;pro…
LKHW01000272.1	BestRefSeq	CDS	46122	46261	.	+	1	ID=cds46;Parent=rna73;Dbxref=GeneID:727851,Genbank:NP_001157935.1,GeneID:285190,HGNC:HGNC:32417,MIM:612707;Name=NP_001157935.1;Note=The RefSeq protein has 19 substitutions%2C 13 frameshifts and aligns at 98%25 coverage compared to this genomic sequence;exception=annotated by transcript or proteomic data;gbkey=CDS;gene=RGPD4;partial=true;product=RANBP2-like and GRIP domain-containing protein 8;pro…
LKHW01000272.1	BestRefSeq	CDS	48834	49035	.	+	2	ID=cds46;Parent=rna73;Dbxref=GeneID:727851,Genbank:NP_001157935.1,GeneID:285190,HGNC:HGNC:32417,MIM:612707;Name=NP_001157935.1;Note=The RefSeq protein has 19 substitutions%2C 13 frameshifts and aligns at 98%25 coverage compared to this genomic sequence;exception=annotated by transcript or proteomic data;gbkey=CDS;gene=RGPD4;partial=true;product=RANBP2-like and GRIP domain-containing protein 8;pro…
LKHW01000272.1	BestRefSeq	CDS	56863	56897	.	+	1	ID=cds46;Parent=rna73;Dbxref=GeneID:727851,Genbank:NP_001157935.1,GeneID:285190,HGNC:HGNC:32417,MIM:612707;Name=NP_001157935.1;Note=The RefSeq protein has 19 substitutions%2C 13 frameshifts and aligns at 98%25 coverage compared to this genomic sequence;exception=annotated by transcript or proteomic data;gbkey=CDS;gene=RGPD4;partial=true;product=RANBP2-like and GRIP domain-containing protein 8;pro…
LKHW01000272.1	BestRefSeq	CDS	2954	3021	.	+	0	ID=cds47;Parent=rna73;Dbxref=GeneID:285190,Genbank:NP_872394.2,HGNC:HGNC:32417,MIM:612707;Name=NP_872394.2;Note=The RefSeq protein has 53 substitutions%2C 13 frameshifts and aligns at 98%25 coverage compared to this genomic sequence;exception=annotated by transcript or proteomic data;gbkey=CDS;gene=RGPD4;partial=true;product=ranBP2-like and GRIP domain-containing protein 4;protein_id=NP_872394.2;…
LKHW01000272.1	BestRefSeq	CDS	4595	4706	.	+	1	ID=cds47;Parent=rna73;Dbxref=GeneID:285190,Genbank:NP_872394.2,HGNC:HGNC:32417,MIM:612707;Name=NP_872394.2;Note=The RefSeq protein has 53 substitutions%2C 13 frameshifts and aligns at 98%25 coverage compared to this genomic sequence;exception=annotated by transcript or proteomic data;gbkey=CDS;gene=RGPD4;partial=true;product=ranBP2-like and GRIP domain-containing protein 4;protein_id=NP_872394.2;…
LKHW01000272.1	BestRefSeq	CDS	5141	5293	.	+	0	ID=cds47;Parent=rna73;Dbxref=GeneID:285190,Genbank:NP_872394.2,HGNC:HGNC:32417,MIM:612707;Name=NP_872394.2;Note=The RefSeq protein has 53 substitutions%2C 13 frameshifts and aligns at 98%25 coverage compared to this genomic sequence;exception=annotated by transcript or proteomic data;gbkey=CDS;gene=RGPD4;partial=true;product=ranBP2-like and GRIP domain-containing protein 4;protein_id=NP_872394.2;…
LKHW01000272.1	BestRefSeq	CDS	9296	9522	.	+	0	ID=cds47;Parent=rna73;Dbxref=GeneID:285190,Genbank:NP_872394.2,HGNC:HGNC:32417,MIM:612707;Name=NP_872394.2;Note=The RefSeq protein has 53 substitutions%2C 13 frameshifts and aligns at 98%25 coverage compared to this genomic sequence;exception=annotated by transcript or proteomic data;gbkey=CDS;gene=RGPD4;partial=true;product=ranBP2-like and GRIP domain-containing protein 4;protein_id=NP_872394.2;…
LKHW01000272.1	BestRefSeq	CDS	9860	10004	.	+	1	ID=cds47;Parent=rna73;Dbxref=GeneID:285190,Genbank:NP_872394.2,HGNC:HGNC:32417,MIM:612707;Name=NP_872394.2;Note=The RefSeq protein has 53 substitutions%2C 13 frameshifts and aligns at 98%25 coverage compared to this genomic sequence;exception=annotated by transcript or proteomic data;gbkey=CDS;gene=RGPD4;partial=true;product=ranBP2-like and GRIP domain-containing protein 4;protein_id=NP_872394.2;…
LKHW01000272.1	BestRefSeq	CDS	14558	14753	.	+	0	ID=cds47;Parent=rna73;Dbxref=GeneID:285190,Genbank:NP_872394.2,HGNC:HGNC:32417,MIM:612707;Name=NP_872394.2;Note=The RefSeq protein has 53 substitutions%2C 13 frameshifts and aligns at 98%25 coverage compared to this genomic sequence;exception=annotated by transcript or proteomic data;gbkey=CDS;gene=RGPD4;partial=true;product=ranBP2-like and GRIP domain-containing protein 4;protein_id=NP_872394.2;…
LKHW01000272.1	BestRefSeq	CDS	20767	20854	.	+	2	ID=cds47;Parent=rna73;Dbxref=GeneID:285190,Genbank:NP_872394.2,HGNC:HGNC:32417,MIM:612707;Name=NP_872394.2;Note=The RefSeq protein has 53 substitutions%2C 13 frameshifts and aligns at 98%25 coverage compared to this genomic sequence;exception=annotated by transcript or proteomic data;gbkey=CDS;gene=RGPD4;partial=true;product=ranBP2-like and GRIP domain-containing protein 4;protein_id=NP_872394.2;…
LKHW01000272.1	BestRefSeq	CDS	22968	23177	.	+	1	ID=cds47;Parent=rna73;Dbxref=GeneID:285190,Genbank:NP_872394.2,HGNC:HGNC:32417,MIM:612707;Name=NP_872394.2;Note=The RefSeq protein has 53 substitutions%2C 13 frameshifts and aligns at 98%25 coverage compared to this genomic sequence;exception=annotated by transcript or proteomic data;gbkey=CDS;gene=RGPD4;partial=true;product=ranBP2-like and GRIP domain-containing protein 4;protein_id=NP_872394.2;…
LKHW01000272.1	BestRefSeq	CDS	25282	25461	.	+	1	ID=cds47;Parent=rna73;Dbxref=GeneID:285190,Genbank:NP_872394.2,HGNC:HGNC:32417,MIM:612707;Name=NP_872394.2;Note=The RefSeq protein has 53 substitutions%2C 13 frameshifts and aligns at 98%25 coverage compared to this genomic sequence;exception=annotated by transcript or proteomic data;gbkey=CDS;gene=RGPD4;partial=true;product=ranBP2-like and GRIP domain-containing protein 4;protein_id=NP_872394.2;…
LKHW01000272.1	BestRefSeq	CDS	25545	25720	.	+	1	ID=cds47;Parent=rna73;Dbxref=GeneID:285190,Genbank:NP_872394.2,HGNC:HGNC:32417,MIM:612707;Name=NP_872394.2;Note=The RefSeq protein has 53 substitutions%2C 13 frameshifts and aligns at 98%25 coverage compared to this genomic sequence;exception=annotated by transcript or proteomic data;gbkey=CDS;gene=RGPD4;partial=true;product=ranBP2-like and GRIP domain-containing protein 4;protein_id=NP_872394.2;…
LKHW01000272.1	BestRefSeq	CDS	25888	26011	.	+	2	ID=cds47;Parent=rna73;Dbxref=GeneID:285190,Genbank:NP_872394.2,HGNC:HGNC:32417,MIM:612707;Name=NP_872394.2;Note=The RefSeq protein has 53 substitutions%2C 13 frameshifts and aligns at 98%25 coverage compared to this genomic sequence;exception=annotated by transcript or proteomic data;gbkey=CDS;gene=RGPD4;partial=true;product=ranBP2-like and GRIP domain-containing protein 4;protein_id=NP_872394.2;…
LKHW01000272.1	BestRefSeq	CDS	26931	27090	.	+	1	ID=cds47;Parent=rna73;Dbxref=GeneID:285190,Genbank:NP_872394.2,HGNC:HGNC:32417,MIM:612707;Name=NP_872394.2;Note=The RefSeq protein has 53 substitutions%2C 13 frameshifts and aligns at 98%25 coverage compared to this genomic sequence;exception=annotated by transcript or proteomic data;gbkey=CDS;gene=RGPD4;partial=true;product=ranBP2-like and GRIP domain-containing protein 4;protein_id=NP_872394.2;…
LKHW01000272.1	BestRefSeq	CDS	27355	27492	.	+	0	ID=cds47;Parent=rna73;Dbxref=GeneID:285190,Genbank:NP_872394.2,HGNC:HGNC:32417,MIM:612707;Name=NP_872394.2;Note=The RefSeq protein has 53 substitutions%2C 13 frameshifts and aligns at 98%25 coverage compared to this genomic sequence;exception=annotated by transcript or proteomic data;gbkey=CDS;gene=RGPD4;partial=true;product=ranBP2-like and GRIP domain-containing protein 4;protein_id=NP_872394.2;…
LKHW01000272.1	BestRefSeq	CDS	27755	27901	.	+	0	ID=cds47;Parent=rna73;Dbxref=GeneID:285190,Genbank:NP_872394.2,HGNC:HGNC:32417,MIM:612707;Name=NP_872394.2;Note=The RefSeq protein has 53 substitutions%2C 13 frameshifts and aligns at 98%25 coverage compared to this genomic sequence;exception=annotated by transcript or proteomic data;gbkey=CDS;gene=RGPD4;partial=true;product=ranBP2-like and GRIP domain-containing protein 4;protein_id=NP_872394.2;…
LKHW01000272.1	BestRefSeq	CDS	28844	29022	.	+	0	ID=cds47;Parent=rna73;Dbxref=GeneID:285190,Genbank:NP_872394.2,HGNC:HGNC:32417,MIM:612707;Name=NP_872394.2;Note=The RefSeq protein has 53 substitutions%2C 13 frameshifts and aligns at 98%25 coverage compared to this genomic sequence;exception=annotated by transcript or proteomic data;gbkey=CDS;gene=RGPD4;partial=true;product=ranBP2-like and GRIP domain-containing protein 4;protein_id=NP_872394.2;…
LKHW01000272.1	BestRefSeq	CDS	29111	29190	.	+	1	ID=cds47;Parent=rna73;Dbxref=GeneID:285190,Genbank:NP_872394.2,HGNC:HGNC:32417,MIM:612707;Name=NP_872394.2;Note=The RefSeq protein has 53 substitutions%2C 13 frameshifts and aligns at 98%25 coverage compared to this genomic sequence;exception=annotated by transcript or proteomic data;gbkey=CDS;gene=RGPD4;partial=true;product=ranBP2-like and GRIP domain-containing protein 4;protein_id=NP_872394.2;…
LKHW01000272.1	BestRefSeq	CDS	32337	32472	.	+	2	ID=cds47;Parent=rna73;Dbxref=GeneID:285190,Genbank:NP_872394.2,HGNC:HGNC:32417,MIM:612707;Name=NP_872394.2;Note=The RefSeq protein has 53 substitutions%2C 13 frameshifts and aligns at 98%25 coverage compared to this genomic sequence;exception=annotated by transcript or proteomic data;gbkey=CDS;gene=RGPD4;partial=true;product=ranBP2-like and GRIP domain-containing protein 4;protein_id=NP_872394.2;…
LKHW01000272.1	BestRefSeq	CDS	36017	36111	.	+	1	ID=cds47;Parent=rna73;Dbxref=GeneID:285190,Genbank:NP_872394.2,HGNC:HGNC:32417,MIM:612707;Name=NP_872394.2;Note=The RefSeq protein has 53 substitutions%2C 13 frameshifts and aligns at 98%25 coverage compared to this genomic sequence;exception=annotated by transcript or proteomic data;gbkey=CDS;gene=RGPD4;partial=true;product=ranBP2-like and GRIP domain-containing protein 4;protein_id=NP_872394.2;…
LKHW01000272.1	BestRefSeq	CDS	36839	39062	.	+	2	ID=cds47;Parent=rna73;Dbxref=GeneID:285190,Genbank:NP_872394.2,HGNC:HGNC:32417,MIM:612707;Name=NP_872394.2;Note=The RefSeq protein has 53 substitutions%2C 13 frameshifts and aligns at 98%25 coverage compared to this genomic sequence;exception=annotated by transcript or proteomic data;gbkey=CDS;gene=RGPD4;partial=true;product=ranBP2-like and GRIP domain-containing protein 4;protein_id=NP_872394.2;…
LKHW01000272.1	BestRefSeq	CDS	46122	46261	.	+	1	ID=cds47;Parent=rna73;Dbxref=GeneID:285190,Genbank:NP_872394.2,HGNC:HGNC:32417,MIM:612707;Name=NP_872394.2;Note=The RefSeq protein has 53 substitutions%2C 13 frameshifts and aligns at 98%25 coverage compared to this genomic sequence;exception=annotated by transcript or proteomic data;gbkey=CDS;gene=RGPD4;partial=true;product=ranBP2-like and GRIP domain-containing protein 4;protein_id=NP_872394.2;…
LKHW01000272.1	BestRefSeq	CDS	48834	49035	.	+	2	ID=cds47;Parent=rna73;Dbxref=GeneID:285190,Genbank:NP_872394.2,HGNC:HGNC:32417,MIM:612707;Name=NP_872394.2;Note=The RefSeq protein has 53 substitutions%2C 13 frameshifts and aligns at 98%25 coverage compared to this genomic sequence;exception=annotated by transcript or proteomic data;gbkey=CDS;gene=RGPD4;partial=true;product=ranBP2-like and GRIP domain-containing protein 4;protein_id=NP_872394.2;…
LKHW01000272.1	BestRefSeq	CDS	56863	56873	.	+	1	ID=cds47;Parent=rna73;Dbxref=GeneID:285190,Genbank:NP_872394.2,HGNC:HGNC:32417,MIM:612707;Name=NP_872394.2;Note=The RefSeq protein has 53 substitutions%2C 13 frameshifts and aligns at 98%25 coverage compared to this genomic sequence;exception=annotated by transcript or proteomic data;gbkey=CDS;gene=RGPD4;partial=true;product=ranBP2-like and GRIP domain-containing protein 4;protein_id=NP_872394.2;…
###
LKHW01000272.1	BestRefSeq	gene	2952	58705	.	+	.	ID=gene74;Dbxref=GeneID:729540,HGNC:HGNC:32419,MIM:612709;Name=RGPD6;description=RANBP2-like and GRIP domain containing 6;gbkey=Gene;gene=RGPD6;gene_synonym=RanBP2L1,RanBP2L2,RGP6,RGPD7;partial=true;start_range=.,2952
LKHW01000272.1	BestRefSeq	mRNA	2952	34037	.	+	.	ID=rna74;Parent=gene74;Dbxref=GeneID:729540,Genbank:NM_001037866.1,HGNC:HGNC:32419,MIM:612709;Name=gi|118197269;Note=The RefSeq transcript has 20 substitutions%2C 13 frameshifts and aligns at 81%25 coverage compared to this genomic sequence;exception=annotated by transcript or proteomic data;gbkey=mRNA;gene=RGPD6;partial=true;product=RANBP2-like and GRIP domain containing 6%2C transcript variant …
LKHW01000272.1	BestRefSeq	exon	2952	3021	.	+	.	ID=id481;Parent=rna74;Dbxref=GeneID:729540,Genbank:NM_001037866.1,HGNC:HGNC:32419,MIM:612709;Note=The RefSeq transcript has 20 substitutions%2C 13 frameshifts and aligns at 81%25 coverage compared to this genomic sequence;exception=annotated by transcript or proteomic data;gbkey=mRNA;gene=RGPD6;partial=true;product=RANBP2-like and GRIP domain containing 6%2C transcript variant 2;start_range=.,295…
LKHW01000272.1	BestRefSeq	exon	4595	4706	.	+	.	ID=id482;Parent=rna74;Dbxref=GeneID:729540,Genbank:NM_001037866.1,HGNC:HGNC:32419,MIM:612709;Note=The RefSeq transcript has 20 substitutions%2C 13 frameshifts and aligns at 81%25 coverage compared to this genomic sequence;exception=annotated by transcript or proteomic data;gbkey=mRNA;gene=RGPD6;partial=true;product=RANBP2-like and GRIP domain containing 6%2C transcript variant 2;transcript_id=gi|…
LKHW01000272.1	BestRefSeq	exon	5141	5293	.	+	.	ID=id483;Parent=rna74;Dbxref=GeneID:729540,Genbank:NM_001037866.1,HGNC:HGNC:32419,MIM:612709;Note=The RefSeq transcript has 20 substitutions%2C 13 frameshifts and aligns at 81%25 coverage compared to this genomic sequence;exception=annotated by transcript or proteomic data;gbkey=mRNA;gene=RGPD6;partial=true;product=RANBP2-like and GRIP domain containing 6%2C transcript variant 2;transcript_id=gi|…
LKHW01000272.1	BestRefSeq	exon	9296	9522	.	+	.	ID=id484;Parent=rna74;Dbxref=GeneID:729540,Genbank:NM_001037866.1,HGNC:HGNC:32419,MIM:612709;Note=The RefSeq transcript has 20 substitutions%2C 13 frameshifts and aligns at 81%25 coverage compared to this genomic sequence;exception=annotated by transcript or proteomic data;gbkey=mRNA;gene=RGPD6;partial=true;product=RANBP2-like and GRIP domain containing 6%2C transcript variant 2;transcript_id=gi|…
LKHW01000272.1	BestRefSeq	exon	9860	10004	.	+	.	ID=id485;Parent=rna74;Dbxref=GeneID:729540,Genbank:NM_001037866.1,HGNC:HGNC:32419,MIM:612709;Note=The RefSeq transcript has 20 substitutions%2C 13 frameshifts and aligns at 81%25 coverage compared to this genomic sequence;exception=annotated by transcript or proteomic data;gbkey=mRNA;gene=RGPD6;partial=true;product=RANBP2-like and GRIP domain containing 6%2C transcript variant 2;transcript_id=gi|…
LKHW01000272.1	BestRefSeq	exon	14558	14753	.	+	.	ID=id486;Parent=rna74;Dbxref=GeneID:729540,Genbank:NM_001037866.1,HGNC:HGNC:32419,MIM:612709;Note=The RefSeq transcript has 20 substitutions%2C 13 frameshifts and aligns at 81%25 coverage compared to this genomic sequence;exception=annotated by transcript or proteomic data;gbkey=mRNA;gene=RGPD6;partial=true;product=RANBP2-like and GRIP domain containing 6%2C transcript variant 2;transcript_id=gi|…
LKHW01000272.1	BestRefSeq	exon	20767	20854	.	+	.	ID=id487;Parent=rna74;Dbxref=GeneID:729540,Genbank:NM_001037866.1,HGNC:HGNC:32419,MIM:612709;Note=The RefSeq transcript has 20 substitutions%2C 13 frameshifts and aligns at 81%25 coverage compared to this genomic sequence;exception=annotated by transcript or proteomic data;gbkey=mRNA;gene=RGPD6;partial=true;product=RANBP2-like and GRIP domain containing 6%2C transcript variant 2;transcript_id=gi|…
LKHW01000272.1	BestRefSeq	exon	22968	23177	.	+	.	ID=id488;Parent=rna74;Dbxref=GeneID:729540,Genbank:NM_001037866.1,HGNC:HGNC:32419,MIM:612709;Note=The RefSeq transcript has 20 substitutions%2C 13 frameshifts and aligns at 81%25 coverage compared to this genomic sequence;exception=annotated by transcript or proteomic data;gbkey=mRNA;gene=RGPD6;partial=true;product=RANBP2-like and GRIP domain containing 6%2C transcript variant 2;transcript_id=gi|…
LKHW01000272.1	BestRefSeq	exon	25282	25461	.	+	.	ID=id489;Parent=rna74;Dbxref=GeneID:729540,Genbank:NM_001037866.1,HGNC:HGNC:32419,MIM:612709;Note=The RefSeq transcript has 20 substitutions%2C 13 frameshifts and aligns at 81%25 coverage compared to this genomic sequence;exception=annotated by transcript or proteomic data;gbkey=mRNA;gene=RGPD6;partial=true;product=RANBP2-like and GRIP domain containing 6%2C transcript variant 2;transcript_id=gi|…
LKHW01000272.1	BestRefSeq	exon	25545	25720	.	+	.	ID=id490;Parent=rna74;Dbxref=GeneID:729540,Genbank:NM_001037866.1,HGNC:HGNC:32419,MIM:612709;Note=The RefSeq transcript has 20 substitutions%2C 13 frameshifts and aligns at 81%25 coverage compared to this genomic sequence;exception=annotated by transcript or proteomic data;gbkey=mRNA;gene=RGPD6;partial=true;product=RANBP2-like and GRIP domain containing 6%2C transcript variant 2;transcript_id=gi|…
LKHW01000272.1	BestRefSeq	exon	25888	26011	.	+	.	ID=id491;Parent=rna74;Dbxref=GeneID:729540,Genbank:NM_001037866.1,HGNC:HGNC:32419,MIM:612709;Note=The RefSeq transcript has 20 substitutions%2C 13 frameshifts and aligns at 81%25 coverage compared to this genomic sequence;exception=annotated by transcript or proteomic data;gbkey=mRNA;gene=RGPD6;partial=true;product=RANBP2-like and GRIP domain containing 6%2C transcript variant 2;transcript_id=gi|…
LKHW01000272.1	BestRefSeq	exon	26931	27090	.	+	.	ID=id492;Parent=rna74;Dbxref=GeneID:729540,Genbank:NM_001037866.1,HGNC:HGNC:32419,MIM:612709;Note=The RefSeq transcript has 20 substitutions%2C 13 frameshifts and aligns at 81%25 coverage compared to this genomic sequence;exception=annotated by transcript or proteomic data;gbkey=mRNA;gene=RGPD6;partial=true;product=RANBP2-like and GRIP domain containing 6%2C transcript variant 2;transcript_id=gi|…
LKHW01000272.1	BestRefSeq	exon	27355	27492	.	+	.	ID=id493;Parent=rna74;Dbxref=GeneID:729540,Genbank:NM_001037866.1,HGNC:HGNC:32419,MIM:612709;Note=The RefSeq transcript has 20 substitutions%2C 13 frameshifts and aligns at 81%25 coverage compared to this genomic sequence;exception=annotated by transcript or proteomic data;gbkey=mRNA;gene=RGPD6;partial=true;product=RANBP2-like and GRIP domain containing 6%2C transcript variant 2;transcript_id=gi|…
LKHW01000272.1	BestRefSeq	exon	27755	27901	.	+	.	ID=id494;Parent=rna74;Dbxref=GeneID:729540,Genbank:NM_001037866.1,HGNC:HGNC:32419,MIM:612709;Note=The RefSeq transcript has 20 substitutions%2C 13 frameshifts and aligns at 81%25 coverage compared to this genomic sequence;exception=annotated by transcript or proteomic data;gbkey=mRNA;gene=RGPD6;partial=true;product=RANBP2-like and GRIP domain containing 6%2C transcript variant 2;transcript_id=gi|…
LKHW01000272.1	BestRefSeq	exon	28844	29022	.	+	.	ID=id495;Parent=rna74;Dbxref=GeneID:729540,Genbank:NM_001037866.1,HGNC:HGNC:32419,MIM:612709;Note=The RefSeq transcript has 20 substitutions%2C 13 frameshifts and aligns at 81%25 coverage compared to this genomic sequence;exception=annotated by transcript or proteomic data;gbkey=mRNA;gene=RGPD6;partial=true;product=RANBP2-like and GRIP domain containing 6%2C transcript variant 2;transcript_id=gi|…
LKHW01000272.1	BestRefSeq	exon	29111	29190	.	+	.	ID=id496;Parent=rna74;Dbxref=GeneID:729540,Genbank:NM_001037866.1,HGNC:HGNC:32419,MIM:612709;Note=The RefSeq transcript has 20 substitutions%2C 13 frameshifts and aligns at 81%25 coverage compared to this genomic sequence;exception=annotated by transcript or proteomic data;gbkey=mRNA;gene=RGPD6;partial=true;product=RANBP2-like and GRIP domain containing 6%2C transcript variant 2;transcript_id=gi|…
LKHW01000272.1	BestRefSeq	exon	32337	32472	.	+	.	ID=id497;Parent=rna74;Dbxref=GeneID:729540,Genbank:NM_001037866.1,HGNC:HGNC:32419,MIM:612709;Note=The RefSeq transcript has 20 substitutions%2C 13 frameshifts and aligns at 81%25 coverage compared to this genomic sequence;exception=annotated by transcript or proteomic data;gbkey=mRNA;gene=RGPD6;partial=true;product=RANBP2-like and GRIP domain containing 6%2C transcript variant 2;transcript_id=gi|…
LKHW01000272.1	BestRefSeq	exon	33869	34037	.	+	.	ID=id498;Parent=rna74;Dbxref=GeneID:729540,Genbank:NM_001037866.1,HGNC:HGNC:32419,MIM:612709;Note=The RefSeq transcript has 20 substitutions%2C 13 frameshifts and aligns at 81%25 coverage compared to this genomic sequence;exception=annotated by transcript or proteomic data;gbkey=mRNA;gene=RGPD6;partial=true;product=RANBP2-like and GRIP domain containing 6%2C transcript variant 2;transcript_id=gi|…
LKHW01000272.1	BestRefSeq	CDS	2952	3021	.	+	2	ID=cds48;Parent=rna74;Dbxref=GeneID:729540,Genbank:NP_001032955.1,HGNC:HGNC:32419,MIM:612709;Name=NP_001032955.1;Note=isoform 2 is encoded by transcript variant 2%3B The RefSeq protein has 15 substitutions%2C 13 frameshifts and aligns at 96%25 coverage compared to this genomic sequence;exception=annotated by transcript or proteomic data;gbkey=CDS;gene=RGPD6;partial=true;product=RANBP2-like and GR…
LKHW01000272.1	BestRefSeq	CDS	4595	4706	.	+	1	ID=cds48;Parent=rna74;Dbxref=GeneID:729540,Genbank:NP_001032955.1,HGNC:HGNC:32419,MIM:612709;Name=NP_001032955.1;Note=isoform 2 is encoded by transcript variant 2%3B The RefSeq protein has 15 substitutions%2C 13 frameshifts and aligns at 96%25 coverage compared to this genomic sequence;exception=annotated by transcript or proteomic data;gbkey=CDS;gene=RGPD6;partial=true;product=RANBP2-like and GR…
LKHW01000272.1	BestRefSeq	CDS	5141	5293	.	+	0	ID=cds48;Parent=rna74;Dbxref=GeneID:729540,Genbank:NP_001032955.1,HGNC:HGNC:32419,MIM:612709;Name=NP_001032955.1;Note=isoform 2 is encoded by transcript variant 2%3B The RefSeq protein has 15 substitutions%2C 13 frameshifts and aligns at 96%25 coverage compared to this genomic sequence;exception=annotated by transcript or proteomic data;gbkey=CDS;gene=RGPD6;partial=true;product=RANBP2-like and GR…
LKHW01000272.1	BestRefSeq	CDS	9296	9522	.	+	0	ID=cds48;Parent=rna74;Dbxref=GeneID:729540,Genbank:NP_001032955.1,HGNC:HGNC:32419,MIM:612709;Name=NP_001032955.1;Note=isoform 2 is encoded by transcript variant 2%3B The RefSeq protein has 15 substitutions%2C 13 frameshifts and aligns at 96%25 coverage compared to this genomic sequence;exception=annotated by transcript or proteomic data;gbkey=CDS;gene=RGPD6;partial=true;product=RANBP2-like and GR…
LKHW01000272.1	BestRefSeq	CDS	9860	10004	.	+	1	ID=cds48;Parent=rna74;Dbxref=GeneID:729540,Genbank:NP_001032955.1,HGNC:HGNC:32419,MIM:612709;Name=NP_001032955.1;Note=isoform 2 is encoded by transcript variant 2%3B The RefSeq protein has 15 substitutions%2C 13 frameshifts and aligns at 96%25 coverage compared to this genomic sequence;exception=annotated by transcript or proteomic data;gbkey=CDS;gene=RGPD6;partial=true;product=RANBP2-like and GR…
LKHW01000272.1	BestRefSeq	CDS	14558	14753	.	+	0	ID=cds48;Parent=rna74;Dbxref=GeneID:729540,Genbank:NP_001032955.1,HGNC:HGNC:32419,MIM:612709;Name=NP_001032955.1;Note=isoform 2 is encoded by transcript variant 2%3B The RefSeq protein has 15 substitutions%2C 13 frameshifts and aligns at 96%25 coverage compared to this genomic sequence;exception=annotated by transcript or proteomic data;gbkey=CDS;gene=RGPD6;partial=true;product=RANBP2-like and GR…
LKHW01000272.1	BestRefSeq	CDS	20767	20854	.	+	2	ID=cds48;Parent=rna74;Dbxref=GeneID:729540,Genbank:NP_001032955.1,HGNC:HGNC:32419,MIM:612709;Name=NP_001032955.1;Note=isoform 2 is encoded by transcript variant 2%3B The RefSeq protein has 15 substitutions%2C 13 frameshifts and aligns at 96%25 coverage compared to this genomic sequence;exception=annotated by transcript or proteomic data;gbkey=CDS;gene=RGPD6;partial=true;product=RANBP2-like and GR…
LKHW01000272.1	BestRefSeq	CDS	22968	23177	.	+	1	ID=cds48;Parent=rna74;Dbxref=GeneID:729540,Genbank:NP_001032955.1,HGNC:HGNC:32419,MIM:612709;Name=NP_001032955.1;Note=isoform 2 is encoded by transcript variant 2%3B The RefSeq protein has 15 substitutions%2C 13 frameshifts and aligns at 96%25 coverage compared to this genomic sequence;exception=annotated by transcript or proteomic data;gbkey=CDS;gene=RGPD6;partial=true;product=RANBP2-like and GR…
LKHW01000272.1	BestRefSeq	CDS	25282	25461	.	+	1	ID=cds48;Parent=rna74;Dbxref=GeneID:729540,Genbank:NP_001032955.1,HGNC:HGNC:32419,MIM:612709;Name=NP_001032955.1;Note=isoform 2 is encoded by transcript variant 2%3B The RefSeq protein has 15 substitutions%2C 13 frameshifts and aligns at 96%25 coverage compared to this genomic sequence;exception=annotated by transcript or proteomic data;gbkey=CDS;gene=RGPD6;partial=true;product=RANBP2-like and GR…
LKHW01000272.1	BestRefSeq	CDS	25545	25720	.	+	1	ID=cds48;Parent=rna74;Dbxref=GeneID:729540,Genbank:NP_001032955.1,HGNC:HGNC:32419,MIM:612709;Name=NP_001032955.1;Note=isoform 2 is encoded by transcript variant 2%3B The RefSeq protein has 15 substitutions%2C 13 frameshifts and aligns at 96%25 coverage compared to this genomic sequence;exception=annotated by transcript or proteomic data;gbkey=CDS;gene=RGPD6;partial=true;product=RANBP2-like and GR…
LKHW01000272.1	BestRefSeq	CDS	25888	26011	.	+	2	ID=cds48;Parent=rna74;Dbxref=GeneID:729540,Genbank:NP_001032955.1,HGNC:HGNC:32419,MIM:612709;Name=NP_001032955.1;Note=isoform 2 is encoded by transcript variant 2%3B The RefSeq protein has 15 substitutions%2C 13 frameshifts and aligns at 96%25 coverage compared to this genomic sequence;exception=annotated by transcript or proteomic data;gbkey=CDS;gene=RGPD6;partial=true;product=RANBP2-like and GR…
LKHW01000272.1	BestRefSeq	CDS	26931	27090	.	+	1	ID=cds48;Parent=rna74;Dbxref=GeneID:729540,Genbank:NP_001032955.1,HGNC:HGNC:32419,MIM:612709;Name=NP_001032955.1;Note=isoform 2 is encoded by transcript variant 2%3B The RefSeq protein has 15 substitutions%2C 13 frameshifts and aligns at 96%25 coverage compared to this genomic sequence;exception=annotated by transcript or proteomic data;gbkey=CDS;gene=RGPD6;partial=true;product=RANBP2-like and GR…
LKHW01000272.1	BestRefSeq	CDS	27355	27492	.	+	0	ID=cds48;Parent=rna74;Dbxref=GeneID:729540,Genbank:NP_001032955.1,HGNC:HGNC:32419,MIM:612709;Name=NP_001032955.1;Note=isoform 2 is encoded by transcript variant 2%3B The RefSeq protein has 15 substitutions%2C 13 frameshifts and aligns at 96%25 coverage compared to this genomic sequence;exception=annotated by transcript or proteomic data;gbkey=CDS;gene=RGPD6;partial=true;product=RANBP2-like and GR…
LKHW01000272.1	BestRefSeq	CDS	27755	27901	.	+	0	ID=cds48;Parent=rna74;Dbxref=GeneID:729540,Genbank:NP_001032955.1,HGNC:HGNC:32419,MIM:612709;Name=NP_001032955.1;Note=isoform 2 is encoded by transcript variant 2%3B The RefSeq protein has 15 substitutions%2C 13 frameshifts and aligns at 96%25 coverage compared to this genomic sequence;exception=annotated by transcript or proteomic data;gbkey=CDS;gene=RGPD6;partial=true;product=RANBP2-like and GR…
LKHW01000272.1	BestRefSeq	CDS	28844	29022	.	+	0	ID=cds48;Parent=rna74;Dbxref=GeneID:729540,Genbank:NP_001032955.1,HGNC:HGNC:32419,MIM:612709;Name=NP_001032955.1;Note=isoform 2 is encoded by transcript variant 2%3B The RefSeq protein has 15 substitutions%2C 13 frameshifts and aligns at 96%25 coverage compared to this genomic sequence;exception=annotated by transcript or proteomic data;gbkey=CDS;gene=RGPD6;partial=true;product=RANBP2-like and GR…
LKHW01000272.1	BestRefSeq	CDS	29111	29190	.	+	1	ID=cds48;Parent=rna74;Dbxref=GeneID:729540,Genbank:NP_001032955.1,HGNC:HGNC:32419,MIM:612709;Name=NP_001032955.1;Note=isoform 2 is encoded by transcript variant 2%3B The RefSeq protein has 15 substitutions%2C 13 frameshifts and aligns at 96%25 coverage compared to this genomic sequence;exception=annotated by transcript or proteomic data;gbkey=CDS;gene=RGPD6;partial=true;product=RANBP2-like and GR…
LKHW01000272.1	BestRefSeq	CDS	32337	32472	.	+	2	ID=cds48;Parent=rna74;Dbxref=GeneID:729540,Genbank:NP_001032955.1,HGNC:HGNC:32419,MIM:612709;Name=NP_001032955.1;Note=isoform 2 is encoded by transcript variant 2%3B The RefSeq protein has 15 substitutions%2C 13 frameshifts and aligns at 96%25 coverage compared to this genomic sequence;exception=annotated by transcript or proteomic data;gbkey=CDS;gene=RGPD6;partial=true;product=RANBP2-like and GR…
LKHW01000272.1	BestRefSeq	CDS	33869	33981	.	+	1	ID=cds48;Parent=rna74;Dbxref=GeneID:729540,Genbank:NP_001032955.1,HGNC:HGNC:32419,MIM:612709;Name=NP_001032955.1;Note=isoform 2 is encoded by transcript variant 2%3B The RefSeq protein has 15 substitutions%2C 13 frameshifts and aligns at 96%25 coverage compared to this genomic sequence;exception=annotated by transcript or proteomic data;gbkey=CDS;gene=RGPD6;partial=true;product=RANBP2-like and GR…
LKHW01000272.1	BestRefSeq	gene	2954	58680	.	+	.	ID=gene75;Dbxref=GeneID:285190,HGNC:HGNC:32417,MIM:612707;Name=RGPD4;description=RANBP2-like and GRIP domain containing 4;gbkey=Gene;gene=RGPD4;gene_synonym=RGP4;partial=true;start_range=.,2954
LKHW01000272.1	BestRefSeq	mRNA	2954	58680	.	+	.	ID=rna75;Parent=gene75;Dbxref=GeneID:285190,Genbank:NM_182588.2,HGNC:HGNC:32417,MIM:612707;Name=gi|211059430;Note=The RefSeq transcript has 96 substitutions%2C 13 frameshifts%2C 3 non-frameshifting indels and aligns at 97%25 coverage compared to this genomic sequence;exception=annotated by transcript or proteomic data;gbkey=mRNA;gene=RGPD4;partial=true;product=RANBP2-like and GRIP domain containi…
LKHW01000272.1	BestRefSeq	exon	2954	3021	.	+	.	ID=id499;Parent=rna75;Dbxref=GeneID:285190,Genbank:NM_182588.2,HGNC:HGNC:32417,MIM:612707;Note=The RefSeq transcript has 96 substitutions%2C 13 frameshifts%2C 3 non-frameshifting indels and aligns at 97%25 coverage compared to this genomic sequence;exception=annotated by transcript or proteomic data;gbkey=mRNA;gene=RGPD4;partial=true;product=RANBP2-like and GRIP domain containing 4;start_range=.,…
LKHW01000272.1	BestRefSeq	exon	4595	4706	.	+	.	ID=id500;Parent=rna75;Dbxref=GeneID:285190,Genbank:NM_182588.2,HGNC:HGNC:32417,MIM:612707;Note=The RefSeq transcript has 96 substitutions%2C 13 frameshifts%2C 3 non-frameshifting indels and aligns at 97%25 coverage compared to this genomic sequence;exception=annotated by transcript or proteomic data;gbkey=mRNA;gene=RGPD4;partial=true;product=RANBP2-like and GRIP domain containing 4;transcript_id=…
LKHW01000272.1	BestRefSeq	exon	5141	5293	.	+	.	ID=id501;Parent=rna75;Dbxref=GeneID:285190,Genbank:NM_182588.2,HGNC:HGNC:32417,MIM:612707;Note=The RefSeq transcript has 96 substitutions%2C 13 frameshifts%2C 3 non-frameshifting indels and aligns at 97%25 coverage compared to this genomic sequence;exception=annotated by transcript or proteomic data;gbkey=mRNA;gene=RGPD4;partial=true;product=RANBP2-like and GRIP domain containing 4;transcript_id=…
LKHW01000272.1	BestRefSeq	exon	9296	9522	.	+	.	ID=id502;Parent=rna75;Dbxref=GeneID:285190,Genbank:NM_182588.2,HGNC:HGNC:32417,MIM:612707;Note=The RefSeq transcript has 96 substitutions%2C 13 frameshifts%2C 3 non-frameshifting indels and aligns at 97%25 coverage compared to this genomic sequence;exception=annotated by transcript or proteomic data;gbkey=mRNA;gene=RGPD4;partial=true;product=RANBP2-like and GRIP domain containing 4;transcript_id=…
LKHW01000272.1	BestRefSeq	exon	9860	10004	.	+	.	ID=id503;Parent=rna75;Dbxref=GeneID:285190,Genbank:NM_182588.2,HGNC:HGNC:32417,MIM:612707;Note=The RefSeq transcript has 96 substitutions%2C 13 frameshifts%2C 3 non-frameshifting indels and aligns at 97%25 coverage compared to this genomic sequence;exception=annotated by transcript or proteomic data;gbkey=mRNA;gene=RGPD4;partial=true;product=RANBP2-like and GRIP domain containing 4;transcript_id=…
LKHW01000272.1	BestRefSeq	exon	14558	14753	.	+	.	ID=id504;Parent=rna75;Dbxref=GeneID:285190,Genbank:NM_182588.2,HGNC:HGNC:32417,MIM:612707;Note=The RefSeq transcript has 96 substitutions%2C 13 frameshifts%2C 3 non-frameshifting indels and aligns at 97%25 coverage compared to this genomic sequence;exception=annotated by transcript or proteomic data;gbkey=mRNA;gene=RGPD4;partial=true;product=RANBP2-like and GRIP domain containing 4;transcript_id=…
LKHW01000272.1	BestRefSeq	exon	20767	20854	.	+	.	ID=id505;Parent=rna75;Dbxref=GeneID:285190,Genbank:NM_182588.2,HGNC:HGNC:32417,MIM:612707;Note=The RefSeq transcript has 96 substitutions%2C 13 frameshifts%2C 3 non-frameshifting indels and aligns at 97%25 coverage compared to this genomic sequence;exception=annotated by transcript or proteomic data;gbkey=mRNA;gene=RGPD4;partial=true;product=RANBP2-like and GRIP domain containing 4;transcript_id=…
LKHW01000272.1	BestRefSeq	exon	22968	23177	.	+	.	ID=id506;Parent=rna75;Dbxref=GeneID:285190,Genbank:NM_182588.2,HGNC:HGNC:32417,MIM:612707;Note=The RefSeq transcript has 96 substitutions%2C 13 frameshifts%2C 3 non-frameshifting indels and aligns at 97%25 coverage compared to this genomic sequence;exception=annotated by transcript or proteomic data;gbkey=mRNA;gene=RGPD4;partial=true;product=RANBP2-like and GRIP domain containing 4;transcript_id=…
LKHW01000272.1	BestRefSeq	exon	25282	25461	.	+	.	ID=id507;Parent=rna75;Dbxref=GeneID:285190,Genbank:NM_182588.2,HGNC:HGNC:32417,MIM:612707;Note=The RefSeq transcript has 96 substitutions%2C 13 frameshifts%2C 3 non-frameshifting indels and aligns at 97%25 coverage compared to this genomic sequence;exception=annotated by transcript or proteomic data;gbkey=mRNA;gene=RGPD4;partial=true;product=RANBP2-like and GRIP domain containing 4;transcript_id=…
LKHW01000272.1	BestRefSeq	exon	25545	25720	.	+	.	ID=id508;Parent=rna75;Dbxref=GeneID:285190,Genbank:NM_182588.2,HGNC:HGNC:32417,MIM:612707;Note=The RefSeq transcript has 96 substitutions%2C 13 frameshifts%2C 3 non-frameshifting indels and aligns at 97%25 coverage compared to this genomic sequence;exception=annotated by transcript or proteomic data;gbkey=mRNA;gene=RGPD4;partial=true;product=RANBP2-like and GRIP domain containing 4;transcript_id=…
LKHW01000272.1	BestRefSeq	exon	25888	26011	.	+	.	ID=id509;Parent=rna75;Dbxref=GeneID:285190,Genbank:NM_182588.2,HGNC:HGNC:32417,MIM:612707;Note=The RefSeq transcript has 96 substitutions%2C 13 frameshifts%2C 3 non-frameshifting indels and aligns at 97%25 coverage compared to this genomic sequence;exception=annotated by transcript or proteomic data;gbkey=mRNA;gene=RGPD4;partial=true;product=RANBP2-like and GRIP domain containing 4;transcript_id=…
LKHW01000272.1	BestRefSeq	exon	26931	27090	.	+	.	ID=id510;Parent=rna75;Dbxref=GeneID:285190,Genbank:NM_182588.2,HGNC:HGNC:32417,MIM:612707;Note=The RefSeq transcript has 96 substitutions%2C 13 frameshifts%2C 3 non-frameshifting indels and aligns at 97%25 coverage compared to this genomic sequence;exception=annotated by transcript or proteomic data;gbkey=mRNA;gene=RGPD4;partial=true;product=RANBP2-like and GRIP domain containing 4;transcript_id=…
LKHW01000272.1	BestRefSeq	exon	27355	27492	.	+	.	ID=id511;Parent=rna75;Dbxref=GeneID:285190,Genbank:NM_182588.2,HGNC:HGNC:32417,MIM:612707;Note=The RefSeq transcript has 96 substitutions%2C 13 frameshifts%2C 3 non-frameshifting indels and aligns at 97%25 coverage compared to this genomic sequence;exception=annotated by transcript or proteomic data;gbkey=mRNA;gene=RGPD4;partial=true;product=RANBP2-like and GRIP domain containing 4;transcript_id=…
LKHW01000272.1	BestRefSeq	exon	27755	27901	.	+	.	ID=id512;Parent=rna75;Dbxref=GeneID:285190,Genbank:NM_182588.2,HGNC:HGNC:32417,MIM:612707;Note=The RefSeq transcript has 96 substitutions%2C 13 frameshifts%2C 3 non-frameshifting indels and aligns at 97%25 coverage compared to this genomic sequence;exception=annotated by transcript or proteomic data;gbkey=mRNA;gene=RGPD4;partial=true;product=RANBP2-like and GRIP domain containing 4;transcript_id=…
LKHW01000272.1	BestRefSeq	exon	28844	29022	.	+	.	ID=id513;Parent=rna75;Dbxref=GeneID:285190,Genbank:NM_182588.2,HGNC:HGNC:32417,MIM:612707;Note=The RefSeq transcript has 96 substitutions%2C 13 frameshifts%2C 3 non-frameshifting indels and aligns at 97%25 coverage compared to this genomic sequence;exception=annotated by transcript or proteomic data;gbkey=mRNA;gene=RGPD4;partial=true;product=RANBP2-like and GRIP domain containing 4;transcript_id=…
LKHW01000272.1	BestRefSeq	exon	29111	29190	.	+	.	ID=id514;Parent=rna75;Dbxref=GeneID:285190,Genbank:NM_182588.2,HGNC:HGNC:32417,MIM:612707;Note=The RefSeq transcript has 96 substitutions%2C 13 frameshifts%2C 3 non-frameshifting indels and aligns at 97%25 coverage compared to this genomic sequence;exception=annotated by transcript or proteomic data;gbkey=mRNA;gene=RGPD4;partial=true;product=RANBP2-like and GRIP domain containing 4;transcript_id=…
LKHW01000272.1	BestRefSeq	exon	32337	32472	.	+	.	ID=id515;Parent=rna75;Dbxref=GeneID:285190,Genbank:NM_182588.2,HGNC:HGNC:32417,MIM:612707;Note=The RefSeq transcript has 96 substitutions%2C 13 frameshifts%2C 3 non-frameshifting indels and aligns at 97%25 coverage compared to this genomic sequence;exception=annotated by transcript or proteomic data;gbkey=mRNA;gene=RGPD4;partial=true;product=RANBP2-like and GRIP domain containing 4;transcript_id=…
LKHW01000272.1	BestRefSeq	exon	36017	36111	.	+	.	ID=id516;Parent=rna75;Dbxref=GeneID:285190,Genbank:NM_182588.2,HGNC:HGNC:32417,MIM:612707;Note=The RefSeq transcript has 96 substitutions%2C 13 frameshifts%2C 3 non-frameshifting indels and aligns at 97%25 coverage compared to this genomic sequence;exception=annotated by transcript or proteomic data;gbkey=mRNA;gene=RGPD4;partial=true;product=RANBP2-like and GRIP domain containing 4;transcript_id=…
LKHW01000272.1	BestRefSeq	exon	36839	39062	.	+	.	ID=id517;Parent=rna75;Dbxref=GeneID:285190,Genbank:NM_182588.2,HGNC:HGNC:32417,MIM:612707;Note=The RefSeq transcript has 96 substitutions%2C 13 frameshifts%2C 3 non-frameshifting indels and aligns at 97%25 coverage compared to this genomic sequence;exception=annotated by transcript or proteomic data;gbkey=mRNA;gene=RGPD4;partial=true;product=RANBP2-like and GRIP domain containing 4;transcript_id=…
LKHW01000272.1	BestRefSeq	exon	46122	46261	.	+	.	ID=id518;Parent=rna75;Dbxref=GeneID:285190,Genbank:NM_182588.2,HGNC:HGNC:32417,MIM:612707;Note=The RefSeq transcript has 96 substitutions%2C 13 frameshifts%2C 3 non-frameshifting indels and aligns at 97%25 coverage compared to this genomic sequence;exception=annotated by transcript or proteomic data;gbkey=mRNA;gene=RGPD4;partial=true;product=RANBP2-like and GRIP domain containing 4;transcript_id=…
LKHW01000272.1	BestRefSeq	exon	48834	49035	.	+	.	ID=id519;Parent=rna75;Dbxref=GeneID:285190,Genbank:NM_182588.2,HGNC:HGNC:32417,MIM:612707;Note=The RefSeq transcript has 96 substitutions%2C 13 frameshifts%2C 3 non-frameshifting indels and aligns at 97%25 coverage compared to this genomic sequence;exception=annotated by transcript or proteomic data;gbkey=mRNA;gene=RGPD4;partial=true;product=RANBP2-like and GRIP domain containing 4;transcript_id=…
LKHW01000272.1	BestRefSeq	exon	56863	58680	.	+	.	ID=id520;Parent=rna75;Dbxref=GeneID:285190,Genbank:NM_182588.2,HGNC:HGNC:32417,MIM:612707;Note=The RefSeq transcript has 96 substitutions%2C 13 frameshifts%2C 3 non-frameshifting indels and aligns at 97%25 coverage compared to this genomic sequence;exception=annotated by transcript or proteomic data;gbkey=mRNA;gene=RGPD4;partial=true;product=RANBP2-like and GRIP domain containing 4;transcript_id=…
LKHW01000272.1	BestRefSeq	CDS	2954	3021	.	+	0	ID=cds49;Parent=rna75;Dbxref=GeneID:285190,Genbank:NP_872394.2,HGNC:HGNC:32417,MIM:612707;Name=NP_872394.2;Note=The RefSeq protein has 53 substitutions%2C 13 frameshifts and aligns at 98%25 coverage compared to this genomic sequence;exception=annotated by transcript or proteomic data;gbkey=CDS;gene=RGPD4;partial=true;product=ranBP2-like and GRIP domain-containing protein 4;protein_id=NP_872394.2;…
[truncated: 10,205 more rows]
