# Supplementary material for: Evaluation of GRCh38 and de novo haploid genome assemblies demonstrates the enduring quality of the reference assembly
Source: Genome Res. 2017 May;27(5):849–64. doi: 10.1101/gr.213611.116 (PMC5411779; doi:10.1101/gr.213611.116)
Supplement: Supplemental Material [file supp_gr.213611.116_Supplemental_GFF3_S1.tar.gz › ./GCF_000001405.26.Overlapping_RefSeqs_with_multiple_gene_ids.gff3]

##gff-version 3
#!gff-spec-version 1.21
#!processor NCBI annotwriter
NT_011362.11	BestRefSeq	gene	32867997	32868068	.	+	.	ID=gene0;Dbxref=GeneID:100126352,HGNC:HGNC:33686,miRBase:MI0005765;Name=MIR941-3;description=microRNA 941-3;gbkey=Gene;gene=MIR941-3;gene_synonym=MIRN941-3
NT_011362.11	BestRefSeq	gene	32867997	32868068	.	+	.	ID=gene1;Dbxref=GeneID:100126339,HGNC:HGNC:33685,miRBase:MI0005764;Name=MIR941-2;description=microRNA 941-2;gbkey=Gene;gene=MIR941-2;gene_synonym=MIRN941-2
NT_011362.11	BestRefSeq	primary_transcript	32867997	32868068	.	+	.	ID=rna0;Parent=gene0;Dbxref=GeneID:100126339,Genbank:NR_030638.4,GeneID:100126352,HGNC:HGNC:33686,miRBase:MI0005765;Name=gi|745844965;gbkey=precursor_RNA;gene=MIR941-3;product=microRNA 941-2;transcript_id=gi|745844965
NT_011362.11	BestRefSeq	exon	32867997	32868068	.	+	.	ID=id0;Parent=rna0;Dbxref=GeneID:100126339,Genbank:NR_030638.4,GeneID:100126352,HGNC:HGNC:33686,miRBase:MI0005765;gbkey=precursor_RNA;gene=MIR941-3;product=microRNA 941-2;transcript_id=gi|745844965
NT_011362.11	BestRefSeq	primary_transcript	32867997	32868068	.	+	.	ID=rna1;Parent=gene0;Dbxref=GeneID:100126352,Genbank:NR_030639.3,HGNC:HGNC:33686,miRBase:MI0005765;Name=gi|745846833;gbkey=precursor_RNA;gene=MIR941-3;product=microRNA 941-3;transcript_id=gi|745846833
NT_011362.11	BestRefSeq	exon	32867997	32868068	.	+	.	ID=id1;Parent=rna1;Dbxref=GeneID:100126352,Genbank:NR_030639.3,HGNC:HGNC:33686,miRBase:MI0005765;gbkey=precursor_RNA;gene=MIR941-3;product=microRNA 941-3;transcript_id=gi|745846833
###
NT_011362.11	BestRefSeq	gene	32867997	32868068	.	+	.	ID=gene2;Dbxref=GeneID:100126352,HGNC:HGNC:33686,miRBase:MI0005765;Name=MIR941-3;description=microRNA 941-3;gbkey=Gene;gene=MIR941-3;gene_synonym=MIRN941-3
NT_011362.11	BestRefSeq	gene	32867997	32868068	.	+	.	ID=gene3;Dbxref=GeneID:100126339,HGNC:HGNC:33685,miRBase:MI0005764;Name=MIR941-2;description=microRNA 941-2;gbkey=Gene;gene=MIR941-2;gene_synonym=MIRN941-2
NT_011362.11	BestRefSeq	primary_transcript	32867997	32868068	.	+	.	ID=rna2;Parent=gene2;Dbxref=GeneID:100126339,Genbank:NR_030638.4,GeneID:100126352,HGNC:HGNC:33686,miRBase:MI0005765;Name=gi|745844965;gbkey=precursor_RNA;gene=MIR941-3;product=microRNA 941-2;transcript_id=gi|745844965
NT_011362.11	BestRefSeq	exon	32867997	32868068	.	+	.	ID=id2;Parent=rna2;Dbxref=GeneID:100126339,Genbank:NR_030638.4,GeneID:100126352,HGNC:HGNC:33686,miRBase:MI0005765;gbkey=precursor_RNA;gene=MIR941-3;product=microRNA 941-2;transcript_id=gi|745844965
NT_011362.11	BestRefSeq	primary_transcript	32867997	32868068	.	+	.	ID=rna3;Parent=gene2;Dbxref=GeneID:100126352,Genbank:NR_030639.3,HGNC:HGNC:33686,miRBase:MI0005765;Name=gi|745846833;gbkey=precursor_RNA;gene=MIR941-3;product=microRNA 941-3;transcript_id=gi|745846833
NT_011362.11	BestRefSeq	exon	32867997	32868068	.	+	.	ID=id3;Parent=rna3;Dbxref=GeneID:100126352,Genbank:NR_030639.3,HGNC:HGNC:33686,miRBase:MI0005765;gbkey=precursor_RNA;gene=MIR941-3;product=microRNA 941-3;transcript_id=gi|745846833
NT_011362.11	BestRefSeq	ncRNA	32868043	32868065	.	+	.	ID=rna4;Parent=gene2;Dbxref=miRBase:MIMAT0004984,GeneID:100126339,GeneID:100126352,HGNC:HGNC:33686,miRBase:MI0005765;Name=gi|745844965;gbkey=ncRNA;gene=MIR941-3;ncrna_class=miRNA;product=hsa-miR-941;transcript_id=gi|745844965
NT_011362.11	BestRefSeq	exon	32868043	32868065	.	+	.	ID=id4;Parent=rna4;Dbxref=miRBase:MIMAT0004984,GeneID:100126339,GeneID:100126352,HGNC:HGNC:33686,miRBase:MI0005765;gbkey=ncRNA;gene=MIR941-3;ncrna_class=miRNA;product=hsa-miR-941;transcript_id=gi|745844965
NT_011362.11	BestRefSeq	ncRNA	32868043	32868065	.	+	.	ID=rna5;Parent=gene2;Dbxref=miRBase:MIMAT0004984,GeneID:100126352,HGNC:HGNC:33686,miRBase:MI0005765;Name=gi|745846833;gbkey=ncRNA;gene=MIR941-3;ncrna_class=miRNA;product=hsa-miR-941;transcript_id=gi|745846833
NT_011362.11	BestRefSeq	exon	32868043	32868065	.	+	.	ID=id5;Parent=rna5;Dbxref=miRBase:MIMAT0004984,GeneID:100126352,HGNC:HGNC:33686,miRBase:MI0005765;gbkey=ncRNA;gene=MIR941-3;ncrna_class=miRNA;product=hsa-miR-941;transcript_id=gi|745846833
###
NT_079573.5	BestRefSeq	gene	12045766	12053115	.	+	.	ID=gene4;Dbxref=GeneID:645051,HGNC:HGNC:29081,MIM:300734;Name=GAGE13;description=G antigen 13;gbkey=Gene;gene=GAGE13;gene_synonym=GAGE-12A,GAGE-13,GAGE12A
NT_079573.5	BestRefSeq	mRNA	12045766	12053115	.	+	.	ID=rna6;Parent=gene4;Dbxref=GeneID:645051,Genbank:NM_001098412.2,HGNC:HGNC:29081,MIM:300734;Name=gi|612407793;gbkey=mRNA;gene=GAGE13;product=G antigen 13;transcript_id=gi|612407793
NT_079573.5	BestRefSeq	exon	12045766	12045852	.	+	.	ID=id6;Parent=rna6;Dbxref=GeneID:645051,Genbank:NM_001098412.2,HGNC:HGNC:29081,MIM:300734;gbkey=mRNA;gene=GAGE13;product=G antigen 13;transcript_id=gi|612407793
NT_079573.5	BestRefSeq	exon	12046893	12046984	.	+	.	ID=id7;Parent=rna6;Dbxref=GeneID:645051,Genbank:NM_001098412.2,HGNC:HGNC:29081,MIM:300734;gbkey=mRNA;gene=GAGE13;product=G antigen 13;transcript_id=gi|612407793
NT_079573.5	BestRefSeq	exon	12047450	12047570	.	+	.	ID=id8;Parent=rna6;Dbxref=GeneID:645051,Genbank:NM_001098412.2,HGNC:HGNC:29081,MIM:300734;gbkey=mRNA;gene=GAGE13;product=G antigen 13;transcript_id=gi|612407793
NT_079573.5	BestRefSeq	exon	12050410	12050535	.	+	.	ID=id9;Parent=rna6;Dbxref=GeneID:645051,Genbank:NM_001098412.2,HGNC:HGNC:29081,MIM:300734;gbkey=mRNA;gene=GAGE13;product=G antigen 13;transcript_id=gi|612407793
NT_079573.5	BestRefSeq	exon	12052999	12053115	.	+	.	ID=id10;Parent=rna6;Dbxref=GeneID:645051,Genbank:NM_001098412.2,HGNC:HGNC:29081,MIM:300734;gbkey=mRNA;gene=GAGE13;product=G antigen 13;transcript_id=gi|612407793
NT_079573.5	BestRefSeq	gene	12045778	12053096	.	+	.	ID=gene5;Dbxref=GeneID:645037,HGNC:HGNC:31957,MIM:300726;Name=GAGE2B;description=G antigen 2B;gbkey=Gene;gene=GAGE2B;gene_synonym=CT4.2,GAGE-2,GAGE-2B
NT_079573.5	BestRefSeq	mRNA	12045778	12053096	.	+	.	ID=rna7;Parent=gene5;Dbxref=GeneID:645037,Genbank:NM_001098411.3,HGNC:HGNC:31957,MIM:300726;Name=gi|187937177;Note=The RefSeq transcript has 4 substitutions%2C 1 non-frameshifting indel compared to this genomic sequence;exception=annotated by transcript or proteomic data;gbkey=mRNA;gene=GAGE2B;product=G antigen 2B;transcript_id=gi|187937177
NT_079573.5	BestRefSeq	exon	12045778	12045852	.	+	.	ID=id11;Parent=rna7;Dbxref=GeneID:645037,Genbank:NM_001098411.3,HGNC:HGNC:31957,MIM:300726;Note=The RefSeq transcript has 4 substitutions%2C 1 non-frameshifting indel compared to this genomic sequence;exception=annotated by transcript or proteomic data;gbkey=mRNA;gene=GAGE2B;product=G antigen 2B;transcript_id=gi|187937177
NT_079573.5	BestRefSeq	exon	12046893	12046984	.	+	.	ID=id12;Parent=rna7;Dbxref=GeneID:645037,Genbank:NM_001098411.3,HGNC:HGNC:31957,MIM:300726;Note=The RefSeq transcript has 4 substitutions%2C 1 non-frameshifting indel compared to this genomic sequence;exception=annotated by transcript or proteomic data;gbkey=mRNA;gene=GAGE2B;product=G antigen 2B;transcript_id=gi|187937177
NT_079573.5	BestRefSeq	exon	12047450	12047570	.	+	.	ID=id13;Parent=rna7;Dbxref=GeneID:645037,Genbank:NM_001098411.3,HGNC:HGNC:31957,MIM:300726;Note=The RefSeq transcript has 4 substitutions%2C 1 non-frameshifting indel compared to this genomic sequence;exception=annotated by transcript or proteomic data;gbkey=mRNA;gene=GAGE2B;product=G antigen 2B;transcript_id=gi|187937177
NT_079573.5	BestRefSeq	exon	12050410	12050535	.	+	.	ID=id14;Parent=rna7;Dbxref=GeneID:645037,Genbank:NM_001098411.3,HGNC:HGNC:31957,MIM:300726;Note=The RefSeq transcript has 4 substitutions%2C 1 non-frameshifting indel compared to this genomic sequence;exception=annotated by transcript or proteomic data;gbkey=mRNA;gene=GAGE2B;product=G antigen 2B;transcript_id=gi|187937177
NT_079573.5	BestRefSeq	exon	12052999	12053096	.	+	.	ID=id15;Parent=rna7;Dbxref=GeneID:645037,Genbank:NM_001098411.3,HGNC:HGNC:31957,MIM:300726;Note=The RefSeq transcript has 4 substitutions%2C 1 non-frameshifting indel compared to this genomic sequence;exception=annotated by transcript or proteomic data;gbkey=mRNA;gene=GAGE2B;product=G antigen 2B;transcript_id=gi|187937177
NT_079573.5	BestRefSeq	CDS	12046901	12046984	.	+	0	ID=cds0;Parent=rna7;Dbxref=GeneID:645037,Genbank:NP_001091881.1,HGNC:HGNC:31957,MIM:300726;Name=NP_001091881.1;Note=The RefSeq protein has 2 substitutions%2C 1 non-frameshifting indel compared to this genomic sequence;exception=annotated by transcript or proteomic data;gbkey=CDS;gene=GAGE2B;product=G antigen 2B/2C;protein_id=NP_001091881.1
NT_079573.5	BestRefSeq	CDS	12047450	12047570	.	+	0	ID=cds0;Parent=rna7;Dbxref=GeneID:645037,Genbank:NP_001091881.1,HGNC:HGNC:31957,MIM:300726;Name=NP_001091881.1;Note=The RefSeq protein has 2 substitutions%2C 1 non-frameshifting indel compared to this genomic sequence;exception=annotated by transcript or proteomic data;gbkey=CDS;gene=GAGE2B;product=G antigen 2B/2C;protein_id=NP_001091881.1
NT_079573.5	BestRefSeq	CDS	12050410	12050535	.	+	2	ID=cds0;Parent=rna7;Dbxref=GeneID:645037,Genbank:NP_001091881.1,HGNC:HGNC:31957,MIM:300726;Name=NP_001091881.1;Note=The RefSeq protein has 2 substitutions%2C 1 non-frameshifting indel compared to this genomic sequence;exception=annotated by transcript or proteomic data;gbkey=CDS;gene=GAGE2B;product=G antigen 2B/2C;protein_id=NP_001091881.1
NT_079573.5	BestRefSeq	CDS	12052999	12053021	.	+	2	ID=cds0;Parent=rna7;Dbxref=GeneID:645037,Genbank:NP_001091881.1,HGNC:HGNC:31957,MIM:300726;Name=NP_001091881.1;Note=The RefSeq protein has 2 substitutions%2C 1 non-frameshifting indel compared to this genomic sequence;exception=annotated by transcript or proteomic data;gbkey=CDS;gene=GAGE2B;product=G antigen 2B/2C;protein_id=NP_001091881.1
NT_079573.5	BestRefSeq	CDS	12046901	12046984	.	+	0	ID=cds1;Parent=rna7;Dbxref=GeneID:645051,Genbank:NP_001091882.2,GeneID:645037,HGNC:HGNC:31957,MIM:300726;Name=NP_001091882.2;gbkey=CDS;gene=GAGE2B;product=G antigen 13;protein_id=NP_001091882.2
NT_079573.5	BestRefSeq	CDS	12047450	12047570	.	+	0	ID=cds1;Parent=rna7;Dbxref=GeneID:645051,Genbank:NP_001091882.2,GeneID:645037,HGNC:HGNC:31957,MIM:300726;Name=NP_001091882.2;gbkey=CDS;gene=GAGE2B;product=G antigen 13;protein_id=NP_001091882.2
NT_079573.5	BestRefSeq	CDS	12050410	12050535	.	+	2	ID=cds1;Parent=rna7;Dbxref=GeneID:645051,Genbank:NP_001091882.2,GeneID:645037,HGNC:HGNC:31957,MIM:300726;Name=NP_001091882.2;gbkey=CDS;gene=GAGE2B;product=G antigen 13;protein_id=NP_001091882.2
NT_079573.5	BestRefSeq	CDS	12052999	12053021	.	+	2	ID=cds1;Parent=rna7;Dbxref=GeneID:645051,Genbank:NP_001091882.2,GeneID:645037,HGNC:HGNC:31957,MIM:300726;Name=NP_001091882.2;gbkey=CDS;gene=GAGE2B;product=G antigen 13;protein_id=NP_001091882.2
###
NT_187675.1	BestRefSeq	gene	98004	201877	.	+	.	ID=gene6;Dbxref=GeneID:3806,HGNC:HGNC:6333,HPRD:05384,MIM:604952;Name=KIR2DS1;description=killer cell immunoglobulin-like receptor%2C two domains%2C short cytoplasmic tail%2C 1;gbkey=Gene;gene=KIR2DS1;gene_synonym=CD158a,CD158H,KIR2DP1DL1,KIR2DS4,p50.1
NT_187675.1	BestRefSeq	mRNA	98004	201877	.	+	.	ID=rna8;Parent=gene6;Dbxref=GeneID:3806,Genbank:NM_014512.1,HGNC:HGNC:6333,HPRD:05384,MIM:604952;Name=gi|7657276;Note=The RefSeq transcript has 15 substitutions compared to this genomic sequence;exception=annotated by transcript or proteomic data;gbkey=mRNA;gene=KIR2DS1;product=killer cell immunoglobulin-like receptor%2C two domains%2C short cytoplasmic tail%2C 1;transcript_id=gi|7657276
NT_187675.1	BestRefSeq	exon	98004	98050	.	+	.	ID=id16;Parent=rna8;Dbxref=GeneID:3806,Genbank:NM_014512.1,HGNC:HGNC:6333,HPRD:05384,MIM:604952;Note=The RefSeq transcript has 15 substitutions compared to this genomic sequence;exception=annotated by transcript or proteomic data;gbkey=mRNA;gene=KIR2DS1;product=killer cell immunoglobulin-like receptor%2C two domains%2C short cytoplasmic tail%2C 1;transcript_id=gi|7657276
NT_187675.1	BestRefSeq	exon	99108	99143	.	+	.	ID=id17;Parent=rna8;Dbxref=GeneID:3806,Genbank:NM_014512.1,HGNC:HGNC:6333,HPRD:05384,MIM:604952;Note=The RefSeq transcript has 15 substitutions compared to this genomic sequence;exception=annotated by transcript or proteomic data;gbkey=mRNA;gene=KIR2DS1;product=killer cell immunoglobulin-like receptor%2C two domains%2C short cytoplasmic tail%2C 1;transcript_id=gi|7657276
NT_187675.1	BestRefSeq	exon	116334	116633	.	+	.	ID=id18;Parent=rna8;Dbxref=GeneID:3806,Genbank:NM_014512.1,HGNC:HGNC:6333,HPRD:05384,MIM:604952;Note=The RefSeq transcript has 15 substitutions compared to this genomic sequence;exception=annotated by transcript or proteomic data;gbkey=mRNA;gene=KIR2DS1;product=killer cell immunoglobulin-like receptor%2C two domains%2C short cytoplasmic tail%2C 1;transcript_id=gi|7657276
NT_187675.1	BestRefSeq	exon	118163	118456	.	+	.	ID=id19;Parent=rna8;Dbxref=GeneID:3806,Genbank:NM_014512.1,HGNC:HGNC:6333,HPRD:05384,MIM:604952;Note=The RefSeq transcript has 15 substitutions compared to this genomic sequence;exception=annotated by transcript or proteomic data;gbkey=mRNA;gene=KIR2DS1;product=killer cell immunoglobulin-like receptor%2C two domains%2C short cytoplasmic tail%2C 1;transcript_id=gi|7657276
NT_187675.1	BestRefSeq	exon	121609	121659	.	+	.	ID=id20;Parent=rna8;Dbxref=GeneID:3806,Genbank:NM_014512.1,HGNC:HGNC:6333,HPRD:05384,MIM:604952;Note=The RefSeq transcript has 15 substitutions compared to this genomic sequence;exception=annotated by transcript or proteomic data;gbkey=mRNA;gene=KIR2DS1;product=killer cell immunoglobulin-like receptor%2C two domains%2C short cytoplasmic tail%2C 1;transcript_id=gi|7657276
NT_187675.1	BestRefSeq	exon	200945	201049	.	+	.	ID=id21;Parent=rna8;Dbxref=GeneID:3806,Genbank:NM_014512.1,HGNC:HGNC:6333,HPRD:05384,MIM:604952;Note=The RefSeq transcript has 15 substitutions compared to this genomic sequence;exception=annotated by transcript or proteomic data;gbkey=mRNA;gene=KIR2DS1;product=killer cell immunoglobulin-like receptor%2C two domains%2C short cytoplasmic tail%2C 1;transcript_id=gi|7657276
NT_187675.1	BestRefSeq	exon	201512	201564	.	+	.	ID=id22;Parent=rna8;Dbxref=GeneID:3806,Genbank:NM_014512.1,HGNC:HGNC:6333,HPRD:05384,MIM:604952;Note=The RefSeq transcript has 15 substitutions compared to this genomic sequence;exception=annotated by transcript or proteomic data;gbkey=mRNA;gene=KIR2DS1;product=killer cell immunoglobulin-like receptor%2C two domains%2C short cytoplasmic tail%2C 1;transcript_id=gi|7657276
NT_187675.1	BestRefSeq	exon	201663	201877	.	+	.	ID=id23;Parent=rna8;Dbxref=GeneID:3806,Genbank:NM_014512.1,HGNC:HGNC:6333,HPRD:05384,MIM:604952;Note=The RefSeq transcript has 15 substitutions compared to this genomic sequence;exception=annotated by transcript or proteomic data;gbkey=mRNA;gene=KIR2DS1;product=killer cell immunoglobulin-like receptor%2C two domains%2C short cytoplasmic tail%2C 1;transcript_id=gi|7657276
NT_187675.1	BestRefSeq	CDS	98017	98050	.	+	0	ID=cds2;Parent=rna8;Dbxref=GeneID:3806,Genbank:NP_055327.1,HGNC:HGNC:6333,HPRD:05384,MIM:604952;Name=NP_055327.1;Note=The RefSeq protein has 7 substitutions compared to this genomic sequence;exception=annotated by transcript or proteomic data;gbkey=CDS;gene=KIR2DS1;product=killer cell immunoglobulin-like receptor 2DS1 precursor;protein_id=NP_055327.1
NT_187675.1	BestRefSeq	CDS	99108	99143	.	+	2	ID=cds2;Parent=rna8;Dbxref=GeneID:3806,Genbank:NP_055327.1,HGNC:HGNC:6333,HPRD:05384,MIM:604952;Name=NP_055327.1;Note=The RefSeq protein has 7 substitutions compared to this genomic sequence;exception=annotated by transcript or proteomic data;gbkey=CDS;gene=KIR2DS1;product=killer cell immunoglobulin-like receptor 2DS1 precursor;protein_id=NP_055327.1
NT_187675.1	BestRefSeq	CDS	116334	116633	.	+	2	ID=cds2;Parent=rna8;Dbxref=GeneID:3806,Genbank:NP_055327.1,HGNC:HGNC:6333,HPRD:05384,MIM:604952;Name=NP_055327.1;Note=The RefSeq protein has 7 substitutions compared to this genomic sequence;exception=annotated by transcript or proteomic data;gbkey=CDS;gene=KIR2DS1;product=killer cell immunoglobulin-like receptor 2DS1 precursor;protein_id=NP_055327.1
NT_187675.1	BestRefSeq	CDS	118163	118456	.	+	2	ID=cds2;Parent=rna8;Dbxref=GeneID:3806,Genbank:NP_055327.1,HGNC:HGNC:6333,HPRD:05384,MIM:604952;Name=NP_055327.1;Note=The RefSeq protein has 7 substitutions compared to this genomic sequence;exception=annotated by transcript or proteomic data;gbkey=CDS;gene=KIR2DS1;product=killer cell immunoglobulin-like receptor 2DS1 precursor;protein_id=NP_055327.1
NT_187675.1	BestRefSeq	CDS	121609	121659	.	+	2	ID=cds2;Parent=rna8;Dbxref=GeneID:3806,Genbank:NP_055327.1,HGNC:HGNC:6333,HPRD:05384,MIM:604952;Name=NP_055327.1;Note=The RefSeq protein has 7 substitutions compared to this genomic sequence;exception=annotated by transcript or proteomic data;gbkey=CDS;gene=KIR2DS1;product=killer cell immunoglobulin-like receptor 2DS1 precursor;protein_id=NP_055327.1
NT_187675.1	BestRefSeq	CDS	200945	201049	.	+	2	ID=cds2;Parent=rna8;Dbxref=GeneID:3806,Genbank:NP_055327.1,HGNC:HGNC:6333,HPRD:05384,MIM:604952;Name=NP_055327.1;Note=The RefSeq protein has 7 substitutions compared to this genomic sequence;exception=annotated by transcript or proteomic data;gbkey=CDS;gene=KIR2DS1;product=killer cell immunoglobulin-like receptor 2DS1 precursor;protein_id=NP_055327.1
NT_187675.1	BestRefSeq	CDS	201512	201564	.	+	2	ID=cds2;Parent=rna8;Dbxref=GeneID:3806,Genbank:NP_055327.1,HGNC:HGNC:6333,HPRD:05384,MIM:604952;Name=NP_055327.1;Note=The RefSeq protein has 7 substitutions compared to this genomic sequence;exception=annotated by transcript or proteomic data;gbkey=CDS;gene=KIR2DS1;product=killer cell immunoglobulin-like receptor 2DS1 precursor;protein_id=NP_055327.1
NT_187675.1	BestRefSeq	CDS	201663	201704	.	+	0	ID=cds2;Parent=rna8;Dbxref=GeneID:3806,Genbank:NP_055327.1,HGNC:HGNC:6333,HPRD:05384,MIM:604952;Name=NP_055327.1;Note=The RefSeq protein has 7 substitutions compared to this genomic sequence;exception=annotated by transcript or proteomic data;gbkey=CDS;gene=KIR2DS1;product=killer cell immunoglobulin-like receptor 2DS1 precursor;protein_id=NP_055327.1
NT_187675.1	BestRefSeq	gene	112812	127332	.	+	.	ID=gene7;Dbxref=GeneID:3802,HGNC:HGNC:6329,MIM:604936;Name=KIR2DL1;description=killer cell immunoglobulin-like receptor%2C two domains%2C long cytoplasmic tail%2C 1;gbkey=Gene;gene=KIR2DL1;gene_synonym=CD158A,KIR-K64,KIR221,NKAT,NKAT-1,NKAT1,p58.1
NT_187675.1	BestRefSeq	mRNA	112812	127332	.	+	.	ID=rna9;Parent=gene7;Dbxref=GeneID:3802,Genbank:NM_014218.2,HGNC:HGNC:6329,MIM:604936;Name=gi|110611922;Note=The RefSeq transcript has 13 substitutions compared to this genomic sequence;exception=annotated by transcript or proteomic data;gbkey=mRNA;gene=KIR2DL1;product=killer cell immunoglobulin-like receptor%2C two domains%2C long cytoplasmic tail%2C 1;transcript_id=gi|110611922
NT_187675.1	BestRefSeq	exon	112812	112883	.	+	.	ID=id24;Parent=rna9;Dbxref=GeneID:3802,Genbank:NM_014218.2,HGNC:HGNC:6329,MIM:604936;Note=The RefSeq transcript has 13 substitutions compared to this genomic sequence;exception=annotated by transcript or proteomic data;gbkey=mRNA;gene=KIR2DL1;product=killer cell immunoglobulin-like receptor%2C two domains%2C long cytoplasmic tail%2C 1;transcript_id=gi|110611922
NT_187675.1	BestRefSeq	exon	113848	113883	.	+	.	ID=id25;Parent=rna9;Dbxref=GeneID:3802,Genbank:NM_014218.2,HGNC:HGNC:6329,MIM:604936;Note=The RefSeq transcript has 13 substitutions compared to this genomic sequence;exception=annotated by transcript or proteomic data;gbkey=mRNA;gene=KIR2DL1;product=killer cell immunoglobulin-like receptor%2C two domains%2C long cytoplasmic tail%2C 1;transcript_id=gi|110611922
NT_187675.1	BestRefSeq	exon	116334	116633	.	+	.	ID=id26;Parent=rna9;Dbxref=GeneID:3802,Genbank:NM_014218.2,HGNC:HGNC:6329,MIM:604936;Note=The RefSeq transcript has 13 substitutions compared to this genomic sequence;exception=annotated by transcript or proteomic data;gbkey=mRNA;gene=KIR2DL1;product=killer cell immunoglobulin-like receptor%2C two domains%2C long cytoplasmic tail%2C 1;transcript_id=gi|110611922
NT_187675.1	BestRefSeq	exon	118163	118456	.	+	.	ID=id27;Parent=rna9;Dbxref=GeneID:3802,Genbank:NM_014218.2,HGNC:HGNC:6329,MIM:604936;Note=The RefSeq transcript has 13 substitutions compared to this genomic sequence;exception=annotated by transcript or proteomic data;gbkey=mRNA;gene=KIR2DL1;product=killer cell immunoglobulin-like receptor%2C two domains%2C long cytoplasmic tail%2C 1;transcript_id=gi|110611922
NT_187675.1	BestRefSeq	exon	121609	121659	.	+	.	ID=id28;Parent=rna9;Dbxref=GeneID:3802,Genbank:NM_014218.2,HGNC:HGNC:6329,MIM:604936;Note=The RefSeq transcript has 13 substitutions compared to this genomic sequence;exception=annotated by transcript or proteomic data;gbkey=mRNA;gene=KIR2DL1;product=killer cell immunoglobulin-like receptor%2C two domains%2C long cytoplasmic tail%2C 1;transcript_id=gi|110611922
NT_187675.1	BestRefSeq	exon	125928	126029	.	+	.	ID=id29;Parent=rna9;Dbxref=GeneID:3802,Genbank:NM_014218.2,HGNC:HGNC:6329,MIM:604936;Note=The RefSeq transcript has 13 substitutions compared to this genomic sequence;exception=annotated by transcript or proteomic data;gbkey=mRNA;gene=KIR2DL1;product=killer cell immunoglobulin-like receptor%2C two domains%2C long cytoplasmic tail%2C 1;transcript_id=gi|110611922
NT_187675.1	BestRefSeq	exon	126492	126544	.	+	.	ID=id30;Parent=rna9;Dbxref=GeneID:3802,Genbank:NM_014218.2,HGNC:HGNC:6329,MIM:604936;Note=The RefSeq transcript has 13 substitutions compared to this genomic sequence;exception=annotated by transcript or proteomic data;gbkey=mRNA;gene=KIR2DL1;product=killer cell immunoglobulin-like receptor%2C two domains%2C long cytoplasmic tail%2C 1;transcript_id=gi|110611922
NT_187675.1	BestRefSeq	exon	126643	127332	.	+	.	ID=id31;Parent=rna9;Dbxref=GeneID:3802,Genbank:NM_014218.2,HGNC:HGNC:6329,MIM:604936;Note=The RefSeq transcript has 13 substitutions compared to this genomic sequence;exception=annotated by transcript or proteomic data;gbkey=mRNA;gene=KIR2DL1;product=killer cell immunoglobulin-like receptor%2C two domains%2C long cytoplasmic tail%2C 1;transcript_id=gi|110611922
NT_187675.1	BestRefSeq	CDS	112850	112883	.	+	0	ID=cds3;Parent=rna9;Dbxref=GeneID:3802,Genbank:NP_055033.2,HGNC:HGNC:6329,MIM:604936;Name=NP_055033.2;Note=The RefSeq protein has 6 substitutions compared to this genomic sequence;exception=annotated by transcript or proteomic data;gbkey=CDS;gene=KIR2DL1;product=killer cell immunoglobulin-like receptor 2DL1 precursor;protein_id=NP_055033.2
NT_187675.1	BestRefSeq	CDS	113848	113883	.	+	2	ID=cds3;Parent=rna9;Dbxref=GeneID:3802,Genbank:NP_055033.2,HGNC:HGNC:6329,MIM:604936;Name=NP_055033.2;Note=The RefSeq protein has 6 substitutions compared to this genomic sequence;exception=annotated by transcript or proteomic data;gbkey=CDS;gene=KIR2DL1;product=killer cell immunoglobulin-like receptor 2DL1 precursor;protein_id=NP_055033.2
NT_187675.1	BestRefSeq	CDS	116334	116633	.	+	2	ID=cds3;Parent=rna9;Dbxref=GeneID:3802,Genbank:NP_055033.2,HGNC:HGNC:6329,MIM:604936;Name=NP_055033.2;Note=The RefSeq protein has 6 substitutions compared to this genomic sequence;exception=annotated by transcript or proteomic data;gbkey=CDS;gene=KIR2DL1;product=killer cell immunoglobulin-like receptor 2DL1 precursor;protein_id=NP_055033.2
NT_187675.1	BestRefSeq	CDS	118163	118456	.	+	2	ID=cds3;Parent=rna9;Dbxref=GeneID:3802,Genbank:NP_055033.2,HGNC:HGNC:6329,MIM:604936;Name=NP_055033.2;Note=The RefSeq protein has 6 substitutions compared to this genomic sequence;exception=annotated by transcript or proteomic data;gbkey=CDS;gene=KIR2DL1;product=killer cell immunoglobulin-like receptor 2DL1 precursor;protein_id=NP_055033.2
NT_187675.1	BestRefSeq	CDS	121609	121659	.	+	2	ID=cds3;Parent=rna9;Dbxref=GeneID:3802,Genbank:NP_055033.2,HGNC:HGNC:6329,MIM:604936;Name=NP_055033.2;Note=The RefSeq protein has 6 substitutions compared to this genomic sequence;exception=annotated by transcript or proteomic data;gbkey=CDS;gene=KIR2DL1;product=killer cell immunoglobulin-like receptor 2DL1 precursor;protein_id=NP_055033.2
NT_187675.1	BestRefSeq	CDS	125928	126029	.	+	2	ID=cds3;Parent=rna9;Dbxref=GeneID:3802,Genbank:NP_055033.2,HGNC:HGNC:6329,MIM:604936;Name=NP_055033.2;Note=The RefSeq protein has 6 substitutions compared to this genomic sequence;exception=annotated by transcript or proteomic data;gbkey=CDS;gene=KIR2DL1;product=killer cell immunoglobulin-like receptor 2DL1 precursor;protein_id=NP_055033.2
NT_187675.1	BestRefSeq	CDS	126492	126544	.	+	2	ID=cds3;Parent=rna9;Dbxref=GeneID:3802,Genbank:NP_055033.2,HGNC:HGNC:6329,MIM:604936;Name=NP_055033.2;Note=The RefSeq protein has 6 substitutions compared to this genomic sequence;exception=annotated by transcript or proteomic data;gbkey=CDS;gene=KIR2DL1;product=killer cell immunoglobulin-like receptor 2DL1 precursor;protein_id=NP_055033.2
NT_187675.1	BestRefSeq	CDS	126643	126819	.	+	0	ID=cds3;Parent=rna9;Dbxref=GeneID:3802,Genbank:NP_055033.2,HGNC:HGNC:6329,MIM:604936;Name=NP_055033.2;Note=The RefSeq protein has 6 substitutions compared to this genomic sequence;exception=annotated by transcript or proteomic data;gbkey=CDS;gene=KIR2DL1;product=killer cell immunoglobulin-like receptor 2DL1 precursor;protein_id=NP_055033.2
###
