# Supplementary material for: Evaluation of GRCh38 and de novo haploid genome assemblies demonstrates the enduring quality of the reference assembly
Source: Genome Res. 2017 May;27(5):849–64. doi: 10.1101/gr.213611.116 (PMC5411779; doi:10.1101/gr.213611.116)
Supplement: Supplemental Material [file supp_gr.213611.116_Supplemental_GFF3_S1.tar.gz › ./GCF_000001405.26.Overlapping_pseudogenes.gff3]

##gff-version 3
#!gff-spec-version 1.21
#!processor NCBI annotwriter
NT_008413.19	Curated Genomic	gene	42842563	42885739	.	+	.	ID=gene0;Dbxref=GeneID:653436,HGNC:HGNC:31980;Name=ANKRD20A7P;description=ankyrin repeat domain 20 family member A7%2C pseudogene;gbkey=Gene;gene=ANKRD20A7P;pseudo=true
NT_008413.19	Curated Genomic	gene	42853200	42853306	.	+	.	ID=gene1;Dbxref=GeneID:106481370,HGNC:HGNC:47562;Name=RNU6-599P;description=RNA%2C U6 small nuclear 599%2C pseudogene;gbkey=Gene;gene=RNU6-599P;pseudo=true
###
NT_011875.13	Curated Genomic	gene	6145413	6146582	.	-	.	ID=gene2;Dbxref=GeneID:106480716,HGNC:HGNC:38763;Name=USP9YP27;description=ubiquitin specific peptidase 9%2C Y-linked pseudogene 27;gbkey=Gene;gene=USP9YP27;pseudo=true
NT_011875.13	Curated Genomic	gene	6146101	6146260	.	-	.	ID=gene3;Dbxref=GeneID:106480191,HGNC:HGNC:48470;Name=RNU1-128P;description=RNA%2C U1 small nuclear 128%2C pseudogene;gbkey=Gene;gene=RNU1-128P;pseudo=true
###
NT_011875.13	Curated Genomic	gene	6473625	6474793	.	+	.	ID=gene4;Dbxref=GeneID:106480713,HGNC:HGNC:38751;Name=USP9YP15;description=ubiquitin specific peptidase 9%2C Y-linked pseudogene 15;gbkey=Gene;gene=USP9YP15;pseudo=true
NT_011875.13	Curated Genomic	gene	6473946	6474105	.	+	.	ID=gene5;Dbxref=GeneID:106481621,HGNC:HGNC:48437;Name=RNU1-95P;description=RNA%2C U1 small nuclear 95%2C pseudogene;gbkey=Gene;gene=RNU1-95P;pseudo=true
###
NT_011903.12	Curated Genomic	gene	2404686	2409550	.	-	.	ID=gene6;Dbxref=GeneID:84559,HGNC:HGNC:16479,MIM:400035;Name=GOLGA2P2Y;description=golgin A2 pseudogene 2%2C Y-linked;gbkey=Gene;gene=GOLGA2P2Y;gene_synonym=GOLGA2LY,GOLGA2LY1,GOLGA2P2;pseudo=true
NT_011903.12	Curated Genomic	gene	2405677	2405935	.	-	.	ID=gene7;Dbxref=GeneID:106479520,HGNC:HGNC:46834;Name=RN7SL818P;description=RNA%2C 7SL%2C cytoplasmic 818%2C pseudogene;gbkey=Gene;gene=RN7SL818P;pseudo=true
###
NT_011903.12	Curated Genomic	gene	4118107	4124545	.	+	.	ID=gene8;Dbxref=GeneID:106480717,HGNC:HGNC:38767;Name=USP9YP20;description=ubiquitin specific peptidase 9%2C Y-linked pseudogene 20;gbkey=Gene;gene=USP9YP20;pseudo=true
NT_011903.12	Curated Genomic	gene	4123698	4123861	.	+	.	ID=gene9;Dbxref=GeneID:106480158,HGNC:HGNC:48382;Name=RNU1-40P;description=RNA%2C U1 small nuclear 40%2C pseudogene;gbkey=Gene;gene=RNU1-40P;pseudo=true
###
NT_011903.12	Curated Genomic	gene	1934977	1941412	.	-	.	ID=gene10;Dbxref=GeneID:106480425,HGNC:HGNC:38765;Name=USP9YP29;description=ubiquitin specific peptidase 9%2C Y-linked pseudogene 29;gbkey=Gene;gene=USP9YP29;pseudo=true
NT_011903.12	Curated Genomic	gene	1935661	1935824	.	-	.	ID=gene11;Dbxref=GeneID:106480182,HGNC:HGNC:48439;Name=RNU1-97P;description=RNA%2C U1 small nuclear 97%2C pseudogene;gbkey=Gene;gene=RNU1-97P;pseudo=true
###
NT_011903.12	Curated Genomic	gene	3650030	3654894	.	+	.	ID=gene12;Dbxref=GeneID:401634,HGNC:HGNC:32426;Name=GOLGA2P3Y;description=golgin A2 pseudogene 3%2C Y-linked;gbkey=Gene;gene=GOLGA2P3Y;gene_synonym=GOLGA2LY2,GOLGA2P3;pseudo=true
NT_011903.12	Curated Genomic	gene	3653645	3653903	.	+	.	ID=gene13;Dbxref=GeneID:106481120,HGNC:HGNC:46741;Name=RN7SL725P;description=RNA%2C 7SL%2C cytoplasmic 725%2C pseudogene;gbkey=Gene;gene=RN7SL725P;pseudo=true
###
NT_016354.20	Curated Genomic	gene	43805893	43809340	.	-	.	ID=gene14;Dbxref=GeneID:106481796,HGNC:HGNC:43819;Name=LRRC37A15P;description=leucine-rich repeat containing 37 member A15%2C pseudogene;gbkey=Gene;gene=LRRC37A15P;pseudo=true
NT_016354.20	Curated Genomic	gene	43807141	43808866	.	-	.	ID=gene15;Dbxref=GeneID:100418744,HGNC:HGNC:39880;Name=KRT8P46;description=keratin 8 pseudogene 46;gbkey=Gene;gene=KRT8P46;pseudo=true
###
NT_032977.10	Curated Genomic	gene	47547	47753	.	+	.	ID=gene16;Dbxref=GeneID:106480795,HGNC:HGNC:44571;Name=MTATP8P1;description=mitochondrially encoded ATP synthase 8 pseudogene 1;gbkey=Gene;gene=MTATP8P1;pseudo=true
NT_032977.10	Curated Genomic	gene	47708	48388	.	+	.	ID=gene17;Dbxref=GeneID:106480796,HGNC:HGNC:44575;Name=MTATP6P1;description=mitochondrially encoded ATP synthase 6 pseudogene 1;gbkey=Gene;gene=MTATP6P1;pseudo=true
###
