# Supplementary material for: Evaluation of GRCh38 and de novo haploid genome assemblies demonstrates the enduring quality of the reference assembly
Source: Genome Res. 2017 May;27(5):849–64. doi: 10.1101/gr.213611.116 (PMC5411779; doi:10.1101/gr.213611.116)
Supplement: Supplemental Material [file supp_gr.213611.116_Supplemental_GFF3_S1.tar.gz › ./GCF_000001405.26.Splign_placement_conflicts_with_known_high_quality_evidence.gff3]

##gff-version 3
#!gff-spec-version 1.21
#!processor NCBI annotwriter
NT_009759.17	BestRefSeq	gene	5552651	5936232	.	-	.	ID=gene0;Dbxref=GeneID:57101,HGNC:HGNC:1183,MIM:610109;Name=ANO2;description=anoctamin 2%2C calcium activated chloride channel;gbkey=Gene;gene=ANO2;gene_synonym=C12orf3,TMEM16B
NT_009759.17	Curated Genomic	gene	5552651	5936232	.	-	.	ID=gene1;Dbxref=GeneID:57101,HGNC:HGNC:1183,MIM:610109;Name=ANO2;description=anoctamin 2;gbkey=Gene;gene=ANO2;gene_synonym=C12orf3,TMEM16B
NT_009759.17	Curated Genomic	mRNA	5552651	5935259	.	-	.	ID=rna0;Parent=gene1;Dbxref=GeneID:57101,Genbank:NM_001278596.1,HGNC:HGNC:1183,MIM:610109;Name=gi|515870433;gbkey=mRNA;gene=ANO2;product=anoctamin 2%2C transcript variant 1;transcript_id=gi|515870433
NT_009759.17	Curated Genomic	exon	5935196	5935259	.	-	.	ID=id0;Parent=rna0;Dbxref=GeneID:57101,Genbank:NM_001278596.1,HGNC:HGNC:1183,MIM:610109;gbkey=mRNA;gene=ANO2;product=anoctamin 2%2C transcript variant 1;transcript_id=gi|515870433
NT_009759.17	Curated Genomic	exon	5912620	5912804	.	-	.	ID=id1;Parent=rna0;Dbxref=GeneID:57101,Genbank:NM_001278596.1,HGNC:HGNC:1183,MIM:610109;gbkey=mRNA;gene=ANO2;product=anoctamin 2%2C transcript variant 1;transcript_id=gi|515870433
NT_009759.17	Curated Genomic	exon	5911040	5911366	.	-	.	ID=id2;Parent=rna0;Dbxref=GeneID:57101,Genbank:NM_001278596.1,HGNC:HGNC:1183,MIM:610109;gbkey=mRNA;gene=ANO2;product=anoctamin 2%2C transcript variant 1;transcript_id=gi|515870433
NT_009759.17	Curated Genomic	exon	5844043	5844141	.	-	.	ID=id3;Parent=rna0;Dbxref=GeneID:57101,Genbank:NM_001278596.1,HGNC:HGNC:1183,MIM:610109;gbkey=mRNA;gene=ANO2;product=anoctamin 2%2C transcript variant 1;transcript_id=gi|515870433
NT_009759.17	Curated Genomic	exon	5841957	5841959	.	-	.	ID=id4;Parent=rna0;Dbxref=GeneID:57101,Genbank:NM_001278596.1,HGNC:HGNC:1183,MIM:610109;gbkey=mRNA;gene=ANO2;product=anoctamin 2%2C transcript variant 1;transcript_id=gi|515870433
NT_009759.17	Curated Genomic	exon	5822452	5822603	.	-	.	ID=id5;Parent=rna0;Dbxref=GeneID:57101,Genbank:NM_001278596.1,HGNC:HGNC:1183,MIM:610109;gbkey=mRNA;gene=ANO2;product=anoctamin 2%2C transcript variant 1;transcript_id=gi|515870433
NT_009759.17	Curated Genomic	exon	5820435	5820489	.	-	.	ID=id6;Parent=rna0;Dbxref=GeneID:57101,Genbank:NM_001278596.1,HGNC:HGNC:1183,MIM:610109;gbkey=mRNA;gene=ANO2;product=anoctamin 2%2C transcript variant 1;transcript_id=gi|515870433
NT_009759.17	Curated Genomic	exon	5817769	5817820	.	-	.	ID=id7;Parent=rna0;Dbxref=GeneID:57101,Genbank:NM_001278596.1,HGNC:HGNC:1183,MIM:610109;gbkey=mRNA;gene=ANO2;product=anoctamin 2%2C transcript variant 1;transcript_id=gi|515870433
NT_009759.17	Curated Genomic	exon	5797313	5797368	.	-	.	ID=id8;Parent=rna0;Dbxref=GeneID:57101,Genbank:NM_001278596.1,HGNC:HGNC:1183,MIM:610109;gbkey=mRNA;gene=ANO2;product=anoctamin 2%2C transcript variant 1;transcript_id=gi|515870433
NT_009759.17	Curated Genomic	exon	5796052	5796093	.	-	.	ID=id9;Parent=rna0;Dbxref=GeneID:57101,Genbank:NM_001278596.1,HGNC:HGNC:1183,MIM:610109;gbkey=mRNA;gene=ANO2;product=anoctamin 2%2C transcript variant 1;transcript_id=gi|515870433
NT_009759.17	Curated Genomic	exon	5789507	5789571	.	-	.	ID=id10;Parent=rna0;Dbxref=GeneID:57101,Genbank:NM_001278596.1,HGNC:HGNC:1183,MIM:610109;gbkey=mRNA;gene=ANO2;product=anoctamin 2%2C transcript variant 1;transcript_id=gi|515870433
NT_009759.17	Curated Genomic	exon	5740836	5740970	.	-	.	ID=id11;Parent=rna0;Dbxref=GeneID:57101,Genbank:NM_001278596.1,HGNC:HGNC:1183,MIM:610109;gbkey=mRNA;gene=ANO2;product=anoctamin 2%2C transcript variant 1;transcript_id=gi|515870433
NT_009759.17	Curated Genomic	exon	5734157	5734317	.	-	.	ID=id12;Parent=rna0;Dbxref=GeneID:57101,Genbank:NM_001278596.1,HGNC:HGNC:1183,MIM:610109;gbkey=mRNA;gene=ANO2;product=anoctamin 2%2C transcript variant 1;transcript_id=gi|515870433
NT_009759.17	Curated Genomic	exon	5729317	5729399	.	-	.	ID=id13;Parent=rna0;Dbxref=GeneID:57101,Genbank:NM_001278596.1,HGNC:HGNC:1183,MIM:610109;gbkey=mRNA;gene=ANO2;product=anoctamin 2%2C transcript variant 1;transcript_id=gi|515870433
NT_009759.17	Curated Genomic	exon	5722866	5722877	.	-	.	ID=id14;Parent=rna0;Dbxref=GeneID:57101,Genbank:NM_001278596.1,HGNC:HGNC:1183,MIM:610109;gbkey=mRNA;gene=ANO2;product=anoctamin 2%2C transcript variant 1;transcript_id=gi|515870433
NT_009759.17	Curated Genomic	exon	5722520	5722630	.	-	.	ID=id15;Parent=rna0;Dbxref=GeneID:57101,Genbank:NM_001278596.1,HGNC:HGNC:1183,MIM:610109;gbkey=mRNA;gene=ANO2;product=anoctamin 2%2C transcript variant 1;transcript_id=gi|515870433
NT_009759.17	Curated Genomic	exon	5637727	5637801	.	-	.	ID=id16;Parent=rna0;Dbxref=GeneID:57101,Genbank:NM_001278596.1,HGNC:HGNC:1183,MIM:610109;gbkey=mRNA;gene=ANO2;product=anoctamin 2%2C transcript variant 1;transcript_id=gi|515870433
NT_009759.17	Curated Genomic	exon	5625152	5625347	.	-	.	ID=id17;Parent=rna0;Dbxref=GeneID:57101,Genbank:NM_001278596.1,HGNC:HGNC:1183,MIM:610109;gbkey=mRNA;gene=ANO2;product=anoctamin 2%2C transcript variant 1;transcript_id=gi|515870433
NT_009759.17	Curated Genomic	exon	5605186	5605297	.	-	.	ID=id18;Parent=rna0;Dbxref=GeneID:57101,Genbank:NM_001278596.1,HGNC:HGNC:1183,MIM:610109;gbkey=mRNA;gene=ANO2;product=anoctamin 2%2C transcript variant 1;transcript_id=gi|515870433
NT_009759.17	Curated Genomic	exon	5602901	5602958	.	-	.	ID=id19;Parent=rna0;Dbxref=GeneID:57101,Genbank:NM_001278596.1,HGNC:HGNC:1183,MIM:610109;gbkey=mRNA;gene=ANO2;product=anoctamin 2%2C transcript variant 1;transcript_id=gi|515870433
NT_009759.17	Curated Genomic	exon	5602656	5602756	.	-	.	ID=id20;Parent=rna0;Dbxref=GeneID:57101,Genbank:NM_001278596.1,HGNC:HGNC:1183,MIM:610109;gbkey=mRNA;gene=ANO2;product=anoctamin 2%2C transcript variant 1;transcript_id=gi|515870433
NT_009759.17	Curated Genomic	exon	5589484	5589629	.	-	.	ID=id21;Parent=rna0;Dbxref=GeneID:57101,Genbank:NM_001278596.1,HGNC:HGNC:1183,MIM:610109;gbkey=mRNA;gene=ANO2;product=anoctamin 2%2C transcript variant 1;transcript_id=gi|515870433
NT_009759.17	Curated Genomic	exon	5568366	5568518	.	-	.	ID=id22;Parent=rna0;Dbxref=GeneID:57101,Genbank:NM_001278596.1,HGNC:HGNC:1183,MIM:610109;gbkey=mRNA;gene=ANO2;product=anoctamin 2%2C transcript variant 1;transcript_id=gi|515870433
NT_009759.17	Curated Genomic	exon	5567955	5568007	.	-	.	ID=id23;Parent=rna0;Dbxref=GeneID:57101,Genbank:NM_001278596.1,HGNC:HGNC:1183,MIM:610109;gbkey=mRNA;gene=ANO2;product=anoctamin 2%2C transcript variant 1;transcript_id=gi|515870433
NT_009759.17	Curated Genomic	exon	5565834	5566015	.	-	.	ID=id24;Parent=rna0;Dbxref=GeneID:57101,Genbank:NM_001278596.1,HGNC:HGNC:1183,MIM:610109;gbkey=mRNA;gene=ANO2;product=anoctamin 2%2C transcript variant 1;transcript_id=gi|515870433
NT_009759.17	Curated Genomic	exon	5555558	5555663	.	-	.	ID=id25;Parent=rna0;Dbxref=GeneID:57101,Genbank:NM_001278596.1,HGNC:HGNC:1183,MIM:610109;gbkey=mRNA;gene=ANO2;product=anoctamin 2%2C transcript variant 1;transcript_id=gi|515870433
NT_009759.17	Curated Genomic	exon	5552651	5553568	.	-	.	ID=id26;Parent=rna0;Dbxref=GeneID:57101,Genbank:NM_001278596.1,HGNC:HGNC:1183,MIM:610109;gbkey=mRNA;gene=ANO2;product=anoctamin 2%2C transcript variant 1;transcript_id=gi|515870433
NT_009759.17	BestRefSeq	mRNA	5552651	5935259	.	-	.	ID=rna1;Parent=gene0;Dbxref=GeneID:57101,Genbank:NM_001278596.1,HGNC:HGNC:1183,MIM:610109;Name=gi|515870433;gbkey=mRNA;gene=ANO2;product=anoctamin 2%2C calcium activated chloride channel%2C transcript variant 1;transcript_id=gi|515870433
NT_009759.17	BestRefSeq	exon	5935196	5935259	.	-	.	ID=id27;Parent=rna1;Dbxref=GeneID:57101,Genbank:NM_001278596.1,HGNC:HGNC:1183,MIM:610109;gbkey=mRNA;gene=ANO2;product=anoctamin 2%2C calcium activated chloride channel%2C transcript variant 1;transcript_id=gi|515870433
NT_009759.17	BestRefSeq	exon	5912620	5912804	.	-	.	ID=id28;Parent=rna1;Dbxref=GeneID:57101,Genbank:NM_001278596.1,HGNC:HGNC:1183,MIM:610109;gbkey=mRNA;gene=ANO2;product=anoctamin 2%2C calcium activated chloride channel%2C transcript variant 1;transcript_id=gi|515870433
NT_009759.17	BestRefSeq	exon	5911040	5911366	.	-	.	ID=id29;Parent=rna1;Dbxref=GeneID:57101,Genbank:NM_001278596.1,HGNC:HGNC:1183,MIM:610109;gbkey=mRNA;gene=ANO2;product=anoctamin 2%2C calcium activated chloride channel%2C transcript variant 1;transcript_id=gi|515870433
NT_009759.17	BestRefSeq	exon	5844042	5844141	.	-	.	ID=id30;Parent=rna1;Dbxref=GeneID:57101,Genbank:NM_001278596.1,HGNC:HGNC:1183,MIM:610109;gbkey=mRNA;gene=ANO2;product=anoctamin 2%2C calcium activated chloride channel%2C transcript variant 1;transcript_id=gi|515870433
NT_009759.17	BestRefSeq	exon	5822452	5822605	.	-	.	ID=id31;Parent=rna1;Dbxref=GeneID:57101,Genbank:NM_001278596.1,HGNC:HGNC:1183,MIM:610109;gbkey=mRNA;gene=ANO2;product=anoctamin 2%2C calcium activated chloride channel%2C transcript variant 1;transcript_id=gi|515870433
NT_009759.17	BestRefSeq	exon	5820435	5820489	.	-	.	ID=id32;Parent=rna1;Dbxref=GeneID:57101,Genbank:NM_001278596.1,HGNC:HGNC:1183,MIM:610109;gbkey=mRNA;gene=ANO2;product=anoctamin 2%2C calcium activated chloride channel%2C transcript variant 1;transcript_id=gi|515870433
NT_009759.17	BestRefSeq	exon	5817769	5817820	.	-	.	ID=id33;Parent=rna1;Dbxref=GeneID:57101,Genbank:NM_001278596.1,HGNC:HGNC:1183,MIM:610109;gbkey=mRNA;gene=ANO2;product=anoctamin 2%2C calcium activated chloride channel%2C transcript variant 1;transcript_id=gi|515870433
NT_009759.17	BestRefSeq	exon	5797313	5797368	.	-	.	ID=id34;Parent=rna1;Dbxref=GeneID:57101,Genbank:NM_001278596.1,HGNC:HGNC:1183,MIM:610109;gbkey=mRNA;gene=ANO2;product=anoctamin 2%2C calcium activated chloride channel%2C transcript variant 1;transcript_id=gi|515870433
NT_009759.17	BestRefSeq	exon	5796052	5796093	.	-	.	ID=id35;Parent=rna1;Dbxref=GeneID:57101,Genbank:NM_001278596.1,HGNC:HGNC:1183,MIM:610109;gbkey=mRNA;gene=ANO2;product=anoctamin 2%2C calcium activated chloride channel%2C transcript variant 1;transcript_id=gi|515870433
NT_009759.17	BestRefSeq	exon	5789507	5789571	.	-	.	ID=id36;Parent=rna1;Dbxref=GeneID:57101,Genbank:NM_001278596.1,HGNC:HGNC:1183,MIM:610109;gbkey=mRNA;gene=ANO2;product=anoctamin 2%2C calcium activated chloride channel%2C transcript variant 1;transcript_id=gi|515870433
NT_009759.17	BestRefSeq	exon	5740836	5740970	.	-	.	ID=id37;Parent=rna1;Dbxref=GeneID:57101,Genbank:NM_001278596.1,HGNC:HGNC:1183,MIM:610109;gbkey=mRNA;gene=ANO2;product=anoctamin 2%2C calcium activated chloride channel%2C transcript variant 1;transcript_id=gi|515870433
NT_009759.17	BestRefSeq	exon	5734157	5734317	.	-	.	ID=id38;Parent=rna1;Dbxref=GeneID:57101,Genbank:NM_001278596.1,HGNC:HGNC:1183,MIM:610109;gbkey=mRNA;gene=ANO2;product=anoctamin 2%2C calcium activated chloride channel%2C transcript variant 1;transcript_id=gi|515870433
NT_009759.17	BestRefSeq	exon	5729317	5729399	.	-	.	ID=id39;Parent=rna1;Dbxref=GeneID:57101,Genbank:NM_001278596.1,HGNC:HGNC:1183,MIM:610109;gbkey=mRNA;gene=ANO2;product=anoctamin 2%2C calcium activated chloride channel%2C transcript variant 1;transcript_id=gi|515870433
NT_009759.17	BestRefSeq	exon	5722866	5722877	.	-	.	ID=id40;Parent=rna1;Dbxref=GeneID:57101,Genbank:NM_001278596.1,HGNC:HGNC:1183,MIM:610109;gbkey=mRNA;gene=ANO2;product=anoctamin 2%2C calcium activated chloride channel%2C transcript variant 1;transcript_id=gi|515870433
NT_009759.17	BestRefSeq	exon	5722520	5722630	.	-	.	ID=id41;Parent=rna1;Dbxref=GeneID:57101,Genbank:NM_001278596.1,HGNC:HGNC:1183,MIM:610109;gbkey=mRNA;gene=ANO2;product=anoctamin 2%2C calcium activated chloride channel%2C transcript variant 1;transcript_id=gi|515870433
NT_009759.17	BestRefSeq	exon	5637727	5637801	.	-	.	ID=id42;Parent=rna1;Dbxref=GeneID:57101,Genbank:NM_001278596.1,HGNC:HGNC:1183,MIM:610109;gbkey=mRNA;gene=ANO2;product=anoctamin 2%2C calcium activated chloride channel%2C transcript variant 1;transcript_id=gi|515870433
NT_009759.17	BestRefSeq	exon	5625152	5625347	.	-	.	ID=id43;Parent=rna1;Dbxref=GeneID:57101,Genbank:NM_001278596.1,HGNC:HGNC:1183,MIM:610109;gbkey=mRNA;gene=ANO2;product=anoctamin 2%2C calcium activated chloride channel%2C transcript variant 1;transcript_id=gi|515870433
NT_009759.17	BestRefSeq	exon	5605186	5605297	.	-	.	ID=id44;Parent=rna1;Dbxref=GeneID:57101,Genbank:NM_001278596.1,HGNC:HGNC:1183,MIM:610109;gbkey=mRNA;gene=ANO2;product=anoctamin 2%2C calcium activated chloride channel%2C transcript variant 1;transcript_id=gi|515870433
NT_009759.17	BestRefSeq	exon	5602901	5602958	.	-	.	ID=id45;Parent=rna1;Dbxref=GeneID:57101,Genbank:NM_001278596.1,HGNC:HGNC:1183,MIM:610109;gbkey=mRNA;gene=ANO2;product=anoctamin 2%2C calcium activated chloride channel%2C transcript variant 1;transcript_id=gi|515870433
NT_009759.17	BestRefSeq	exon	5602656	5602756	.	-	.	ID=id46;Parent=rna1;Dbxref=GeneID:57101,Genbank:NM_001278596.1,HGNC:HGNC:1183,MIM:610109;gbkey=mRNA;gene=ANO2;product=anoctamin 2%2C calcium activated chloride channel%2C transcript variant 1;transcript_id=gi|515870433
NT_009759.17	BestRefSeq	exon	5589484	5589629	.	-	.	ID=id47;Parent=rna1;Dbxref=GeneID:57101,Genbank:NM_001278596.1,HGNC:HGNC:1183,MIM:610109;gbkey=mRNA;gene=ANO2;product=anoctamin 2%2C calcium activated chloride channel%2C transcript variant 1;transcript_id=gi|515870433
NT_009759.17	BestRefSeq	exon	5568366	5568518	.	-	.	ID=id48;Parent=rna1;Dbxref=GeneID:57101,Genbank:NM_001278596.1,HGNC:HGNC:1183,MIM:610109;gbkey=mRNA;gene=ANO2;product=anoctamin 2%2C calcium activated chloride channel%2C transcript variant 1;transcript_id=gi|515870433
NT_009759.17	BestRefSeq	exon	5567955	5568007	.	-	.	ID=id49;Parent=rna1;Dbxref=GeneID:57101,Genbank:NM_001278596.1,HGNC:HGNC:1183,MIM:610109;gbkey=mRNA;gene=ANO2;product=anoctamin 2%2C calcium activated chloride channel%2C transcript variant 1;transcript_id=gi|515870433
NT_009759.17	BestRefSeq	exon	5565834	5566015	.	-	.	ID=id50;Parent=rna1;Dbxref=GeneID:57101,Genbank:NM_001278596.1,HGNC:HGNC:1183,MIM:610109;gbkey=mRNA;gene=ANO2;product=anoctamin 2%2C calcium activated chloride channel%2C transcript variant 1;transcript_id=gi|515870433
NT_009759.17	BestRefSeq	exon	5555558	5555663	.	-	.	ID=id51;Parent=rna1;Dbxref=GeneID:57101,Genbank:NM_001278596.1,HGNC:HGNC:1183,MIM:610109;gbkey=mRNA;gene=ANO2;product=anoctamin 2%2C calcium activated chloride channel%2C transcript variant 1;transcript_id=gi|515870433
NT_009759.17	BestRefSeq	exon	5552651	5553568	.	-	.	ID=id52;Parent=rna1;Dbxref=GeneID:57101,Genbank:NM_001278596.1,HGNC:HGNC:1183,MIM:610109;gbkey=mRNA;gene=ANO2;product=anoctamin 2%2C calcium activated chloride channel%2C transcript variant 1;transcript_id=gi|515870433
NT_009759.17	Curated Genomic	CDS	5935196	5935217	.	-	0	ID=cds0;Parent=rna0;Dbxref=GeneID:57101,Genbank:NP_001265525.1,HGNC:HGNC:1183,MIM:610109;Name=NP_001265525.1;Note=isoform 1 is encoded by transcript variant 1;gbkey=CDS;gene=ANO2;product=anoctamin-2 isoform 1;protein_id=NP_001265525.1
NT_009759.17	Curated Genomic	CDS	5912620	5912804	.	-	2	ID=cds0;Parent=rna0;Dbxref=GeneID:57101,Genbank:NP_001265525.1,HGNC:HGNC:1183,MIM:610109;Name=NP_001265525.1;Note=isoform 1 is encoded by transcript variant 1;gbkey=CDS;gene=ANO2;product=anoctamin-2 isoform 1;protein_id=NP_001265525.1
NT_009759.17	Curated Genomic	CDS	5911040	5911366	.	-	0	ID=cds0;Parent=rna0;Dbxref=GeneID:57101,Genbank:NP_001265525.1,HGNC:HGNC:1183,MIM:610109;Name=NP_001265525.1;Note=isoform 1 is encoded by transcript variant 1;gbkey=CDS;gene=ANO2;product=anoctamin-2 isoform 1;protein_id=NP_001265525.1
NT_009759.17	Curated Genomic	CDS	5844043	5844141	.	-	0	ID=cds0;Parent=rna0;Dbxref=GeneID:57101,Genbank:NP_001265525.1,HGNC:HGNC:1183,MIM:610109;Name=NP_001265525.1;Note=isoform 1 is encoded by transcript variant 1;gbkey=CDS;gene=ANO2;product=anoctamin-2 isoform 1;protein_id=NP_001265525.1
NT_009759.17	Curated Genomic	CDS	5841957	5841959	.	-	0	ID=cds0;Parent=rna0;Dbxref=GeneID:57101,Genbank:NP_001265525.1,HGNC:HGNC:1183,MIM:610109;Name=NP_001265525.1;Note=isoform 1 is encoded by transcript variant 1;gbkey=CDS;gene=ANO2;product=anoctamin-2 isoform 1;protein_id=NP_001265525.1
NT_009759.17	Curated Genomic	CDS	5822452	5822603	.	-	0	ID=cds0;Parent=rna0;Dbxref=GeneID:57101,Genbank:NP_001265525.1,HGNC:HGNC:1183,MIM:610109;Name=NP_001265525.1;Note=isoform 1 is encoded by transcript variant 1;gbkey=CDS;gene=ANO2;product=anoctamin-2 isoform 1;protein_id=NP_001265525.1
NT_009759.17	Curated Genomic	CDS	5820435	5820489	.	-	1	ID=cds0;Parent=rna0;Dbxref=GeneID:57101,Genbank:NP_001265525.1,HGNC:HGNC:1183,MIM:610109;Name=NP_001265525.1;Note=isoform 1 is encoded by transcript variant 1;gbkey=CDS;gene=ANO2;product=anoctamin-2 isoform 1;protein_id=NP_001265525.1
NT_009759.17	Curated Genomic	CDS	5817769	5817820	.	-	0	ID=cds0;Parent=rna0;Dbxref=GeneID:57101,Genbank:NP_001265525.1,HGNC:HGNC:1183,MIM:610109;Name=NP_001265525.1;Note=isoform 1 is encoded by transcript variant 1;gbkey=CDS;gene=ANO2;product=anoctamin-2 isoform 1;protein_id=NP_001265525.1
NT_009759.17	Curated Genomic	CDS	5797313	5797368	.	-	2	ID=cds0;Parent=rna0;Dbxref=GeneID:57101,Genbank:NP_001265525.1,HGNC:HGNC:1183,MIM:610109;Name=NP_001265525.1;Note=isoform 1 is encoded by transcript variant 1;gbkey=CDS;gene=ANO2;product=anoctamin-2 isoform 1;protein_id=NP_001265525.1
NT_009759.17	Curated Genomic	CDS	5796052	5796093	.	-	0	ID=cds0;Parent=rna0;Dbxref=GeneID:57101,Genbank:NP_001265525.1,HGNC:HGNC:1183,MIM:610109;Name=NP_001265525.1;Note=isoform 1 is encoded by transcript variant 1;gbkey=CDS;gene=ANO2;product=anoctamin-2 isoform 1;protein_id=NP_001265525.1
NT_009759.17	Curated Genomic	CDS	5789507	5789571	.	-	0	ID=cds0;Parent=rna0;Dbxref=GeneID:57101,Genbank:NP_001265525.1,HGNC:HGNC:1183,MIM:610109;Name=NP_001265525.1;Note=isoform 1 is encoded by transcript variant 1;gbkey=CDS;gene=ANO2;product=anoctamin-2 isoform 1;protein_id=NP_001265525.1
NT_009759.17	Curated Genomic	CDS	5740836	5740970	.	-	1	ID=cds0;Parent=rna0;Dbxref=GeneID:57101,Genbank:NP_001265525.1,HGNC:HGNC:1183,MIM:610109;Name=NP_001265525.1;Note=isoform 1 is encoded by transcript variant 1;gbkey=CDS;gene=ANO2;product=anoctamin-2 isoform 1;protein_id=NP_001265525.1
NT_009759.17	Curated Genomic	CDS	5734157	5734317	.	-	1	ID=cds0;Parent=rna0;Dbxref=GeneID:57101,Genbank:NP_001265525.1,HGNC:HGNC:1183,MIM:610109;Name=NP_001265525.1;Note=isoform 1 is encoded by transcript variant 1;gbkey=CDS;gene=ANO2;product=anoctamin-2 isoform 1;protein_id=NP_001265525.1
NT_009759.17	Curated Genomic	CDS	5729317	5729399	.	-	2	ID=cds0;Parent=rna0;Dbxref=GeneID:57101,Genbank:NP_001265525.1,HGNC:HGNC:1183,MIM:610109;Name=NP_001265525.1;Note=isoform 1 is encoded by transcript variant 1;gbkey=CDS;gene=ANO2;product=anoctamin-2 isoform 1;protein_id=NP_001265525.1
NT_009759.17	Curated Genomic	CDS	5722866	5722877	.	-	0	ID=cds0;Parent=rna0;Dbxref=GeneID:57101,Genbank:NP_001265525.1,HGNC:HGNC:1183,MIM:610109;Name=NP_001265525.1;Note=isoform 1 is encoded by transcript variant 1;gbkey=CDS;gene=ANO2;product=anoctamin-2 isoform 1;protein_id=NP_001265525.1
NT_009759.17	Curated Genomic	CDS	5722520	5722630	.	-	0	ID=cds0;Parent=rna0;Dbxref=GeneID:57101,Genbank:NP_001265525.1,HGNC:HGNC:1183,MIM:610109;Name=NP_001265525.1;Note=isoform 1 is encoded by transcript variant 1;gbkey=CDS;gene=ANO2;product=anoctamin-2 isoform 1;protein_id=NP_001265525.1
NT_009759.17	Curated Genomic	CDS	5637727	5637801	.	-	0	ID=cds0;Parent=rna0;Dbxref=GeneID:57101,Genbank:NP_001265525.1,HGNC:HGNC:1183,MIM:610109;Name=NP_001265525.1;Note=isoform 1 is encoded by transcript variant 1;gbkey=CDS;gene=ANO2;product=anoctamin-2 isoform 1;protein_id=NP_001265525.1
NT_009759.17	Curated Genomic	CDS	5625152	5625347	.	-	0	ID=cds0;Parent=rna0;Dbxref=GeneID:57101,Genbank:NP_001265525.1,HGNC:HGNC:1183,MIM:610109;Name=NP_001265525.1;Note=isoform 1 is encoded by transcript variant 1;gbkey=CDS;gene=ANO2;product=anoctamin-2 isoform 1;protein_id=NP_001265525.1
NT_009759.17	Curated Genomic	CDS	5605186	5605297	.	-	2	ID=cds0;Parent=rna0;Dbxref=GeneID:57101,Genbank:NP_001265525.1,HGNC:HGNC:1183,MIM:610109;Name=NP_001265525.1;Note=isoform 1 is encoded by transcript variant 1;gbkey=CDS;gene=ANO2;product=anoctamin-2 isoform 1;protein_id=NP_001265525.1
NT_009759.17	Curated Genomic	CDS	5602901	5602958	.	-	1	ID=cds0;Parent=rna0;Dbxref=GeneID:57101,Genbank:NP_001265525.1,HGNC:HGNC:1183,MIM:610109;Name=NP_001265525.1;Note=isoform 1 is encoded by transcript variant 1;gbkey=CDS;gene=ANO2;product=anoctamin-2 isoform 1;protein_id=NP_001265525.1
NT_009759.17	Curated Genomic	CDS	5602656	5602756	.	-	0	ID=cds0;Parent=rna0;Dbxref=GeneID:57101,Genbank:NP_001265525.1,HGNC:HGNC:1183,MIM:610109;Name=NP_001265525.1;Note=isoform 1 is encoded by transcript variant 1;gbkey=CDS;gene=ANO2;product=anoctamin-2 isoform 1;protein_id=NP_001265525.1
NT_009759.17	Curated Genomic	CDS	5589484	5589629	.	-	1	ID=cds0;Parent=rna0;Dbxref=GeneID:57101,Genbank:NP_001265525.1,HGNC:HGNC:1183,MIM:610109;Name=NP_001265525.1;Note=isoform 1 is encoded by transcript variant 1;gbkey=CDS;gene=ANO2;product=anoctamin-2 isoform 1;protein_id=NP_001265525.1
NT_009759.17	Curated Genomic	CDS	5568366	5568518	.	-	2	ID=cds0;Parent=rna0;Dbxref=GeneID:57101,Genbank:NP_001265525.1,HGNC:HGNC:1183,MIM:610109;Name=NP_001265525.1;Note=isoform 1 is encoded by transcript variant 1;gbkey=CDS;gene=ANO2;product=anoctamin-2 isoform 1;protein_id=NP_001265525.1
NT_009759.17	Curated Genomic	CDS	5567955	5568007	.	-	2	ID=cds0;Parent=rna0;Dbxref=GeneID:57101,Genbank:NP_001265525.1,HGNC:HGNC:1183,MIM:610109;Name=NP_001265525.1;Note=isoform 1 is encoded by transcript variant 1;gbkey=CDS;gene=ANO2;product=anoctamin-2 isoform 1;protein_id=NP_001265525.1
NT_009759.17	Curated Genomic	CDS	5565834	5566015	.	-	0	ID=cds0;Parent=rna0;Dbxref=GeneID:57101,Genbank:NP_001265525.1,HGNC:HGNC:1183,MIM:610109;Name=NP_001265525.1;Note=isoform 1 is encoded by transcript variant 1;gbkey=CDS;gene=ANO2;product=anoctamin-2 isoform 1;protein_id=NP_001265525.1
NT_009759.17	Curated Genomic	CDS	5555558	5555663	.	-	1	ID=cds0;Parent=rna0;Dbxref=GeneID:57101,Genbank:NP_001265525.1,HGNC:HGNC:1183,MIM:610109;Name=NP_001265525.1;Note=isoform 1 is encoded by transcript variant 1;gbkey=CDS;gene=ANO2;product=anoctamin-2 isoform 1;protein_id=NP_001265525.1
NT_009759.17	Curated Genomic	CDS	5553299	5553568	.	-	0	ID=cds0;Parent=rna0;Dbxref=GeneID:57101,Genbank:NP_001265525.1,HGNC:HGNC:1183,MIM:610109;Name=NP_001265525.1;Note=isoform 1 is encoded by transcript variant 1;gbkey=CDS;gene=ANO2;product=anoctamin-2 isoform 1;protein_id=NP_001265525.1
NT_009759.17	BestRefSeq	CDS	5935196	5935217	.	-	0	ID=cds1;Parent=rna1;Dbxref=GeneID:57101,Genbank:NP_001265525.1,HGNC:HGNC:1183,MIM:610109;Name=NP_001265525.1;Note=isoform 1 is encoded by transcript variant 1;gbkey=CDS;gene=ANO2;product=anoctamin-2 isoform 1;protein_id=NP_001265525.1
NT_009759.17	BestRefSeq	CDS	5912620	5912804	.	-	2	ID=cds1;Parent=rna1;Dbxref=GeneID:57101,Genbank:NP_001265525.1,HGNC:HGNC:1183,MIM:610109;Name=NP_001265525.1;Note=isoform 1 is encoded by transcript variant 1;gbkey=CDS;gene=ANO2;product=anoctamin-2 isoform 1;protein_id=NP_001265525.1
NT_009759.17	BestRefSeq	CDS	5911040	5911366	.	-	0	ID=cds1;Parent=rna1;Dbxref=GeneID:57101,Genbank:NP_001265525.1,HGNC:HGNC:1183,MIM:610109;Name=NP_001265525.1;Note=isoform 1 is encoded by transcript variant 1;gbkey=CDS;gene=ANO2;product=anoctamin-2 isoform 1;protein_id=NP_001265525.1
NT_009759.17	BestRefSeq	CDS	5844042	5844141	.	-	0	ID=cds1;Parent=rna1;Dbxref=GeneID:57101,Genbank:NP_001265525.1,HGNC:HGNC:1183,MIM:610109;Name=NP_001265525.1;Note=isoform 1 is encoded by transcript variant 1;gbkey=CDS;gene=ANO2;product=anoctamin-2 isoform 1;protein_id=NP_001265525.1
NT_009759.17	BestRefSeq	CDS	5822452	5822605	.	-	2	ID=cds1;Parent=rna1;Dbxref=GeneID:57101,Genbank:NP_001265525.1,HGNC:HGNC:1183,MIM:610109;Name=NP_001265525.1;Note=isoform 1 is encoded by transcript variant 1;gbkey=CDS;gene=ANO2;product=anoctamin-2 isoform 1;protein_id=NP_001265525.1
NT_009759.17	BestRefSeq	CDS	5820435	5820489	.	-	1	ID=cds1;Parent=rna1;Dbxref=GeneID:57101,Genbank:NP_001265525.1,HGNC:HGNC:1183,MIM:610109;Name=NP_001265525.1;Note=isoform 1 is encoded by transcript variant 1;gbkey=CDS;gene=ANO2;product=anoctamin-2 isoform 1;protein_id=NP_001265525.1
NT_009759.17	BestRefSeq	CDS	5817769	5817820	.	-	0	ID=cds1;Parent=rna1;Dbxref=GeneID:57101,Genbank:NP_001265525.1,HGNC:HGNC:1183,MIM:610109;Name=NP_001265525.1;Note=isoform 1 is encoded by transcript variant 1;gbkey=CDS;gene=ANO2;product=anoctamin-2 isoform 1;protein_id=NP_001265525.1
NT_009759.17	BestRefSeq	CDS	5797313	5797368	.	-	2	ID=cds1;Parent=rna1;Dbxref=GeneID:57101,Genbank:NP_001265525.1,HGNC:HGNC:1183,MIM:610109;Name=NP_001265525.1;Note=isoform 1 is encoded by transcript variant 1;gbkey=CDS;gene=ANO2;product=anoctamin-2 isoform 1;protein_id=NP_001265525.1
NT_009759.17	BestRefSeq	CDS	5796052	5796093	.	-	0	ID=cds1;Parent=rna1;Dbxref=GeneID:57101,Genbank:NP_001265525.1,HGNC:HGNC:1183,MIM:610109;Name=NP_001265525.1;Note=isoform 1 is encoded by transcript variant 1;gbkey=CDS;gene=ANO2;product=anoctamin-2 isoform 1;protein_id=NP_001265525.1
NT_009759.17	BestRefSeq	CDS	5789507	5789571	.	-	0	ID=cds1;Parent=rna1;Dbxref=GeneID:57101,Genbank:NP_001265525.1,HGNC:HGNC:1183,MIM:610109;Name=NP_001265525.1;Note=isoform 1 is encoded by transcript variant 1;gbkey=CDS;gene=ANO2;product=anoctamin-2 isoform 1;protein_id=NP_001265525.1
NT_009759.17	BestRefSeq	CDS	5740836	5740970	.	-	1	ID=cds1;Parent=rna1;Dbxref=GeneID:57101,Genbank:NP_001265525.1,HGNC:HGNC:1183,MIM:610109;Name=NP_001265525.1;Note=isoform 1 is encoded by transcript variant 1;gbkey=CDS;gene=ANO2;product=anoctamin-2 isoform 1;protein_id=NP_001265525.1
NT_009759.17	BestRefSeq	CDS	5734157	5734317	.	-	1	ID=cds1;Parent=rna1;Dbxref=GeneID:57101,Genbank:NP_001265525.1,HGNC:HGNC:1183,MIM:610109;Name=NP_001265525.1;Note=isoform 1 is encoded by transcript variant 1;gbkey=CDS;gene=ANO2;product=anoctamin-2 isoform 1;protein_id=NP_001265525.1
NT_009759.17	BestRefSeq	CDS	5729317	5729399	.	-	2	ID=cds1;Parent=rna1;Dbxref=GeneID:57101,Genbank:NP_001265525.1,HGNC:HGNC:1183,MIM:610109;Name=NP_001265525.1;Note=isoform 1 is encoded by transcript variant 1;gbkey=CDS;gene=ANO2;product=anoctamin-2 isoform 1;protein_id=NP_001265525.1
NT_009759.17	BestRefSeq	CDS	5722866	5722877	.	-	0	ID=cds1;Parent=rna1;Dbxref=GeneID:57101,Genbank:NP_001265525.1,HGNC:HGNC:1183,MIM:610109;Name=NP_001265525.1;Note=isoform 1 is encoded by transcript variant 1;gbkey=CDS;gene=ANO2;product=anoctamin-2 isoform 1;protein_id=NP_001265525.1
NT_009759.17	BestRefSeq	CDS	5722520	5722630	.	-	0	ID=cds1;Parent=rna1;Dbxref=GeneID:57101,Genbank:NP_001265525.1,HGNC:HGNC:1183,MIM:610109;Name=NP_001265525.1;Note=isoform 1 is encoded by transcript variant 1;gbkey=CDS;gene=ANO2;product=anoctamin-2 isoform 1;protein_id=NP_001265525.1
NT_009759.17	BestRefSeq	CDS	5637727	5637801	.	-	0	ID=cds1;Parent=rna1;Dbxref=GeneID:57101,Genbank:NP_001265525.1,HGNC:HGNC:1183,MIM:610109;Name=NP_001265525.1;Note=isoform 1 is encoded by transcript variant 1;gbkey=CDS;gene=ANO2;product=anoctamin-2 isoform 1;protein_id=NP_001265525.1
NT_009759.17	BestRefSeq	CDS	5625152	5625347	.	-	0	ID=cds1;Parent=rna1;Dbxref=GeneID:57101,Genbank:NP_001265525.1,HGNC:HGNC:1183,MIM:610109;Name=NP_001265525.1;Note=isoform 1 is encoded by transcript variant 1;gbkey=CDS;gene=ANO2;product=anoctamin-2 isoform 1;protein_id=NP_001265525.1
NT_009759.17	BestRefSeq	CDS	5605186	5605297	.	-	2	ID=cds1;Parent=rna1;Dbxref=GeneID:57101,Genbank:NP_001265525.1,HGNC:HGNC:1183,MIM:610109;Name=NP_001265525.1;Note=isoform 1 is encoded by transcript variant 1;gbkey=CDS;gene=ANO2;product=anoctamin-2 isoform 1;protein_id=NP_001265525.1
NT_009759.17	BestRefSeq	CDS	5602901	5602958	.	-	1	ID=cds1;Parent=rna1;Dbxref=GeneID:57101,Genbank:NP_001265525.1,HGNC:HGNC:1183,MIM:610109;Name=NP_001265525.1;Note=isoform 1 is encoded by transcript variant 1;gbkey=CDS;gene=ANO2;product=anoctamin-2 isoform 1;protein_id=NP_001265525.1
NT_009759.17	BestRefSeq	CDS	5602656	5602756	.	-	0	ID=cds1;Parent=rna1;Dbxref=GeneID:57101,Genbank:NP_001265525.1,HGNC:HGNC:1183,MIM:610109;Name=NP_001265525.1;Note=isoform 1 is encoded by transcript variant 1;gbkey=CDS;gene=ANO2;product=anoctamin-2 isoform 1;protein_id=NP_001265525.1
NT_009759.17	BestRefSeq	CDS	5589484	5589629	.	-	1	ID=cds1;Parent=rna1;Dbxref=GeneID:57101,Genbank:NP_001265525.1,HGNC:HGNC:1183,MIM:610109;Name=NP_001265525.1;Note=isoform 1 is encoded by transcript variant 1;gbkey=CDS;gene=ANO2;product=anoctamin-2 isoform 1;protein_id=NP_001265525.1
NT_009759.17	BestRefSeq	CDS	5568366	5568518	.	-	2	ID=cds1;Parent=rna1;Dbxref=GeneID:57101,Genbank:NP_001265525.1,HGNC:HGNC:1183,MIM:610109;Name=NP_001265525.1;Note=isoform 1 is encoded by transcript variant 1;gbkey=CDS;gene=ANO2;product=anoctamin-2 isoform 1;protein_id=NP_001265525.1
NT_009759.17	BestRefSeq	CDS	5567955	5568007	.	-	2	ID=cds1;Parent=rna1;Dbxref=GeneID:57101,Genbank:NP_001265525.1,HGNC:HGNC:1183,MIM:610109;Name=NP_001265525.1;Note=isoform 1 is encoded by transcript variant 1;gbkey=CDS;gene=ANO2;product=anoctamin-2 isoform 1;protein_id=NP_001265525.1
NT_009759.17	BestRefSeq	CDS	5565834	5566015	.	-	0	ID=cds1;Parent=rna1;Dbxref=GeneID:57101,Genbank:NP_001265525.1,HGNC:HGNC:1183,MIM:610109;Name=NP_001265525.1;Note=isoform 1 is encoded by transcript variant 1;gbkey=CDS;gene=ANO2;product=anoctamin-2 isoform 1;protein_id=NP_001265525.1
NT_009759.17	BestRefSeq	CDS	5555558	5555663	.	-	1	ID=cds1;Parent=rna1;Dbxref=GeneID:57101,Genbank:NP_001265525.1,HGNC:HGNC:1183,MIM:610109;Name=NP_001265525.1;Note=isoform 1 is encoded by transcript variant 1;gbkey=CDS;gene=ANO2;product=anoctamin-2 isoform 1;protein_id=NP_001265525.1
NT_009759.17	BestRefSeq	CDS	5553299	5553568	.	-	0	ID=cds1;Parent=rna1;Dbxref=GeneID:57101,Genbank:NP_001265525.1,HGNC:HGNC:1183,MIM:610109;Name=NP_001265525.1;Note=isoform 1 is encoded by transcript variant 1;gbkey=CDS;gene=ANO2;product=anoctamin-2 isoform 1;protein_id=NP_001265525.1
###
NT_009759.17	BestRefSeq	gene	5552651	5936232	.	-	.	ID=gene2;Dbxref=GeneID:57101,HGNC:HGNC:1183,MIM:610109;Name=ANO2;description=anoctamin 2%2C calcium activated chloride channel;gbkey=Gene;gene=ANO2;gene_synonym=C12orf3,TMEM16B
NT_009759.17	Curated Genomic	gene	5552651	5936232	.	-	.	ID=gene3;Dbxref=GeneID:57101,HGNC:HGNC:1183,MIM:610109;Name=ANO2;description=anoctamin 2;gbkey=Gene;gene=ANO2;gene_synonym=C12orf3,TMEM16B
NT_009759.17	Curated Genomic	mRNA	5552651	5936232	.	-	.	ID=rna2;Parent=gene3;Dbxref=GeneID:57101,Genbank:NM_001278597.1,HGNC:HGNC:1183,MIM:610109;Name=gi|515870520;gbkey=mRNA;gene=ANO2;product=anoctamin 2%2C transcript variant 2;transcript_id=gi|515870520
NT_009759.17	Curated Genomic	exon	5936151	5936232	.	-	.	ID=id53;Parent=rna2;Dbxref=GeneID:57101,Genbank:NM_001278597.1,HGNC:HGNC:1183,MIM:610109;gbkey=mRNA;gene=ANO2;product=anoctamin 2%2C transcript variant 2;transcript_id=gi|515870520
NT_009759.17	Curated Genomic	exon	5912620	5912804	.	-	.	ID=id54;Parent=rna2;Dbxref=GeneID:57101,Genbank:NM_001278597.1,HGNC:HGNC:1183,MIM:610109;gbkey=mRNA;gene=ANO2;product=anoctamin 2%2C transcript variant 2;transcript_id=gi|515870520
NT_009759.17	Curated Genomic	exon	5911040	5911366	.	-	.	ID=id55;Parent=rna2;Dbxref=GeneID:57101,Genbank:NM_001278597.1,HGNC:HGNC:1183,MIM:610109;gbkey=mRNA;gene=ANO2;product=anoctamin 2%2C transcript variant 2;transcript_id=gi|515870520
NT_009759.17	Curated Genomic	exon	5844043	5844141	.	-	.	ID=id56;Parent=rna2;Dbxref=GeneID:57101,Genbank:NM_001278597.1,HGNC:HGNC:1183,MIM:610109;gbkey=mRNA;gene=ANO2;product=anoctamin 2%2C transcript variant 2;transcript_id=gi|515870520
NT_009759.17	Curated Genomic	exon	5841957	5841959	.	-	.	ID=id57;Parent=rna2;Dbxref=GeneID:57101,Genbank:NM_001278597.1,HGNC:HGNC:1183,MIM:610109;gbkey=mRNA;gene=ANO2;product=anoctamin 2%2C transcript variant 2;transcript_id=gi|515870520
NT_009759.17	Curated Genomic	exon	5822452	5822603	.	-	.	ID=id58;Parent=rna2;Dbxref=GeneID:57101,Genbank:NM_001278597.1,HGNC:HGNC:1183,MIM:610109;gbkey=mRNA;gene=ANO2;product=anoctamin 2%2C transcript variant 2;transcript_id=gi|515870520
NT_009759.17	Curated Genomic	exon	5820435	5820489	.	-	.	ID=id59;Parent=rna2;Dbxref=GeneID:57101,Genbank:NM_001278597.1,HGNC:HGNC:1183,MIM:610109;gbkey=mRNA;gene=ANO2;product=anoctamin 2%2C transcript variant 2;transcript_id=gi|515870520
NT_009759.17	Curated Genomic	exon	5817769	5817820	.	-	.	ID=id60;Parent=rna2;Dbxref=GeneID:57101,Genbank:NM_001278597.1,HGNC:HGNC:1183,MIM:610109;gbkey=mRNA;gene=ANO2;product=anoctamin 2%2C transcript variant 2;transcript_id=gi|515870520
NT_009759.17	Curated Genomic	exon	5797313	5797368	.	-	.	ID=id61;Parent=rna2;Dbxref=GeneID:57101,Genbank:NM_001278597.1,HGNC:HGNC:1183,MIM:610109;gbkey=mRNA;gene=ANO2;product=anoctamin 2%2C transcript variant 2;transcript_id=gi|515870520
NT_009759.17	Curated Genomic	exon	5796052	5796093	.	-	.	ID=id62;Parent=rna2;Dbxref=GeneID:57101,Genbank:NM_001278597.1,HGNC:HGNC:1183,MIM:610109;gbkey=mRNA;gene=ANO2;product=anoctamin 2%2C transcript variant 2;transcript_id=gi|515870520
NT_009759.17	Curated Genomic	exon	5789507	5789571	.	-	.	ID=id63;Parent=rna2;Dbxref=GeneID:57101,Genbank:NM_001278597.1,HGNC:HGNC:1183,MIM:610109;gbkey=mRNA;gene=ANO2;product=anoctamin 2%2C transcript variant 2;transcript_id=gi|515870520
NT_009759.17	Curated Genomic	exon	5740836	5740970	.	-	.	ID=id64;Parent=rna2;Dbxref=GeneID:57101,Genbank:NM_001278597.1,HGNC:HGNC:1183,MIM:610109;gbkey=mRNA;gene=ANO2;product=anoctamin 2%2C transcript variant 2;transcript_id=gi|515870520
NT_009759.17	Curated Genomic	exon	5734157	5734317	.	-	.	ID=id65;Parent=rna2;Dbxref=GeneID:57101,Genbank:NM_001278597.1,HGNC:HGNC:1183,MIM:610109;gbkey=mRNA;gene=ANO2;product=anoctamin 2%2C transcript variant 2;transcript_id=gi|515870520
NT_009759.17	Curated Genomic	exon	5729317	5729399	.	-	.	ID=id66;Parent=rna2;Dbxref=GeneID:57101,Genbank:NM_001278597.1,HGNC:HGNC:1183,MIM:610109;gbkey=mRNA;gene=ANO2;product=anoctamin 2%2C transcript variant 2;transcript_id=gi|515870520
NT_009759.17	Curated Genomic	exon	5722866	5722877	.	-	.	ID=id67;Parent=rna2;Dbxref=GeneID:57101,Genbank:NM_001278597.1,HGNC:HGNC:1183,MIM:610109;gbkey=mRNA;gene=ANO2;product=anoctamin 2%2C transcript variant 2;transcript_id=gi|515870520
NT_009759.17	Curated Genomic	exon	5722520	5722630	.	-	.	ID=id68;Parent=rna2;Dbxref=GeneID:57101,Genbank:NM_001278597.1,HGNC:HGNC:1183,MIM:610109;gbkey=mRNA;gene=ANO2;product=anoctamin 2%2C transcript variant 2;transcript_id=gi|515870520
NT_009759.17	Curated Genomic	exon	5637727	5637801	.	-	.	ID=id69;Parent=rna2;Dbxref=GeneID:57101,Genbank:NM_001278597.1,HGNC:HGNC:1183,MIM:610109;gbkey=mRNA;gene=ANO2;product=anoctamin 2%2C transcript variant 2;transcript_id=gi|515870520
NT_009759.17	Curated Genomic	exon	5625152	5625347	.	-	.	ID=id70;Parent=rna2;Dbxref=GeneID:57101,Genbank:NM_001278597.1,HGNC:HGNC:1183,MIM:610109;gbkey=mRNA;gene=ANO2;product=anoctamin 2%2C transcript variant 2;transcript_id=gi|515870520
NT_009759.17	Curated Genomic	exon	5605186	5605297	.	-	.	ID=id71;Parent=rna2;Dbxref=GeneID:57101,Genbank:NM_001278597.1,HGNC:HGNC:1183,MIM:610109;gbkey=mRNA;gene=ANO2;product=anoctamin 2%2C transcript variant 2;transcript_id=gi|515870520
NT_009759.17	Curated Genomic	exon	5602901	5602958	.	-	.	ID=id72;Parent=rna2;Dbxref=GeneID:57101,Genbank:NM_001278597.1,HGNC:HGNC:1183,MIM:610109;gbkey=mRNA;gene=ANO2;product=anoctamin 2%2C transcript variant 2;transcript_id=gi|515870520
NT_009759.17	Curated Genomic	exon	5602656	5602756	.	-	.	ID=id73;Parent=rna2;Dbxref=GeneID:57101,Genbank:NM_001278597.1,HGNC:HGNC:1183,MIM:610109;gbkey=mRNA;gene=ANO2;product=anoctamin 2%2C transcript variant 2;transcript_id=gi|515870520
NT_009759.17	Curated Genomic	exon	5589484	5589629	.	-	.	ID=id74;Parent=rna2;Dbxref=GeneID:57101,Genbank:NM_001278597.1,HGNC:HGNC:1183,MIM:610109;gbkey=mRNA;gene=ANO2;product=anoctamin 2%2C transcript variant 2;transcript_id=gi|515870520
NT_009759.17	Curated Genomic	exon	5568366	5568518	.	-	.	ID=id75;Parent=rna2;Dbxref=GeneID:57101,Genbank:NM_001278597.1,HGNC:HGNC:1183,MIM:610109;gbkey=mRNA;gene=ANO2;product=anoctamin 2%2C transcript variant 2;transcript_id=gi|515870520
NT_009759.17	Curated Genomic	exon	5567955	5568007	.	-	.	ID=id76;Parent=rna2;Dbxref=GeneID:57101,Genbank:NM_001278597.1,HGNC:HGNC:1183,MIM:610109;gbkey=mRNA;gene=ANO2;product=anoctamin 2%2C transcript variant 2;transcript_id=gi|515870520
NT_009759.17	Curated Genomic	exon	5565834	5566015	.	-	.	ID=id77;Parent=rna2;Dbxref=GeneID:57101,Genbank:NM_001278597.1,HGNC:HGNC:1183,MIM:610109;gbkey=mRNA;gene=ANO2;product=anoctamin 2%2C transcript variant 2;transcript_id=gi|515870520
NT_009759.17	Curated Genomic	exon	5555558	5555663	.	-	.	ID=id78;Parent=rna2;Dbxref=GeneID:57101,Genbank:NM_001278597.1,HGNC:HGNC:1183,MIM:610109;gbkey=mRNA;gene=ANO2;product=anoctamin 2%2C transcript variant 2;transcript_id=gi|515870520
NT_009759.17	Curated Genomic	exon	5552651	5553568	.	-	.	ID=id79;Parent=rna2;Dbxref=GeneID:57101,Genbank:NM_001278597.1,HGNC:HGNC:1183,MIM:610109;gbkey=mRNA;gene=ANO2;product=anoctamin 2%2C transcript variant 2;transcript_id=gi|515870520
NT_009759.17	BestRefSeq	mRNA	5552651	5936232	.	-	.	ID=rna3;Parent=gene2;Dbxref=GeneID:57101,Genbank:NM_001278597.1,HGNC:HGNC:1183,MIM:610109;Name=gi|515870520;gbkey=mRNA;gene=ANO2;product=anoctamin 2%2C calcium activated chloride channel%2C transcript variant 2;transcript_id=gi|515870520
NT_009759.17	BestRefSeq	exon	5936151	5936232	.	-	.	ID=id80;Parent=rna3;Dbxref=GeneID:57101,Genbank:NM_001278597.1,HGNC:HGNC:1183,MIM:610109;gbkey=mRNA;gene=ANO2;product=anoctamin 2%2C calcium activated chloride channel%2C transcript variant 2;transcript_id=gi|515870520
NT_009759.17	BestRefSeq	exon	5912620	5912804	.	-	.	ID=id81;Parent=rna3;Dbxref=GeneID:57101,Genbank:NM_001278597.1,HGNC:HGNC:1183,MIM:610109;gbkey=mRNA;gene=ANO2;product=anoctamin 2%2C calcium activated chloride channel%2C transcript variant 2;transcript_id=gi|515870520
NT_009759.17	BestRefSeq	exon	5911040	5911366	.	-	.	ID=id82;Parent=rna3;Dbxref=GeneID:57101,Genbank:NM_001278597.1,HGNC:HGNC:1183,MIM:610109;gbkey=mRNA;gene=ANO2;product=anoctamin 2%2C calcium activated chloride channel%2C transcript variant 2;transcript_id=gi|515870520
NT_009759.17	BestRefSeq	exon	5844042	5844141	.	-	.	ID=id83;Parent=rna3;Dbxref=GeneID:57101,Genbank:NM_001278597.1,HGNC:HGNC:1183,MIM:610109;gbkey=mRNA;gene=ANO2;product=anoctamin 2%2C calcium activated chloride channel%2C transcript variant 2;transcript_id=gi|515870520
NT_009759.17	BestRefSeq	exon	5822452	5822605	.	-	.	ID=id84;Parent=rna3;Dbxref=GeneID:57101,Genbank:NM_001278597.1,HGNC:HGNC:1183,MIM:610109;gbkey=mRNA;gene=ANO2;product=anoctamin 2%2C calcium activated chloride channel%2C transcript variant 2;transcript_id=gi|515870520
NT_009759.17	BestRefSeq	exon	5820435	5820489	.	-	.	ID=id85;Parent=rna3;Dbxref=GeneID:57101,Genbank:NM_001278597.1,HGNC:HGNC:1183,MIM:610109;gbkey=mRNA;gene=ANO2;product=anoctamin 2%2C calcium activated chloride channel%2C transcript variant 2;transcript_id=gi|515870520
NT_009759.17	BestRefSeq	exon	5817769	5817820	.	-	.	ID=id86;Parent=rna3;Dbxref=GeneID:57101,Genbank:NM_001278597.1,HGNC:HGNC:1183,MIM:610109;gbkey=mRNA;gene=ANO2;product=anoctamin 2%2C calcium activated chloride channel%2C transcript variant 2;transcript_id=gi|515870520
NT_009759.17	BestRefSeq	exon	5797313	5797368	.	-	.	ID=id87;Parent=rna3;Dbxref=GeneID:57101,Genbank:NM_001278597.1,HGNC:HGNC:1183,MIM:610109;gbkey=mRNA;gene=ANO2;product=anoctamin 2%2C calcium activated chloride channel%2C transcript variant 2;transcript_id=gi|515870520
NT_009759.17	BestRefSeq	exon	5796052	5796093	.	-	.	ID=id88;Parent=rna3;Dbxref=GeneID:57101,Genbank:NM_001278597.1,HGNC:HGNC:1183,MIM:610109;gbkey=mRNA;gene=ANO2;product=anoctamin 2%2C calcium activated chloride channel%2C transcript variant 2;transcript_id=gi|515870520
NT_009759.17	BestRefSeq	exon	5789507	5789571	.	-	.	ID=id89;Parent=rna3;Dbxref=GeneID:57101,Genbank:NM_001278597.1,HGNC:HGNC:1183,MIM:610109;gbkey=mRNA;gene=ANO2;product=anoctamin 2%2C calcium activated chloride channel%2C transcript variant 2;transcript_id=gi|515870520
NT_009759.17	BestRefSeq	exon	5740836	5740970	.	-	.	ID=id90;Parent=rna3;Dbxref=GeneID:57101,Genbank:NM_001278597.1,HGNC:HGNC:1183,MIM:610109;gbkey=mRNA;gene=ANO2;product=anoctamin 2%2C calcium activated chloride channel%2C transcript variant 2;transcript_id=gi|515870520
NT_009759.17	BestRefSeq	exon	5734157	5734317	.	-	.	ID=id91;Parent=rna3;Dbxref=GeneID:57101,Genbank:NM_001278597.1,HGNC:HGNC:1183,MIM:610109;gbkey=mRNA;gene=ANO2;product=anoctamin 2%2C calcium activated chloride channel%2C transcript variant 2;transcript_id=gi|515870520
NT_009759.17	BestRefSeq	exon	5729317	5729399	.	-	.	ID=id92;Parent=rna3;Dbxref=GeneID:57101,Genbank:NM_001278597.1,HGNC:HGNC:1183,MIM:610109;gbkey=mRNA;gene=ANO2;product=anoctamin 2%2C calcium activated chloride channel%2C transcript variant 2;transcript_id=gi|515870520
NT_009759.17	BestRefSeq	exon	5722866	5722877	.	-	.	ID=id93;Parent=rna3;Dbxref=GeneID:57101,Genbank:NM_001278597.1,HGNC:HGNC:1183,MIM:610109;gbkey=mRNA;gene=ANO2;product=anoctamin 2%2C calcium activated chloride channel%2C transcript variant 2;transcript_id=gi|515870520
NT_009759.17	BestRefSeq	exon	5722520	5722630	.	-	.	ID=id94;Parent=rna3;Dbxref=GeneID:57101,Genbank:NM_001278597.1,HGNC:HGNC:1183,MIM:610109;gbkey=mRNA;gene=ANO2;product=anoctamin 2%2C calcium activated chloride channel%2C transcript variant 2;transcript_id=gi|515870520
NT_009759.17	BestRefSeq	exon	5637727	5637801	.	-	.	ID=id95;Parent=rna3;Dbxref=GeneID:57101,Genbank:NM_001278597.1,HGNC:HGNC:1183,MIM:610109;gbkey=mRNA;gene=ANO2;product=anoctamin 2%2C calcium activated chloride channel%2C transcript variant 2;transcript_id=gi|515870520
NT_009759.17	BestRefSeq	exon	5625152	5625347	.	-	.	ID=id96;Parent=rna3;Dbxref=GeneID:57101,Genbank:NM_001278597.1,HGNC:HGNC:1183,MIM:610109;gbkey=mRNA;gene=ANO2;product=anoctamin 2%2C calcium activated chloride channel%2C transcript variant 2;transcript_id=gi|515870520
NT_009759.17	BestRefSeq	exon	5605186	5605297	.	-	.	ID=id97;Parent=rna3;Dbxref=GeneID:57101,Genbank:NM_001278597.1,HGNC:HGNC:1183,MIM:610109;gbkey=mRNA;gene=ANO2;product=anoctamin 2%2C calcium activated chloride channel%2C transcript variant 2;transcript_id=gi|515870520
NT_009759.17	BestRefSeq	exon	5602901	5602958	.	-	.	ID=id98;Parent=rna3;Dbxref=GeneID:57101,Genbank:NM_001278597.1,HGNC:HGNC:1183,MIM:610109;gbkey=mRNA;gene=ANO2;product=anoctamin 2%2C calcium activated chloride channel%2C transcript variant 2;transcript_id=gi|515870520
NT_009759.17	BestRefSeq	exon	5602656	5602756	.	-	.	ID=id99;Parent=rna3;Dbxref=GeneID:57101,Genbank:NM_001278597.1,HGNC:HGNC:1183,MIM:610109;gbkey=mRNA;gene=ANO2;product=anoctamin 2%2C calcium activated chloride channel%2C transcript variant 2;transcript_id=gi|515870520
NT_009759.17	BestRefSeq	exon	5589484	5589629	.	-	.	ID=id100;Parent=rna3;Dbxref=GeneID:57101,Genbank:NM_001278597.1,HGNC:HGNC:1183,MIM:610109;gbkey=mRNA;gene=ANO2;product=anoctamin 2%2C calcium activated chloride channel%2C transcript variant 2;transcript_id=gi|515870520
NT_009759.17	BestRefSeq	exon	5568366	5568518	.	-	.	ID=id101;Parent=rna3;Dbxref=GeneID:57101,Genbank:NM_001278597.1,HGNC:HGNC:1183,MIM:610109;gbkey=mRNA;gene=ANO2;product=anoctamin 2%2C calcium activated chloride channel%2C transcript variant 2;transcript_id=gi|515870520
NT_009759.17	BestRefSeq	exon	5567955	5568007	.	-	.	ID=id102;Parent=rna3;Dbxref=GeneID:57101,Genbank:NM_001278597.1,HGNC:HGNC:1183,MIM:610109;gbkey=mRNA;gene=ANO2;product=anoctamin 2%2C calcium activated chloride channel%2C transcript variant 2;transcript_id=gi|515870520
NT_009759.17	BestRefSeq	exon	5565834	5566015	.	-	.	ID=id103;Parent=rna3;Dbxref=GeneID:57101,Genbank:NM_001278597.1,HGNC:HGNC:1183,MIM:610109;gbkey=mRNA;gene=ANO2;product=anoctamin 2%2C calcium activated chloride channel%2C transcript variant 2;transcript_id=gi|515870520
NT_009759.17	BestRefSeq	exon	5555558	5555663	.	-	.	ID=id104;Parent=rna3;Dbxref=GeneID:57101,Genbank:NM_001278597.1,HGNC:HGNC:1183,MIM:610109;gbkey=mRNA;gene=ANO2;product=anoctamin 2%2C calcium activated chloride channel%2C transcript variant 2;transcript_id=gi|515870520
NT_009759.17	BestRefSeq	exon	5552651	5553568	.	-	.	ID=id105;Parent=rna3;Dbxref=GeneID:57101,Genbank:NM_001278597.1,HGNC:HGNC:1183,MIM:610109;gbkey=mRNA;gene=ANO2;product=anoctamin 2%2C calcium activated chloride channel%2C transcript variant 2;transcript_id=gi|515870520
NT_009759.17	Curated Genomic	CDS	5936151	5936160	.	-	0	ID=cds2;Parent=rna2;Dbxref=CCDS:CCDS44807.1,GeneID:57101,Genbank:NP_001265526.1,HGNC:HGNC:1183,MIM:610109;Name=NP_001265526.1;Note=isoform 2 is encoded by transcript variant 2;gbkey=CDS;gene=ANO2;product=anoctamin-2 isoform 2;protein_id=NP_001265526.1
NT_009759.17	Curated Genomic	CDS	5912620	5912804	.	-	2	ID=cds2;Parent=rna2;Dbxref=CCDS:CCDS44807.1,GeneID:57101,Genbank:NP_001265526.1,HGNC:HGNC:1183,MIM:610109;Name=NP_001265526.1;Note=isoform 2 is encoded by transcript variant 2;gbkey=CDS;gene=ANO2;product=anoctamin-2 isoform 2;protein_id=NP_001265526.1
NT_009759.17	Curated Genomic	CDS	5911040	5911366	.	-	0	ID=cds2;Parent=rna2;Dbxref=CCDS:CCDS44807.1,GeneID:57101,Genbank:NP_001265526.1,HGNC:HGNC:1183,MIM:610109;Name=NP_001265526.1;Note=isoform 2 is encoded by transcript variant 2;gbkey=CDS;gene=ANO2;product=anoctamin-2 isoform 2;protein_id=NP_001265526.1
NT_009759.17	Curated Genomic	CDS	5844043	5844141	.	-	0	ID=cds2;Parent=rna2;Dbxref=CCDS:CCDS44807.1,GeneID:57101,Genbank:NP_001265526.1,HGNC:HGNC:1183,MIM:610109;Name=NP_001265526.1;Note=isoform 2 is encoded by transcript variant 2;gbkey=CDS;gene=ANO2;product=anoctamin-2 isoform 2;protein_id=NP_001265526.1
NT_009759.17	Curated Genomic	CDS	5841957	5841959	.	-	0	ID=cds2;Parent=rna2;Dbxref=CCDS:CCDS44807.1,GeneID:57101,Genbank:NP_001265526.1,HGNC:HGNC:1183,MIM:610109;Name=NP_001265526.1;Note=isoform 2 is encoded by transcript variant 2;gbkey=CDS;gene=ANO2;product=anoctamin-2 isoform 2;protein_id=NP_001265526.1
NT_009759.17	Curated Genomic	CDS	5822452	5822603	.	-	0	ID=cds2;Parent=rna2;Dbxref=CCDS:CCDS44807.1,GeneID:57101,Genbank:NP_001265526.1,HGNC:HGNC:1183,MIM:610109;Name=NP_001265526.1;Note=isoform 2 is encoded by transcript variant 2;gbkey=CDS;gene=ANO2;product=anoctamin-2 isoform 2;protein_id=NP_001265526.1
NT_009759.17	Curated Genomic	CDS	5820435	5820489	.	-	1	ID=cds2;Parent=rna2;Dbxref=CCDS:CCDS44807.1,GeneID:57101,Genbank:NP_001265526.1,HGNC:HGNC:1183,MIM:610109;Name=NP_001265526.1;Note=isoform 2 is encoded by transcript variant 2;gbkey=CDS;gene=ANO2;product=anoctamin-2 isoform 2;protein_id=NP_001265526.1
NT_009759.17	Curated Genomic	CDS	5817769	5817820	.	-	0	ID=cds2;Parent=rna2;Dbxref=CCDS:CCDS44807.1,GeneID:57101,Genbank:NP_001265526.1,HGNC:HGNC:1183,MIM:610109;Name=NP_001265526.1;Note=isoform 2 is encoded by transcript variant 2;gbkey=CDS;gene=ANO2;product=anoctamin-2 isoform 2;protein_id=NP_001265526.1
NT_009759.17	Curated Genomic	CDS	5797313	5797368	.	-	2	ID=cds2;Parent=rna2;Dbxref=CCDS:CCDS44807.1,GeneID:57101,Genbank:NP_001265526.1,HGNC:HGNC:1183,MIM:610109;Name=NP_001265526.1;Note=isoform 2 is encoded by transcript variant 2;gbkey=CDS;gene=ANO2;product=anoctamin-2 isoform 2;protein_id=NP_001265526.1
NT_009759.17	Curated Genomic	CDS	5796052	5796093	.	-	0	ID=cds2;Parent=rna2;Dbxref=CCDS:CCDS44807.1,GeneID:57101,Genbank:NP_001265526.1,HGNC:HGNC:1183,MIM:610109;Name=NP_001265526.1;Note=isoform 2 is encoded by transcript variant 2;gbkey=CDS;gene=ANO2;product=anoctamin-2 isoform 2;protein_id=NP_001265526.1
NT_009759.17	Curated Genomic	CDS	5789507	5789571	.	-	0	ID=cds2;Parent=rna2;Dbxref=CCDS:CCDS44807.1,GeneID:57101,Genbank:NP_001265526.1,HGNC:HGNC:1183,MIM:610109;Name=NP_001265526.1;Note=isoform 2 is encoded by transcript variant 2;gbkey=CDS;gene=ANO2;product=anoctamin-2 isoform 2;protein_id=NP_001265526.1
NT_009759.17	Curated Genomic	CDS	5740836	5740970	.	-	1	ID=cds2;Parent=rna2;Dbxref=CCDS:CCDS44807.1,GeneID:57101,Genbank:NP_001265526.1,HGNC:HGNC:1183,MIM:610109;Name=NP_001265526.1;Note=isoform 2 is encoded by transcript variant 2;gbkey=CDS;gene=ANO2;product=anoctamin-2 isoform 2;protein_id=NP_001265526.1
NT_009759.17	Curated Genomic	CDS	5734157	5734317	.	-	1	ID=cds2;Parent=rna2;Dbxref=CCDS:CCDS44807.1,GeneID:57101,Genbank:NP_001265526.1,HGNC:HGNC:1183,MIM:610109;Name=NP_001265526.1;Note=isoform 2 is encoded by transcript variant 2;gbkey=CDS;gene=ANO2;product=anoctamin-2 isoform 2;protein_id=NP_001265526.1
NT_009759.17	Curated Genomic	CDS	5729317	5729399	.	-	2	ID=cds2;Parent=rna2;Dbxref=CCDS:CCDS44807.1,GeneID:57101,Genbank:NP_001265526.1,HGNC:HGNC:1183,MIM:610109;Name=NP_001265526.1;Note=isoform 2 is encoded by transcript variant 2;gbkey=CDS;gene=ANO2;product=anoctamin-2 isoform 2;protein_id=NP_001265526.1
NT_009759.17	Curated Genomic	CDS	5722866	5722877	.	-	0	ID=cds2;Parent=rna2;Dbxref=CCDS:CCDS44807.1,GeneID:57101,Genbank:NP_001265526.1,HGNC:HGNC:1183,MIM:610109;Name=NP_001265526.1;Note=isoform 2 is encoded by transcript variant 2;gbkey=CDS;gene=ANO2;product=anoctamin-2 isoform 2;protein_id=NP_001265526.1
NT_009759.17	Curated Genomic	CDS	5722520	5722630	.	-	0	ID=cds2;Parent=rna2;Dbxref=CCDS:CCDS44807.1,GeneID:57101,Genbank:NP_001265526.1,HGNC:HGNC:1183,MIM:610109;Name=NP_001265526.1;Note=isoform 2 is encoded by transcript variant 2;gbkey=CDS;gene=ANO2;product=anoctamin-2 isoform 2;protein_id=NP_001265526.1
NT_009759.17	Curated Genomic	CDS	5637727	5637801	.	-	0	ID=cds2;Parent=rna2;Dbxref=CCDS:CCDS44807.1,GeneID:57101,Genbank:NP_001265526.1,HGNC:HGNC:1183,MIM:610109;Name=NP_001265526.1;Note=isoform 2 is encoded by transcript variant 2;gbkey=CDS;gene=ANO2;product=anoctamin-2 isoform 2;protein_id=NP_001265526.1
NT_009759.17	Curated Genomic	CDS	5625152	5625347	.	-	0	ID=cds2;Parent=rna2;Dbxref=CCDS:CCDS44807.1,GeneID:57101,Genbank:NP_001265526.1,HGNC:HGNC:1183,MIM:610109;Name=NP_001265526.1;Note=isoform 2 is encoded by transcript variant 2;gbkey=CDS;gene=ANO2;product=anoctamin-2 isoform 2;protein_id=NP_001265526.1
NT_009759.17	Curated Genomic	CDS	5605186	5605297	.	-	2	ID=cds2;Parent=rna2;Dbxref=CCDS:CCDS44807.1,GeneID:57101,Genbank:NP_001265526.1,HGNC:HGNC:1183,MIM:610109;Name=NP_001265526.1;Note=isoform 2 is encoded by transcript variant 2;gbkey=CDS;gene=ANO2;product=anoctamin-2 isoform 2;protein_id=NP_001265526.1
NT_009759.17	Curated Genomic	CDS	5602901	5602958	.	-	1	ID=cds2;Parent=rna2;Dbxref=CCDS:CCDS44807.1,GeneID:57101,Genbank:NP_001265526.1,HGNC:HGNC:1183,MIM:610109;Name=NP_001265526.1;Note=isoform 2 is encoded by transcript variant 2;gbkey=CDS;gene=ANO2;product=anoctamin-2 isoform 2;protein_id=NP_001265526.1
NT_009759.17	Curated Genomic	CDS	5602656	5602756	.	-	0	ID=cds2;Parent=rna2;Dbxref=CCDS:CCDS44807.1,GeneID:57101,Genbank:NP_001265526.1,HGNC:HGNC:1183,MIM:610109;Name=NP_001265526.1;Note=isoform 2 is encoded by transcript variant 2;gbkey=CDS;gene=ANO2;product=anoctamin-2 isoform 2;protein_id=NP_001265526.1
NT_009759.17	Curated Genomic	CDS	5589484	5589629	.	-	1	ID=cds2;Parent=rna2;Dbxref=CCDS:CCDS44807.1,GeneID:57101,Genbank:NP_001265526.1,HGNC:HGNC:1183,MIM:610109;Name=NP_001265526.1;Note=isoform 2 is encoded by transcript variant 2;gbkey=CDS;gene=ANO2;product=anoctamin-2 isoform 2;protein_id=NP_001265526.1
NT_009759.17	Curated Genomic	CDS	5568366	5568518	.	-	2	ID=cds2;Parent=rna2;Dbxref=CCDS:CCDS44807.1,GeneID:57101,Genbank:NP_001265526.1,HGNC:HGNC:1183,MIM:610109;Name=NP_001265526.1;Note=isoform 2 is encoded by transcript variant 2;gbkey=CDS;gene=ANO2;product=anoctamin-2 isoform 2;protein_id=NP_001265526.1
NT_009759.17	Curated Genomic	CDS	5567955	5568007	.	-	2	ID=cds2;Parent=rna2;Dbxref=CCDS:CCDS44807.1,GeneID:57101,Genbank:NP_001265526.1,HGNC:HGNC:1183,MIM:610109;Name=NP_001265526.1;Note=isoform 2 is encoded by transcript variant 2;gbkey=CDS;gene=ANO2;product=anoctamin-2 isoform 2;protein_id=NP_001265526.1
NT_009759.17	Curated Genomic	CDS	5565834	5566015	.	-	0	ID=cds2;Parent=rna2;Dbxref=CCDS:CCDS44807.1,GeneID:57101,Genbank:NP_001265526.1,HGNC:HGNC:1183,MIM:610109;Name=NP_001265526.1;Note=isoform 2 is encoded by transcript variant 2;gbkey=CDS;gene=ANO2;product=anoctamin-2 isoform 2;protein_id=NP_001265526.1
NT_009759.17	Curated Genomic	CDS	5555558	5555663	.	-	1	ID=cds2;Parent=rna2;Dbxref=CCDS:CCDS44807.1,GeneID:57101,Genbank:NP_001265526.1,HGNC:HGNC:1183,MIM:610109;Name=NP_001265526.1;Note=isoform 2 is encoded by transcript variant 2;gbkey=CDS;gene=ANO2;product=anoctamin-2 isoform 2;protein_id=NP_001265526.1
NT_009759.17	Curated Genomic	CDS	5553299	5553568	.	-	0	ID=cds2;Parent=rna2;Dbxref=CCDS:CCDS44807.1,GeneID:57101,Genbank:NP_001265526.1,HGNC:HGNC:1183,MIM:610109;Name=NP_001265526.1;Note=isoform 2 is encoded by transcript variant 2;gbkey=CDS;gene=ANO2;product=anoctamin-2 isoform 2;protein_id=NP_001265526.1
NT_009759.17	BestRefSeq	CDS	5936151	5936160	.	-	0	ID=cds3;Parent=rna3;Dbxref=CCDS:CCDS44807.2,GeneID:57101,Genbank:NP_001265526.1,HGNC:HGNC:1183,MIM:610109;Name=NP_001265526.1;Note=isoform 2 is encoded by transcript variant 2;gbkey=CDS;gene=ANO2;product=anoctamin-2 isoform 2;protein_id=NP_001265526.1
NT_009759.17	BestRefSeq	CDS	5912620	5912804	.	-	2	ID=cds3;Parent=rna3;Dbxref=CCDS:CCDS44807.2,GeneID:57101,Genbank:NP_001265526.1,HGNC:HGNC:1183,MIM:610109;Name=NP_001265526.1;Note=isoform 2 is encoded by transcript variant 2;gbkey=CDS;gene=ANO2;product=anoctamin-2 isoform 2;protein_id=NP_001265526.1
NT_009759.17	BestRefSeq	CDS	5911040	5911366	.	-	0	ID=cds3;Parent=rna3;Dbxref=CCDS:CCDS44807.2,GeneID:57101,Genbank:NP_001265526.1,HGNC:HGNC:1183,MIM:610109;Name=NP_001265526.1;Note=isoform 2 is encoded by transcript variant 2;gbkey=CDS;gene=ANO2;product=anoctamin-2 isoform 2;protein_id=NP_001265526.1
NT_009759.17	BestRefSeq	CDS	5844042	5844141	.	-	0	ID=cds3;Parent=rna3;Dbxref=CCDS:CCDS44807.2,GeneID:57101,Genbank:NP_001265526.1,HGNC:HGNC:1183,MIM:610109;Name=NP_001265526.1;Note=isoform 2 is encoded by transcript variant 2;gbkey=CDS;gene=ANO2;product=anoctamin-2 isoform 2;protein_id=NP_001265526.1
NT_009759.17	BestRefSeq	CDS	5822452	5822605	.	-	2	ID=cds3;Parent=rna3;Dbxref=CCDS:CCDS44807.2,GeneID:57101,Genbank:NP_001265526.1,HGNC:HGNC:1183,MIM:610109;Name=NP_001265526.1;Note=isoform 2 is encoded by transcript variant 2;gbkey=CDS;gene=ANO2;product=anoctamin-2 isoform 2;protein_id=NP_001265526.1
NT_009759.17	BestRefSeq	CDS	5820435	5820489	.	-	1	ID=cds3;Parent=rna3;Dbxref=CCDS:CCDS44807.2,GeneID:57101,Genbank:NP_001265526.1,HGNC:HGNC:1183,MIM:610109;Name=NP_001265526.1;Note=isoform 2 is encoded by transcript variant 2;gbkey=CDS;gene=ANO2;product=anoctamin-2 isoform 2;protein_id=NP_001265526.1
NT_009759.17	BestRefSeq	CDS	5817769	5817820	.	-	0	ID=cds3;Parent=rna3;Dbxref=CCDS:CCDS44807.2,GeneID:57101,Genbank:NP_001265526.1,HGNC:HGNC:1183,MIM:610109;Name=NP_001265526.1;Note=isoform 2 is encoded by transcript variant 2;gbkey=CDS;gene=ANO2;product=anoctamin-2 isoform 2;protein_id=NP_001265526.1
NT_009759.17	BestRefSeq	CDS	5797313	5797368	.	-	2	ID=cds3;Parent=rna3;Dbxref=CCDS:CCDS44807.2,GeneID:57101,Genbank:NP_001265526.1,HGNC:HGNC:1183,MIM:610109;Name=NP_001265526.1;Note=isoform 2 is encoded by transcript variant 2;gbkey=CDS;gene=ANO2;product=anoctamin-2 isoform 2;protein_id=NP_001265526.1
NT_009759.17	BestRefSeq	CDS	5796052	5796093	.	-	0	ID=cds3;Parent=rna3;Dbxref=CCDS:CCDS44807.2,GeneID:57101,Genbank:NP_001265526.1,HGNC:HGNC:1183,MIM:610109;Name=NP_001265526.1;Note=isoform 2 is encoded by transcript variant 2;gbkey=CDS;gene=ANO2;product=anoctamin-2 isoform 2;protein_id=NP_001265526.1
NT_009759.17	BestRefSeq	CDS	5789507	5789571	.	-	0	ID=cds3;Parent=rna3;Dbxref=CCDS:CCDS44807.2,GeneID:57101,Genbank:NP_001265526.1,HGNC:HGNC:1183,MIM:610109;Name=NP_001265526.1;Note=isoform 2 is encoded by transcript variant 2;gbkey=CDS;gene=ANO2;product=anoctamin-2 isoform 2;protein_id=NP_001265526.1
NT_009759.17	BestRefSeq	CDS	5740836	5740970	.	-	1	ID=cds3;Parent=rna3;Dbxref=CCDS:CCDS44807.2,GeneID:57101,Genbank:NP_001265526.1,HGNC:HGNC:1183,MIM:610109;Name=NP_001265526.1;Note=isoform 2 is encoded by transcript variant 2;gbkey=CDS;gene=ANO2;product=anoctamin-2 isoform 2;protein_id=NP_001265526.1
NT_009759.17	BestRefSeq	CDS	5734157	5734317	.	-	1	ID=cds3;Parent=rna3;Dbxref=CCDS:CCDS44807.2,GeneID:57101,Genbank:NP_001265526.1,HGNC:HGNC:1183,MIM:610109;Name=NP_001265526.1;Note=isoform 2 is encoded by transcript variant 2;gbkey=CDS;gene=ANO2;product=anoctamin-2 isoform 2;protein_id=NP_001265526.1
NT_009759.17	BestRefSeq	CDS	5729317	5729399	.	-	2	ID=cds3;Parent=rna3;Dbxref=CCDS:CCDS44807.2,GeneID:57101,Genbank:NP_001265526.1,HGNC:HGNC:1183,MIM:610109;Name=NP_001265526.1;Note=isoform 2 is encoded by transcript variant 2;gbkey=CDS;gene=ANO2;product=anoctamin-2 isoform 2;protein_id=NP_001265526.1
NT_009759.17	BestRefSeq	CDS	5722866	5722877	.	-	0	ID=cds3;Parent=rna3;Dbxref=CCDS:CCDS44807.2,GeneID:57101,Genbank:NP_001265526.1,HGNC:HGNC:1183,MIM:610109;Name=NP_001265526.1;Note=isoform 2 is encoded by transcript variant 2;gbkey=CDS;gene=ANO2;product=anoctamin-2 isoform 2;protein_id=NP_001265526.1
NT_009759.17	BestRefSeq	CDS	5722520	5722630	.	-	0	ID=cds3;Parent=rna3;Dbxref=CCDS:CCDS44807.2,GeneID:57101,Genbank:NP_001265526.1,HGNC:HGNC:1183,MIM:610109;Name=NP_001265526.1;Note=isoform 2 is encoded by transcript variant 2;gbkey=CDS;gene=ANO2;product=anoctamin-2 isoform 2;protein_id=NP_001265526.1
NT_009759.17	BestRefSeq	CDS	5637727	5637801	.	-	0	ID=cds3;Parent=rna3;Dbxref=CCDS:CCDS44807.2,GeneID:57101,Genbank:NP_001265526.1,HGNC:HGNC:1183,MIM:610109;Name=NP_001265526.1;Note=isoform 2 is encoded by transcript variant 2;gbkey=CDS;gene=ANO2;product=anoctamin-2 isoform 2;protein_id=NP_001265526.1
NT_009759.17	BestRefSeq	CDS	5625152	5625347	.	-	0	ID=cds3;Parent=rna3;Dbxref=CCDS:CCDS44807.2,GeneID:57101,Genbank:NP_001265526.1,HGNC:HGNC:1183,MIM:610109;Name=NP_001265526.1;Note=isoform 2 is encoded by transcript variant 2;gbkey=CDS;gene=ANO2;product=anoctamin-2 isoform 2;protein_id=NP_001265526.1
NT_009759.17	BestRefSeq	CDS	5605186	5605297	.	-	2	ID=cds3;Parent=rna3;Dbxref=CCDS:CCDS44807.2,GeneID:57101,Genbank:NP_001265526.1,HGNC:HGNC:1183,MIM:610109;Name=NP_001265526.1;Note=isoform 2 is encoded by transcript variant 2;gbkey=CDS;gene=ANO2;product=anoctamin-2 isoform 2;protein_id=NP_001265526.1
NT_009759.17	BestRefSeq	CDS	5602901	5602958	.	-	1	ID=cds3;Parent=rna3;Dbxref=CCDS:CCDS44807.2,GeneID:57101,Genbank:NP_001265526.1,HGNC:HGNC:1183,MIM:610109;Name=NP_001265526.1;Note=isoform 2 is encoded by transcript variant 2;gbkey=CDS;gene=ANO2;product=anoctamin-2 isoform 2;protein_id=NP_001265526.1
NT_009759.17	BestRefSeq	CDS	5602656	5602756	.	-	0	ID=cds3;Parent=rna3;Dbxref=CCDS:CCDS44807.2,GeneID:57101,Genbank:NP_001265526.1,HGNC:HGNC:1183,MIM:610109;Name=NP_001265526.1;Note=isoform 2 is encoded by transcript variant 2;gbkey=CDS;gene=ANO2;product=anoctamin-2 isoform 2;protein_id=NP_001265526.1
NT_009759.17	BestRefSeq	CDS	5589484	5589629	.	-	1	ID=cds3;Parent=rna3;Dbxref=CCDS:CCDS44807.2,GeneID:57101,Genbank:NP_001265526.1,HGNC:HGNC:1183,MIM:610109;Name=NP_001265526.1;Note=isoform 2 is encoded by transcript variant 2;gbkey=CDS;gene=ANO2;product=anoctamin-2 isoform 2;protein_id=NP_001265526.1
NT_009759.17	BestRefSeq	CDS	5568366	5568518	.	-	2	ID=cds3;Parent=rna3;Dbxref=CCDS:CCDS44807.2,GeneID:57101,Genbank:NP_001265526.1,HGNC:HGNC:1183,MIM:610109;Name=NP_001265526.1;Note=isoform 2 is encoded by transcript variant 2;gbkey=CDS;gene=ANO2;product=anoctamin-2 isoform 2;protein_id=NP_001265526.1
NT_009759.17	BestRefSeq	CDS	5567955	5568007	.	-	2	ID=cds3;Parent=rna3;Dbxref=CCDS:CCDS44807.2,GeneID:57101,Genbank:NP_001265526.1,HGNC:HGNC:1183,MIM:610109;Name=NP_001265526.1;Note=isoform 2 is encoded by transcript variant 2;gbkey=CDS;gene=ANO2;product=anoctamin-2 isoform 2;protein_id=NP_001265526.1
NT_009759.17	BestRefSeq	CDS	5565834	5566015	.	-	0	ID=cds3;Parent=rna3;Dbxref=CCDS:CCDS44807.2,GeneID:57101,Genbank:NP_001265526.1,HGNC:HGNC:1183,MIM:610109;Name=NP_001265526.1;Note=isoform 2 is encoded by transcript variant 2;gbkey=CDS;gene=ANO2;product=anoctamin-2 isoform 2;protein_id=NP_001265526.1
NT_009759.17	BestRefSeq	CDS	5555558	5555663	.	-	1	ID=cds3;Parent=rna3;Dbxref=CCDS:CCDS44807.2,GeneID:57101,Genbank:NP_001265526.1,HGNC:HGNC:1183,MIM:610109;Name=NP_001265526.1;Note=isoform 2 is encoded by transcript variant 2;gbkey=CDS;gene=ANO2;product=anoctamin-2 isoform 2;protein_id=NP_001265526.1
NT_009759.17	BestRefSeq	CDS	5553299	5553568	.	-	0	ID=cds3;Parent=rna3;Dbxref=CCDS:CCDS44807.2,GeneID:57101,Genbank:NP_001265526.1,HGNC:HGNC:1183,MIM:610109;Name=NP_001265526.1;Note=isoform 2 is encoded by transcript variant 2;gbkey=CDS;gene=ANO2;product=anoctamin-2 isoform 2;protein_id=NP_001265526.1
###
NT_009759.17	BestRefSeq	gene	5552651	5936232	.	-	.	ID=gene4;Dbxref=GeneID:57101,HGNC:HGNC:1183,MIM:610109;Name=ANO2;description=anoctamin 2%2C calcium activated chloride channel;gbkey=Gene;gene=ANO2;gene_synonym=C12orf3,TMEM16B
NT_009759.17	Curated Genomic	gene	5552651	5936232	.	-	.	ID=gene5;Dbxref=GeneID:57101,HGNC:HGNC:1183,MIM:610109;Name=ANO2;description=anoctamin 2;gbkey=Gene;gene=ANO2;gene_synonym=C12orf3,TMEM16B
NT_009759.17	Curated Genomic	mRNA	5552651	5935259	.	-	.	ID=rna4;Parent=gene5;Dbxref=GeneID:57101,Genbank:NM_001278596.1,HGNC:HGNC:1183,MIM:610109;Name=gi|515870433;gbkey=mRNA;gene=ANO2;product=anoctamin 2%2C transcript variant 1;transcript_id=gi|515870433
NT_009759.17	Curated Genomic	exon	5935196	5935259	.	-	.	ID=id106;Parent=rna4;Dbxref=GeneID:57101,Genbank:NM_001278596.1,HGNC:HGNC:1183,MIM:610109;gbkey=mRNA;gene=ANO2;product=anoctamin 2%2C transcript variant 1;transcript_id=gi|515870433
NT_009759.17	Curated Genomic	exon	5912620	5912804	.	-	.	ID=id107;Parent=rna4;Dbxref=GeneID:57101,Genbank:NM_001278596.1,HGNC:HGNC:1183,MIM:610109;gbkey=mRNA;gene=ANO2;product=anoctamin 2%2C transcript variant 1;transcript_id=gi|515870433
NT_009759.17	Curated Genomic	exon	5911040	5911366	.	-	.	ID=id108;Parent=rna4;Dbxref=GeneID:57101,Genbank:NM_001278596.1,HGNC:HGNC:1183,MIM:610109;gbkey=mRNA;gene=ANO2;product=anoctamin 2%2C transcript variant 1;transcript_id=gi|515870433
NT_009759.17	Curated Genomic	exon	5844043	5844141	.	-	.	ID=id109;Parent=rna4;Dbxref=GeneID:57101,Genbank:NM_001278596.1,HGNC:HGNC:1183,MIM:610109;gbkey=mRNA;gene=ANO2;product=anoctamin 2%2C transcript variant 1;transcript_id=gi|515870433
NT_009759.17	Curated Genomic	exon	5841957	5841959	.	-	.	ID=id110;Parent=rna4;Dbxref=GeneID:57101,Genbank:NM_001278596.1,HGNC:HGNC:1183,MIM:610109;gbkey=mRNA;gene=ANO2;product=anoctamin 2%2C transcript variant 1;transcript_id=gi|515870433
NT_009759.17	Curated Genomic	exon	5822452	5822603	.	-	.	ID=id111;Parent=rna4;Dbxref=GeneID:57101,Genbank:NM_001278596.1,HGNC:HGNC:1183,MIM:610109;gbkey=mRNA;gene=ANO2;product=anoctamin 2%2C transcript variant 1;transcript_id=gi|515870433
NT_009759.17	Curated Genomic	exon	5820435	5820489	.	-	.	ID=id112;Parent=rna4;Dbxref=GeneID:57101,Genbank:NM_001278596.1,HGNC:HGNC:1183,MIM:610109;gbkey=mRNA;gene=ANO2;product=anoctamin 2%2C transcript variant 1;transcript_id=gi|515870433
NT_009759.17	Curated Genomic	exon	5817769	5817820	.	-	.	ID=id113;Parent=rna4;Dbxref=GeneID:57101,Genbank:NM_001278596.1,HGNC:HGNC:1183,MIM:610109;gbkey=mRNA;gene=ANO2;product=anoctamin 2%2C transcript variant 1;transcript_id=gi|515870433
NT_009759.17	Curated Genomic	exon	5797313	5797368	.	-	.	ID=id114;Parent=rna4;Dbxref=GeneID:57101,Genbank:NM_001278596.1,HGNC:HGNC:1183,MIM:610109;gbkey=mRNA;gene=ANO2;product=anoctamin 2%2C transcript variant 1;transcript_id=gi|515870433
NT_009759.17	Curated Genomic	exon	5796052	5796093	.	-	.	ID=id115;Parent=rna4;Dbxref=GeneID:57101,Genbank:NM_001278596.1,HGNC:HGNC:1183,MIM:610109;gbkey=mRNA;gene=ANO2;product=anoctamin 2%2C transcript variant 1;transcript_id=gi|515870433
NT_009759.17	Curated Genomic	exon	5789507	5789571	.	-	.	ID=id116;Parent=rna4;Dbxref=GeneID:57101,Genbank:NM_001278596.1,HGNC:HGNC:1183,MIM:610109;gbkey=mRNA;gene=ANO2;product=anoctamin 2%2C transcript variant 1;transcript_id=gi|515870433
NT_009759.17	Curated Genomic	exon	5740836	5740970	.	-	.	ID=id117;Parent=rna4;Dbxref=GeneID:57101,Genbank:NM_001278596.1,HGNC:HGNC:1183,MIM:610109;gbkey=mRNA;gene=ANO2;product=anoctamin 2%2C transcript variant 1;transcript_id=gi|515870433
NT_009759.17	Curated Genomic	exon	5734157	5734317	.	-	.	ID=id118;Parent=rna4;Dbxref=GeneID:57101,Genbank:NM_001278596.1,HGNC:HGNC:1183,MIM:610109;gbkey=mRNA;gene=ANO2;product=anoctamin 2%2C transcript variant 1;transcript_id=gi|515870433
NT_009759.17	Curated Genomic	exon	5729317	5729399	.	-	.	ID=id119;Parent=rna4;Dbxref=GeneID:57101,Genbank:NM_001278596.1,HGNC:HGNC:1183,MIM:610109;gbkey=mRNA;gene=ANO2;product=anoctamin 2%2C transcript variant 1;transcript_id=gi|515870433
NT_009759.17	Curated Genomic	exon	5722866	5722877	.	-	.	ID=id120;Parent=rna4;Dbxref=GeneID:57101,Genbank:NM_001278596.1,HGNC:HGNC:1183,MIM:610109;gbkey=mRNA;gene=ANO2;product=anoctamin 2%2C transcript variant 1;transcript_id=gi|515870433
NT_009759.17	Curated Genomic	exon	5722520	5722630	.	-	.	ID=id121;Parent=rna4;Dbxref=GeneID:57101,Genbank:NM_001278596.1,HGNC:HGNC:1183,MIM:610109;gbkey=mRNA;gene=ANO2;product=anoctamin 2%2C transcript variant 1;transcript_id=gi|515870433
NT_009759.17	Curated Genomic	exon	5637727	5637801	.	-	.	ID=id122;Parent=rna4;Dbxref=GeneID:57101,Genbank:NM_001278596.1,HGNC:HGNC:1183,MIM:610109;gbkey=mRNA;gene=ANO2;product=anoctamin 2%2C transcript variant 1;transcript_id=gi|515870433
NT_009759.17	Curated Genomic	exon	5625152	5625347	.	-	.	ID=id123;Parent=rna4;Dbxref=GeneID:57101,Genbank:NM_001278596.1,HGNC:HGNC:1183,MIM:610109;gbkey=mRNA;gene=ANO2;product=anoctamin 2%2C transcript variant 1;transcript_id=gi|515870433
NT_009759.17	Curated Genomic	exon	5605186	5605297	.	-	.	ID=id124;Parent=rna4;Dbxref=GeneID:57101,Genbank:NM_001278596.1,HGNC:HGNC:1183,MIM:610109;gbkey=mRNA;gene=ANO2;product=anoctamin 2%2C transcript variant 1;transcript_id=gi|515870433
NT_009759.17	Curated Genomic	exon	5602901	5602958	.	-	.	ID=id125;Parent=rna4;Dbxref=GeneID:57101,Genbank:NM_001278596.1,HGNC:HGNC:1183,MIM:610109;gbkey=mRNA;gene=ANO2;product=anoctamin 2%2C transcript variant 1;transcript_id=gi|515870433
NT_009759.17	Curated Genomic	exon	5602656	5602756	.	-	.	ID=id126;Parent=rna4;Dbxref=GeneID:57101,Genbank:NM_001278596.1,HGNC:HGNC:1183,MIM:610109;gbkey=mRNA;gene=ANO2;product=anoctamin 2%2C transcript variant 1;transcript_id=gi|515870433
NT_009759.17	Curated Genomic	exon	5589484	5589629	.	-	.	ID=id127;Parent=rna4;Dbxref=GeneID:57101,Genbank:NM_001278596.1,HGNC:HGNC:1183,MIM:610109;gbkey=mRNA;gene=ANO2;product=anoctamin 2%2C transcript variant 1;transcript_id=gi|515870433
NT_009759.17	Curated Genomic	exon	5568366	5568518	.	-	.	ID=id128;Parent=rna4;Dbxref=GeneID:57101,Genbank:NM_001278596.1,HGNC:HGNC:1183,MIM:610109;gbkey=mRNA;gene=ANO2;product=anoctamin 2%2C transcript variant 1;transcript_id=gi|515870433
NT_009759.17	Curated Genomic	exon	5567955	5568007	.	-	.	ID=id129;Parent=rna4;Dbxref=GeneID:57101,Genbank:NM_001278596.1,HGNC:HGNC:1183,MIM:610109;gbkey=mRNA;gene=ANO2;product=anoctamin 2%2C transcript variant 1;transcript_id=gi|515870433
NT_009759.17	Curated Genomic	exon	5565834	5566015	.	-	.	ID=id130;Parent=rna4;Dbxref=GeneID:57101,Genbank:NM_001278596.1,HGNC:HGNC:1183,MIM:610109;gbkey=mRNA;gene=ANO2;product=anoctamin 2%2C transcript variant 1;transcript_id=gi|515870433
NT_009759.17	Curated Genomic	exon	5555558	5555663	.	-	.	ID=id131;Parent=rna4;Dbxref=GeneID:57101,Genbank:NM_001278596.1,HGNC:HGNC:1183,MIM:610109;gbkey=mRNA;gene=ANO2;product=anoctamin 2%2C transcript variant 1;transcript_id=gi|515870433
NT_009759.17	Curated Genomic	exon	5552651	5553568	.	-	.	ID=id132;Parent=rna4;Dbxref=GeneID:57101,Genbank:NM_001278596.1,HGNC:HGNC:1183,MIM:610109;gbkey=mRNA;gene=ANO2;product=anoctamin 2%2C transcript variant 1;transcript_id=gi|515870433
NT_009759.17	BestRefSeq	mRNA	5552651	5935259	.	-	.	ID=rna5;Parent=gene4;Dbxref=GeneID:57101,Genbank:NM_001278596.1,HGNC:HGNC:1183,MIM:610109;Name=gi|515870433;gbkey=mRNA;gene=ANO2;product=anoctamin 2%2C calcium activated chloride channel%2C transcript variant 1;transcript_id=gi|515870433
NT_009759.17	BestRefSeq	exon	5935196	5935259	.	-	.	ID=id133;Parent=rna5;Dbxref=GeneID:57101,Genbank:NM_001278596.1,HGNC:HGNC:1183,MIM:610109;gbkey=mRNA;gene=ANO2;product=anoctamin 2%2C calcium activated chloride channel%2C transcript variant 1;transcript_id=gi|515870433
NT_009759.17	BestRefSeq	exon	5912620	5912804	.	-	.	ID=id134;Parent=rna5;Dbxref=GeneID:57101,Genbank:NM_001278596.1,HGNC:HGNC:1183,MIM:610109;gbkey=mRNA;gene=ANO2;product=anoctamin 2%2C calcium activated chloride channel%2C transcript variant 1;transcript_id=gi|515870433
NT_009759.17	BestRefSeq	exon	5911040	5911366	.	-	.	ID=id135;Parent=rna5;Dbxref=GeneID:57101,Genbank:NM_001278596.1,HGNC:HGNC:1183,MIM:610109;gbkey=mRNA;gene=ANO2;product=anoctamin 2%2C calcium activated chloride channel%2C transcript variant 1;transcript_id=gi|515870433
NT_009759.17	BestRefSeq	exon	5844042	5844141	.	-	.	ID=id136;Parent=rna5;Dbxref=GeneID:57101,Genbank:NM_001278596.1,HGNC:HGNC:1183,MIM:610109;gbkey=mRNA;gene=ANO2;product=anoctamin 2%2C calcium activated chloride channel%2C transcript variant 1;transcript_id=gi|515870433
NT_009759.17	BestRefSeq	exon	5822452	5822605	.	-	.	ID=id137;Parent=rna5;Dbxref=GeneID:57101,Genbank:NM_001278596.1,HGNC:HGNC:1183,MIM:610109;gbkey=mRNA;gene=ANO2;product=anoctamin 2%2C calcium activated chloride channel%2C transcript variant 1;transcript_id=gi|515870433
NT_009759.17	BestRefSeq	exon	5820435	5820489	.	-	.	ID=id138;Parent=rna5;Dbxref=GeneID:57101,Genbank:NM_001278596.1,HGNC:HGNC:1183,MIM:610109;gbkey=mRNA;gene=ANO2;product=anoctamin 2%2C calcium activated chloride channel%2C transcript variant 1;transcript_id=gi|515870433
NT_009759.17	BestRefSeq	exon	5817769	5817820	.	-	.	ID=id139;Parent=rna5;Dbxref=GeneID:57101,Genbank:NM_001278596.1,HGNC:HGNC:1183,MIM:610109;gbkey=mRNA;gene=ANO2;product=anoctamin 2%2C calcium activated chloride channel%2C transcript variant 1;transcript_id=gi|515870433
NT_009759.17	BestRefSeq	exon	5797313	5797368	.	-	.	ID=id140;Parent=rna5;Dbxref=GeneID:57101,Genbank:NM_001278596.1,HGNC:HGNC:1183,MIM:610109;gbkey=mRNA;gene=ANO2;product=anoctamin 2%2C calcium activated chloride channel%2C transcript variant 1;transcript_id=gi|515870433
NT_009759.17	BestRefSeq	exon	5796052	5796093	.	-	.	ID=id141;Parent=rna5;Dbxref=GeneID:57101,Genbank:NM_001278596.1,HGNC:HGNC:1183,MIM:610109;gbkey=mRNA;gene=ANO2;product=anoctamin 2%2C calcium activated chloride channel%2C transcript variant 1;transcript_id=gi|515870433
NT_009759.17	BestRefSeq	exon	5789507	5789571	.	-	.	ID=id142;Parent=rna5;Dbxref=GeneID:57101,Genbank:NM_001278596.1,HGNC:HGNC:1183,MIM:610109;gbkey=mRNA;gene=ANO2;product=anoctamin 2%2C calcium activated chloride channel%2C transcript variant 1;transcript_id=gi|515870433
NT_009759.17	BestRefSeq	exon	5740836	5740970	.	-	.	ID=id143;Parent=rna5;Dbxref=GeneID:57101,Genbank:NM_001278596.1,HGNC:HGNC:1183,MIM:610109;gbkey=mRNA;gene=ANO2;product=anoctamin 2%2C calcium activated chloride channel%2C transcript variant 1;transcript_id=gi|515870433
NT_009759.17	BestRefSeq	exon	5734157	5734317	.	-	.	ID=id144;Parent=rna5;Dbxref=GeneID:57101,Genbank:NM_001278596.1,HGNC:HGNC:1183,MIM:610109;gbkey=mRNA;gene=ANO2;product=anoctamin 2%2C calcium activated chloride channel%2C transcript variant 1;transcript_id=gi|515870433
NT_009759.17	BestRefSeq	exon	5729317	5729399	.	-	.	ID=id145;Parent=rna5;Dbxref=GeneID:57101,Genbank:NM_001278596.1,HGNC:HGNC:1183,MIM:610109;gbkey=mRNA;gene=ANO2;product=anoctamin 2%2C calcium activated chloride channel%2C transcript variant 1;transcript_id=gi|515870433
NT_009759.17	BestRefSeq	exon	5722866	5722877	.	-	.	ID=id146;Parent=rna5;Dbxref=GeneID:57101,Genbank:NM_001278596.1,HGNC:HGNC:1183,MIM:610109;gbkey=mRNA;gene=ANO2;product=anoctamin 2%2C calcium activated chloride channel%2C transcript variant 1;transcript_id=gi|515870433
NT_009759.17	BestRefSeq	exon	5722520	5722630	.	-	.	ID=id147;Parent=rna5;Dbxref=GeneID:57101,Genbank:NM_001278596.1,HGNC:HGNC:1183,MIM:610109;gbkey=mRNA;gene=ANO2;product=anoctamin 2%2C calcium activated chloride channel%2C transcript variant 1;transcript_id=gi|515870433
NT_009759.17	BestRefSeq	exon	5637727	5637801	.	-	.	ID=id148;Parent=rna5;Dbxref=GeneID:57101,Genbank:NM_001278596.1,HGNC:HGNC:1183,MIM:610109;gbkey=mRNA;gene=ANO2;product=anoctamin 2%2C calcium activated chloride channel%2C transcript variant 1;transcript_id=gi|515870433
NT_009759.17	BestRefSeq	exon	5625152	5625347	.	-	.	ID=id149;Parent=rna5;Dbxref=GeneID:57101,Genbank:NM_001278596.1,HGNC:HGNC:1183,MIM:610109;gbkey=mRNA;gene=ANO2;product=anoctamin 2%2C calcium activated chloride channel%2C transcript variant 1;transcript_id=gi|515870433
NT_009759.17	BestRefSeq	exon	5605186	5605297	.	-	.	ID=id150;Parent=rna5;Dbxref=GeneID:57101,Genbank:NM_001278596.1,HGNC:HGNC:1183,MIM:610109;gbkey=mRNA;gene=ANO2;product=anoctamin 2%2C calcium activated chloride channel%2C transcript variant 1;transcript_id=gi|515870433
NT_009759.17	BestRefSeq	exon	5602901	5602958	.	-	.	ID=id151;Parent=rna5;Dbxref=GeneID:57101,Genbank:NM_001278596.1,HGNC:HGNC:1183,MIM:610109;gbkey=mRNA;gene=ANO2;product=anoctamin 2%2C calcium activated chloride channel%2C transcript variant 1;transcript_id=gi|515870433
NT_009759.17	BestRefSeq	exon	5602656	5602756	.	-	.	ID=id152;Parent=rna5;Dbxref=GeneID:57101,Genbank:NM_001278596.1,HGNC:HGNC:1183,MIM:610109;gbkey=mRNA;gene=ANO2;product=anoctamin 2%2C calcium activated chloride channel%2C transcript variant 1;transcript_id=gi|515870433
NT_009759.17	BestRefSeq	exon	5589484	5589629	.	-	.	ID=id153;Parent=rna5;Dbxref=GeneID:57101,Genbank:NM_001278596.1,HGNC:HGNC:1183,MIM:610109;gbkey=mRNA;gene=ANO2;product=anoctamin 2%2C calcium activated chloride channel%2C transcript variant 1;transcript_id=gi|515870433
NT_009759.17	BestRefSeq	exon	5568366	5568518	.	-	.	ID=id154;Parent=rna5;Dbxref=GeneID:57101,Genbank:NM_001278596.1,HGNC:HGNC:1183,MIM:610109;gbkey=mRNA;gene=ANO2;product=anoctamin 2%2C calcium activated chloride channel%2C transcript variant 1;transcript_id=gi|515870433
NT_009759.17	BestRefSeq	exon	5567955	5568007	.	-	.	ID=id155;Parent=rna5;Dbxref=GeneID:57101,Genbank:NM_001278596.1,HGNC:HGNC:1183,MIM:610109;gbkey=mRNA;gene=ANO2;product=anoctamin 2%2C calcium activated chloride channel%2C transcript variant 1;transcript_id=gi|515870433
NT_009759.17	BestRefSeq	exon	5565834	5566015	.	-	.	ID=id156;Parent=rna5;Dbxref=GeneID:57101,Genbank:NM_001278596.1,HGNC:HGNC:1183,MIM:610109;gbkey=mRNA;gene=ANO2;product=anoctamin 2%2C calcium activated chloride channel%2C transcript variant 1;transcript_id=gi|515870433
NT_009759.17	BestRefSeq	exon	5555558	5555663	.	-	.	ID=id157;Parent=rna5;Dbxref=GeneID:57101,Genbank:NM_001278596.1,HGNC:HGNC:1183,MIM:610109;gbkey=mRNA;gene=ANO2;product=anoctamin 2%2C calcium activated chloride channel%2C transcript variant 1;transcript_id=gi|515870433
NT_009759.17	BestRefSeq	exon	5552651	5553568	.	-	.	ID=id158;Parent=rna5;Dbxref=GeneID:57101,Genbank:NM_001278596.1,HGNC:HGNC:1183,MIM:610109;gbkey=mRNA;gene=ANO2;product=anoctamin 2%2C calcium activated chloride channel%2C transcript variant 1;transcript_id=gi|515870433
NT_009759.17	Curated Genomic	CDS	5935196	5935217	.	-	0	ID=cds4;Parent=rna4;Dbxref=GeneID:57101,Genbank:NP_001265525.1,HGNC:HGNC:1183,MIM:610109;Name=NP_001265525.1;Note=isoform 1 is encoded by transcript variant 1;gbkey=CDS;gene=ANO2;product=anoctamin-2 isoform 1;protein_id=NP_001265525.1
NT_009759.17	Curated Genomic	CDS	5912620	5912804	.	-	2	ID=cds4;Parent=rna4;Dbxref=GeneID:57101,Genbank:NP_001265525.1,HGNC:HGNC:1183,MIM:610109;Name=NP_001265525.1;Note=isoform 1 is encoded by transcript variant 1;gbkey=CDS;gene=ANO2;product=anoctamin-2 isoform 1;protein_id=NP_001265525.1
NT_009759.17	Curated Genomic	CDS	5911040	5911366	.	-	0	ID=cds4;Parent=rna4;Dbxref=GeneID:57101,Genbank:NP_001265525.1,HGNC:HGNC:1183,MIM:610109;Name=NP_001265525.1;Note=isoform 1 is encoded by transcript variant 1;gbkey=CDS;gene=ANO2;product=anoctamin-2 isoform 1;protein_id=NP_001265525.1
NT_009759.17	Curated Genomic	CDS	5844043	5844141	.	-	0	ID=cds4;Parent=rna4;Dbxref=GeneID:57101,Genbank:NP_001265525.1,HGNC:HGNC:1183,MIM:610109;Name=NP_001265525.1;Note=isoform 1 is encoded by transcript variant 1;gbkey=CDS;gene=ANO2;product=anoctamin-2 isoform 1;protein_id=NP_001265525.1
NT_009759.17	Curated Genomic	CDS	5841957	5841959	.	-	0	ID=cds4;Parent=rna4;Dbxref=GeneID:57101,Genbank:NP_001265525.1,HGNC:HGNC:1183,MIM:610109;Name=NP_001265525.1;Note=isoform 1 is encoded by transcript variant 1;gbkey=CDS;gene=ANO2;product=anoctamin-2 isoform 1;protein_id=NP_001265525.1
NT_009759.17	Curated Genomic	CDS	5822452	5822603	.	-	0	ID=cds4;Parent=rna4;Dbxref=GeneID:57101,Genbank:NP_001265525.1,HGNC:HGNC:1183,MIM:610109;Name=NP_001265525.1;Note=isoform 1 is encoded by transcript variant 1;gbkey=CDS;gene=ANO2;product=anoctamin-2 isoform 1;protein_id=NP_001265525.1
NT_009759.17	Curated Genomic	CDS	5820435	5820489	.	-	1	ID=cds4;Parent=rna4;Dbxref=GeneID:57101,Genbank:NP_001265525.1,HGNC:HGNC:1183,MIM:610109;Name=NP_001265525.1;Note=isoform 1 is encoded by transcript variant 1;gbkey=CDS;gene=ANO2;product=anoctamin-2 isoform 1;protein_id=NP_001265525.1
NT_009759.17	Curated Genomic	CDS	5817769	5817820	.	-	0	ID=cds4;Parent=rna4;Dbxref=GeneID:57101,Genbank:NP_001265525.1,HGNC:HGNC:1183,MIM:610109;Name=NP_001265525.1;Note=isoform 1 is encoded by transcript variant 1;gbkey=CDS;gene=ANO2;product=anoctamin-2 isoform 1;protein_id=NP_001265525.1
NT_009759.17	Curated Genomic	CDS	5797313	5797368	.	-	2	ID=cds4;Parent=rna4;Dbxref=GeneID:57101,Genbank:NP_001265525.1,HGNC:HGNC:1183,MIM:610109;Name=NP_001265525.1;Note=isoform 1 is encoded by transcript variant 1;gbkey=CDS;gene=ANO2;product=anoctamin-2 isoform 1;protein_id=NP_001265525.1
NT_009759.17	Curated Genomic	CDS	5796052	5796093	.	-	0	ID=cds4;Parent=rna4;Dbxref=GeneID:57101,Genbank:NP_001265525.1,HGNC:HGNC:1183,MIM:610109;Name=NP_001265525.1;Note=isoform 1 is encoded by transcript variant 1;gbkey=CDS;gene=ANO2;product=anoctamin-2 isoform 1;protein_id=NP_001265525.1
NT_009759.17	Curated Genomic	CDS	5789507	5789571	.	-	0	ID=cds4;Parent=rna4;Dbxref=GeneID:57101,Genbank:NP_001265525.1,HGNC:HGNC:1183,MIM:610109;Name=NP_001265525.1;Note=isoform 1 is encoded by transcript variant 1;gbkey=CDS;gene=ANO2;product=anoctamin-2 isoform 1;protein_id=NP_001265525.1
NT_009759.17	Curated Genomic	CDS	5740836	5740970	.	-	1	ID=cds4;Parent=rna4;Dbxref=GeneID:57101,Genbank:NP_001265525.1,HGNC:HGNC:1183,MIM:610109;Name=NP_001265525.1;Note=isoform 1 is encoded by transcript variant 1;gbkey=CDS;gene=ANO2;product=anoctamin-2 isoform 1;protein_id=NP_001265525.1
NT_009759.17	Curated Genomic	CDS	5734157	5734317	.	-	1	ID=cds4;Parent=rna4;Dbxref=GeneID:57101,Genbank:NP_001265525.1,HGNC:HGNC:1183,MIM:610109;Name=NP_001265525.1;Note=isoform 1 is encoded by transcript variant 1;gbkey=CDS;gene=ANO2;product=anoctamin-2 isoform 1;protein_id=NP_001265525.1
NT_009759.17	Curated Genomic	CDS	5729317	5729399	.	-	2	ID=cds4;Parent=rna4;Dbxref=GeneID:57101,Genbank:NP_001265525.1,HGNC:HGNC:1183,MIM:610109;Name=NP_001265525.1;Note=isoform 1 is encoded by transcript variant 1;gbkey=CDS;gene=ANO2;product=anoctamin-2 isoform 1;protein_id=NP_001265525.1
NT_009759.17	Curated Genomic	CDS	5722866	5722877	.	-	0	ID=cds4;Parent=rna4;Dbxref=GeneID:57101,Genbank:NP_001265525.1,HGNC:HGNC:1183,MIM:610109;Name=NP_001265525.1;Note=isoform 1 is encoded by transcript variant 1;gbkey=CDS;gene=ANO2;product=anoctamin-2 isoform 1;protein_id=NP_001265525.1
NT_009759.17	Curated Genomic	CDS	5722520	5722630	.	-	0	ID=cds4;Parent=rna4;Dbxref=GeneID:57101,Genbank:NP_001265525.1,HGNC:HGNC:1183,MIM:610109;Name=NP_001265525.1;Note=isoform 1 is encoded by transcript variant 1;gbkey=CDS;gene=ANO2;product=anoctamin-2 isoform 1;protein_id=NP_001265525.1
NT_009759.17	Curated Genomic	CDS	5637727	5637801	.	-	0	ID=cds4;Parent=rna4;Dbxref=GeneID:57101,Genbank:NP_001265525.1,HGNC:HGNC:1183,MIM:610109;Name=NP_001265525.1;Note=isoform 1 is encoded by transcript variant 1;gbkey=CDS;gene=ANO2;product=anoctamin-2 isoform 1;protein_id=NP_001265525.1
NT_009759.17	Curated Genomic	CDS	5625152	5625347	.	-	0	ID=cds4;Parent=rna4;Dbxref=GeneID:57101,Genbank:NP_001265525.1,HGNC:HGNC:1183,MIM:610109;Name=NP_001265525.1;Note=isoform 1 is encoded by transcript variant 1;gbkey=CDS;gene=ANO2;product=anoctamin-2 isoform 1;protein_id=NP_001265525.1
NT_009759.17	Curated Genomic	CDS	5605186	5605297	.	-	2	ID=cds4;Parent=rna4;Dbxref=GeneID:57101,Genbank:NP_001265525.1,HGNC:HGNC:1183,MIM:610109;Name=NP_001265525.1;Note=isoform 1 is encoded by transcript variant 1;gbkey=CDS;gene=ANO2;product=anoctamin-2 isoform 1;protein_id=NP_001265525.1
NT_009759.17	Curated Genomic	CDS	5602901	5602958	.	-	1	ID=cds4;Parent=rna4;Dbxref=GeneID:57101,Genbank:NP_001265525.1,HGNC:HGNC:1183,MIM:610109;Name=NP_001265525.1;Note=isoform 1 is encoded by transcript variant 1;gbkey=CDS;gene=ANO2;product=anoctamin-2 isoform 1;protein_id=NP_001265525.1
NT_009759.17	Curated Genomic	CDS	5602656	5602756	.	-	0	ID=cds4;Parent=rna4;Dbxref=GeneID:57101,Genbank:NP_001265525.1,HGNC:HGNC:1183,MIM:610109;Name=NP_001265525.1;Note=isoform 1 is encoded by transcript variant 1;gbkey=CDS;gene=ANO2;product=anoctamin-2 isoform 1;protein_id=NP_001265525.1
NT_009759.17	Curated Genomic	CDS	5589484	5589629	.	-	1	ID=cds4;Parent=rna4;Dbxref=GeneID:57101,Genbank:NP_001265525.1,HGNC:HGNC:1183,MIM:610109;Name=NP_001265525.1;Note=isoform 1 is encoded by transcript variant 1;gbkey=CDS;gene=ANO2;product=anoctamin-2 isoform 1;protein_id=NP_001265525.1
NT_009759.17	Curated Genomic	CDS	5568366	5568518	.	-	2	ID=cds4;Parent=rna4;Dbxref=GeneID:57101,Genbank:NP_001265525.1,HGNC:HGNC:1183,MIM:610109;Name=NP_001265525.1;Note=isoform 1 is encoded by transcript variant 1;gbkey=CDS;gene=ANO2;product=anoctamin-2 isoform 1;protein_id=NP_001265525.1
NT_009759.17	Curated Genomic	CDS	5567955	5568007	.	-	2	ID=cds4;Parent=rna4;Dbxref=GeneID:57101,Genbank:NP_001265525.1,HGNC:HGNC:1183,MIM:610109;Name=NP_001265525.1;Note=isoform 1 is encoded by transcript variant 1;gbkey=CDS;gene=ANO2;product=anoctamin-2 isoform 1;protein_id=NP_001265525.1
NT_009759.17	Curated Genomic	CDS	5565834	5566015	.	-	0	ID=cds4;Parent=rna4;Dbxref=GeneID:57101,Genbank:NP_001265525.1,HGNC:HGNC:1183,MIM:610109;Name=NP_001265525.1;Note=isoform 1 is encoded by transcript variant 1;gbkey=CDS;gene=ANO2;product=anoctamin-2 isoform 1;protein_id=NP_001265525.1
NT_009759.17	Curated Genomic	CDS	5555558	5555663	.	-	1	ID=cds4;Parent=rna4;Dbxref=GeneID:57101,Genbank:NP_001265525.1,HGNC:HGNC:1183,MIM:610109;Name=NP_001265525.1;Note=isoform 1 is encoded by transcript variant 1;gbkey=CDS;gene=ANO2;product=anoctamin-2 isoform 1;protein_id=NP_001265525.1
NT_009759.17	Curated Genomic	CDS	5553299	5553568	.	-	0	ID=cds4;Parent=rna4;Dbxref=GeneID:57101,Genbank:NP_001265525.1,HGNC:HGNC:1183,MIM:610109;Name=NP_001265525.1;Note=isoform 1 is encoded by transcript variant 1;gbkey=CDS;gene=ANO2;product=anoctamin-2 isoform 1;protein_id=NP_001265525.1
NT_009759.17	BestRefSeq	CDS	5935196	5935217	.	-	0	ID=cds5;Parent=rna5;Dbxref=GeneID:57101,Genbank:NP_001265525.1,HGNC:HGNC:1183,MIM:610109;Name=NP_001265525.1;Note=isoform 1 is encoded by transcript variant 1;gbkey=CDS;gene=ANO2;product=anoctamin-2 isoform 1;protein_id=NP_001265525.1
NT_009759.17	BestRefSeq	CDS	5912620	5912804	.	-	2	ID=cds5;Parent=rna5;Dbxref=GeneID:57101,Genbank:NP_001265525.1,HGNC:HGNC:1183,MIM:610109;Name=NP_001265525.1;Note=isoform 1 is encoded by transcript variant 1;gbkey=CDS;gene=ANO2;product=anoctamin-2 isoform 1;protein_id=NP_001265525.1
NT_009759.17	BestRefSeq	CDS	5911040	5911366	.	-	0	ID=cds5;Parent=rna5;Dbxref=GeneID:57101,Genbank:NP_001265525.1,HGNC:HGNC:1183,MIM:610109;Name=NP_001265525.1;Note=isoform 1 is encoded by transcript variant 1;gbkey=CDS;gene=ANO2;product=anoctamin-2 isoform 1;protein_id=NP_001265525.1
NT_009759.17	BestRefSeq	CDS	5844042	5844141	.	-	0	ID=cds5;Parent=rna5;Dbxref=GeneID:57101,Genbank:NP_001265525.1,HGNC:HGNC:1183,MIM:610109;Name=NP_001265525.1;Note=isoform 1 is encoded by transcript variant 1;gbkey=CDS;gene=ANO2;product=anoctamin-2 isoform 1;protein_id=NP_001265525.1
NT_009759.17	BestRefSeq	CDS	5822452	5822605	.	-	2	ID=cds5;Parent=rna5;Dbxref=GeneID:57101,Genbank:NP_001265525.1,HGNC:HGNC:1183,MIM:610109;Name=NP_001265525.1;Note=isoform 1 is encoded by transcript variant 1;gbkey=CDS;gene=ANO2;product=anoctamin-2 isoform 1;protein_id=NP_001265525.1
NT_009759.17	BestRefSeq	CDS	5820435	5820489	.	-	1	ID=cds5;Parent=rna5;Dbxref=GeneID:57101,Genbank:NP_001265525.1,HGNC:HGNC:1183,MIM:610109;Name=NP_001265525.1;Note=isoform 1 is encoded by transcript variant 1;gbkey=CDS;gene=ANO2;product=anoctamin-2 isoform 1;protein_id=NP_001265525.1
NT_009759.17	BestRefSeq	CDS	5817769	5817820	.	-	0	ID=cds5;Parent=rna5;Dbxref=GeneID:57101,Genbank:NP_001265525.1,HGNC:HGNC:1183,MIM:610109;Name=NP_001265525.1;Note=isoform 1 is encoded by transcript variant 1;gbkey=CDS;gene=ANO2;product=anoctamin-2 isoform 1;protein_id=NP_001265525.1
NT_009759.17	BestRefSeq	CDS	5797313	5797368	.	-	2	ID=cds5;Parent=rna5;Dbxref=GeneID:57101,Genbank:NP_001265525.1,HGNC:HGNC:1183,MIM:610109;Name=NP_001265525.1;Note=isoform 1 is encoded by transcript variant 1;gbkey=CDS;gene=ANO2;product=anoctamin-2 isoform 1;protein_id=NP_001265525.1
NT_009759.17	BestRefSeq	CDS	5796052	5796093	.	-	0	ID=cds5;Parent=rna5;Dbxref=GeneID:57101,Genbank:NP_001265525.1,HGNC:HGNC:1183,MIM:610109;Name=NP_001265525.1;Note=isoform 1 is encoded by transcript variant 1;gbkey=CDS;gene=ANO2;product=anoctamin-2 isoform 1;protein_id=NP_001265525.1
NT_009759.17	BestRefSeq	CDS	5789507	5789571	.	-	0	ID=cds5;Parent=rna5;Dbxref=GeneID:57101,Genbank:NP_001265525.1,HGNC:HGNC:1183,MIM:610109;Name=NP_001265525.1;Note=isoform 1 is encoded by transcript variant 1;gbkey=CDS;gene=ANO2;product=anoctamin-2 isoform 1;protein_id=NP_001265525.1
NT_009759.17	BestRefSeq	CDS	5740836	5740970	.	-	1	ID=cds5;Parent=rna5;Dbxref=GeneID:57101,Genbank:NP_001265525.1,HGNC:HGNC:1183,MIM:610109;Name=NP_001265525.1;Note=isoform 1 is encoded by transcript variant 1;gbkey=CDS;gene=ANO2;product=anoctamin-2 isoform 1;protein_id=NP_001265525.1
NT_009759.17	BestRefSeq	CDS	5734157	5734317	.	-	1	ID=cds5;Parent=rna5;Dbxref=GeneID:57101,Genbank:NP_001265525.1,HGNC:HGNC:1183,MIM:610109;Name=NP_001265525.1;Note=isoform 1 is encoded by transcript variant 1;gbkey=CDS;gene=ANO2;product=anoctamin-2 isoform 1;protein_id=NP_001265525.1
NT_009759.17	BestRefSeq	CDS	5729317	5729399	.	-	2	ID=cds5;Parent=rna5;Dbxref=GeneID:57101,Genbank:NP_001265525.1,HGNC:HGNC:1183,MIM:610109;Name=NP_001265525.1;Note=isoform 1 is encoded by transcript variant 1;gbkey=CDS;gene=ANO2;product=anoctamin-2 isoform 1;protein_id=NP_001265525.1
NT_009759.17	BestRefSeq	CDS	5722866	5722877	.	-	0	ID=cds5;Parent=rna5;Dbxref=GeneID:57101,Genbank:NP_001265525.1,HGNC:HGNC:1183,MIM:610109;Name=NP_001265525.1;Note=isoform 1 is encoded by transcript variant 1;gbkey=CDS;gene=ANO2;product=anoctamin-2 isoform 1;protein_id=NP_001265525.1
NT_009759.17	BestRefSeq	CDS	5722520	5722630	.	-	0	ID=cds5;Parent=rna5;Dbxref=GeneID:57101,Genbank:NP_001265525.1,HGNC:HGNC:1183,MIM:610109;Name=NP_001265525.1;Note=isoform 1 is encoded by transcript variant 1;gbkey=CDS;gene=ANO2;product=anoctamin-2 isoform 1;protein_id=NP_001265525.1
NT_009759.17	BestRefSeq	CDS	5637727	5637801	.	-	0	ID=cds5;Parent=rna5;Dbxref=GeneID:57101,Genbank:NP_001265525.1,HGNC:HGNC:1183,MIM:610109;Name=NP_001265525.1;Note=isoform 1 is encoded by transcript variant 1;gbkey=CDS;gene=ANO2;product=anoctamin-2 isoform 1;protein_id=NP_001265525.1
NT_009759.17	BestRefSeq	CDS	5625152	5625347	.	-	0	ID=cds5;Parent=rna5;Dbxref=GeneID:57101,Genbank:NP_001265525.1,HGNC:HGNC:1183,MIM:610109;Name=NP_001265525.1;Note=isoform 1 is encoded by transcript variant 1;gbkey=CDS;gene=ANO2;product=anoctamin-2 isoform 1;protein_id=NP_001265525.1
NT_009759.17	BestRefSeq	CDS	5605186	5605297	.	-	2	ID=cds5;Parent=rna5;Dbxref=GeneID:57101,Genbank:NP_001265525.1,HGNC:HGNC:1183,MIM:610109;Name=NP_001265525.1;Note=isoform 1 is encoded by transcript variant 1;gbkey=CDS;gene=ANO2;product=anoctamin-2 isoform 1;protein_id=NP_001265525.1
NT_009759.17	BestRefSeq	CDS	5602901	5602958	.	-	1	ID=cds5;Parent=rna5;Dbxref=GeneID:57101,Genbank:NP_001265525.1,HGNC:HGNC:1183,MIM:610109;Name=NP_001265525.1;Note=isoform 1 is encoded by transcript variant 1;gbkey=CDS;gene=ANO2;product=anoctamin-2 isoform 1;protein_id=NP_001265525.1
NT_009759.17	BestRefSeq	CDS	5602656	5602756	.	-	0	ID=cds5;Parent=rna5;Dbxref=GeneID:57101,Genbank:NP_001265525.1,HGNC:HGNC:1183,MIM:610109;Name=NP_001265525.1;Note=isoform 1 is encoded by transcript variant 1;gbkey=CDS;gene=ANO2;product=anoctamin-2 isoform 1;protein_id=NP_001265525.1
NT_009759.17	BestRefSeq	CDS	5589484	5589629	.	-	1	ID=cds5;Parent=rna5;Dbxref=GeneID:57101,Genbank:NP_001265525.1,HGNC:HGNC:1183,MIM:610109;Name=NP_001265525.1;Note=isoform 1 is encoded by transcript variant 1;gbkey=CDS;gene=ANO2;product=anoctamin-2 isoform 1;protein_id=NP_001265525.1
NT_009759.17	BestRefSeq	CDS	5568366	5568518	.	-	2	ID=cds5;Parent=rna5;Dbxref=GeneID:57101,Genbank:NP_001265525.1,HGNC:HGNC:1183,MIM:610109;Name=NP_001265525.1;Note=isoform 1 is encoded by transcript variant 1;gbkey=CDS;gene=ANO2;product=anoctamin-2 isoform 1;protein_id=NP_001265525.1
NT_009759.17	BestRefSeq	CDS	5567955	5568007	.	-	2	ID=cds5;Parent=rna5;Dbxref=GeneID:57101,Genbank:NP_001265525.1,HGNC:HGNC:1183,MIM:610109;Name=NP_001265525.1;Note=isoform 1 is encoded by transcript variant 1;gbkey=CDS;gene=ANO2;product=anoctamin-2 isoform 1;protein_id=NP_001265525.1
NT_009759.17	BestRefSeq	CDS	5565834	5566015	.	-	0	ID=cds5;Parent=rna5;Dbxref=GeneID:57101,Genbank:NP_001265525.1,HGNC:HGNC:1183,MIM:610109;Name=NP_001265525.1;Note=isoform 1 is encoded by transcript variant 1;gbkey=CDS;gene=ANO2;product=anoctamin-2 isoform 1;protein_id=NP_001265525.1
NT_009759.17	BestRefSeq	CDS	5555558	5555663	.	-	1	ID=cds5;Parent=rna5;Dbxref=GeneID:57101,Genbank:NP_001265525.1,HGNC:HGNC:1183,MIM:610109;Name=NP_001265525.1;Note=isoform 1 is encoded by transcript variant 1;gbkey=CDS;gene=ANO2;product=anoctamin-2 isoform 1;protein_id=NP_001265525.1
NT_009759.17	BestRefSeq	CDS	5553299	5553568	.	-	0	ID=cds5;Parent=rna5;Dbxref=GeneID:57101,Genbank:NP_001265525.1,HGNC:HGNC:1183,MIM:610109;Name=NP_001265525.1;Note=isoform 1 is encoded by transcript variant 1;gbkey=CDS;gene=ANO2;product=anoctamin-2 isoform 1;protein_id=NP_001265525.1
###
NT_009759.17	BestRefSeq	gene	5552651	5936232	.	-	.	ID=gene6;Dbxref=GeneID:57101,HGNC:HGNC:1183,MIM:610109;Name=ANO2;description=anoctamin 2%2C calcium activated chloride channel;gbkey=Gene;gene=ANO2;gene_synonym=C12orf3,TMEM16B
NT_009759.17	Curated Genomic	gene	5552651	5936232	.	-	.	ID=gene7;Dbxref=GeneID:57101,HGNC:HGNC:1183,MIM:610109;Name=ANO2;description=anoctamin 2;gbkey=Gene;gene=ANO2;gene_synonym=C12orf3,TMEM16B
NT_009759.17	Curated Genomic	mRNA	5552651	5936232	.	-	.	ID=rna6;Parent=gene7;Dbxref=GeneID:57101,Genbank:NM_001278597.1,HGNC:HGNC:1183,MIM:610109;Name=gi|515870520;gbkey=mRNA;gene=ANO2;product=anoctamin 2%2C transcript variant 2;transcript_id=gi|515870520
NT_009759.17	Curated Genomic	exon	5936151	5936232	.	-	.	ID=id159;Parent=rna6;Dbxref=GeneID:57101,Genbank:NM_001278597.1,HGNC:HGNC:1183,MIM:610109;gbkey=mRNA;gene=ANO2;product=anoctamin 2%2C transcript variant 2;transcript_id=gi|515870520
NT_009759.17	Curated Genomic	exon	5912620	5912804	.	-	.	ID=id160;Parent=rna6;Dbxref=GeneID:57101,Genbank:NM_001278597.1,HGNC:HGNC:1183,MIM:610109;gbkey=mRNA;gene=ANO2;product=anoctamin 2%2C transcript variant 2;transcript_id=gi|515870520
NT_009759.17	Curated Genomic	exon	5911040	5911366	.	-	.	ID=id161;Parent=rna6;Dbxref=GeneID:57101,Genbank:NM_001278597.1,HGNC:HGNC:1183,MIM:610109;gbkey=mRNA;gene=ANO2;product=anoctamin 2%2C transcript variant 2;transcript_id=gi|515870520
NT_009759.17	Curated Genomic	exon	5844043	5844141	.	-	.	ID=id162;Parent=rna6;Dbxref=GeneID:57101,Genbank:NM_001278597.1,HGNC:HGNC:1183,MIM:610109;gbkey=mRNA;gene=ANO2;product=anoctamin 2%2C transcript variant 2;transcript_id=gi|515870520
NT_009759.17	Curated Genomic	exon	5841957	5841959	.	-	.	ID=id163;Parent=rna6;Dbxref=GeneID:57101,Genbank:NM_001278597.1,HGNC:HGNC:1183,MIM:610109;gbkey=mRNA;gene=ANO2;product=anoctamin 2%2C transcript variant 2;transcript_id=gi|515870520
NT_009759.17	Curated Genomic	exon	5822452	5822603	.	-	.	ID=id164;Parent=rna6;Dbxref=GeneID:57101,Genbank:NM_001278597.1,HGNC:HGNC:1183,MIM:610109;gbkey=mRNA;gene=ANO2;product=anoctamin 2%2C transcript variant 2;transcript_id=gi|515870520
NT_009759.17	Curated Genomic	exon	5820435	5820489	.	-	.	ID=id165;Parent=rna6;Dbxref=GeneID:57101,Genbank:NM_001278597.1,HGNC:HGNC:1183,MIM:610109;gbkey=mRNA;gene=ANO2;product=anoctamin 2%2C transcript variant 2;transcript_id=gi|515870520
NT_009759.17	Curated Genomic	exon	5817769	5817820	.	-	.	ID=id166;Parent=rna6;Dbxref=GeneID:57101,Genbank:NM_001278597.1,HGNC:HGNC:1183,MIM:610109;gbkey=mRNA;gene=ANO2;product=anoctamin 2%2C transcript variant 2;transcript_id=gi|515870520
NT_009759.17	Curated Genomic	exon	5797313	5797368	.	-	.	ID=id167;Parent=rna6;Dbxref=GeneID:57101,Genbank:NM_001278597.1,HGNC:HGNC:1183,MIM:610109;gbkey=mRNA;gene=ANO2;product=anoctamin 2%2C transcript variant 2;transcript_id=gi|515870520
NT_009759.17	Curated Genomic	exon	5796052	5796093	.	-	.	ID=id168;Parent=rna6;Dbxref=GeneID:57101,Genbank:NM_001278597.1,HGNC:HGNC:1183,MIM:610109;gbkey=mRNA;gene=ANO2;product=anoctamin 2%2C transcript variant 2;transcript_id=gi|515870520
NT_009759.17	Curated Genomic	exon	5789507	5789571	.	-	.	ID=id169;Parent=rna6;Dbxref=GeneID:57101,Genbank:NM_001278597.1,HGNC:HGNC:1183,MIM:610109;gbkey=mRNA;gene=ANO2;product=anoctamin 2%2C transcript variant 2;transcript_id=gi|515870520
NT_009759.17	Curated Genomic	exon	5740836	5740970	.	-	.	ID=id170;Parent=rna6;Dbxref=GeneID:57101,Genbank:NM_001278597.1,HGNC:HGNC:1183,MIM:610109;gbkey=mRNA;gene=ANO2;product=anoctamin 2%2C transcript variant 2;transcript_id=gi|515870520
NT_009759.17	Curated Genomic	exon	5734157	5734317	.	-	.	ID=id171;Parent=rna6;Dbxref=GeneID:57101,Genbank:NM_001278597.1,HGNC:HGNC:1183,MIM:610109;gbkey=mRNA;gene=ANO2;product=anoctamin 2%2C transcript variant 2;transcript_id=gi|515870520
NT_009759.17	Curated Genomic	exon	5729317	5729399	.	-	.	ID=id172;Parent=rna6;Dbxref=GeneID:57101,Genbank:NM_001278597.1,HGNC:HGNC:1183,MIM:610109;gbkey=mRNA;gene=ANO2;product=anoctamin 2%2C transcript variant 2;transcript_id=gi|515870520
NT_009759.17	Curated Genomic	exon	5722866	5722877	.	-	.	ID=id173;Parent=rna6;Dbxref=GeneID:57101,Genbank:NM_001278597.1,HGNC:HGNC:1183,MIM:610109;gbkey=mRNA;gene=ANO2;product=anoctamin 2%2C transcript variant 2;transcript_id=gi|515870520
NT_009759.17	Curated Genomic	exon	5722520	5722630	.	-	.	ID=id174;Parent=rna6;Dbxref=GeneID:57101,Genbank:NM_001278597.1,HGNC:HGNC:1183,MIM:610109;gbkey=mRNA;gene=ANO2;product=anoctamin 2%2C transcript variant 2;transcript_id=gi|515870520
NT_009759.17	Curated Genomic	exon	5637727	5637801	.	-	.	ID=id175;Parent=rna6;Dbxref=GeneID:57101,Genbank:NM_001278597.1,HGNC:HGNC:1183,MIM:610109;gbkey=mRNA;gene=ANO2;product=anoctamin 2%2C transcript variant 2;transcript_id=gi|515870520
NT_009759.17	Curated Genomic	exon	5625152	5625347	.	-	.	ID=id176;Parent=rna6;Dbxref=GeneID:57101,Genbank:NM_001278597.1,HGNC:HGNC:1183,MIM:610109;gbkey=mRNA;gene=ANO2;product=anoctamin 2%2C transcript variant 2;transcript_id=gi|515870520
NT_009759.17	Curated Genomic	exon	5605186	5605297	.	-	.	ID=id177;Parent=rna6;Dbxref=GeneID:57101,Genbank:NM_001278597.1,HGNC:HGNC:1183,MIM:610109;gbkey=mRNA;gene=ANO2;product=anoctamin 2%2C transcript variant 2;transcript_id=gi|515870520
NT_009759.17	Curated Genomic	exon	5602901	5602958	.	-	.	ID=id178;Parent=rna6;Dbxref=GeneID:57101,Genbank:NM_001278597.1,HGNC:HGNC:1183,MIM:610109;gbkey=mRNA;gene=ANO2;product=anoctamin 2%2C transcript variant 2;transcript_id=gi|515870520
NT_009759.17	Curated Genomic	exon	5602656	5602756	.	-	.	ID=id179;Parent=rna6;Dbxref=GeneID:57101,Genbank:NM_001278597.1,HGNC:HGNC:1183,MIM:610109;gbkey=mRNA;gene=ANO2;product=anoctamin 2%2C transcript variant 2;transcript_id=gi|515870520
NT_009759.17	Curated Genomic	exon	5589484	5589629	.	-	.	ID=id180;Parent=rna6;Dbxref=GeneID:57101,Genbank:NM_001278597.1,HGNC:HGNC:1183,MIM:610109;gbkey=mRNA;gene=ANO2;product=anoctamin 2%2C transcript variant 2;transcript_id=gi|515870520
NT_009759.17	Curated Genomic	exon	5568366	5568518	.	-	.	ID=id181;Parent=rna6;Dbxref=GeneID:57101,Genbank:NM_001278597.1,HGNC:HGNC:1183,MIM:610109;gbkey=mRNA;gene=ANO2;product=anoctamin 2%2C transcript variant 2;transcript_id=gi|515870520
NT_009759.17	Curated Genomic	exon	5567955	5568007	.	-	.	ID=id182;Parent=rna6;Dbxref=GeneID:57101,Genbank:NM_001278597.1,HGNC:HGNC:1183,MIM:610109;gbkey=mRNA;gene=ANO2;product=anoctamin 2%2C transcript variant 2;transcript_id=gi|515870520
NT_009759.17	Curated Genomic	exon	5565834	5566015	.	-	.	ID=id183;Parent=rna6;Dbxref=GeneID:57101,Genbank:NM_001278597.1,HGNC:HGNC:1183,MIM:610109;gbkey=mRNA;gene=ANO2;product=anoctamin 2%2C transcript variant 2;transcript_id=gi|515870520
NT_009759.17	Curated Genomic	exon	5555558	5555663	.	-	.	ID=id184;Parent=rna6;Dbxref=GeneID:57101,Genbank:NM_001278597.1,HGNC:HGNC:1183,MIM:610109;gbkey=mRNA;gene=ANO2;product=anoctamin 2%2C transcript variant 2;transcript_id=gi|515870520
NT_009759.17	Curated Genomic	exon	5552651	5553568	.	-	.	ID=id185;Parent=rna6;Dbxref=GeneID:57101,Genbank:NM_001278597.1,HGNC:HGNC:1183,MIM:610109;gbkey=mRNA;gene=ANO2;product=anoctamin 2%2C transcript variant 2;transcript_id=gi|515870520
NT_009759.17	BestRefSeq	mRNA	5552651	5936232	.	-	.	ID=rna7;Parent=gene6;Dbxref=GeneID:57101,Genbank:NM_001278597.1,HGNC:HGNC:1183,MIM:610109;Name=gi|515870520;gbkey=mRNA;gene=ANO2;product=anoctamin 2%2C calcium activated chloride channel%2C transcript variant 2;transcript_id=gi|515870520
NT_009759.17	BestRefSeq	exon	5936151	5936232	.	-	.	ID=id186;Parent=rna7;Dbxref=GeneID:57101,Genbank:NM_001278597.1,HGNC:HGNC:1183,MIM:610109;gbkey=mRNA;gene=ANO2;product=anoctamin 2%2C calcium activated chloride channel%2C transcript variant 2;transcript_id=gi|515870520
NT_009759.17	BestRefSeq	exon	5912620	5912804	.	-	.	ID=id187;Parent=rna7;Dbxref=GeneID:57101,Genbank:NM_001278597.1,HGNC:HGNC:1183,MIM:610109;gbkey=mRNA;gene=ANO2;product=anoctamin 2%2C calcium activated chloride channel%2C transcript variant 2;transcript_id=gi|515870520
NT_009759.17	BestRefSeq	exon	5911040	5911366	.	-	.	ID=id188;Parent=rna7;Dbxref=GeneID:57101,Genbank:NM_001278597.1,HGNC:HGNC:1183,MIM:610109;gbkey=mRNA;gene=ANO2;product=anoctamin 2%2C calcium activated chloride channel%2C transcript variant 2;transcript_id=gi|515870520
NT_009759.17	BestRefSeq	exon	5844042	5844141	.	-	.	ID=id189;Parent=rna7;Dbxref=GeneID:57101,Genbank:NM_001278597.1,HGNC:HGNC:1183,MIM:610109;gbkey=mRNA;gene=ANO2;product=anoctamin 2%2C calcium activated chloride channel%2C transcript variant 2;transcript_id=gi|515870520
NT_009759.17	BestRefSeq	exon	5822452	5822605	.	-	.	ID=id190;Parent=rna7;Dbxref=GeneID:57101,Genbank:NM_001278597.1,HGNC:HGNC:1183,MIM:610109;gbkey=mRNA;gene=ANO2;product=anoctamin 2%2C calcium activated chloride channel%2C transcript variant 2;transcript_id=gi|515870520
NT_009759.17	BestRefSeq	exon	5820435	5820489	.	-	.	ID=id191;Parent=rna7;Dbxref=GeneID:57101,Genbank:NM_001278597.1,HGNC:HGNC:1183,MIM:610109;gbkey=mRNA;gene=ANO2;product=anoctamin 2%2C calcium activated chloride channel%2C transcript variant 2;transcript_id=gi|515870520
NT_009759.17	BestRefSeq	exon	5817769	5817820	.	-	.	ID=id192;Parent=rna7;Dbxref=GeneID:57101,Genbank:NM_001278597.1,HGNC:HGNC:1183,MIM:610109;gbkey=mRNA;gene=ANO2;product=anoctamin 2%2C calcium activated chloride channel%2C transcript variant 2;transcript_id=gi|515870520
NT_009759.17	BestRefSeq	exon	5797313	5797368	.	-	.	ID=id193;Parent=rna7;Dbxref=GeneID:57101,Genbank:NM_001278597.1,HGNC:HGNC:1183,MIM:610109;gbkey=mRNA;gene=ANO2;product=anoctamin 2%2C calcium activated chloride channel%2C transcript variant 2;transcript_id=gi|515870520
NT_009759.17	BestRefSeq	exon	5796052	5796093	.	-	.	ID=id194;Parent=rna7;Dbxref=GeneID:57101,Genbank:NM_001278597.1,HGNC:HGNC:1183,MIM:610109;gbkey=mRNA;gene=ANO2;product=anoctamin 2%2C calcium activated chloride channel%2C transcript variant 2;transcript_id=gi|515870520
NT_009759.17	BestRefSeq	exon	5789507	5789571	.	-	.	ID=id195;Parent=rna7;Dbxref=GeneID:57101,Genbank:NM_001278597.1,HGNC:HGNC:1183,MIM:610109;gbkey=mRNA;gene=ANO2;product=anoctamin 2%2C calcium activated chloride channel%2C transcript variant 2;transcript_id=gi|515870520
NT_009759.17	BestRefSeq	exon	5740836	5740970	.	-	.	ID=id196;Parent=rna7;Dbxref=GeneID:57101,Genbank:NM_001278597.1,HGNC:HGNC:1183,MIM:610109;gbkey=mRNA;gene=ANO2;product=anoctamin 2%2C calcium activated chloride channel%2C transcript variant 2;transcript_id=gi|515870520
NT_009759.17	BestRefSeq	exon	5734157	5734317	.	-	.	ID=id197;Parent=rna7;Dbxref=GeneID:57101,Genbank:NM_001278597.1,HGNC:HGNC:1183,MIM:610109;gbkey=mRNA;gene=ANO2;product=anoctamin 2%2C calcium activated chloride channel%2C transcript variant 2;transcript_id=gi|515870520
NT_009759.17	BestRefSeq	exon	5729317	5729399	.	-	.	ID=id198;Parent=rna7;Dbxref=GeneID:57101,Genbank:NM_001278597.1,HGNC:HGNC:1183,MIM:610109;gbkey=mRNA;gene=ANO2;product=anoctamin 2%2C calcium activated chloride channel%2C transcript variant 2;transcript_id=gi|515870520
NT_009759.17	BestRefSeq	exon	5722866	5722877	.	-	.	ID=id199;Parent=rna7;Dbxref=GeneID:57101,Genbank:NM_001278597.1,HGNC:HGNC:1183,MIM:610109;gbkey=mRNA;gene=ANO2;product=anoctamin 2%2C calcium activated chloride channel%2C transcript variant 2;transcript_id=gi|515870520
NT_009759.17	BestRefSeq	exon	5722520	5722630	.	-	.	ID=id200;Parent=rna7;Dbxref=GeneID:57101,Genbank:NM_001278597.1,HGNC:HGNC:1183,MIM:610109;gbkey=mRNA;gene=ANO2;product=anoctamin 2%2C calcium activated chloride channel%2C transcript variant 2;transcript_id=gi|515870520
NT_009759.17	BestRefSeq	exon	5637727	5637801	.	-	.	ID=id201;Parent=rna7;Dbxref=GeneID:57101,Genbank:NM_001278597.1,HGNC:HGNC:1183,MIM:610109;gbkey=mRNA;gene=ANO2;product=anoctamin 2%2C calcium activated chloride channel%2C transcript variant 2;transcript_id=gi|515870520
NT_009759.17	BestRefSeq	exon	5625152	5625347	.	-	.	ID=id202;Parent=rna7;Dbxref=GeneID:57101,Genbank:NM_001278597.1,HGNC:HGNC:1183,MIM:610109;gbkey=mRNA;gene=ANO2;product=anoctamin 2%2C calcium activated chloride channel%2C transcript variant 2;transcript_id=gi|515870520
NT_009759.17	BestRefSeq	exon	5605186	5605297	.	-	.	ID=id203;Parent=rna7;Dbxref=GeneID:57101,Genbank:NM_001278597.1,HGNC:HGNC:1183,MIM:610109;gbkey=mRNA;gene=ANO2;product=anoctamin 2%2C calcium activated chloride channel%2C transcript variant 2;transcript_id=gi|515870520
NT_009759.17	BestRefSeq	exon	5602901	5602958	.	-	.	ID=id204;Parent=rna7;Dbxref=GeneID:57101,Genbank:NM_001278597.1,HGNC:HGNC:1183,MIM:610109;gbkey=mRNA;gene=ANO2;product=anoctamin 2%2C calcium activated chloride channel%2C transcript variant 2;transcript_id=gi|515870520
NT_009759.17	BestRefSeq	exon	5602656	5602756	.	-	.	ID=id205;Parent=rna7;Dbxref=GeneID:57101,Genbank:NM_001278597.1,HGNC:HGNC:1183,MIM:610109;gbkey=mRNA;gene=ANO2;product=anoctamin 2%2C calcium activated chloride channel%2C transcript variant 2;transcript_id=gi|515870520
NT_009759.17	BestRefSeq	exon	5589484	5589629	.	-	.	ID=id206;Parent=rna7;Dbxref=GeneID:57101,Genbank:NM_001278597.1,HGNC:HGNC:1183,MIM:610109;gbkey=mRNA;gene=ANO2;product=anoctamin 2%2C calcium activated chloride channel%2C transcript variant 2;transcript_id=gi|515870520
NT_009759.17	BestRefSeq	exon	5568366	5568518	.	-	.	ID=id207;Parent=rna7;Dbxref=GeneID:57101,Genbank:NM_001278597.1,HGNC:HGNC:1183,MIM:610109;gbkey=mRNA;gene=ANO2;product=anoctamin 2%2C calcium activated chloride channel%2C transcript variant 2;transcript_id=gi|515870520
NT_009759.17	BestRefSeq	exon	5567955	5568007	.	-	.	ID=id208;Parent=rna7;Dbxref=GeneID:57101,Genbank:NM_001278597.1,HGNC:HGNC:1183,MIM:610109;gbkey=mRNA;gene=ANO2;product=anoctamin 2%2C calcium activated chloride channel%2C transcript variant 2;transcript_id=gi|515870520
NT_009759.17	BestRefSeq	exon	5565834	5566015	.	-	.	ID=id209;Parent=rna7;Dbxref=GeneID:57101,Genbank:NM_001278597.1,HGNC:HGNC:1183,MIM:610109;gbkey=mRNA;gene=ANO2;product=anoctamin 2%2C calcium activated chloride channel%2C transcript variant 2;transcript_id=gi|515870520
NT_009759.17	BestRefSeq	exon	5555558	5555663	.	-	.	ID=id210;Parent=rna7;Dbxref=GeneID:57101,Genbank:NM_001278597.1,HGNC:HGNC:1183,MIM:610109;gbkey=mRNA;gene=ANO2;product=anoctamin 2%2C calcium activated chloride channel%2C transcript variant 2;transcript_id=gi|515870520
NT_009759.17	BestRefSeq	exon	5552651	5553568	.	-	.	ID=id211;Parent=rna7;Dbxref=GeneID:57101,Genbank:NM_001278597.1,HGNC:HGNC:1183,MIM:610109;gbkey=mRNA;gene=ANO2;product=anoctamin 2%2C calcium activated chloride channel%2C transcript variant 2;transcript_id=gi|515870520
NT_009759.17	Curated Genomic	CDS	5936151	5936160	.	-	0	ID=cds6;Parent=rna6;Dbxref=CCDS:CCDS44807.1,GeneID:57101,Genbank:NP_001265526.1,HGNC:HGNC:1183,MIM:610109;Name=NP_001265526.1;Note=isoform 2 is encoded by transcript variant 2;gbkey=CDS;gene=ANO2;product=anoctamin-2 isoform 2;protein_id=NP_001265526.1
NT_009759.17	Curated Genomic	CDS	5912620	5912804	.	-	2	ID=cds6;Parent=rna6;Dbxref=CCDS:CCDS44807.1,GeneID:57101,Genbank:NP_001265526.1,HGNC:HGNC:1183,MIM:610109;Name=NP_001265526.1;Note=isoform 2 is encoded by transcript variant 2;gbkey=CDS;gene=ANO2;product=anoctamin-2 isoform 2;protein_id=NP_001265526.1
NT_009759.17	Curated Genomic	CDS	5911040	5911366	.	-	0	ID=cds6;Parent=rna6;Dbxref=CCDS:CCDS44807.1,GeneID:57101,Genbank:NP_001265526.1,HGNC:HGNC:1183,MIM:610109;Name=NP_001265526.1;Note=isoform 2 is encoded by transcript variant 2;gbkey=CDS;gene=ANO2;product=anoctamin-2 isoform 2;protein_id=NP_001265526.1
NT_009759.17	Curated Genomic	CDS	5844043	5844141	.	-	0	ID=cds6;Parent=rna6;Dbxref=CCDS:CCDS44807.1,GeneID:57101,Genbank:NP_001265526.1,HGNC:HGNC:1183,MIM:610109;Name=NP_001265526.1;Note=isoform 2 is encoded by transcript variant 2;gbkey=CDS;gene=ANO2;product=anoctamin-2 isoform 2;protein_id=NP_001265526.1
NT_009759.17	Curated Genomic	CDS	5841957	5841959	.	-	0	ID=cds6;Parent=rna6;Dbxref=CCDS:CCDS44807.1,GeneID:57101,Genbank:NP_001265526.1,HGNC:HGNC:1183,MIM:610109;Name=NP_001265526.1;Note=isoform 2 is encoded by transcript variant 2;gbkey=CDS;gene=ANO2;product=anoctamin-2 isoform 2;protein_id=NP_001265526.1
NT_009759.17	Curated Genomic	CDS	5822452	5822603	.	-	0	ID=cds6;Parent=rna6;Dbxref=CCDS:CCDS44807.1,GeneID:57101,Genbank:NP_001265526.1,HGNC:HGNC:1183,MIM:610109;Name=NP_001265526.1;Note=isoform 2 is encoded by transcript variant 2;gbkey=CDS;gene=ANO2;product=anoctamin-2 isoform 2;protein_id=NP_001265526.1
NT_009759.17	Curated Genomic	CDS	5820435	5820489	.	-	1	ID=cds6;Parent=rna6;Dbxref=CCDS:CCDS44807.1,GeneID:57101,Genbank:NP_001265526.1,HGNC:HGNC:1183,MIM:610109;Name=NP_001265526.1;Note=isoform 2 is encoded by transcript variant 2;gbkey=CDS;gene=ANO2;product=anoctamin-2 isoform 2;protein_id=NP_001265526.1
NT_009759.17	Curated Genomic	CDS	5817769	5817820	.	-	0	ID=cds6;Parent=rna6;Dbxref=CCDS:CCDS44807.1,GeneID:57101,Genbank:NP_001265526.1,HGNC:HGNC:1183,MIM:610109;Name=NP_001265526.1;Note=isoform 2 is encoded by transcript variant 2;gbkey=CDS;gene=ANO2;product=anoctamin-2 isoform 2;protein_id=NP_001265526.1
NT_009759.17	Curated Genomic	CDS	5797313	5797368	.	-	2	ID=cds6;Parent=rna6;Dbxref=CCDS:CCDS44807.1,GeneID:57101,Genbank:NP_001265526.1,HGNC:HGNC:1183,MIM:610109;Name=NP_001265526.1;Note=isoform 2 is encoded by transcript variant 2;gbkey=CDS;gene=ANO2;product=anoctamin-2 isoform 2;protein_id=NP_001265526.1
NT_009759.17	Curated Genomic	CDS	5796052	5796093	.	-	0	ID=cds6;Parent=rna6;Dbxref=CCDS:CCDS44807.1,GeneID:57101,Genbank:NP_001265526.1,HGNC:HGNC:1183,MIM:610109;Name=NP_001265526.1;Note=isoform 2 is encoded by transcript variant 2;gbkey=CDS;gene=ANO2;product=anoctamin-2 isoform 2;protein_id=NP_001265526.1
NT_009759.17	Curated Genomic	CDS	5789507	5789571	.	-	0	ID=cds6;Parent=rna6;Dbxref=CCDS:CCDS44807.1,GeneID:57101,Genbank:NP_001265526.1,HGNC:HGNC:1183,MIM:610109;Name=NP_001265526.1;Note=isoform 2 is encoded by transcript variant 2;gbkey=CDS;gene=ANO2;product=anoctamin-2 isoform 2;protein_id=NP_001265526.1
NT_009759.17	Curated Genomic	CDS	5740836	5740970	.	-	1	ID=cds6;Parent=rna6;Dbxref=CCDS:CCDS44807.1,GeneID:57101,Genbank:NP_001265526.1,HGNC:HGNC:1183,MIM:610109;Name=NP_001265526.1;Note=isoform 2 is encoded by transcript variant 2;gbkey=CDS;gene=ANO2;product=anoctamin-2 isoform 2;protein_id=NP_001265526.1
NT_009759.17	Curated Genomic	CDS	5734157	5734317	.	-	1	ID=cds6;Parent=rna6;Dbxref=CCDS:CCDS44807.1,GeneID:57101,Genbank:NP_001265526.1,HGNC:HGNC:1183,MIM:610109;Name=NP_001265526.1;Note=isoform 2 is encoded by transcript variant 2;gbkey=CDS;gene=ANO2;product=anoctamin-2 isoform 2;protein_id=NP_001265526.1
NT_009759.17	Curated Genomic	CDS	5729317	5729399	.	-	2	ID=cds6;Parent=rna6;Dbxref=CCDS:CCDS44807.1,GeneID:57101,Genbank:NP_001265526.1,HGNC:HGNC:1183,MIM:610109;Name=NP_001265526.1;Note=isoform 2 is encoded by transcript variant 2;gbkey=CDS;gene=ANO2;product=anoctamin-2 isoform 2;protein_id=NP_001265526.1
NT_009759.17	Curated Genomic	CDS	5722866	5722877	.	-	0	ID=cds6;Parent=rna6;Dbxref=CCDS:CCDS44807.1,GeneID:57101,Genbank:NP_001265526.1,HGNC:HGNC:1183,MIM:610109;Name=NP_001265526.1;Note=isoform 2 is encoded by transcript variant 2;gbkey=CDS;gene=ANO2;product=anoctamin-2 isoform 2;protein_id=NP_001265526.1
NT_009759.17	Curated Genomic	CDS	5722520	5722630	.	-	0	ID=cds6;Parent=rna6;Dbxref=CCDS:CCDS44807.1,GeneID:57101,Genbank:NP_001265526.1,HGNC:HGNC:1183,MIM:610109;Name=NP_001265526.1;Note=isoform 2 is encoded by transcript variant 2;gbkey=CDS;gene=ANO2;product=anoctamin-2 isoform 2;protein_id=NP_001265526.1
NT_009759.17	Curated Genomic	CDS	5637727	5637801	.	-	0	ID=cds6;Parent=rna6;Dbxref=CCDS:CCDS44807.1,GeneID:57101,Genbank:NP_001265526.1,HGNC:HGNC:1183,MIM:610109;Name=NP_001265526.1;Note=isoform 2 is encoded by transcript variant 2;gbkey=CDS;gene=ANO2;product=anoctamin-2 isoform 2;protein_id=NP_001265526.1
NT_009759.17	Curated Genomic	CDS	5625152	5625347	.	-	0	ID=cds6;Parent=rna6;Dbxref=CCDS:CCDS44807.1,GeneID:57101,Genbank:NP_001265526.1,HGNC:HGNC:1183,MIM:610109;Name=NP_001265526.1;Note=isoform 2 is encoded by transcript variant 2;gbkey=CDS;gene=ANO2;product=anoctamin-2 isoform 2;protein_id=NP_001265526.1
NT_009759.17	Curated Genomic	CDS	5605186	5605297	.	-	2	ID=cds6;Parent=rna6;Dbxref=CCDS:CCDS44807.1,GeneID:57101,Genbank:NP_001265526.1,HGNC:HGNC:1183,MIM:610109;Name=NP_001265526.1;Note=isoform 2 is encoded by transcript variant 2;gbkey=CDS;gene=ANO2;product=anoctamin-2 isoform 2;protein_id=NP_001265526.1
NT_009759.17	Curated Genomic	CDS	5602901	5602958	.	-	1	ID=cds6;Parent=rna6;Dbxref=CCDS:CCDS44807.1,GeneID:57101,Genbank:NP_001265526.1,HGNC:HGNC:1183,MIM:610109;Name=NP_001265526.1;Note=isoform 2 is encoded by transcript variant 2;gbkey=CDS;gene=ANO2;product=anoctamin-2 isoform 2;protein_id=NP_001265526.1
NT_009759.17	Curated Genomic	CDS	5602656	5602756	.	-	0	ID=cds6;Parent=rna6;Dbxref=CCDS:CCDS44807.1,GeneID:57101,Genbank:NP_001265526.1,HGNC:HGNC:1183,MIM:610109;Name=NP_001265526.1;Note=isoform 2 is encoded by transcript variant 2;gbkey=CDS;gene=ANO2;product=anoctamin-2 isoform 2;protein_id=NP_001265526.1
NT_009759.17	Curated Genomic	CDS	5589484	5589629	.	-	1	ID=cds6;Parent=rna6;Dbxref=CCDS:CCDS44807.1,GeneID:57101,Genbank:NP_001265526.1,HGNC:HGNC:1183,MIM:610109;Name=NP_001265526.1;Note=isoform 2 is encoded by transcript variant 2;gbkey=CDS;gene=ANO2;product=anoctamin-2 isoform 2;protein_id=NP_001265526.1
NT_009759.17	Curated Genomic	CDS	5568366	5568518	.	-	2	ID=cds6;Parent=rna6;Dbxref=CCDS:CCDS44807.1,GeneID:57101,Genbank:NP_001265526.1,HGNC:HGNC:1183,MIM:610109;Name=NP_001265526.1;Note=isoform 2 is encoded by transcript variant 2;gbkey=CDS;gene=ANO2;product=anoctamin-2 isoform 2;protein_id=NP_001265526.1
NT_009759.17	Curated Genomic	CDS	5567955	5568007	.	-	2	ID=cds6;Parent=rna6;Dbxref=CCDS:CCDS44807.1,GeneID:57101,Genbank:NP_001265526.1,HGNC:HGNC:1183,MIM:610109;Name=NP_001265526.1;Note=isoform 2 is encoded by transcript variant 2;gbkey=CDS;gene=ANO2;product=anoctamin-2 isoform 2;protein_id=NP_001265526.1
NT_009759.17	Curated Genomic	CDS	5565834	5566015	.	-	0	ID=cds6;Parent=rna6;Dbxref=CCDS:CCDS44807.1,GeneID:57101,Genbank:NP_001265526.1,HGNC:HGNC:1183,MIM:610109;Name=NP_001265526.1;Note=isoform 2 is encoded by transcript variant 2;gbkey=CDS;gene=ANO2;product=anoctamin-2 isoform 2;protein_id=NP_001265526.1
NT_009759.17	Curated Genomic	CDS	5555558	5555663	.	-	1	ID=cds6;Parent=rna6;Dbxref=CCDS:CCDS44807.1,GeneID:57101,Genbank:NP_001265526.1,HGNC:HGNC:1183,MIM:610109;Name=NP_001265526.1;Note=isoform 2 is encoded by transcript variant 2;gbkey=CDS;gene=ANO2;product=anoctamin-2 isoform 2;protein_id=NP_001265526.1
NT_009759.17	Curated Genomic	CDS	5553299	5553568	.	-	0	ID=cds6;Parent=rna6;Dbxref=CCDS:CCDS44807.1,GeneID:57101,Genbank:NP_001265526.1,HGNC:HGNC:1183,MIM:610109;Name=NP_001265526.1;Note=isoform 2 is encoded by transcript variant 2;gbkey=CDS;gene=ANO2;product=anoctamin-2 isoform 2;protein_id=NP_001265526.1
NT_009759.17	BestRefSeq	CDS	5936151	5936160	.	-	0	ID=cds7;Parent=rna7;Dbxref=CCDS:CCDS44807.2,GeneID:57101,Genbank:NP_001265526.1,HGNC:HGNC:1183,MIM:610109;Name=NP_001265526.1;Note=isoform 2 is encoded by transcript variant 2;gbkey=CDS;gene=ANO2;product=anoctamin-2 isoform 2;protein_id=NP_001265526.1
NT_009759.17	BestRefSeq	CDS	5912620	5912804	.	-	2	ID=cds7;Parent=rna7;Dbxref=CCDS:CCDS44807.2,GeneID:57101,Genbank:NP_001265526.1,HGNC:HGNC:1183,MIM:610109;Name=NP_001265526.1;Note=isoform 2 is encoded by transcript variant 2;gbkey=CDS;gene=ANO2;product=anoctamin-2 isoform 2;protein_id=NP_001265526.1
NT_009759.17	BestRefSeq	CDS	5911040	5911366	.	-	0	ID=cds7;Parent=rna7;Dbxref=CCDS:CCDS44807.2,GeneID:57101,Genbank:NP_001265526.1,HGNC:HGNC:1183,MIM:610109;Name=NP_001265526.1;Note=isoform 2 is encoded by transcript variant 2;gbkey=CDS;gene=ANO2;product=anoctamin-2 isoform 2;protein_id=NP_001265526.1
NT_009759.17	BestRefSeq	CDS	5844042	5844141	.	-	0	ID=cds7;Parent=rna7;Dbxref=CCDS:CCDS44807.2,GeneID:57101,Genbank:NP_001265526.1,HGNC:HGNC:1183,MIM:610109;Name=NP_001265526.1;Note=isoform 2 is encoded by transcript variant 2;gbkey=CDS;gene=ANO2;product=anoctamin-2 isoform 2;protein_id=NP_001265526.1
NT_009759.17	BestRefSeq	CDS	5822452	5822605	.	-	2	ID=cds7;Parent=rna7;Dbxref=CCDS:CCDS44807.2,GeneID:57101,Genbank:NP_001265526.1,HGNC:HGNC:1183,MIM:610109;Name=NP_001265526.1;Note=isoform 2 is encoded by transcript variant 2;gbkey=CDS;gene=ANO2;product=anoctamin-2 isoform 2;protein_id=NP_001265526.1
NT_009759.17	BestRefSeq	CDS	5820435	5820489	.	-	1	ID=cds7;Parent=rna7;Dbxref=CCDS:CCDS44807.2,GeneID:57101,Genbank:NP_001265526.1,HGNC:HGNC:1183,MIM:610109;Name=NP_001265526.1;Note=isoform 2 is encoded by transcript variant 2;gbkey=CDS;gene=ANO2;product=anoctamin-2 isoform 2;protein_id=NP_001265526.1
NT_009759.17	BestRefSeq	CDS	5817769	5817820	.	-	0	ID=cds7;Parent=rna7;Dbxref=CCDS:CCDS44807.2,GeneID:57101,Genbank:NP_001265526.1,HGNC:HGNC:1183,MIM:610109;Name=NP_001265526.1;Note=isoform 2 is encoded by transcript variant 2;gbkey=CDS;gene=ANO2;product=anoctamin-2 isoform 2;protein_id=NP_001265526.1
NT_009759.17	BestRefSeq	CDS	5797313	5797368	.	-	2	ID=cds7;Parent=rna7;Dbxref=CCDS:CCDS44807.2,GeneID:57101,Genbank:NP_001265526.1,HGNC:HGNC:1183,MIM:610109;Name=NP_001265526.1;Note=isoform 2 is encoded by transcript variant 2;gbkey=CDS;gene=ANO2;product=anoctamin-2 isoform 2;protein_id=NP_001265526.1
NT_009759.17	BestRefSeq	CDS	5796052	5796093	.	-	0	ID=cds7;Parent=rna7;Dbxref=CCDS:CCDS44807.2,GeneID:57101,Genbank:NP_001265526.1,HGNC:HGNC:1183,MIM:610109;Name=NP_001265526.1;Note=isoform 2 is encoded by transcript variant 2;gbkey=CDS;gene=ANO2;product=anoctamin-2 isoform 2;protein_id=NP_001265526.1
NT_009759.17	BestRefSeq	CDS	5789507	5789571	.	-	0	ID=cds7;Parent=rna7;Dbxref=CCDS:CCDS44807.2,GeneID:57101,Genbank:NP_001265526.1,HGNC:HGNC:1183,MIM:610109;Name=NP_001265526.1;Note=isoform 2 is encoded by transcript variant 2;gbkey=CDS;gene=ANO2;product=anoctamin-2 isoform 2;protein_id=NP_001265526.1
NT_009759.17	BestRefSeq	CDS	5740836	5740970	.	-	1	ID=cds7;Parent=rna7;Dbxref=CCDS:CCDS44807.2,GeneID:57101,Genbank:NP_001265526.1,HGNC:HGNC:1183,MIM:610109;Name=NP_001265526.1;Note=isoform 2 is encoded by transcript variant 2;gbkey=CDS;gene=ANO2;product=anoctamin-2 isoform 2;protein_id=NP_001265526.1
NT_009759.17	BestRefSeq	CDS	5734157	5734317	.	-	1	ID=cds7;Parent=rna7;Dbxref=CCDS:CCDS44807.2,GeneID:57101,Genbank:NP_001265526.1,HGNC:HGNC:1183,MIM:610109;Name=NP_001265526.1;Note=isoform 2 is encoded by transcript variant 2;gbkey=CDS;gene=ANO2;product=anoctamin-2 isoform 2;protein_id=NP_001265526.1
NT_009759.17	BestRefSeq	CDS	5729317	5729399	.	-	2	ID=cds7;Parent=rna7;Dbxref=CCDS:CCDS44807.2,GeneID:57101,Genbank:NP_001265526.1,HGNC:HGNC:1183,MIM:610109;Name=NP_001265526.1;Note=isoform 2 is encoded by transcript variant 2;gbkey=CDS;gene=ANO2;product=anoctamin-2 isoform 2;protein_id=NP_001265526.1
NT_009759.17	BestRefSeq	CDS	5722866	5722877	.	-	0	ID=cds7;Parent=rna7;Dbxref=CCDS:CCDS44807.2,GeneID:57101,Genbank:NP_001265526.1,HGNC:HGNC:1183,MIM:610109;Name=NP_001265526.1;Note=isoform 2 is encoded by transcript variant 2;gbkey=CDS;gene=ANO2;product=anoctamin-2 isoform 2;protein_id=NP_001265526.1
NT_009759.17	BestRefSeq	CDS	5722520	5722630	.	-	0	ID=cds7;Parent=rna7;Dbxref=CCDS:CCDS44807.2,GeneID:57101,Genbank:NP_001265526.1,HGNC:HGNC:1183,MIM:610109;Name=NP_001265526.1;Note=isoform 2 is encoded by transcript variant 2;gbkey=CDS;gene=ANO2;product=anoctamin-2 isoform 2;protein_id=NP_001265526.1
NT_009759.17	BestRefSeq	CDS	5637727	5637801	.	-	0	ID=cds7;Parent=rna7;Dbxref=CCDS:CCDS44807.2,GeneID:57101,Genbank:NP_001265526.1,HGNC:HGNC:1183,MIM:610109;Name=NP_001265526.1;Note=isoform 2 is encoded by transcript variant 2;gbkey=CDS;gene=ANO2;product=anoctamin-2 isoform 2;protein_id=NP_001265526.1
NT_009759.17	BestRefSeq	CDS	5625152	5625347	.	-	0	ID=cds7;Parent=rna7;Dbxref=CCDS:CCDS44807.2,GeneID:57101,Genbank:NP_001265526.1,HGNC:HGNC:1183,MIM:610109;Name=NP_001265526.1;Note=isoform 2 is encoded by transcript variant 2;gbkey=CDS;gene=ANO2;product=anoctamin-2 isoform 2;protein_id=NP_001265526.1
NT_009759.17	BestRefSeq	CDS	5605186	5605297	.	-	2	ID=cds7;Parent=rna7;Dbxref=CCDS:CCDS44807.2,GeneID:57101,Genbank:NP_001265526.1,HGNC:HGNC:1183,MIM:610109;Name=NP_001265526.1;Note=isoform 2 is encoded by transcript variant 2;gbkey=CDS;gene=ANO2;product=anoctamin-2 isoform 2;protein_id=NP_001265526.1
NT_009759.17	BestRefSeq	CDS	5602901	5602958	.	-	1	ID=cds7;Parent=rna7;Dbxref=CCDS:CCDS44807.2,GeneID:57101,Genbank:NP_001265526.1,HGNC:HGNC:1183,MIM:610109;Name=NP_001265526.1;Note=isoform 2 is encoded by transcript variant 2;gbkey=CDS;gene=ANO2;product=anoctamin-2 isoform 2;protein_id=NP_001265526.1
NT_009759.17	BestRefSeq	CDS	5602656	5602756	.	-	0	ID=cds7;Parent=rna7;Dbxref=CCDS:CCDS44807.2,GeneID:57101,Genbank:NP_001265526.1,HGNC:HGNC:1183,MIM:610109;Name=NP_001265526.1;Note=isoform 2 is encoded by transcript variant 2;gbkey=CDS;gene=ANO2;product=anoctamin-2 isoform 2;protein_id=NP_001265526.1
NT_009759.17	BestRefSeq	CDS	5589484	5589629	.	-	1	ID=cds7;Parent=rna7;Dbxref=CCDS:CCDS44807.2,GeneID:57101,Genbank:NP_001265526.1,HGNC:HGNC:1183,MIM:610109;Name=NP_001265526.1;Note=isoform 2 is encoded by transcript variant 2;gbkey=CDS;gene=ANO2;product=anoctamin-2 isoform 2;protein_id=NP_001265526.1
NT_009759.17	BestRefSeq	CDS	5568366	5568518	.	-	2	ID=cds7;Parent=rna7;Dbxref=CCDS:CCDS44807.2,GeneID:57101,Genbank:NP_001265526.1,HGNC:HGNC:1183,MIM:610109;Name=NP_001265526.1;Note=isoform 2 is encoded by transcript variant 2;gbkey=CDS;gene=ANO2;product=anoctamin-2 isoform 2;protein_id=NP_001265526.1
NT_009759.17	BestRefSeq	CDS	5567955	5568007	.	-	2	ID=cds7;Parent=rna7;Dbxref=CCDS:CCDS44807.2,GeneID:57101,Genbank:NP_001265526.1,HGNC:HGNC:1183,MIM:610109;Name=NP_001265526.1;Note=isoform 2 is encoded by transcript variant 2;gbkey=CDS;gene=ANO2;product=anoctamin-2 isoform 2;protein_id=NP_001265526.1
NT_009759.17	BestRefSeq	CDS	5565834	5566015	.	-	0	ID=cds7;Parent=rna7;Dbxref=CCDS:CCDS44807.2,GeneID:57101,Genbank:NP_001265526.1,HGNC:HGNC:1183,MIM:610109;Name=NP_001265526.1;Note=isoform 2 is encoded by transcript variant 2;gbkey=CDS;gene=ANO2;product=anoctamin-2 isoform 2;protein_id=NP_001265526.1
NT_009759.17	BestRefSeq	CDS	5555558	5555663	.	-	1	ID=cds7;Parent=rna7;Dbxref=CCDS:CCDS44807.2,GeneID:57101,Genbank:NP_001265526.1,HGNC:HGNC:1183,MIM:610109;Name=NP_001265526.1;Note=isoform 2 is encoded by transcript variant 2;gbkey=CDS;gene=ANO2;product=anoctamin-2 isoform 2;protein_id=NP_001265526.1
NT_009759.17	BestRefSeq	CDS	5553299	5553568	.	-	0	ID=cds7;Parent=rna7;Dbxref=CCDS:CCDS44807.2,GeneID:57101,Genbank:NP_001265526.1,HGNC:HGNC:1183,MIM:610109;Name=NP_001265526.1;Note=isoform 2 is encoded by transcript variant 2;gbkey=CDS;gene=ANO2;product=anoctamin-2 isoform 2;protein_id=NP_001265526.1
###
NT_025741.16	BestRefSeq	gene	99739165	99881570	.	+	.	ID=gene8;Dbxref=GeneID:3482,HGNC:HGNC:5467,MIM:147280;Name=IGF2R;description=insulin like growth factor 2 receptor;gbkey=Gene;gene=IGF2R;gene_synonym=CD222,CIMPR,M6P-R,M6P/IGF2R,MPR 300,MPR1,MPRI
NT_025741.16	BestRefSeq	mRNA	99739165	99881570	.	+	.	ID=rna8;Parent=gene8;Dbxref=GeneID:3482,Genbank:NM_000876.3,HGNC:HGNC:5467,MIM:147280;Name=gi|953768341;Note=The RefSeq transcript has 2 substitutions compared to this genomic sequence;exception=annotated by transcript or proteomic data;gbkey=mRNA;gene=IGF2R;product=insulin like growth factor 2 receptor;transcript_id=gi|953768341
NT_025741.16	BestRefSeq	exon	99739165	99739461	.	+	.	ID=id212;Parent=rna8;Dbxref=GeneID:3482,Genbank:NM_000876.3,HGNC:HGNC:5467,MIM:147280;Note=The RefSeq transcript has 2 substitutions compared to this genomic sequence;exception=annotated by transcript or proteomic data;gbkey=mRNA;gene=IGF2R;product=insulin like growth factor 2 receptor;transcript_id=gi|953768341
NT_025741.16	BestRefSeq	exon	99761250	99761389	.	+	.	ID=id213;Parent=rna8;Dbxref=GeneID:3482,Genbank:NM_000876.3,HGNC:HGNC:5467,MIM:147280;Note=The RefSeq transcript has 2 substitutions compared to this genomic sequence;exception=annotated by transcript or proteomic data;gbkey=mRNA;gene=IGF2R;product=insulin like growth factor 2 receptor;transcript_id=gi|953768341
NT_025741.16	BestRefSeq	exon	99779076	99779200	.	+	.	ID=id214;Parent=rna8;Dbxref=GeneID:3482,Genbank:NM_000876.3,HGNC:HGNC:5467,MIM:147280;Note=The RefSeq transcript has 2 substitutions compared to this genomic sequence;exception=annotated by transcript or proteomic data;gbkey=mRNA;gene=IGF2R;product=insulin like growth factor 2 receptor;transcript_id=gi|953768341
NT_025741.16	BestRefSeq	exon	99780753	99780851	.	+	.	ID=id215;Parent=rna8;Dbxref=GeneID:3482,Genbank:NM_000876.3,HGNC:HGNC:5467,MIM:147280;Note=The RefSeq transcript has 2 substitutions compared to this genomic sequence;exception=annotated by transcript or proteomic data;gbkey=mRNA;gene=IGF2R;product=insulin like growth factor 2 receptor;transcript_id=gi|953768341
NT_025741.16	BestRefSeq	exon	99794638	99794770	.	+	.	ID=id216;Parent=rna8;Dbxref=GeneID:3482,Genbank:NM_000876.3,HGNC:HGNC:5467,MIM:147280;Note=The RefSeq transcript has 2 substitutions compared to this genomic sequence;exception=annotated by transcript or proteomic data;gbkey=mRNA;gene=IGF2R;product=insulin like growth factor 2 receptor;transcript_id=gi|953768341
NT_025741.16	BestRefSeq	exon	99797251	99797380	.	+	.	ID=id217;Parent=rna8;Dbxref=GeneID:3482,Genbank:NM_000876.3,HGNC:HGNC:5467,MIM:147280;Note=The RefSeq transcript has 2 substitutions compared to this genomic sequence;exception=annotated by transcript or proteomic data;gbkey=mRNA;gene=IGF2R;product=insulin like growth factor 2 receptor;transcript_id=gi|953768341
NT_025741.16	BestRefSeq	exon	99799616	99799721	.	+	.	ID=id218;Parent=rna8;Dbxref=GeneID:3482,Genbank:NM_000876.3,HGNC:HGNC:5467,MIM:147280;Note=The RefSeq transcript has 2 substitutions compared to this genomic sequence;exception=annotated by transcript or proteomic data;gbkey=mRNA;gene=IGF2R;product=insulin like growth factor 2 receptor;transcript_id=gi|953768341
NT_025741.16	BestRefSeq	exon	99802617	99802779	.	+	.	ID=id219;Parent=rna8;Dbxref=GeneID:3482,Genbank:NM_000876.3,HGNC:HGNC:5467,MIM:147280;Note=The RefSeq transcript has 2 substitutions compared to this genomic sequence;exception=annotated by transcript or proteomic data;gbkey=mRNA;gene=IGF2R;product=insulin like growth factor 2 receptor;transcript_id=gi|953768341
NT_025741.16	BestRefSeq	exon	99803008	99803173	.	+	.	ID=id220;Parent=rna8;Dbxref=GeneID:3482,Genbank:NM_000876.3,HGNC:HGNC:5467,MIM:147280;Note=The RefSeq transcript has 2 substitutions compared to this genomic sequence;exception=annotated by transcript or proteomic data;gbkey=mRNA;gene=IGF2R;product=insulin like growth factor 2 receptor;transcript_id=gi|953768341
NT_025741.16	BestRefSeq	exon	99804485	99804588	.	+	.	ID=id221;Parent=rna8;Dbxref=GeneID:3482,Genbank:NM_000876.3,HGNC:HGNC:5467,MIM:147280;Note=The RefSeq transcript has 2 substitutions compared to this genomic sequence;exception=annotated by transcript or proteomic data;gbkey=mRNA;gene=IGF2R;product=insulin like growth factor 2 receptor;transcript_id=gi|953768341
NT_025741.16	BestRefSeq	exon	99810626	99810790	.	+	.	ID=id222;Parent=rna8;Dbxref=GeneID:3482,Genbank:NM_000876.3,HGNC:HGNC:5467,MIM:147280;Note=The RefSeq transcript has 2 substitutions compared to this genomic sequence;exception=annotated by transcript or proteomic data;gbkey=mRNA;gene=IGF2R;product=insulin like growth factor 2 receptor;transcript_id=gi|953768341
NT_025741.16	BestRefSeq	exon	99813214	99813354	.	+	.	ID=id223;Parent=rna8;Dbxref=GeneID:3482,Genbank:NM_000876.3,HGNC:HGNC:5467,MIM:147280;Note=The RefSeq transcript has 2 substitutions compared to this genomic sequence;exception=annotated by transcript or proteomic data;gbkey=mRNA;gene=IGF2R;product=insulin like growth factor 2 receptor;transcript_id=gi|953768341
NT_025741.16	BestRefSeq	exon	99814580	99814723	.	+	.	ID=id224;Parent=rna8;Dbxref=GeneID:3482,Genbank:NM_000876.3,HGNC:HGNC:5467,MIM:147280;Note=The RefSeq transcript has 2 substitutions compared to this genomic sequence;exception=annotated by transcript or proteomic data;gbkey=mRNA;gene=IGF2R;product=insulin like growth factor 2 receptor;transcript_id=gi|953768341
NT_025741.16	BestRefSeq	exon	99815811	99815948	.	+	.	ID=id225;Parent=rna8;Dbxref=GeneID:3482,Genbank:NM_000876.3,HGNC:HGNC:5467,MIM:147280;Note=The RefSeq transcript has 2 substitutions compared to this genomic sequence;exception=annotated by transcript or proteomic data;gbkey=mRNA;gene=IGF2R;product=insulin like growth factor 2 receptor;transcript_id=gi|953768341
NT_025741.16	BestRefSeq	exon	99816564	99816711	.	+	.	ID=id226;Parent=rna8;Dbxref=GeneID:3482,Genbank:NM_000876.3,HGNC:HGNC:5467,MIM:147280;Note=The RefSeq transcript has 2 substitutions compared to this genomic sequence;exception=annotated by transcript or proteomic data;gbkey=mRNA;gene=IGF2R;product=insulin like growth factor 2 receptor;transcript_id=gi|953768341
NT_025741.16	BestRefSeq	exon	99817225	99817402	.	+	.	ID=id227;Parent=rna8;Dbxref=GeneID:3482,Genbank:NM_000876.3,HGNC:HGNC:5467,MIM:147280;Note=The RefSeq transcript has 2 substitutions compared to this genomic sequence;exception=annotated by transcript or proteomic data;gbkey=mRNA;gene=IGF2R;product=insulin like growth factor 2 receptor;transcript_id=gi|953768341
NT_025741.16	BestRefSeq	exon	99817858	99817973	.	+	.	ID=id228;Parent=rna8;Dbxref=GeneID:3482,Genbank:NM_000876.3,HGNC:HGNC:5467,MIM:147280;Note=The RefSeq transcript has 2 substitutions compared to this genomic sequence;exception=annotated by transcript or proteomic data;gbkey=mRNA;gene=IGF2R;product=insulin like growth factor 2 receptor;transcript_id=gi|953768341
NT_025741.16	BestRefSeq	exon	99818441	99818609	.	+	.	ID=id229;Parent=rna8;Dbxref=GeneID:3482,Genbank:NM_000876.3,HGNC:HGNC:5467,MIM:147280;Note=The RefSeq transcript has 2 substitutions compared to this genomic sequence;exception=annotated by transcript or proteomic data;gbkey=mRNA;gene=IGF2R;product=insulin like growth factor 2 receptor;transcript_id=gi|953768341
NT_025741.16	BestRefSeq	exon	99820539	99820718	.	+	.	ID=id230;Parent=rna8;Dbxref=GeneID:3482,Genbank:NM_000876.3,HGNC:HGNC:5467,MIM:147280;Note=The RefSeq transcript has 2 substitutions compared to this genomic sequence;exception=annotated by transcript or proteomic data;gbkey=mRNA;gene=IGF2R;product=insulin like growth factor 2 receptor;transcript_id=gi|953768341
NT_025741.16	BestRefSeq	exon	99826490	99826591	.	+	.	ID=id231;Parent=rna8;Dbxref=GeneID:3482,Genbank:NM_000876.3,HGNC:HGNC:5467,MIM:147280;Note=The RefSeq transcript has 2 substitutions compared to this genomic sequence;exception=annotated by transcript or proteomic data;gbkey=mRNA;gene=IGF2R;product=insulin like growth factor 2 receptor;transcript_id=gi|953768341
NT_025741.16	BestRefSeq	exon	99828089	99828190	.	+	.	ID=id232;Parent=rna8;Dbxref=GeneID:3482,Genbank:NM_000876.3,HGNC:HGNC:5467,MIM:147280;Note=The RefSeq transcript has 2 substitutions compared to this genomic sequence;exception=annotated by transcript or proteomic data;gbkey=mRNA;gene=IGF2R;product=insulin like growth factor 2 receptor;transcript_id=gi|953768341
NT_025741.16	BestRefSeq	exon	99828972	99829164	.	+	.	ID=id233;Parent=rna8;Dbxref=GeneID:3482,Genbank:NM_000876.3,HGNC:HGNC:5467,MIM:147280;Note=The RefSeq transcript has 2 substitutions compared to this genomic sequence;exception=annotated by transcript or proteomic data;gbkey=mRNA;gene=IGF2R;product=insulin like growth factor 2 receptor;transcript_id=gi|953768341
NT_025741.16	BestRefSeq	exon	99830613	99830783	.	+	.	ID=id234;Parent=rna8;Dbxref=GeneID:3482,Genbank:NM_000876.3,HGNC:HGNC:5467,MIM:147280;Note=The RefSeq transcript has 2 substitutions compared to this genomic sequence;exception=annotated by transcript or proteomic data;gbkey=mRNA;gene=IGF2R;product=insulin like growth factor 2 receptor;transcript_id=gi|953768341
NT_025741.16	BestRefSeq	exon	99831569	99831712	.	+	.	ID=id235;Parent=rna8;Dbxref=GeneID:3482,Genbank:NM_000876.3,HGNC:HGNC:5467,MIM:147280;Note=The RefSeq transcript has 2 substitutions compared to this genomic sequence;exception=annotated by transcript or proteomic data;gbkey=mRNA;gene=IGF2R;product=insulin like growth factor 2 receptor;transcript_id=gi|953768341
NT_025741.16	BestRefSeq	exon	99831819	99831994	.	+	.	ID=id236;Parent=rna8;Dbxref=GeneID:3482,Genbank:NM_000876.3,HGNC:HGNC:5467,MIM:147280;Note=The RefSeq transcript has 2 substitutions compared to this genomic sequence;exception=annotated by transcript or proteomic data;gbkey=mRNA;gene=IGF2R;product=insulin like growth factor 2 receptor;transcript_id=gi|953768341
NT_025741.16	BestRefSeq	exon	99832598	99832685	.	+	.	ID=id237;Parent=rna8;Dbxref=GeneID:3482,Genbank:NM_000876.3,HGNC:HGNC:5467,MIM:147280;Note=The RefSeq transcript has 2 substitutions compared to this genomic sequence;exception=annotated by transcript or proteomic data;gbkey=mRNA;gene=IGF2R;product=insulin like growth factor 2 receptor;transcript_id=gi|953768341
NT_025741.16	BestRefSeq	exon	99833481	99833696	.	+	.	ID=id238;Parent=rna8;Dbxref=GeneID:3482,Genbank:NM_000876.3,HGNC:HGNC:5467,MIM:147280;Note=The RefSeq transcript has 2 substitutions compared to this genomic sequence;exception=annotated by transcript or proteomic data;gbkey=mRNA;gene=IGF2R;product=insulin like growth factor 2 receptor;transcript_id=gi|953768341
NT_025741.16	BestRefSeq	exon	99834467	99834597	.	+	.	ID=id239;Parent=rna8;Dbxref=GeneID:3482,Genbank:NM_000876.3,HGNC:HGNC:5467,MIM:147280;Note=The RefSeq transcript has 2 substitutions compared to this genomic sequence;exception=annotated by transcript or proteomic data;gbkey=mRNA;gene=IGF2R;product=insulin like growth factor 2 receptor;transcript_id=gi|953768341
NT_025741.16	BestRefSeq	exon	99834870	99834967	.	+	.	ID=id240;Parent=rna8;Dbxref=GeneID:3482,Genbank:NM_000876.3,HGNC:HGNC:5467,MIM:147280;Note=The RefSeq transcript has 2 substitutions compared to this genomic sequence;exception=annotated by transcript or proteomic data;gbkey=mRNA;gene=IGF2R;product=insulin like growth factor 2 receptor;transcript_id=gi|953768341
NT_025741.16	BestRefSeq	exon	99838315	99838451	.	+	.	ID=id241;Parent=rna8;Dbxref=GeneID:3482,Genbank:NM_000876.3,HGNC:HGNC:5467,MIM:147280;Note=The RefSeq transcript has 2 substitutions compared to this genomic sequence;exception=annotated by transcript or proteomic data;gbkey=mRNA;gene=IGF2R;product=insulin like growth factor 2 receptor;transcript_id=gi|953768341
NT_025741.16	BestRefSeq	exon	99839934	99840124	.	+	.	ID=id242;Parent=rna8;Dbxref=GeneID:3482,Genbank:NM_000876.3,HGNC:HGNC:5467,MIM:147280;Note=The RefSeq transcript has 2 substitutions compared to this genomic sequence;exception=annotated by transcript or proteomic data;gbkey=mRNA;gene=IGF2R;product=insulin like growth factor 2 receptor;transcript_id=gi|953768341
NT_025741.16	BestRefSeq	exon	99841976	99842102	.	+	.	ID=id243;Parent=rna8;Dbxref=GeneID:3482,Genbank:NM_000876.3,HGNC:HGNC:5467,MIM:147280;Note=The RefSeq transcript has 2 substitutions compared to this genomic sequence;exception=annotated by transcript or proteomic data;gbkey=mRNA;gene=IGF2R;product=insulin like growth factor 2 receptor;transcript_id=gi|953768341
NT_025741.16	BestRefSeq	exon	99842831	99842950	.	+	.	ID=id244;Parent=rna8;Dbxref=GeneID:3482,Genbank:NM_000876.3,HGNC:HGNC:5467,MIM:147280;Note=The RefSeq transcript has 2 substitutions compared to this genomic sequence;exception=annotated by transcript or proteomic data;gbkey=mRNA;gene=IGF2R;product=insulin like growth factor 2 receptor;transcript_id=gi|953768341
NT_025741.16	BestRefSeq	exon	99843279	99843535	.	+	.	ID=id245;Parent=rna8;Dbxref=GeneID:3482,Genbank:NM_000876.3,HGNC:HGNC:5467,MIM:147280;Note=The RefSeq transcript has 2 substitutions compared to this genomic sequence;exception=annotated by transcript or proteomic data;gbkey=mRNA;gene=IGF2R;product=insulin like growth factor 2 receptor;transcript_id=gi|953768341
NT_025741.16	BestRefSeq	exon	99843823	99844041	.	+	.	ID=id246;Parent=rna8;Dbxref=GeneID:3482,Genbank:NM_000876.3,HGNC:HGNC:5467,MIM:147280;Note=The RefSeq transcript has 2 substitutions compared to this genomic sequence;exception=annotated by transcript or proteomic data;gbkey=mRNA;gene=IGF2R;product=insulin like growth factor 2 receptor;transcript_id=gi|953768341
NT_025741.16	BestRefSeq	exon	99845913	99846062	.	+	.	ID=id247;Parent=rna8;Dbxref=GeneID:3482,Genbank:NM_000876.3,HGNC:HGNC:5467,MIM:147280;Note=The RefSeq transcript has 2 substitutions compared to this genomic sequence;exception=annotated by transcript or proteomic data;gbkey=mRNA;gene=IGF2R;product=insulin like growth factor 2 receptor;transcript_id=gi|953768341
NT_025741.16	BestRefSeq	exon	99848267	99848428	.	+	.	ID=id248;Parent=rna8;Dbxref=GeneID:3482,Genbank:NM_000876.3,HGNC:HGNC:5467,MIM:147280;Note=The RefSeq transcript has 2 substitutions compared to this genomic sequence;exception=annotated by transcript or proteomic data;gbkey=mRNA;gene=IGF2R;product=insulin like growth factor 2 receptor;transcript_id=gi|953768341
NT_025741.16	BestRefSeq	exon	99849646	99849853	.	+	.	ID=id249;Parent=rna8;Dbxref=GeneID:3482,Genbank:NM_000876.3,HGNC:HGNC:5467,MIM:147280;Note=The RefSeq transcript has 2 substitutions compared to this genomic sequence;exception=annotated by transcript or proteomic data;gbkey=mRNA;gene=IGF2R;product=insulin like growth factor 2 receptor;transcript_id=gi|953768341
NT_025741.16	BestRefSeq	exon	99850195	99850341	.	+	.	ID=id250;Parent=rna8;Dbxref=GeneID:3482,Genbank:NM_000876.3,HGNC:HGNC:5467,MIM:147280;Note=The RefSeq transcript has 2 substitutions compared to this genomic sequence;exception=annotated by transcript or proteomic data;gbkey=mRNA;gene=IGF2R;product=insulin like growth factor 2 receptor;transcript_id=gi|953768341
NT_025741.16	BestRefSeq	exon	99854016	99854250	.	+	.	ID=id251;Parent=rna8;Dbxref=GeneID:3482,Genbank:NM_000876.3,HGNC:HGNC:5467,MIM:147280;Note=The RefSeq transcript has 2 substitutions compared to this genomic sequence;exception=annotated by transcript or proteomic data;gbkey=mRNA;gene=IGF2R;product=insulin like growth factor 2 receptor;transcript_id=gi|953768341
NT_025741.16	BestRefSeq	exon	99855061	99855197	.	+	.	ID=id252;Parent=rna8;Dbxref=GeneID:3482,Genbank:NM_000876.3,HGNC:HGNC:5467,MIM:147280;Note=The RefSeq transcript has 2 substitutions compared to this genomic sequence;exception=annotated by transcript or proteomic data;gbkey=mRNA;gene=IGF2R;product=insulin like growth factor 2 receptor;transcript_id=gi|953768341
NT_025741.16	BestRefSeq	exon	99858099	99858213	.	+	.	ID=id253;Parent=rna8;Dbxref=GeneID:3482,Genbank:NM_000876.3,HGNC:HGNC:5467,MIM:147280;Note=The RefSeq transcript has 2 substitutions compared to this genomic sequence;exception=annotated by transcript or proteomic data;gbkey=mRNA;gene=IGF2R;product=insulin like growth factor 2 receptor;transcript_id=gi|953768341
NT_025741.16	BestRefSeq	exon	99859173	99859319	.	+	.	ID=id254;Parent=rna8;Dbxref=GeneID:3482,Genbank:NM_000876.3,HGNC:HGNC:5467,MIM:147280;Note=The RefSeq transcript has 2 substitutions compared to this genomic sequence;exception=annotated by transcript or proteomic data;gbkey=mRNA;gene=IGF2R;product=insulin like growth factor 2 receptor;transcript_id=gi|953768341
NT_025741.16	BestRefSeq	exon	99859982	99860169	.	+	.	ID=id255;Parent=rna8;Dbxref=GeneID:3482,Genbank:NM_000876.3,HGNC:HGNC:5467,MIM:147280;Note=The RefSeq transcript has 2 substitutions compared to this genomic sequence;exception=annotated by transcript or proteomic data;gbkey=mRNA;gene=IGF2R;product=insulin like growth factor 2 receptor;transcript_id=gi|953768341
NT_025741.16	BestRefSeq	exon	99866505	99866691	.	+	.	ID=id256;Parent=rna8;Dbxref=GeneID:3482,Genbank:NM_000876.3,HGNC:HGNC:5467,MIM:147280;Note=The RefSeq transcript has 2 substitutions compared to this genomic sequence;exception=annotated by transcript or proteomic data;gbkey=mRNA;gene=IGF2R;product=insulin like growth factor 2 receptor;transcript_id=gi|953768341
NT_025741.16	BestRefSeq	exon	99872585	99872737	.	+	.	ID=id257;Parent=rna8;Dbxref=GeneID:3482,Genbank:NM_000876.3,HGNC:HGNC:5467,MIM:147280;Note=The RefSeq transcript has 2 substitutions compared to this genomic sequence;exception=annotated by transcript or proteomic data;gbkey=mRNA;gene=IGF2R;product=insulin like growth factor 2 receptor;transcript_id=gi|953768341
NT_025741.16	BestRefSeq	exon	99873812	99873881	.	+	.	ID=id258;Parent=rna8;Dbxref=GeneID:3482,Genbank:NM_000876.3,HGNC:HGNC:5467,MIM:147280;Note=The RefSeq transcript has 2 substitutions compared to this genomic sequence;exception=annotated by transcript or proteomic data;gbkey=mRNA;gene=IGF2R;product=insulin like growth factor 2 receptor;transcript_id=gi|953768341
NT_025741.16	BestRefSeq	exon	99874740	99881570	.	+	.	ID=id259;Parent=rna8;Dbxref=GeneID:3482,Genbank:NM_000876.3,HGNC:HGNC:5467,MIM:147280;Note=The RefSeq transcript has 2 substitutions compared to this genomic sequence;exception=annotated by transcript or proteomic data;gbkey=mRNA;gene=IGF2R;product=insulin like growth factor 2 receptor;transcript_id=gi|953768341
NT_025741.16	Curated Genomic	gene	99739165	99876617	.	+	.	ID=gene9;Dbxref=GeneID:3482,HGNC:HGNC:5467,MIM:147280;Name=IGF2R;description=insulin-like growth factor 2 receptor;gbkey=Gene;gene=IGF2R;gene_synonym=CD222,CIMPR,M6P-R,M6P/IGF2R,MPR 300,MPR1,MPRI
NT_025741.16	Curated Genomic	mRNA	99739165	99876617	.	+	.	ID=rna9;Parent=gene9;Dbxref=GeneID:3482,Genbank:NM_000876.2,HGNC:HGNC:5467,MIM:147280;Name=gi|119964725;Note=The RefSeq transcript has 1 non-frameshifting indel compared to this genomic sequence;exception=annotated by transcript or proteomic data;gbkey=mRNA;gene=IGF2R;product=insulin-like growth factor 2 receptor;transcript_id=gi|119964725
NT_025741.16	Curated Genomic	exon	99739165	99739461	.	+	.	ID=id260;Parent=rna9;Dbxref=GeneID:3482,Genbank:NM_000876.2,HGNC:HGNC:5467,MIM:147280;Note=The RefSeq transcript has 1 non-frameshifting indel compared to this genomic sequence;exception=annotated by transcript or proteomic data;gbkey=mRNA;gene=IGF2R;product=insulin-like growth factor 2 receptor;transcript_id=gi|119964725
NT_025741.16	Curated Genomic	exon	99761250	99761389	.	+	.	ID=id261;Parent=rna9;Dbxref=GeneID:3482,Genbank:NM_000876.2,HGNC:HGNC:5467,MIM:147280;Note=The RefSeq transcript has 1 non-frameshifting indel compared to this genomic sequence;exception=annotated by transcript or proteomic data;gbkey=mRNA;gene=IGF2R;product=insulin-like growth factor 2 receptor;transcript_id=gi|119964725
NT_025741.16	Curated Genomic	exon	99779076	99779200	.	+	.	ID=id262;Parent=rna9;Dbxref=GeneID:3482,Genbank:NM_000876.2,HGNC:HGNC:5467,MIM:147280;Note=The RefSeq transcript has 1 non-frameshifting indel compared to this genomic sequence;exception=annotated by transcript or proteomic data;gbkey=mRNA;gene=IGF2R;product=insulin-like growth factor 2 receptor;transcript_id=gi|119964725
NT_025741.16	Curated Genomic	exon	99780753	99780851	.	+	.	ID=id263;Parent=rna9;Dbxref=GeneID:3482,Genbank:NM_000876.2,HGNC:HGNC:5467,MIM:147280;Note=The RefSeq transcript has 1 non-frameshifting indel compared to this genomic sequence;exception=annotated by transcript or proteomic data;gbkey=mRNA;gene=IGF2R;product=insulin-like growth factor 2 receptor;transcript_id=gi|119964725
NT_025741.16	Curated Genomic	exon	99794638	99794770	.	+	.	ID=id264;Parent=rna9;Dbxref=GeneID:3482,Genbank:NM_000876.2,HGNC:HGNC:5467,MIM:147280;Note=The RefSeq transcript has 1 non-frameshifting indel compared to this genomic sequence;exception=annotated by transcript or proteomic data;gbkey=mRNA;gene=IGF2R;product=insulin-like growth factor 2 receptor;transcript_id=gi|119964725
NT_025741.16	Curated Genomic	exon	99797251	99797380	.	+	.	ID=id265;Parent=rna9;Dbxref=GeneID:3482,Genbank:NM_000876.2,HGNC:HGNC:5467,MIM:147280;Note=The RefSeq transcript has 1 non-frameshifting indel compared to this genomic sequence;exception=annotated by transcript or proteomic data;gbkey=mRNA;gene=IGF2R;product=insulin-like growth factor 2 receptor;transcript_id=gi|119964725
NT_025741.16	Curated Genomic	exon	99799616	99799721	.	+	.	ID=id266;Parent=rna9;Dbxref=GeneID:3482,Genbank:NM_000876.2,HGNC:HGNC:5467,MIM:147280;Note=The RefSeq transcript has 1 non-frameshifting indel compared to this genomic sequence;exception=annotated by transcript or proteomic data;gbkey=mRNA;gene=IGF2R;product=insulin-like growth factor 2 receptor;transcript_id=gi|119964725
NT_025741.16	Curated Genomic	exon	99802617	99802779	.	+	.	ID=id267;Parent=rna9;Dbxref=GeneID:3482,Genbank:NM_000876.2,HGNC:HGNC:5467,MIM:147280;Note=The RefSeq transcript has 1 non-frameshifting indel compared to this genomic sequence;exception=annotated by transcript or proteomic data;gbkey=mRNA;gene=IGF2R;product=insulin-like growth factor 2 receptor;transcript_id=gi|119964725
NT_025741.16	Curated Genomic	exon	99803008	99803173	.	+	.	ID=id268;Parent=rna9;Dbxref=GeneID:3482,Genbank:NM_000876.2,HGNC:HGNC:5467,MIM:147280;Note=The RefSeq transcript has 1 non-frameshifting indel compared to this genomic sequence;exception=annotated by transcript or proteomic data;gbkey=mRNA;gene=IGF2R;product=insulin-like growth factor 2 receptor;transcript_id=gi|119964725
NT_025741.16	Curated Genomic	exon	99804485	99804588	.	+	.	ID=id269;Parent=rna9;Dbxref=GeneID:3482,Genbank:NM_000876.2,HGNC:HGNC:5467,MIM:147280;Note=The RefSeq transcript has 1 non-frameshifting indel compared to this genomic sequence;exception=annotated by transcript or proteomic data;gbkey=mRNA;gene=IGF2R;product=insulin-like growth factor 2 receptor;transcript_id=gi|119964725
NT_025741.16	Curated Genomic	exon	99810626	99810790	.	+	.	ID=id270;Parent=rna9;Dbxref=GeneID:3482,Genbank:NM_000876.2,HGNC:HGNC:5467,MIM:147280;Note=The RefSeq transcript has 1 non-frameshifting indel compared to this genomic sequence;exception=annotated by transcript or proteomic data;gbkey=mRNA;gene=IGF2R;product=insulin-like growth factor 2 receptor;transcript_id=gi|119964725
NT_025741.16	Curated Genomic	exon	99813214	99813354	.	+	.	ID=id271;Parent=rna9;Dbxref=GeneID:3482,Genbank:NM_000876.2,HGNC:HGNC:5467,MIM:147280;Note=The RefSeq transcript has 1 non-frameshifting indel compared to this genomic sequence;exception=annotated by transcript or proteomic data;gbkey=mRNA;gene=IGF2R;product=insulin-like growth factor 2 receptor;transcript_id=gi|119964725
NT_025741.16	Curated Genomic	exon	99814580	99814723	.	+	.	ID=id272;Parent=rna9;Dbxref=GeneID:3482,Genbank:NM_000876.2,HGNC:HGNC:5467,MIM:147280;Note=The RefSeq transcript has 1 non-frameshifting indel compared to this genomic sequence;exception=annotated by transcript or proteomic data;gbkey=mRNA;gene=IGF2R;product=insulin-like growth factor 2 receptor;transcript_id=gi|119964725
NT_025741.16	Curated Genomic	exon	99815811	99815948	.	+	.	ID=id273;Parent=rna9;Dbxref=GeneID:3482,Genbank:NM_000876.2,HGNC:HGNC:5467,MIM:147280;Note=The RefSeq transcript has 1 non-frameshifting indel compared to this genomic sequence;exception=annotated by transcript or proteomic data;gbkey=mRNA;gene=IGF2R;product=insulin-like growth factor 2 receptor;transcript_id=gi|119964725
NT_025741.16	Curated Genomic	exon	99816564	99816711	.	+	.	ID=id274;Parent=rna9;Dbxref=GeneID:3482,Genbank:NM_000876.2,HGNC:HGNC:5467,MIM:147280;Note=The RefSeq transcript has 1 non-frameshifting indel compared to this genomic sequence;exception=annotated by transcript or proteomic data;gbkey=mRNA;gene=IGF2R;product=insulin-like growth factor 2 receptor;transcript_id=gi|119964725
NT_025741.16	Curated Genomic	exon	99817225	99817402	.	+	.	ID=id275;Parent=rna9;Dbxref=GeneID:3482,Genbank:NM_000876.2,HGNC:HGNC:5467,MIM:147280;Note=The RefSeq transcript has 1 non-frameshifting indel compared to this genomic sequence;exception=annotated by transcript or proteomic data;gbkey=mRNA;gene=IGF2R;product=insulin-like growth factor 2 receptor;transcript_id=gi|119964725
NT_025741.16	Curated Genomic	exon	99817858	99817973	.	+	.	ID=id276;Parent=rna9;Dbxref=GeneID:3482,Genbank:NM_000876.2,HGNC:HGNC:5467,MIM:147280;Note=The RefSeq transcript has 1 non-frameshifting indel compared to this genomic sequence;exception=annotated by transcript or proteomic data;gbkey=mRNA;gene=IGF2R;product=insulin-like growth factor 2 receptor;transcript_id=gi|119964725
NT_025741.16	Curated Genomic	exon	99818441	99818609	.	+	.	ID=id277;Parent=rna9;Dbxref=GeneID:3482,Genbank:NM_000876.2,HGNC:HGNC:5467,MIM:147280;Note=The RefSeq transcript has 1 non-frameshifting indel compared to this genomic sequence;exception=annotated by transcript or proteomic data;gbkey=mRNA;gene=IGF2R;product=insulin-like growth factor 2 receptor;transcript_id=gi|119964725
NT_025741.16	Curated Genomic	exon	99820539	99820718	.	+	.	ID=id278;Parent=rna9;Dbxref=GeneID:3482,Genbank:NM_000876.2,HGNC:HGNC:5467,MIM:147280;Note=The RefSeq transcript has 1 non-frameshifting indel compared to this genomic sequence;exception=annotated by transcript or proteomic data;gbkey=mRNA;gene=IGF2R;product=insulin-like growth factor 2 receptor;transcript_id=gi|119964725
NT_025741.16	Curated Genomic	exon	99826490	99826591	.	+	.	ID=id279;Parent=rna9;Dbxref=GeneID:3482,Genbank:NM_000876.2,HGNC:HGNC:5467,MIM:147280;Note=The RefSeq transcript has 1 non-frameshifting indel compared to this genomic sequence;exception=annotated by transcript or proteomic data;gbkey=mRNA;gene=IGF2R;product=insulin-like growth factor 2 receptor;transcript_id=gi|119964725
NT_025741.16	Curated Genomic	exon	99828089	99828190	.	+	.	ID=id280;Parent=rna9;Dbxref=GeneID:3482,Genbank:NM_000876.2,HGNC:HGNC:5467,MIM:147280;Note=The RefSeq transcript has 1 non-frameshifting indel compared to this genomic sequence;exception=annotated by transcript or proteomic data;gbkey=mRNA;gene=IGF2R;product=insulin-like growth factor 2 receptor;transcript_id=gi|119964725
NT_025741.16	Curated Genomic	exon	99828972	99829164	.	+	.	ID=id281;Parent=rna9;Dbxref=GeneID:3482,Genbank:NM_000876.2,HGNC:HGNC:5467,MIM:147280;Note=The RefSeq transcript has 1 non-frameshifting indel compared to this genomic sequence;exception=annotated by transcript or proteomic data;gbkey=mRNA;gene=IGF2R;product=insulin-like growth factor 2 receptor;transcript_id=gi|119964725
NT_025741.16	Curated Genomic	exon	99830613	99830783	.	+	.	ID=id282;Parent=rna9;Dbxref=GeneID:3482,Genbank:NM_000876.2,HGNC:HGNC:5467,MIM:147280;Note=The RefSeq transcript has 1 non-frameshifting indel compared to this genomic sequence;exception=annotated by transcript or proteomic data;gbkey=mRNA;gene=IGF2R;product=insulin-like growth factor 2 receptor;transcript_id=gi|119964725
NT_025741.16	Curated Genomic	exon	99831569	99831712	.	+	.	ID=id283;Parent=rna9;Dbxref=GeneID:3482,Genbank:NM_000876.2,HGNC:HGNC:5467,MIM:147280;Note=The RefSeq transcript has 1 non-frameshifting indel compared to this genomic sequence;exception=annotated by transcript or proteomic data;gbkey=mRNA;gene=IGF2R;product=insulin-like growth factor 2 receptor;transcript_id=gi|119964725
NT_025741.16	Curated Genomic	exon	99831819	99831994	.	+	.	ID=id284;Parent=rna9;Dbxref=GeneID:3482,Genbank:NM_000876.2,HGNC:HGNC:5467,MIM:147280;Note=The RefSeq transcript has 1 non-frameshifting indel compared to this genomic sequence;exception=annotated by transcript or proteomic data;gbkey=mRNA;gene=IGF2R;product=insulin-like growth factor 2 receptor;transcript_id=gi|119964725
NT_025741.16	Curated Genomic	exon	99832598	99832685	.	+	.	ID=id285;Parent=rna9;Dbxref=GeneID:3482,Genbank:NM_000876.2,HGNC:HGNC:5467,MIM:147280;Note=The RefSeq transcript has 1 non-frameshifting indel compared to this genomic sequence;exception=annotated by transcript or proteomic data;gbkey=mRNA;gene=IGF2R;product=insulin-like growth factor 2 receptor;transcript_id=gi|119964725
NT_025741.16	Curated Genomic	exon	99833481	99833696	.	+	.	ID=id286;Parent=rna9;Dbxref=GeneID:3482,Genbank:NM_000876.2,HGNC:HGNC:5467,MIM:147280;Note=The RefSeq transcript has 1 non-frameshifting indel compared to this genomic sequence;exception=annotated by transcript or proteomic data;gbkey=mRNA;gene=IGF2R;product=insulin-like growth factor 2 receptor;transcript_id=gi|119964725
NT_025741.16	Curated Genomic	exon	99834467	99834597	.	+	.	ID=id287;Parent=rna9;Dbxref=GeneID:3482,Genbank:NM_000876.2,HGNC:HGNC:5467,MIM:147280;Note=The RefSeq transcript has 1 non-frameshifting indel compared to this genomic sequence;exception=annotated by transcript or proteomic data;gbkey=mRNA;gene=IGF2R;product=insulin-like growth factor 2 receptor;transcript_id=gi|119964725
NT_025741.16	Curated Genomic	exon	99834870	99834967	.	+	.	ID=id288;Parent=rna9;Dbxref=GeneID:3482,Genbank:NM_000876.2,HGNC:HGNC:5467,MIM:147280;Note=The RefSeq transcript has 1 non-frameshifting indel compared to this genomic sequence;exception=annotated by transcript or proteomic data;gbkey=mRNA;gene=IGF2R;product=insulin-like growth factor 2 receptor;transcript_id=gi|119964725
NT_025741.16	Curated Genomic	exon	99838315	99838451	.	+	.	ID=id289;Parent=rna9;Dbxref=GeneID:3482,Genbank:NM_000876.2,HGNC:HGNC:5467,MIM:147280;Note=The RefSeq transcript has 1 non-frameshifting indel compared to this genomic sequence;exception=annotated by transcript or proteomic data;gbkey=mRNA;gene=IGF2R;product=insulin-like growth factor 2 receptor;transcript_id=gi|119964725
NT_025741.16	Curated Genomic	exon	99839934	99840124	.	+	.	ID=id290;Parent=rna9;Dbxref=GeneID:3482,Genbank:NM_000876.2,HGNC:HGNC:5467,MIM:147280;Note=The RefSeq transcript has 1 non-frameshifting indel compared to this genomic sequence;exception=annotated by transcript or proteomic data;gbkey=mRNA;gene=IGF2R;product=insulin-like growth factor 2 receptor;transcript_id=gi|119964725
NT_025741.16	Curated Genomic	exon	99841976	99842102	.	+	.	ID=id291;Parent=rna9;Dbxref=GeneID:3482,Genbank:NM_000876.2,HGNC:HGNC:5467,MIM:147280;Note=The RefSeq transcript has 1 non-frameshifting indel compared to this genomic sequence;exception=annotated by transcript or proteomic data;gbkey=mRNA;gene=IGF2R;product=insulin-like growth factor 2 receptor;transcript_id=gi|119964725
NT_025741.16	Curated Genomic	exon	99842831	99842950	.	+	.	ID=id292;Parent=rna9;Dbxref=GeneID:3482,Genbank:NM_000876.2,HGNC:HGNC:5467,MIM:147280;Note=The RefSeq transcript has 1 non-frameshifting indel compared to this genomic sequence;exception=annotated by transcript or proteomic data;gbkey=mRNA;gene=IGF2R;product=insulin-like growth factor 2 receptor;transcript_id=gi|119964725
NT_025741.16	Curated Genomic	exon	99843279	99843535	.	+	.	ID=id293;Parent=rna9;Dbxref=GeneID:3482,Genbank:NM_000876.2,HGNC:HGNC:5467,MIM:147280;Note=The RefSeq transcript has 1 non-frameshifting indel compared to this genomic sequence;exception=annotated by transcript or proteomic data;gbkey=mRNA;gene=IGF2R;product=insulin-like growth factor 2 receptor;transcript_id=gi|119964725
NT_025741.16	Curated Genomic	exon	99843823	99844041	.	+	.	ID=id294;Parent=rna9;Dbxref=GeneID:3482,Genbank:NM_000876.2,HGNC:HGNC:5467,MIM:147280;Note=The RefSeq transcript has 1 non-frameshifting indel compared to this genomic sequence;exception=annotated by transcript or proteomic data;gbkey=mRNA;gene=IGF2R;product=insulin-like growth factor 2 receptor;transcript_id=gi|119964725
NT_025741.16	Curated Genomic	exon	99845913	99846062	.	+	.	ID=id295;Parent=rna9;Dbxref=GeneID:3482,Genbank:NM_000876.2,HGNC:HGNC:5467,MIM:147280;Note=The RefSeq transcript has 1 non-frameshifting indel compared to this genomic sequence;exception=annotated by transcript or proteomic data;gbkey=mRNA;gene=IGF2R;product=insulin-like growth factor 2 receptor;transcript_id=gi|119964725
NT_025741.16	Curated Genomic	exon	99848267	99848428	.	+	.	ID=id296;Parent=rna9;Dbxref=GeneID:3482,Genbank:NM_000876.2,HGNC:HGNC:5467,MIM:147280;Note=The RefSeq transcript has 1 non-frameshifting indel compared to this genomic sequence;exception=annotated by transcript or proteomic data;gbkey=mRNA;gene=IGF2R;product=insulin-like growth factor 2 receptor;transcript_id=gi|119964725
NT_025741.16	Curated Genomic	exon	99849646	99849853	.	+	.	ID=id297;Parent=rna9;Dbxref=GeneID:3482,Genbank:NM_000876.2,HGNC:HGNC:5467,MIM:147280;Note=The RefSeq transcript has 1 non-frameshifting indel compared to this genomic sequence;exception=annotated by transcript or proteomic data;gbkey=mRNA;gene=IGF2R;product=insulin-like growth factor 2 receptor;transcript_id=gi|119964725
NT_025741.16	Curated Genomic	exon	99850195	99850341	.	+	.	ID=id298;Parent=rna9;Dbxref=GeneID:3482,Genbank:NM_000876.2,HGNC:HGNC:5467,MIM:147280;Note=The RefSeq transcript has 1 non-frameshifting indel compared to this genomic sequence;exception=annotated by transcript or proteomic data;gbkey=mRNA;gene=IGF2R;product=insulin-like growth factor 2 receptor;transcript_id=gi|119964725
NT_025741.16	Curated Genomic	exon	99854016	99854250	.	+	.	ID=id299;Parent=rna9;Dbxref=GeneID:3482,Genbank:NM_000876.2,HGNC:HGNC:5467,MIM:147280;Note=The RefSeq transcript has 1 non-frameshifting indel compared to this genomic sequence;exception=annotated by transcript or proteomic data;gbkey=mRNA;gene=IGF2R;product=insulin-like growth factor 2 receptor;transcript_id=gi|119964725
NT_025741.16	Curated Genomic	exon	99855061	99855197	.	+	.	ID=id300;Parent=rna9;Dbxref=GeneID:3482,Genbank:NM_000876.2,HGNC:HGNC:5467,MIM:147280;Note=The RefSeq transcript has 1 non-frameshifting indel compared to this genomic sequence;exception=annotated by transcript or proteomic data;gbkey=mRNA;gene=IGF2R;product=insulin-like growth factor 2 receptor;transcript_id=gi|119964725
NT_025741.16	Curated Genomic	exon	99858099	99858213	.	+	.	ID=id301;Parent=rna9;Dbxref=GeneID:3482,Genbank:NM_000876.2,HGNC:HGNC:5467,MIM:147280;Note=The RefSeq transcript has 1 non-frameshifting indel compared to this genomic sequence;exception=annotated by transcript or proteomic data;gbkey=mRNA;gene=IGF2R;product=insulin-like growth factor 2 receptor;transcript_id=gi|119964725
NT_025741.16	Curated Genomic	exon	99859173	99859319	.	+	.	ID=id302;Parent=rna9;Dbxref=GeneID:3482,Genbank:NM_000876.2,HGNC:HGNC:5467,MIM:147280;Note=The RefSeq transcript has 1 non-frameshifting indel compared to this genomic sequence;exception=annotated by transcript or proteomic data;gbkey=mRNA;gene=IGF2R;product=insulin-like growth factor 2 receptor;transcript_id=gi|119964725
NT_025741.16	Curated Genomic	exon	99859982	99860169	.	+	.	ID=id303;Parent=rna9;Dbxref=GeneID:3482,Genbank:NM_000876.2,HGNC:HGNC:5467,MIM:147280;Note=The RefSeq transcript has 1 non-frameshifting indel compared to this genomic sequence;exception=annotated by transcript or proteomic data;gbkey=mRNA;gene=IGF2R;product=insulin-like growth factor 2 receptor;transcript_id=gi|119964725
NT_025741.16	Curated Genomic	exon	99866505	99866691	.	+	.	ID=id304;Parent=rna9;Dbxref=GeneID:3482,Genbank:NM_000876.2,HGNC:HGNC:5467,MIM:147280;Note=The RefSeq transcript has 1 non-frameshifting indel compared to this genomic sequence;exception=annotated by transcript or proteomic data;gbkey=mRNA;gene=IGF2R;product=insulin-like growth factor 2 receptor;transcript_id=gi|119964725
NT_025741.16	Curated Genomic	exon	99872585	99872737	.	+	.	ID=id305;Parent=rna9;Dbxref=GeneID:3482,Genbank:NM_000876.2,HGNC:HGNC:5467,MIM:147280;Note=The RefSeq transcript has 1 non-frameshifting indel compared to this genomic sequence;exception=annotated by transcript or proteomic data;gbkey=mRNA;gene=IGF2R;product=insulin-like growth factor 2 receptor;transcript_id=gi|119964725
NT_025741.16	Curated Genomic	exon	99873812	99873881	.	+	.	ID=id306;Parent=rna9;Dbxref=GeneID:3482,Genbank:NM_000876.2,HGNC:HGNC:5467,MIM:147280;Note=The RefSeq transcript has 1 non-frameshifting indel compared to this genomic sequence;exception=annotated by transcript or proteomic data;gbkey=mRNA;gene=IGF2R;product=insulin-like growth factor 2 receptor;transcript_id=gi|119964725
NT_025741.16	Curated Genomic	exon	99874740	99876617	.	+	.	ID=id307;Parent=rna9;Dbxref=GeneID:3482,Genbank:NM_000876.2,HGNC:HGNC:5467,MIM:147280;Note=The RefSeq transcript has 1 non-frameshifting indel compared to this genomic sequence;exception=annotated by transcript or proteomic data;gbkey=mRNA;gene=IGF2R;product=insulin-like growth factor 2 receptor;transcript_id=gi|119964725
NT_025741.16	BestRefSeq	CDS	99739313	99739461	.	+	0	ID=cds8;Parent=rna9;Dbxref=CCDS:CCDS5273.1,GeneID:3482,Genbank:NP_000867.2,HGNC:HGNC:5467,MIM:147280;Name=NP_000867.2;Note=The RefSeq protein has 1 substitution compared to this genomic sequence;exception=annotated by transcript or proteomic data;gbkey=CDS;gene=IGF2R;product=cation-independent mannose-6-phosphate receptor precursor;protein_id=NP_000867.2
NT_025741.16	BestRefSeq	CDS	99761250	99761389	.	+	1	ID=cds8;Parent=rna9;Dbxref=CCDS:CCDS5273.1,GeneID:3482,Genbank:NP_000867.2,HGNC:HGNC:5467,MIM:147280;Name=NP_000867.2;Note=The RefSeq protein has 1 substitution compared to this genomic sequence;exception=annotated by transcript or proteomic data;gbkey=CDS;gene=IGF2R;product=cation-independent mannose-6-phosphate receptor precursor;protein_id=NP_000867.2
NT_025741.16	BestRefSeq	CDS	99779076	99779200	.	+	2	ID=cds8;Parent=rna9;Dbxref=CCDS:CCDS5273.1,GeneID:3482,Genbank:NP_000867.2,HGNC:HGNC:5467,MIM:147280;Name=NP_000867.2;Note=The RefSeq protein has 1 substitution compared to this genomic sequence;exception=annotated by transcript or proteomic data;gbkey=CDS;gene=IGF2R;product=cation-independent mannose-6-phosphate receptor precursor;protein_id=NP_000867.2
NT_025741.16	BestRefSeq	CDS	99780753	99780851	.	+	0	ID=cds8;Parent=rna9;Dbxref=CCDS:CCDS5273.1,GeneID:3482,Genbank:NP_000867.2,HGNC:HGNC:5467,MIM:147280;Name=NP_000867.2;Note=The RefSeq protein has 1 substitution compared to this genomic sequence;exception=annotated by transcript or proteomic data;gbkey=CDS;gene=IGF2R;product=cation-independent mannose-6-phosphate receptor precursor;protein_id=NP_000867.2
NT_025741.16	BestRefSeq	CDS	99794638	99794770	.	+	0	ID=cds8;Parent=rna9;Dbxref=CCDS:CCDS5273.1,GeneID:3482,Genbank:NP_000867.2,HGNC:HGNC:5467,MIM:147280;Name=NP_000867.2;Note=The RefSeq protein has 1 substitution compared to this genomic sequence;exception=annotated by transcript or proteomic data;gbkey=CDS;gene=IGF2R;product=cation-independent mannose-6-phosphate receptor precursor;protein_id=NP_000867.2
NT_025741.16	BestRefSeq	CDS	99797251	99797380	.	+	2	ID=cds8;Parent=rna9;Dbxref=CCDS:CCDS5273.1,GeneID:3482,Genbank:NP_000867.2,HGNC:HGNC:5467,MIM:147280;Name=NP_000867.2;Note=The RefSeq protein has 1 substitution compared to this genomic sequence;exception=annotated by transcript or proteomic data;gbkey=CDS;gene=IGF2R;product=cation-independent mannose-6-phosphate receptor precursor;protein_id=NP_000867.2
NT_025741.16	BestRefSeq	CDS	99799616	99799721	.	+	1	ID=cds8;Parent=rna9;Dbxref=CCDS:CCDS5273.1,GeneID:3482,Genbank:NP_000867.2,HGNC:HGNC:5467,MIM:147280;Name=NP_000867.2;Note=The RefSeq protein has 1 substitution compared to this genomic sequence;exception=annotated by transcript or proteomic data;gbkey=CDS;gene=IGF2R;product=cation-independent mannose-6-phosphate receptor precursor;protein_id=NP_000867.2
NT_025741.16	BestRefSeq	CDS	99802617	99802779	.	+	0	ID=cds8;Parent=rna9;Dbxref=CCDS:CCDS5273.1,GeneID:3482,Genbank:NP_000867.2,HGNC:HGNC:5467,MIM:147280;Name=NP_000867.2;Note=The RefSeq protein has 1 substitution compared to this genomic sequence;exception=annotated by transcript or proteomic data;gbkey=CDS;gene=IGF2R;product=cation-independent mannose-6-phosphate receptor precursor;protein_id=NP_000867.2
NT_025741.16	BestRefSeq	CDS	99803008	99803173	.	+	2	ID=cds8;Parent=rna9;Dbxref=CCDS:CCDS5273.1,GeneID:3482,Genbank:NP_000867.2,HGNC:HGNC:5467,MIM:147280;Name=NP_000867.2;Note=The RefSeq protein has 1 substitution compared to this genomic sequence;exception=annotated by transcript or proteomic data;gbkey=CDS;gene=IGF2R;product=cation-independent mannose-6-phosphate receptor precursor;protein_id=NP_000867.2
NT_025741.16	BestRefSeq	CDS	99804485	99804588	.	+	1	ID=cds8;Parent=rna9;Dbxref=CCDS:CCDS5273.1,GeneID:3482,Genbank:NP_000867.2,HGNC:HGNC:5467,MIM:147280;Name=NP_000867.2;Note=The RefSeq protein has 1 substitution compared to this genomic sequence;exception=annotated by transcript or proteomic data;gbkey=CDS;gene=IGF2R;product=cation-independent mannose-6-phosphate receptor precursor;protein_id=NP_000867.2
NT_025741.16	BestRefSeq	CDS	99810626	99810790	.	+	2	ID=cds8;Parent=rna9;Dbxref=CCDS:CCDS5273.1,GeneID:3482,Genbank:NP_000867.2,HGNC:HGNC:5467,MIM:147280;Name=NP_000867.2;Note=The RefSeq protein has 1 substitution compared to this genomic sequence;exception=annotated by transcript or proteomic data;gbkey=CDS;gene=IGF2R;product=cation-independent mannose-6-phosphate receptor precursor;protein_id=NP_000867.2
NT_025741.16	BestRefSeq	CDS	99813214	99813354	.	+	2	ID=cds8;Parent=rna9;Dbxref=CCDS:CCDS5273.1,GeneID:3482,Genbank:NP_000867.2,HGNC:HGNC:5467,MIM:147280;Name=NP_000867.2;Note=The RefSeq protein has 1 substitution compared to this genomic sequence;exception=annotated by transcript or proteomic data;gbkey=CDS;gene=IGF2R;product=cation-independent mannose-6-phosphate receptor precursor;protein_id=NP_000867.2
NT_025741.16	BestRefSeq	CDS	99814580	99814723	.	+	2	ID=cds8;Parent=rna9;Dbxref=CCDS:CCDS5273.1,GeneID:3482,Genbank:NP_000867.2,HGNC:HGNC:5467,MIM:147280;Name=NP_000867.2;Note=The RefSeq protein has 1 substitution compared to this genomic sequence;exception=annotated by transcript or proteomic data;gbkey=CDS;gene=IGF2R;product=cation-independent mannose-6-phosphate receptor precursor;protein_id=NP_000867.2
NT_025741.16	BestRefSeq	CDS	99815811	99815948	.	+	2	ID=cds8;Parent=rna9;Dbxref=CCDS:CCDS5273.1,GeneID:3482,Genbank:NP_000867.2,HGNC:HGNC:5467,MIM:147280;Name=NP_000867.2;Note=The RefSeq protein has 1 substitution compared to this genomic sequence;exception=annotated by transcript or proteomic data;gbkey=CDS;gene=IGF2R;product=cation-independent mannose-6-phosphate receptor precursor;protein_id=NP_000867.2
NT_025741.16	BestRefSeq	CDS	99816564	99816711	.	+	2	ID=cds8;Parent=rna9;Dbxref=CCDS:CCDS5273.1,GeneID:3482,Genbank:NP_000867.2,HGNC:HGNC:5467,MIM:147280;Name=NP_000867.2;Note=The RefSeq protein has 1 substitution compared to this genomic sequence;exception=annotated by transcript or proteomic data;gbkey=CDS;gene=IGF2R;product=cation-independent mannose-6-phosphate receptor precursor;protein_id=NP_000867.2
NT_025741.16	BestRefSeq	CDS	99817225	99817402	.	+	1	ID=cds8;Parent=rna9;Dbxref=CCDS:CCDS5273.1,GeneID:3482,Genbank:NP_000867.2,HGNC:HGNC:5467,MIM:147280;Name=NP_000867.2;Note=The RefSeq protein has 1 substitution compared to this genomic sequence;exception=annotated by transcript or proteomic data;gbkey=CDS;gene=IGF2R;product=cation-independent mannose-6-phosphate receptor precursor;protein_id=NP_000867.2
NT_025741.16	BestRefSeq	CDS	99817858	99817973	.	+	0	ID=cds8;Parent=rna9;Dbxref=CCDS:CCDS5273.1,GeneID:3482,Genbank:NP_000867.2,HGNC:HGNC:5467,MIM:147280;Name=NP_000867.2;Note=The RefSeq protein has 1 substitution compared to this genomic sequence;exception=annotated by transcript or proteomic data;gbkey=CDS;gene=IGF2R;product=cation-independent mannose-6-phosphate receptor precursor;protein_id=NP_000867.2
NT_025741.16	BestRefSeq	CDS	99818441	99818609	.	+	1	ID=cds8;Parent=rna9;Dbxref=CCDS:CCDS5273.1,GeneID:3482,Genbank:NP_000867.2,HGNC:HGNC:5467,MIM:147280;Name=NP_000867.2;Note=The RefSeq protein has 1 substitution compared to this genomic sequence;exception=annotated by transcript or proteomic data;gbkey=CDS;gene=IGF2R;product=cation-independent mannose-6-phosphate receptor precursor;protein_id=NP_000867.2
NT_025741.16	BestRefSeq	CDS	99820539	99820718	.	+	0	ID=cds8;Parent=rna9;Dbxref=CCDS:CCDS5273.1,GeneID:3482,Genbank:NP_000867.2,HGNC:HGNC:5467,MIM:147280;Name=NP_000867.2;Note=The RefSeq protein has 1 substitution compared to this genomic sequence;exception=annotated by transcript or proteomic data;gbkey=CDS;gene=IGF2R;product=cation-independent mannose-6-phosphate receptor precursor;protein_id=NP_000867.2
NT_025741.16	BestRefSeq	CDS	99826490	99826591	.	+	0	ID=cds8;Parent=rna9;Dbxref=CCDS:CCDS5273.1,GeneID:3482,Genbank:NP_000867.2,HGNC:HGNC:5467,MIM:147280;Name=NP_000867.2;Note=The RefSeq protein has 1 substitution compared to this genomic sequence;exception=annotated by transcript or proteomic data;gbkey=CDS;gene=IGF2R;product=cation-independent mannose-6-phosphate receptor precursor;protein_id=NP_000867.2
NT_025741.16	BestRefSeq	CDS	99828089	99828190	.	+	0	ID=cds8;Parent=rna9;Dbxref=CCDS:CCDS5273.1,GeneID:3482,Genbank:NP_000867.2,HGNC:HGNC:5467,MIM:147280;Name=NP_000867.2;Note=The RefSeq protein has 1 substitution compared to this genomic sequence;exception=annotated by transcript or proteomic data;gbkey=CDS;gene=IGF2R;product=cation-independent mannose-6-phosphate receptor precursor;protein_id=NP_000867.2
NT_025741.16	BestRefSeq	CDS	99828972	99829164	.	+	0	ID=cds8;Parent=rna9;Dbxref=CCDS:CCDS5273.1,GeneID:3482,Genbank:NP_000867.2,HGNC:HGNC:5467,MIM:147280;Name=NP_000867.2;Note=The RefSeq protein has 1 substitution compared to this genomic sequence;exception=annotated by transcript or proteomic data;gbkey=CDS;gene=IGF2R;product=cation-independent mannose-6-phosphate receptor precursor;protein_id=NP_000867.2
NT_025741.16	BestRefSeq	CDS	99830613	99830783	.	+	2	ID=cds8;Parent=rna9;Dbxref=CCDS:CCDS5273.1,GeneID:3482,Genbank:NP_000867.2,HGNC:HGNC:5467,MIM:147280;Name=NP_000867.2;Note=The RefSeq protein has 1 substitution compared to this genomic sequence;exception=annotated by transcript or proteomic data;gbkey=CDS;gene=IGF2R;product=cation-independent mannose-6-phosphate receptor precursor;protein_id=NP_000867.2
NT_025741.16	BestRefSeq	CDS	99831569	99831712	.	+	2	ID=cds8;Parent=rna9;Dbxref=CCDS:CCDS5273.1,GeneID:3482,Genbank:NP_000867.2,HGNC:HGNC:5467,MIM:147280;Name=NP_000867.2;Note=The RefSeq protein has 1 substitution compared to this genomic sequence;exception=annotated by transcript or proteomic data;gbkey=CDS;gene=IGF2R;product=cation-independent mannose-6-phosphate receptor precursor;protein_id=NP_000867.2
NT_025741.16	BestRefSeq	CDS	99831819	99831994	.	+	2	ID=cds8;Parent=rna9;Dbxref=CCDS:CCDS5273.1,GeneID:3482,Genbank:NP_000867.2,HGNC:HGNC:5467,MIM:147280;Name=NP_000867.2;Note=The RefSeq protein has 1 substitution compared to this genomic sequence;exception=annotated by transcript or proteomic data;gbkey=CDS;gene=IGF2R;product=cation-independent mannose-6-phosphate receptor precursor;protein_id=NP_000867.2
NT_025741.16	BestRefSeq	CDS	99832598	99832685	.	+	0	ID=cds8;Parent=rna9;Dbxref=CCDS:CCDS5273.1,GeneID:3482,Genbank:NP_000867.2,HGNC:HGNC:5467,MIM:147280;Name=NP_000867.2;Note=The RefSeq protein has 1 substitution compared to this genomic sequence;exception=annotated by transcript or proteomic data;gbkey=CDS;gene=IGF2R;product=cation-independent mannose-6-phosphate receptor precursor;protein_id=NP_000867.2
NT_025741.16	BestRefSeq	CDS	99833481	99833696	.	+	2	ID=cds8;Parent=rna9;Dbxref=CCDS:CCDS5273.1,GeneID:3482,Genbank:NP_000867.2,HGNC:HGNC:5467,MIM:147280;Name=NP_000867.2;Note=The RefSeq protein has 1 substitution compared to this genomic sequence;exception=annotated by transcript or proteomic data;gbkey=CDS;gene=IGF2R;product=cation-independent mannose-6-phosphate receptor precursor;protein_id=NP_000867.2
NT_025741.16	BestRefSeq	CDS	99834467	99834597	.	+	2	ID=cds8;Parent=rna9;Dbxref=CCDS:CCDS5273.1,GeneID:3482,Genbank:NP_000867.2,HGNC:HGNC:5467,MIM:147280;Name=NP_000867.2;Note=The RefSeq protein has 1 substitution compared to this genomic sequence;exception=annotated by transcript or proteomic data;gbkey=CDS;gene=IGF2R;product=cation-independent mannose-6-phosphate receptor precursor;protein_id=NP_000867.2
NT_025741.16	BestRefSeq	CDS	99834870	99834967	.	+	0	ID=cds8;Parent=rna9;Dbxref=CCDS:CCDS5273.1,GeneID:3482,Genbank:NP_000867.2,HGNC:HGNC:5467,MIM:147280;Name=NP_000867.2;Note=The RefSeq protein has 1 substitution compared to this genomic sequence;exception=annotated by transcript or proteomic data;gbkey=CDS;gene=IGF2R;product=cation-independent mannose-6-phosphate receptor precursor;protein_id=NP_000867.2
NT_025741.16	BestRefSeq	CDS	99838315	99838451	.	+	1	ID=cds8;Parent=rna9;Dbxref=CCDS:CCDS5273.1,GeneID:3482,Genbank:NP_000867.2,HGNC:HGNC:5467,MIM:147280;Name=NP_000867.2;Note=The RefSeq protein has 1 substitution compared to this genomic sequence;exception=annotated by transcript or proteomic data;gbkey=CDS;gene=IGF2R;product=cation-independent mannose-6-phosphate receptor precursor;protein_id=NP_000867.2
NT_025741.16	BestRefSeq	CDS	99839934	99840124	.	+	2	ID=cds8;Parent=rna9;Dbxref=CCDS:CCDS5273.1,GeneID:3482,Genbank:NP_000867.2,HGNC:HGNC:5467,MIM:147280;Name=NP_000867.2;Note=The RefSeq protein has 1 substitution compared to this genomic sequence;exception=annotated by transcript or proteomic data;gbkey=CDS;gene=IGF2R;product=cation-independent mannose-6-phosphate receptor precursor;protein_id=NP_000867.2
NT_025741.16	BestRefSeq	CDS	99841976	99842102	.	+	0	ID=cds8;Parent=rna9;Dbxref=CCDS:CCDS5273.1,GeneID:3482,Genbank:NP_000867.2,HGNC:HGNC:5467,MIM:147280;Name=NP_000867.2;Note=The RefSeq protein has 1 substitution compared to this genomic sequence;exception=annotated by transcript or proteomic data;gbkey=CDS;gene=IGF2R;product=cation-independent mannose-6-phosphate receptor precursor;protein_id=NP_000867.2
NT_025741.16	BestRefSeq	CDS	99842831	99842950	.	+	2	ID=cds8;Parent=rna9;Dbxref=CCDS:CCDS5273.1,GeneID:3482,Genbank:NP_000867.2,HGNC:HGNC:5467,MIM:147280;Name=NP_000867.2;Note=The RefSeq protein has 1 substitution compared to this genomic sequence;exception=annotated by transcript or proteomic data;gbkey=CDS;gene=IGF2R;product=cation-independent mannose-6-phosphate receptor precursor;protein_id=NP_000867.2
NT_025741.16	BestRefSeq	CDS	99843279	99843535	.	+	2	ID=cds8;Parent=rna9;Dbxref=CCDS:CCDS5273.1,GeneID:3482,Genbank:NP_000867.2,HGNC:HGNC:5467,MIM:147280;Name=NP_000867.2;Note=The RefSeq protein has 1 substitution compared to this genomic sequence;exception=annotated by transcript or proteomic data;gbkey=CDS;gene=IGF2R;product=cation-independent mannose-6-phosphate receptor precursor;protein_id=NP_000867.2
NT_025741.16	BestRefSeq	CDS	99843823	99844041	.	+	0	ID=cds8;Parent=rna9;Dbxref=CCDS:CCDS5273.1,GeneID:3482,Genbank:NP_000867.2,HGNC:HGNC:5467,MIM:147280;Name=NP_000867.2;Note=The RefSeq protein has 1 substitution compared to this genomic sequence;exception=annotated by transcript or proteomic data;gbkey=CDS;gene=IGF2R;product=cation-independent mannose-6-phosphate receptor precursor;protein_id=NP_000867.2
NT_025741.16	BestRefSeq	CDS	99845913	99846062	.	+	0	ID=cds8;Parent=rna9;Dbxref=CCDS:CCDS5273.1,GeneID:3482,Genbank:NP_000867.2,HGNC:HGNC:5467,MIM:147280;Name=NP_000867.2;Note=The RefSeq protein has 1 substitution compared to this genomic sequence;exception=annotated by transcript or proteomic data;gbkey=CDS;gene=IGF2R;product=cation-independent mannose-6-phosphate receptor precursor;protein_id=NP_000867.2
NT_025741.16	BestRefSeq	CDS	99848267	99848428	.	+	0	ID=cds8;Parent=rna9;Dbxref=CCDS:CCDS5273.1,GeneID:3482,Genbank:NP_000867.2,HGNC:HGNC:5467,MIM:147280;Name=NP_000867.2;Note=The RefSeq protein has 1 substitution compared to this genomic sequence;exception=annotated by transcript or proteomic data;gbkey=CDS;gene=IGF2R;product=cation-independent mannose-6-phosphate receptor precursor;protein_id=NP_000867.2
NT_025741.16	BestRefSeq	CDS	99849646	99849853	.	+	0	ID=cds8;Parent=rna9;Dbxref=CCDS:CCDS5273.1,GeneID:3482,Genbank:NP_000867.2,HGNC:HGNC:5467,MIM:147280;Name=NP_000867.2;Note=The RefSeq protein has 1 substitution compared to this genomic sequence;exception=annotated by transcript or proteomic data;gbkey=CDS;gene=IGF2R;product=cation-independent mannose-6-phosphate receptor precursor;protein_id=NP_000867.2
NT_025741.16	BestRefSeq	CDS	99850195	99850341	.	+	2	ID=cds8;Parent=rna9;Dbxref=CCDS:CCDS5273.1,GeneID:3482,Genbank:NP_000867.2,HGNC:HGNC:5467,MIM:147280;Name=NP_000867.2;Note=The RefSeq protein has 1 substitution compared to this genomic sequence;exception=annotated by transcript or proteomic data;gbkey=CDS;gene=IGF2R;product=cation-independent mannose-6-phosphate receptor precursor;protein_id=NP_000867.2
NT_025741.16	BestRefSeq	CDS	99854016	99854250	.	+	2	ID=cds8;Parent=rna9;Dbxref=CCDS:CCDS5273.1,GeneID:3482,Genbank:NP_000867.2,HGNC:HGNC:5467,MIM:147280;Name=NP_000867.2;Note=The RefSeq protein has 1 substitution compared to this genomic sequence;exception=annotated by transcript or proteomic data;gbkey=CDS;gene=IGF2R;product=cation-independent mannose-6-phosphate receptor precursor;protein_id=NP_000867.2
NT_025741.16	BestRefSeq	CDS	99855061	99855197	.	+	1	ID=cds8;Parent=rna9;Dbxref=CCDS:CCDS5273.1,GeneID:3482,Genbank:NP_000867.2,HGNC:HGNC:5467,MIM:147280;Name=NP_000867.2;Note=The RefSeq protein has 1 substitution compared to this genomic sequence;exception=annotated by transcript or proteomic data;gbkey=CDS;gene=IGF2R;product=cation-independent mannose-6-phosphate receptor precursor;protein_id=NP_000867.2
NT_025741.16	BestRefSeq	CDS	99858099	99858213	.	+	2	ID=cds8;Parent=rna9;Dbxref=CCDS:CCDS5273.1,GeneID:3482,Genbank:NP_000867.2,HGNC:HGNC:5467,MIM:147280;Name=NP_000867.2;Note=The RefSeq protein has 1 substitution compared to this genomic sequence;exception=annotated by transcript or proteomic data;gbkey=CDS;gene=IGF2R;product=cation-independent mannose-6-phosphate receptor precursor;protein_id=NP_000867.2
NT_025741.16	BestRefSeq	CDS	99859173	99859319	.	+	1	ID=cds8;Parent=rna9;Dbxref=CCDS:CCDS5273.1,GeneID:3482,Genbank:NP_000867.2,HGNC:HGNC:5467,MIM:147280;Name=NP_000867.2;Note=The RefSeq protein has 1 substitution compared to this genomic sequence;exception=annotated by transcript or proteomic data;gbkey=CDS;gene=IGF2R;product=cation-independent mannose-6-phosphate receptor precursor;protein_id=NP_000867.2
NT_025741.16	BestRefSeq	CDS	99859982	99860169	.	+	1	ID=cds8;Parent=rna9;Dbxref=CCDS:CCDS5273.1,GeneID:3482,Genbank:NP_000867.2,HGNC:HGNC:5467,MIM:147280;Name=NP_000867.2;Note=The RefSeq protein has 1 substitution compared to this genomic sequence;exception=annotated by transcript or proteomic data;gbkey=CDS;gene=IGF2R;product=cation-independent mannose-6-phosphate receptor precursor;protein_id=NP_000867.2
NT_025741.16	BestRefSeq	CDS	99866505	99866691	.	+	2	ID=cds8;Parent=rna9;Dbxref=CCDS:CCDS5273.1,GeneID:3482,Genbank:NP_000867.2,HGNC:HGNC:5467,MIM:147280;Name=NP_000867.2;Note=The RefSeq protein has 1 substitution compared to this genomic sequence;exception=annotated by transcript or proteomic data;gbkey=CDS;gene=IGF2R;product=cation-independent mannose-6-phosphate receptor precursor;protein_id=NP_000867.2
NT_025741.16	BestRefSeq	CDS	99872585	99872737	.	+	1	ID=cds8;Parent=rna9;Dbxref=CCDS:CCDS5273.1,GeneID:3482,Genbank:NP_000867.2,HGNC:HGNC:5467,MIM:147280;Name=NP_000867.2;Note=The RefSeq protein has 1 substitution compared to this genomic sequence;exception=annotated by transcript or proteomic data;gbkey=CDS;gene=IGF2R;product=cation-independent mannose-6-phosphate receptor precursor;protein_id=NP_000867.2
NT_025741.16	BestRefSeq	CDS	99873812	99873881	.	+	1	ID=cds8;Parent=rna9;Dbxref=CCDS:CCDS5273.1,GeneID:3482,Genbank:NP_000867.2,HGNC:HGNC:5467,MIM:147280;Name=NP_000867.2;Note=The RefSeq protein has 1 substitution compared to this genomic sequence;exception=annotated by transcript or proteomic data;gbkey=CDS;gene=IGF2R;product=cation-independent mannose-6-phosphate receptor precursor;protein_id=NP_000867.2
NT_025741.16	BestRefSeq	CDS	99874740	99875150	.	+	0	ID=cds8;Parent=rna9;Dbxref=CCDS:CCDS5273.1,GeneID:3482,Genbank:NP_000867.2,HGNC:HGNC:5467,MIM:147280;Name=NP_000867.2;Note=The RefSeq protein has 1 substitution compared to this genomic sequence;exception=annotated by transcript or proteomic data;gbkey=CDS;gene=IGF2R;product=cation-independent mannose-6-phosphate receptor precursor;protein_id=NP_000867.2
NT_025741.16	Curated Genomic	CDS	99739313	99739461	.	+	0	ID=cds9;Parent=rna9;Dbxref=CCDS:CCDS5273.1,GeneID:3482,Genbank:NP_000867.2,HGNC:HGNC:5467,MIM:147280;Name=NP_000867.2;exception=annotated by transcript or proteomic data;gbkey=CDS;gene=IGF2R;product=cation-independent mannose-6-phosphate receptor precursor;protein_id=NP_000867.2
NT_025741.16	Curated Genomic	CDS	99761250	99761389	.	+	1	ID=cds9;Parent=rna9;Dbxref=CCDS:CCDS5273.1,GeneID:3482,Genbank:NP_000867.2,HGNC:HGNC:5467,MIM:147280;Name=NP_000867.2;exception=annotated by transcript or proteomic data;gbkey=CDS;gene=IGF2R;product=cation-independent mannose-6-phosphate receptor precursor;protein_id=NP_000867.2
NT_025741.16	Curated Genomic	CDS	99779076	99779200	.	+	2	ID=cds9;Parent=rna9;Dbxref=CCDS:CCDS5273.1,GeneID:3482,Genbank:NP_000867.2,HGNC:HGNC:5467,MIM:147280;Name=NP_000867.2;exception=annotated by transcript or proteomic data;gbkey=CDS;gene=IGF2R;product=cation-independent mannose-6-phosphate receptor precursor;protein_id=NP_000867.2
NT_025741.16	Curated Genomic	CDS	99780753	99780851	.	+	0	ID=cds9;Parent=rna9;Dbxref=CCDS:CCDS5273.1,GeneID:3482,Genbank:NP_000867.2,HGNC:HGNC:5467,MIM:147280;Name=NP_000867.2;exception=annotated by transcript or proteomic data;gbkey=CDS;gene=IGF2R;product=cation-independent mannose-6-phosphate receptor precursor;protein_id=NP_000867.2
NT_025741.16	Curated Genomic	CDS	99794638	99794770	.	+	0	ID=cds9;Parent=rna9;Dbxref=CCDS:CCDS5273.1,GeneID:3482,Genbank:NP_000867.2,HGNC:HGNC:5467,MIM:147280;Name=NP_000867.2;exception=annotated by transcript or proteomic data;gbkey=CDS;gene=IGF2R;product=cation-independent mannose-6-phosphate receptor precursor;protein_id=NP_000867.2
NT_025741.16	Curated Genomic	CDS	99797251	99797380	.	+	2	ID=cds9;Parent=rna9;Dbxref=CCDS:CCDS5273.1,GeneID:3482,Genbank:NP_000867.2,HGNC:HGNC:5467,MIM:147280;Name=NP_000867.2;exception=annotated by transcript or proteomic data;gbkey=CDS;gene=IGF2R;product=cation-independent mannose-6-phosphate receptor precursor;protein_id=NP_000867.2
NT_025741.16	Curated Genomic	CDS	99799616	99799721	.	+	1	ID=cds9;Parent=rna9;Dbxref=CCDS:CCDS5273.1,GeneID:3482,Genbank:NP_000867.2,HGNC:HGNC:5467,MIM:147280;Name=NP_000867.2;exception=annotated by transcript or proteomic data;gbkey=CDS;gene=IGF2R;product=cation-independent mannose-6-phosphate receptor precursor;protein_id=NP_000867.2
NT_025741.16	Curated Genomic	CDS	99802617	99802779	.	+	0	ID=cds9;Parent=rna9;Dbxref=CCDS:CCDS5273.1,GeneID:3482,Genbank:NP_000867.2,HGNC:HGNC:5467,MIM:147280;Name=NP_000867.2;exception=annotated by transcript or proteomic data;gbkey=CDS;gene=IGF2R;product=cation-independent mannose-6-phosphate receptor precursor;protein_id=NP_000867.2
NT_025741.16	Curated Genomic	CDS	99803008	99803173	.	+	2	ID=cds9;Parent=rna9;Dbxref=CCDS:CCDS5273.1,GeneID:3482,Genbank:NP_000867.2,HGNC:HGNC:5467,MIM:147280;Name=NP_000867.2;exception=annotated by transcript or proteomic data;gbkey=CDS;gene=IGF2R;product=cation-independent mannose-6-phosphate receptor precursor;protein_id=NP_000867.2
NT_025741.16	Curated Genomic	CDS	99804485	99804588	.	+	1	ID=cds9;Parent=rna9;Dbxref=CCDS:CCDS5273.1,GeneID:3482,Genbank:NP_000867.2,HGNC:HGNC:5467,MIM:147280;Name=NP_000867.2;exception=annotated by transcript or proteomic data;gbkey=CDS;gene=IGF2R;product=cation-independent mannose-6-phosphate receptor precursor;protein_id=NP_000867.2
NT_025741.16	Curated Genomic	CDS	99810626	99810790	.	+	2	ID=cds9;Parent=rna9;Dbxref=CCDS:CCDS5273.1,GeneID:3482,Genbank:NP_000867.2,HGNC:HGNC:5467,MIM:147280;Name=NP_000867.2;exception=annotated by transcript or proteomic data;gbkey=CDS;gene=IGF2R;product=cation-independent mannose-6-phosphate receptor precursor;protein_id=NP_000867.2
NT_025741.16	Curated Genomic	CDS	99813214	99813354	.	+	2	ID=cds9;Parent=rna9;Dbxref=CCDS:CCDS5273.1,GeneID:3482,Genbank:NP_000867.2,HGNC:HGNC:5467,MIM:147280;Name=NP_000867.2;exception=annotated by transcript or proteomic data;gbkey=CDS;gene=IGF2R;product=cation-independent mannose-6-phosphate receptor precursor;protein_id=NP_000867.2
NT_025741.16	Curated Genomic	CDS	99814580	99814723	.	+	2	ID=cds9;Parent=rna9;Dbxref=CCDS:CCDS5273.1,GeneID:3482,Genbank:NP_000867.2,HGNC:HGNC:5467,MIM:147280;Name=NP_000867.2;exception=annotated by transcript or proteomic data;gbkey=CDS;gene=IGF2R;product=cation-independent mannose-6-phosphate receptor precursor;protein_id=NP_000867.2
NT_025741.16	Curated Genomic	CDS	99815811	99815948	.	+	2	ID=cds9;Parent=rna9;Dbxref=CCDS:CCDS5273.1,GeneID:3482,Genbank:NP_000867.2,HGNC:HGNC:5467,MIM:147280;Name=NP_000867.2;exception=annotated by transcript or proteomic data;gbkey=CDS;gene=IGF2R;product=cation-independent mannose-6-phosphate receptor precursor;protein_id=NP_000867.2
NT_025741.16	Curated Genomic	CDS	99816564	99816711	.	+	2	ID=cds9;Parent=rna9;Dbxref=CCDS:CCDS5273.1,GeneID:3482,Genbank:NP_000867.2,HGNC:HGNC:5467,MIM:147280;Name=NP_000867.2;exception=annotated by transcript or proteomic data;gbkey=CDS;gene=IGF2R;product=cation-independent mannose-6-phosphate receptor precursor;protein_id=NP_000867.2
NT_025741.16	Curated Genomic	CDS	99817225	99817402	.	+	1	ID=cds9;Parent=rna9;Dbxref=CCDS:CCDS5273.1,GeneID:3482,Genbank:NP_000867.2,HGNC:HGNC:5467,MIM:147280;Name=NP_000867.2;exception=annotated by transcript or proteomic data;gbkey=CDS;gene=IGF2R;product=cation-independent mannose-6-phosphate receptor precursor;protein_id=NP_000867.2
NT_025741.16	Curated Genomic	CDS	99817858	99817973	.	+	0	ID=cds9;Parent=rna9;Dbxref=CCDS:CCDS5273.1,GeneID:3482,Genbank:NP_000867.2,HGNC:HGNC:5467,MIM:147280;Name=NP_000867.2;exception=annotated by transcript or proteomic data;gbkey=CDS;gene=IGF2R;product=cation-independent mannose-6-phosphate receptor precursor;protein_id=NP_000867.2
NT_025741.16	Curated Genomic	CDS	99818441	99818609	.	+	1	ID=cds9;Parent=rna9;Dbxref=CCDS:CCDS5273.1,GeneID:3482,Genbank:NP_000867.2,HGNC:HGNC:5467,MIM:147280;Name=NP_000867.2;exception=annotated by transcript or proteomic data;gbkey=CDS;gene=IGF2R;product=cation-independent mannose-6-phosphate receptor precursor;protein_id=NP_000867.2
NT_025741.16	Curated Genomic	CDS	99820539	99820718	.	+	0	ID=cds9;Parent=rna9;Dbxref=CCDS:CCDS5273.1,GeneID:3482,Genbank:NP_000867.2,HGNC:HGNC:5467,MIM:147280;Name=NP_000867.2;exception=annotated by transcript or proteomic data;gbkey=CDS;gene=IGF2R;product=cation-independent mannose-6-phosphate receptor precursor;protein_id=NP_000867.2
NT_025741.16	Curated Genomic	CDS	99826490	99826591	.	+	0	ID=cds9;Parent=rna9;Dbxref=CCDS:CCDS5273.1,GeneID:3482,Genbank:NP_000867.2,HGNC:HGNC:5467,MIM:147280;Name=NP_000867.2;exception=annotated by transcript or proteomic data;gbkey=CDS;gene=IGF2R;product=cation-independent mannose-6-phosphate receptor precursor;protein_id=NP_000867.2
NT_025741.16	Curated Genomic	CDS	99828089	99828190	.	+	0	ID=cds9;Parent=rna9;Dbxref=CCDS:CCDS5273.1,GeneID:3482,Genbank:NP_000867.2,HGNC:HGNC:5467,MIM:147280;Name=NP_000867.2;exception=annotated by transcript or proteomic data;gbkey=CDS;gene=IGF2R;product=cation-independent mannose-6-phosphate receptor precursor;protein_id=NP_000867.2
NT_025741.16	Curated Genomic	CDS	99828972	99829164	.	+	0	ID=cds9;Parent=rna9;Dbxref=CCDS:CCDS5273.1,GeneID:3482,Genbank:NP_000867.2,HGNC:HGNC:5467,MIM:147280;Name=NP_000867.2;exception=annotated by transcript or proteomic data;gbkey=CDS;gene=IGF2R;product=cation-independent mannose-6-phosphate receptor precursor;protein_id=NP_000867.2
NT_025741.16	Curated Genomic	CDS	99830613	99830783	.	+	2	ID=cds9;Parent=rna9;Dbxref=CCDS:CCDS5273.1,GeneID:3482,Genbank:NP_000867.2,HGNC:HGNC:5467,MIM:147280;Name=NP_000867.2;exception=annotated by transcript or proteomic data;gbkey=CDS;gene=IGF2R;product=cation-independent mannose-6-phosphate receptor precursor;protein_id=NP_000867.2
NT_025741.16	Curated Genomic	CDS	99831569	99831712	.	+	2	ID=cds9;Parent=rna9;Dbxref=CCDS:CCDS5273.1,GeneID:3482,Genbank:NP_000867.2,HGNC:HGNC:5467,MIM:147280;Name=NP_000867.2;exception=annotated by transcript or proteomic data;gbkey=CDS;gene=IGF2R;product=cation-independent mannose-6-phosphate receptor precursor;protein_id=NP_000867.2
NT_025741.16	Curated Genomic	CDS	99831819	99831994	.	+	2	ID=cds9;Parent=rna9;Dbxref=CCDS:CCDS5273.1,GeneID:3482,Genbank:NP_000867.2,HGNC:HGNC:5467,MIM:147280;Name=NP_000867.2;exception=annotated by transcript or proteomic data;gbkey=CDS;gene=IGF2R;product=cation-independent mannose-6-phosphate receptor precursor;protein_id=NP_000867.2
NT_025741.16	Curated Genomic	CDS	99832598	99832685	.	+	0	ID=cds9;Parent=rna9;Dbxref=CCDS:CCDS5273.1,GeneID:3482,Genbank:NP_000867.2,HGNC:HGNC:5467,MIM:147280;Name=NP_000867.2;exception=annotated by transcript or proteomic data;gbkey=CDS;gene=IGF2R;product=cation-independent mannose-6-phosphate receptor precursor;protein_id=NP_000867.2
NT_025741.16	Curated Genomic	CDS	99833481	99833696	.	+	2	ID=cds9;Parent=rna9;Dbxref=CCDS:CCDS5273.1,GeneID:3482,Genbank:NP_000867.2,HGNC:HGNC:5467,MIM:147280;Name=NP_000867.2;exception=annotated by transcript or proteomic data;gbkey=CDS;gene=IGF2R;product=cation-independent mannose-6-phosphate receptor precursor;protein_id=NP_000867.2
NT_025741.16	Curated Genomic	CDS	99834467	99834597	.	+	2	ID=cds9;Parent=rna9;Dbxref=CCDS:CCDS5273.1,GeneID:3482,Genbank:NP_000867.2,HGNC:HGNC:5467,MIM:147280;Name=NP_000867.2;exception=annotated by transcript or proteomic data;gbkey=CDS;gene=IGF2R;product=cation-independent mannose-6-phosphate receptor precursor;protein_id=NP_000867.2
NT_025741.16	Curated Genomic	CDS	99834870	99834967	.	+	0	ID=cds9;Parent=rna9;Dbxref=CCDS:CCDS5273.1,GeneID:3482,Genbank:NP_000867.2,HGNC:HGNC:5467,MIM:147280;Name=NP_000867.2;exception=annotated by transcript or proteomic data;gbkey=CDS;gene=IGF2R;product=cation-independent mannose-6-phosphate receptor precursor;protein_id=NP_000867.2
NT_025741.16	Curated Genomic	CDS	99838315	99838451	.	+	1	ID=cds9;Parent=rna9;Dbxref=CCDS:CCDS5273.1,GeneID:3482,Genbank:NP_000867.2,HGNC:HGNC:5467,MIM:147280;Name=NP_000867.2;exception=annotated by transcript or proteomic data;gbkey=CDS;gene=IGF2R;product=cation-independent mannose-6-phosphate receptor precursor;protein_id=NP_000867.2
NT_025741.16	Curated Genomic	CDS	99839934	99840124	.	+	2	ID=cds9;Parent=rna9;Dbxref=CCDS:CCDS5273.1,GeneID:3482,Genbank:NP_000867.2,HGNC:HGNC:5467,MIM:147280;Name=NP_000867.2;exception=annotated by transcript or proteomic data;gbkey=CDS;gene=IGF2R;product=cation-independent mannose-6-phosphate receptor precursor;protein_id=NP_000867.2
NT_025741.16	Curated Genomic	CDS	99841976	99842102	.	+	0	ID=cds9;Parent=rna9;Dbxref=CCDS:CCDS5273.1,GeneID:3482,Genbank:NP_000867.2,HGNC:HGNC:5467,MIM:147280;Name=NP_000867.2;exception=annotated by transcript or proteomic data;gbkey=CDS;gene=IGF2R;product=cation-independent mannose-6-phosphate receptor precursor;protein_id=NP_000867.2
NT_025741.16	Curated Genomic	CDS	99842831	99842950	.	+	2	ID=cds9;Parent=rna9;Dbxref=CCDS:CCDS5273.1,GeneID:3482,Genbank:NP_000867.2,HGNC:HGNC:5467,MIM:147280;Name=NP_000867.2;exception=annotated by transcript or proteomic data;gbkey=CDS;gene=IGF2R;product=cation-independent mannose-6-phosphate receptor precursor;protein_id=NP_000867.2
NT_025741.16	Curated Genomic	CDS	99843279	99843535	.	+	2	ID=cds9;Parent=rna9;Dbxref=CCDS:CCDS5273.1,GeneID:3482,Genbank:NP_000867.2,HGNC:HGNC:5467,MIM:147280;Name=NP_000867.2;exception=annotated by transcript or proteomic data;gbkey=CDS;gene=IGF2R;product=cation-independent mannose-6-phosphate receptor precursor;protein_id=NP_000867.2
NT_025741.16	Curated Genomic	CDS	99843823	99844041	.	+	0	ID=cds9;Parent=rna9;Dbxref=CCDS:CCDS5273.1,GeneID:3482,Genbank:NP_000867.2,HGNC:HGNC:5467,MIM:147280;Name=NP_000867.2;exception=annotated by transcript or proteomic data;gbkey=CDS;gene=IGF2R;product=cation-independent mannose-6-phosphate receptor precursor;protein_id=NP_000867.2
NT_025741.16	Curated Genomic	CDS	99845913	99846062	.	+	0	ID=cds9;Parent=rna9;Dbxref=CCDS:CCDS5273.1,GeneID:3482,Genbank:NP_000867.2,HGNC:HGNC:5467,MIM:147280;Name=NP_000867.2;exception=annotated by transcript or proteomic data;gbkey=CDS;gene=IGF2R;product=cation-independent mannose-6-phosphate receptor precursor;protein_id=NP_000867.2
NT_025741.16	Curated Genomic	CDS	99848267	99848428	.	+	0	ID=cds9;Parent=rna9;Dbxref=CCDS:CCDS5273.1,GeneID:3482,Genbank:NP_000867.2,HGNC:HGNC:5467,MIM:147280;Name=NP_000867.2;exception=annotated by transcript or proteomic data;gbkey=CDS;gene=IGF2R;product=cation-independent mannose-6-phosphate receptor precursor;protein_id=NP_000867.2
NT_025741.16	Curated Genomic	CDS	99849646	99849853	.	+	0	ID=cds9;Parent=rna9;Dbxref=CCDS:CCDS5273.1,GeneID:3482,Genbank:NP_000867.2,HGNC:HGNC:5467,MIM:147280;Name=NP_000867.2;exception=annotated by transcript or proteomic data;gbkey=CDS;gene=IGF2R;product=cation-independent mannose-6-phosphate receptor precursor;protein_id=NP_000867.2
NT_025741.16	Curated Genomic	CDS	99850195	99850341	.	+	2	ID=cds9;Parent=rna9;Dbxref=CCDS:CCDS5273.1,GeneID:3482,Genbank:NP_000867.2,HGNC:HGNC:5467,MIM:147280;Name=NP_000867.2;exception=annotated by transcript or proteomic data;gbkey=CDS;gene=IGF2R;product=cation-independent mannose-6-phosphate receptor precursor;protein_id=NP_000867.2
NT_025741.16	Curated Genomic	CDS	99854016	99854250	.	+	2	ID=cds9;Parent=rna9;Dbxref=CCDS:CCDS5273.1,GeneID:3482,Genbank:NP_000867.2,HGNC:HGNC:5467,MIM:147280;Name=NP_000867.2;exception=annotated by transcript or proteomic data;gbkey=CDS;gene=IGF2R;product=cation-independent mannose-6-phosphate receptor precursor;protein_id=NP_000867.2
NT_025741.16	Curated Genomic	CDS	99855061	99855197	.	+	1	ID=cds9;Parent=rna9;Dbxref=CCDS:CCDS5273.1,GeneID:3482,Genbank:NP_000867.2,HGNC:HGNC:5467,MIM:147280;Name=NP_000867.2;exception=annotated by transcript or proteomic data;gbkey=CDS;gene=IGF2R;product=cation-independent mannose-6-phosphate receptor precursor;protein_id=NP_000867.2
NT_025741.16	Curated Genomic	CDS	99858099	99858213	.	+	2	ID=cds9;Parent=rna9;Dbxref=CCDS:CCDS5273.1,GeneID:3482,Genbank:NP_000867.2,HGNC:HGNC:5467,MIM:147280;Name=NP_000867.2;exception=annotated by transcript or proteomic data;gbkey=CDS;gene=IGF2R;product=cation-independent mannose-6-phosphate receptor precursor;protein_id=NP_000867.2
NT_025741.16	Curated Genomic	CDS	99859173	99859319	.	+	1	ID=cds9;Parent=rna9;Dbxref=CCDS:CCDS5273.1,GeneID:3482,Genbank:NP_000867.2,HGNC:HGNC:5467,MIM:147280;Name=NP_000867.2;exception=annotated by transcript or proteomic data;gbkey=CDS;gene=IGF2R;product=cation-independent mannose-6-phosphate receptor precursor;protein_id=NP_000867.2
NT_025741.16	Curated Genomic	CDS	99859982	99860169	.	+	1	ID=cds9;Parent=rna9;Dbxref=CCDS:CCDS5273.1,GeneID:3482,Genbank:NP_000867.2,HGNC:HGNC:5467,MIM:147280;Name=NP_000867.2;exception=annotated by transcript or proteomic data;gbkey=CDS;gene=IGF2R;product=cation-independent mannose-6-phosphate receptor precursor;protein_id=NP_000867.2
NT_025741.16	Curated Genomic	CDS	99866505	99866691	.	+	2	ID=cds9;Parent=rna9;Dbxref=CCDS:CCDS5273.1,GeneID:3482,Genbank:NP_000867.2,HGNC:HGNC:5467,MIM:147280;Name=NP_000867.2;exception=annotated by transcript or proteomic data;gbkey=CDS;gene=IGF2R;product=cation-independent mannose-6-phosphate receptor precursor;protein_id=NP_000867.2
NT_025741.16	Curated Genomic	CDS	99872585	99872737	.	+	1	ID=cds9;Parent=rna9;Dbxref=CCDS:CCDS5273.1,GeneID:3482,Genbank:NP_000867.2,HGNC:HGNC:5467,MIM:147280;Name=NP_000867.2;exception=annotated by transcript or proteomic data;gbkey=CDS;gene=IGF2R;product=cation-independent mannose-6-phosphate receptor precursor;protein_id=NP_000867.2
NT_025741.16	Curated Genomic	CDS	99873812	99873881	.	+	1	ID=cds9;Parent=rna9;Dbxref=CCDS:CCDS5273.1,GeneID:3482,Genbank:NP_000867.2,HGNC:HGNC:5467,MIM:147280;Name=NP_000867.2;exception=annotated by transcript or proteomic data;gbkey=CDS;gene=IGF2R;product=cation-independent mannose-6-phosphate receptor precursor;protein_id=NP_000867.2
NT_025741.16	Curated Genomic	CDS	99874740	99875150	.	+	0	ID=cds9;Parent=rna9;Dbxref=CCDS:CCDS5273.1,GeneID:3482,Genbank:NP_000867.2,HGNC:HGNC:5467,MIM:147280;Name=NP_000867.2;exception=annotated by transcript or proteomic data;gbkey=CDS;gene=IGF2R;product=cation-independent mannose-6-phosphate receptor precursor;protein_id=NP_000867.2
###
