# Supplementary material for: Evaluation of GRCh38 and de novo haploid genome assemblies demonstrates the enduring quality of the reference assembly
Source: Genome Res. 2017 May;27(5):849–64. doi: 10.1101/gr.213611.116 (PMC5411779; doi:10.1101/gr.213611.116)
Supplement: Supplemental Material [file supp_gr.213611.116_Supplemental_GFF3_S1.tar.gz › ./GCF_000306695.2.Overlapping_pseudogenes.gff3]

##gff-version 3
#!gff-spec-version 1.21
#!processor NCBI annotwriter
NW_004929288.1	Curated Genomic	gene	136110	139928	.	+	.	ID=gene0;Dbxref=GeneID:100132630,HGNC:HGNC:37742;Name=CICP3;description=capicua transcriptional repressor pseudogene 3;gbkey=Gene;gene=CICP3;pseudo=true
NW_004929288.1	Curated Genomic	gene	136110	139928	.	+	.	ID=gene1;Dbxref=GeneID:100288667,HGNC:HGNC:37756;Name=CICP7;description=capicua transcriptional repressor pseudogene 7;gbkey=Gene;gene=CICP7;pseudo=true
###
NW_004929288.1	Curated Genomic	gene	46528	46734	.	+	.	ID=gene2;Dbxref=GeneID:106480795,HGNC:HGNC:44571;Name=MTATP8P1;description=mitochondrially encoded ATP synthase 8 pseudogene 1;gbkey=Gene;gene=MTATP8P1;pseudo=true
NW_004929288.1	Curated Genomic	gene	46689	47369	.	+	.	ID=gene3;Dbxref=GeneID:106480796,HGNC:HGNC:44575;Name=MTATP6P1;description=mitochondrially encoded ATP synthase 6 pseudogene 1;gbkey=Gene;gene=MTATP6P1;pseudo=true
###
NW_004929288.1	Curated Genomic	gene	88854	89277	.	+	.	ID=gene4;Dbxref=GeneID:106481797,HGNC:HGNC:43956;Name=WBP1LP6;description=WW domain binding protein 1-like pseudogene 6;gbkey=Gene;gene=WBP1LP6;pseudo=true
NW_004929288.1	Curated Genomic	gene	88858	89220	.	+	.	ID=gene5;Dbxref=GeneID:106479030,HGNC:HGNC:43955;Name=WBP1LP7;description=WW domain binding protein 1-like pseudogene 7;gbkey=Gene;gene=WBP1LP7;pseudo=true
###
NW_004929295.1	Curated Genomic	gene	172682	172937	.	+	.	ID=gene6;Dbxref=GeneID:728517,HGNC:HGNC:36176;Name=RPL23AP24;description=ribosomal protein L23a pseudogene 24;gbkey=Gene;gene=RPL23AP24;gene_synonym=RPL23A_1_2;pseudo=true
NW_004929295.1	Curated Genomic	gene	172697	173062	.	+	.	ID=gene7;Dbxref=GeneID:653789,HGNC:HGNC:35672;Name=RPL23AP25;description=ribosomal protein L23a pseudogene 25;gbkey=Gene;gene=RPL23AP25;gene_synonym=RPL23A_7_192;pseudo=true
###
NW_004929304.1	Curated Genomic	gene	892495	893714	.	-	.	ID=gene8;Dbxref=GeneID:22945,HGNC:HGNC:4447;Name=GPAA1P1;description=glycosylphosphatidylinositol anchor attachment 1 pseudogene 1;gbkey=Gene;gene=GPAA1P1;pseudo=true
NW_004929304.1	Curated Genomic	gene	892558	894344	.	-	.	ID=gene9;Dbxref=GeneID:106481722,HGNC:HGNC:51484;Name=GPAA1P2;description=glycosylphosphatidylinositol anchor attachment 1 pseudogene 2;gbkey=Gene;gene=GPAA1P2;pseudo=true
###
NW_004929304.1	Curated Genomic	gene	889270	891124	.	+	.	ID=gene10;Dbxref=GeneID:729248,HGNC:HGNC:49228;Name=ZBTB45P2;description=zinc finger and BTB domain containing 45 pseudogene 2;gbkey=Gene;gene=ZBTB45P2;pseudo=true
NW_004929304.1	Curated Genomic	gene	889323	891340	.	+	.	ID=gene11;Dbxref=GeneID:645129,HGNC:HGNC:49227;Name=ZBTB45P1;description=zinc finger and BTB domain containing 45 pseudogene 1;gbkey=Gene;gene=ZBTB45P1;pseudo=true
###
NW_004929318.1	BestRefSeq	gene	1	15886	.	-	.	ID=gene12;Dbxref=GeneID:100874392,HGNC:HGNC:43603;Name=ANKRD20A12P;description=ankyrin repeat domain 20 family member A12%2C pseudogene;gbkey=Gene;gene=ANKRD20A12P;partial=true;pseudo=true;start_range=.,1
NW_004929318.1	BestRefSeq	transcript	1	15886	.	-	.	ID=rna0;Parent=gene12;Dbxref=GeneID:100874392,Genbank:NR_046228.1,HGNC:HGNC:43603;Name=gi|374349243;Note=The RefSeq transcript has 21 substitutions%2C 1 non-frameshifting indel and aligns at 82%25 coverage compared to this genomic sequence;exception=annotated by transcript or proteomic data;gbkey=misc_RNA;gene=ANKRD20A12P;partial=true;product=ankyrin repeat domain 20 family member A12%2C pseudogene;start_range=.,1;transcript_id=gi|374349243
NW_004929318.1	BestRefSeq	exon	15242	15886	.	-	.	ID=id0;Parent=rna0;Dbxref=GeneID:100874392,Genbank:NR_046228.1,HGNC:HGNC:43603;Note=The RefSeq transcript has 21 substitutions%2C 1 non-frameshifting indel and aligns at 82%25 coverage compared to this genomic sequence;exception=annotated by transcript or proteomic data;gbkey=misc_RNA;gene=ANKRD20A12P;partial=true;product=ankyrin repeat domain 20 family member A12%2C pseudogene;transcript_id=gi|374349243
NW_004929318.1	BestRefSeq	exon	13542	13690	.	-	.	ID=id1;Parent=rna0;Dbxref=GeneID:100874392,Genbank:NR_046228.1,HGNC:HGNC:43603;Note=The RefSeq transcript has 21 substitutions%2C 1 non-frameshifting indel and aligns at 82%25 coverage compared to this genomic sequence;exception=annotated by transcript or proteomic data;gbkey=misc_RNA;gene=ANKRD20A12P;partial=true;product=ankyrin repeat domain 20 family member A12%2C pseudogene;transcript_id=gi|374349243
NW_004929318.1	BestRefSeq	exon	2316	2597	.	-	.	ID=id2;Parent=rna0;Dbxref=GeneID:100874392,Genbank:NR_046228.1,HGNC:HGNC:43603;Note=The RefSeq transcript has 21 substitutions%2C 1 non-frameshifting indel and aligns at 82%25 coverage compared to this genomic sequence;exception=annotated by transcript or proteomic data;gbkey=misc_RNA;gene=ANKRD20A12P;partial=true;product=ankyrin repeat domain 20 family member A12%2C pseudogene;transcript_id=gi|374349243
NW_004929318.1	BestRefSeq	exon	1480	1693	.	-	.	ID=id3;Parent=rna0;Dbxref=GeneID:100874392,Genbank:NR_046228.1,HGNC:HGNC:43603;Note=The RefSeq transcript has 21 substitutions%2C 1 non-frameshifting indel and aligns at 82%25 coverage compared to this genomic sequence;exception=annotated by transcript or proteomic data;gbkey=misc_RNA;gene=ANKRD20A12P;partial=true;product=ankyrin repeat domain 20 family member A12%2C pseudogene;transcript_id=gi|374349243
NW_004929318.1	BestRefSeq	exon	1	143	.	-	.	ID=id4;Parent=rna0;Dbxref=GeneID:100874392,Genbank:NR_046228.1,HGNC:HGNC:43603;Note=The RefSeq transcript has 21 substitutions%2C 1 non-frameshifting indel and aligns at 82%25 coverage compared to this genomic sequence;exception=annotated by transcript or proteomic data;gbkey=misc_RNA;gene=ANKRD20A12P;partial=true;product=ankyrin repeat domain 20 family member A12%2C pseudogene;start_range=.,1;transcript_id=gi|374349243
NW_004929318.1	Curated Genomic	gene	14994	19071	.	-	.	ID=gene13;Dbxref=GeneID:100421363,HGNC:HGNC:43608;Name=ANKRD20A17P;description=ankyrin repeat domain 20 family member A17%2C pseudogene;gbkey=Gene;gene=ANKRD20A17P;pseudo=true
###
NW_004929320.1	Curated Genomic	gene	43799691	43803138	.	-	.	ID=gene14;Dbxref=GeneID:106481796,HGNC:HGNC:43819;Name=LRRC37A15P;description=leucine-rich repeat containing 37 member A15%2C pseudogene;gbkey=Gene;gene=LRRC37A15P;pseudo=true
NW_004929320.1	Curated Genomic	gene	43800939	43802664	.	-	.	ID=gene15;Dbxref=GeneID:100418744,HGNC:HGNC:39880;Name=KRT8P46;description=keratin 8 pseudogene 46;gbkey=Gene;gene=KRT8P46;pseudo=true
###
NW_004929320.1	Curated Genomic	gene	131148689	131149982	.	+	.	ID=gene16;Dbxref=GeneID:22947,HGNC:HGNC:3082;Name=DUX4L1;description=double homeobox 4 like 1;gbkey=Gene;gene=DUX4L1;gene_synonym=DUX10,DUX4;pseudo=true
NW_004929320.1	Curated Genomic	gene	131148689	131149982	.	+	.	ID=gene17;Dbxref=GeneID:26583,HGNC:HGNC:38670,MIM:611442;Name=DUX4L8;description=double homeobox 4 like 8;gbkey=Gene;gene=DUX4L8;gene_synonym=DUX2;pseudo=true
###
NW_004929320.1	Curated Genomic	gene	131148689	131149982	.	+	.	ID=gene18;Dbxref=GeneID:22947,HGNC:HGNC:3082;Name=DUX4L1;description=double homeobox 4 like 1;gbkey=Gene;gene=DUX4L1;gene_synonym=DUX10,DUX4;pseudo=true
NW_004929320.1	Curated Genomic	gene	131148689	131149982	.	+	.	ID=gene19;Dbxref=GeneID:653544,HGNC:HGNC:37265;Name=DUX4L6;description=double homeobox 4 like 6;gbkey=Gene;gene=DUX4L6;pseudo=true
###
NW_004929320.1	Curated Genomic	gene	131148689	131149982	.	+	.	ID=gene20;Dbxref=GeneID:22947,HGNC:HGNC:3082;Name=DUX4L1;description=double homeobox 4 like 1;gbkey=Gene;gene=DUX4L1;gene_synonym=DUX10,DUX4;pseudo=true
NW_004929320.1	Curated Genomic	gene	131148689	131149982	.	+	.	ID=gene21;Dbxref=GeneID:653545,HGNC:HGNC:38689;Name=DUX4L5;description=double homeobox 4 like 5;gbkey=Gene;gene=DUX4L5;pseudo=true
###
NW_004929320.1	Curated Genomic	gene	131148689	131149982	.	+	.	ID=gene22;Dbxref=GeneID:22947,HGNC:HGNC:3082;Name=DUX4L1;description=double homeobox 4 like 1;gbkey=Gene;gene=DUX4L1;gene_synonym=DUX10,DUX4;pseudo=true
NW_004929320.1	Curated Genomic	gene	131148689	131149982	.	+	.	ID=gene23;Dbxref=GeneID:653548,HGNC:HGNC:38688;Name=DUX4L3;description=double homeobox 4 like 3;gbkey=Gene;gene=DUX4L3;pseudo=true
###
NW_004929320.1	Curated Genomic	gene	131148689	131149982	.	+	.	ID=gene24;Dbxref=GeneID:22947,HGNC:HGNC:3082;Name=DUX4L1;description=double homeobox 4 like 1;gbkey=Gene;gene=DUX4L1;gene_synonym=DUX10,DUX4;pseudo=true
NW_004929320.1	Curated Genomic	gene	131148689	131149982	.	+	.	ID=gene25;Dbxref=GeneID:728410,HGNC:HGNC:37267;Name=DUX4L2;description=double homeobox 4 like 2;gbkey=Gene;gene=DUX4L2;gene_synonym=DUX4;pseudo=true
###
NW_004929321.1	Curated Genomic	gene	17515384	17516180	.	+	.	ID=gene26;Dbxref=GeneID:391746;Name=LOC391746;description=TAF11 RNA polymerase II%2C TATA box binding protein (TBP)-associated factor%2C 28kDa pseudogene;gbkey=Gene;gene=LOC391746;pseudo=true
NW_004929321.1	Curated Genomic	gene	17515384	17516180	.	+	.	ID=gene27;Dbxref=GeneID:646066;Name=LOC646066;description=TAF11 RNA polymerase II%2C TATA box binding protein (TBP)-associated factor%2C 28kDa pseudogene;gbkey=Gene;gene=LOC646066;pseudo=true
###
NW_004929322.1	Curated Genomic	gene	19875296	19875797	.	-	.	ID=gene28;Dbxref=GeneID:1011,HGNC:HGNC:1752;Name=CDH12P2;description=cadherin 12 (N-cadherin 2) pseudogene 2;gbkey=Gene;gene=CDH12P2;gene_synonym=C41-CAD,CDH12P;pseudo=true
NW_004929322.1	Curated Genomic	gene	19875396	19875697	.	-	.	ID=gene29;Dbxref=GeneID:100093624,HGNC:HGNC:37699;Name=CDH12P3;description=cadherin 12 (N-cadherin 2) pseudogene 3;gbkey=Gene;gene=CDH12P3;pseudo=true
###
NW_004929322.1	Curated Genomic	gene	19875396	19875697	.	-	.	ID=gene30;Dbxref=GeneID:100093624,HGNC:HGNC:37699;Name=CDH12P3;description=cadherin 12 (N-cadherin 2) pseudogene 3;gbkey=Gene;gene=CDH12P3;pseudo=true
NW_004929322.1	Curated Genomic	gene	19875397	19875698	.	-	.	ID=gene31;Dbxref=GeneID:100093625,HGNC:HGNC:37698;Name=CDH12P1;description=cadherin 12 (N-cadherin 2) pseudogene 1;gbkey=Gene;gene=CDH12P1;pseudo=true
###
NW_004929322.1	Curated Genomic	gene	20104319	20560198	.	+	.	ID=gene32;Dbxref=GeneID:643367;Name=LOC643367;description=POM121 membrane glycoprotein (rat) pseudogene;gbkey=Gene;gene=LOC643367;pseudo=true
NW_004929322.1	Curated Genomic	gene	20451904	20452205	.	+	.	ID=gene33;Dbxref=GeneID:100093626,HGNC:HGNC:37700;Name=CDH12P4;description=cadherin 12 (N-cadherin 2) pseudogene 4;gbkey=Gene;gene=CDH12P4;pseudo=true
###
NW_004929322.1	Curated Genomic	gene	20104319	20560198	.	+	.	ID=gene34;Dbxref=GeneID:643367;Name=LOC643367;description=POM121 membrane glycoprotein (rat) pseudogene;gbkey=Gene;gene=LOC643367;pseudo=true
NW_004929322.1	Curated Genomic	gene	20554682	20555371	.	+	.	ID=gene35;Dbxref=GeneID:728452;Name=LOC728452;description=POM121 membrane glycoprotein (rat) pseudogene;gbkey=Gene;gene=LOC728452;pseudo=true
###
NW_004929322.1	Curated Genomic	gene	20104319	20560198	.	+	.	ID=gene36;Dbxref=GeneID:643367;Name=LOC643367;description=POM121 membrane glycoprotein (rat) pseudogene;gbkey=Gene;gene=LOC643367;pseudo=true
NW_004929322.1	Curated Genomic	gene	20554682	20555371	.	+	.	ID=gene37;Dbxref=GeneID:728499;Name=LOC728499;description=POM121 membrane glycoprotein (rat) pseudogene;gbkey=Gene;gene=LOC728499;pseudo=true
###
NW_004929322.1	Curated Genomic	gene	20104319	20560198	.	+	.	ID=gene38;Dbxref=GeneID:643367;Name=LOC643367;description=POM121 membrane glycoprotein (rat) pseudogene;gbkey=Gene;gene=LOC643367;pseudo=true
NW_004929322.1	Curated Genomic	gene	20554682	20555371	.	+	.	ID=gene39;Dbxref=GeneID:728526;Name=LOC728526;description=POM121 membrane glycoprotein (rat) pseudogene;gbkey=Gene;gene=LOC728526;pseudo=true
###
NW_004929322.1	Curated Genomic	gene	20340179	20360082	.	-	.	ID=gene40;Dbxref=GeneID:643784;Name=LOC643784;description=NLR family%2C apoptosis inhibitory protein pseudogene;gbkey=Gene;gene=LOC643784;pseudo=true
NW_004929322.1	Curated Genomic	gene	20340379	20366040	.	-	.	ID=gene41;Dbxref=GeneID:728535;Name=LOC728535;description=NLR family%2C apoptosis inhibitory protein pseudogene;gbkey=Gene;gene=LOC728535;pseudo=true
###
NW_004929322.1	Curated Genomic	gene	20104319	20560198	.	+	.	ID=gene42;Dbxref=GeneID:643367;Name=LOC643367;description=POM121 membrane glycoprotein (rat) pseudogene;gbkey=Gene;gene=LOC643367;pseudo=true
NW_004929322.1	Curated Genomic	gene	20554682	20555371	.	+	.	ID=gene43;Dbxref=GeneID:728540;Name=LOC728540;description=POM121 membrane glycoprotein (rat) pseudogene;gbkey=Gene;gene=LOC728540;pseudo=true
###
NW_004929322.1	Curated Genomic	gene	20104319	20560198	.	+	.	ID=gene44;Dbxref=GeneID:643367;Name=LOC643367;description=POM121 membrane glycoprotein (rat) pseudogene;gbkey=Gene;gene=LOC643367;pseudo=true
NW_004929322.1	Curated Genomic	gene	20554682	20555371	.	+	.	ID=gene45;Dbxref=GeneID:728575;Name=LOC728575;description=POM121 membrane glycoprotein (rat) pseudogene;gbkey=Gene;gene=LOC728575;pseudo=true
###
NW_004929322.1	BestRefSeq	gene	20446698	20612942	.	-	.	ID=gene46;Dbxref=GeneID:11039;Name=SMA4;description=glucuronidase%2C beta pseudogene;gbkey=Gene;gene=SMA4;gene_synonym=b55C20.2,SMA3;pseudo=true
NW_004929322.1	BestRefSeq	transcript	20458091	20612942	.	-	.	ID=rna1;Parent=gene46;Dbxref=GeneID:11039,Genbank:NR_029426.1;Name=gi|261878581;Note=The RefSeq transcript has 7 substitutions compared to this genomic sequence;exception=annotated by transcript or proteomic data;gbkey=misc_RNA;gene=SMA4;product=glucuronidase%2C beta pseudogene%2C transcript variant 1;transcript_id=gi|261878581
NW_004929322.1	BestRefSeq	exon	20612841	20612942	.	-	.	ID=id5;Parent=rna1;Dbxref=GeneID:11039,Genbank:NR_029426.1;Note=The RefSeq transcript has 7 substitutions compared to this genomic sequence;exception=annotated by transcript or proteomic data;gbkey=misc_RNA;gene=SMA4;product=glucuronidase%2C beta pseudogene%2C transcript variant 1;transcript_id=gi|261878581
NW_004929322.1	BestRefSeq	exon	20583299	20583332	.	-	.	ID=id6;Parent=rna1;Dbxref=GeneID:11039,Genbank:NR_029426.1;Note=The RefSeq transcript has 7 substitutions compared to this genomic sequence;exception=annotated by transcript or proteomic data;gbkey=misc_RNA;gene=SMA4;product=glucuronidase%2C beta pseudogene%2C transcript variant 1;transcript_id=gi|261878581
NW_004929322.1	BestRefSeq	exon	20581677	20581832	.	-	.	ID=id7;Parent=rna1;Dbxref=GeneID:11039,Genbank:NR_029426.1;Note=The RefSeq transcript has 7 substitutions compared to this genomic sequence;exception=annotated by transcript or proteomic data;gbkey=misc_RNA;gene=SMA4;product=glucuronidase%2C beta pseudogene%2C transcript variant 1;transcript_id=gi|261878581
NW_004929322.1	BestRefSeq	exon	20547264	20547451	.	-	.	ID=id8;Parent=rna1;Dbxref=GeneID:11039,Genbank:NR_029426.1;Note=The RefSeq transcript has 7 substitutions compared to this genomic sequence;exception=annotated by transcript or proteomic data;gbkey=misc_RNA;gene=SMA4;product=glucuronidase%2C beta pseudogene%2C transcript variant 1;transcript_id=gi|261878581
NW_004929322.1	BestRefSeq	exon	20543594	20543678	.	-	.	ID=id9;Parent=rna1;Dbxref=GeneID:11039,Genbank:NR_029426.1;Note=The RefSeq transcript has 7 substitutions compared to this genomic sequence;exception=annotated by transcript or proteomic data;gbkey=misc_RNA;gene=SMA4;product=glucuronidase%2C beta pseudogene%2C transcript variant 1;transcript_id=gi|261878581
NW_004929322.1	BestRefSeq	exon	20541581	20541755	.	-	.	ID=id10;Parent=rna1;Dbxref=GeneID:11039,Genbank:NR_029426.1;Note=The RefSeq transcript has 7 substitutions compared to this genomic sequence;exception=annotated by transcript or proteomic data;gbkey=misc_RNA;gene=SMA4;product=glucuronidase%2C beta pseudogene%2C transcript variant 1;transcript_id=gi|261878581
NW_004929322.1	BestRefSeq	exon	20516541	20516676	.	-	.	ID=id11;Parent=rna1;Dbxref=GeneID:11039,Genbank:NR_029426.1;Note=The RefSeq transcript has 7 substitutions compared to this genomic sequence;exception=annotated by transcript or proteomic data;gbkey=misc_RNA;gene=SMA4;product=glucuronidase%2C beta pseudogene%2C transcript variant 1;transcript_id=gi|261878581
NW_004929322.1	BestRefSeq	exon	20516164	20516256	.	-	.	ID=id12;Parent=rna1;Dbxref=GeneID:11039,Genbank:NR_029426.1;Note=The RefSeq transcript has 7 substitutions compared to this genomic sequence;exception=annotated by transcript or proteomic data;gbkey=misc_RNA;gene=SMA4;product=glucuronidase%2C beta pseudogene%2C transcript variant 1;transcript_id=gi|261878581
NW_004929322.1	BestRefSeq	exon	20461560	20461674	.	-	.	ID=id13;Parent=rna1;Dbxref=GeneID:11039,Genbank:NR_029426.1;Note=The RefSeq transcript has 7 substitutions compared to this genomic sequence;exception=annotated by transcript or proteomic data;gbkey=misc_RNA;gene=SMA4;product=glucuronidase%2C beta pseudogene%2C transcript variant 1;transcript_id=gi|261878581
NW_004929322.1	BestRefSeq	exon	20458091	20458949	.	-	.	ID=id14;Parent=rna1;Dbxref=GeneID:11039,Genbank:NR_029426.1;Note=The RefSeq transcript has 7 substitutions compared to this genomic sequence;exception=annotated by transcript or proteomic data;gbkey=misc_RNA;gene=SMA4;product=glucuronidase%2C beta pseudogene%2C transcript variant 1;transcript_id=gi|261878581
NW_004929322.1	Curated Genomic	gene	20516541	20527022	.	-	.	ID=gene47;Dbxref=GeneID:653080;Name=LOC653080;description=glucuronidase%2C beta pseudogene;gbkey=Gene;gene=LOC653080;pseudo=true
###
NW_004929322.1	BestRefSeq	gene	20446698	20612942	.	-	.	ID=gene48;Dbxref=GeneID:11039;Name=SMA4;description=glucuronidase%2C beta pseudogene;gbkey=Gene;gene=SMA4;gene_synonym=b55C20.2,SMA3;pseudo=true
NW_004929322.1	BestRefSeq	transcript	20446698	20547451	.	-	.	ID=rna2;Parent=gene48;Dbxref=GeneID:11039,Genbank:NR_024054.2;Name=gi|346227198;Note=The RefSeq transcript has 1 substitution%2C 1 non-frameshifting indel compared to this genomic sequence;exception=annotated by transcript or proteomic data;gbkey=misc_RNA;gene=SMA4;product=glucuronidase%2C beta pseudogene%2C transcript variant 2;transcript_id=gi|346227198
NW_004929322.1	BestRefSeq	exon	20547264	20547451	.	-	.	ID=id15;Parent=rna2;Dbxref=GeneID:11039,Genbank:NR_024054.2;Note=The RefSeq transcript has 1 substitution%2C 1 non-frameshifting indel compared to this genomic sequence;exception=annotated by transcript or proteomic data;gbkey=misc_RNA;gene=SMA4;product=glucuronidase%2C beta pseudogene%2C transcript variant 2;transcript_id=gi|346227198
NW_004929322.1	BestRefSeq	exon	20543594	20543678	.	-	.	ID=id16;Parent=rna2;Dbxref=GeneID:11039,Genbank:NR_024054.2;Note=The RefSeq transcript has 1 substitution%2C 1 non-frameshifting indel compared to this genomic sequence;exception=annotated by transcript or proteomic data;gbkey=misc_RNA;gene=SMA4;product=glucuronidase%2C beta pseudogene%2C transcript variant 2;transcript_id=gi|346227198
NW_004929322.1	BestRefSeq	exon	20541581	20541755	.	-	.	ID=id17;Parent=rna2;Dbxref=GeneID:11039,Genbank:NR_024054.2;Note=The RefSeq transcript has 1 substitution%2C 1 non-frameshifting indel compared to this genomic sequence;exception=annotated by transcript or proteomic data;gbkey=misc_RNA;gene=SMA4;product=glucuronidase%2C beta pseudogene%2C transcript variant 2;transcript_id=gi|346227198
NW_004929322.1	BestRefSeq	exon	20516541	20516676	.	-	.	ID=id18;Parent=rna2;Dbxref=GeneID:11039,Genbank:NR_024054.2;Note=The RefSeq transcript has 1 substitution%2C 1 non-frameshifting indel compared to this genomic sequence;exception=annotated by transcript or proteomic data;gbkey=misc_RNA;gene=SMA4;product=glucuronidase%2C beta pseudogene%2C transcript variant 2;transcript_id=gi|346227198
NW_004929322.1	BestRefSeq	exon	20461560	20461674	.	-	.	ID=id19;Parent=rna2;Dbxref=GeneID:11039,Genbank:NR_024054.2;Note=The RefSeq transcript has 1 substitution%2C 1 non-frameshifting indel compared to this genomic sequence;exception=annotated by transcript or proteomic data;gbkey=misc_RNA;gene=SMA4;product=glucuronidase%2C beta pseudogene%2C transcript variant 2;transcript_id=gi|346227198
NW_004929322.1	BestRefSeq	exon	20447587	20447668	.	-	.	ID=id20;Parent=rna2;Dbxref=GeneID:11039,Genbank:NR_024054.2;Note=The RefSeq transcript has 1 substitution%2C 1 non-frameshifting indel compared to this genomic sequence;exception=annotated by transcript or proteomic data;gbkey=misc_RNA;gene=SMA4;product=glucuronidase%2C beta pseudogene%2C transcript variant 2;transcript_id=gi|346227198
NW_004929322.1	BestRefSeq	exon	20446698	20446930	.	-	.	ID=id21;Parent=rna2;Dbxref=GeneID:11039,Genbank:NR_024054.2;Note=The RefSeq transcript has 1 substitution%2C 1 non-frameshifting indel compared to this genomic sequence;exception=annotated by transcript or proteomic data;gbkey=misc_RNA;gene=SMA4;product=glucuronidase%2C beta pseudogene%2C transcript variant 2;transcript_id=gi|346227198
NW_004929322.1	Curated Genomic	gene	20516541	20527022	.	-	.	ID=gene49;Dbxref=GeneID:653080;Name=LOC653080;description=glucuronidase%2C beta pseudogene;gbkey=Gene;gene=LOC653080;pseudo=true
###
NW_004929322.1	BestRefSeq	gene	19887534	20184247	.	-	.	ID=gene50;Dbxref=GeneID:11042;Name=SMA5;description=glucuronidase%2C beta pseudogene;gbkey=Gene;gene=SMA5;pseudo=true
NW_004929322.1	BestRefSeq	transcript	19887534	20184247	.	-	.	ID=rna3;Parent=gene50;Dbxref=GeneID:11042,Genbank:NR_034021.1;Name=gi|300360485;Note=The RefSeq transcript has 10 substitutions%2C 1 non-frameshifting indel compared to this genomic sequence;exception=annotated by transcript or proteomic data;gbkey=misc_RNA;gene=SMA5;product=glucuronidase%2C beta pseudogene;transcript_id=gi|300360485
NW_004929322.1	BestRefSeq	exon	20184144	20184247	.	-	.	ID=id22;Parent=rna3;Dbxref=GeneID:11042,Genbank:NR_034021.1;Note=The RefSeq transcript has 10 substitutions%2C 1 non-frameshifting indel compared to this genomic sequence;exception=annotated by transcript or proteomic data;gbkey=misc_RNA;gene=SMA5;product=glucuronidase%2C beta pseudogene;transcript_id=gi|300360485
NW_004929322.1	BestRefSeq	exon	20178869	20178942	.	-	.	ID=id23;Parent=rna3;Dbxref=GeneID:11042,Genbank:NR_034021.1;Note=The RefSeq transcript has 10 substitutions%2C 1 non-frameshifting indel compared to this genomic sequence;exception=annotated by transcript or proteomic data;gbkey=misc_RNA;gene=SMA5;product=glucuronidase%2C beta pseudogene;transcript_id=gi|300360485
NW_004929322.1	BestRefSeq	exon	20154588	20154621	.	-	.	ID=id24;Parent=rna3;Dbxref=GeneID:11042,Genbank:NR_034021.1;Note=The RefSeq transcript has 10 substitutions%2C 1 non-frameshifting indel compared to this genomic sequence;exception=annotated by transcript or proteomic data;gbkey=misc_RNA;gene=SMA5;product=glucuronidase%2C beta pseudogene;transcript_id=gi|300360485
NW_004929322.1	BestRefSeq	exon	20152966	20153121	.	-	.	ID=id25;Parent=rna3;Dbxref=GeneID:11042,Genbank:NR_034021.1;Note=The RefSeq transcript has 10 substitutions%2C 1 non-frameshifting indel compared to this genomic sequence;exception=annotated by transcript or proteomic data;gbkey=misc_RNA;gene=SMA5;product=glucuronidase%2C beta pseudogene;transcript_id=gi|300360485
NW_004929322.1	BestRefSeq	exon	20118591	20118778	.	-	.	ID=id26;Parent=rna3;Dbxref=GeneID:11042,Genbank:NR_034021.1;Note=The RefSeq transcript has 10 substitutions%2C 1 non-frameshifting indel compared to this genomic sequence;exception=annotated by transcript or proteomic data;gbkey=misc_RNA;gene=SMA5;product=glucuronidase%2C beta pseudogene;transcript_id=gi|300360485
NW_004929322.1	BestRefSeq	exon	20114923	20115007	.	-	.	ID=id27;Parent=rna3;Dbxref=GeneID:11042,Genbank:NR_034021.1;Note=The RefSeq transcript has 10 substitutions%2C 1 non-frameshifting indel compared to this genomic sequence;exception=annotated by transcript or proteomic data;gbkey=misc_RNA;gene=SMA5;product=glucuronidase%2C beta pseudogene;transcript_id=gi|300360485
NW_004929322.1	BestRefSeq	exon	20112910	20113084	.	-	.	ID=id28;Parent=rna3;Dbxref=GeneID:11042,Genbank:NR_034021.1;Note=The RefSeq transcript has 10 substitutions%2C 1 non-frameshifting indel compared to this genomic sequence;exception=annotated by transcript or proteomic data;gbkey=misc_RNA;gene=SMA5;product=glucuronidase%2C beta pseudogene;transcript_id=gi|300360485
NW_004929322.1	BestRefSeq	exon	20098156	20098343	.	-	.	ID=id29;Parent=rna3;Dbxref=GeneID:11042,Genbank:NR_034021.1;Note=The RefSeq transcript has 10 substitutions%2C 1 non-frameshifting indel compared to this genomic sequence;exception=annotated by transcript or proteomic data;gbkey=misc_RNA;gene=SMA5;product=glucuronidase%2C beta pseudogene;transcript_id=gi|300360485
NW_004929322.1	BestRefSeq	exon	20094471	20094555	.	-	.	ID=id30;Parent=rna3;Dbxref=GeneID:11042,Genbank:NR_034021.1;Note=The RefSeq transcript has 10 substitutions%2C 1 non-frameshifting indel compared to this genomic sequence;exception=annotated by transcript or proteomic data;gbkey=misc_RNA;gene=SMA5;product=glucuronidase%2C beta pseudogene;transcript_id=gi|300360485
NW_004929322.1	BestRefSeq	exon	20092458	20092632	.	-	.	ID=id31;Parent=rna3;Dbxref=GeneID:11042,Genbank:NR_034021.1;Note=The RefSeq transcript has 10 substitutions%2C 1 non-frameshifting indel compared to this genomic sequence;exception=annotated by transcript or proteomic data;gbkey=misc_RNA;gene=SMA5;product=glucuronidase%2C beta pseudogene;transcript_id=gi|300360485
NW_004929322.1	BestRefSeq	exon	19887861	19888058	.	-	.	ID=id32;Parent=rna3;Dbxref=GeneID:11042,Genbank:NR_034021.1;Note=The RefSeq transcript has 10 substitutions%2C 1 non-frameshifting indel compared to this genomic sequence;exception=annotated by transcript or proteomic data;gbkey=misc_RNA;gene=SMA5;product=glucuronidase%2C beta pseudogene;transcript_id=gi|300360485
NW_004929322.1	BestRefSeq	exon	19887534	19887831	.	-	.	ID=id33;Parent=rna3;Dbxref=GeneID:11042,Genbank:NR_034021.1;Note=The RefSeq transcript has 10 substitutions%2C 1 non-frameshifting indel compared to this genomic sequence;exception=annotated by transcript or proteomic data;gbkey=misc_RNA;gene=SMA5;product=glucuronidase%2C beta pseudogene;transcript_id=gi|300360485
NW_004929322.1	Curated Genomic	gene	20087850	20098344	.	-	.	ID=gene51;Dbxref=GeneID:100287046;Name=LOC100287046;description=glucuronidase%2C beta pseudogene;gbkey=Gene;gene=LOC100287046;pseudo=true
###
NW_004929322.1	BestRefSeq	gene	19521100	19527204	.	+	.	ID=gene52;Dbxref=GeneID:441081;Name=LOC441081;description=POM121 membrane glycoprotein (rat) pseudogene;gbkey=Gene;gene=LOC441081;pseudo=true
NW_004929322.1	BestRefSeq	transcript	19521100	19527204	.	+	.	ID=rna4;Parent=gene52;Dbxref=GeneID:441081,Genbank:NR_073404.1;Name=gi|410651525;Note=The RefSeq transcript has 44 substitutions%2C 2 non-frameshifting indels compared to this genomic sequence;exception=annotated by transcript or proteomic data;gbkey=misc_RNA;gene=LOC441081;product=POM121 membrane glycoprotein (rat) pseudogene;transcript_id=gi|410651525
NW_004929322.1	BestRefSeq	exon	19521100	19524310	.	+	.	ID=id34;Parent=rna4;Dbxref=GeneID:441081,Genbank:NR_073404.1;Note=The RefSeq transcript has 44 substitutions%2C 2 non-frameshifting indels compared to this genomic sequence;exception=annotated by transcript or proteomic data;gbkey=misc_RNA;gene=LOC441081;product=POM121 membrane glycoprotein (rat) pseudogene;transcript_id=gi|410651525
NW_004929322.1	BestRefSeq	exon	19525121	19526196	.	+	.	ID=id35;Parent=rna4;Dbxref=GeneID:441081,Genbank:NR_073404.1;Note=The RefSeq transcript has 44 substitutions%2C 2 non-frameshifting indels compared to this genomic sequence;exception=annotated by transcript or proteomic data;gbkey=misc_RNA;gene=LOC441081;product=POM121 membrane glycoprotein (rat) pseudogene;transcript_id=gi|410651525
NW_004929322.1	BestRefSeq	exon	19526222	19527204	.	+	.	ID=id36;Parent=rna4;Dbxref=GeneID:441081,Genbank:NR_073404.1;Note=The RefSeq transcript has 44 substitutions%2C 2 non-frameshifting indels compared to this genomic sequence;exception=annotated by transcript or proteomic data;gbkey=misc_RNA;gene=LOC441081;product=POM121 membrane glycoprotein (rat) pseudogene;transcript_id=gi|410651525
NW_004929322.1	Curated Genomic	gene	19521994	19527199	.	+	.	ID=gene53;Dbxref=GeneID:728488;Name=LOC728488;description=POM121 membrane glycoprotein (rat) pseudogene;gbkey=Gene;gene=LOC728488;pseudo=true
###
NW_004929322.1	Curated Genomic	gene	20087850	20098344	.	-	.	ID=gene54;Dbxref=GeneID:100287046;Name=LOC100287046;description=glucuronidase%2C beta pseudogene;gbkey=Gene;gene=LOC100287046;pseudo=true
NW_004929322.1	BestRefSeq	gene	20092458	20098344	.	-	.	ID=gene55;Dbxref=GeneID:728411,HGNC:HGNC:13670;Name=GUSBP1;description=glucuronidase%2C beta pseudogene 1;end_range=20098344,.;gbkey=Gene;gene=GUSBP1;partial=true;pseudo=true
NW_004929322.1	BestRefSeq	transcript	20092458	20098344	.	-	.	ID=rna5;Parent=gene55;Dbxref=GeneID:728411,Genbank:NR_027028.2,HGNC:HGNC:13670;Name=gi|290491186;Note=The RefSeq transcript has 4 substitutions and aligns at 63%25 coverage compared to this genomic sequence;end_range=20098344,.;exception=annotated by transcript or proteomic data;gbkey=misc_RNA;gene=GUSBP1;partial=true;product=glucuronidase%2C beta pseudogene 1%2C transcript variant 3;transcript_id=gi|290491186
NW_004929322.1	BestRefSeq	exon	20098156	20098344	.	-	.	ID=id37;Parent=rna5;Dbxref=GeneID:728411,Genbank:NR_027028.2,HGNC:HGNC:13670;Note=The RefSeq transcript has 4 substitutions and aligns at 63%25 coverage compared to this genomic sequence;end_range=20098344,.;exception=annotated by transcript or proteomic data;gbkey=misc_RNA;gene=GUSBP1;partial=true;product=glucuronidase%2C beta pseudogene 1%2C transcript variant 3;transcript_id=gi|290491186
NW_004929322.1	BestRefSeq	exon	20094471	20094555	.	-	.	ID=id38;Parent=rna5;Dbxref=GeneID:728411,Genbank:NR_027028.2,HGNC:HGNC:13670;Note=The RefSeq transcript has 4 substitutions and aligns at 63%25 coverage compared to this genomic sequence;exception=annotated by transcript or proteomic data;gbkey=misc_RNA;gene=GUSBP1;partial=true;product=glucuronidase%2C beta pseudogene 1%2C transcript variant 3;transcript_id=gi|290491186
NW_004929322.1	BestRefSeq	exon	20092458	20092632	.	-	.	ID=id39;Parent=rna5;Dbxref=GeneID:728411,Genbank:NR_027028.2,HGNC:HGNC:13670;Note=The RefSeq transcript has 4 substitutions and aligns at 63%25 coverage compared to this genomic sequence;exception=annotated by transcript or proteomic data;gbkey=misc_RNA;gene=GUSBP1;partial=true;product=glucuronidase%2C beta pseudogene 1%2C transcript variant 3;transcript_id=gi|290491186
###
NW_004929330.1	Curated Genomic	gene	7279486	7280402	.	+	.	ID=gene56;Dbxref=GeneID:100420541;Name=LOC100420541;description=abhydrolase domain containing 15 pseudogene;gbkey=Gene;gene=LOC100420541;pseudo=true
NW_004929330.1	Curated Genomic	gene	7279486	7280402	.	+	.	ID=gene57;Dbxref=GeneID:100420545;Name=LOC100420545;description=abhydrolase domain containing 15 pseudogene;gbkey=Gene;gene=LOC100420545;pseudo=true
###
NW_004929330.1	Curated Genomic	gene	6026829	6027942	.	-	.	ID=gene58;Dbxref=GeneID:100419985;Name=LOC100419985;description=uncharacterized LOC100419985;gbkey=Gene;gene=LOC100419985;pseudo=true
NW_004929330.1	Curated Genomic	gene	6026829	6027942	.	-	.	ID=gene59;Dbxref=GeneID:100533648;Name=LOC100533648;description=uncharacterized LOC100533648;gbkey=Gene;gene=LOC100533648;pseudo=true
###
NW_004929332.1	BestRefSeq	gene	1630681	1643570	.	+	.	ID=gene60;Dbxref=GeneID:643955,HGNC:HGNC:32473;Name=ZNF733P;description=zinc finger protein 733%2C pseudogene;gbkey=Gene;gene=ZNF733P;gene_synonym=ZNF733;pseudo=true
NW_004929332.1	BestRefSeq	transcript	1630681	1643570	.	+	.	ID=rna6;Parent=gene60;Dbxref=GeneID:643955,Genbank:NR_003952.1,HGNC:HGNC:32473;Name=gi|158262018;Note=The RefSeq transcript has 9 substitutions%2C 1 non-frameshifting indel compared to this genomic sequence;exception=annotated by transcript or proteomic data;gbkey=misc_RNA;gene=ZNF733P;product=zinc finger protein 733%2C pseudogene;transcript_id=gi|158262018
NW_004929332.1	BestRefSeq	exon	1630681	1630787	.	+	.	ID=id40;Parent=rna6;Dbxref=GeneID:643955,Genbank:NR_003952.1,HGNC:HGNC:32473;Note=The RefSeq transcript has 9 substitutions%2C 1 non-frameshifting indel compared to this genomic sequence;exception=annotated by transcript or proteomic data;gbkey=misc_RNA;gene=ZNF733P;product=zinc finger protein 733%2C pseudogene;transcript_id=gi|158262018
NW_004929332.1	BestRefSeq	exon	1636418	1636544	.	+	.	ID=id41;Parent=rna6;Dbxref=GeneID:643955,Genbank:NR_003952.1,HGNC:HGNC:32473;Note=The RefSeq transcript has 9 substitutions%2C 1 non-frameshifting indel compared to this genomic sequence;exception=annotated by transcript or proteomic data;gbkey=misc_RNA;gene=ZNF733P;product=zinc finger protein 733%2C pseudogene;transcript_id=gi|158262018
NW_004929332.1	BestRefSeq	exon	1642033	1643570	.	+	.	ID=id42;Parent=rna6;Dbxref=GeneID:643955,Genbank:NR_003952.1,HGNC:HGNC:32473;Note=The RefSeq transcript has 9 substitutions%2C 1 non-frameshifting indel compared to this genomic sequence;exception=annotated by transcript or proteomic data;gbkey=misc_RNA;gene=ZNF733P;product=zinc finger protein 733%2C pseudogene;transcript_id=gi|158262018
NW_004929332.1	Curated Genomic	gene	1630732	1643544	.	+	.	ID=gene61;Dbxref=GeneID:644017,HGNC:HGNC:32465;Name=ZNF734P;description=zinc finger protein 734%2C pseudogene;gbkey=Gene;gene=ZNF734P;gene_synonym=ZNF734;pseudo=true
###
NW_004929333.1	Curated Genomic	gene	4091782	4092318	.	+	.	ID=gene62;Dbxref=GeneID:728311,HGNC:HGNC:35774;Name=RPL26P24;description=ribosomal protein L26 pseudogene 24;gbkey=Gene;gene=RPL26P24;gene_synonym=RPL26_12_861;pseudo=true
NW_004929333.1	Curated Genomic	gene	4091782	4092317	.	+	.	ID=gene63;Dbxref=GeneID:643101,HGNC:HGNC:36244;Name=RPL26P22;description=ribosomal protein L26 pseudogene 22;gbkey=Gene;gene=RPL26P22;gene_synonym=RPL26_5_860;pseudo=true
###
NW_004929333.1	Curated Genomic	gene	4015153	4020583	.	+	.	ID=gene64;Dbxref=GeneID:100533814;Name=LOC100533814;description=TRPM8 channel-associated factor 2 pseudogene;gbkey=Gene;gene=LOC100533814;pseudo=true
NW_004929333.1	BestRefSeq	gene	4015156	4020583	.	+	.	ID=gene65;Dbxref=GeneID:653691,HGNC:HGNC:33603;Name=TCAF2P1;description=TRPM8 channel-associated factor 2 pseudogene 1;gbkey=Gene;gene=TCAF2P1;gene_synonym=FAM115D,FAM139B;pseudo=true
NW_004929333.1	BestRefSeq	transcript	4015156	4020583	.	+	.	ID=rna7;Parent=gene65;Dbxref=GeneID:653691,Genbank:NR_110549.1,HGNC:HGNC:33603;Name=gi|585866495;Note=The RefSeq transcript has 12 substitutions compared to this genomic sequence;exception=annotated by transcript or proteomic data;gbkey=misc_RNA;gene=TCAF2P1;product=TRPM8 channel-associated factor 2 pseudogene 1;transcript_id=gi|585866495
NW_004929333.1	BestRefSeq	exon	4015156	4016147	.	+	.	ID=id43;Parent=rna7;Dbxref=GeneID:653691,Genbank:NR_110549.1,HGNC:HGNC:33603;Note=The RefSeq transcript has 12 substitutions compared to this genomic sequence;exception=annotated by transcript or proteomic data;gbkey=misc_RNA;gene=TCAF2P1;product=TRPM8 channel-associated factor 2 pseudogene 1;transcript_id=gi|585866495
NW_004929333.1	BestRefSeq	exon	4016754	4016851	.	+	.	ID=id44;Parent=rna7;Dbxref=GeneID:653691,Genbank:NR_110549.1,HGNC:HGNC:33603;Note=The RefSeq transcript has 12 substitutions compared to this genomic sequence;exception=annotated by transcript or proteomic data;gbkey=misc_RNA;gene=TCAF2P1;product=TRPM8 channel-associated factor 2 pseudogene 1;transcript_id=gi|585866495
NW_004929333.1	BestRefSeq	exon	4018131	4018344	.	+	.	ID=id45;Parent=rna7;Dbxref=GeneID:653691,Genbank:NR_110549.1,HGNC:HGNC:33603;Note=The RefSeq transcript has 12 substitutions compared to this genomic sequence;exception=annotated by transcript or proteomic data;gbkey=misc_RNA;gene=TCAF2P1;product=TRPM8 channel-associated factor 2 pseudogene 1;transcript_id=gi|585866495
NW_004929333.1	BestRefSeq	exon	4018711	4018950	.	+	.	ID=id46;Parent=rna7;Dbxref=GeneID:653691,Genbank:NR_110549.1,HGNC:HGNC:33603;Note=The RefSeq transcript has 12 substitutions compared to this genomic sequence;exception=annotated by transcript or proteomic data;gbkey=misc_RNA;gene=TCAF2P1;product=TRPM8 channel-associated factor 2 pseudogene 1;transcript_id=gi|585866495
NW_004929333.1	BestRefSeq	exon	4019860	4020583	.	+	.	ID=id47;Parent=rna7;Dbxref=GeneID:653691,Genbank:NR_110549.1,HGNC:HGNC:33603;Note=The RefSeq transcript has 12 substitutions compared to this genomic sequence;exception=annotated by transcript or proteomic data;gbkey=misc_RNA;gene=TCAF2P1;product=TRPM8 channel-associated factor 2 pseudogene 1;transcript_id=gi|585866495
###
NW_004929335.1	Curated Genomic	gene	7126803	7127651	.	-	.	ID=gene66;Dbxref=GeneID:100271256,HGNC:HGNC:36860;Name=RPS3AP31;description=ribosomal protein S3a pseudogene 31;gbkey=Gene;gene=RPS3AP31;gene_synonym=RPS3A_12_873;pseudo=true
NW_004929335.1	Curated Genomic	gene	7126803	7127651	.	-	.	ID=gene67;Dbxref=GeneID:100271259,HGNC:HGNC:35476;Name=RPS3AP33;description=ribosomal protein S3a pseudogene 33;gbkey=Gene;gene=RPS3AP33;gene_synonym=RPS3A_14_872;pseudo=true
###
NW_004929335.1	Curated Genomic	gene	7504809	7505778	.	+	.	ID=gene68;Dbxref=GeneID:401450,HGNC:HGNC:14815;Name=OR7E96P;description=olfactory receptor%2C family 7%2C subfamily E%2C member 96 pseudogene;gbkey=Gene;gene=OR7E96P;pseudo=true
NW_004929335.1	Curated Genomic	gene	7504810	7505779	.	+	.	ID=gene69;Dbxref=GeneID:403219,HGNC:HGNC:31231;Name=OR7E157P;description=olfactory receptor%2C family 7%2C subfamily E%2C member 157 pseudogene;gbkey=Gene;gene=OR7E157P;pseudo=true
###
NW_004929335.1	Curated Genomic	gene	7182610	7183566	.	-	.	ID=gene70;Dbxref=GeneID:403296,HGNC:HGNC:31309;Name=OR7E154P;description=olfactory receptor%2C family 7%2C subfamily E%2C member 154 pseudogene;gbkey=Gene;gene=OR7E154P;pseudo=true
NW_004929335.1	Curated Genomic	gene	7182612	7183580	.	-	.	ID=gene71;Dbxref=GeneID:389616,HGNC:HGNC:15098;Name=OR7E125P;description=olfactory receptor%2C family 7%2C subfamily E%2C member 125 pseudogene;gbkey=Gene;gene=OR7E125P;gene_synonym=PJCG6;pseudo=true
###
NW_004929335.1	Curated Genomic	gene	7198897	7204130	.	+	.	ID=gene72;Dbxref=GeneID:619418,HGNC:HGNC:32269;Name=FAM90A21P;description=family with sequence similarity 90 member A21%2C pseudogene;gbkey=Gene;gene=FAM90A21P;pseudo=true
NW_004929335.1	BestRefSeq	gene	7201164	7204130	.	+	.	ID=gene73;Dbxref=GeneID:441317,HGNC:HGNC:32255,MIM:613044;Name=FAM90A7P;description=family with sequence similarity 90 member A7%2C pseudogene;gbkey=Gene;gene=FAM90A7P;gene_synonym=FAM90A7;pseudo=true
NW_004929335.1	BestRefSeq	transcript	7201164	7204130	.	+	.	ID=rna8;Parent=gene73;Dbxref=GeneID:441317,Genbank:NR_046343.1,HGNC:HGNC:32255,MIM:613044;Name=gi|375493575;Note=The RefSeq transcript has 2 substitutions compared to this genomic sequence;exception=annotated by transcript or proteomic data;gbkey=misc_RNA;gene=FAM90A7P;product=family with sequence similarity 90 member A7%2C pseudogene;transcript_id=gi|375493575
NW_004929335.1	BestRefSeq	exon	7201164	7201373	.	+	.	ID=id48;Parent=rna8;Dbxref=GeneID:441317,Genbank:NR_046343.1,HGNC:HGNC:32255,MIM:613044;Note=The RefSeq transcript has 2 substitutions compared to this genomic sequence;exception=annotated by transcript or proteomic data;gbkey=misc_RNA;gene=FAM90A7P;product=family with sequence similarity 90 member A7%2C pseudogene;transcript_id=gi|375493575
NW_004929335.1	BestRefSeq	exon	7201832	7201940	.	+	.	ID=id49;Parent=rna8;Dbxref=GeneID:441317,Genbank:NR_046343.1,HGNC:HGNC:32255,MIM:613044;Note=The RefSeq transcript has 2 substitutions compared to this genomic sequence;exception=annotated by transcript or proteomic data;gbkey=misc_RNA;gene=FAM90A7P;product=family with sequence similarity 90 member A7%2C pseudogene;transcript_id=gi|375493575
NW_004929335.1	BestRefSeq	exon	7202606	7204130	.	+	.	ID=id50;Parent=rna8;Dbxref=GeneID:441317,Genbank:NR_046343.1,HGNC:HGNC:32255,MIM:613044;Note=The RefSeq transcript has 2 substitutions compared to this genomic sequence;exception=annotated by transcript or proteomic data;gbkey=misc_RNA;gene=FAM90A7P;product=family with sequence similarity 90 member A7%2C pseudogene;transcript_id=gi|375493575
###
NW_004929337.1	Curated Genomic	gene	184977	185026	.	-	.	ID=gene74;Dbxref=GeneID:106480760,HGNC:HGNC:43153;Name=RNA5SP253;description=RNA%2C 5S ribosomal pseudogene 253;gbkey=Gene;gene=RNA5SP253;gene_synonym=RN5S253;pseudo=true
NW_004929337.1	Curated Genomic	gene	184977	185026	.	-	.	ID=gene75;Dbxref=GeneID:106481793,HGNC:HGNC:43154;Name=RNA5SP254;description=RNA%2C 5S ribosomal pseudogene 254;gbkey=Gene;gene=RNA5SP254;gene_synonym=RN5S254;pseudo=true
###
NW_004929337.1	Curated Genomic	gene	192758	197120	.	-	.	ID=gene76;Dbxref=GeneID:503840,HGNC:HGNC:30174;Name=DEFB108P4;description=defensin beta 108 pseudogene 4;gbkey=Gene;gene=DEFB108P4;pseudo=true
NW_004929337.1	Curated Genomic	gene	192758	197120	.	-	.	ID=gene77;Dbxref=GeneID:504185,HGNC:HGNC:26227;Name=DEFB108P3;description=defensin beta 108 pseudogene 3;gbkey=Gene;gene=DEFB108P3;pseudo=true
###
NW_004929340.1	Curated Genomic	gene	2667	2861	.	-	.	ID=gene78;Dbxref=GeneID:100288470,HGNC:HGNC:44434;Name=REXO1L11P;description=REX1%2C RNA exonuclease 1 homolog-like 11%2C pseudogene;gbkey=Gene;gene=REXO1L11P;pseudo=true
NW_004929340.1	Curated Genomic	gene	2667	2861	.	-	.	ID=gene79;Dbxref=GeneID:100288500,HGNC:HGNC:44433;Name=REXO1L10P;description=REX1%2C RNA exonuclease 1 homolog-like 10%2C pseudogene;gbkey=Gene;gene=REXO1L10P;pseudo=true
###
NW_004929340.1	Curated Genomic	gene	31157	32292	.	-	.	ID=gene80;Dbxref=GeneID:441362,HGNC:HGNC:32243;Name=REXO1L6P;description=REX1%2C RNA exonuclease 1 homolog-like 6%2C pseudogene;gbkey=Gene;gene=REXO1L6P;gene_synonym=REXO1L7P;pseudo=true
NW_004929340.1	Curated Genomic	gene	31157	32292	.	-	.	ID=gene81;Dbxref=GeneID:100506246,HGNC:HGNC:44432;Name=REXO1L9P;description=REX1%2C RNA exonuclease 1 homolog-like 9%2C pseudogene;gbkey=Gene;gene=REXO1L9P;pseudo=true
###
NW_004929342.1	Curated Genomic	gene	39251091	39251633	.	-	.	ID=gene82;Dbxref=GeneID:100420437;Name=LOC100420437;description=ubiquitin specific peptidase 12 pseudogene;gbkey=Gene;gene=LOC100420437;pseudo=true
NW_004929342.1	Curated Genomic	gene	39251091	39251633	.	-	.	ID=gene83;Dbxref=GeneID:100420438;Name=LOC100420438;description=ubiquitin specific peptidase 12 pseudogene;gbkey=Gene;gene=LOC100420438;pseudo=true
###
NW_004929346.1	Curated Genomic	gene	1055182	1055892	.	-	.	ID=gene84;Dbxref=GeneID:100132599;Name=LOC100132599;description=zinc finger protein 114 pseudogene;gbkey=Gene;gene=LOC100132599;pseudo=true
NW_004929346.1	Curated Genomic	gene	1055182	1055892	.	-	.	ID=gene85;Dbxref=GeneID:100419690;Name=LOC100419690;description=zinc finger protein 114 pseudogene;gbkey=Gene;gene=LOC100419690;pseudo=true
###
NW_004929346.1	BestRefSeq	gene	536022	541170	.	-	.	ID=gene86;Dbxref=GeneID:654466;Name=KGFLP2;description=keratinocyte growth factor-like protein 2;end_range=541170,.;gbkey=Gene;gene=KGFLP2;gene_synonym=RP11-204M4.2;partial=true;pseudo=true
NW_004929346.1	BestRefSeq	transcript	536022	541170	.	-	.	ID=rna9;Parent=gene86;Dbxref=GeneID:654466,Genbank:NR_003670.1;Name=gi|154816179;Note=The RefSeq transcript has 4 substitutions and aligns at 86%25 coverage compared to this genomic sequence;end_range=541170,.;exception=annotated by transcript or proteomic data;gbkey=misc_RNA;gene=KGFLP2;partial=true;product=keratinocyte growth factor-like protein 2;transcript_id=gi|154816179
NW_004929346.1	BestRefSeq	exon	541067	541170	.	-	.	ID=id51;Parent=rna9;Dbxref=GeneID:654466,Genbank:NR_003670.1;Note=The RefSeq transcript has 4 substitutions and aligns at 86%25 coverage compared to this genomic sequence;end_range=541170,.;exception=annotated by transcript or proteomic data;gbkey=misc_RNA;gene=KGFLP2;partial=true;product=keratinocyte growth factor-like protein 2;transcript_id=gi|154816179
NW_004929346.1	BestRefSeq	exon	536022	539967	.	-	.	ID=id52;Parent=rna9;Dbxref=GeneID:654466,Genbank:NR_003670.1;Note=The RefSeq transcript has 4 substitutions and aligns at 86%25 coverage compared to this genomic sequence;exception=annotated by transcript or proteomic data;gbkey=misc_RNA;gene=KGFLP2;partial=true;product=keratinocyte growth factor-like protein 2;transcript_id=gi|154816179
NW_004929346.1	Curated Genomic	gene	536956	541170	.	-	.	ID=gene87;Dbxref=GeneID:100113421;Name=LOC100113421;description=fibroblast growth factor 7 pseudogene;gbkey=Gene;gene=LOC100113421;pseudo=true
###
NW_004929348.1	Curated Genomic	gene	271593	272999	.	-	.	ID=gene88;Dbxref=GeneID:100418976,HGNC:HGNC:39612;Name=SNX18P4;description=sorting nexin 18 pseudogene 4;gbkey=Gene;gene=SNX18P4;pseudo=true
NW_004929348.1	Curated Genomic	gene	271593	272999	.	-	.	ID=gene89;Dbxref=GeneID:100418981,HGNC:HGNC:39616;Name=SNX18P8;description=sorting nexin 18 pseudogene 8;gbkey=Gene;gene=SNX18P8;pseudo=true
###
NW_004929348.1	Curated Genomic	gene	218386	219524	.	+	.	ID=gene90;Dbxref=GeneID:642888,HGNC:HGNC:39527;Name=CNN2P2;description=calponin 2 pseudogene 2;gbkey=Gene;gene=CNN2P2;pseudo=true
NW_004929348.1	Curated Genomic	gene	218386	219524	.	+	.	ID=gene91;Dbxref=GeneID:392334;Name=LOC392334;description=calponin 2 pseudogene;gbkey=Gene;gene=LOC392334;pseudo=true
###
NW_004929349.1	Curated Genomic	gene	489703	489963	.	-	.	ID=gene92;Dbxref=GeneID:106479391,HGNC:HGNC:46478;Name=RN7SL462P;description=RNA%2C 7SL%2C cytoplasmic 462%2C pseudogene;gbkey=Gene;gene=RN7SL462P;pseudo=true
NW_004929349.1	Curated Genomic	gene	489703	489963	.	-	.	ID=gene93;Dbxref=GeneID:106479456,HGNC:HGNC:46656;Name=RN7SL640P;description=RNA%2C 7SL%2C cytoplasmic 640%2C pseudogene;gbkey=Gene;gene=RN7SL640P;pseudo=true
###
NW_004929349.1	Curated Genomic	gene	489703	489963	.	-	.	ID=gene94;Dbxref=GeneID:106479391,HGNC:HGNC:46478;Name=RN7SL462P;description=RNA%2C 7SL%2C cytoplasmic 462%2C pseudogene;gbkey=Gene;gene=RN7SL462P;pseudo=true
NW_004929349.1	Curated Genomic	gene	489703	489963	.	-	.	ID=gene95;Dbxref=GeneID:106481018,HGNC:HGNC:46359;Name=RN7SL343P;description=RNA%2C 7SL%2C cytoplasmic 343%2C pseudogene;gbkey=Gene;gene=RN7SL343P;pseudo=true
###
NW_004929349.1	Curated Genomic	gene	489703	489963	.	-	.	ID=gene96;Dbxref=GeneID:106479391,HGNC:HGNC:46478;Name=RN7SL462P;description=RNA%2C 7SL%2C cytoplasmic 462%2C pseudogene;gbkey=Gene;gene=RN7SL462P;pseudo=true
NW_004929349.1	Curated Genomic	gene	489703	489956	.	-	.	ID=gene97;Dbxref=GeneID:106481038,HGNC:HGNC:46438;Name=RN7SL422P;description=RNA%2C 7SL%2C cytoplasmic 422%2C pseudogene;gbkey=Gene;gene=RN7SL422P;pseudo=true
###
NW_004929349.1	Curated Genomic	gene	761785	804958	.	-	.	ID=gene98;Dbxref=GeneID:653436,HGNC:HGNC:31980;Name=ANKRD20A7P;description=ankyrin repeat domain 20 family member A7%2C pseudogene;gbkey=Gene;gene=ANKRD20A7P;pseudo=true
NW_004929349.1	Curated Genomic	gene	794210	794316	.	-	.	ID=gene99;Dbxref=GeneID:106481370,HGNC:HGNC:47562;Name=RNU6-599P;description=RNA%2C U6 small nuclear 599%2C pseudogene;gbkey=Gene;gene=RNU6-599P;pseudo=true
###
NW_004929351.1	BestRefSeq	gene	6850	15619	.	+	.	ID=gene100;Dbxref=GeneID:442421,HGNC:HGNC:44749;Name=PTGER4P2-CDK2AP2P2;description=PTGER4P2-CDK2AP2P2 readthrough transcribed pseudogene;gbkey=Gene;gene=PTGER4P2-CDK2AP2P2;gene_synonym=PTGER4P2;pseudo=true
NW_004929351.1	BestRefSeq	transcript	6850	15619	.	+	.	ID=rna10;Parent=gene100;Dbxref=GeneID:442421,Genbank:NR_024496.1,HGNC:HGNC:44749;Name=gi|213688390;Note=The RefSeq transcript has 30 substitutions%2C 3 non-frameshifting indels compared to this genomic sequence;exception=annotated by transcript or proteomic data;gbkey=misc_RNA;gene=PTGER4P2-CDK2AP2P2;product=PTGER4P2-CDK2AP2P2 readthrough transcribed pseudogene;transcript_id=gi|213688390
NW_004929351.1	BestRefSeq	exon	6850	7152	.	+	.	ID=id53;Parent=rna10;Dbxref=GeneID:442421,Genbank:NR_024496.1,HGNC:HGNC:44749;Note=The RefSeq transcript has 30 substitutions%2C 3 non-frameshifting indels compared to this genomic sequence;exception=annotated by transcript or proteomic data;gbkey=misc_RNA;gene=PTGER4P2-CDK2AP2P2;product=PTGER4P2-CDK2AP2P2 readthrough transcribed pseudogene;transcript_id=gi|213688390
NW_004929351.1	BestRefSeq	exon	12213	15619	.	+	.	ID=id54;Parent=rna10;Dbxref=GeneID:442421,Genbank:NR_024496.1,HGNC:HGNC:44749;Note=The RefSeq transcript has 30 substitutions%2C 3 non-frameshifting indels compared to this genomic sequence;exception=annotated by transcript or proteomic data;gbkey=misc_RNA;gene=PTGER4P2-CDK2AP2P2;product=PTGER4P2-CDK2AP2P2 readthrough transcribed pseudogene;transcript_id=gi|213688390
NW_004929351.1	Curated Genomic	gene	13229	13597	.	+	.	ID=gene101;Dbxref=GeneID:100289027,HGNC:HGNC:38492;Name=CDK2AP2P1;description=cyclin-dependent kinase 2 associated protein 2 pseudogene 1;gbkey=Gene;gene=CDK2AP2P1;pseudo=true
###
NW_004929352.1	Curated Genomic	gene	182502	182785	.	+	.	ID=gene102;Dbxref=GeneID:106479486,HGNC:HGNC:46738;Name=RN7SL722P;description=RNA%2C 7SL%2C cytoplasmic 722%2C pseudogene;gbkey=Gene;gene=RN7SL722P;pseudo=true
NW_004929352.1	Curated Genomic	gene	182502	182785	.	+	.	ID=gene103;Dbxref=GeneID:106481076,HGNC:HGNC:46581;Name=RN7SL565P;description=RNA%2C 7SL%2C cytoplasmic 565%2C pseudogene;gbkey=Gene;gene=RN7SL565P;pseudo=true
###
NW_004929353.1	Curated Genomic	gene	348821	351120	.	+	.	ID=gene104;Dbxref=GeneID:100133122,HGNC:HGNC:37487;Name=RBPJP7;description=RBPJ pseudogene 7;gbkey=Gene;gene=RBPJP7;pseudo=true
NW_004929353.1	Curated Genomic	gene	348821	351120	.	+	.	ID=gene105;Dbxref=GeneID:100288841,HGNC:HGNC:37485;Name=RBPJP5;description=RBPJ pseudogene 5;gbkey=Gene;gene=RBPJP5;pseudo=true
###
NW_004929353.1	Curated Genomic	gene	307428	311797	.	+	.	ID=gene106;Dbxref=GeneID:100420785,HGNC:HGNC:49586;Name=CNTNAP3P8;description=contactin associated protein-like 3 pseudogene 8;gbkey=Gene;gene=CNTNAP3P8;pseudo=true
NW_004929353.1	Curated Genomic	gene	307428	311797	.	+	.	ID=gene107;Dbxref=GeneID:100420786,HGNC:HGNC:49588;Name=CNTNAP3P5;description=contactin associated protein-like 3 pseudogene 5;gbkey=Gene;gene=CNTNAP3P5;pseudo=true
###
NW_004929354.1	Curated Genomic	gene	92077	103102	.	+	.	ID=gene108;Dbxref=GeneID:100033395,HGNC:HGNC:33212;Name=VN2R6P;description=vomeronasal 2 receptor 6 pseudogene;gbkey=Gene;gene=VN2R6P;pseudo=true
NW_004929354.1	Curated Genomic	gene	92077	103102	.	+	.	ID=gene109;Dbxref=GeneID:100033396,HGNC:HGNC:33213;Name=VN2R7P;description=vomeronasal 2 receptor 7 pseudogene;gbkey=Gene;gene=VN2R7P;pseudo=true
###
NW_004929354.1	Curated Genomic	gene	218103	219787	.	+	.	ID=gene110;Dbxref=GeneID:642389,HGNC:HGNC:50367;Name=RBM17P2;description=RNA binding motif protein 17 pseudogene 2;gbkey=Gene;gene=RBM17P2;pseudo=true
NW_004929354.1	Curated Genomic	gene	218103	219787	.	+	.	ID=gene111;Dbxref=GeneID:100132949,HGNC:HGNC:50368;Name=RBM17P3;description=RNA binding motif protein 17 pseudogene 3;gbkey=Gene;gene=RBM17P3;pseudo=true
###
NW_004929356.1	Curated Genomic	gene	90496	91925	.	+	.	ID=gene112;Dbxref=GeneID:392322,HGNC:HGNC:37666;Name=ATP5A1P8;description=ATP synthase%2C H+ transporting%2C mitochondrial F1 complex%2C alpha subunit 1 pseudogene 8;gbkey=Gene;gene=ATP5A1P8;gene_synonym=ATP5A1P9;pseudo=true
NW_004929356.1	Curated Genomic	gene	90496	91925	.	+	.	ID=gene113;Dbxref=GeneID:100132619,HGNC:HGNC:37668;Name=ATP5A1P10;description=ATP synthase%2C H+ transporting%2C mitochondrial F1 complex%2C alpha subunit 1 pseudogene 10;gbkey=Gene;gene=ATP5A1P10;pseudo=true
###
NW_004929356.1	Curated Genomic	gene	716175	720476	.	+	.	ID=gene114;Dbxref=GeneID:100420776,HGNC:HGNC:49583;Name=CNTNAP3P6;description=contactin associated protein-like 3 pseudogene 6;gbkey=Gene;gene=CNTNAP3P6;pseudo=true
NW_004929356.1	Curated Genomic	gene	716175	720476	.	+	.	ID=gene115;Dbxref=GeneID:100420787,HGNC:HGNC:49591;Name=CNTNAP3P1;description=contactin associated protein-like 3 pseudogene 1;gbkey=Gene;gene=CNTNAP3P1;pseudo=true
###
NW_004929356.1	Curated Genomic	gene	93499	94251	.	+	.	ID=gene116;Dbxref=GeneID:100422340,HGNC:HGNC:50378;Name=SDR42E1P1;description=short chain dehydrogenase/reductase family 42E%2C member 1 pseudogene 1;gbkey=Gene;gene=SDR42E1P1;pseudo=true
NW_004929356.1	Curated Genomic	gene	93599	94151	.	+	.	ID=gene117;Dbxref=GeneID:100422347,HGNC:HGNC:51834;Name=SDR42E1P3;description=short chain dehydrogenase/reductase family 42E%2C member 1 pseudogene 3;gbkey=Gene;gene=SDR42E1P3;pseudo=true
###
NW_004929356.1	Curated Genomic	gene	93499	94251	.	+	.	ID=gene118;Dbxref=GeneID:100422340,HGNC:HGNC:50378;Name=SDR42E1P1;description=short chain dehydrogenase/reductase family 42E%2C member 1 pseudogene 1;gbkey=Gene;gene=SDR42E1P1;pseudo=true
NW_004929356.1	Curated Genomic	gene	93599	94157	.	+	.	ID=gene119;Dbxref=GeneID:100422348,HGNC:HGNC:51835;Name=SDR42E1P4;description=short chain dehydrogenase/reductase family 42E%2C member 1 pseudogene 4;gbkey=Gene;gene=SDR42E1P4;pseudo=true
###
NW_004929356.1	Curated Genomic	gene	846065	846171	.	-	.	ID=gene120;Dbxref=GeneID:106479635,HGNC:HGNC:47119;Name=RNU6-156P;description=RNA%2C U6 small nuclear 156%2C pseudogene;gbkey=Gene;gene=RNU6-156P;pseudo=true
NW_004929356.1	Curated Genomic	gene	846065	846171	.	-	.	ID=gene121;Dbxref=GeneID:106480130,HGNC:HGNC:48256;Name=RNU6-1293P;description=RNA%2C U6 small nuclear 1293%2C pseudogene;gbkey=Gene;gene=RNU6-1293P;pseudo=true
###
NW_004929356.1	Curated Genomic	gene	90496	91925	.	+	.	ID=gene122;Dbxref=GeneID:392322,HGNC:HGNC:37666;Name=ATP5A1P8;description=ATP synthase%2C H+ transporting%2C mitochondrial F1 complex%2C alpha subunit 1 pseudogene 8;gbkey=Gene;gene=ATP5A1P8;gene_synonym=ATP5A1P9;pseudo=true
NW_004929356.1	Curated Genomic	gene	90496	91925	.	+	.	ID=gene123;Dbxref=GeneID:442415,HGNC:HGNC:37665;Name=ATP5A1P7;description=ATP synthase%2C H+ transporting%2C mitochondrial F1 complex%2C alpha subunit 1 pseudogene 7;gbkey=Gene;gene=ATP5A1P7;gene_synonym=ATP5A1P9;pseudo=true
###
NW_004929358.1	Curated Genomic	gene	427692	427798	.	+	.	ID=gene124;Dbxref=GeneID:106479729,HGNC:HGNC:47331;Name=RNU6-368P;description=RNA%2C U6 small nuclear 368%2C pseudogene;gbkey=Gene;gene=RNU6-368P;pseudo=true
NW_004929358.1	Curated Genomic	gene	427692	427798	.	+	.	ID=gene125;Dbxref=GeneID:106480119,HGNC:HGNC:48232;Name=RNU6-1269P;description=RNA%2C U6 small nuclear 1269%2C pseudogene;gbkey=Gene;gene=RNU6-1269P;pseudo=true
###
NW_004929358.1	Curated Genomic	gene	349176	349459	.	-	.	ID=gene126;Dbxref=GeneID:106479507,HGNC:HGNC:46803;Name=RN7SL787P;description=RNA%2C 7SL%2C cytoplasmic 787%2C pseudogene;gbkey=Gene;gene=RN7SL787P;pseudo=true
NW_004929358.1	Curated Genomic	gene	349176	349459	.	-	.	ID=gene127;Dbxref=GeneID:106481070,HGNC:HGNC:46560;Name=RN7SL544P;description=RNA%2C 7SL%2C cytoplasmic 544%2C pseudogene;gbkey=Gene;gene=RN7SL544P;pseudo=true
###
NW_004929358.1	Curated Genomic	gene	349176	349459	.	-	.	ID=gene128;Dbxref=GeneID:106479507,HGNC:HGNC:46803;Name=RN7SL787P;description=RNA%2C 7SL%2C cytoplasmic 787%2C pseudogene;gbkey=Gene;gene=RN7SL787P;pseudo=true
NW_004929358.1	Curated Genomic	gene	349176	349459	.	-	.	ID=gene129;Dbxref=GeneID:106481130,HGNC:HGNC:46779;Name=RN7SL763P;description=RNA%2C 7SL%2C cytoplasmic 763%2C pseudogene;gbkey=Gene;gene=RN7SL763P;pseudo=true
###
NW_004929361.1	Curated Genomic	gene	489605	489887	.	+	.	ID=gene130;Dbxref=GeneID:100132340,HGNC:HGNC:39947;Name=CYP4F59P;description=cytochrome P450%2C family 4%2C subfamily F%2C polypeptide 59%2C pseudogene;gbkey=Gene;gene=CYP4F59P;pseudo=true
NW_004929361.1	Curated Genomic	gene	489605	489887	.	+	.	ID=gene131;Dbxref=GeneID:100288827,HGNC:HGNC:39949;Name=CYP4F25P;description=cytochrome P450%2C family 4%2C subfamily F%2C polypeptide 25%2C pseudogene;gbkey=Gene;gene=CYP4F25P;pseudo=true
###
NW_004929361.1	BestRefSeq	gene	512627	517773	.	+	.	ID=gene132;Dbxref=GeneID:100132541,HGNC:HGNC:50422;Name=GXYLT1P3;description=glucoside xylosyltransferase 1 pseudogene 3;gbkey=Gene;gene=GXYLT1P3;pseudo=true
NW_004929361.1	BestRefSeq	transcript	512627	517773	.	+	.	ID=rna11;Parent=gene132;Dbxref=GeneID:100132541,Genbank:NR_121572.1,HGNC:HGNC:50422;Name=gi|652700082;Note=The RefSeq transcript has 25 substitutions%2C 1 non-frameshifting indel compared to this genomic sequence;exception=annotated by transcript or proteomic data;gbkey=misc_RNA;gene=GXYLT1P3;product=glucoside xylosyltransferase 1 pseudogene 3;transcript_id=gi|652700082
NW_004929361.1	BestRefSeq	exon	512627	514282	.	+	.	ID=id55;Parent=rna11;Dbxref=GeneID:100132541,Genbank:NR_121572.1,HGNC:HGNC:50422;Note=The RefSeq transcript has 25 substitutions%2C 1 non-frameshifting indel compared to this genomic sequence;exception=annotated by transcript or proteomic data;gbkey=misc_RNA;gene=GXYLT1P3;product=glucoside xylosyltransferase 1 pseudogene 3;transcript_id=gi|652700082
NW_004929361.1	BestRefSeq	exon	516102	516204	.	+	.	ID=id56;Parent=rna11;Dbxref=GeneID:100132541,Genbank:NR_121572.1,HGNC:HGNC:50422;Note=The RefSeq transcript has 25 substitutions%2C 1 non-frameshifting indel compared to this genomic sequence;exception=annotated by transcript or proteomic data;gbkey=misc_RNA;gene=GXYLT1P3;product=glucoside xylosyltransferase 1 pseudogene 3;transcript_id=gi|652700082
NW_004929361.1	BestRefSeq	exon	516709	516838	.	+	.	ID=id57;Parent=rna11;Dbxref=GeneID:100132541,Genbank:NR_121572.1,HGNC:HGNC:50422;Note=The RefSeq transcript has 25 substitutions%2C 1 non-frameshifting indel compared to this genomic sequence;exception=annotated by transcript or proteomic data;gbkey=misc_RNA;gene=GXYLT1P3;product=glucoside xylosyltransferase 1 pseudogene 3;transcript_id=gi|652700082
NW_004929361.1	BestRefSeq	exon	517372	517773	.	+	.	ID=id58;Parent=rna11;Dbxref=GeneID:100132541,Genbank:NR_121572.1,HGNC:HGNC:50422;Note=The RefSeq transcript has 25 substitutions%2C 1 non-frameshifting indel compared to this genomic sequence;exception=annotated by transcript or proteomic data;gbkey=misc_RNA;gene=GXYLT1P3;product=glucoside xylosyltransferase 1 pseudogene 3;transcript_id=gi|652700082
NW_004929361.1	Curated Genomic	gene	512661	514111	.	+	.	ID=gene133;Dbxref=GeneID:100132672,HGNC:HGNC:50425;Name=GXYLT1P6;description=glucoside xylosyltransferase 1 pseudogene 6;gbkey=Gene;gene=GXYLT1P6;pseudo=true
###
NW_004929365.1	Curated Genomic	gene	106247	106832	.	+	.	ID=gene134;Dbxref=GeneID:100420789;Name=LOC100420789;description=chromosome 2 open reading frame 27A pseudogene;gbkey=Gene;gene=LOC100420789;pseudo=true
NW_004929365.1	Curated Genomic	gene	106250	107032	.	+	.	ID=gene135;Dbxref=GeneID:100420784,HGNC:HGNC:50418;Name=C2orf27AP3;description=chromosome 2 open reading frame 27A pseudogene 3;gbkey=Gene;gene=C2orf27AP3;pseudo=true
###
NW_004929375.1	BestRefSeq	gene	85757	113525	.	-	.	ID=gene136;Dbxref=GeneID:414212,HGNC:HGNC:23636;Name=GLUD1P7;description=glutamate dehydrogenase 1 pseudogene 7;gbkey=Gene;gene=GLUD1P7;gene_synonym=bA342C24.3,GLUD1P2,GLUDP2,GLUDP7;pseudo=true
NW_004929375.1	BestRefSeq	transcript	85757	113525	.	-	.	ID=rna12;Parent=gene136;Dbxref=GeneID:414212,Genbank:NR_111968.1,HGNC:HGNC:23636;Name=gi|612339393;Note=The RefSeq transcript has 2 substitutions compared to this genomic sequence;exception=annotated by transcript or proteomic data;gbkey=misc_RNA;gene=GLUD1P7;product=glutamate dehydrogenase 1 pseudogene 7;transcript_id=gi|612339393
NW_004929375.1	BestRefSeq	exon	113463	113525	.	-	.	ID=id59;Parent=rna12;Dbxref=GeneID:414212,Genbank:NR_111968.1,HGNC:HGNC:23636;Note=The RefSeq transcript has 2 substitutions compared to this genomic sequence;exception=annotated by transcript or proteomic data;gbkey=misc_RNA;gene=GLUD1P7;product=glutamate dehydrogenase 1 pseudogene 7;transcript_id=gi|612339393
NW_004929375.1	BestRefSeq	exon	103461	103541	.	-	.	ID=id60;Parent=rna12;Dbxref=GeneID:414212,Genbank:NR_111968.1,HGNC:HGNC:23636;Note=The RefSeq transcript has 2 substitutions compared to this genomic sequence;exception=annotated by transcript or proteomic data;gbkey=misc_RNA;gene=GLUD1P7;product=glutamate dehydrogenase 1 pseudogene 7;transcript_id=gi|612339393
NW_004929375.1	BestRefSeq	exon	99137	99192	.	-	.	ID=id61;Parent=rna12;Dbxref=GeneID:414212,Genbank:NR_111968.1,HGNC:HGNC:23636;Note=The RefSeq transcript has 2 substitutions compared to this genomic sequence;exception=annotated by transcript or proteomic data;gbkey=misc_RNA;gene=GLUD1P7;product=glutamate dehydrogenase 1 pseudogene 7;transcript_id=gi|612339393
NW_004929375.1	BestRefSeq	exon	97450	97513	.	-	.	ID=id62;Parent=rna12;Dbxref=GeneID:414212,Genbank:NR_111968.1,HGNC:HGNC:23636;Note=The RefSeq transcript has 2 substitutions compared to this genomic sequence;exception=annotated by transcript or proteomic data;gbkey=misc_RNA;gene=GLUD1P7;product=glutamate dehydrogenase 1 pseudogene 7;transcript_id=gi|612339393
NW_004929375.1	BestRefSeq	exon	94929	95012	.	-	.	ID=id63;Parent=rna12;Dbxref=GeneID:414212,Genbank:NR_111968.1,HGNC:HGNC:23636;Note=The RefSeq transcript has 2 substitutions compared to this genomic sequence;exception=annotated by transcript or proteomic data;gbkey=misc_RNA;gene=GLUD1P7;product=glutamate dehydrogenase 1 pseudogene 7;transcript_id=gi|612339393
NW_004929375.1	BestRefSeq	exon	85757	85894	.	-	.	ID=id64;Parent=rna12;Dbxref=GeneID:414212,Genbank:NR_111968.1,HGNC:HGNC:23636;Note=The RefSeq transcript has 2 substitutions compared to this genomic sequence;exception=annotated by transcript or proteomic data;gbkey=misc_RNA;gene=GLUD1P7;product=glutamate dehydrogenase 1 pseudogene 7;transcript_id=gi|612339393
NW_004929375.1	Curated Genomic	gene	94929	103539	.	-	.	ID=gene137;Dbxref=GeneID:414213,HGNC:HGNC:23637;Name=GLUD1P8;description=glutamate dehydrogenase 1 pseudogene 8;gbkey=Gene;gene=GLUD1P8;gene_synonym=bA144G6.5,bK2173J9.1,GLUD1P6,GLUDP6,GLUDP8;pseudo=true
###
NW_004929376.1	Curated Genomic	gene	170094	170209	.	+	.	ID=gene138;Dbxref=GeneID:106479005,HGNC:HGNC:43215;Name=RNA5SP315;description=RNA%2C 5S ribosomal pseudogene 315;gbkey=Gene;gene=RNA5SP315;gene_synonym=RN5S315;pseudo=true
NW_004929376.1	Curated Genomic	gene	170094	170209	.	+	.	ID=gene139;Dbxref=GeneID:106480439,HGNC:HGNC:43212;Name=RNA5SP312;description=RNA%2C 5S ribosomal pseudogene 312;gbkey=Gene;gene=RNA5SP312;gene_synonym=RN5S312,RN5S313,RNA5SP313;pseudo=true
###
NW_004929376.1	Curated Genomic	gene	32522975	32532534	.	+	.	ID=gene140;Dbxref=GeneID:283008,HGNC:HGNC:23448;Name=NUTM2E;description=NUT family member 2E;gbkey=Gene;gene=NUTM2E;gene_synonym=FAM22E;pseudo=true
NW_004929376.1	BestRefSeq	gene	32523027	32536037	.	+	.	ID=gene141;Dbxref=GeneID:728130,HGNC:HGNC:23447;Name=NUTM2D;description=NUT family member 2D;gbkey=Gene;gene=NUTM2D;gene_synonym=FAM22D;pseudo=true
NW_004929376.1	BestRefSeq	transcript	32523027	32536037	.	+	.	ID=rna13;Parent=gene141;Dbxref=GeneID:728130,Genbank:NR_075100.1,HGNC:HGNC:23447;Name=gi|449784908;Note=The RefSeq transcript has 46 substitutions%2C 7 non-frameshifting indels compared to this genomic sequence;exception=annotated by transcript or proteomic data;gbkey=misc_RNA;gene=NUTM2D;product=NUT family member 2D;transcript_id=gi|449784908
NW_004929376.1	BestRefSeq	exon	32523027	32523762	.	+	.	ID=id65;Parent=rna13;Dbxref=GeneID:728130,Genbank:NR_075100.1,HGNC:HGNC:23447;Note=The RefSeq transcript has 46 substitutions%2C 7 non-frameshifting indels compared to this genomic sequence;exception=annotated by transcript or proteomic data;gbkey=misc_RNA;gene=NUTM2D;product=NUT family member 2D;transcript_id=gi|449784908
NW_004929376.1	BestRefSeq	exon	32525813	32526514	.	+	.	ID=id66;Parent=rna13;Dbxref=GeneID:728130,Genbank:NR_075100.1,HGNC:HGNC:23447;Note=The RefSeq transcript has 46 substitutions%2C 7 non-frameshifting indels compared to this genomic sequence;exception=annotated by transcript or proteomic data;gbkey=misc_RNA;gene=NUTM2D;product=NUT family member 2D;transcript_id=gi|449784908
NW_004929376.1	BestRefSeq	exon	32528472	32528600	.	+	.	ID=id67;Parent=rna13;Dbxref=GeneID:728130,Genbank:NR_075100.1,HGNC:HGNC:23447;Note=The RefSeq transcript has 46 substitutions%2C 7 non-frameshifting indels compared to this genomic sequence;exception=annotated by transcript or proteomic data;gbkey=misc_RNA;gene=NUTM2D;product=NUT family member 2D;transcript_id=gi|449784908
NW_004929376.1	BestRefSeq	exon	32529573	32529712	.	+	.	ID=id68;Parent=rna13;Dbxref=GeneID:728130,Genbank:NR_075100.1,HGNC:HGNC:23447;Note=The RefSeq transcript has 46 substitutions%2C 7 non-frameshifting indels compared to this genomic sequence;exception=annotated by transcript or proteomic data;gbkey=misc_RNA;gene=NUTM2D;product=NUT family member 2D;transcript_id=gi|449784908
NW_004929376.1	BestRefSeq	exon	32530171	32530553	.	+	.	ID=id69;Parent=rna13;Dbxref=GeneID:728130,Genbank:NR_075100.1,HGNC:HGNC:23447;Note=The RefSeq transcript has 46 substitutions%2C 7 non-frameshifting indels compared to this genomic sequence;exception=annotated by transcript or proteomic data;gbkey=misc_RNA;gene=NUTM2D;product=NUT family member 2D;transcript_id=gi|449784908
NW_004929376.1	BestRefSeq	exon	32531029	32531145	.	+	.	ID=id70;Parent=rna13;Dbxref=GeneID:728130,Genbank:NR_075100.1,HGNC:HGNC:23447;Note=The RefSeq transcript has 46 substitutions%2C 7 non-frameshifting indels compared to this genomic sequence;exception=annotated by transcript or proteomic data;gbkey=misc_RNA;gene=NUTM2D;product=NUT family member 2D;transcript_id=gi|449784908
NW_004929376.1	BestRefSeq	exon	32532673	32536037	.	+	.	ID=id71;Parent=rna13;Dbxref=GeneID:728130,Genbank:NR_075100.1,HGNC:HGNC:23447;Note=The RefSeq transcript has 46 substitutions%2C 7 non-frameshifting indels compared to this genomic sequence;exception=annotated by transcript or proteomic data;gbkey=misc_RNA;gene=NUTM2D;product=NUT family member 2D;transcript_id=gi|449784908
###
NW_004929377.1	Curated Genomic	gene	6728577	6729855	.	+	.	ID=gene142;Dbxref=GeneID:399839,HGNC:HGNC:38687;Name=DUX4L11;description=double homeobox 4 like 11;gbkey=Gene;gene=DUX4L11;pseudo=true
NW_004929377.1	Curated Genomic	gene	6728577	6729855	.	+	.	ID=gene143;Dbxref=GeneID:100289581,HGNC:HGNC:38672;Name=DUX4L13;description=double homeobox 4 like 13;gbkey=Gene;gene=DUX4L13;pseudo=true
###
NW_004929377.1	Curated Genomic	gene	6728577	6730101	.	+	.	ID=gene144;Dbxref=GeneID:102723423,HGNC:HGNC:50806;Name=DUX4L25;description=double homeobox 4 like 25;gbkey=Gene;gene=DUX4L25;pseudo=true
NW_004929377.1	Curated Genomic	gene	6728577	6729855	.	+	.	ID=gene145;Dbxref=GeneID:100289581,HGNC:HGNC:38672;Name=DUX4L13;description=double homeobox 4 like 13;gbkey=Gene;gene=DUX4L13;pseudo=true
###
NW_004929377.1	Curated Genomic	gene	6728577	6730101	.	+	.	ID=gene146;Dbxref=GeneID:102723449,HGNC:HGNC:50805;Name=DUX4L24;description=double homeobox 4 like 24;gbkey=Gene;gene=DUX4L24;pseudo=true
NW_004929377.1	Curated Genomic	gene	6728577	6729855	.	+	.	ID=gene147;Dbxref=GeneID:100289581,HGNC:HGNC:38672;Name=DUX4L13;description=double homeobox 4 like 13;gbkey=Gene;gene=DUX4L13;pseudo=true
###
NW_004929377.1	Curated Genomic	gene	6728577	6730101	.	+	.	ID=gene148;Dbxref=GeneID:102723472,HGNC:HGNC:50804;Name=DUX4L23;description=double homeobox 4 like 23;gbkey=Gene;gene=DUX4L23;pseudo=true
NW_004929377.1	Curated Genomic	gene	6728577	6729855	.	+	.	ID=gene149;Dbxref=GeneID:100289581,HGNC:HGNC:38672;Name=DUX4L13;description=double homeobox 4 like 13;gbkey=Gene;gene=DUX4L13;pseudo=true
###
NW_004929377.1	Curated Genomic	gene	6728577	6730101	.	+	.	ID=gene150;Dbxref=GeneID:102723495,HGNC:HGNC:50803;Name=DUX4L22;description=double homeobox 4 like 22;gbkey=Gene;gene=DUX4L22;pseudo=true
NW_004929377.1	Curated Genomic	gene	6728577	6729855	.	+	.	ID=gene151;Dbxref=GeneID:100289581,HGNC:HGNC:38672;Name=DUX4L13;description=double homeobox 4 like 13;gbkey=Gene;gene=DUX4L13;pseudo=true
###
NW_004929377.1	Curated Genomic	gene	6728577	6730101	.	+	.	ID=gene152;Dbxref=GeneID:102723518,HGNC:HGNC:50802;Name=DUX4L21;description=double homeobox 4 like 21;gbkey=Gene;gene=DUX4L21;pseudo=true
NW_004929377.1	Curated Genomic	gene	6728577	6729855	.	+	.	ID=gene153;Dbxref=GeneID:100289581,HGNC:HGNC:38672;Name=DUX4L13;description=double homeobox 4 like 13;gbkey=Gene;gene=DUX4L13;pseudo=true
###
NW_004929377.1	Curated Genomic	gene	6728577	6730101	.	+	.	ID=gene154;Dbxref=GeneID:102723538,HGNC:HGNC:50801;Name=DUX4L20;description=double homeobox 4 like 20;gbkey=Gene;gene=DUX4L20;pseudo=true
NW_004929377.1	Curated Genomic	gene	6728577	6729855	.	+	.	ID=gene155;Dbxref=GeneID:100289581,HGNC:HGNC:38672;Name=DUX4L13;description=double homeobox 4 like 13;gbkey=Gene;gene=DUX4L13;pseudo=true
###
NW_004929377.1	Curated Genomic	gene	6709437	6710123	.	+	.	ID=gene156;Dbxref=GeneID:106481970,HGNC:HGNC:51606;Name=DUX4L29;description=double homeobox 4 like 29;gbkey=Gene;gene=DUX4L29;pseudo=true
NW_004929377.1	Curated Genomic	gene	6709439	6710124	.	+	.	ID=gene157;Dbxref=GeneID:106481728,HGNC:HGNC:51605;Name=DUX4L28;description=double homeobox 4 like 28;gbkey=Gene;gene=DUX4L28;pseudo=true
###
NW_004929377.1	Curated Genomic	gene	6728577	6729855	.	+	.	ID=gene158;Dbxref=GeneID:399839,HGNC:HGNC:38687;Name=DUX4L11;description=double homeobox 4 like 11;gbkey=Gene;gene=DUX4L11;pseudo=true
NW_004929377.1	Curated Genomic	gene	6728577	6729855	.	+	.	ID=gene159;Dbxref=GeneID:440013,HGNC:HGNC:31354;Name=DUX4L10;description=double homeobox 4 like 10;gbkey=Gene;gene=DUX4L10;gene_synonym=DUX10;pseudo=true
###
NW_004929377.1	Curated Genomic	gene	6728577	6729855	.	+	.	ID=gene160;Dbxref=GeneID:399839,HGNC:HGNC:38687;Name=DUX4L11;description=double homeobox 4 like 11;gbkey=Gene;gene=DUX4L11;pseudo=true
NW_004929377.1	Curated Genomic	gene	6728577	6729855	.	+	.	ID=gene161;Dbxref=GeneID:440014,HGNC:HGNC:38671;Name=DUX4L12;description=double homeobox 4 like 12;gbkey=Gene;gene=DUX4L12;pseudo=true
###
NW_004929377.1	Curated Genomic	gene	6728577	6729855	.	+	.	ID=gene162;Dbxref=GeneID:399839,HGNC:HGNC:38687;Name=DUX4L11;description=double homeobox 4 like 11;gbkey=Gene;gene=DUX4L11;pseudo=true
NW_004929377.1	Curated Genomic	gene	6728577	6729855	.	+	.	ID=gene163;Dbxref=GeneID:440017,HGNC:HGNC:38674;Name=DUX4L15;description=double homeobox 4 like 15;gbkey=Gene;gene=DUX4L15;pseudo=true
###
NW_004929377.1	Curated Genomic	gene	6728577	6729855	.	+	.	ID=gene164;Dbxref=GeneID:399839,HGNC:HGNC:38687;Name=DUX4L11;description=double homeobox 4 like 11;gbkey=Gene;gene=DUX4L11;pseudo=true
NW_004929377.1	Curated Genomic	gene	6728577	6729855	.	+	.	ID=gene165;Dbxref=GeneID:728022,HGNC:HGNC:38673;Name=DUX4L14;description=double homeobox 4 like 14;gbkey=Gene;gene=DUX4L14;pseudo=true
###
NW_004929378.1	Curated Genomic	gene	3236203	3237124	.	+	.	ID=gene166;Dbxref=GeneID:4699,HGNC:HGNC:7689;Name=NDUFA5P1;description=NADH:ubiquinone oxidoreductase subunit A5 pseudogene 1;gbkey=Gene;gene=NDUFA5P1;pseudo=true
NW_004929378.1	Curated Genomic	gene	3236203	3236544	.	+	.	ID=gene167;Dbxref=GeneID:103091863;Name=LOC103091863;description=NADH dehydrogenase (ubiquinone) 1 alpha subcomplex%2C 5 pseudogene;gbkey=Gene;gene=LOC103091863;pseudo=true
###
NW_004929380.1	Curated Genomic	gene	34953432	34956653	.	-	.	ID=gene168;Dbxref=GeneID:440059;Name=LOC440059;description=cell adhesion associated%2C oncogene regulated pseudogene;gbkey=Gene;gene=LOC440059;pseudo=true
NW_004929380.1	Curated Genomic	gene	34953432	34956653	.	-	.	ID=gene169;Dbxref=GeneID:100128800;Name=LOC100128800;description=cell adhesion associated%2C oncogene regulated pseudogene;gbkey=Gene;gene=LOC100128800;pseudo=true
###
NW_004929380.1	Curated Genomic	gene	34919952	34921701	.	-	.	ID=gene170;Dbxref=GeneID:100420021;Name=LOC100420021;description=ankyrin repeat domain 33B pseudogene;gbkey=Gene;gene=LOC100420021;pseudo=true
NW_004929380.1	Curated Genomic	gene	34919952	34921701	.	-	.	ID=gene171;Dbxref=GeneID:100420025;Name=LOC100420025;description=ankyrin repeat domain 33B pseudogene;gbkey=Gene;gene=LOC100420025;pseudo=true
###
NW_004929380.1	Curated Genomic	gene	35079786	35080197	.	-	.	ID=gene172;Dbxref=GeneID:642414;Name=LOC642414;description=tripartite motif containing 64B pseudogene;gbkey=Gene;gene=LOC642414;pseudo=true
NW_004929380.1	Curated Genomic	gene	35079786	35080197	.	-	.	ID=gene173;Dbxref=GeneID:642579;Name=LOC642579;description=tripartite motif containing 64B pseudogene;gbkey=Gene;gene=LOC642579;pseudo=true
###
NW_004929380.1	Curated Genomic	gene	34832668	34838300	.	+	.	ID=gene174;Dbxref=GeneID:440061,HGNC:HGNC:43975;Name=TRIM64EP;description=tripartite motif containing 64E%2C pseudogene;gbkey=Gene;gene=TRIM64EP;pseudo=true
NW_004929380.1	Curated Genomic	gene	34832668	34838300	.	+	.	ID=gene175;Dbxref=GeneID:727828,HGNC:HGNC:43974;Name=TRIM64DP;description=tripartite motif containing 64D%2C pseudogene;gbkey=Gene;gene=TRIM64DP;pseudo=true
###
NW_004929386.1	Curated Genomic	gene	9056368	9056463	.	-	.	ID=gene176;Dbxref=GeneID:106479010,HGNC:HGNC:43276;Name=RNA5SP376;description=RNA%2C 5S ribosomal pseudogene 376;gbkey=Gene;gene=RNA5SP376;gene_synonym=RN5S376;pseudo=true
NW_004929386.1	Curated Genomic	gene	9056368	9056463	.	-	.	ID=gene177;Dbxref=GeneID:106479011,HGNC:HGNC:43277;Name=RNA5SP377;description=RNA%2C 5S ribosomal pseudogene 377;gbkey=Gene;gene=RNA5SP377;gene_synonym=RN5S377;pseudo=true
###
NW_004929388.1	BestRefSeq	gene	22952849	22954049	.	-	.	ID=gene178;Dbxref=GeneID:100506759,HGNC:HGNC:8410;Name=OR7E37P;description=olfactory receptor%2C family 7%2C subfamily E%2C member 37 pseudogene;gbkey=Gene;gene=OR7E37P;gene_synonym=hg533,OR7E48P,OST193;pseudo=true
NW_004929388.1	BestRefSeq	transcript	22952849	22954049	.	-	.	ID=rna14;Parent=gene178;Dbxref=GeneID:100506759,Genbank:NR_002163.3,HGNC:HGNC:8410;Name=gi|327315393;Note=The RefSeq transcript has 16 substitutions%2C 4 non-frameshifting indels compared to this genomic sequence;exception=annotated by transcript or proteomic data;gbkey=misc_RNA;gene=OR7E37P;product=olfactory receptor%2C family 7%2C subfamily E%2C member 37 pseudogene;transcript_id=gi|327315393
NW_004929388.1	BestRefSeq	exon	22952849	22954049	.	-	.	ID=id72;Parent=rna14;Dbxref=GeneID:100506759,Genbank:NR_002163.3,HGNC:HGNC:8410;Note=The RefSeq transcript has 16 substitutions%2C 4 non-frameshifting indels compared to this genomic sequence;exception=annotated by transcript or proteomic data;gbkey=misc_RNA;gene=OR7E37P;product=olfactory receptor%2C family 7%2C subfamily E%2C member 37 pseudogene;transcript_id=gi|327315393
NW_004929388.1	Curated Genomic	gene	22952949	22953943	.	-	.	ID=gene179;Dbxref=GeneID:26637,HGNC:HGNC:8409;Name=OR7E36P;description=olfactory receptor%2C family 7%2C subfamily E%2C member 36 pseudogene;gbkey=Gene;gene=OR7E36P;gene_synonym=OR7E119P,OST024;pseudo=true
###
NW_004929393.1	Curated Genomic	gene	1008807	1008913	.	-	.	ID=gene180;Dbxref=GeneID:106480654,HGNC:HGNC:48231;Name=RNU6-1268P;description=RNA%2C U6 small nuclear 1268%2C pseudogene;gbkey=Gene;gene=RNU6-1268P;pseudo=true
NW_004929393.1	Curated Genomic	gene	1008807	1008913	.	-	.	ID=gene181;Dbxref=GeneID:106481571,HGNC:HGNC:48202;Name=RNU6-1239P;description=RNA%2C U6 small nuclear 1239%2C pseudogene;gbkey=Gene;gene=RNU6-1239P;pseudo=true
###
NW_004929394.1	Curated Genomic	gene	2109667	2110522	.	-	.	ID=gene182;Dbxref=GeneID:100312813,HGNC:HGNC:37381;Name=VN1R61P;description=vomeronasal 1 receptor 61 pseudogene;gbkey=Gene;gene=VN1R61P;pseudo=true
NW_004929394.1	Curated Genomic	gene	2109667	2110522	.	-	.	ID=gene183;Dbxref=GeneID:100312815,HGNC:HGNC:37383;Name=VN1R63P;description=vomeronasal 1 receptor 63 pseudogene;gbkey=Gene;gene=VN1R63P;pseudo=true
###
NW_004929394.1	Curated Genomic	gene	2025846	2027529	.	+	.	ID=gene184;Dbxref=GeneID:100631249,HGNC:HGNC:49140;Name=GRAMD4P5;description=GRAM domain containing 4 pseudogene 5;gbkey=Gene;gene=GRAMD4P5;pseudo=true
NW_004929394.1	Curated Genomic	gene	2025846	2027529	.	+	.	ID=gene185;Dbxref=GeneID:100631250,HGNC:HGNC:49141;Name=GRAMD4P6;description=GRAM domain containing 4 pseudogene 6;gbkey=Gene;gene=GRAMD4P6;pseudo=true
###
NW_004929394.1	Curated Genomic	gene	752027	753215	.	-	.	ID=gene186;Dbxref=GeneID:100631265;Name=LOC100631265;description=M-phase phosphoprotein 10 (U3 small nucleolar ribonucleoprotein) pseudogene;gbkey=Gene;gene=LOC100631265;pseudo=true
NW_004929394.1	Curated Genomic	gene	752027	753215	.	-	.	ID=gene187;Dbxref=GeneID:100631266;Name=LOC100631266;description=M-phase phosphoprotein 10 (U3 small nucleolar ribonucleoprotein) pseudogene;gbkey=Gene;gene=LOC100631266;pseudo=true
###
NW_004929394.1	Curated Genomic	gene	776612	776901	.	+	.	ID=gene188;Dbxref=GeneID:106479261,HGNC:HGNC:46122;Name=RN7SL106P;description=RNA%2C 7SL%2C cytoplasmic 106%2C pseudogene;gbkey=Gene;gene=RN7SL106P;pseudo=true
NW_004929394.1	Curated Genomic	gene	776612	776901	.	+	.	ID=gene189;Dbxref=GeneID:106479498,HGNC:HGNC:46775;Name=RN7SL759P;description=RNA%2C 7SL%2C cytoplasmic 759%2C pseudogene;gbkey=Gene;gene=RN7SL759P;pseudo=true
###
NW_004929394.1	Curated Genomic	gene	944007	944113	.	+	.	ID=gene190;Dbxref=GeneID:106480701,HGNC:HGNC:48198;Name=RNU6-1235P;description=RNA%2C U6 small nuclear 1235%2C pseudogene;gbkey=Gene;gene=RNU6-1235P;pseudo=true
NW_004929394.1	Curated Genomic	gene	944007	944113	.	+	.	ID=gene191;Dbxref=GeneID:106481338,HGNC:HGNC:47461;Name=RNU6-498P;description=RNA%2C U6 small nuclear 498%2C pseudogene;gbkey=Gene;gene=RNU6-498P;pseudo=true
###
NW_004929394.1	Curated Genomic	gene	776612	776901	.	+	.	ID=gene192;Dbxref=GeneID:106479261,HGNC:HGNC:46122;Name=RN7SL106P;description=RNA%2C 7SL%2C cytoplasmic 106%2C pseudogene;gbkey=Gene;gene=RN7SL106P;pseudo=true
NW_004929394.1	Curated Genomic	gene	776612	776901	.	+	.	ID=gene193;Dbxref=GeneID:106481848,HGNC:HGNC:46561;Name=RN7SL545P;description=RNA%2C 7SL%2C cytoplasmic 545%2C pseudogene;gbkey=Gene;gene=RN7SL545P;pseudo=true
###
NW_004929394.1	Curated Genomic	gene	1175364	1176323	.	-	.	ID=gene194;Dbxref=GeneID:81111,HGNC:HGNC:15369;Name=OR11J1P;description=olfactory receptor%2C family 11%2C subfamily J%2C member 1 pseudogene;gbkey=Gene;gene=OR11J1P;pseudo=true
NW_004929394.1	Curated Genomic	gene	1175365	1176324	.	-	.	ID=gene195;Dbxref=GeneID:403226,HGNC:HGNC:31238;Name=OR11J5P;description=olfactory receptor%2C family 11%2C subfamily J%2C member 5 pseudogene;gbkey=Gene;gene=OR11J5P;pseudo=true
###
NW_004929394.1	Curated Genomic	gene	359516	366617	.	+	.	ID=gene196;Dbxref=GeneID:642311,HGNC:HGNC:49160;Name=BMS1P15;description=BMS1 ribosome biogenesis factor pseudogene 15;gbkey=Gene;gene=BMS1P15;pseudo=true
NW_004929394.1	Curated Genomic	gene	359516	366617	.	+	.	ID=gene197;Dbxref=GeneID:727914,HGNC:HGNC:49161;Name=BMS1P16;description=BMS1 ribosome biogenesis factor pseudogene 16;gbkey=Gene;gene=BMS1P16;pseudo=true
###
NW_004929394.1	Curated Genomic	gene	2133477	2152586	.	-	.	ID=gene198;Dbxref=GeneID:100419006,HGNC:HGNC:7772;Name=NF1P1;description=neurofibromin 1 pseudogene 1;gbkey=Gene;gene=NF1P1;gene_synonym=NF1HHS;pseudo=true
NW_004929394.1	BestRefSeq	gene	2133486	2146166	.	-	.	ID=gene199;Dbxref=GeneID:440225,HGNC:HGNC:38664;Name=NF1P2;description=neurofibromin 1 pseudogene 2;gbkey=Gene;gene=NF1P2;gene_synonym=NF1HHS;pseudo=true
NW_004929394.1	BestRefSeq	transcript	2133486	2146166	.	-	.	ID=rna15;Parent=gene199;Dbxref=GeneID:440225,Genbank:NR_028506.1,HGNC:HGNC:38664;Name=gi|259490261;Note=The RefSeq transcript has 5 substitutions compared to this genomic sequence;exception=annotated by transcript or proteomic data;gbkey=misc_RNA;gene=NF1P2;product=neurofibromin 1 pseudogene 2;transcript_id=gi|259490261
NW_004929394.1	BestRefSeq	exon	2146067	2146166	.	-	.	ID=id73;Parent=rna15;Dbxref=GeneID:440225,Genbank:NR_028506.1,HGNC:HGNC:38664;Note=The RefSeq transcript has 5 substitutions compared to this genomic sequence;exception=annotated by transcript or proteomic data;gbkey=misc_RNA;gene=NF1P2;product=neurofibromin 1 pseudogene 2;transcript_id=gi|259490261
NW_004929394.1	BestRefSeq	exon	2145739	2145946	.	-	.	ID=id74;Parent=rna15;Dbxref=GeneID:440225,Genbank:NR_028506.1,HGNC:HGNC:38664;Note=The RefSeq transcript has 5 substitutions compared to this genomic sequence;exception=annotated by transcript or proteomic data;gbkey=misc_RNA;gene=NF1P2;product=neurofibromin 1 pseudogene 2;transcript_id=gi|259490261
NW_004929394.1	BestRefSeq	exon	2143469	2143634	.	-	.	ID=id75;Parent=rna15;Dbxref=GeneID:440225,Genbank:NR_028506.1,HGNC:HGNC:38664;Note=The RefSeq transcript has 5 substitutions compared to this genomic sequence;exception=annotated by transcript or proteomic data;gbkey=misc_RNA;gene=NF1P2;product=neurofibromin 1 pseudogene 2;transcript_id=gi|259490261
NW_004929394.1	BestRefSeq	exon	2141389	2141428	.	-	.	ID=id76;Parent=rna15;Dbxref=GeneID:440225,Genbank:NR_028506.1,HGNC:HGNC:38664;Note=The RefSeq transcript has 5 substitutions compared to this genomic sequence;exception=annotated by transcript or proteomic data;gbkey=misc_RNA;gene=NF1P2;product=neurofibromin 1 pseudogene 2;transcript_id=gi|259490261
NW_004929394.1	BestRefSeq	exon	2140026	2140114	.	-	.	ID=id77;Parent=rna15;Dbxref=GeneID:440225,Genbank:NR_028506.1,HGNC:HGNC:38664;Note=The RefSeq transcript has 5 substitutions compared to this genomic sequence;exception=annotated by transcript or proteomic data;gbkey=misc_RNA;gene=NF1P2;product=neurofibromin 1 pseudogene 2;transcript_id=gi|259490261
NW_004929394.1	BestRefSeq	exon	2138643	2138753	.	-	.	ID=id78;Parent=rna15;Dbxref=GeneID:440225,Genbank:NR_028506.1,HGNC:HGNC:38664;Note=The RefSeq transcript has 5 substitutions compared to this genomic sequence;exception=annotated by transcript or proteomic data;gbkey=misc_RNA;gene=NF1P2;product=neurofibromin 1 pseudogene 2;transcript_id=gi|259490261
NW_004929394.1	BestRefSeq	exon	2137269	2137414	.	-	.	ID=id79;Parent=rna15;Dbxref=GeneID:440225,Genbank:NR_028506.1,HGNC:HGNC:38664;Note=The RefSeq transcript has 5 substitutions compared to this genomic sequence;exception=annotated by transcript or proteomic data;gbkey=misc_RNA;gene=NF1P2;product=neurofibromin 1 pseudogene 2;transcript_id=gi|259490261
NW_004929394.1	BestRefSeq	exon	2133486	2133591	.	-	.	ID=id80;Parent=rna15;Dbxref=GeneID:440225,Genbank:NR_028506.1,HGNC:HGNC:38664;Note=The RefSeq transcript has 5 substitutions compared to this genomic sequence;exception=annotated by transcript or proteomic data;gbkey=misc_RNA;gene=NF1P2;product=neurofibromin 1 pseudogene 2;transcript_id=gi|259490261
###
NW_004929394.1	BestRefSeq	gene	2014839	2017332	.	-	.	ID=gene200;Dbxref=GeneID:646243,HGNC:HGNC:33973;Name=CXADRP2;description=coxsackie virus and adenovirus receptor pseudogene 2;gbkey=Gene;gene=CXADRP2;pseudo=true
NW_004929394.1	BestRefSeq	transcript	2014839	2017332	.	-	.	ID=rna16;Parent=gene200;Dbxref=GeneID:646243,Genbank:NR_024387.1,HGNC:HGNC:33973;Name=gi|211971075;Note=The RefSeq transcript has 12 substitutions%2C 1 non-frameshifting indel compared to this genomic sequence;exception=annotated by transcript or proteomic data;gbkey=misc_RNA;gene=CXADRP2;product=coxsackie virus and adenovirus receptor pseudogene 2;transcript_id=gi|211971075
NW_004929394.1	BestRefSeq	exon	2014839	2017332	.	-	.	ID=id81;Parent=rna16;Dbxref=GeneID:646243,Genbank:NR_024387.1,HGNC:HGNC:33973;Note=The RefSeq transcript has 12 substitutions%2C 1 non-frameshifting indel compared to this genomic sequence;exception=annotated by transcript or proteomic data;gbkey=misc_RNA;gene=CXADRP2;product=coxsackie virus and adenovirus receptor pseudogene 2;transcript_id=gi|211971075
NW_004929394.1	Curated Genomic	gene	2016237	2017332	.	-	.	ID=gene201;Dbxref=GeneID:100287357;Name=LOC100287357;description=coxsackie virus and adenovirus receptor pseudogene;gbkey=Gene;gene=LOC100287357;pseudo=true
###
NW_004929396.1	Curated Genomic	gene	853581	855412	.	-	.	ID=gene202;Dbxref=GeneID:401805;Name=LOC401805;description=ring finger protein 145 pseudogene;gbkey=Gene;gene=LOC401805;pseudo=true
NW_004929396.1	Curated Genomic	gene	853581	855412	.	-	.	ID=gene203;Dbxref=GeneID:441711;Name=LOC441711;description=RING finger protein 145-like;gbkey=Gene;gene=LOC441711;pseudo=true
###
NW_004929396.1	Curated Genomic	gene	819849	823830	.	-	.	ID=gene204;Dbxref=GeneID:646177,HGNC:HGNC:43827;Name=SPATA31E2P;description=SPATA31 subfamily E%2C member 2%2C pseudogene;gbkey=Gene;gene=SPATA31E2P;gene_synonym=FAM75E2P;pseudo=true
NW_004929396.1	Curated Genomic	gene	819849	823830	.	-	.	ID=gene205;Dbxref=GeneID:646507,HGNC:HGNC:43828;Name=SPATA31E3P;description=SPATA31 subfamily E%2C member 3%2C pseudogene;gbkey=Gene;gene=SPATA31E3P;gene_synonym=FAM75E3P;pseudo=true
###
NW_004929397.1	Curated Genomic	gene	5203314	5205677	.	-	.	ID=gene206;Dbxref=GeneID:728248,HGNC:HGNC:31129;Name=ABCB10P3;description=ATP binding cassette subfamily B member 10 pseudogene 3;gbkey=Gene;gene=ABCB10P3;pseudo=true
NW_004929397.1	Curated Genomic	gene	5203314	5205677	.	-	.	ID=gene207;Dbxref=GeneID:100132289,HGNC:HGNC:31130;Name=ABCB10P4;description=ATP binding cassette subfamily B member 10 pseudogene 4;gbkey=Gene;gene=ABCB10P4;pseudo=true
###
NW_004929397.1	Curated Genomic	gene	5376281	5379128	.	-	.	ID=gene208;Dbxref=GeneID:100419574;Name=LOC100419574;description=HECT and RLD domain containing E3 ubiquitin protein ligase 2 pseudogene;gbkey=Gene;gene=LOC100419574;pseudo=true
NW_004929397.1	Curated Genomic	gene	5376281	5379128	.	-	.	ID=gene209;Dbxref=GeneID:100419579;Name=LOC100419579;description=HECT and RLD domain containing E3 ubiquitin protein ligase 2 pseudogene;gbkey=Gene;gene=LOC100419579;pseudo=true
###
NW_004929398.1	Curated Genomic	gene	1182571	1186428	.	-	.	ID=gene210;Dbxref=GeneID:100132031,HGNC:HGNC:35175;Name=DNM1P28;description=dynamin 1 pseudogene 28;gbkey=Gene;gene=DNM1P28;gene_synonym=DNM1DN3-1,DNM1DN3-3,DNM1DN3.1,DNM1DN3.3,DNM1DN3@;pseudo=true
NW_004929398.1	Curated Genomic	gene	1182982	1186428	.	-	.	ID=gene211;Dbxref=GeneID:100132100,HGNC:HGNC:35179;Name=DNM1P32;description=dynamin 1 pseudogene 32;gbkey=Gene;gene=DNM1P32;gene_synonym=DNM1DN4-5,DNM1DN4.5,DNM1DN4@;pseudo=true
###
NW_004929398.1	Curated Genomic	gene	1182571	1186428	.	-	.	ID=gene212;Dbxref=GeneID:100132031,HGNC:HGNC:35175;Name=DNM1P28;description=dynamin 1 pseudogene 28;gbkey=Gene;gene=DNM1P28;gene_synonym=DNM1DN3-1,DNM1DN3-3,DNM1DN3.1,DNM1DN3.3,DNM1DN3@;pseudo=true
NW_004929398.1	Curated Genomic	gene	1182981	1186428	.	-	.	ID=gene213;Dbxref=GeneID:100132204,HGNC:HGNC:35176;Name=DNM1P29;description=dynamin 1 pseudogene 29;gbkey=Gene;gene=DNM1P29;gene_synonym=DNM1DN3-2,DNM1DN3.2,DNM1DN3@;pseudo=true
###
NW_004929398.1	Curated Genomic	gene	53675497	53676747	.	-	.	ID=gene214;Dbxref=GeneID:100216518,HGNC:HGNC:35189;Name=DNM1P39;description=dynamin 1 pseudogene 39;gbkey=Gene;gene=DNM1P39;gene_synonym=DNM1DN11-3,DNM1DN11@;pseudo=true
NW_004929398.1	Curated Genomic	gene	53675497	53676456	.	-	.	ID=gene215;Dbxref=GeneID:100216515,HGNC:HGNC:35186;Name=DNM1P36;description=dynamin 1 pseudogene 36;gbkey=Gene;gene=DNM1P36;gene_synonym=DNM1DN8-3,DNM1DN8@;pseudo=true
###
NW_004929398.1	Curated Genomic	gene	3828349	3828872	.	+	.	ID=gene216;Dbxref=GeneID:100288482;Name=LOC100288482;description=uncharacterized LOC100288482;gbkey=Gene;gene=LOC100288482;pseudo=true
NW_004929398.1	Curated Genomic	gene	3828349	3828872	.	+	.	ID=gene217;Dbxref=GeneID:100289543;Name=LOC100289543;description=uncharacterized LOC100289543;gbkey=Gene;gene=LOC100289543;pseudo=true
###
NW_004929398.1	Curated Genomic	gene	53681535	53689523	.	+	.	ID=gene218;Dbxref=GeneID:100421767,HGNC:HGNC:49522;Name=UBE2Q2P11;description=ubiquitin conjugating enzyme E2Q family member 2 pseudogene 11;gbkey=Gene;gene=UBE2Q2P11;pseudo=true
NW_004929398.1	Curated Genomic	gene	53681535	53689523	.	+	.	ID=gene219;Dbxref=GeneID:100421766,HGNC:HGNC:49413;Name=UBE2Q2P7;description=ubiquitin conjugating enzyme E2Q family member 2 pseudogene 7;gbkey=Gene;gene=UBE2Q2P7;pseudo=true
###
NW_004929398.1	Curated Genomic	gene	53681535	53689525	.	+	.	ID=gene220;Dbxref=GeneID:100421769,HGNC:HGNC:49412;Name=UBE2Q2P6;description=ubiquitin conjugating enzyme E2Q family member 2 pseudogene 6;gbkey=Gene;gene=UBE2Q2P6;pseudo=true
NW_004929398.1	Curated Genomic	gene	53681535	53689523	.	+	.	ID=gene221;Dbxref=GeneID:100421767,HGNC:HGNC:49522;Name=UBE2Q2P11;description=ubiquitin conjugating enzyme E2Q family member 2 pseudogene 11;gbkey=Gene;gene=UBE2Q2P11;pseudo=true
###
NW_004929398.1	Curated Genomic	gene	1489318	1489608	.	-	.	ID=gene222;Dbxref=GeneID:106479293,HGNC:HGNC:46212;Name=RN7SL196P;description=RNA%2C 7SL%2C cytoplasmic 196%2C pseudogene;gbkey=Gene;gene=RN7SL196P;pseudo=true
NW_004929398.1	Curated Genomic	gene	1489318	1489608	.	-	.	ID=gene223;Dbxref=GeneID:106479327,HGNC:HGNC:46302;Name=RN7SL286P;description=RNA%2C 7SL%2C cytoplasmic 286%2C pseudogene;gbkey=Gene;gene=RN7SL286P;pseudo=true
###
NW_004929398.1	Curated Genomic	gene	1489318	1489608	.	-	.	ID=gene224;Dbxref=GeneID:106479293,HGNC:HGNC:46212;Name=RN7SL196P;description=RNA%2C 7SL%2C cytoplasmic 196%2C pseudogene;gbkey=Gene;gene=RN7SL196P;pseudo=true
NW_004929398.1	Curated Genomic	gene	1489318	1489608	.	-	.	ID=gene225;Dbxref=GeneID:106479418,HGNC:HGNC:46555;Name=RN7SL539P;description=RNA%2C 7SL%2C cytoplasmic 539%2C pseudogene;gbkey=Gene;gene=RN7SL539P;pseudo=true
###
NW_004929398.1	Curated Genomic	gene	1228076	1228324	.	+	.	ID=gene226;Dbxref=GeneID:106479289,HGNC:HGNC:46201;Name=RN7SL185P;description=RNA%2C 7SL%2C cytoplasmic 185%2C pseudogene;gbkey=Gene;gene=RN7SL185P;pseudo=true
NW_004929398.1	Curated Genomic	gene	1228076	1228312	.	+	.	ID=gene227;Dbxref=GeneID:106480512,HGNC:HGNC:46485;Name=RN7SL469P;description=RNA%2C 7SL%2C cytoplasmic 469%2C pseudogene;gbkey=Gene;gene=RN7SL469P;pseudo=true
###
NW_004929398.1	Curated Genomic	gene	1338480	1338585	.	-	.	ID=gene228;Dbxref=GeneID:106478916,HGNC:HGNC:34262;Name=RNU6-18P;description=RNA%2C U6 small nuclear 18%2C pseudogene;gbkey=Gene;gene=RNU6-18P;gene_synonym=RNU6-18;pseudo=true
NW_004929398.1	Curated Genomic	gene	1338480	1338585	.	-	.	ID=gene229;Dbxref=GeneID:106480705,HGNC:HGNC:34261;Name=RNU6-17P;description=RNA%2C U6 small nuclear 17%2C pseudogene;gbkey=Gene;gene=RNU6-17P;gene_synonym=RNU6-17;pseudo=true
###
NW_004929398.1	Curated Genomic	gene	46528127	46528349	.	+	.	ID=gene230;Dbxref=GeneID:106481012,HGNC:HGNC:46343;Name=RN7SL327P;description=RNA%2C 7SL%2C cytoplasmic 327%2C pseudogene;gbkey=Gene;gene=RN7SL327P;pseudo=true
NW_004929398.1	Curated Genomic	gene	46528127	46528349	.	+	.	ID=gene231;Dbxref=GeneID:106481056,HGNC:HGNC:46505;Name=RN7SL489P;description=RNA%2C 7SL%2C cytoplasmic 489%2C pseudogene;gbkey=Gene;gene=RN7SL489P;pseudo=true
###
NW_004929398.1	Curated Genomic	gene	46528127	46528349	.	+	.	ID=gene232;Dbxref=GeneID:106481012,HGNC:HGNC:46343;Name=RN7SL327P;description=RNA%2C 7SL%2C cytoplasmic 327%2C pseudogene;gbkey=Gene;gene=RN7SL327P;pseudo=true
NW_004929398.1	Curated Genomic	gene	46528127	46528349	.	+	.	ID=gene233;Dbxref=GeneID:106481153,HGNC:HGNC:46869;Name=RN7SL853P;description=RNA%2C 7SL%2C cytoplasmic 853%2C pseudogene;gbkey=Gene;gene=RN7SL853P;pseudo=true
###
NW_004929398.1	Curated Genomic	gene	53690609	53706018	.	+	.	ID=gene234;Dbxref=GeneID:642288,HGNC:HGNC:48360;Name=CSPG4P9;description=chondroitin sulfate proteoglycan 4 pseudogene 9;gbkey=Gene;gene=CSPG4P9;pseudo=true
NW_004929398.1	Curated Genomic	gene	53694294	53704831	.	+	.	ID=gene235;Dbxref=GeneID:390627,HGNC:HGNC:48361;Name=CSPG4P10;description=chondroitin sulfate proteoglycan 4 pseudogene 10;gbkey=Gene;gene=CSPG4P10;pseudo=true
###
NW_004929398.1	Curated Genomic	gene	53694268	53704529	.	+	.	ID=gene236;Dbxref=GeneID:728121,HGNC:HGNC:48362;Name=CSPG4P12;description=chondroitin sulfate proteoglycan 4 pseudogene 12;gbkey=Gene;gene=CSPG4P12;pseudo=true
NW_004929398.1	Curated Genomic	gene	53694294	53704831	.	+	.	ID=gene237;Dbxref=GeneID:390627,HGNC:HGNC:48361;Name=CSPG4P10;description=chondroitin sulfate proteoglycan 4 pseudogene 10;gbkey=Gene;gene=CSPG4P10;pseudo=true
###
NW_004929398.1	Curated Genomic	gene	1234654	1235281	.	-	.	ID=gene238;Dbxref=GeneID:644153,HGNC:HGNC:35178;Name=DNM1P31;description=dynamin 1 pseudogene 31;gbkey=Gene;gene=DNM1P31;gene_synonym=DNM1DN4-2,DNM1DN4.2,DNM1DN4@;pseudo=true
NW_004929398.1	Curated Genomic	gene	1235045	1237756	.	-	.	ID=gene239;Dbxref=GeneID:728388,HGNC:HGNC:35177;Name=DNM1P30;description=dynamin 1 pseudogene 30;gbkey=Gene;gene=DNM1P30;gene_synonym=DNM1DN3-4,DNM1DN3.4,DNM1DN3@,DNM1DN4-3,DNM1DN4@;pseudo=true
###
NW_004929398.1	BestRefSeq	gene	3754527	3768433	.	-	.	ID=gene240;Dbxref=GeneID:100288615,HGNC:HGNC:32361;Name=WHAMMP1;description=WAS protein homolog associated with actin%2C golgi membranes and microtubules pseudogene 1;gbkey=Gene;gene=WHAMMP1;gene_synonym=WHDC1P1;pseudo=true
NW_004929398.1	BestRefSeq	transcript	3754527	3768433	.	-	.	ID=rna17;Parent=gene240;Dbxref=GeneID:100288615,Genbank:NR_036650.1,HGNC:HGNC:32361;Name=gi|307938330;Note=The RefSeq transcript has 7 substitutions compared to this genomic sequence;exception=annotated by transcript or proteomic data;gbkey=misc_RNA;gene=WHAMMP1;product=WAS protein homolog associated with actin%2C golgi membranes and microtubules pseudogene 1;transcript_id=gi|307938330
NW_004929398.1	BestRefSeq	exon	3767904	3768433	.	-	.	ID=id82;Parent=rna17;Dbxref=GeneID:100288615,Genbank:NR_036650.1,HGNC:HGNC:32361;Note=The RefSeq transcript has 7 substitutions compared to this genomic sequence;exception=annotated by transcript or proteomic data;gbkey=misc_RNA;gene=WHAMMP1;product=WAS protein homolog associated with actin%2C golgi membranes and microtubules pseudogene 1;transcript_id=gi|307938330
NW_004929398.1	BestRefSeq	exon	3764476	3764631	.	-	.	ID=id83;Parent=rna17;Dbxref=GeneID:100288615,Genbank:NR_036650.1,HGNC:HGNC:32361;Note=The RefSeq transcript has 7 substitutions compared to this genomic sequence;exception=annotated by transcript or proteomic data;gbkey=misc_RNA;gene=WHAMMP1;product=WAS protein homolog associated with actin%2C golgi membranes and microtubules pseudogene 1;transcript_id=gi|307938330
NW_004929398.1	BestRefSeq	exon	3763225	3763394	.	-	.	ID=id84;Parent=rna17;Dbxref=GeneID:100288615,Genbank:NR_036650.1,HGNC:HGNC:32361;Note=The RefSeq transcript has 7 substitutions compared to this genomic sequence;exception=annotated by transcript or proteomic data;gbkey=misc_RNA;gene=WHAMMP1;product=WAS protein homolog associated with actin%2C golgi membranes and microtubules pseudogene 1;transcript_id=gi|307938330
NW_004929398.1	BestRefSeq	exon	3761508	3761673	.	-	.	ID=id85;Parent=rna17;Dbxref=GeneID:100288615,Genbank:NR_036650.1,HGNC:HGNC:32361;Note=The RefSeq transcript has 7 substitutions compared to this genomic sequence;exception=annotated by transcript or proteomic data;gbkey=misc_RNA;gene=WHAMMP1;product=WAS protein homolog associated with actin%2C golgi membranes and microtubules pseudogene 1;transcript_id=gi|307938330
NW_004929398.1	BestRefSeq	exon	3757721	3757905	.	-	.	ID=id86;Parent=rna17;Dbxref=GeneID:100288615,Genbank:NR_036650.1,HGNC:HGNC:32361;Note=The RefSeq transcript has 7 substitutions compared to this genomic sequence;exception=annotated by transcript or proteomic data;gbkey=misc_RNA;gene=WHAMMP1;product=WAS protein homolog associated with actin%2C golgi membranes and microtubules pseudogene 1;transcript_id=gi|307938330
NW_004929398.1	BestRefSeq	exon	3757234	3757259	.	-	.	ID=id87;Parent=rna17;Dbxref=GeneID:100288615,Genbank:NR_036650.1,HGNC:HGNC:32361;Note=The RefSeq transcript has 7 substitutions compared to this genomic sequence;exception=annotated by transcript or proteomic data;gbkey=misc_RNA;gene=WHAMMP1;product=WAS protein homolog associated with actin%2C golgi membranes and microtubules pseudogene 1;transcript_id=gi|307938330
NW_004929398.1	BestRefSeq	exon	3754527	3754860	.	-	.	ID=id88;Parent=rna17;Dbxref=GeneID:100288615,Genbank:NR_036650.1,HGNC:HGNC:32361;Note=The RefSeq transcript has 7 substitutions compared to this genomic sequence;exception=annotated by transcript or proteomic data;gbkey=misc_RNA;gene=WHAMMP1;product=WAS protein homolog associated with actin%2C golgi membranes and microtubules pseudogene 1;transcript_id=gi|307938330
NW_004929398.1	Curated Genomic	gene	3757720	3771714	.	-	.	ID=gene241;Dbxref=GeneID:100288203;Name=LOC100288203;description=WAS protein homolog associated with actin%2C golgi membranes and microtubules pseudogene;gbkey=Gene;gene=LOC100288203;pseudo=true
###
NW_004929399.1	BestRefSeq	gene	119945	124384	.	+	.	ID=gene242;Dbxref=GeneID:440299,HGNC:HGNC:35191;Name=DNM1P41;description=dynamin 1 pseudogene 41;gbkey=Gene;gene=DNM1P41;gene_synonym=DNM1DN11-6,DNM1DN11.6,DNM1DN11@;pseudo=true
NW_004929399.1	BestRefSeq	transcript	119945	124384	.	+	.	ID=rna18;Parent=gene242;Dbxref=GeneID:440299,Genbank:NR_033787.2,HGNC:HGNC:35191;Name=gi|345842457;Note=The RefSeq transcript has 6 substitutions%2C 1 non-frameshifting indel compared to this genomic sequence;exception=annotated by transcript or proteomic data;gbkey=misc_RNA;gene=DNM1P41;product=dynamin 1 pseudogene 41;transcript_id=gi|345842457
NW_004929399.1	BestRefSeq	exon	119945	124384	.	+	.	ID=id89;Parent=rna18;Dbxref=GeneID:440299,Genbank:NR_033787.2,HGNC:HGNC:35191;Note=The RefSeq transcript has 6 substitutions%2C 1 non-frameshifting indel compared to this genomic sequence;exception=annotated by transcript or proteomic data;gbkey=misc_RNA;gene=DNM1P41;product=dynamin 1 pseudogene 41;transcript_id=gi|345842457
NW_004929399.1	Curated Genomic	gene	121686	122956	.	+	.	ID=gene243;Dbxref=GeneID:400433,HGNC:HGNC:35190;Name=DNM1P40;description=dynamin 1 pseudogene 40;gbkey=Gene;gene=DNM1P40;gene_synonym=DNM1DN11-5,DNM1DN11.5,DNM1DN11@;pseudo=true
###
NW_004929400.1	Curated Genomic	gene	33469831	33472771	.	+	.	ID=gene244;Dbxref=GeneID:647144,HGNC:HGNC:38509;Name=ABHD17AP8;description=abhydrolase domain containing 17A pseudogene 8;gbkey=Gene;gene=ABHD17AP8;gene_synonym=FAM108A9P;pseudo=true
NW_004929400.1	Curated Genomic	gene	33469841	33472997	.	+	.	ID=gene245;Dbxref=GeneID:100132251,HGNC:HGNC:38510;Name=ABHD17AP9;description=abhydrolase domain containing 17A pseudogene 9;gbkey=Gene;gene=ABHD17AP9;gene_synonym=FAM108A10P;pseudo=true
###
NW_004929400.1	Curated Genomic	gene	33469831	33472771	.	+	.	ID=gene246;Dbxref=GeneID:100133212,HGNC:HGNC:38508;Name=ABHD17AP7;description=abhydrolase domain containing 17A pseudogene 7;gbkey=Gene;gene=ABHD17AP7;gene_synonym=FAM108A8P;pseudo=true
NW_004929400.1	Curated Genomic	gene	33469841	33472997	.	+	.	ID=gene247;Dbxref=GeneID:100132251,HGNC:HGNC:38510;Name=ABHD17AP9;description=abhydrolase domain containing 17A pseudogene 9;gbkey=Gene;gene=ABHD17AP9;gene_synonym=FAM108A10P;pseudo=true
###
NW_004929400.1	Curated Genomic	gene	33421887	33458128	.	-	.	ID=gene248;Dbxref=GeneID:388254,HGNC:HGNC:4873;Name=HERC2P5;description=hect domain and RLD 2 pseudogene 5;gbkey=Gene;gene=HERC2P5;gene_synonym=D16F37S6;pseudo=true
NW_004929400.1	Curated Genomic	gene	33421987	33457052	.	-	.	ID=gene249;Dbxref=GeneID:440366,HGNC:HGNC:38747;Name=HERC2P8;description=hect domain and RLD 2 pseudogene 8;gbkey=Gene;gene=HERC2P8;pseudo=true
###
NW_004929400.1	Curated Genomic	gene	33421887	33458128	.	-	.	ID=gene250;Dbxref=GeneID:388254,HGNC:HGNC:4873;Name=HERC2P5;description=hect domain and RLD 2 pseudogene 5;gbkey=Gene;gene=HERC2P5;gene_synonym=D16F37S6;pseudo=true
NW_004929400.1	BestRefSeq	gene	33439923	33458058	.	-	.	ID=gene251;Dbxref=GeneID:100289574,HGNC:HGNC:4872;Name=HERC2P4;description=hect domain and RLD 2 pseudogene 4;gbkey=Gene;gene=HERC2P4;gene_synonym=D16F37S5;pseudo=true
NW_004929400.1	BestRefSeq	transcript	33439923	33458058	.	-	.	ID=rna19;Parent=gene251;Dbxref=GeneID:100289574,Genbank:NR_109773.1,HGNC:HGNC:4872;Name=gi|564730717;gbkey=misc_RNA;gene=HERC2P4;product=hect domain and RLD 2 pseudogene 4;transcript_id=gi|564730717
NW_004929400.1	BestRefSeq	exon	33457954	33458058	.	-	.	ID=id90;Parent=rna19;Dbxref=GeneID:100289574,Genbank:NR_109773.1,HGNC:HGNC:4872;gbkey=misc_RNA;gene=HERC2P4;product=hect domain and RLD 2 pseudogene 4;transcript_id=gi|564730717
NW_004929400.1	BestRefSeq	exon	33456947	33457049	.	-	.	ID=id91;Parent=rna19;Dbxref=GeneID:100289574,Genbank:NR_109773.1,HGNC:HGNC:4872;gbkey=misc_RNA;gene=HERC2P4;product=hect domain and RLD 2 pseudogene 4;transcript_id=gi|564730717
NW_004929400.1	BestRefSeq	exon	33451999	33452320	.	-	.	ID=id92;Parent=rna19;Dbxref=GeneID:100289574,Genbank:NR_109773.1,HGNC:HGNC:4872;gbkey=misc_RNA;gene=HERC2P4;product=hect domain and RLD 2 pseudogene 4;transcript_id=gi|564730717
NW_004929400.1	BestRefSeq	exon	33451720	33451849	.	-	.	ID=id93;Parent=rna19;Dbxref=GeneID:100289574,Genbank:NR_109773.1,HGNC:HGNC:4872;gbkey=misc_RNA;gene=HERC2P4;product=hect domain and RLD 2 pseudogene 4;transcript_id=gi|564730717
NW_004929400.1	BestRefSeq	exon	33451164	33451273	.	-	.	ID=id94;Parent=rna19;Dbxref=GeneID:100289574,Genbank:NR_109773.1,HGNC:HGNC:4872;gbkey=misc_RNA;gene=HERC2P4;product=hect domain and RLD 2 pseudogene 4;transcript_id=gi|564730717
NW_004929400.1	BestRefSeq	exon	33450494	33450665	.	-	.	ID=id95;Parent=rna19;Dbxref=GeneID:100289574,Genbank:NR_109773.1,HGNC:HGNC:4872;gbkey=misc_RNA;gene=HERC2P4;product=hect domain and RLD 2 pseudogene 4;transcript_id=gi|564730717
NW_004929400.1	BestRefSeq	exon	33449295	33449469	.	-	.	ID=id96;Parent=rna19;Dbxref=GeneID:100289574,Genbank:NR_109773.1,HGNC:HGNC:4872;gbkey=misc_RNA;gene=HERC2P4;product=hect domain and RLD 2 pseudogene 4;transcript_id=gi|564730717
NW_004929400.1	BestRefSeq	exon	33445925	33446098	.	-	.	ID=id97;Parent=rna19;Dbxref=GeneID:100289574,Genbank:NR_109773.1,HGNC:HGNC:4872;gbkey=misc_RNA;gene=HERC2P4;product=hect domain and RLD 2 pseudogene 4;transcript_id=gi|564730717
NW_004929400.1	BestRefSeq	exon	33445437	33445540	.	-	.	ID=id98;Parent=rna19;Dbxref=GeneID:100289574,Genbank:NR_109773.1,HGNC:HGNC:4872;gbkey=misc_RNA;gene=HERC2P4;product=hect domain and RLD 2 pseudogene 4;transcript_id=gi|564730717
NW_004929400.1	BestRefSeq	exon	33444288	33444438	.	-	.	ID=id99;Parent=rna19;Dbxref=GeneID:100289574,Genbank:NR_109773.1,HGNC:HGNC:4872;gbkey=misc_RNA;gene=HERC2P4;product=hect domain and RLD 2 pseudogene 4;transcript_id=gi|564730717
NW_004929400.1	BestRefSeq	exon	33441346	33441556	.	-	.	ID=id100;Parent=rna19;Dbxref=GeneID:100289574,Genbank:NR_109773.1,HGNC:HGNC:4872;gbkey=misc_RNA;gene=HERC2P4;product=hect domain and RLD 2 pseudogene 4;transcript_id=gi|564730717
NW_004929400.1	BestRefSeq	exon	33440940	33441072	.	-	.	ID=id101;Parent=rna19;Dbxref=GeneID:100289574,Genbank:NR_109773.1,HGNC:HGNC:4872;gbkey=misc_RNA;gene=HERC2P4;product=hect domain and RLD 2 pseudogene 4;transcript_id=gi|564730717
NW_004929400.1	BestRefSeq	exon	33440705	33440832	.	-	.	ID=id102;Parent=rna19;Dbxref=GeneID:100289574,Genbank:NR_109773.1,HGNC:HGNC:4872;gbkey=misc_RNA;gene=HERC2P4;product=hect domain and RLD 2 pseudogene 4;transcript_id=gi|564730717
NW_004929400.1	BestRefSeq	exon	33439923	33440612	.	-	.	ID=id103;Parent=rna19;Dbxref=GeneID:100289574,Genbank:NR_109773.1,HGNC:HGNC:4872;gbkey=misc_RNA;gene=HERC2P4;product=hect domain and RLD 2 pseudogene 4;transcript_id=gi|564730717
###
NW_004929400.1	Curated Genomic	gene	16475832	16498780	.	+	.	ID=gene252;Dbxref=GeneID:283955,HGNC:HGNC:30066;Name=PKD1P2;description=polycystic kidney disease 1 (autosomal dominant) pseudogene 2;gbkey=Gene;gene=PKD1P2;gene_synonym=HG2;pseudo=true
NW_004929400.1	BestRefSeq	gene	16477057	16515240	.	+	.	ID=gene253;Dbxref=GeneID:339044,HGNC:HGNC:30065;Name=PKD1P1;description=polycystic kidney disease 1 (autosomal dominant) pseudogene 1;gbkey=Gene;gene=PKD1P1;gene_synonym=HG1,NPIP;pseudo=true
NW_004929400.1	BestRefSeq	transcript	16477057	16515240	.	+	.	ID=rna20;Parent=gene253;Dbxref=GeneID:339044,Genbank:NR_036447.1,HGNC:HGNC:30065;Name=gi|301897821;Note=The RefSeq transcript has 45 substitutions%2C 4 non-frameshifting indels compared to this genomic sequence;exception=annotated by transcript or proteomic data;gbkey=misc_RNA;gene=PKD1P1;product=polycystic kidney disease 1 (autosomal dominant) pseudogene 1;transcript_id=gi|301897821
NW_004929400.1	BestRefSeq	exon	16477057	16477225	.	+	.	ID=id104;Parent=rna20;Dbxref=GeneID:339044,Genbank:NR_036447.1,HGNC:HGNC:30065;Note=The RefSeq transcript has 45 substitutions%2C 4 non-frameshifting indels compared to this genomic sequence;exception=annotated by transcript or proteomic data;gbkey=misc_RNA;gene=PKD1P1;product=polycystic kidney disease 1 (autosomal dominant) pseudogene 1;transcript_id=gi|301897821
NW_004929400.1	BestRefSeq	exon	16477344	16477527	.	+	.	ID=id105;Parent=rna20;Dbxref=GeneID:339044,Genbank:NR_036447.1,HGNC:HGNC:30065;Note=The RefSeq transcript has 45 substitutions%2C 4 non-frameshifting indels compared to this genomic sequence;exception=annotated by transcript or proteomic data;gbkey=misc_RNA;gene=PKD1P1;product=polycystic kidney disease 1 (autosomal dominant) pseudogene 1;transcript_id=gi|301897821
NW_004929400.1	BestRefSeq	exon	16478000	16478183	.	+	.	ID=id106;Parent=rna20;Dbxref=GeneID:339044,Genbank:NR_036447.1,HGNC:HGNC:30065;Note=The RefSeq transcript has 45 substitutions%2C 4 non-frameshifting indels compared to this genomic sequence;exception=annotated by transcript or proteomic data;gbkey=misc_RNA;gene=PKD1P1;product=polycystic kidney disease 1 (autosomal dominant) pseudogene 1;transcript_id=gi|301897821
NW_004929400.1	BestRefSeq	exon	16478372	16478487	.	+	.	ID=id107;Parent=rna20;Dbxref=GeneID:339044,Genbank:NR_036447.1,HGNC:HGNC:30065;Note=The RefSeq transcript has 45 substitutions%2C 4 non-frameshifting indels compared to this genomic sequence;exception=annotated by transcript or proteomic data;gbkey=misc_RNA;gene=PKD1P1;product=polycystic kidney disease 1 (autosomal dominant) pseudogene 1;transcript_id=gi|301897821
NW_004929400.1	BestRefSeq	exon	16478893	16479019	.	+	.	ID=id108;Parent=rna20;Dbxref=GeneID:339044,Genbank:NR_036447.1,HGNC:HGNC:30065;Note=The RefSeq transcript has 45 substitutions%2C 4 non-frameshifting indels compared to this genomic sequence;exception=annotated by transcript or proteomic data;gbkey=misc_RNA;gene=PKD1P1;product=polycystic kidney disease 1 (autosomal dominant) pseudogene 1;transcript_id=gi|301897821
NW_004929400.1	BestRefSeq	exon	16479375	16479622	.	+	.	ID=id109;Parent=rna20;Dbxref=GeneID:339044,Genbank:NR_036447.1,HGNC:HGNC:30065;Note=The RefSeq transcript has 45 substitutions%2C 4 non-frameshifting indels compared to this genomic sequence;exception=annotated by transcript or proteomic data;gbkey=misc_RNA;gene=PKD1P1;product=polycystic kidney disease 1 (autosomal dominant) pseudogene 1;transcript_id=gi|301897821
NW_004929400.1	BestRefSeq	exon	16480096	16480851	.	+	.	ID=id110;Parent=rna20;Dbxref=GeneID:339044,Genbank:NR_036447.1,HGNC:HGNC:30065;Note=The RefSeq transcript has 45 substitutions%2C 4 non-frameshifting indels compared to this genomic sequence;exception=annotated by transcript or proteomic data;gbkey=misc_RNA;gene=PKD1P1;product=polycystic kidney disease 1 (autosomal dominant) pseudogene 1;transcript_id=gi|301897821
NW_004929400.1	BestRefSeq	exon	16481751	16481882	.	+	.	ID=id111;Parent=rna20;Dbxref=GeneID:339044,Genbank:NR_036447.1,HGNC:HGNC:30065;Note=The RefSeq transcript has 45 substitutions%2C 4 non-frameshifting indels compared to this genomic sequence;exception=annotated by transcript or proteomic data;gbkey=misc_RNA;gene=PKD1P1;product=polycystic kidney disease 1 (autosomal dominant) pseudogene 1;transcript_id=gi|301897821
NW_004929400.1	BestRefSeq	exon	16482062	16482237	.	+	.	ID=id112;Parent=rna20;Dbxref=GeneID:339044,Genbank:NR_036447.1,HGNC:HGNC:30065;Note=The RefSeq transcript has 45 substitutions%2C 4 non-frameshifting indels compared to this genomic sequence;exception=annotated by transcript or proteomic data;gbkey=misc_RNA;gene=PKD1P1;product=polycystic kidney disease 1 (autosomal dominant) pseudogene 1;transcript_id=gi|301897821
NW_004929400.1	BestRefSeq	exon	16482571	16482704	.	+	.	ID=id113;Parent=rna20;Dbxref=GeneID:339044,Genbank:NR_036447.1,HGNC:HGNC:30065;Note=The RefSeq transcript has 45 substitutions%2C 4 non-frameshifting indels compared to this genomic sequence;exception=annotated by transcript or proteomic data;gbkey=misc_RNA;gene=PKD1P1;product=polycystic kidney disease 1 (autosomal dominant) pseudogene 1;transcript_id=gi|301897821
NW_004929400.1	BestRefSeq	exon	16488087	16488230	.	+	.	ID=id114;Parent=rna20;Dbxref=GeneID:339044,Genbank:NR_036447.1,HGNC:HGNC:30065;Note=The RefSeq transcript has 45 substitutions%2C 4 non-frameshifting indels compared to this genomic sequence;exception=annotated by transcript or proteomic data;gbkey=misc_RNA;gene=PKD1P1;product=polycystic kidney disease 1 (autosomal dominant) pseudogene 1;transcript_id=gi|301897821
NW_004929400.1	BestRefSeq	exon	16488358	16488637	.	+	.	ID=id115;Parent=rna20;Dbxref=GeneID:339044,Genbank:NR_036447.1,HGNC:HGNC:30065;Note=The RefSeq transcript has 45 substitutions%2C 4 non-frameshifting indels compared to this genomic sequence;exception=annotated by transcript or proteomic data;gbkey=misc_RNA;gene=PKD1P1;product=polycystic kidney disease 1 (autosomal dominant) pseudogene 1;transcript_id=gi|301897821
NW_004929400.1	BestRefSeq	exon	16488731	16488944	.	+	.	ID=id116;Parent=rna20;Dbxref=GeneID:339044,Genbank:NR_036447.1,HGNC:HGNC:30065;Note=The RefSeq transcript has 45 substitutions%2C 4 non-frameshifting indels compared to this genomic sequence;exception=annotated by transcript or proteomic data;gbkey=misc_RNA;gene=PKD1P1;product=polycystic kidney disease 1 (autosomal dominant) pseudogene 1;transcript_id=gi|301897821
NW_004929400.1	BestRefSeq	exon	16489011	16489170	.	+	.	ID=id117;Parent=rna20;Dbxref=GeneID:339044,Genbank:NR_036447.1,HGNC:HGNC:30065;Note=The RefSeq transcript has 45 substitutions%2C 4 non-frameshifting indels compared to this genomic sequence;exception=annotated by transcript or proteomic data;gbkey=misc_RNA;gene=PKD1P1;product=polycystic kidney disease 1 (autosomal dominant) pseudogene 1;transcript_id=gi|301897821
NW_004929400.1	BestRefSeq	exon	16489561	16489713	.	+	.	ID=id118;Parent=rna20;Dbxref=GeneID:339044,Genbank:NR_036447.1,HGNC:HGNC:30065;Note=The RefSeq transcript has 45 substitutions%2C 4 non-frameshifting indels compared to this genomic sequence;exception=annotated by transcript or proteomic data;gbkey=misc_RNA;gene=PKD1P1;product=polycystic kidney disease 1 (autosomal dominant) pseudogene 1;transcript_id=gi|301897821
NW_004929400.1	BestRefSeq	exon	16491308	16491452	.	+	.	ID=id119;Parent=rna20;Dbxref=GeneID:339044,Genbank:NR_036447.1,HGNC:HGNC:30065;Note=The RefSeq transcript has 45 substitutions%2C 4 non-frameshifting indels compared to this genomic sequence;exception=annotated by transcript or proteomic data;gbkey=misc_RNA;gene=PKD1P1;product=polycystic kidney disease 1 (autosomal dominant) pseudogene 1;transcript_id=gi|301897821
NW_004929400.1	BestRefSeq	exon	16492311	16492774	.	+	.	ID=id120;Parent=rna20;Dbxref=GeneID:339044,Genbank:NR_036447.1,HGNC:HGNC:30065;Note=The RefSeq transcript has 45 substitutions%2C 4 non-frameshifting indels compared to this genomic sequence;exception=annotated by transcript or proteomic data;gbkey=misc_RNA;gene=PKD1P1;product=polycystic kidney disease 1 (autosomal dominant) pseudogene 1;transcript_id=gi|301897821
NW_004929400.1	BestRefSeq	exon	16493223	16493379	.	+	.	ID=id121;Parent=rna20;Dbxref=GeneID:339044,Genbank:NR_036447.1,HGNC:HGNC:30065;Note=The RefSeq transcript has 45 substitutions%2C 4 non-frameshifting indels compared to this genomic sequence;exception=annotated by transcript or proteomic data;gbkey=misc_RNA;gene=PKD1P1;product=polycystic kidney disease 1 (autosomal dominant) pseudogene 1;transcript_id=gi|301897821
NW_004929400.1	BestRefSeq	exon	16493560	16493812	.	+	.	ID=id122;Parent=rna20;Dbxref=GeneID:339044,Genbank:NR_036447.1,HGNC:HGNC:30065;Note=The RefSeq transcript has 45 substitutions%2C 4 non-frameshifting indels compared to this genomic sequence;exception=annotated by transcript or proteomic data;gbkey=misc_RNA;gene=PKD1P1;product=polycystic kidney disease 1 (autosomal dominant) pseudogene 1;transcript_id=gi|301897821
NW_004929400.1	BestRefSeq	exon	16493937	16494132	.	+	.	ID=id123;Parent=rna20;Dbxref=GeneID:339044,Genbank:NR_036447.1,HGNC:HGNC:30065;Note=The RefSeq transcript has 45 substitutions%2C 4 non-frameshifting indels compared to this genomic sequence;exception=annotated by transcript or proteomic data;gbkey=misc_RNA;gene=PKD1P1;product=polycystic kidney disease 1 (autosomal dominant) pseudogene 1;transcript_id=gi|301897821
NW_004929400.1	BestRefSeq	exon	16495624	16495794	.	+	.	ID=id124;Parent=rna20;Dbxref=GeneID:339044,Genbank:NR_036447.1,HGNC:HGNC:30065;Note=The RefSeq transcript has 45 substitutions%2C 4 non-frameshifting indels compared to this genomic sequence;exception=annotated by transcript or proteomic data;gbkey=misc_RNA;gene=PKD1P1;product=polycystic kidney disease 1 (autosomal dominant) pseudogene 1;transcript_id=gi|301897821
NW_004929400.1	BestRefSeq	exon	16495881	16496024	.	+	.	ID=id125;Parent=rna20;Dbxref=GeneID:339044,Genbank:NR_036447.1,HGNC:HGNC:30065;Note=The RefSeq transcript has 45 substitutions%2C 4 non-frameshifting indels compared to this genomic sequence;exception=annotated by transcript or proteomic data;gbkey=misc_RNA;gene=PKD1P1;product=polycystic kidney disease 1 (autosomal dominant) pseudogene 1;transcript_id=gi|301897821
NW_004929400.1	BestRefSeq	exon	16496119	16496329	.	+	.	ID=id126;Parent=rna20;Dbxref=GeneID:339044,Genbank:NR_036447.1,HGNC:HGNC:30065;Note=The RefSeq transcript has 45 substitutions%2C 4 non-frameshifting indels compared to this genomic sequence;exception=annotated by transcript or proteomic data;gbkey=misc_RNA;gene=PKD1P1;product=polycystic kidney disease 1 (autosomal dominant) pseudogene 1;transcript_id=gi|301897821
NW_004929400.1	BestRefSeq	exon	16496420	16496546	.	+	.	ID=id127;Parent=rna20;Dbxref=GeneID:339044,Genbank:NR_036447.1,HGNC:HGNC:30065;Note=The RefSeq transcript has 45 substitutions%2C 4 non-frameshifting indels compared to this genomic sequence;exception=annotated by transcript or proteomic data;gbkey=misc_RNA;gene=PKD1P1;product=polycystic kidney disease 1 (autosomal dominant) pseudogene 1;transcript_id=gi|301897821
NW_004929400.1	BestRefSeq	exon	16498213	16498469	.	+	.	ID=id128;Parent=rna20;Dbxref=GeneID:339044,Genbank:NR_036447.1,HGNC:HGNC:30065;Note=The RefSeq transcript has 45 substitutions%2C 4 non-frameshifting indels compared to this genomic sequence;exception=annotated by transcript or proteomic data;gbkey=misc_RNA;gene=PKD1P1;product=polycystic kidney disease 1 (autosomal dominant) pseudogene 1;transcript_id=gi|301897821
NW_004929400.1	BestRefSeq	exon	16500640	16500725	.	+	.	ID=id129;Parent=rna20;Dbxref=GeneID:339044,Genbank:NR_036447.1,HGNC:HGNC:30065;Note=The RefSeq transcript has 45 substitutions%2C 4 non-frameshifting indels compared to this genomic sequence;exception=annotated by transcript or proteomic data;gbkey=misc_RNA;gene=PKD1P1;product=polycystic kidney disease 1 (autosomal dominant) pseudogene 1;transcript_id=gi|301897821
NW_004929400.1	BestRefSeq	exon	16504938	16505066	.	+	.	ID=id130;Parent=rna20;Dbxref=GeneID:339044,Genbank:NR_036447.1,HGNC:HGNC:30065;Note=The RefSeq transcript has 45 substitutions%2C 4 non-frameshifting indels compared to this genomic sequence;exception=annotated by transcript or proteomic data;gbkey=misc_RNA;gene=PKD1P1;product=polycystic kidney disease 1 (autosomal dominant) pseudogene 1;transcript_id=gi|301897821
NW_004929400.1	BestRefSeq	exon	16508668	16508767	.	+	.	ID=id131;Parent=rna20;Dbxref=GeneID:339044,Genbank:NR_036447.1,HGNC:HGNC:30065;Note=The RefSeq transcript has 45 substitutions%2C 4 non-frameshifting indels compared to this genomic sequence;exception=annotated by transcript or proteomic data;gbkey=misc_RNA;gene=PKD1P1;product=polycystic kidney disease 1 (autosomal dominant) pseudogene 1;transcript_id=gi|301897821
NW_004929400.1	BestRefSeq	exon	16508931	16509075	.	+	.	ID=id132;Parent=rna20;Dbxref=GeneID:339044,Genbank:NR_036447.1,HGNC:HGNC:30065;Note=The RefSeq transcript has 45 substitutions%2C 4 non-frameshifting indels compared to this genomic sequence;exception=annotated by transcript or proteomic data;gbkey=misc_RNA;gene=PKD1P1;product=polycystic kidney disease 1 (autosomal dominant) pseudogene 1;transcript_id=gi|301897821
NW_004929400.1	BestRefSeq	exon	16513329	16513364	.	+	.	ID=id133;Parent=rna20;Dbxref=GeneID:339044,Genbank:NR_036447.1,HGNC:HGNC:30065;Note=The RefSeq transcript has 45 substitutions%2C 4 non-frameshifting indels compared to this genomic sequence;exception=annotated by transcript or proteomic data;gbkey=misc_RNA;gene=PKD1P1;product=polycystic kidney disease 1 (autosomal dominant) pseudogene 1;transcript_id=gi|301897821
NW_004929400.1	BestRefSeq	exon	16514724	16515240	.	+	.	ID=id134;Parent=rna20;Dbxref=GeneID:339044,Genbank:NR_036447.1,HGNC:HGNC:30065;Note=The RefSeq transcript has 45 substitutions%2C 4 non-frameshifting indels compared to this genomic sequence;exception=annotated by transcript or proteomic data;gbkey=misc_RNA;gene=PKD1P1;product=polycystic kidney disease 1 (autosomal dominant) pseudogene 1;transcript_id=gi|301897821
###
NW_004929400.1	BestRefSeq	gene	34575811	34576245	.	-	.	ID=gene254;Dbxref=GeneID:390705;Name=LOC390705;description=protein phosphatase 2%2C regulatory subunit B''%2C beta pseudogene;gbkey=Gene;gene=LOC390705;pseudo=true
NW_004929400.1	BestRefSeq	transcript	34575811	34576245	.	-	.	ID=rna21;Parent=gene254;Dbxref=GeneID:390705,Genbank:NR_033866.1;Name=gi|299782609;Note=The RefSeq transcript has 1 substitution compared to this genomic sequence;exception=annotated by transcript or proteomic data;gbkey=misc_RNA;gene=LOC390705;product=protein phosphatase 2%2C regulatory subunit B''%2C beta pseudogene;transcript_id=gi|299782609
NW_004929400.1	BestRefSeq	exon	34575811	34576245	.	-	.	ID=id135;Parent=rna21;Dbxref=GeneID:390705,Genbank:NR_033866.1;Note=The RefSeq transcript has 1 substitution compared to this genomic sequence;exception=annotated by transcript or proteomic data;gbkey=misc_RNA;gene=LOC390705;product=protein phosphatase 2%2C regulatory subunit B''%2C beta pseudogene;transcript_id=gi|299782609
NW_004929400.1	Curated Genomic	gene	34575956	34576102	.	-	.	ID=gene255;Dbxref=GeneID:647208;Name=LOC647208;description=protein phosphatase 2%2C regulatory subunit B''%2C beta pseudogene;gbkey=Gene;gene=LOC647208;pseudo=true
###
NW_004929405.1	Curated Genomic	gene	17900606	17907863	.	+	.	ID=gene256;Dbxref=GeneID:653017,HGNC:HGNC:32408;Name=TBC1D3P3;description=TBC1 domain family member 3 pseudogene 3;gbkey=Gene;gene=TBC1D3P3;gene_synonym=USP6P1;pseudo=true
NW_004929405.1	Curated Genomic	gene	17901971	17907863	.	+	.	ID=gene257;Dbxref=GeneID:100631253,HGNC:HGNC:32409;Name=TBC1D3P4;description=TBC1 domain family member 3 pseudogene 4;gbkey=Gene;gene=TBC1D3P4;gene_synonym=USP6P2;pseudo=true
###
NW_004929405.1	BestRefSeq	gene	19922096	19939736	.	+	.	ID=gene258;Dbxref=GeneID:162632,HGNC:HGNC:43570;Name=USP32P1;description=ubiquitin specific peptidase 32 pseudogene 1;gbkey=Gene;gene=USP32P1;pseudo=true
NW_004929405.1	BestRefSeq	transcript	19922096	19939736	.	+	.	ID=rna22;Parent=gene258;Dbxref=GeneID:162632,Genbank:NR_003190.2,HGNC:HGNC:43570;Name=gi|166091467;Note=The RefSeq transcript has 53 substitutions%2C 3 non-frameshifting indels compared to this genomic sequence;exception=annotated by transcript or proteomic data;gbkey=misc_RNA;gene=USP32P1;product=ubiquitin specific peptidase 32 pseudogene 1;transcript_id=gi|166091467
NW_004929405.1	BestRefSeq	exon	19922096	19922326	.	+	.	ID=id136;Parent=rna22;Dbxref=GeneID:162632,Genbank:NR_003190.2,HGNC:HGNC:43570;Note=The RefSeq transcript has 53 substitutions%2C 3 non-frameshifting indels compared to this genomic sequence;exception=annotated by transcript or proteomic data;gbkey=misc_RNA;gene=USP32P1;product=ubiquitin specific peptidase 32 pseudogene 1;transcript_id=gi|166091467
NW_004929405.1	BestRefSeq	exon	19923139	19923338	.	+	.	ID=id137;Parent=rna22;Dbxref=GeneID:162632,Genbank:NR_003190.2,HGNC:HGNC:43570;Note=The RefSeq transcript has 53 substitutions%2C 3 non-frameshifting indels compared to this genomic sequence;exception=annotated by transcript or proteomic data;gbkey=misc_RNA;gene=USP32P1;product=ubiquitin specific peptidase 32 pseudogene 1;transcript_id=gi|166091467
NW_004929405.1	BestRefSeq	exon	19927026	19927252	.	+	.	ID=id138;Parent=rna22;Dbxref=GeneID:162632,Genbank:NR_003190.2,HGNC:HGNC:43570;Note=The RefSeq transcript has 53 substitutions%2C 3 non-frameshifting indels compared to this genomic sequence;exception=annotated by transcript or proteomic data;gbkey=misc_RNA;gene=USP32P1;product=ubiquitin specific peptidase 32 pseudogene 1;transcript_id=gi|166091467
NW_004929405.1	BestRefSeq	exon	19931240	19931431	.	+	.	ID=id139;Parent=rna22;Dbxref=GeneID:162632,Genbank:NR_003190.2,HGNC:HGNC:43570;Note=The RefSeq transcript has 53 substitutions%2C 3 non-frameshifting indels compared to this genomic sequence;exception=annotated by transcript or proteomic data;gbkey=misc_RNA;gene=USP32P1;product=ubiquitin specific peptidase 32 pseudogene 1;transcript_id=gi|166091467
NW_004929405.1	BestRefSeq	exon	19933439	19933727	.	+	.	ID=id140;Parent=rna22;Dbxref=GeneID:162632,Genbank:NR_003190.2,HGNC:HGNC:43570;Note=The RefSeq transcript has 53 substitutions%2C 3 non-frameshifting indels compared to this genomic sequence;exception=annotated by transcript or proteomic data;gbkey=misc_RNA;gene=USP32P1;product=ubiquitin specific peptidase 32 pseudogene 1;transcript_id=gi|166091467
NW_004929405.1	BestRefSeq	exon	19935164	19935589	.	+	.	ID=id141;Parent=rna22;Dbxref=GeneID:162632,Genbank:NR_003190.2,HGNC:HGNC:43570;Note=The RefSeq transcript has 53 substitutions%2C 3 non-frameshifting indels compared to this genomic sequence;exception=annotated by transcript or proteomic data;gbkey=misc_RNA;gene=USP32P1;product=ubiquitin specific peptidase 32 pseudogene 1;transcript_id=gi|166091467
NW_004929405.1	BestRefSeq	exon	19936261	19936353	.	+	.	ID=id142;Parent=rna22;Dbxref=GeneID:162632,Genbank:NR_003190.2,HGNC:HGNC:43570;Note=The RefSeq transcript has 53 substitutions%2C 3 non-frameshifting indels compared to this genomic sequence;exception=annotated by transcript or proteomic data;gbkey=misc_RNA;gene=USP32P1;product=ubiquitin specific peptidase 32 pseudogene 1;transcript_id=gi|166091467
NW_004929405.1	BestRefSeq	exon	19937490	19939736	.	+	.	ID=id143;Parent=rna22;Dbxref=GeneID:162632,Genbank:NR_003190.2,HGNC:HGNC:43570;Note=The RefSeq transcript has 53 substitutions%2C 3 non-frameshifting indels compared to this genomic sequence;exception=annotated by transcript or proteomic data;gbkey=misc_RNA;gene=USP32P1;product=ubiquitin specific peptidase 32 pseudogene 1;transcript_id=gi|166091467
NW_004929405.1	Curated Genomic	gene	19931239	19939727	.	+	.	ID=gene259;Dbxref=GeneID:347716,HGNC:HGNC:43576;Name=USP32P3;description=ubiquitin specific peptidase 32 pseudogene 3;gbkey=Gene;gene=USP32P3;pseudo=true
###
NW_004929405.1	Curated Genomic	gene	16355026	16358178	.	-	.	ID=gene260;Dbxref=GeneID:339186,HGNC:HGNC:50722;Name=KRT17P4;description=keratin 17 pseudogene 4;gbkey=Gene;gene=KRT17P4;pseudo=true
NW_004929405.1	BestRefSeq	gene	16355027	16358179	.	-	.	ID=gene261;Dbxref=GeneID:339240,HGNC:HGNC:50723;Name=KRT17P5;description=keratin 17 pseudogene 5;gbkey=Gene;gene=KRT17P5;pseudo=true
NW_004929405.1	BestRefSeq	transcript	16355027	16358179	.	-	.	ID=rna23;Parent=gene261;Dbxref=GeneID:339240,Genbank:NR_001443.1,HGNC:HGNC:50723;Name=gi|30911113;Note=The RefSeq transcript has 27 substitutions%2C 3 non-frameshifting indels compared to this genomic sequence;exception=annotated by transcript or proteomic data;gbkey=misc_RNA;gene=KRT17P5;product=keratin 17 pseudogene 5;transcript_id=gi|30911113
NW_004929405.1	BestRefSeq	exon	16355027	16358179	.	-	.	ID=id144;Parent=rna23;Dbxref=GeneID:339240,Genbank:NR_001443.1,HGNC:HGNC:50723;Note=The RefSeq transcript has 27 substitutions%2C 3 non-frameshifting indels compared to this genomic sequence;exception=annotated by transcript or proteomic data;gbkey=misc_RNA;gene=KRT17P5;product=keratin 17 pseudogene 5;transcript_id=gi|30911113
###
NW_004929407.1	Curated Genomic	gene	19353815	19354095	.	+	.	ID=gene262;Dbxref=GeneID:106480693,HGNC:HGNC:46215;Name=RN7SL199P;description=RNA%2C 7SL%2C cytoplasmic 199%2C pseudogene;gbkey=Gene;gene=RN7SL199P;pseudo=true
NW_004929407.1	Curated Genomic	gene	19353815	19354095	.	+	.	ID=gene263;Dbxref=GeneID:106481760,HGNC:HGNC:46672;Name=RN7SL656P;description=RNA%2C 7SL%2C cytoplasmic 656%2C pseudogene;gbkey=Gene;gene=RN7SL656P;pseudo=true
###
NW_004929422.1	BestRefSeq	gene	89809	98004	.	-	.	ID=gene264;Dbxref=GeneID:389834;Name=LOC389834;description=ankyrin repeat domain 57 pseudogene;gbkey=Gene;gene=LOC389834;pseudo=true
NW_004929422.1	BestRefSeq	transcript	89809	98004	.	-	.	ID=rna24;Parent=gene264;Dbxref=GeneID:389834,Genbank:NR_027420.1;Name=gi|225903387;Note=The RefSeq transcript has 84 substitutions%2C 7 non-frameshifting indels compared to this genomic sequence;exception=annotated by transcript or proteomic data;gbkey=misc_RNA;gene=LOC389834;product=ankyrin repeat domain 57 pseudogene;transcript_id=gi|225903387
NW_004929422.1	BestRefSeq	exon	89809	98004	.	-	.	ID=id145;Parent=rna24;Dbxref=GeneID:389834,Genbank:NR_027420.1;Note=The RefSeq transcript has 84 substitutions%2C 7 non-frameshifting indels compared to this genomic sequence;exception=annotated by transcript or proteomic data;gbkey=misc_RNA;gene=LOC389834;product=ankyrin repeat domain 57 pseudogene;transcript_id=gi|225903387
NW_004929422.1	Curated Genomic	gene	95993	97301	.	-	.	ID=gene265;Dbxref=GeneID:100419957;Name=LOC100419957;description=ankyrin repeat domain 57 pseudogene;gbkey=Gene;gene=LOC100419957;pseudo=true
###
NW_004929429.1	Curated Genomic	gene	3625679	3627567	.	-	.	ID=gene266;Dbxref=GeneID:729450,HGNC:HGNC:35197;Name=SUSD2P2;description=sushi domain containing 2 pseudogene 2;gbkey=Gene;gene=SUSD2P2;pseudo=true
NW_004929429.1	Curated Genomic	gene	3625679	3627567	.	-	.	ID=gene267;Dbxref=GeneID:729568,HGNC:HGNC:33889;Name=SUSD2P1;description=sushi domain containing 2 pseudogene 1;gbkey=Gene;gene=SUSD2P1;pseudo=true
###
NW_004929429.1	Curated Genomic	gene	1913107	1918994	.	-	.	ID=gene268;Dbxref=GeneID:653590,HGNC:HGNC:33427;Name=GGTLC5P;description=gamma-glutamyltransferase light chain 5 pseudogene;gbkey=Gene;gene=GGTLC5P;gene_synonym=GGT;pseudo=true
NW_004929429.1	BestRefSeq	gene	1913140	1931410	.	-	.	ID=gene269;Dbxref=GeneID:2679,HGNC:HGNC:4252;Name=GGT3P;description=gamma-glutamyltransferase 3 pseudogene;gbkey=Gene;gene=GGT3P;gene_synonym=GGT3;pseudo=true
NW_004929429.1	BestRefSeq	transcript	1913140	1931410	.	-	.	ID=rna25;Parent=gene269;Dbxref=GeneID:2679,Genbank:NR_003267.1,HGNC:HGNC:4252;Name=gi|117940050;gbkey=misc_RNA;gene=GGT3P;product=gamma-glutamyltransferase 3 pseudogene;transcript_id=gi|117940050
NW_004929429.1	BestRefSeq	exon	1931222	1931410	.	-	.	ID=id146;Parent=rna25;Dbxref=GeneID:2679,Genbank:NR_003267.1,HGNC:HGNC:4252;gbkey=misc_RNA;gene=GGT3P;product=gamma-glutamyltransferase 3 pseudogene;transcript_id=gi|117940050
NW_004929429.1	BestRefSeq	exon	1930508	1930678	.	-	.	ID=id147;Parent=rna25;Dbxref=GeneID:2679,Genbank:NR_003267.1,HGNC:HGNC:4252;gbkey=misc_RNA;gene=GGT3P;product=gamma-glutamyltransferase 3 pseudogene;transcript_id=gi|117940050
NW_004929429.1	BestRefSeq	exon	1927194	1927328	.	-	.	ID=id148;Parent=rna25;Dbxref=GeneID:2679,Genbank:NR_003267.1,HGNC:HGNC:4252;gbkey=misc_RNA;gene=GGT3P;product=gamma-glutamyltransferase 3 pseudogene;transcript_id=gi|117940050
NW_004929429.1	BestRefSeq	exon	1926980	1927060	.	-	.	ID=id149;Parent=rna25;Dbxref=GeneID:2679,Genbank:NR_003267.1,HGNC:HGNC:4252;gbkey=misc_RNA;gene=GGT3P;product=gamma-glutamyltransferase 3 pseudogene;transcript_id=gi|117940050
NW_004929429.1	BestRefSeq	exon	1921590	1921782	.	-	.	ID=id150;Parent=rna25;Dbxref=GeneID:2679,Genbank:NR_003267.1,HGNC:HGNC:4252;gbkey=misc_RNA;gene=GGT3P;product=gamma-glutamyltransferase 3 pseudogene;transcript_id=gi|117940050
NW_004929429.1	BestRefSeq	exon	1921040	1921197	.	-	.	ID=id151;Parent=rna25;Dbxref=GeneID:2679,Genbank:NR_003267.1,HGNC:HGNC:4252;gbkey=misc_RNA;gene=GGT3P;product=gamma-glutamyltransferase 3 pseudogene;transcript_id=gi|117940050
NW_004929429.1	BestRefSeq	exon	1918841	1918990	.	-	.	ID=id152;Parent=rna25;Dbxref=GeneID:2679,Genbank:NR_003267.1,HGNC:HGNC:4252;gbkey=misc_RNA;gene=GGT3P;product=gamma-glutamyltransferase 3 pseudogene;transcript_id=gi|117940050
NW_004929429.1	BestRefSeq	exon	1918181	1918317	.	-	.	ID=id153;Parent=rna25;Dbxref=GeneID:2679,Genbank:NR_003267.1,HGNC:HGNC:4252;gbkey=misc_RNA;gene=GGT3P;product=gamma-glutamyltransferase 3 pseudogene;transcript_id=gi|117940050
NW_004929429.1	BestRefSeq	exon	1914493	1914680	.	-	.	ID=id154;Parent=rna25;Dbxref=GeneID:2679,Genbank:NR_003267.1,HGNC:HGNC:4252;gbkey=misc_RNA;gene=GGT3P;product=gamma-glutamyltransferase 3 pseudogene;transcript_id=gi|117940050
NW_004929429.1	BestRefSeq	exon	1914134	1914260	.	-	.	ID=id155;Parent=rna25;Dbxref=GeneID:2679,Genbank:NR_003267.1,HGNC:HGNC:4252;gbkey=misc_RNA;gene=GGT3P;product=gamma-glutamyltransferase 3 pseudogene;transcript_id=gi|117940050
NW_004929429.1	BestRefSeq	exon	1913919	1914031	.	-	.	ID=id156;Parent=rna25;Dbxref=GeneID:2679,Genbank:NR_003267.1,HGNC:HGNC:4252;gbkey=misc_RNA;gene=GGT3P;product=gamma-glutamyltransferase 3 pseudogene;transcript_id=gi|117940050
NW_004929429.1	BestRefSeq	exon	1913724	1913837	.	-	.	ID=id157;Parent=rna25;Dbxref=GeneID:2679,Genbank:NR_003267.1,HGNC:HGNC:4252;gbkey=misc_RNA;gene=GGT3P;product=gamma-glutamyltransferase 3 pseudogene;transcript_id=gi|117940050
NW_004929429.1	BestRefSeq	exon	1913140	1913419	.	-	.	ID=id158;Parent=rna25;Dbxref=GeneID:2679,Genbank:NR_003267.1,HGNC:HGNC:4252;gbkey=misc_RNA;gene=GGT3P;product=gamma-glutamyltransferase 3 pseudogene;transcript_id=gi|117940050
###
NW_004929430.1	Curated Genomic	gene	1086332	1088717	.	+	.	ID=gene270;Dbxref=GeneID:100132173,HGNC:HGNC:42017;Name=PPP1R26P3;description=protein phosphatase 1 regulatory subunit 26 pseudogene 3;gbkey=Gene;gene=PPP1R26P3;gene_synonym=KIAA0649P3;pseudo=true
NW_004929430.1	Curated Genomic	gene	1086332	1088717	.	+	.	ID=gene271;Dbxref=GeneID:100133040,HGNC:HGNC:42019;Name=PPP1R26P5;description=protein phosphatase 1 regulatory subunit 26 pseudogene 5;gbkey=Gene;gene=PPP1R26P5;gene_synonym=KIAA0649P5;pseudo=true
###
NW_004929430.1	Curated Genomic	gene	1012844	1015051	.	+	.	ID=gene272;Dbxref=GeneID:386610,HGNC:HGNC:51449;Name=E2F6P1;description=E2F transcription factor 6 pseudogene 1;gbkey=Gene;gene=E2F6P1;pseudo=true
NW_004929430.1	Curated Genomic	gene	1012844	1015051	.	+	.	ID=gene273;Dbxref=GeneID:100420178,HGNC:HGNC:51451;Name=E2F6P3;description=E2F transcription factor 6 pseudogene 3;gbkey=Gene;gene=E2F6P3;pseudo=true
###
NW_004929430.1	Curated Genomic	gene	1290355	1290592	.	-	.	ID=gene274;Dbxref=GeneID:106479123,HGNC:HGNC:45787;Name=RN7SKP63;description=RNA%2C 7SK small nuclear pseudogene 63;gbkey=Gene;gene=RN7SKP63;pseudo=true
NW_004929430.1	Curated Genomic	gene	1290355	1290592	.	-	.	ID=gene275;Dbxref=GeneID:106479153,HGNC:HGNC:45855;Name=RN7SKP131;description=RNA%2C 7SK small nuclear pseudogene 131;gbkey=Gene;gene=RN7SKP131;pseudo=true
###
NW_004929430.1	Curated Genomic	gene	1290355	1290592	.	-	.	ID=gene276;Dbxref=GeneID:106479123,HGNC:HGNC:45787;Name=RN7SKP63;description=RNA%2C 7SK small nuclear pseudogene 63;gbkey=Gene;gene=RN7SKP63;pseudo=true
NW_004929430.1	Curated Genomic	gene	1290355	1290592	.	-	.	ID=gene277;Dbxref=GeneID:106480474,HGNC:HGNC:45945;Name=RN7SKP221;description=RNA%2C 7SK small nuclear pseudogene 221;gbkey=Gene;gene=RN7SKP221;pseudo=true
###
NW_004929439.1	Curated Genomic	gene	11091061	11094871	.	-	.	ID=gene278;Dbxref=GeneID:791095;Name=LOC791095;description=ornithine aminotransferase pseudogene;gbkey=Gene;gene=LOC791095;pseudo=true
NW_004929439.1	Curated Genomic	gene	11091061	11094871	.	-	.	ID=gene279;Dbxref=GeneID:101060049;Name=LOC101060049;description=ornithine aminotransferase%2C mitochondrial-like;gbkey=Gene;gene=LOC101060049;pseudo=true
###
NW_004929444.1	Curated Genomic	gene	11919129	11919359	.	-	.	ID=gene280;Dbxref=GeneID:100861435,HGNC:HGNC:38735;Name=SRIP3;description=sorcin pseudogene 3;gbkey=Gene;gene=SRIP3;pseudo=true
NW_004929444.1	Curated Genomic	gene	11919172	11919403	.	-	.	ID=gene281;Dbxref=GeneID:100499485,HGNC:HGNC:38734;Name=SRIP2;description=sorcin pseudogene 2;gbkey=Gene;gene=SRIP2;pseudo=true
###
NW_004929444.1	Curated Genomic	gene	26512574	26513635	.	-	.	ID=gene282;Dbxref=GeneID:728493,HGNC:HGNC:32345;Name=DPPA3P1;description=developmental pluripotency associated 3 pseudogene 1;gbkey=Gene;gene=DPPA3P1;pseudo=true
NW_004929444.1	Curated Genomic	gene	26512574	26513635	.	-	.	ID=gene283;Dbxref=GeneID:101060236;Name=LOC101060236;description=developmental pluripotency associated 3 pseudogene;gbkey=Gene;gene=LOC101060236;pseudo=true
###
