# Supplementary material for: Evaluation of GRCh38 and de novo haploid genome assemblies demonstrates the enduring quality of the reference assembly
Source: Genome Res. 2017 May;27(5):849–64. doi: 10.1101/gr.213611.116 (PMC5411779; doi:10.1101/gr.213611.116)
Supplement: Supplemental Material [file supp_gr.213611.116_Supplemental_GFF3_S2.tar.gz]

Archive with 22 entries (21 files):
- .
- ./GCA_000983455.2.Overlapping_RefSeqs_with_multiple_gene_ids.gff3
- ./GCA_000983455.2.Overlapping_pseudogenes.gff3
- ./GCA_000983455.2.Splign_placement_conflicts_with_known_high_quality_evidence.gff3
- ./GCA_000983465.1.Overlapping_RefSeqs_with_multiple_gene_ids.gff3
- ./GCA_000983465.1.Overlapping_pseudogenes.gff3
- ./GCA_000983465.1.Splign_placement_conflicts_with_known_high_quality_evidence.gff3
- ./GCA_000983475.1.Overlapping_RefSeqs_with_multiple_gene_ids.gff3
- ./GCA_000983475.1.Overlapping_pseudogenes.gff3
- ./GCA_000983475.1.Splign_placement_conflicts_with_known_high_quality_evidence.gff3
- ./GCA_001015355.1.Overlapping_RefSeqs_with_multiple_gene_ids.gff3
- ./GCA_001015355.1.Overlapping_pseudogenes.gff3
- ./GCA_001015355.1.Splign_placement_conflicts_with_known_high_quality_evidence.gff3
- ./GCA_001015385.3.Overlapping_RefSeqs_with_multiple_gene_ids.gff3
- ./GCA_001015385.3.Overlapping_pseudogenes.gff3
- ./GCA_001015385.3.Splign_placement_conflicts_with_known_high_quality_evidence.gff3
- ./GCF_000001405.26.Overlapping_RefSeqs_with_multiple_gene_ids.gff3
- ./GCF_000001405.26.Overlapping_pseudogenes.gff3
- ./GCF_000001405.26.Splign_placement_conflicts_with_known_high_quality_evidence.gff3
- ./GCF_000306695.2.Overlapping_RefSeqs_with_multiple_gene_ids.gff3
- ./GCF_000306695.2.Overlapping_pseudogenes.gff3
- ./GCF_000306695.2.Splign_placement_conflicts_with_known_high_quality_evidence.gff3
