# Supplementary material for: Evaluation of GRCh38 and de novo haploid genome assemblies demonstrates the enduring quality of the reference assembly
Source: Genome Res. 2017 May;27(5):849–64. doi: 10.1101/gr.213611.116 (PMC5411779; doi:10.1101/gr.213611.116)
Supplement: Supplemental Material [file supp_gr.213611.116_Supplemental_GFF3_S2.tar.gz › ./GCA_000983455.2.Overlapping_RefSeqs_with_multiple_gene_ids.gff3]

##gff-version 3
#!gff-spec-version 1.21
#!processor NCBI annotwriter
LBHZ02000001.1	BestRefSeq	gene	9240281	9245563	.	-	.	ID=gene0;Dbxref=GeneID:1915,HGNC:HGNC:3189,HPRD:00559,MIM:130590;Name=EEF1A1;description=eukaryotic translation elongation factor 1 alpha 1;gbkey=Gene;gene=EEF1A1;gene_synonym=CCS-3,CCS3,EE1A1,EEF-1,EEF1A,eEF1A-1,EF-Tu,EF1A,GRAF-1EF,HNGC:16303,LENG7,PTI1
LBHZ02000001.1	BestRefSeq	mRNA	9240281	9245563	.	-	.	ID=rna0;Parent=gene0;Dbxref=GeneID:1915,Genbank:NM_001402.5,HGNC:HGNC:3189,HPRD:00559,MIM:130590;Name=gi|83367078;Note=The RefSeq transcript has 2 substitutions compared to this genomic sequence;exception=annotated by transcript or proteomic data;gbkey=mRNA;gene=EEF1A1;product=eukaryotic translation elongation factor 1 alpha 1;transcript_id=gi|83367078
LBHZ02000001.1	BestRefSeq	exon	9245531	9245563	.	-	.	ID=id0;Parent=rna0;Dbxref=GeneID:1915,Genbank:NM_001402.5,HGNC:HGNC:3189,HPRD:00559,MIM:130590;Note=The RefSeq transcript has 2 substitutions compared to this genomic sequence;exception=annotated by transcript or proteomic data;gbkey=mRNA;gene=EEF1A1;product=eukaryotic translation elongation factor 1 alpha 1;transcript_id=gi|83367078
LBHZ02000001.1	BestRefSeq	exon	9244414	9244587	.	-	.	ID=id1;Parent=rna0;Dbxref=GeneID:1915,Genbank:NM_001402.5,HGNC:HGNC:3189,HPRD:00559,MIM:130590;Note=The RefSeq transcript has 2 substitutions compared to this genomic sequence;exception=annotated by transcript or proteomic data;gbkey=mRNA;gene=EEF1A1;product=eukaryotic translation elongation factor 1 alpha 1;transcript_id=gi|83367078
LBHZ02000001.1	BestRefSeq	exon	9243868	9244047	.	-	.	ID=id2;Parent=rna0;Dbxref=GeneID:1915,Genbank:NM_001402.5,HGNC:HGNC:3189,HPRD:00559,MIM:130590;Note=The RefSeq transcript has 2 substitutions compared to this genomic sequence;exception=annotated by transcript or proteomic data;gbkey=mRNA;gene=EEF1A1;product=eukaryotic translation elongation factor 1 alpha 1;transcript_id=gi|83367078
LBHZ02000001.1	BestRefSeq	exon	9243463	9243759	.	-	.	ID=id3;Parent=rna0;Dbxref=GeneID:1915,Genbank:NM_001402.5,HGNC:HGNC:3189,HPRD:00559,MIM:130590;Note=The RefSeq transcript has 2 substitutions compared to this genomic sequence;exception=annotated by transcript or proteomic data;gbkey=mRNA;gene=EEF1A1;product=eukaryotic translation elongation factor 1 alpha 1;transcript_id=gi|83367078
LBHZ02000001.1	BestRefSeq	exon	9243229	9243379	.	-	.	ID=id4;Parent=rna0;Dbxref=GeneID:1915,Genbank:NM_001402.5,HGNC:HGNC:3189,HPRD:00559,MIM:130590;Note=The RefSeq transcript has 2 substitutions compared to this genomic sequence;exception=annotated by transcript or proteomic data;gbkey=mRNA;gene=EEF1A1;product=eukaryotic translation elongation factor 1 alpha 1;transcript_id=gi|83367078
LBHZ02000001.1	BestRefSeq	exon	9242885	9243141	.	-	.	ID=id5;Parent=rna0;Dbxref=GeneID:1915,Genbank:NM_001402.5,HGNC:HGNC:3189,HPRD:00559,MIM:130590;Note=The RefSeq transcript has 2 substitutions compared to this genomic sequence;exception=annotated by transcript or proteomic data;gbkey=mRNA;gene=EEF1A1;product=eukaryotic translation elongation factor 1 alpha 1;transcript_id=gi|83367078
LBHZ02000001.1	BestRefSeq	exon	9242561	9242795	.	-	.	ID=id6;Parent=rna0;Dbxref=GeneID:1915,Genbank:NM_001402.5,HGNC:HGNC:3189,HPRD:00559,MIM:130590;Note=The RefSeq transcript has 2 substitutions compared to this genomic sequence;exception=annotated by transcript or proteomic data;gbkey=mRNA;gene=EEF1A1;product=eukaryotic translation elongation factor 1 alpha 1;transcript_id=gi|83367078
LBHZ02000001.1	BestRefSeq	exon	9240281	9242465	.	-	.	ID=id7;Parent=rna0;Dbxref=GeneID:1915,Genbank:NM_001402.5,HGNC:HGNC:3189,HPRD:00559,MIM:130590;Note=The RefSeq transcript has 2 substitutions compared to this genomic sequence;exception=annotated by transcript or proteomic data;gbkey=mRNA;gene=EEF1A1;product=eukaryotic translation elongation factor 1 alpha 1;transcript_id=gi|83367078
LBHZ02000001.1	BestRefSeq	CDS	9244414	9244557	.	-	0	ID=cds0;Parent=rna0;Dbxref=GeneID:1915,Genbank:NP_001393.1,HGNC:HGNC:3189,HPRD:00559,MIM:130590;Name=NP_001393.1;gbkey=CDS;gene=EEF1A1;product=elongation factor 1-alpha 1;protein_id=NP_001393.1
LBHZ02000001.1	BestRefSeq	CDS	9243868	9244047	.	-	0	ID=cds0;Parent=rna0;Dbxref=GeneID:1915,Genbank:NP_001393.1,HGNC:HGNC:3189,HPRD:00559,MIM:130590;Name=NP_001393.1;gbkey=CDS;gene=EEF1A1;product=elongation factor 1-alpha 1;protein_id=NP_001393.1
LBHZ02000001.1	BestRefSeq	CDS	9243463	9243759	.	-	0	ID=cds0;Parent=rna0;Dbxref=GeneID:1915,Genbank:NP_001393.1,HGNC:HGNC:3189,HPRD:00559,MIM:130590;Name=NP_001393.1;gbkey=CDS;gene=EEF1A1;product=elongation factor 1-alpha 1;protein_id=NP_001393.1
LBHZ02000001.1	BestRefSeq	CDS	9243229	9243379	.	-	0	ID=cds0;Parent=rna0;Dbxref=GeneID:1915,Genbank:NP_001393.1,HGNC:HGNC:3189,HPRD:00559,MIM:130590;Name=NP_001393.1;gbkey=CDS;gene=EEF1A1;product=elongation factor 1-alpha 1;protein_id=NP_001393.1
LBHZ02000001.1	BestRefSeq	CDS	9242885	9243141	.	-	2	ID=cds0;Parent=rna0;Dbxref=GeneID:1915,Genbank:NP_001393.1,HGNC:HGNC:3189,HPRD:00559,MIM:130590;Name=NP_001393.1;gbkey=CDS;gene=EEF1A1;product=elongation factor 1-alpha 1;protein_id=NP_001393.1
LBHZ02000001.1	BestRefSeq	CDS	9242561	9242795	.	-	0	ID=cds0;Parent=rna0;Dbxref=GeneID:1915,Genbank:NP_001393.1,HGNC:HGNC:3189,HPRD:00559,MIM:130590;Name=NP_001393.1;gbkey=CDS;gene=EEF1A1;product=elongation factor 1-alpha 1;protein_id=NP_001393.1
LBHZ02000001.1	BestRefSeq	CDS	9242341	9242465	.	-	2	ID=cds0;Parent=rna0;Dbxref=GeneID:1915,Genbank:NP_001393.1,HGNC:HGNC:3189,HPRD:00559,MIM:130590;Name=NP_001393.1;gbkey=CDS;gene=EEF1A1;product=elongation factor 1-alpha 1;protein_id=NP_001393.1
LBHZ02000001.1	BestRefSeq	gene	9242776	9242969	.	-	.	ID=gene1;Dbxref=GeneID:106635683,HGNC:HGNC:51406;Name=SNORD141A;description=small nucleolar RNA%2C C/D box 141A;gbkey=Gene;gene=SNORD141A
LBHZ02000001.1	BestRefSeq	ncRNA	9242776	9242969	.	-	.	ID=rna1;Parent=gene1;Dbxref=GeneID:106635683,Genbank:NR_132980.1,HGNC:HGNC:51406;Name=gi|936976787;gbkey=ncRNA;gene=SNORD141A;ncrna_class=snoRNA;product=small nucleolar RNA%2C C/D box 141A;transcript_id=gi|936976787
LBHZ02000001.1	BestRefSeq	exon	9242885	9242969	.	-	.	ID=id8;Parent=rna1;Dbxref=GeneID:106635683,Genbank:NR_132980.1,HGNC:HGNC:51406;gbkey=ncRNA;gene=SNORD141A;ncrna_class=snoRNA;product=small nucleolar RNA%2C C/D box 141A;transcript_id=gi|936976787
LBHZ02000001.1	BestRefSeq	exon	9242776	9242795	.	-	.	ID=id9;Parent=rna1;Dbxref=GeneID:106635683,Genbank:NR_132980.1,HGNC:HGNC:51406;gbkey=ncRNA;gene=SNORD141A;ncrna_class=snoRNA;product=small nucleolar RNA%2C C/D box 141A;transcript_id=gi|936976787
###
LBHZ02000001.1	BestRefSeq	gene	9242776	9242969	.	-	.	ID=gene2;Dbxref=GeneID:106635684,HGNC:HGNC:51407;Name=SNORD141B;description=small nucleolar RNA%2C C/D box 141B;gbkey=Gene;gene=SNORD141B
LBHZ02000001.1	BestRefSeq	gene	9242776	9242969	.	-	.	ID=gene3;Dbxref=GeneID:106635683,HGNC:HGNC:51406;Name=SNORD141A;description=small nucleolar RNA%2C C/D box 141A;gbkey=Gene;gene=SNORD141A
LBHZ02000001.1	BestRefSeq	ncRNA	9242776	9242969	.	-	.	ID=rna2;Parent=gene2;Dbxref=GeneID:106635683,Genbank:NR_132980.1,GeneID:106635684,HGNC:HGNC:51407;Name=gi|936976787;gbkey=ncRNA;gene=SNORD141B;ncrna_class=snoRNA;product=small nucleolar RNA%2C C/D box 141A;transcript_id=gi|936976787
LBHZ02000001.1	BestRefSeq	exon	9242885	9242969	.	-	.	ID=id10;Parent=rna2;Dbxref=GeneID:106635683,Genbank:NR_132980.1,GeneID:106635684,HGNC:HGNC:51407;gbkey=ncRNA;gene=SNORD141B;ncrna_class=snoRNA;product=small nucleolar RNA%2C C/D box 141A;transcript_id=gi|936976787
LBHZ02000001.1	BestRefSeq	exon	9242776	9242795	.	-	.	ID=id11;Parent=rna2;Dbxref=GeneID:106635683,Genbank:NR_132980.1,GeneID:106635684,HGNC:HGNC:51407;gbkey=ncRNA;gene=SNORD141B;ncrna_class=snoRNA;product=small nucleolar RNA%2C C/D box 141A;transcript_id=gi|936976787
LBHZ02000001.1	BestRefSeq	ncRNA	9242776	9242969	.	-	.	ID=rna3;Parent=gene2;Dbxref=GeneID:106635684,Genbank:NR_132981.1,HGNC:HGNC:51407;Name=gi|936976800;gbkey=ncRNA;gene=SNORD141B;ncrna_class=snoRNA;product=small nucleolar RNA%2C C/D box 141B;transcript_id=gi|936976800
LBHZ02000001.1	BestRefSeq	exon	9242885	9242969	.	-	.	ID=id12;Parent=rna3;Dbxref=GeneID:106635684,Genbank:NR_132981.1,HGNC:HGNC:51407;gbkey=ncRNA;gene=SNORD141B;ncrna_class=snoRNA;product=small nucleolar RNA%2C C/D box 141B;transcript_id=gi|936976800
LBHZ02000001.1	BestRefSeq	exon	9242776	9242795	.	-	.	ID=id13;Parent=rna3;Dbxref=GeneID:106635684,Genbank:NR_132981.1,HGNC:HGNC:51407;gbkey=ncRNA;gene=SNORD141B;ncrna_class=snoRNA;product=small nucleolar RNA%2C C/D box 141B;transcript_id=gi|936976800
###
LBHZ02000004.1	BestRefSeq	gene	1497403	1768295	.	-	.	ID=gene4;Dbxref=GeneID:253959,HGNC:HGNC:17770,MIM:608884;Name=RALGAPA1;description=Ral GTPase activating protein%2C alpha subunit 1 (catalytic);gbkey=Gene;gene=RALGAPA1;gene_synonym=GARNL1,GRIPE,p240,RalGAPalpha1,TULIP1
LBHZ02000004.1	BestRefSeq	mRNA	1497403	1768295	.	-	.	ID=rna4;Parent=gene4;Dbxref=GeneID:253959,Genbank:NM_014990.1,HGNC:HGNC:17770,MIM:608884;Name=gi|51226123;Note=The RefSeq transcript has 1 substitution compared to this genomic sequence;exception=annotated by transcript or proteomic data;gbkey=mRNA;gene=RALGAPA1;product=Ral GTPase activating protein%2C alpha subunit 1 (catalytic)%2C transcript variant 1;transcript_id=gi|51226123
LBHZ02000004.1	BestRefSeq	exon	1767799	1768295	.	-	.	ID=id14;Parent=rna4;Dbxref=GeneID:253959,Genbank:NM_014990.1,HGNC:HGNC:17770,MIM:608884;Note=The RefSeq transcript has 1 substitution compared to this genomic sequence;exception=annotated by transcript or proteomic data;gbkey=mRNA;gene=RALGAPA1;product=Ral GTPase activating protein%2C alpha subunit 1 (catalytic)%2C transcript variant 1;transcript_id=gi|51226123
LBHZ02000004.1	BestRefSeq	exon	1734704	1734814	.	-	.	ID=id15;Parent=rna4;Dbxref=GeneID:253959,Genbank:NM_014990.1,HGNC:HGNC:17770,MIM:608884;Note=The RefSeq transcript has 1 substitution compared to this genomic sequence;exception=annotated by transcript or proteomic data;gbkey=mRNA;gene=RALGAPA1;product=Ral GTPase activating protein%2C alpha subunit 1 (catalytic)%2C transcript variant 1;transcript_id=gi|51226123
LBHZ02000004.1	BestRefSeq	exon	1734075	1734124	.	-	.	ID=id16;Parent=rna4;Dbxref=GeneID:253959,Genbank:NM_014990.1,HGNC:HGNC:17770,MIM:608884;Note=The RefSeq transcript has 1 substitution compared to this genomic sequence;exception=annotated by transcript or proteomic data;gbkey=mRNA;gene=RALGAPA1;product=Ral GTPase activating protein%2C alpha subunit 1 (catalytic)%2C transcript variant 1;transcript_id=gi|51226123
LBHZ02000004.1	BestRefSeq	exon	1730011	1730068	.	-	.	ID=id17;Parent=rna4;Dbxref=GeneID:253959,Genbank:NM_014990.1,HGNC:HGNC:17770,MIM:608884;Note=The RefSeq transcript has 1 substitution compared to this genomic sequence;exception=annotated by transcript or proteomic data;gbkey=mRNA;gene=RALGAPA1;product=Ral GTPase activating protein%2C alpha subunit 1 (catalytic)%2C transcript variant 1;transcript_id=gi|51226123
LBHZ02000004.1	BestRefSeq	exon	1721781	1721824	.	-	.	ID=id18;Parent=rna4;Dbxref=GeneID:253959,Genbank:NM_014990.1,HGNC:HGNC:17770,MIM:608884;Note=The RefSeq transcript has 1 substitution compared to this genomic sequence;exception=annotated by transcript or proteomic data;gbkey=mRNA;gene=RALGAPA1;product=Ral GTPase activating protein%2C alpha subunit 1 (catalytic)%2C transcript variant 1;transcript_id=gi|51226123
LBHZ02000004.1	BestRefSeq	exon	1719900	1720077	.	-	.	ID=id19;Parent=rna4;Dbxref=GeneID:253959,Genbank:NM_014990.1,HGNC:HGNC:17770,MIM:608884;Note=The RefSeq transcript has 1 substitution compared to this genomic sequence;exception=annotated by transcript or proteomic data;gbkey=mRNA;gene=RALGAPA1;product=Ral GTPase activating protein%2C alpha subunit 1 (catalytic)%2C transcript variant 1;transcript_id=gi|51226123
LBHZ02000004.1	BestRefSeq	exon	1715863	1715978	.	-	.	ID=id20;Parent=rna4;Dbxref=GeneID:253959,Genbank:NM_014990.1,HGNC:HGNC:17770,MIM:608884;Note=The RefSeq transcript has 1 substitution compared to this genomic sequence;exception=annotated by transcript or proteomic data;gbkey=mRNA;gene=RALGAPA1;product=Ral GTPase activating protein%2C alpha subunit 1 (catalytic)%2C transcript variant 1;transcript_id=gi|51226123
LBHZ02000004.1	BestRefSeq	exon	1711094	1711232	.	-	.	ID=id21;Parent=rna4;Dbxref=GeneID:253959,Genbank:NM_014990.1,HGNC:HGNC:17770,MIM:608884;Note=The RefSeq transcript has 1 substitution compared to this genomic sequence;exception=annotated by transcript or proteomic data;gbkey=mRNA;gene=RALGAPA1;product=Ral GTPase activating protein%2C alpha subunit 1 (catalytic)%2C transcript variant 1;transcript_id=gi|51226123
LBHZ02000004.1	BestRefSeq	exon	1709552	1709760	.	-	.	ID=id22;Parent=rna4;Dbxref=GeneID:253959,Genbank:NM_014990.1,HGNC:HGNC:17770,MIM:608884;Note=The RefSeq transcript has 1 substitution compared to this genomic sequence;exception=annotated by transcript or proteomic data;gbkey=mRNA;gene=RALGAPA1;product=Ral GTPase activating protein%2C alpha subunit 1 (catalytic)%2C transcript variant 1;transcript_id=gi|51226123
LBHZ02000004.1	BestRefSeq	exon	1707655	1707894	.	-	.	ID=id23;Parent=rna4;Dbxref=GeneID:253959,Genbank:NM_014990.1,HGNC:HGNC:17770,MIM:608884;Note=The RefSeq transcript has 1 substitution compared to this genomic sequence;exception=annotated by transcript or proteomic data;gbkey=mRNA;gene=RALGAPA1;product=Ral GTPase activating protein%2C alpha subunit 1 (catalytic)%2C transcript variant 1;transcript_id=gi|51226123
LBHZ02000004.1	BestRefSeq	exon	1701436	1701633	.	-	.	ID=id24;Parent=rna4;Dbxref=GeneID:253959,Genbank:NM_014990.1,HGNC:HGNC:17770,MIM:608884;Note=The RefSeq transcript has 1 substitution compared to this genomic sequence;exception=annotated by transcript or proteomic data;gbkey=mRNA;gene=RALGAPA1;product=Ral GTPase activating protein%2C alpha subunit 1 (catalytic)%2C transcript variant 1;transcript_id=gi|51226123
LBHZ02000004.1	BestRefSeq	exon	1697582	1697719	.	-	.	ID=id25;Parent=rna4;Dbxref=GeneID:253959,Genbank:NM_014990.1,HGNC:HGNC:17770,MIM:608884;Note=The RefSeq transcript has 1 substitution compared to this genomic sequence;exception=annotated by transcript or proteomic data;gbkey=mRNA;gene=RALGAPA1;product=Ral GTPase activating protein%2C alpha subunit 1 (catalytic)%2C transcript variant 1;transcript_id=gi|51226123
LBHZ02000004.1	BestRefSeq	exon	1687429	1687577	.	-	.	ID=id26;Parent=rna4;Dbxref=GeneID:253959,Genbank:NM_014990.1,HGNC:HGNC:17770,MIM:608884;Note=The RefSeq transcript has 1 substitution compared to this genomic sequence;exception=annotated by transcript or proteomic data;gbkey=mRNA;gene=RALGAPA1;product=Ral GTPase activating protein%2C alpha subunit 1 (catalytic)%2C transcript variant 1;transcript_id=gi|51226123
LBHZ02000004.1	BestRefSeq	exon	1684095	1684224	.	-	.	ID=id27;Parent=rna4;Dbxref=GeneID:253959,Genbank:NM_014990.1,HGNC:HGNC:17770,MIM:608884;Note=The RefSeq transcript has 1 substitution compared to this genomic sequence;exception=annotated by transcript or proteomic data;gbkey=mRNA;gene=RALGAPA1;product=Ral GTPase activating protein%2C alpha subunit 1 (catalytic)%2C transcript variant 1;transcript_id=gi|51226123
LBHZ02000004.1	BestRefSeq	exon	1682098	1682335	.	-	.	ID=id28;Parent=rna4;Dbxref=GeneID:253959,Genbank:NM_014990.1,HGNC:HGNC:17770,MIM:608884;Note=The RefSeq transcript has 1 substitution compared to this genomic sequence;exception=annotated by transcript or proteomic data;gbkey=mRNA;gene=RALGAPA1;product=Ral GTPase activating protein%2C alpha subunit 1 (catalytic)%2C transcript variant 1;transcript_id=gi|51226123
LBHZ02000004.1	BestRefSeq	exon	1680758	1680919	.	-	.	ID=id29;Parent=rna4;Dbxref=GeneID:253959,Genbank:NM_014990.1,HGNC:HGNC:17770,MIM:608884;Note=The RefSeq transcript has 1 substitution compared to this genomic sequence;exception=annotated by transcript or proteomic data;gbkey=mRNA;gene=RALGAPA1;product=Ral GTPase activating protein%2C alpha subunit 1 (catalytic)%2C transcript variant 1;transcript_id=gi|51226123
LBHZ02000004.1	BestRefSeq	exon	1648905	1649072	.	-	.	ID=id30;Parent=rna4;Dbxref=GeneID:253959,Genbank:NM_014990.1,HGNC:HGNC:17770,MIM:608884;Note=The RefSeq transcript has 1 substitution compared to this genomic sequence;exception=annotated by transcript or proteomic data;gbkey=mRNA;gene=RALGAPA1;product=Ral GTPase activating protein%2C alpha subunit 1 (catalytic)%2C transcript variant 1;transcript_id=gi|51226123
LBHZ02000004.1	BestRefSeq	exon	1645611	1645735	.	-	.	ID=id31;Parent=rna4;Dbxref=GeneID:253959,Genbank:NM_014990.1,HGNC:HGNC:17770,MIM:608884;Note=The RefSeq transcript has 1 substitution compared to this genomic sequence;exception=annotated by transcript or proteomic data;gbkey=mRNA;gene=RALGAPA1;product=Ral GTPase activating protein%2C alpha subunit 1 (catalytic)%2C transcript variant 1;transcript_id=gi|51226123
LBHZ02000004.1	BestRefSeq	exon	1643998	1644214	.	-	.	ID=id32;Parent=rna4;Dbxref=GeneID:253959,Genbank:NM_014990.1,HGNC:HGNC:17770,MIM:608884;Note=The RefSeq transcript has 1 substitution compared to this genomic sequence;exception=annotated by transcript or proteomic data;gbkey=mRNA;gene=RALGAPA1;product=Ral GTPase activating protein%2C alpha subunit 1 (catalytic)%2C transcript variant 1;transcript_id=gi|51226123
LBHZ02000004.1	BestRefSeq	exon	1642878	1643054	.	-	.	ID=id33;Parent=rna4;Dbxref=GeneID:253959,Genbank:NM_014990.1,HGNC:HGNC:17770,MIM:608884;Note=The RefSeq transcript has 1 substitution compared to this genomic sequence;exception=annotated by transcript or proteomic data;gbkey=mRNA;gene=RALGAPA1;product=Ral GTPase activating protein%2C alpha subunit 1 (catalytic)%2C transcript variant 1;transcript_id=gi|51226123
LBHZ02000004.1	BestRefSeq	exon	1637019	1637171	.	-	.	ID=id34;Parent=rna4;Dbxref=GeneID:253959,Genbank:NM_014990.1,HGNC:HGNC:17770,MIM:608884;Note=The RefSeq transcript has 1 substitution compared to this genomic sequence;exception=annotated by transcript or proteomic data;gbkey=mRNA;gene=RALGAPA1;product=Ral GTPase activating protein%2C alpha subunit 1 (catalytic)%2C transcript variant 1;transcript_id=gi|51226123
LBHZ02000004.1	BestRefSeq	exon	1633585	1633778	.	-	.	ID=id35;Parent=rna4;Dbxref=GeneID:253959,Genbank:NM_014990.1,HGNC:HGNC:17770,MIM:608884;Note=The RefSeq transcript has 1 substitution compared to this genomic sequence;exception=annotated by transcript or proteomic data;gbkey=mRNA;gene=RALGAPA1;product=Ral GTPase activating protein%2C alpha subunit 1 (catalytic)%2C transcript variant 1;transcript_id=gi|51226123
LBHZ02000004.1	BestRefSeq	exon	1633249	1633347	.	-	.	ID=id36;Parent=rna4;Dbxref=GeneID:253959,Genbank:NM_014990.1,HGNC:HGNC:17770,MIM:608884;Note=The RefSeq transcript has 1 substitution compared to this genomic sequence;exception=annotated by transcript or proteomic data;gbkey=mRNA;gene=RALGAPA1;product=Ral GTPase activating protein%2C alpha subunit 1 (catalytic)%2C transcript variant 1;transcript_id=gi|51226123
LBHZ02000004.1	BestRefSeq	exon	1631936	1632091	.	-	.	ID=id37;Parent=rna4;Dbxref=GeneID:253959,Genbank:NM_014990.1,HGNC:HGNC:17770,MIM:608884;Note=The RefSeq transcript has 1 substitution compared to this genomic sequence;exception=annotated by transcript or proteomic data;gbkey=mRNA;gene=RALGAPA1;product=Ral GTPase activating protein%2C alpha subunit 1 (catalytic)%2C transcript variant 1;transcript_id=gi|51226123
LBHZ02000004.1	BestRefSeq	exon	1630458	1630586	.	-	.	ID=id38;Parent=rna4;Dbxref=GeneID:253959,Genbank:NM_014990.1,HGNC:HGNC:17770,MIM:608884;Note=The RefSeq transcript has 1 substitution compared to this genomic sequence;exception=annotated by transcript or proteomic data;gbkey=mRNA;gene=RALGAPA1;product=Ral GTPase activating protein%2C alpha subunit 1 (catalytic)%2C transcript variant 1;transcript_id=gi|51226123
LBHZ02000004.1	BestRefSeq	exon	1623711	1623836	.	-	.	ID=id39;Parent=rna4;Dbxref=GeneID:253959,Genbank:NM_014990.1,HGNC:HGNC:17770,MIM:608884;Note=The RefSeq transcript has 1 substitution compared to this genomic sequence;exception=annotated by transcript or proteomic data;gbkey=mRNA;gene=RALGAPA1;product=Ral GTPase activating protein%2C alpha subunit 1 (catalytic)%2C transcript variant 1;transcript_id=gi|51226123
LBHZ02000004.1	BestRefSeq	exon	1618207	1618265	.	-	.	ID=id40;Parent=rna4;Dbxref=GeneID:253959,Genbank:NM_014990.1,HGNC:HGNC:17770,MIM:608884;Note=The RefSeq transcript has 1 substitution compared to this genomic sequence;exception=annotated by transcript or proteomic data;gbkey=mRNA;gene=RALGAPA1;product=Ral GTPase activating protein%2C alpha subunit 1 (catalytic)%2C transcript variant 1;transcript_id=gi|51226123
LBHZ02000004.1	BestRefSeq	exon	1614876	1614984	.	-	.	ID=id41;Parent=rna4;Dbxref=GeneID:253959,Genbank:NM_014990.1,HGNC:HGNC:17770,MIM:608884;Note=The RefSeq transcript has 1 substitution compared to this genomic sequence;exception=annotated by transcript or proteomic data;gbkey=mRNA;gene=RALGAPA1;product=Ral GTPase activating protein%2C alpha subunit 1 (catalytic)%2C transcript variant 1;transcript_id=gi|51226123
LBHZ02000004.1	BestRefSeq	exon	1613436	1613546	.	-	.	ID=id42;Parent=rna4;Dbxref=GeneID:253959,Genbank:NM_014990.1,HGNC:HGNC:17770,MIM:608884;Note=The RefSeq transcript has 1 substitution compared to this genomic sequence;exception=annotated by transcript or proteomic data;gbkey=mRNA;gene=RALGAPA1;product=Ral GTPase activating protein%2C alpha subunit 1 (catalytic)%2C transcript variant 1;transcript_id=gi|51226123
LBHZ02000004.1	BestRefSeq	exon	1610875	1610943	.	-	.	ID=id43;Parent=rna4;Dbxref=GeneID:253959,Genbank:NM_014990.1,HGNC:HGNC:17770,MIM:608884;Note=The RefSeq transcript has 1 substitution compared to this genomic sequence;exception=annotated by transcript or proteomic data;gbkey=mRNA;gene=RALGAPA1;product=Ral GTPase activating protein%2C alpha subunit 1 (catalytic)%2C transcript variant 1;transcript_id=gi|51226123
LBHZ02000004.1	BestRefSeq	exon	1594526	1594660	.	-	.	ID=id44;Parent=rna4;Dbxref=GeneID:253959,Genbank:NM_014990.1,HGNC:HGNC:17770,MIM:608884;Note=The RefSeq transcript has 1 substitution compared to this genomic sequence;exception=annotated by transcript or proteomic data;gbkey=mRNA;gene=RALGAPA1;product=Ral GTPase activating protein%2C alpha subunit 1 (catalytic)%2C transcript variant 1;transcript_id=gi|51226123
LBHZ02000004.1	BestRefSeq	exon	1593636	1593819	.	-	.	ID=id45;Parent=rna4;Dbxref=GeneID:253959,Genbank:NM_014990.1,HGNC:HGNC:17770,MIM:608884;Note=The RefSeq transcript has 1 substitution compared to this genomic sequence;exception=annotated by transcript or proteomic data;gbkey=mRNA;gene=RALGAPA1;product=Ral GTPase activating protein%2C alpha subunit 1 (catalytic)%2C transcript variant 1;transcript_id=gi|51226123
LBHZ02000004.1	BestRefSeq	exon	1586154	1587015	.	-	.	ID=id46;Parent=rna4;Dbxref=GeneID:253959,Genbank:NM_014990.1,HGNC:HGNC:17770,MIM:608884;Note=The RefSeq transcript has 1 substitution compared to this genomic sequence;exception=annotated by transcript or proteomic data;gbkey=mRNA;gene=RALGAPA1;product=Ral GTPase activating protein%2C alpha subunit 1 (catalytic)%2C transcript variant 1;transcript_id=gi|51226123
LBHZ02000004.1	BestRefSeq	exon	1584424	1584495	.	-	.	ID=id47;Parent=rna4;Dbxref=GeneID:253959,Genbank:NM_014990.1,HGNC:HGNC:17770,MIM:608884;Note=The RefSeq transcript has 1 substitution compared to this genomic sequence;exception=annotated by transcript or proteomic data;gbkey=mRNA;gene=RALGAPA1;product=Ral GTPase activating protein%2C alpha subunit 1 (catalytic)%2C transcript variant 1;transcript_id=gi|51226123
LBHZ02000004.1	BestRefSeq	exon	1564646	1564769	.	-	.	ID=id48;Parent=rna4;Dbxref=GeneID:253959,Genbank:NM_014990.1,HGNC:HGNC:17770,MIM:608884;Note=The RefSeq transcript has 1 substitution compared to this genomic sequence;exception=annotated by transcript or proteomic data;gbkey=mRNA;gene=RALGAPA1;product=Ral GTPase activating protein%2C alpha subunit 1 (catalytic)%2C transcript variant 1;transcript_id=gi|51226123
LBHZ02000004.1	BestRefSeq	exon	1554694	1554849	.	-	.	ID=id49;Parent=rna4;Dbxref=GeneID:253959,Genbank:NM_014990.1,HGNC:HGNC:17770,MIM:608884;Note=The RefSeq transcript has 1 substitution compared to this genomic sequence;exception=annotated by transcript or proteomic data;gbkey=mRNA;gene=RALGAPA1;product=Ral GTPase activating protein%2C alpha subunit 1 (catalytic)%2C transcript variant 1;transcript_id=gi|51226123
LBHZ02000004.1	BestRefSeq	exon	1531617	1531775	.	-	.	ID=id50;Parent=rna4;Dbxref=GeneID:253959,Genbank:NM_014990.1,HGNC:HGNC:17770,MIM:608884;Note=The RefSeq transcript has 1 substitution compared to this genomic sequence;exception=annotated by transcript or proteomic data;gbkey=mRNA;gene=RALGAPA1;product=Ral GTPase activating protein%2C alpha subunit 1 (catalytic)%2C transcript variant 1;transcript_id=gi|51226123
LBHZ02000004.1	BestRefSeq	exon	1529674	1529801	.	-	.	ID=id51;Parent=rna4;Dbxref=GeneID:253959,Genbank:NM_014990.1,HGNC:HGNC:17770,MIM:608884;Note=The RefSeq transcript has 1 substitution compared to this genomic sequence;exception=annotated by transcript or proteomic data;gbkey=mRNA;gene=RALGAPA1;product=Ral GTPase activating protein%2C alpha subunit 1 (catalytic)%2C transcript variant 1;transcript_id=gi|51226123
LBHZ02000004.1	BestRefSeq	exon	1508160	1508284	.	-	.	ID=id52;Parent=rna4;Dbxref=GeneID:253959,Genbank:NM_014990.1,HGNC:HGNC:17770,MIM:608884;Note=The RefSeq transcript has 1 substitution compared to this genomic sequence;exception=annotated by transcript or proteomic data;gbkey=mRNA;gene=RALGAPA1;product=Ral GTPase activating protein%2C alpha subunit 1 (catalytic)%2C transcript variant 1;transcript_id=gi|51226123
LBHZ02000004.1	BestRefSeq	exon	1507558	1507588	.	-	.	ID=id53;Parent=rna4;Dbxref=GeneID:253959,Genbank:NM_014990.1,HGNC:HGNC:17770,MIM:608884;Note=The RefSeq transcript has 1 substitution compared to this genomic sequence;exception=annotated by transcript or proteomic data;gbkey=mRNA;gene=RALGAPA1;product=Ral GTPase activating protein%2C alpha subunit 1 (catalytic)%2C transcript variant 1;transcript_id=gi|51226123
LBHZ02000004.1	BestRefSeq	exon	1497403	1498741	.	-	.	ID=id54;Parent=rna4;Dbxref=GeneID:253959,Genbank:NM_014990.1,HGNC:HGNC:17770,MIM:608884;Note=The RefSeq transcript has 1 substitution compared to this genomic sequence;exception=annotated by transcript or proteomic data;gbkey=mRNA;gene=RALGAPA1;product=Ral GTPase activating protein%2C alpha subunit 1 (catalytic)%2C transcript variant 1;transcript_id=gi|51226123
LBHZ02000004.1	BestRefSeq	gene	1497804	1768213	.	-	.	ID=gene5;Dbxref=GeneID:26134,HGNC:HGNC:23203;Name=RALGAPA1P;description=Ral GTPase activating protein%2C alpha subunit 1 (catalytic) pseudogene;gbkey=Gene;gene=RALGAPA1P;gene_synonym=bA235C23.1,GARNL2,GARNL2P;pseudo=true
LBHZ02000004.1	BestRefSeq	transcript	1497804	1768213	.	-	.	ID=rna5;Parent=gene5;Dbxref=GeneID:26134,Genbank:NR_104269.1,HGNC:HGNC:23203;Name=gi|545688943;Note=The RefSeq transcript has 42 substitutions%2C 6 non-frameshifting indels compared to this genomic sequence;exception=annotated by transcript or proteomic data;gbkey=misc_RNA;gene=RALGAPA1P;product=Ral GTPase activating protein%2C alpha subunit 1 (catalytic) pseudogene;transcript_id=gi|545688943
LBHZ02000004.1	BestRefSeq	exon	1767799	1768213	.	-	.	ID=id55;Parent=rna5;Dbxref=GeneID:26134,Genbank:NR_104269.1,HGNC:HGNC:23203;Note=The RefSeq transcript has 42 substitutions%2C 6 non-frameshifting indels compared to this genomic sequence;exception=annotated by transcript or proteomic data;gbkey=misc_RNA;gene=RALGAPA1P;product=Ral GTPase activating protein%2C alpha subunit 1 (catalytic) pseudogene;transcript_id=gi|545688943
LBHZ02000004.1	BestRefSeq	exon	1766839	1766966	.	-	.	ID=id56;Parent=rna5;Dbxref=GeneID:26134,Genbank:NR_104269.1,HGNC:HGNC:23203;Note=The RefSeq transcript has 42 substitutions%2C 6 non-frameshifting indels compared to this genomic sequence;exception=annotated by transcript or proteomic data;gbkey=misc_RNA;gene=RALGAPA1P;product=Ral GTPase activating protein%2C alpha subunit 1 (catalytic) pseudogene;transcript_id=gi|545688943
LBHZ02000004.1	BestRefSeq	exon	1734704	1734814	.	-	.	ID=id57;Parent=rna5;Dbxref=GeneID:26134,Genbank:NR_104269.1,HGNC:HGNC:23203;Note=The RefSeq transcript has 42 substitutions%2C 6 non-frameshifting indels compared to this genomic sequence;exception=annotated by transcript or proteomic data;gbkey=misc_RNA;gene=RALGAPA1P;product=Ral GTPase activating protein%2C alpha subunit 1 (catalytic) pseudogene;transcript_id=gi|545688943
LBHZ02000004.1	BestRefSeq	exon	1734075	1734124	.	-	.	ID=id58;Parent=rna5;Dbxref=GeneID:26134,Genbank:NR_104269.1,HGNC:HGNC:23203;Note=The RefSeq transcript has 42 substitutions%2C 6 non-frameshifting indels compared to this genomic sequence;exception=annotated by transcript or proteomic data;gbkey=misc_RNA;gene=RALGAPA1P;product=Ral GTPase activating protein%2C alpha subunit 1 (catalytic) pseudogene;transcript_id=gi|545688943
LBHZ02000004.1	BestRefSeq	exon	1730011	1730068	.	-	.	ID=id59;Parent=rna5;Dbxref=GeneID:26134,Genbank:NR_104269.1,HGNC:HGNC:23203;Note=The RefSeq transcript has 42 substitutions%2C 6 non-frameshifting indels compared to this genomic sequence;exception=annotated by transcript or proteomic data;gbkey=misc_RNA;gene=RALGAPA1P;product=Ral GTPase activating protein%2C alpha subunit 1 (catalytic) pseudogene;transcript_id=gi|545688943
LBHZ02000004.1	BestRefSeq	exon	1721781	1721824	.	-	.	ID=id60;Parent=rna5;Dbxref=GeneID:26134,Genbank:NR_104269.1,HGNC:HGNC:23203;Note=The RefSeq transcript has 42 substitutions%2C 6 non-frameshifting indels compared to this genomic sequence;exception=annotated by transcript or proteomic data;gbkey=misc_RNA;gene=RALGAPA1P;product=Ral GTPase activating protein%2C alpha subunit 1 (catalytic) pseudogene;transcript_id=gi|545688943
LBHZ02000004.1	BestRefSeq	exon	1719900	1720077	.	-	.	ID=id61;Parent=rna5;Dbxref=GeneID:26134,Genbank:NR_104269.1,HGNC:HGNC:23203;Note=The RefSeq transcript has 42 substitutions%2C 6 non-frameshifting indels compared to this genomic sequence;exception=annotated by transcript or proteomic data;gbkey=misc_RNA;gene=RALGAPA1P;product=Ral GTPase activating protein%2C alpha subunit 1 (catalytic) pseudogene;transcript_id=gi|545688943
LBHZ02000004.1	BestRefSeq	exon	1715863	1715978	.	-	.	ID=id62;Parent=rna5;Dbxref=GeneID:26134,Genbank:NR_104269.1,HGNC:HGNC:23203;Note=The RefSeq transcript has 42 substitutions%2C 6 non-frameshifting indels compared to this genomic sequence;exception=annotated by transcript or proteomic data;gbkey=misc_RNA;gene=RALGAPA1P;product=Ral GTPase activating protein%2C alpha subunit 1 (catalytic) pseudogene;transcript_id=gi|545688943
LBHZ02000004.1	BestRefSeq	exon	1711094	1711232	.	-	.	ID=id63;Parent=rna5;Dbxref=GeneID:26134,Genbank:NR_104269.1,HGNC:HGNC:23203;Note=The RefSeq transcript has 42 substitutions%2C 6 non-frameshifting indels compared to this genomic sequence;exception=annotated by transcript or proteomic data;gbkey=misc_RNA;gene=RALGAPA1P;product=Ral GTPase activating protein%2C alpha subunit 1 (catalytic) pseudogene;transcript_id=gi|545688943
LBHZ02000004.1	BestRefSeq	exon	1709552	1709760	.	-	.	ID=id64;Parent=rna5;Dbxref=GeneID:26134,Genbank:NR_104269.1,HGNC:HGNC:23203;Note=The RefSeq transcript has 42 substitutions%2C 6 non-frameshifting indels compared to this genomic sequence;exception=annotated by transcript or proteomic data;gbkey=misc_RNA;gene=RALGAPA1P;product=Ral GTPase activating protein%2C alpha subunit 1 (catalytic) pseudogene;transcript_id=gi|545688943
LBHZ02000004.1	BestRefSeq	exon	1707655	1707894	.	-	.	ID=id65;Parent=rna5;Dbxref=GeneID:26134,Genbank:NR_104269.1,HGNC:HGNC:23203;Note=The RefSeq transcript has 42 substitutions%2C 6 non-frameshifting indels compared to this genomic sequence;exception=annotated by transcript or proteomic data;gbkey=misc_RNA;gene=RALGAPA1P;product=Ral GTPase activating protein%2C alpha subunit 1 (catalytic) pseudogene;transcript_id=gi|545688943
LBHZ02000004.1	BestRefSeq	exon	1701436	1701633	.	-	.	ID=id66;Parent=rna5;Dbxref=GeneID:26134,Genbank:NR_104269.1,HGNC:HGNC:23203;Note=The RefSeq transcript has 42 substitutions%2C 6 non-frameshifting indels compared to this genomic sequence;exception=annotated by transcript or proteomic data;gbkey=misc_RNA;gene=RALGAPA1P;product=Ral GTPase activating protein%2C alpha subunit 1 (catalytic) pseudogene;transcript_id=gi|545688943
LBHZ02000004.1	BestRefSeq	exon	1697582	1697719	.	-	.	ID=id67;Parent=rna5;Dbxref=GeneID:26134,Genbank:NR_104269.1,HGNC:HGNC:23203;Note=The RefSeq transcript has 42 substitutions%2C 6 non-frameshifting indels compared to this genomic sequence;exception=annotated by transcript or proteomic data;gbkey=misc_RNA;gene=RALGAPA1P;product=Ral GTPase activating protein%2C alpha subunit 1 (catalytic) pseudogene;transcript_id=gi|545688943
LBHZ02000004.1	BestRefSeq	exon	1687429	1687577	.	-	.	ID=id68;Parent=rna5;Dbxref=GeneID:26134,Genbank:NR_104269.1,HGNC:HGNC:23203;Note=The RefSeq transcript has 42 substitutions%2C 6 non-frameshifting indels compared to this genomic sequence;exception=annotated by transcript or proteomic data;gbkey=misc_RNA;gene=RALGAPA1P;product=Ral GTPase activating protein%2C alpha subunit 1 (catalytic) pseudogene;transcript_id=gi|545688943
LBHZ02000004.1	BestRefSeq	exon	1684095	1684224	.	-	.	ID=id69;Parent=rna5;Dbxref=GeneID:26134,Genbank:NR_104269.1,HGNC:HGNC:23203;Note=The RefSeq transcript has 42 substitutions%2C 6 non-frameshifting indels compared to this genomic sequence;exception=annotated by transcript or proteomic data;gbkey=misc_RNA;gene=RALGAPA1P;product=Ral GTPase activating protein%2C alpha subunit 1 (catalytic) pseudogene;transcript_id=gi|545688943
LBHZ02000004.1	BestRefSeq	exon	1682098	1682335	.	-	.	ID=id70;Parent=rna5;Dbxref=GeneID:26134,Genbank:NR_104269.1,HGNC:HGNC:23203;Note=The RefSeq transcript has 42 substitutions%2C 6 non-frameshifting indels compared to this genomic sequence;exception=annotated by transcript or proteomic data;gbkey=misc_RNA;gene=RALGAPA1P;product=Ral GTPase activating protein%2C alpha subunit 1 (catalytic) pseudogene;transcript_id=gi|545688943
LBHZ02000004.1	BestRefSeq	exon	1680758	1680919	.	-	.	ID=id71;Parent=rna5;Dbxref=GeneID:26134,Genbank:NR_104269.1,HGNC:HGNC:23203;Note=The RefSeq transcript has 42 substitutions%2C 6 non-frameshifting indels compared to this genomic sequence;exception=annotated by transcript or proteomic data;gbkey=misc_RNA;gene=RALGAPA1P;product=Ral GTPase activating protein%2C alpha subunit 1 (catalytic) pseudogene;transcript_id=gi|545688943
LBHZ02000004.1	BestRefSeq	exon	1648905	1649072	.	-	.	ID=id72;Parent=rna5;Dbxref=GeneID:26134,Genbank:NR_104269.1,HGNC:HGNC:23203;Note=The RefSeq transcript has 42 substitutions%2C 6 non-frameshifting indels compared to this genomic sequence;exception=annotated by transcript or proteomic data;gbkey=misc_RNA;gene=RALGAPA1P;product=Ral GTPase activating protein%2C alpha subunit 1 (catalytic) pseudogene;transcript_id=gi|545688943
LBHZ02000004.1	BestRefSeq	exon	1645611	1645735	.	-	.	ID=id73;Parent=rna5;Dbxref=GeneID:26134,Genbank:NR_104269.1,HGNC:HGNC:23203;Note=The RefSeq transcript has 42 substitutions%2C 6 non-frameshifting indels compared to this genomic sequence;exception=annotated by transcript or proteomic data;gbkey=misc_RNA;gene=RALGAPA1P;product=Ral GTPase activating protein%2C alpha subunit 1 (catalytic) pseudogene;transcript_id=gi|545688943
LBHZ02000004.1	BestRefSeq	exon	1643998	1644214	.	-	.	ID=id74;Parent=rna5;Dbxref=GeneID:26134,Genbank:NR_104269.1,HGNC:HGNC:23203;Note=The RefSeq transcript has 42 substitutions%2C 6 non-frameshifting indels compared to this genomic sequence;exception=annotated by transcript or proteomic data;gbkey=misc_RNA;gene=RALGAPA1P;product=Ral GTPase activating protein%2C alpha subunit 1 (catalytic) pseudogene;transcript_id=gi|545688943
LBHZ02000004.1	BestRefSeq	exon	1642878	1643054	.	-	.	ID=id75;Parent=rna5;Dbxref=GeneID:26134,Genbank:NR_104269.1,HGNC:HGNC:23203;Note=The RefSeq transcript has 42 substitutions%2C 6 non-frameshifting indels compared to this genomic sequence;exception=annotated by transcript or proteomic data;gbkey=misc_RNA;gene=RALGAPA1P;product=Ral GTPase activating protein%2C alpha subunit 1 (catalytic) pseudogene;transcript_id=gi|545688943
LBHZ02000004.1	BestRefSeq	exon	1637019	1637171	.	-	.	ID=id76;Parent=rna5;Dbxref=GeneID:26134,Genbank:NR_104269.1,HGNC:HGNC:23203;Note=The RefSeq transcript has 42 substitutions%2C 6 non-frameshifting indels compared to this genomic sequence;exception=annotated by transcript or proteomic data;gbkey=misc_RNA;gene=RALGAPA1P;product=Ral GTPase activating protein%2C alpha subunit 1 (catalytic) pseudogene;transcript_id=gi|545688943
LBHZ02000004.1	BestRefSeq	exon	1633585	1633778	.	-	.	ID=id77;Parent=rna5;Dbxref=GeneID:26134,Genbank:NR_104269.1,HGNC:HGNC:23203;Note=The RefSeq transcript has 42 substitutions%2C 6 non-frameshifting indels compared to this genomic sequence;exception=annotated by transcript or proteomic data;gbkey=misc_RNA;gene=RALGAPA1P;product=Ral GTPase activating protein%2C alpha subunit 1 (catalytic) pseudogene;transcript_id=gi|545688943
LBHZ02000004.1	BestRefSeq	exon	1633249	1633347	.	-	.	ID=id78;Parent=rna5;Dbxref=GeneID:26134,Genbank:NR_104269.1,HGNC:HGNC:23203;Note=The RefSeq transcript has 42 substitutions%2C 6 non-frameshifting indels compared to this genomic sequence;exception=annotated by transcript or proteomic data;gbkey=misc_RNA;gene=RALGAPA1P;product=Ral GTPase activating protein%2C alpha subunit 1 (catalytic) pseudogene;transcript_id=gi|545688943
LBHZ02000004.1	BestRefSeq	exon	1631936	1632091	.	-	.	ID=id79;Parent=rna5;Dbxref=GeneID:26134,Genbank:NR_104269.1,HGNC:HGNC:23203;Note=The RefSeq transcript has 42 substitutions%2C 6 non-frameshifting indels compared to this genomic sequence;exception=annotated by transcript or proteomic data;gbkey=misc_RNA;gene=RALGAPA1P;product=Ral GTPase activating protein%2C alpha subunit 1 (catalytic) pseudogene;transcript_id=gi|545688943
LBHZ02000004.1	BestRefSeq	exon	1630458	1630586	.	-	.	ID=id80;Parent=rna5;Dbxref=GeneID:26134,Genbank:NR_104269.1,HGNC:HGNC:23203;Note=The RefSeq transcript has 42 substitutions%2C 6 non-frameshifting indels compared to this genomic sequence;exception=annotated by transcript or proteomic data;gbkey=misc_RNA;gene=RALGAPA1P;product=Ral GTPase activating protein%2C alpha subunit 1 (catalytic) pseudogene;transcript_id=gi|545688943
LBHZ02000004.1	BestRefSeq	exon	1623711	1623836	.	-	.	ID=id81;Parent=rna5;Dbxref=GeneID:26134,Genbank:NR_104269.1,HGNC:HGNC:23203;Note=The RefSeq transcript has 42 substitutions%2C 6 non-frameshifting indels compared to this genomic sequence;exception=annotated by transcript or proteomic data;gbkey=misc_RNA;gene=RALGAPA1P;product=Ral GTPase activating protein%2C alpha subunit 1 (catalytic) pseudogene;transcript_id=gi|545688943
LBHZ02000004.1	BestRefSeq	exon	1618207	1618265	.	-	.	ID=id82;Parent=rna5;Dbxref=GeneID:26134,Genbank:NR_104269.1,HGNC:HGNC:23203;Note=The RefSeq transcript has 42 substitutions%2C 6 non-frameshifting indels compared to this genomic sequence;exception=annotated by transcript or proteomic data;gbkey=misc_RNA;gene=RALGAPA1P;product=Ral GTPase activating protein%2C alpha subunit 1 (catalytic) pseudogene;transcript_id=gi|545688943
LBHZ02000004.1	BestRefSeq	exon	1614876	1614984	.	-	.	ID=id83;Parent=rna5;Dbxref=GeneID:26134,Genbank:NR_104269.1,HGNC:HGNC:23203;Note=The RefSeq transcript has 42 substitutions%2C 6 non-frameshifting indels compared to this genomic sequence;exception=annotated by transcript or proteomic data;gbkey=misc_RNA;gene=RALGAPA1P;product=Ral GTPase activating protein%2C alpha subunit 1 (catalytic) pseudogene;transcript_id=gi|545688943
LBHZ02000004.1	BestRefSeq	exon	1613436	1613546	.	-	.	ID=id84;Parent=rna5;Dbxref=GeneID:26134,Genbank:NR_104269.1,HGNC:HGNC:23203;Note=The RefSeq transcript has 42 substitutions%2C 6 non-frameshifting indels compared to this genomic sequence;exception=annotated by transcript or proteomic data;gbkey=misc_RNA;gene=RALGAPA1P;product=Ral GTPase activating protein%2C alpha subunit 1 (catalytic) pseudogene;transcript_id=gi|545688943
LBHZ02000004.1	BestRefSeq	exon	1610875	1610943	.	-	.	ID=id85;Parent=rna5;Dbxref=GeneID:26134,Genbank:NR_104269.1,HGNC:HGNC:23203;Note=The RefSeq transcript has 42 substitutions%2C 6 non-frameshifting indels compared to this genomic sequence;exception=annotated by transcript or proteomic data;gbkey=misc_RNA;gene=RALGAPA1P;product=Ral GTPase activating protein%2C alpha subunit 1 (catalytic) pseudogene;transcript_id=gi|545688943
LBHZ02000004.1	BestRefSeq	exon	1594526	1594660	.	-	.	ID=id86;Parent=rna5;Dbxref=GeneID:26134,Genbank:NR_104269.1,HGNC:HGNC:23203;Note=The RefSeq transcript has 42 substitutions%2C 6 non-frameshifting indels compared to this genomic sequence;exception=annotated by transcript or proteomic data;gbkey=misc_RNA;gene=RALGAPA1P;product=Ral GTPase activating protein%2C alpha subunit 1 (catalytic) pseudogene;transcript_id=gi|545688943
LBHZ02000004.1	BestRefSeq	exon	1593636	1593819	.	-	.	ID=id87;Parent=rna5;Dbxref=GeneID:26134,Genbank:NR_104269.1,HGNC:HGNC:23203;Note=The RefSeq transcript has 42 substitutions%2C 6 non-frameshifting indels compared to this genomic sequence;exception=annotated by transcript or proteomic data;gbkey=misc_RNA;gene=RALGAPA1P;product=Ral GTPase activating protein%2C alpha subunit 1 (catalytic) pseudogene;transcript_id=gi|545688943
LBHZ02000004.1	BestRefSeq	exon	1586154	1587015	.	-	.	ID=id88;Parent=rna5;Dbxref=GeneID:26134,Genbank:NR_104269.1,HGNC:HGNC:23203;Note=The RefSeq transcript has 42 substitutions%2C 6 non-frameshifting indels compared to this genomic sequence;exception=annotated by transcript or proteomic data;gbkey=misc_RNA;gene=RALGAPA1P;product=Ral GTPase activating protein%2C alpha subunit 1 (catalytic) pseudogene;transcript_id=gi|545688943
LBHZ02000004.1	BestRefSeq	exon	1584424	1584495	.	-	.	ID=id89;Parent=rna5;Dbxref=GeneID:26134,Genbank:NR_104269.1,HGNC:HGNC:23203;Note=The RefSeq transcript has 42 substitutions%2C 6 non-frameshifting indels compared to this genomic sequence;exception=annotated by transcript or proteomic data;gbkey=misc_RNA;gene=RALGAPA1P;product=Ral GTPase activating protein%2C alpha subunit 1 (catalytic) pseudogene;transcript_id=gi|545688943
LBHZ02000004.1	BestRefSeq	exon	1564646	1564769	.	-	.	ID=id90;Parent=rna5;Dbxref=GeneID:26134,Genbank:NR_104269.1,HGNC:HGNC:23203;Note=The RefSeq transcript has 42 substitutions%2C 6 non-frameshifting indels compared to this genomic sequence;exception=annotated by transcript or proteomic data;gbkey=misc_RNA;gene=RALGAPA1P;product=Ral GTPase activating protein%2C alpha subunit 1 (catalytic) pseudogene;transcript_id=gi|545688943
LBHZ02000004.1	BestRefSeq	exon	1554694	1554849	.	-	.	ID=id91;Parent=rna5;Dbxref=GeneID:26134,Genbank:NR_104269.1,HGNC:HGNC:23203;Note=The RefSeq transcript has 42 substitutions%2C 6 non-frameshifting indels compared to this genomic sequence;exception=annotated by transcript or proteomic data;gbkey=misc_RNA;gene=RALGAPA1P;product=Ral GTPase activating protein%2C alpha subunit 1 (catalytic) pseudogene;transcript_id=gi|545688943
LBHZ02000004.1	BestRefSeq	exon	1531617	1531775	.	-	.	ID=id92;Parent=rna5;Dbxref=GeneID:26134,Genbank:NR_104269.1,HGNC:HGNC:23203;Note=The RefSeq transcript has 42 substitutions%2C 6 non-frameshifting indels compared to this genomic sequence;exception=annotated by transcript or proteomic data;gbkey=misc_RNA;gene=RALGAPA1P;product=Ral GTPase activating protein%2C alpha subunit 1 (catalytic) pseudogene;transcript_id=gi|545688943
LBHZ02000004.1	BestRefSeq	exon	1529674	1529801	.	-	.	ID=id93;Parent=rna5;Dbxref=GeneID:26134,Genbank:NR_104269.1,HGNC:HGNC:23203;Note=The RefSeq transcript has 42 substitutions%2C 6 non-frameshifting indels compared to this genomic sequence;exception=annotated by transcript or proteomic data;gbkey=misc_RNA;gene=RALGAPA1P;product=Ral GTPase activating protein%2C alpha subunit 1 (catalytic) pseudogene;transcript_id=gi|545688943
LBHZ02000004.1	BestRefSeq	exon	1508160	1508284	.	-	.	ID=id94;Parent=rna5;Dbxref=GeneID:26134,Genbank:NR_104269.1,HGNC:HGNC:23203;Note=The RefSeq transcript has 42 substitutions%2C 6 non-frameshifting indels compared to this genomic sequence;exception=annotated by transcript or proteomic data;gbkey=misc_RNA;gene=RALGAPA1P;product=Ral GTPase activating protein%2C alpha subunit 1 (catalytic) pseudogene;transcript_id=gi|545688943
LBHZ02000004.1	BestRefSeq	exon	1507558	1507588	.	-	.	ID=id95;Parent=rna5;Dbxref=GeneID:26134,Genbank:NR_104269.1,HGNC:HGNC:23203;Note=The RefSeq transcript has 42 substitutions%2C 6 non-frameshifting indels compared to this genomic sequence;exception=annotated by transcript or proteomic data;gbkey=misc_RNA;gene=RALGAPA1P;product=Ral GTPase activating protein%2C alpha subunit 1 (catalytic) pseudogene;transcript_id=gi|545688943
LBHZ02000004.1	BestRefSeq	exon	1497804	1498741	.	-	.	ID=id96;Parent=rna5;Dbxref=GeneID:26134,Genbank:NR_104269.1,HGNC:HGNC:23203;Note=The RefSeq transcript has 42 substitutions%2C 6 non-frameshifting indels compared to this genomic sequence;exception=annotated by transcript or proteomic data;gbkey=misc_RNA;gene=RALGAPA1P;product=Ral GTPase activating protein%2C alpha subunit 1 (catalytic) pseudogene;transcript_id=gi|545688943
LBHZ02000004.1	BestRefSeq	CDS	1767799	1767904	.	-	0	ID=cds1;Parent=rna4;Dbxref=GeneID:253959,Genbank:NP_055805.1,HGNC:HGNC:17770,MIM:608884;Name=NP_055805.1;Note=isoform 1 is encoded by transcript variant 1;gbkey=CDS;gene=RALGAPA1;product=ral GTPase-activating protein subunit alpha-1 isoform 1;protein_id=NP_055805.1
LBHZ02000004.1	BestRefSeq	CDS	1734704	1734814	.	-	2	ID=cds1;Parent=rna4;Dbxref=GeneID:253959,Genbank:NP_055805.1,HGNC:HGNC:17770,MIM:608884;Name=NP_055805.1;Note=isoform 1 is encoded by transcript variant 1;gbkey=CDS;gene=RALGAPA1;product=ral GTPase-activating protein subunit alpha-1 isoform 1;protein_id=NP_055805.1
LBHZ02000004.1	BestRefSeq	CDS	1734075	1734124	.	-	2	ID=cds1;Parent=rna4;Dbxref=GeneID:253959,Genbank:NP_055805.1,HGNC:HGNC:17770,MIM:608884;Name=NP_055805.1;Note=isoform 1 is encoded by transcript variant 1;gbkey=CDS;gene=RALGAPA1;product=ral GTPase-activating protein subunit alpha-1 isoform 1;protein_id=NP_055805.1
LBHZ02000004.1	BestRefSeq	CDS	1730011	1730068	.	-	0	ID=cds1;Parent=rna4;Dbxref=GeneID:253959,Genbank:NP_055805.1,HGNC:HGNC:17770,MIM:608884;Name=NP_055805.1;Note=isoform 1 is encoded by transcript variant 1;gbkey=CDS;gene=RALGAPA1;product=ral GTPase-activating protein subunit alpha-1 isoform 1;protein_id=NP_055805.1
LBHZ02000004.1	BestRefSeq	CDS	1721781	1721824	.	-	2	ID=cds1;Parent=rna4;Dbxref=GeneID:253959,Genbank:NP_055805.1,HGNC:HGNC:17770,MIM:608884;Name=NP_055805.1;Note=isoform 1 is encoded by transcript variant 1;gbkey=CDS;gene=RALGAPA1;product=ral GTPase-activating protein subunit alpha-1 isoform 1;protein_id=NP_055805.1
LBHZ02000004.1	BestRefSeq	CDS	1719900	1720077	.	-	0	ID=cds1;Parent=rna4;Dbxref=GeneID:253959,Genbank:NP_055805.1,HGNC:HGNC:17770,MIM:608884;Name=NP_055805.1;Note=isoform 1 is encoded by transcript variant 1;gbkey=CDS;gene=RALGAPA1;product=ral GTPase-activating protein subunit alpha-1 isoform 1;protein_id=NP_055805.1
LBHZ02000004.1	BestRefSeq	CDS	1715863	1715978	.	-	2	ID=cds1;Parent=rna4;Dbxref=GeneID:253959,Genbank:NP_055805.1,HGNC:HGNC:17770,MIM:608884;Name=NP_055805.1;Note=isoform 1 is encoded by transcript variant 1;gbkey=CDS;gene=RALGAPA1;product=ral GTPase-activating protein subunit alpha-1 isoform 1;protein_id=NP_055805.1
LBHZ02000004.1	BestRefSeq	CDS	1711094	1711232	.	-	0	ID=cds1;Parent=rna4;Dbxref=GeneID:253959,Genbank:NP_055805.1,HGNC:HGNC:17770,MIM:608884;Name=NP_055805.1;Note=isoform 1 is encoded by transcript variant 1;gbkey=CDS;gene=RALGAPA1;product=ral GTPase-activating protein subunit alpha-1 isoform 1;protein_id=NP_055805.1
LBHZ02000004.1	BestRefSeq	CDS	1709552	1709760	.	-	2	ID=cds1;Parent=rna4;Dbxref=GeneID:253959,Genbank:NP_055805.1,HGNC:HGNC:17770,MIM:608884;Name=NP_055805.1;Note=isoform 1 is encoded by transcript variant 1;gbkey=CDS;gene=RALGAPA1;product=ral GTPase-activating protein subunit alpha-1 isoform 1;protein_id=NP_055805.1
LBHZ02000004.1	BestRefSeq	CDS	1707655	1707894	.	-	0	ID=cds1;Parent=rna4;Dbxref=GeneID:253959,Genbank:NP_055805.1,HGNC:HGNC:17770,MIM:608884;Name=NP_055805.1;Note=isoform 1 is encoded by transcript variant 1;gbkey=CDS;gene=RALGAPA1;product=ral GTPase-activating protein subunit alpha-1 isoform 1;protein_id=NP_055805.1
LBHZ02000004.1	BestRefSeq	CDS	1701436	1701633	.	-	0	ID=cds1;Parent=rna4;Dbxref=GeneID:253959,Genbank:NP_055805.1,HGNC:HGNC:17770,MIM:608884;Name=NP_055805.1;Note=isoform 1 is encoded by transcript variant 1;gbkey=CDS;gene=RALGAPA1;product=ral GTPase-activating protein subunit alpha-1 isoform 1;protein_id=NP_055805.1
LBHZ02000004.1	BestRefSeq	CDS	1697582	1697719	.	-	0	ID=cds1;Parent=rna4;Dbxref=GeneID:253959,Genbank:NP_055805.1,HGNC:HGNC:17770,MIM:608884;Name=NP_055805.1;Note=isoform 1 is encoded by transcript variant 1;gbkey=CDS;gene=RALGAPA1;product=ral GTPase-activating protein subunit alpha-1 isoform 1;protein_id=NP_055805.1
LBHZ02000004.1	BestRefSeq	CDS	1687429	1687577	.	-	0	ID=cds1;Parent=rna4;Dbxref=GeneID:253959,Genbank:NP_055805.1,HGNC:HGNC:17770,MIM:608884;Name=NP_055805.1;Note=isoform 1 is encoded by transcript variant 1;gbkey=CDS;gene=RALGAPA1;product=ral GTPase-activating protein subunit alpha-1 isoform 1;protein_id=NP_055805.1
LBHZ02000004.1	BestRefSeq	CDS	1684095	1684224	.	-	1	ID=cds1;Parent=rna4;Dbxref=GeneID:253959,Genbank:NP_055805.1,HGNC:HGNC:17770,MIM:608884;Name=NP_055805.1;Note=isoform 1 is encoded by transcript variant 1;gbkey=CDS;gene=RALGAPA1;product=ral GTPase-activating protein subunit alpha-1 isoform 1;protein_id=NP_055805.1
LBHZ02000004.1	BestRefSeq	CDS	1682098	1682335	.	-	0	ID=cds1;Parent=rna4;Dbxref=GeneID:253959,Genbank:NP_055805.1,HGNC:HGNC:17770,MIM:608884;Name=NP_055805.1;Note=isoform 1 is encoded by transcript variant 1;gbkey=CDS;gene=RALGAPA1;product=ral GTPase-activating protein subunit alpha-1 isoform 1;protein_id=NP_055805.1
LBHZ02000004.1	BestRefSeq	CDS	1680758	1680919	.	-	2	ID=cds1;Parent=rna4;Dbxref=GeneID:253959,Genbank:NP_055805.1,HGNC:HGNC:17770,MIM:608884;Name=NP_055805.1;Note=isoform 1 is encoded by transcript variant 1;gbkey=CDS;gene=RALGAPA1;product=ral GTPase-activating protein subunit alpha-1 isoform 1;protein_id=NP_055805.1
LBHZ02000004.1	BestRefSeq	CDS	1648905	1649072	.	-	2	ID=cds1;Parent=rna4;Dbxref=GeneID:253959,Genbank:NP_055805.1,HGNC:HGNC:17770,MIM:608884;Name=NP_055805.1;Note=isoform 1 is encoded by transcript variant 1;gbkey=CDS;gene=RALGAPA1;product=ral GTPase-activating protein subunit alpha-1 isoform 1;protein_id=NP_055805.1
LBHZ02000004.1	BestRefSeq	CDS	1645611	1645735	.	-	2	ID=cds1;Parent=rna4;Dbxref=GeneID:253959,Genbank:NP_055805.1,HGNC:HGNC:17770,MIM:608884;Name=NP_055805.1;Note=isoform 1 is encoded by transcript variant 1;gbkey=CDS;gene=RALGAPA1;product=ral GTPase-activating protein subunit alpha-1 isoform 1;protein_id=NP_055805.1
LBHZ02000004.1	BestRefSeq	CDS	1643998	1644214	.	-	0	ID=cds1;Parent=rna4;Dbxref=GeneID:253959,Genbank:NP_055805.1,HGNC:HGNC:17770,MIM:608884;Name=NP_055805.1;Note=isoform 1 is encoded by transcript variant 1;gbkey=CDS;gene=RALGAPA1;product=ral GTPase-activating protein subunit alpha-1 isoform 1;protein_id=NP_055805.1
LBHZ02000004.1	BestRefSeq	CDS	1642878	1643054	.	-	2	ID=cds1;Parent=rna4;Dbxref=GeneID:253959,Genbank:NP_055805.1,HGNC:HGNC:17770,MIM:608884;Name=NP_055805.1;Note=isoform 1 is encoded by transcript variant 1;gbkey=CDS;gene=RALGAPA1;product=ral GTPase-activating protein subunit alpha-1 isoform 1;protein_id=NP_055805.1
LBHZ02000004.1	BestRefSeq	CDS	1637019	1637171	.	-	2	ID=cds1;Parent=rna4;Dbxref=GeneID:253959,Genbank:NP_055805.1,HGNC:HGNC:17770,MIM:608884;Name=NP_055805.1;Note=isoform 1 is encoded by transcript variant 1;gbkey=CDS;gene=RALGAPA1;product=ral GTPase-activating protein subunit alpha-1 isoform 1;protein_id=NP_055805.1
LBHZ02000004.1	BestRefSeq	CDS	1633585	1633778	.	-	2	ID=cds1;Parent=rna4;Dbxref=GeneID:253959,Genbank:NP_055805.1,HGNC:HGNC:17770,MIM:608884;Name=NP_055805.1;Note=isoform 1 is encoded by transcript variant 1;gbkey=CDS;gene=RALGAPA1;product=ral GTPase-activating protein subunit alpha-1 isoform 1;protein_id=NP_055805.1
LBHZ02000004.1	BestRefSeq	CDS	1633249	1633347	.	-	0	ID=cds1;Parent=rna4;Dbxref=GeneID:253959,Genbank:NP_055805.1,HGNC:HGNC:17770,MIM:608884;Name=NP_055805.1;Note=isoform 1 is encoded by transcript variant 1;gbkey=CDS;gene=RALGAPA1;product=ral GTPase-activating protein subunit alpha-1 isoform 1;protein_id=NP_055805.1
LBHZ02000004.1	BestRefSeq	CDS	1631936	1632091	.	-	0	ID=cds1;Parent=rna4;Dbxref=GeneID:253959,Genbank:NP_055805.1,HGNC:HGNC:17770,MIM:608884;Name=NP_055805.1;Note=isoform 1 is encoded by transcript variant 1;gbkey=CDS;gene=RALGAPA1;product=ral GTPase-activating protein subunit alpha-1 isoform 1;protein_id=NP_055805.1
LBHZ02000004.1	BestRefSeq	CDS	1630458	1630586	.	-	0	ID=cds1;Parent=rna4;Dbxref=GeneID:253959,Genbank:NP_055805.1,HGNC:HGNC:17770,MIM:608884;Name=NP_055805.1;Note=isoform 1 is encoded by transcript variant 1;gbkey=CDS;gene=RALGAPA1;product=ral GTPase-activating protein subunit alpha-1 isoform 1;protein_id=NP_055805.1
LBHZ02000004.1	BestRefSeq	CDS	1623711	1623836	.	-	0	ID=cds1;Parent=rna4;Dbxref=GeneID:253959,Genbank:NP_055805.1,HGNC:HGNC:17770,MIM:608884;Name=NP_055805.1;Note=isoform 1 is encoded by transcript variant 1;gbkey=CDS;gene=RALGAPA1;product=ral GTPase-activating protein subunit alpha-1 isoform 1;protein_id=NP_055805.1
LBHZ02000004.1	BestRefSeq	CDS	1618207	1618265	.	-	0	ID=cds1;Parent=rna4;Dbxref=GeneID:253959,Genbank:NP_055805.1,HGNC:HGNC:17770,MIM:608884;Name=NP_055805.1;Note=isoform 1 is encoded by transcript variant 1;gbkey=CDS;gene=RALGAPA1;product=ral GTPase-activating protein subunit alpha-1 isoform 1;protein_id=NP_055805.1
LBHZ02000004.1	BestRefSeq	CDS	1614876	1614984	.	-	1	ID=cds1;Parent=rna4;Dbxref=GeneID:253959,Genbank:NP_055805.1,HGNC:HGNC:17770,MIM:608884;Name=NP_055805.1;Note=isoform 1 is encoded by transcript variant 1;gbkey=CDS;gene=RALGAPA1;product=ral GTPase-activating protein subunit alpha-1 isoform 1;protein_id=NP_055805.1
LBHZ02000004.1	BestRefSeq	CDS	1613436	1613546	.	-	0	ID=cds1;Parent=rna4;Dbxref=GeneID:253959,Genbank:NP_055805.1,HGNC:HGNC:17770,MIM:608884;Name=NP_055805.1;Note=isoform 1 is encoded by transcript variant 1;gbkey=CDS;gene=RALGAPA1;product=ral GTPase-activating protein subunit alpha-1 isoform 1;protein_id=NP_055805.1
LBHZ02000004.1	BestRefSeq	CDS	1610875	1610943	.	-	0	ID=cds1;Parent=rna4;Dbxref=GeneID:253959,Genbank:NP_055805.1,HGNC:HGNC:17770,MIM:608884;Name=NP_055805.1;Note=isoform 1 is encoded by transcript variant 1;gbkey=CDS;gene=RALGAPA1;product=ral GTPase-activating protein subunit alpha-1 isoform 1;protein_id=NP_055805.1
LBHZ02000004.1	BestRefSeq	CDS	1594526	1594660	.	-	0	ID=cds1;Parent=rna4;Dbxref=GeneID:253959,Genbank:NP_055805.1,HGNC:HGNC:17770,MIM:608884;Name=NP_055805.1;Note=isoform 1 is encoded by transcript variant 1;gbkey=CDS;gene=RALGAPA1;product=ral GTPase-activating protein subunit alpha-1 isoform 1;protein_id=NP_055805.1
LBHZ02000004.1	BestRefSeq	CDS	1593636	1593819	.	-	0	ID=cds1;Parent=rna4;Dbxref=GeneID:253959,Genbank:NP_055805.1,HGNC:HGNC:17770,MIM:608884;Name=NP_055805.1;Note=isoform 1 is encoded by transcript variant 1;gbkey=CDS;gene=RALGAPA1;product=ral GTPase-activating protein subunit alpha-1 isoform 1;protein_id=NP_055805.1
LBHZ02000004.1	BestRefSeq	CDS	1586154	1587015	.	-	2	ID=cds1;Parent=rna4;Dbxref=GeneID:253959,Genbank:NP_055805.1,HGNC:HGNC:17770,MIM:608884;Name=NP_055805.1;Note=isoform 1 is encoded by transcript variant 1;gbkey=CDS;gene=RALGAPA1;product=ral GTPase-activating protein subunit alpha-1 isoform 1;protein_id=NP_055805.1
LBHZ02000004.1	BestRefSeq	CDS	1584424	1584495	.	-	1	ID=cds1;Parent=rna4;Dbxref=GeneID:253959,Genbank:NP_055805.1,HGNC:HGNC:17770,MIM:608884;Name=NP_055805.1;Note=isoform 1 is encoded by transcript variant 1;gbkey=CDS;gene=RALGAPA1;product=ral GTPase-activating protein subunit alpha-1 isoform 1;protein_id=NP_055805.1
LBHZ02000004.1	BestRefSeq	CDS	1564646	1564769	.	-	1	ID=cds1;Parent=rna4;Dbxref=GeneID:253959,Genbank:NP_055805.1,HGNC:HGNC:17770,MIM:608884;Name=NP_055805.1;Note=isoform 1 is encoded by transcript variant 1;gbkey=CDS;gene=RALGAPA1;product=ral GTPase-activating protein subunit alpha-1 isoform 1;protein_id=NP_055805.1
LBHZ02000004.1	BestRefSeq	CDS	1554694	1554849	.	-	0	ID=cds1;Parent=rna4;Dbxref=GeneID:253959,Genbank:NP_055805.1,HGNC:HGNC:17770,MIM:608884;Name=NP_055805.1;Note=isoform 1 is encoded by transcript variant 1;gbkey=CDS;gene=RALGAPA1;product=ral GTPase-activating protein subunit alpha-1 isoform 1;protein_id=NP_055805.1
LBHZ02000004.1	BestRefSeq	CDS	1531617	1531775	.	-	0	ID=cds1;Parent=rna4;Dbxref=GeneID:253959,Genbank:NP_055805.1,HGNC:HGNC:17770,MIM:608884;Name=NP_055805.1;Note=isoform 1 is encoded by transcript variant 1;gbkey=CDS;gene=RALGAPA1;product=ral GTPase-activating protein subunit alpha-1 isoform 1;protein_id=NP_055805.1
LBHZ02000004.1	BestRefSeq	CDS	1529674	1529801	.	-	0	ID=cds1;Parent=rna4;Dbxref=GeneID:253959,Genbank:NP_055805.1,HGNC:HGNC:17770,MIM:608884;Name=NP_055805.1;Note=isoform 1 is encoded by transcript variant 1;gbkey=CDS;gene=RALGAPA1;product=ral GTPase-activating protein subunit alpha-1 isoform 1;protein_id=NP_055805.1
LBHZ02000004.1	BestRefSeq	CDS	1508160	1508284	.	-	1	ID=cds1;Parent=rna4;Dbxref=GeneID:253959,Genbank:NP_055805.1,HGNC:HGNC:17770,MIM:608884;Name=NP_055805.1;Note=isoform 1 is encoded by transcript variant 1;gbkey=CDS;gene=RALGAPA1;product=ral GTPase-activating protein subunit alpha-1 isoform 1;protein_id=NP_055805.1
LBHZ02000004.1	BestRefSeq	CDS	1507581	1507588	.	-	2	ID=cds1;Parent=rna4;Dbxref=GeneID:253959,Genbank:NP_055805.1,HGNC:HGNC:17770,MIM:608884;Name=NP_055805.1;Note=isoform 1 is encoded by transcript variant 1;gbkey=CDS;gene=RALGAPA1;product=ral GTPase-activating protein subunit alpha-1 isoform 1;protein_id=NP_055805.1
###
LBHZ02000005.1	BestRefSeq	gene	6292330	6317658	.	-	.	ID=gene6;Dbxref=GeneID:11163,HGNC:HGNC:8051,HPRD:14850,MIM:609229;Name=NUDT4;description=nudix hydrolase 4;gbkey=Gene;gene=NUDT4;gene_synonym=DIPP2,DIPP2alpha,DIPP2beta,HDCMB47P
LBHZ02000005.1	BestRefSeq	mRNA	6292330	6317658	.	-	.	ID=rna6;Parent=gene6;Dbxref=GeneID:11163,Genbank:NM_019094.5,HGNC:HGNC:8051,HPRD:14850,MIM:609229;Name=gi|666335634;Note=The RefSeq transcript has 1 substitution%2C 3 non-frameshifting indels compared to this genomic sequence;exception=annotated by transcript or proteomic data;gbkey=mRNA;gene=NUDT4;product=nudix hydrolase 4%2C transcript variant 1;transcript_id=gi|666335634
LBHZ02000005.1	BestRefSeq	exon	6317160	6317658	.	-	.	ID=id97;Parent=rna6;Dbxref=GeneID:11163,Genbank:NM_019094.5,HGNC:HGNC:8051,HPRD:14850,MIM:609229;Note=The RefSeq transcript has 1 substitution%2C 3 non-frameshifting indels compared to this genomic sequence;exception=annotated by transcript or proteomic data;gbkey=mRNA;gene=NUDT4;product=nudix hydrolase 4%2C transcript variant 1;transcript_id=gi|666335634
LBHZ02000005.1	BestRefSeq	exon	6300861	6300971	.	-	.	ID=id98;Parent=rna6;Dbxref=GeneID:11163,Genbank:NM_019094.5,HGNC:HGNC:8051,HPRD:14850,MIM:609229;Note=The RefSeq transcript has 1 substitution%2C 3 non-frameshifting indels compared to this genomic sequence;exception=annotated by transcript or proteomic data;gbkey=mRNA;gene=NUDT4;product=nudix hydrolase 4%2C transcript variant 1;transcript_id=gi|666335634
LBHZ02000005.1	BestRefSeq	exon	6300047	6300091	.	-	.	ID=id99;Parent=rna6;Dbxref=GeneID:11163,Genbank:NM_019094.5,HGNC:HGNC:8051,HPRD:14850,MIM:609229;Note=The RefSeq transcript has 1 substitution%2C 3 non-frameshifting indels compared to this genomic sequence;exception=annotated by transcript or proteomic data;gbkey=mRNA;gene=NUDT4;product=nudix hydrolase 4%2C transcript variant 1;transcript_id=gi|666335634
LBHZ02000005.1	BestRefSeq	exon	6296726	6296810	.	-	.	ID=id100;Parent=rna6;Dbxref=GeneID:11163,Genbank:NM_019094.5,HGNC:HGNC:8051,HPRD:14850,MIM:609229;Note=The RefSeq transcript has 1 substitution%2C 3 non-frameshifting indels compared to this genomic sequence;exception=annotated by transcript or proteomic data;gbkey=mRNA;gene=NUDT4;product=nudix hydrolase 4%2C transcript variant 1;transcript_id=gi|666335634
LBHZ02000005.1	BestRefSeq	exon	6292330	6296403	.	-	.	ID=id101;Parent=rna6;Dbxref=GeneID:11163,Genbank:NM_019094.5,HGNC:HGNC:8051,HPRD:14850,MIM:609229;Note=The RefSeq transcript has 1 substitution%2C 3 non-frameshifting indels compared to this genomic sequence;exception=annotated by transcript or proteomic data;gbkey=mRNA;gene=NUDT4;product=nudix hydrolase 4%2C transcript variant 1;transcript_id=gi|666335634
LBHZ02000005.1	BestRefSeq	gene	6293305	6317655	.	-	.	ID=gene7;Dbxref=GeneID:170688,HGNC:HGNC:18013;Name=NUDT4P2;description=nudix hydrolase 4 pseudogene 2;gbkey=Gene;gene=NUDT4P2;pseudo=true
LBHZ02000005.1	BestRefSeq	transcript	6293305	6317655	.	-	.	ID=rna7;Parent=gene7;Dbxref=GeneID:170688,Genbank:NR_104005.1,HGNC:HGNC:18013;Name=gi|526253107;Note=The RefSeq transcript has 13 substitutions%2C 1 non-frameshifting indel compared to this genomic sequence;exception=annotated by transcript or proteomic data;gbkey=misc_RNA;gene=NUDT4P2;product=nudix hydrolase 4 pseudogene 2;transcript_id=gi|526253107
LBHZ02000005.1	BestRefSeq	exon	6317160	6317655	.	-	.	ID=id102;Parent=rna7;Dbxref=GeneID:170688,Genbank:NR_104005.1,HGNC:HGNC:18013;Note=The RefSeq transcript has 13 substitutions%2C 1 non-frameshifting indel compared to this genomic sequence;exception=annotated by transcript or proteomic data;gbkey=misc_RNA;gene=NUDT4P2;product=nudix hydrolase 4 pseudogene 2;transcript_id=gi|526253107
LBHZ02000005.1	BestRefSeq	exon	6300861	6300971	.	-	.	ID=id103;Parent=rna7;Dbxref=GeneID:170688,Genbank:NR_104005.1,HGNC:HGNC:18013;Note=The RefSeq transcript has 13 substitutions%2C 1 non-frameshifting indel compared to this genomic sequence;exception=annotated by transcript or proteomic data;gbkey=misc_RNA;gene=NUDT4P2;product=nudix hydrolase 4 pseudogene 2;transcript_id=gi|526253107
LBHZ02000005.1	BestRefSeq	exon	6300047	6300091	.	-	.	ID=id104;Parent=rna7;Dbxref=GeneID:170688,Genbank:NR_104005.1,HGNC:HGNC:18013;Note=The RefSeq transcript has 13 substitutions%2C 1 non-frameshifting indel compared to this genomic sequence;exception=annotated by transcript or proteomic data;gbkey=misc_RNA;gene=NUDT4P2;product=nudix hydrolase 4 pseudogene 2;transcript_id=gi|526253107
LBHZ02000005.1	BestRefSeq	exon	6296726	6296813	.	-	.	ID=id105;Parent=rna7;Dbxref=GeneID:170688,Genbank:NR_104005.1,HGNC:HGNC:18013;Note=The RefSeq transcript has 13 substitutions%2C 1 non-frameshifting indel compared to this genomic sequence;exception=annotated by transcript or proteomic data;gbkey=misc_RNA;gene=NUDT4P2;product=nudix hydrolase 4 pseudogene 2;transcript_id=gi|526253107
LBHZ02000005.1	BestRefSeq	exon	6293305	6296403	.	-	.	ID=id106;Parent=rna7;Dbxref=GeneID:170688,Genbank:NR_104005.1,HGNC:HGNC:18013;Note=The RefSeq transcript has 13 substitutions%2C 1 non-frameshifting indel compared to this genomic sequence;exception=annotated by transcript or proteomic data;gbkey=misc_RNA;gene=NUDT4P2;product=nudix hydrolase 4 pseudogene 2;transcript_id=gi|526253107
LBHZ02000005.1	BestRefSeq	CDS	6317160	6317258	.	-	0	ID=cds2;Parent=rna6;Dbxref=GeneID:11163,Genbank:NP_061967.3,HGNC:HGNC:8051,HPRD:14850,MIM:609229;Name=NP_061967.3;Note=isoform alpha is encoded by transcript variant 1;gbkey=CDS;gene=NUDT4;product=diphosphoinositol polyphosphate phosphohydrolase 2 isoform alpha;protein_id=NP_061967.3
LBHZ02000005.1	BestRefSeq	CDS	6300861	6300971	.	-	0	ID=cds2;Parent=rna6;Dbxref=GeneID:11163,Genbank:NP_061967.3,HGNC:HGNC:8051,HPRD:14850,MIM:609229;Name=NP_061967.3;Note=isoform alpha is encoded by transcript variant 1;gbkey=CDS;gene=NUDT4;product=diphosphoinositol polyphosphate phosphohydrolase 2 isoform alpha;protein_id=NP_061967.3
LBHZ02000005.1	BestRefSeq	CDS	6300047	6300091	.	-	0	ID=cds2;Parent=rna6;Dbxref=GeneID:11163,Genbank:NP_061967.3,HGNC:HGNC:8051,HPRD:14850,MIM:609229;Name=NP_061967.3;Note=isoform alpha is encoded by transcript variant 1;gbkey=CDS;gene=NUDT4;product=diphosphoinositol polyphosphate phosphohydrolase 2 isoform alpha;protein_id=NP_061967.3
LBHZ02000005.1	BestRefSeq	CDS	6296726	6296810	.	-	0	ID=cds2;Parent=rna6;Dbxref=GeneID:11163,Genbank:NP_061967.3,HGNC:HGNC:8051,HPRD:14850,MIM:609229;Name=NP_061967.3;Note=isoform alpha is encoded by transcript variant 1;gbkey=CDS;gene=NUDT4;product=diphosphoinositol polyphosphate phosphohydrolase 2 isoform alpha;protein_id=NP_061967.3
LBHZ02000005.1	BestRefSeq	CDS	6296201	6296403	.	-	2	ID=cds2;Parent=rna6;Dbxref=GeneID:11163,Genbank:NP_061967.3,HGNC:HGNC:8051,HPRD:14850,MIM:609229;Name=NP_061967.3;Note=isoform alpha is encoded by transcript variant 1;gbkey=CDS;gene=NUDT4;product=diphosphoinositol polyphosphate phosphohydrolase 2 isoform alpha;protein_id=NP_061967.3
###
LBHZ02000005.1	BestRefSeq	gene	6292330	6317658	.	-	.	ID=gene8;Dbxref=GeneID:11163,HGNC:HGNC:8051,HPRD:14850,MIM:609229;Name=NUDT4;description=nudix hydrolase 4;gbkey=Gene;gene=NUDT4;gene_synonym=DIPP2,DIPP2alpha,DIPP2beta,HDCMB47P
LBHZ02000005.1	BestRefSeq	mRNA	6292330	6317658	.	-	.	ID=rna8;Parent=gene8;Dbxref=GeneID:11163,Genbank:NM_019094.5,HGNC:HGNC:8051,HPRD:14850,MIM:609229;Name=gi|666335634;Note=The RefSeq transcript has 1 substitution%2C 3 non-frameshifting indels compared to this genomic sequence;exception=annotated by transcript or proteomic data;gbkey=mRNA;gene=NUDT4;product=nudix hydrolase 4%2C transcript variant 1;transcript_id=gi|666335634
LBHZ02000005.1	BestRefSeq	exon	6317160	6317658	.	-	.	ID=id107;Parent=rna8;Dbxref=GeneID:11163,Genbank:NM_019094.5,HGNC:HGNC:8051,HPRD:14850,MIM:609229;Note=The RefSeq transcript has 1 substitution%2C 3 non-frameshifting indels compared to this genomic sequence;exception=annotated by transcript or proteomic data;gbkey=mRNA;gene=NUDT4;product=nudix hydrolase 4%2C transcript variant 1;transcript_id=gi|666335634
LBHZ02000005.1	BestRefSeq	exon	6300861	6300971	.	-	.	ID=id108;Parent=rna8;Dbxref=GeneID:11163,Genbank:NM_019094.5,HGNC:HGNC:8051,HPRD:14850,MIM:609229;Note=The RefSeq transcript has 1 substitution%2C 3 non-frameshifting indels compared to this genomic sequence;exception=annotated by transcript or proteomic data;gbkey=mRNA;gene=NUDT4;product=nudix hydrolase 4%2C transcript variant 1;transcript_id=gi|666335634
LBHZ02000005.1	BestRefSeq	exon	6300047	6300091	.	-	.	ID=id109;Parent=rna8;Dbxref=GeneID:11163,Genbank:NM_019094.5,HGNC:HGNC:8051,HPRD:14850,MIM:609229;Note=The RefSeq transcript has 1 substitution%2C 3 non-frameshifting indels compared to this genomic sequence;exception=annotated by transcript or proteomic data;gbkey=mRNA;gene=NUDT4;product=nudix hydrolase 4%2C transcript variant 1;transcript_id=gi|666335634
LBHZ02000005.1	BestRefSeq	exon	6296726	6296810	.	-	.	ID=id110;Parent=rna8;Dbxref=GeneID:11163,Genbank:NM_019094.5,HGNC:HGNC:8051,HPRD:14850,MIM:609229;Note=The RefSeq transcript has 1 substitution%2C 3 non-frameshifting indels compared to this genomic sequence;exception=annotated by transcript or proteomic data;gbkey=mRNA;gene=NUDT4;product=nudix hydrolase 4%2C transcript variant 1;transcript_id=gi|666335634
LBHZ02000005.1	BestRefSeq	exon	6292330	6296403	.	-	.	ID=id111;Parent=rna8;Dbxref=GeneID:11163,Genbank:NM_019094.5,HGNC:HGNC:8051,HPRD:14850,MIM:609229;Note=The RefSeq transcript has 1 substitution%2C 3 non-frameshifting indels compared to this genomic sequence;exception=annotated by transcript or proteomic data;gbkey=mRNA;gene=NUDT4;product=nudix hydrolase 4%2C transcript variant 1;transcript_id=gi|666335634
LBHZ02000005.1	BestRefSeq	gene	6293302	6317611	.	-	.	ID=gene9;Dbxref=GeneID:440672,HGNC:HGNC:18012;Name=NUDT4P1;description=nudix hydrolase 4 pseudogene 1;gbkey=Gene;gene=NUDT4P1;pseudo=true
LBHZ02000005.1	BestRefSeq	transcript	6293302	6317611	.	-	.	ID=rna9;Parent=gene9;Dbxref=GeneID:440672,Genbank:NR_002212.4,HGNC:HGNC:18012;Name=gi|526253109;Note=The RefSeq transcript has 11 substitutions%2C 1 non-frameshifting indel compared to this genomic sequence;exception=annotated by transcript or proteomic data;gbkey=misc_RNA;gene=NUDT4P1;product=nudix hydrolase 4 pseudogene 1;transcript_id=gi|526253109
LBHZ02000005.1	BestRefSeq	exon	6317160	6317611	.	-	.	ID=id112;Parent=rna9;Dbxref=GeneID:440672,Genbank:NR_002212.4,HGNC:HGNC:18012;Note=The RefSeq transcript has 11 substitutions%2C 1 non-frameshifting indel compared to this genomic sequence;exception=annotated by transcript or proteomic data;gbkey=misc_RNA;gene=NUDT4P1;product=nudix hydrolase 4 pseudogene 1;transcript_id=gi|526253109
LBHZ02000005.1	BestRefSeq	exon	6300861	6300971	.	-	.	ID=id113;Parent=rna9;Dbxref=GeneID:440672,Genbank:NR_002212.4,HGNC:HGNC:18012;Note=The RefSeq transcript has 11 substitutions%2C 1 non-frameshifting indel compared to this genomic sequence;exception=annotated by transcript or proteomic data;gbkey=misc_RNA;gene=NUDT4P1;product=nudix hydrolase 4 pseudogene 1;transcript_id=gi|526253109
LBHZ02000005.1	BestRefSeq	exon	6300047	6300091	.	-	.	ID=id114;Parent=rna9;Dbxref=GeneID:440672,Genbank:NR_002212.4,HGNC:HGNC:18012;Note=The RefSeq transcript has 11 substitutions%2C 1 non-frameshifting indel compared to this genomic sequence;exception=annotated by transcript or proteomic data;gbkey=misc_RNA;gene=NUDT4P1;product=nudix hydrolase 4 pseudogene 1;transcript_id=gi|526253109
LBHZ02000005.1	BestRefSeq	exon	6296726	6296813	.	-	.	ID=id115;Parent=rna9;Dbxref=GeneID:440672,Genbank:NR_002212.4,HGNC:HGNC:18012;Note=The RefSeq transcript has 11 substitutions%2C 1 non-frameshifting indel compared to this genomic sequence;exception=annotated by transcript or proteomic data;gbkey=misc_RNA;gene=NUDT4P1;product=nudix hydrolase 4 pseudogene 1;transcript_id=gi|526253109
LBHZ02000005.1	BestRefSeq	exon	6293302	6296403	.	-	.	ID=id116;Parent=rna9;Dbxref=GeneID:440672,Genbank:NR_002212.4,HGNC:HGNC:18012;Note=The RefSeq transcript has 11 substitutions%2C 1 non-frameshifting indel compared to this genomic sequence;exception=annotated by transcript or proteomic data;gbkey=misc_RNA;gene=NUDT4P1;product=nudix hydrolase 4 pseudogene 1;transcript_id=gi|526253109
LBHZ02000005.1	BestRefSeq	CDS	6317160	6317258	.	-	0	ID=cds3;Parent=rna8;Dbxref=GeneID:11163,Genbank:NP_061967.3,HGNC:HGNC:8051,HPRD:14850,MIM:609229;Name=NP_061967.3;Note=isoform alpha is encoded by transcript variant 1;gbkey=CDS;gene=NUDT4;product=diphosphoinositol polyphosphate phosphohydrolase 2 isoform alpha;protein_id=NP_061967.3
LBHZ02000005.1	BestRefSeq	CDS	6300861	6300971	.	-	0	ID=cds3;Parent=rna8;Dbxref=GeneID:11163,Genbank:NP_061967.3,HGNC:HGNC:8051,HPRD:14850,MIM:609229;Name=NP_061967.3;Note=isoform alpha is encoded by transcript variant 1;gbkey=CDS;gene=NUDT4;product=diphosphoinositol polyphosphate phosphohydrolase 2 isoform alpha;protein_id=NP_061967.3
LBHZ02000005.1	BestRefSeq	CDS	6300047	6300091	.	-	0	ID=cds3;Parent=rna8;Dbxref=GeneID:11163,Genbank:NP_061967.3,HGNC:HGNC:8051,HPRD:14850,MIM:609229;Name=NP_061967.3;Note=isoform alpha is encoded by transcript variant 1;gbkey=CDS;gene=NUDT4;product=diphosphoinositol polyphosphate phosphohydrolase 2 isoform alpha;protein_id=NP_061967.3
LBHZ02000005.1	BestRefSeq	CDS	6296726	6296810	.	-	0	ID=cds3;Parent=rna8;Dbxref=GeneID:11163,Genbank:NP_061967.3,HGNC:HGNC:8051,HPRD:14850,MIM:609229;Name=NP_061967.3;Note=isoform alpha is encoded by transcript variant 1;gbkey=CDS;gene=NUDT4;product=diphosphoinositol polyphosphate phosphohydrolase 2 isoform alpha;protein_id=NP_061967.3
LBHZ02000005.1	BestRefSeq	CDS	6296201	6296403	.	-	2	ID=cds3;Parent=rna8;Dbxref=GeneID:11163,Genbank:NP_061967.3,HGNC:HGNC:8051,HPRD:14850,MIM:609229;Name=NP_061967.3;Note=isoform alpha is encoded by transcript variant 1;gbkey=CDS;gene=NUDT4;product=diphosphoinositol polyphosphate phosphohydrolase 2 isoform alpha;protein_id=NP_061967.3
###
LBHZ02000008.1	BestRefSeq	gene	26122427	26124184	.	+	.	ID=gene10;Dbxref=GeneID:79541,HGNC:HGNC:14729,HPRD:17692;Name=OR2A4;description=olfactory receptor%2C family 2%2C subfamily A%2C member 4;gbkey=Gene;gene=OR2A4;gene_synonym=OR2A10
LBHZ02000008.1	BestRefSeq	mRNA	26122427	26124184	.	+	.	ID=rna10;Parent=gene10;Dbxref=GeneID:79541,Genbank:NM_030908.2,HGNC:HGNC:14729,HPRD:17692;Name=gi|586946359;gbkey=mRNA;gene=OR2A4;product=olfactory receptor%2C family 2%2C subfamily A%2C member 4;transcript_id=gi|586946359
LBHZ02000008.1	BestRefSeq	exon	26122427	26124184	.	+	.	ID=id117;Parent=rna10;Dbxref=GeneID:79541,Genbank:NM_030908.2,HGNC:HGNC:14729,HPRD:17692;gbkey=mRNA;gene=OR2A4;product=olfactory receptor%2C family 2%2C subfamily A%2C member 4;transcript_id=gi|586946359
LBHZ02000008.1	BestRefSeq	gene	26122427	26123359	.	+	.	ID=gene11;Dbxref=GeneID:401427,HGNC:HGNC:8234,HPRD:14933;Name=OR2A7;description=olfactory receptor%2C family 2%2C subfamily A%2C member 7;gbkey=Gene;gene=OR2A7;gene_synonym=HSDJ0798C17,OR2A21
LBHZ02000008.1	BestRefSeq	mRNA	26122427	26123359	.	+	.	ID=rna11;Parent=gene11;Dbxref=GeneID:401427,Genbank:NM_001005328.1,HGNC:HGNC:8234,HPRD:14933;Name=gi|52693944;Note=The RefSeq transcript has 4 substitutions compared to this genomic sequence;exception=annotated by transcript or proteomic data;gbkey=mRNA;gene=OR2A7;product=olfactory receptor%2C family 2%2C subfamily A%2C member 7;transcript_id=gi|52693944
LBHZ02000008.1	BestRefSeq	exon	26122427	26123359	.	+	.	ID=id118;Parent=rna11;Dbxref=GeneID:401427,Genbank:NM_001005328.1,HGNC:HGNC:8234,HPRD:14933;Note=The RefSeq transcript has 4 substitutions compared to this genomic sequence;exception=annotated by transcript or proteomic data;gbkey=mRNA;gene=OR2A7;product=olfactory receptor%2C family 2%2C subfamily A%2C member 7;transcript_id=gi|52693944
LBHZ02000008.1	BestRefSeq	CDS	26122427	26123359	.	+	0	ID=cds4;Parent=rna10;Dbxref=GeneID:79541,Genbank:NP_112170.1,HGNC:HGNC:14729,HPRD:17692;Name=NP_112170.1;gbkey=CDS;gene=OR2A4;product=olfactory receptor 2A4;protein_id=NP_112170.1
LBHZ02000008.1	BestRefSeq	CDS	26122427	26123359	.	+	0	ID=cds5;Parent=rna11;Dbxref=GeneID:401427,Genbank:NP_001005328.1,HGNC:HGNC:8234,HPRD:14933;Name=NP_001005328.1;Note=The RefSeq protein has 3 substitutions compared to this genomic sequence;exception=annotated by transcript or proteomic data;gbkey=CDS;gene=OR2A7;product=olfactory receptor 2A7;protein_id=NP_001005328.1
###
LBHZ02000012.1	BestRefSeq	gene	5376018	5376156	.	+	.	ID=gene12;Dbxref=GeneID:106633814,HGNC:HGNC:50390;Name=SNORA86;description=small nucleolar RNA%2C H/ACA box 86;gbkey=Gene;gene=SNORA86
LBHZ02000012.1	BestRefSeq	ncRNA	5376018	5376156	.	+	.	ID=rna12;Parent=gene12;Dbxref=GeneID:106633814,Genbank:NR_132768.1,HGNC:HGNC:50390;Name=gi|931718909;Note=The RefSeq transcript has 1 substitution compared to this genomic sequence;exception=annotated by transcript or proteomic data;gbkey=ncRNA;gene=SNORA86;ncrna_class=snoRNA;product=small nucleolar RNA%2C H/ACA box 86;transcript_id=gi|931718909
LBHZ02000012.1	BestRefSeq	exon	5376018	5376156	.	+	.	ID=id119;Parent=rna12;Dbxref=GeneID:106633814,Genbank:NR_132768.1,HGNC:HGNC:50390;Note=The RefSeq transcript has 1 substitution compared to this genomic sequence;exception=annotated by transcript or proteomic data;gbkey=ncRNA;gene=SNORA86;ncrna_class=snoRNA;product=small nucleolar RNA%2C H/ACA box 86;transcript_id=gi|931718909
LBHZ02000012.1	BestRefSeq	gene	5376046	5376156	.	+	.	ID=gene13;Dbxref=GeneID:106635534,HGNC:HGNC:51396;Name=SNORA104;description=small nucleolar RNA%2C H/ACA box 104;gbkey=Gene;gene=SNORA104;partial=true;start_range=.,5376046
LBHZ02000012.1	BestRefSeq	ncRNA	5376046	5376156	.	+	.	ID=rna13;Parent=gene13;Dbxref=GeneID:106635534,Genbank:NR_132784.1,HGNC:HGNC:51396;Name=gi|933127596;Note=The RefSeq transcript aligns at 79%25 coverage compared to this genomic sequence;exception=annotated by transcript or proteomic data;gbkey=ncRNA;gene=SNORA104;ncrna_class=snoRNA;partial=true;product=small nucleolar RNA%2C H/ACA box 104;start_range=.,5376046;transcript_id=gi|933127596
LBHZ02000012.1	BestRefSeq	exon	5376046	5376156	.	+	.	ID=id120;Parent=rna13;Dbxref=GeneID:106635534,Genbank:NR_132784.1,HGNC:HGNC:51396;Note=The RefSeq transcript aligns at 79%25 coverage compared to this genomic sequence;exception=annotated by transcript or proteomic data;gbkey=ncRNA;gene=SNORA104;ncrna_class=snoRNA;partial=true;product=small nucleolar RNA%2C H/ACA box 104;start_range=.,5376046;transcript_id=gi|933127596
###
LBHZ02000026.1	BestRefSeq	gene	18693813	18755182	.	-	.	ID=gene14;Dbxref=GeneID:56624,HGNC:HGNC:18860,MIM:611202;Name=ASAH2;description=N-acylsphingosine amidohydrolase (non-lysosomal ceramidase) 2;gbkey=Gene;gene=ASAH2;gene_synonym=BCDase,HNAC1,LCDase,N-CDase,NCDase
LBHZ02000026.1	BestRefSeq	mRNA	18693813	18755182	.	-	.	ID=rna14;Parent=gene14;Dbxref=GeneID:56624,Genbank:NM_019893.2,HGNC:HGNC:18860,MIM:611202;Name=gi|221218980;Note=The RefSeq transcript has 1 substitution compared to this genomic sequence;exception=annotated by transcript or proteomic data;gbkey=mRNA;gene=ASAH2;product=N-acylsphingosine amidohydrolase (non-lysosomal ceramidase) 2%2C transcript variant 1;transcript_id=gi|221218980
LBHZ02000026.1	BestRefSeq	exon	18755056	18755182	.	-	.	ID=id121;Parent=rna14;Dbxref=GeneID:56624,Genbank:NM_019893.2,HGNC:HGNC:18860,MIM:611202;Note=The RefSeq transcript has 1 substitution compared to this genomic sequence;exception=annotated by transcript or proteomic data;gbkey=mRNA;gene=ASAH2;product=N-acylsphingosine amidohydrolase (non-lysosomal ceramidase) 2%2C transcript variant 1;transcript_id=gi|221218980
LBHZ02000026.1	BestRefSeq	exon	18751794	18752026	.	-	.	ID=id122;Parent=rna14;Dbxref=GeneID:56624,Genbank:NM_019893.2,HGNC:HGNC:18860,MIM:611202;Note=The RefSeq transcript has 1 substitution compared to this genomic sequence;exception=annotated by transcript or proteomic data;gbkey=mRNA;gene=ASAH2;product=N-acylsphingosine amidohydrolase (non-lysosomal ceramidase) 2%2C transcript variant 1;transcript_id=gi|221218980
LBHZ02000026.1	BestRefSeq	exon	18749774	18749923	.	-	.	ID=id123;Parent=rna14;Dbxref=GeneID:56624,Genbank:NM_019893.2,HGNC:HGNC:18860,MIM:611202;Note=The RefSeq transcript has 1 substitution compared to this genomic sequence;exception=annotated by transcript or proteomic data;gbkey=mRNA;gene=ASAH2;product=N-acylsphingosine amidohydrolase (non-lysosomal ceramidase) 2%2C transcript variant 1;transcript_id=gi|221218980
LBHZ02000026.1	BestRefSeq	exon	18742460	18742636	.	-	.	ID=id124;Parent=rna14;Dbxref=GeneID:56624,Genbank:NM_019893.2,HGNC:HGNC:18860,MIM:611202;Note=The RefSeq transcript has 1 substitution compared to this genomic sequence;exception=annotated by transcript or proteomic data;gbkey=mRNA;gene=ASAH2;product=N-acylsphingosine amidohydrolase (non-lysosomal ceramidase) 2%2C transcript variant 1;transcript_id=gi|221218980
LBHZ02000026.1	BestRefSeq	exon	18740997	18741124	.	-	.	ID=id125;Parent=rna14;Dbxref=GeneID:56624,Genbank:NM_019893.2,HGNC:HGNC:18860,MIM:611202;Note=The RefSeq transcript has 1 substitution compared to this genomic sequence;exception=annotated by transcript or proteomic data;gbkey=mRNA;gene=ASAH2;product=N-acylsphingosine amidohydrolase (non-lysosomal ceramidase) 2%2C transcript variant 1;transcript_id=gi|221218980
LBHZ02000026.1	BestRefSeq	exon	18739756	18739833	.	-	.	ID=id126;Parent=rna14;Dbxref=GeneID:56624,Genbank:NM_019893.2,HGNC:HGNC:18860,MIM:611202;Note=The RefSeq transcript has 1 substitution compared to this genomic sequence;exception=annotated by transcript or proteomic data;gbkey=mRNA;gene=ASAH2;product=N-acylsphingosine amidohydrolase (non-lysosomal ceramidase) 2%2C transcript variant 1;transcript_id=gi|221218980
LBHZ02000026.1	BestRefSeq	exon	18725092	18725212	.	-	.	ID=id127;Parent=rna14;Dbxref=GeneID:56624,Genbank:NM_019893.2,HGNC:HGNC:18860,MIM:611202;Note=The RefSeq transcript has 1 substitution compared to this genomic sequence;exception=annotated by transcript or proteomic data;gbkey=mRNA;gene=ASAH2;product=N-acylsphingosine amidohydrolase (non-lysosomal ceramidase) 2%2C transcript variant 1;transcript_id=gi|221218980
LBHZ02000026.1	BestRefSeq	exon	18721327	18721452	.	-	.	ID=id128;Parent=rna14;Dbxref=GeneID:56624,Genbank:NM_019893.2,HGNC:HGNC:18860,MIM:611202;Note=The RefSeq transcript has 1 substitution compared to this genomic sequence;exception=annotated by transcript or proteomic data;gbkey=mRNA;gene=ASAH2;product=N-acylsphingosine amidohydrolase (non-lysosomal ceramidase) 2%2C transcript variant 1;transcript_id=gi|221218980
LBHZ02000026.1	BestRefSeq	exon	18719556	18719642	.	-	.	ID=id129;Parent=rna14;Dbxref=GeneID:56624,Genbank:NM_019893.2,HGNC:HGNC:18860,MIM:611202;Note=The RefSeq transcript has 1 substitution compared to this genomic sequence;exception=annotated by transcript or proteomic data;gbkey=mRNA;gene=ASAH2;product=N-acylsphingosine amidohydrolase (non-lysosomal ceramidase) 2%2C transcript variant 1;transcript_id=gi|221218980
LBHZ02000026.1	BestRefSeq	exon	18717612	18717716	.	-	.	ID=id130;Parent=rna14;Dbxref=GeneID:56624,Genbank:NM_019893.2,HGNC:HGNC:18860,MIM:611202;Note=The RefSeq transcript has 1 substitution compared to this genomic sequence;exception=annotated by transcript or proteomic data;gbkey=mRNA;gene=ASAH2;product=N-acylsphingosine amidohydrolase (non-lysosomal ceramidase) 2%2C transcript variant 1;transcript_id=gi|221218980
LBHZ02000026.1	BestRefSeq	exon	18717405	18717486	.	-	.	ID=id131;Parent=rna14;Dbxref=GeneID:56624,Genbank:NM_019893.2,HGNC:HGNC:18860,MIM:611202;Note=The RefSeq transcript has 1 substitution compared to this genomic sequence;exception=annotated by transcript or proteomic data;gbkey=mRNA;gene=ASAH2;product=N-acylsphingosine amidohydrolase (non-lysosomal ceramidase) 2%2C transcript variant 1;transcript_id=gi|221218980
LBHZ02000026.1	BestRefSeq	exon	18712557	18712672	.	-	.	ID=id132;Parent=rna14;Dbxref=GeneID:56624,Genbank:NM_019893.2,HGNC:HGNC:18860,MIM:611202;Note=The RefSeq transcript has 1 substitution compared to this genomic sequence;exception=annotated by transcript or proteomic data;gbkey=mRNA;gene=ASAH2;product=N-acylsphingosine amidohydrolase (non-lysosomal ceramidase) 2%2C transcript variant 1;transcript_id=gi|221218980
LBHZ02000026.1	BestRefSeq	exon	18711436	18711530	.	-	.	ID=id133;Parent=rna14;Dbxref=GeneID:56624,Genbank:NM_019893.2,HGNC:HGNC:18860,MIM:611202;Note=The RefSeq transcript has 1 substitution compared to this genomic sequence;exception=annotated by transcript or proteomic data;gbkey=mRNA;gene=ASAH2;product=N-acylsphingosine amidohydrolase (non-lysosomal ceramidase) 2%2C transcript variant 1;transcript_id=gi|221218980
LBHZ02000026.1	BestRefSeq	exon	18710215	18710254	.	-	.	ID=id134;Parent=rna14;Dbxref=GeneID:56624,Genbank:NM_019893.2,HGNC:HGNC:18860,MIM:611202;Note=The RefSeq transcript has 1 substitution compared to this genomic sequence;exception=annotated by transcript or proteomic data;gbkey=mRNA;gene=ASAH2;product=N-acylsphingosine amidohydrolase (non-lysosomal ceramidase) 2%2C transcript variant 1;transcript_id=gi|221218980
LBHZ02000026.1	BestRefSeq	exon	18709404	18709499	.	-	.	ID=id135;Parent=rna14;Dbxref=GeneID:56624,Genbank:NM_019893.2,HGNC:HGNC:18860,MIM:611202;Note=The RefSeq transcript has 1 substitution compared to this genomic sequence;exception=annotated by transcript or proteomic data;gbkey=mRNA;gene=ASAH2;product=N-acylsphingosine amidohydrolase (non-lysosomal ceramidase) 2%2C transcript variant 1;transcript_id=gi|221218980
LBHZ02000026.1	BestRefSeq	exon	18705626	18705721	.	-	.	ID=id136;Parent=rna14;Dbxref=GeneID:56624,Genbank:NM_019893.2,HGNC:HGNC:18860,MIM:611202;Note=The RefSeq transcript has 1 substitution compared to this genomic sequence;exception=annotated by transcript or proteomic data;gbkey=mRNA;gene=ASAH2;product=N-acylsphingosine amidohydrolase (non-lysosomal ceramidase) 2%2C transcript variant 1;transcript_id=gi|221218980
LBHZ02000026.1	BestRefSeq	exon	18703344	18703490	.	-	.	ID=id137;Parent=rna14;Dbxref=GeneID:56624,Genbank:NM_019893.2,HGNC:HGNC:18860,MIM:611202;Note=The RefSeq transcript has 1 substitution compared to this genomic sequence;exception=annotated by transcript or proteomic data;gbkey=mRNA;gene=ASAH2;product=N-acylsphingosine amidohydrolase (non-lysosomal ceramidase) 2%2C transcript variant 1;transcript_id=gi|221218980
LBHZ02000026.1	BestRefSeq	exon	18699230	18699289	.	-	.	ID=id138;Parent=rna14;Dbxref=GeneID:56624,Genbank:NM_019893.2,HGNC:HGNC:18860,MIM:611202;Note=The RefSeq transcript has 1 substitution compared to this genomic sequence;exception=annotated by transcript or proteomic data;gbkey=mRNA;gene=ASAH2;product=N-acylsphingosine amidohydrolase (non-lysosomal ceramidase) 2%2C transcript variant 1;transcript_id=gi|221218980
LBHZ02000026.1	BestRefSeq	exon	18696074	18696162	.	-	.	ID=id139;Parent=rna14;Dbxref=GeneID:56624,Genbank:NM_019893.2,HGNC:HGNC:18860,MIM:611202;Note=The RefSeq transcript has 1 substitution compared to this genomic sequence;exception=annotated by transcript or proteomic data;gbkey=mRNA;gene=ASAH2;product=N-acylsphingosine amidohydrolase (non-lysosomal ceramidase) 2%2C transcript variant 1;transcript_id=gi|221218980
LBHZ02000026.1	BestRefSeq	exon	18693813	18694077	.	-	.	ID=id140;Parent=rna14;Dbxref=GeneID:56624,Genbank:NM_019893.2,HGNC:HGNC:18860,MIM:611202;Note=The RefSeq transcript has 1 substitution compared to this genomic sequence;exception=annotated by transcript or proteomic data;gbkey=mRNA;gene=ASAH2;product=N-acylsphingosine amidohydrolase (non-lysosomal ceramidase) 2%2C transcript variant 1;transcript_id=gi|221218980
LBHZ02000026.1	BestRefSeq	gene	18693819	18705721	.	-	.	ID=gene15;Dbxref=GeneID:653308,HGNC:HGNC:23456,MIM:610987;Name=ASAH2B;description=N-acylsphingosine amidohydrolase (non-lysosomal ceramidase) 2B;end_range=18705721,.;gbkey=Gene;gene=ASAH2B;gene_synonym=ASAH2C,ASAH2L,bA449O16.3,bA98I6.3;partial=true
LBHZ02000026.1	BestRefSeq	mRNA	18693819	18705721	.	-	.	ID=rna15;Parent=gene15;Dbxref=GeneID:653308,Genbank:NM_001079516.2,HGNC:HGNC:23456,MIM:610987;Name=gi|443609475;Note=The RefSeq transcript has 1 substitution and aligns at 88%25 coverage compared to this genomic sequence;end_range=18705721,.;exception=annotated by transcript or proteomic data;gbkey=mRNA;gene=ASAH2B;partial=true;product=N-acylsphingosine amidohydrolase (non-lysosomal ceramidase) 2…
LBHZ02000026.1	BestRefSeq	exon	18705626	18705721	.	-	.	ID=id141;Parent=rna15;Dbxref=GeneID:653308,Genbank:NM_001079516.2,HGNC:HGNC:23456,MIM:610987;Note=The RefSeq transcript has 1 substitution and aligns at 88%25 coverage compared to this genomic sequence;end_range=18705721,.;exception=annotated by transcript or proteomic data;gbkey=mRNA;gene=ASAH2B;partial=true;product=N-acylsphingosine amidohydrolase (non-lysosomal ceramidase) 2B;transcript_id=gi|…
LBHZ02000026.1	BestRefSeq	exon	18703344	18703416	.	-	.	ID=id142;Parent=rna15;Dbxref=GeneID:653308,Genbank:NM_001079516.2,HGNC:HGNC:23456,MIM:610987;Note=The RefSeq transcript has 1 substitution and aligns at 88%25 coverage compared to this genomic sequence;exception=annotated by transcript or proteomic data;gbkey=mRNA;gene=ASAH2B;partial=true;product=N-acylsphingosine amidohydrolase (non-lysosomal ceramidase) 2B;transcript_id=gi|443609475
LBHZ02000026.1	BestRefSeq	exon	18699230	18699289	.	-	.	ID=id143;Parent=rna15;Dbxref=GeneID:653308,Genbank:NM_001079516.2,HGNC:HGNC:23456,MIM:610987;Note=The RefSeq transcript has 1 substitution and aligns at 88%25 coverage compared to this genomic sequence;exception=annotated by transcript or proteomic data;gbkey=mRNA;gene=ASAH2B;partial=true;product=N-acylsphingosine amidohydrolase (non-lysosomal ceramidase) 2B;transcript_id=gi|443609475
LBHZ02000026.1	BestRefSeq	exon	18696074	18696162	.	-	.	ID=id144;Parent=rna15;Dbxref=GeneID:653308,Genbank:NM_001079516.2,HGNC:HGNC:23456,MIM:610987;Note=The RefSeq transcript has 1 substitution and aligns at 88%25 coverage compared to this genomic sequence;exception=annotated by transcript or proteomic data;gbkey=mRNA;gene=ASAH2B;partial=true;product=N-acylsphingosine amidohydrolase (non-lysosomal ceramidase) 2B;transcript_id=gi|443609475
LBHZ02000026.1	BestRefSeq	exon	18693819	18694077	.	-	.	ID=id145;Parent=rna15;Dbxref=GeneID:653308,Genbank:NM_001079516.2,HGNC:HGNC:23456,MIM:610987;Note=The RefSeq transcript has 1 substitution and aligns at 88%25 coverage compared to this genomic sequence;exception=annotated by transcript or proteomic data;gbkey=mRNA;gene=ASAH2B;partial=true;product=N-acylsphingosine amidohydrolase (non-lysosomal ceramidase) 2B;transcript_id=gi|443609475
LBHZ02000026.1	BestRefSeq	CDS	18755056	18755182	.	-	0	ID=cds6;Parent=rna14;Dbxref=GeneID:56624,Genbank:NP_063946.2,HGNC:HGNC:18860,MIM:611202;Name=NP_063946.2;Note=isoform a is encoded by transcript variant 1;gbkey=CDS;gene=ASAH2;product=neutral ceramidase isoform a;protein_id=NP_063946.2
LBHZ02000026.1	BestRefSeq	CDS	18751794	18752026	.	-	2	ID=cds6;Parent=rna14;Dbxref=GeneID:56624,Genbank:NP_063946.2,HGNC:HGNC:18860,MIM:611202;Name=NP_063946.2;Note=isoform a is encoded by transcript variant 1;gbkey=CDS;gene=ASAH2;product=neutral ceramidase isoform a;protein_id=NP_063946.2
LBHZ02000026.1	BestRefSeq	CDS	18749774	18749923	.	-	0	ID=cds6;Parent=rna14;Dbxref=GeneID:56624,Genbank:NP_063946.2,HGNC:HGNC:18860,MIM:611202;Name=NP_063946.2;Note=isoform a is encoded by transcript variant 1;gbkey=CDS;gene=ASAH2;product=neutral ceramidase isoform a;protein_id=NP_063946.2
LBHZ02000026.1	BestRefSeq	CDS	18742460	18742636	.	-	0	ID=cds6;Parent=rna14;Dbxref=GeneID:56624,Genbank:NP_063946.2,HGNC:HGNC:18860,MIM:611202;Name=NP_063946.2;Note=isoform a is encoded by transcript variant 1;gbkey=CDS;gene=ASAH2;product=neutral ceramidase isoform a;protein_id=NP_063946.2
LBHZ02000026.1	BestRefSeq	CDS	18740997	18741124	.	-	0	ID=cds6;Parent=rna14;Dbxref=GeneID:56624,Genbank:NP_063946.2,HGNC:HGNC:18860,MIM:611202;Name=NP_063946.2;Note=isoform a is encoded by transcript variant 1;gbkey=CDS;gene=ASAH2;product=neutral ceramidase isoform a;protein_id=NP_063946.2
LBHZ02000026.1	BestRefSeq	CDS	18739756	18739833	.	-	1	ID=cds6;Parent=rna14;Dbxref=GeneID:56624,Genbank:NP_063946.2,HGNC:HGNC:18860,MIM:611202;Name=NP_063946.2;Note=isoform a is encoded by transcript variant 1;gbkey=CDS;gene=ASAH2;product=neutral ceramidase isoform a;protein_id=NP_063946.2
LBHZ02000026.1	BestRefSeq	CDS	18725092	18725212	.	-	1	ID=cds6;Parent=rna14;Dbxref=GeneID:56624,Genbank:NP_063946.2,HGNC:HGNC:18860,MIM:611202;Name=NP_063946.2;Note=isoform a is encoded by transcript variant 1;gbkey=CDS;gene=ASAH2;product=neutral ceramidase isoform a;protein_id=NP_063946.2
LBHZ02000026.1	BestRefSeq	CDS	18721327	18721452	.	-	0	ID=cds6;Parent=rna14;Dbxref=GeneID:56624,Genbank:NP_063946.2,HGNC:HGNC:18860,MIM:611202;Name=NP_063946.2;Note=isoform a is encoded by transcript variant 1;gbkey=CDS;gene=ASAH2;product=neutral ceramidase isoform a;protein_id=NP_063946.2
LBHZ02000026.1	BestRefSeq	CDS	18719556	18719642	.	-	0	ID=cds6;Parent=rna14;Dbxref=GeneID:56624,Genbank:NP_063946.2,HGNC:HGNC:18860,MIM:611202;Name=NP_063946.2;Note=isoform a is encoded by transcript variant 1;gbkey=CDS;gene=ASAH2;product=neutral ceramidase isoform a;protein_id=NP_063946.2
LBHZ02000026.1	BestRefSeq	CDS	18717612	18717716	.	-	0	ID=cds6;Parent=rna14;Dbxref=GeneID:56624,Genbank:NP_063946.2,HGNC:HGNC:18860,MIM:611202;Name=NP_063946.2;Note=isoform a is encoded by transcript variant 1;gbkey=CDS;gene=ASAH2;product=neutral ceramidase isoform a;protein_id=NP_063946.2
LBHZ02000026.1	BestRefSeq	CDS	18717405	18717486	.	-	0	ID=cds6;Parent=rna14;Dbxref=GeneID:56624,Genbank:NP_063946.2,HGNC:HGNC:18860,MIM:611202;Name=NP_063946.2;Note=isoform a is encoded by transcript variant 1;gbkey=CDS;gene=ASAH2;product=neutral ceramidase isoform a;protein_id=NP_063946.2
LBHZ02000026.1	BestRefSeq	CDS	18712557	18712672	.	-	2	ID=cds6;Parent=rna14;Dbxref=GeneID:56624,Genbank:NP_063946.2,HGNC:HGNC:18860,MIM:611202;Name=NP_063946.2;Note=isoform a is encoded by transcript variant 1;gbkey=CDS;gene=ASAH2;product=neutral ceramidase isoform a;protein_id=NP_063946.2
LBHZ02000026.1	BestRefSeq	CDS	18711436	18711530	.	-	0	ID=cds6;Parent=rna14;Dbxref=GeneID:56624,Genbank:NP_063946.2,HGNC:HGNC:18860,MIM:611202;Name=NP_063946.2;Note=isoform a is encoded by transcript variant 1;gbkey=CDS;gene=ASAH2;product=neutral ceramidase isoform a;protein_id=NP_063946.2
LBHZ02000026.1	BestRefSeq	CDS	18710215	18710254	.	-	1	ID=cds6;Parent=rna14;Dbxref=GeneID:56624,Genbank:NP_063946.2,HGNC:HGNC:18860,MIM:611202;Name=NP_063946.2;Note=isoform a is encoded by transcript variant 1;gbkey=CDS;gene=ASAH2;product=neutral ceramidase isoform a;protein_id=NP_063946.2
LBHZ02000026.1	BestRefSeq	CDS	18709404	18709499	.	-	0	ID=cds6;Parent=rna14;Dbxref=GeneID:56624,Genbank:NP_063946.2,HGNC:HGNC:18860,MIM:611202;Name=NP_063946.2;Note=isoform a is encoded by transcript variant 1;gbkey=CDS;gene=ASAH2;product=neutral ceramidase isoform a;protein_id=NP_063946.2
LBHZ02000026.1	BestRefSeq	CDS	18705626	18705721	.	-	0	ID=cds6;Parent=rna14;Dbxref=GeneID:56624,Genbank:NP_063946.2,HGNC:HGNC:18860,MIM:611202;Name=NP_063946.2;Note=isoform a is encoded by transcript variant 1;gbkey=CDS;gene=ASAH2;product=neutral ceramidase isoform a;protein_id=NP_063946.2
LBHZ02000026.1	BestRefSeq	CDS	18703344	18703490	.	-	0	ID=cds6;Parent=rna14;Dbxref=GeneID:56624,Genbank:NP_063946.2,HGNC:HGNC:18860,MIM:611202;Name=NP_063946.2;Note=isoform a is encoded by transcript variant 1;gbkey=CDS;gene=ASAH2;product=neutral ceramidase isoform a;protein_id=NP_063946.2
LBHZ02000026.1	BestRefSeq	CDS	18699230	18699289	.	-	0	ID=cds6;Parent=rna14;Dbxref=GeneID:56624,Genbank:NP_063946.2,HGNC:HGNC:18860,MIM:611202;Name=NP_063946.2;Note=isoform a is encoded by transcript variant 1;gbkey=CDS;gene=ASAH2;product=neutral ceramidase isoform a;protein_id=NP_063946.2
LBHZ02000026.1	BestRefSeq	CDS	18696074	18696162	.	-	0	ID=cds6;Parent=rna14;Dbxref=GeneID:56624,Genbank:NP_063946.2,HGNC:HGNC:18860,MIM:611202;Name=NP_063946.2;Note=isoform a is encoded by transcript variant 1;gbkey=CDS;gene=ASAH2;product=neutral ceramidase isoform a;protein_id=NP_063946.2
LBHZ02000026.1	BestRefSeq	CDS	18693888	18694077	.	-	1	ID=cds6;Parent=rna14;Dbxref=GeneID:56624,Genbank:NP_063946.2,HGNC:HGNC:18860,MIM:611202;Name=NP_063946.2;Note=isoform a is encoded by transcript variant 1;gbkey=CDS;gene=ASAH2;product=neutral ceramidase isoform a;protein_id=NP_063946.2
LBHZ02000026.1	BestRefSeq	CDS	18705626	18705711	.	-	0	ID=cds7;Parent=rna15;Dbxref=GeneID:653308,Genbank:NP_001072984.1,HGNC:HGNC:23456,MIM:610987;Name=NP_001072984.1;gbkey=CDS;gene=ASAH2B;product=putative inactive neutral ceramidase B;protein_id=NP_001072984.1
LBHZ02000026.1	BestRefSeq	CDS	18703344	18703416	.	-	1	ID=cds7;Parent=rna15;Dbxref=GeneID:653308,Genbank:NP_001072984.1,HGNC:HGNC:23456,MIM:610987;Name=NP_001072984.1;gbkey=CDS;gene=ASAH2B;product=putative inactive neutral ceramidase B;protein_id=NP_001072984.1
LBHZ02000026.1	BestRefSeq	CDS	18699230	18699289	.	-	0	ID=cds7;Parent=rna15;Dbxref=GeneID:653308,Genbank:NP_001072984.1,HGNC:HGNC:23456,MIM:610987;Name=NP_001072984.1;gbkey=CDS;gene=ASAH2B;product=putative inactive neutral ceramidase B;protein_id=NP_001072984.1
LBHZ02000026.1	BestRefSeq	CDS	18696074	18696162	.	-	0	ID=cds7;Parent=rna15;Dbxref=GeneID:653308,Genbank:NP_001072984.1,HGNC:HGNC:23456,MIM:610987;Name=NP_001072984.1;gbkey=CDS;gene=ASAH2B;product=putative inactive neutral ceramidase B;protein_id=NP_001072984.1
LBHZ02000026.1	BestRefSeq	CDS	18693888	18694077	.	-	1	ID=cds7;Parent=rna15;Dbxref=GeneID:653308,Genbank:NP_001072984.1,HGNC:HGNC:23456,MIM:610987;Name=NP_001072984.1;gbkey=CDS;gene=ASAH2B;product=putative inactive neutral ceramidase B;protein_id=NP_001072984.1
###
LBHZ02000033.1	BestRefSeq	gene	16041802	16246045	.	-	.	ID=gene16;Dbxref=GeneID:100996712,HGNC:HGNC:43932,MIM:614705;Name=SRGAP2D;description=SLIT-ROBO Rho GTPase activating protein 2D (pseudogene);gbkey=Gene;gene=SRGAP2D;pseudo=true
LBHZ02000033.1	BestRefSeq	transcript	16041802	16246045	.	-	.	ID=rna16;Parent=gene16;Dbxref=GeneID:100996712,Genbank:NR_120535.1,HGNC:HGNC:43932,MIM:614705;Name=gi|641451084;Note=The RefSeq transcript has 7 substitutions%2C 2 non-frameshifting indels compared to this genomic sequence;exception=annotated by transcript or proteomic data;gbkey=misc_RNA;gene=SRGAP2D;product=SLIT-ROBO Rho GTPase activating protein 2D (pseudogene);transcript_id=gi|641451084
LBHZ02000033.1	BestRefSeq	exon	16245918	16246045	.	-	.	ID=id146;Parent=rna16;Dbxref=GeneID:100996712,Genbank:NR_120535.1,HGNC:HGNC:43932,MIM:614705;Note=The RefSeq transcript has 7 substitutions%2C 2 non-frameshifting indels compared to this genomic sequence;exception=annotated by transcript or proteomic data;gbkey=misc_RNA;gene=SRGAP2D;product=SLIT-ROBO Rho GTPase activating protein 2D (pseudogene);transcript_id=gi|641451084
LBHZ02000033.1	BestRefSeq	exon	16243531	16244139	.	-	.	ID=id147;Parent=rna16;Dbxref=GeneID:100996712,Genbank:NR_120535.1,HGNC:HGNC:43932,MIM:614705;Note=The RefSeq transcript has 7 substitutions%2C 2 non-frameshifting indels compared to this genomic sequence;exception=annotated by transcript or proteomic data;gbkey=misc_RNA;gene=SRGAP2D;product=SLIT-ROBO Rho GTPase activating protein 2D (pseudogene);transcript_id=gi|641451084
LBHZ02000033.1	BestRefSeq	exon	16065681	16065743	.	-	.	ID=id148;Parent=rna16;Dbxref=GeneID:100996712,Genbank:NR_120535.1,HGNC:HGNC:43932,MIM:614705;Note=The RefSeq transcript has 7 substitutions%2C 2 non-frameshifting indels compared to this genomic sequence;exception=annotated by transcript or proteomic data;gbkey=misc_RNA;gene=SRGAP2D;product=SLIT-ROBO Rho GTPase activating protein 2D (pseudogene);transcript_id=gi|641451084
LBHZ02000033.1	BestRefSeq	exon	16056842	16057057	.	-	.	ID=id149;Parent=rna16;Dbxref=GeneID:100996712,Genbank:NR_120535.1,HGNC:HGNC:43932,MIM:614705;Note=The RefSeq transcript has 7 substitutions%2C 2 non-frameshifting indels compared to this genomic sequence;exception=annotated by transcript or proteomic data;gbkey=misc_RNA;gene=SRGAP2D;product=SLIT-ROBO Rho GTPase activating protein 2D (pseudogene);transcript_id=gi|641451084
LBHZ02000033.1	BestRefSeq	exon	16056074	16056202	.	-	.	ID=id150;Parent=rna16;Dbxref=GeneID:100996712,Genbank:NR_120535.1,HGNC:HGNC:43932,MIM:614705;Note=The RefSeq transcript has 7 substitutions%2C 2 non-frameshifting indels compared to this genomic sequence;exception=annotated by transcript or proteomic data;gbkey=misc_RNA;gene=SRGAP2D;product=SLIT-ROBO Rho GTPase activating protein 2D (pseudogene);transcript_id=gi|641451084
LBHZ02000033.1	BestRefSeq	exon	16048099	16048320	.	-	.	ID=id151;Parent=rna16;Dbxref=GeneID:100996712,Genbank:NR_120535.1,HGNC:HGNC:43932,MIM:614705;Note=The RefSeq transcript has 7 substitutions%2C 2 non-frameshifting indels compared to this genomic sequence;exception=annotated by transcript or proteomic data;gbkey=misc_RNA;gene=SRGAP2D;product=SLIT-ROBO Rho GTPase activating protein 2D (pseudogene);transcript_id=gi|641451084
LBHZ02000033.1	BestRefSeq	exon	16044394	16044495	.	-	.	ID=id152;Parent=rna16;Dbxref=GeneID:100996712,Genbank:NR_120535.1,HGNC:HGNC:43932,MIM:614705;Note=The RefSeq transcript has 7 substitutions%2C 2 non-frameshifting indels compared to this genomic sequence;exception=annotated by transcript or proteomic data;gbkey=misc_RNA;gene=SRGAP2D;product=SLIT-ROBO Rho GTPase activating protein 2D (pseudogene);transcript_id=gi|641451084
LBHZ02000033.1	BestRefSeq	exon	16041802	16043367	.	-	.	ID=id153;Parent=rna16;Dbxref=GeneID:100996712,Genbank:NR_120535.1,HGNC:HGNC:43932,MIM:614705;Note=The RefSeq transcript has 7 substitutions%2C 2 non-frameshifting indels compared to this genomic sequence;exception=annotated by transcript or proteomic data;gbkey=misc_RNA;gene=SRGAP2D;product=SLIT-ROBO Rho GTPase activating protein 2D (pseudogene);transcript_id=gi|641451084
LBHZ02000033.1	BestRefSeq	gene	16041802	16245980	.	-	.	ID=gene17;Dbxref=GeneID:653464,HGNC:HGNC:30584,MIM:614704;Name=SRGAP2C;description=SLIT-ROBO Rho GTPase activating protein 2C;gbkey=Gene;gene=SRGAP2C;gene_synonym=SRGAP2P1
LBHZ02000033.1	BestRefSeq	mRNA	16041802	16245980	.	-	.	ID=rna17;Parent=gene17;Dbxref=GeneID:653464,Genbank:NM_001271872.1,HGNC:HGNC:30584,MIM:614704;Name=gi|428229677;Note=The RefSeq transcript has 10 substitutions%2C 1 non-frameshifting indel compared to this genomic sequence;exception=annotated by transcript or proteomic data;gbkey=mRNA;gene=SRGAP2C;product=SLIT-ROBO Rho GTPase activating protein 2C;transcript_id=gi|428229677
LBHZ02000033.1	BestRefSeq	exon	16245918	16245980	.	-	.	ID=id154;Parent=rna17;Dbxref=GeneID:653464,Genbank:NM_001271872.1,HGNC:HGNC:30584,MIM:614704;Note=The RefSeq transcript has 10 substitutions%2C 1 non-frameshifting indel compared to this genomic sequence;exception=annotated by transcript or proteomic data;gbkey=mRNA;gene=SRGAP2C;product=SLIT-ROBO Rho GTPase activating protein 2C;transcript_id=gi|428229677
LBHZ02000033.1	BestRefSeq	exon	16243531	16244139	.	-	.	ID=id155;Parent=rna17;Dbxref=GeneID:653464,Genbank:NM_001271872.1,HGNC:HGNC:30584,MIM:614704;Note=The RefSeq transcript has 10 substitutions%2C 1 non-frameshifting indel compared to this genomic sequence;exception=annotated by transcript or proteomic data;gbkey=mRNA;gene=SRGAP2C;product=SLIT-ROBO Rho GTPase activating protein 2C;transcript_id=gi|428229677
LBHZ02000033.1	BestRefSeq	exon	16146027	16146219	.	-	.	ID=id156;Parent=rna17;Dbxref=GeneID:653464,Genbank:NM_001271872.1,HGNC:HGNC:30584,MIM:614704;Note=The RefSeq transcript has 10 substitutions%2C 1 non-frameshifting indel compared to this genomic sequence;exception=annotated by transcript or proteomic data;gbkey=mRNA;gene=SRGAP2C;product=SLIT-ROBO Rho GTPase activating protein 2C;transcript_id=gi|428229677
LBHZ02000033.1	BestRefSeq	exon	16106404	16106566	.	-	.	ID=id157;Parent=rna17;Dbxref=GeneID:653464,Genbank:NM_001271872.1,HGNC:HGNC:30584,MIM:614704;Note=The RefSeq transcript has 10 substitutions%2C 1 non-frameshifting indel compared to this genomic sequence;exception=annotated by transcript or proteomic data;gbkey=mRNA;gene=SRGAP2C;product=SLIT-ROBO Rho GTPase activating protein 2C;transcript_id=gi|428229677
LBHZ02000033.1	BestRefSeq	exon	16065681	16065743	.	-	.	ID=id158;Parent=rna17;Dbxref=GeneID:653464,Genbank:NM_001271872.1,HGNC:HGNC:30584,MIM:614704;Note=The RefSeq transcript has 10 substitutions%2C 1 non-frameshifting indel compared to this genomic sequence;exception=annotated by transcript or proteomic data;gbkey=mRNA;gene=SRGAP2C;product=SLIT-ROBO Rho GTPase activating protein 2C;transcript_id=gi|428229677
LBHZ02000033.1	BestRefSeq	exon	16056842	16057057	.	-	.	ID=id159;Parent=rna17;Dbxref=GeneID:653464,Genbank:NM_001271872.1,HGNC:HGNC:30584,MIM:614704;Note=The RefSeq transcript has 10 substitutions%2C 1 non-frameshifting indel compared to this genomic sequence;exception=annotated by transcript or proteomic data;gbkey=mRNA;gene=SRGAP2C;product=SLIT-ROBO Rho GTPase activating protein 2C;transcript_id=gi|428229677
LBHZ02000033.1	BestRefSeq	exon	16056074	16056202	.	-	.	ID=id160;Parent=rna17;Dbxref=GeneID:653464,Genbank:NM_001271872.1,HGNC:HGNC:30584,MIM:614704;Note=The RefSeq transcript has 10 substitutions%2C 1 non-frameshifting indel compared to this genomic sequence;exception=annotated by transcript or proteomic data;gbkey=mRNA;gene=SRGAP2C;product=SLIT-ROBO Rho GTPase activating protein 2C;transcript_id=gi|428229677
LBHZ02000033.1	BestRefSeq	exon	16048099	16048320	.	-	.	ID=id161;Parent=rna17;Dbxref=GeneID:653464,Genbank:NM_001271872.1,HGNC:HGNC:30584,MIM:614704;Note=The RefSeq transcript has 10 substitutions%2C 1 non-frameshifting indel compared to this genomic sequence;exception=annotated by transcript or proteomic data;gbkey=mRNA;gene=SRGAP2C;product=SLIT-ROBO Rho GTPase activating protein 2C;transcript_id=gi|428229677
LBHZ02000033.1	BestRefSeq	exon	16044394	16044495	.	-	.	ID=id162;Parent=rna17;Dbxref=GeneID:653464,Genbank:NM_001271872.1,HGNC:HGNC:30584,MIM:614704;Note=The RefSeq transcript has 10 substitutions%2C 1 non-frameshifting indel compared to this genomic sequence;exception=annotated by transcript or proteomic data;gbkey=mRNA;gene=SRGAP2C;product=SLIT-ROBO Rho GTPase activating protein 2C;transcript_id=gi|428229677
LBHZ02000033.1	BestRefSeq	exon	16041802	16043367	.	-	.	ID=id163;Parent=rna17;Dbxref=GeneID:653464,Genbank:NM_001271872.1,HGNC:HGNC:30584,MIM:614704;Note=The RefSeq transcript has 10 substitutions%2C 1 non-frameshifting indel compared to this genomic sequence;exception=annotated by transcript or proteomic data;gbkey=mRNA;gene=SRGAP2C;product=SLIT-ROBO Rho GTPase activating protein 2C;transcript_id=gi|428229677
LBHZ02000033.1	BestRefSeq	CDS	16243531	16243597	.	-	0	ID=cds8;Parent=rna17;Dbxref=GeneID:653464,Genbank:NP_001258801.1,HGNC:HGNC:30584,MIM:614704;Name=NP_001258801.1;Note=The RefSeq protein has 5 substitutions compared to this genomic sequence;exception=annotated by transcript or proteomic data;gbkey=CDS;gene=SRGAP2C;product=SLIT-ROBO Rho GTPase-activating protein 2C;protein_id=NP_001258801.1
LBHZ02000033.1	BestRefSeq	CDS	16146027	16146219	.	-	2	ID=cds8;Parent=rna17;Dbxref=GeneID:653464,Genbank:NP_001258801.1,HGNC:HGNC:30584,MIM:614704;Name=NP_001258801.1;Note=The RefSeq protein has 5 substitutions compared to this genomic sequence;exception=annotated by transcript or proteomic data;gbkey=CDS;gene=SRGAP2C;product=SLIT-ROBO Rho GTPase-activating protein 2C;protein_id=NP_001258801.1
LBHZ02000033.1	BestRefSeq	CDS	16106404	16106566	.	-	1	ID=cds8;Parent=rna17;Dbxref=GeneID:653464,Genbank:NP_001258801.1,HGNC:HGNC:30584,MIM:614704;Name=NP_001258801.1;Note=The RefSeq protein has 5 substitutions compared to this genomic sequence;exception=annotated by transcript or proteomic data;gbkey=CDS;gene=SRGAP2C;product=SLIT-ROBO Rho GTPase-activating protein 2C;protein_id=NP_001258801.1
LBHZ02000033.1	BestRefSeq	CDS	16065681	16065743	.	-	0	ID=cds8;Parent=rna17;Dbxref=GeneID:653464,Genbank:NP_001258801.1,HGNC:HGNC:30584,MIM:614704;Name=NP_001258801.1;Note=The RefSeq protein has 5 substitutions compared to this genomic sequence;exception=annotated by transcript or proteomic data;gbkey=CDS;gene=SRGAP2C;product=SLIT-ROBO Rho GTPase-activating protein 2C;protein_id=NP_001258801.1
LBHZ02000033.1	BestRefSeq	CDS	16056842	16057057	.	-	0	ID=cds8;Parent=rna17;Dbxref=GeneID:653464,Genbank:NP_001258801.1,HGNC:HGNC:30584,MIM:614704;Name=NP_001258801.1;Note=The RefSeq protein has 5 substitutions compared to this genomic sequence;exception=annotated by transcript or proteomic data;gbkey=CDS;gene=SRGAP2C;product=SLIT-ROBO Rho GTPase-activating protein 2C;protein_id=NP_001258801.1
LBHZ02000033.1	BestRefSeq	CDS	16056074	16056202	.	-	0	ID=cds8;Parent=rna17;Dbxref=GeneID:653464,Genbank:NP_001258801.1,HGNC:HGNC:30584,MIM:614704;Name=NP_001258801.1;Note=The RefSeq protein has 5 substitutions compared to this genomic sequence;exception=annotated by transcript or proteomic data;gbkey=CDS;gene=SRGAP2C;product=SLIT-ROBO Rho GTPase-activating protein 2C;protein_id=NP_001258801.1
LBHZ02000033.1	BestRefSeq	CDS	16048099	16048320	.	-	0	ID=cds8;Parent=rna17;Dbxref=GeneID:653464,Genbank:NP_001258801.1,HGNC:HGNC:30584,MIM:614704;Name=NP_001258801.1;Note=The RefSeq protein has 5 substitutions compared to this genomic sequence;exception=annotated by transcript or proteomic data;gbkey=CDS;gene=SRGAP2C;product=SLIT-ROBO Rho GTPase-activating protein 2C;protein_id=NP_001258801.1
LBHZ02000033.1	BestRefSeq	CDS	16044394	16044495	.	-	0	ID=cds8;Parent=rna17;Dbxref=GeneID:653464,Genbank:NP_001258801.1,HGNC:HGNC:30584,MIM:614704;Name=NP_001258801.1;Note=The RefSeq protein has 5 substitutions compared to this genomic sequence;exception=annotated by transcript or proteomic data;gbkey=CDS;gene=SRGAP2C;product=SLIT-ROBO Rho GTPase-activating protein 2C;protein_id=NP_001258801.1
LBHZ02000033.1	BestRefSeq	CDS	16043146	16043367	.	-	0	ID=cds8;Parent=rna17;Dbxref=GeneID:653464,Genbank:NP_001258801.1,HGNC:HGNC:30584,MIM:614704;Name=NP_001258801.1;Note=The RefSeq protein has 5 substitutions compared to this genomic sequence;exception=annotated by transcript or proteomic data;gbkey=CDS;gene=SRGAP2C;product=SLIT-ROBO Rho GTPase-activating protein 2C;protein_id=NP_001258801.1
###
LBHZ02000033.1	BestRefSeq	gene	16314540	16319153	.	-	.	ID=gene18;Dbxref=GeneID:388692;Name=LOC388692;description=uncharacterized LOC388692;gbkey=Gene;gene=LOC388692
LBHZ02000033.1	BestRefSeq	ncRNA	16314540	16319153	.	-	.	ID=rna18;Parent=gene18;Dbxref=GeneID:388692,Genbank:NR_111933.1;Name=gi|605052070;Note=The RefSeq transcript has 4 substitutions compared to this genomic sequence;exception=annotated by transcript or proteomic data;gbkey=ncRNA;gene=LOC388692;ncrna_class=lncRNA;product=uncharacterized LOC388692;transcript_id=gi|605052070
LBHZ02000033.1	BestRefSeq	exon	16317387	16319153	.	-	.	ID=id164;Parent=rna18;Dbxref=GeneID:388692,Genbank:NR_111933.1;Note=The RefSeq transcript has 4 substitutions compared to this genomic sequence;exception=annotated by transcript or proteomic data;gbkey=ncRNA;gene=LOC388692;ncrna_class=lncRNA;product=uncharacterized LOC388692;transcript_id=gi|605052070
LBHZ02000033.1	BestRefSeq	exon	16314540	16315079	.	-	.	ID=id165;Parent=rna18;Dbxref=GeneID:388692,Genbank:NR_111933.1;Note=The RefSeq transcript has 4 substitutions compared to this genomic sequence;exception=annotated by transcript or proteomic data;gbkey=ncRNA;gene=LOC388692;ncrna_class=lncRNA;product=uncharacterized LOC388692;transcript_id=gi|605052070
LBHZ02000033.1	BestRefSeq	gene	16314540	16318832	.	-	.	ID=gene19;Dbxref=GeneID:644634,HGNC:HGNC:49509;Name=FAM231D;description=family with sequence similarity 231 member D;gbkey=Gene;gene=FAM231D
LBHZ02000033.1	BestRefSeq	ncRNA	16314540	16318832	.	-	.	ID=rna19;Parent=gene19;Dbxref=GeneID:644634,Genbank:NR_111934.1,HGNC:HGNC:49509;Name=gi|605052076;Note=The RefSeq transcript has 2 substitutions compared to this genomic sequence;exception=annotated by transcript or proteomic data;gbkey=ncRNA;gene=FAM231D;ncrna_class=lncRNA;product=family with sequence similarity 231 member D;transcript_id=gi|605052076
LBHZ02000033.1	BestRefSeq	exon	16317387	16318832	.	-	.	ID=id166;Parent=rna19;Dbxref=GeneID:644634,Genbank:NR_111934.1,HGNC:HGNC:49509;Note=The RefSeq transcript has 2 substitutions compared to this genomic sequence;exception=annotated by transcript or proteomic data;gbkey=ncRNA;gene=FAM231D;ncrna_class=lncRNA;product=family with sequence similarity 231 member D;transcript_id=gi|605052076
LBHZ02000033.1	BestRefSeq	exon	16314540	16315079	.	-	.	ID=id167;Parent=rna19;Dbxref=GeneID:644634,Genbank:NR_111934.1,HGNC:HGNC:49509;Note=The RefSeq transcript has 2 substitutions compared to this genomic sequence;exception=annotated by transcript or proteomic data;gbkey=ncRNA;gene=FAM231D;ncrna_class=lncRNA;product=family with sequence similarity 231 member D;transcript_id=gi|605052076
###
LBHZ02000033.1	BestRefSeq	gene	15985308	16244139	.	-	.	ID=gene20;Dbxref=GeneID:23380,HGNC:HGNC:19751,MIM:606524;Name=SRGAP2;description=SLIT-ROBO Rho GTPase activating protein 2;gbkey=Gene;gene=SRGAP2;gene_synonym=ARHGAP34,FNBP2,SRGAP2A,SRGAP3
LBHZ02000033.1	BestRefSeq	mRNA	15985308	16244139	.	-	.	ID=rna20;Parent=gene20;Dbxref=GeneID:23380,Genbank:NM_015326.4,HGNC:HGNC:19751,MIM:606524;Name=gi|665821320;Note=The RefSeq transcript has 6 substitutions%2C 2 non-frameshifting indels compared to this genomic sequence;exception=annotated by transcript or proteomic data;gbkey=mRNA;gene=SRGAP2;product=SLIT-ROBO Rho GTPase activating protein 2%2C transcript variant 1;transcript_id=gi|665821320
LBHZ02000033.1	BestRefSeq	exon	16243531	16244139	.	-	.	ID=id168;Parent=rna20;Dbxref=GeneID:23380,Genbank:NM_015326.4,HGNC:HGNC:19751,MIM:606524;Note=The RefSeq transcript has 6 substitutions%2C 2 non-frameshifting indels compared to this genomic sequence;exception=annotated by transcript or proteomic data;gbkey=mRNA;gene=SRGAP2;product=SLIT-ROBO Rho GTPase activating protein 2%2C transcript variant 1;transcript_id=gi|665821320
LBHZ02000033.1	BestRefSeq	exon	16146027	16146219	.	-	.	ID=id169;Parent=rna20;Dbxref=GeneID:23380,Genbank:NM_015326.4,HGNC:HGNC:19751,MIM:606524;Note=The RefSeq transcript has 6 substitutions%2C 2 non-frameshifting indels compared to this genomic sequence;exception=annotated by transcript or proteomic data;gbkey=mRNA;gene=SRGAP2;product=SLIT-ROBO Rho GTPase activating protein 2%2C transcript variant 1;transcript_id=gi|665821320
LBHZ02000033.1	BestRefSeq	exon	16106404	16106566	.	-	.	ID=id170;Parent=rna20;Dbxref=GeneID:23380,Genbank:NM_015326.4,HGNC:HGNC:19751,MIM:606524;Note=The RefSeq transcript has 6 substitutions%2C 2 non-frameshifting indels compared to this genomic sequence;exception=annotated by transcript or proteomic data;gbkey=mRNA;gene=SRGAP2;product=SLIT-ROBO Rho GTPase activating protein 2%2C transcript variant 1;transcript_id=gi|665821320
LBHZ02000033.1	BestRefSeq	exon	16065681	16065743	.	-	.	ID=id171;Parent=rna20;Dbxref=GeneID:23380,Genbank:NM_015326.4,HGNC:HGNC:19751,MIM:606524;Note=The RefSeq transcript has 6 substitutions%2C 2 non-frameshifting indels compared to this genomic sequence;exception=annotated by transcript or proteomic data;gbkey=mRNA;gene=SRGAP2;product=SLIT-ROBO Rho GTPase activating protein 2%2C transcript variant 1;transcript_id=gi|665821320
LBHZ02000033.1	BestRefSeq	exon	16056842	16057057	.	-	.	ID=id172;Parent=rna20;Dbxref=GeneID:23380,Genbank:NM_015326.4,HGNC:HGNC:19751,MIM:606524;Note=The RefSeq transcript has 6 substitutions%2C 2 non-frameshifting indels compared to this genomic sequence;exception=annotated by transcript or proteomic data;gbkey=mRNA;gene=SRGAP2;product=SLIT-ROBO Rho GTPase activating protein 2%2C transcript variant 1;transcript_id=gi|665821320
LBHZ02000033.1	BestRefSeq	exon	16056074	16056202	.	-	.	ID=id173;Parent=rna20;Dbxref=GeneID:23380,Genbank:NM_015326.4,HGNC:HGNC:19751,MIM:606524;Note=The RefSeq transcript has 6 substitutions%2C 2 non-frameshifting indels compared to this genomic sequence;exception=annotated by transcript or proteomic data;gbkey=mRNA;gene=SRGAP2;product=SLIT-ROBO Rho GTPase activating protein 2%2C transcript variant 1;transcript_id=gi|665821320
LBHZ02000033.1	BestRefSeq	exon	16048099	16048323	.	-	.	ID=id174;Parent=rna20;Dbxref=GeneID:23380,Genbank:NM_015326.4,HGNC:HGNC:19751,MIM:606524;Note=The RefSeq transcript has 6 substitutions%2C 2 non-frameshifting indels compared to this genomic sequence;exception=annotated by transcript or proteomic data;gbkey=mRNA;gene=SRGAP2;product=SLIT-ROBO Rho GTPase activating protein 2%2C transcript variant 1;transcript_id=gi|665821320
LBHZ02000033.1	BestRefSeq	exon	16044394	16044495	.	-	.	ID=id175;Parent=rna20;Dbxref=GeneID:23380,Genbank:NM_015326.4,HGNC:HGNC:19751,MIM:606524;Note=The RefSeq transcript has 6 substitutions%2C 2 non-frameshifting indels compared to this genomic sequence;exception=annotated by transcript or proteomic data;gbkey=mRNA;gene=SRGAP2;product=SLIT-ROBO Rho GTPase activating protein 2%2C transcript variant 1;transcript_id=gi|665821320
LBHZ02000033.1	BestRefSeq	exon	16043170	16043367	.	-	.	ID=id176;Parent=rna20;Dbxref=GeneID:23380,Genbank:NM_015326.4,HGNC:HGNC:19751,MIM:606524;Note=The RefSeq transcript has 6 substitutions%2C 2 non-frameshifting indels compared to this genomic sequence;exception=annotated by transcript or proteomic data;gbkey=mRNA;gene=SRGAP2;product=SLIT-ROBO Rho GTPase activating protein 2%2C transcript variant 1;transcript_id=gi|665821320
LBHZ02000033.1	BestRefSeq	exon	16033770	16033854	.	-	.	ID=id177;Parent=rna20;Dbxref=GeneID:23380,Genbank:NM_015326.4,HGNC:HGNC:19751,MIM:606524;Note=The RefSeq transcript has 6 substitutions%2C 2 non-frameshifting indels compared to this genomic sequence;exception=annotated by transcript or proteomic data;gbkey=mRNA;gene=SRGAP2;product=SLIT-ROBO Rho GTPase activating protein 2%2C transcript variant 1;transcript_id=gi|665821320
LBHZ02000033.1	BestRefSeq	exon	16030340	16030367	.	-	.	ID=id178;Parent=rna20;Dbxref=GeneID:23380,Genbank:NM_015326.4,HGNC:HGNC:19751,MIM:606524;Note=The RefSeq transcript has 6 substitutions%2C 2 non-frameshifting indels compared to this genomic sequence;exception=annotated by transcript or proteomic data;gbkey=mRNA;gene=SRGAP2;product=SLIT-ROBO Rho GTPase activating protein 2%2C transcript variant 1;transcript_id=gi|665821320
LBHZ02000033.1	BestRefSeq	exon	16028466	16028490	.	-	.	ID=id179;Parent=rna20;Dbxref=GeneID:23380,Genbank:NM_015326.4,HGNC:HGNC:19751,MIM:606524;Note=The RefSeq transcript has 6 substitutions%2C 2 non-frameshifting indels compared to this genomic sequence;exception=annotated by transcript or proteomic data;gbkey=mRNA;gene=SRGAP2;product=SLIT-ROBO Rho GTPase activating protein 2%2C transcript variant 1;transcript_id=gi|665821320
LBHZ02000033.1	BestRefSeq	exon	16019521	16019581	.	-	.	ID=id180;Parent=rna20;Dbxref=GeneID:23380,Genbank:NM_015326.4,HGNC:HGNC:19751,MIM:606524;Note=The RefSeq transcript has 6 substitutions%2C 2 non-frameshifting indels compared to this genomic sequence;exception=annotated by transcript or proteomic data;gbkey=mRNA;gene=SRGAP2;product=SLIT-ROBO Rho GTPase activating protein 2%2C transcript variant 1;transcript_id=gi|665821320
LBHZ02000033.1	BestRefSeq	exon	16012701	16012778	.	-	.	ID=id181;Parent=rna20;Dbxref=GeneID:23380,Genbank:NM_015326.4,HGNC:HGNC:19751,MIM:606524;Note=The RefSeq transcript has 6 substitutions%2C 2 non-frameshifting indels compared to this genomic sequence;exception=annotated by transcript or proteomic data;gbkey=mRNA;gene=SRGAP2;product=SLIT-ROBO Rho GTPase activating protein 2%2C transcript variant 1;transcript_id=gi|665821320
LBHZ02000033.1	BestRefSeq	exon	16011645	16011779	.	-	.	ID=id182;Parent=rna20;Dbxref=GeneID:23380,Genbank:NM_015326.4,HGNC:HGNC:19751,MIM:606524;Note=The RefSeq transcript has 6 substitutions%2C 2 non-frameshifting indels compared to this genomic sequence;exception=annotated by transcript or proteomic data;gbkey=mRNA;gene=SRGAP2;product=SLIT-ROBO Rho GTPase activating protein 2%2C transcript variant 1;transcript_id=gi|665821320
LBHZ02000033.1	BestRefSeq	exon	16009662	16009767	.	-	.	ID=id183;Parent=rna20;Dbxref=GeneID:23380,Genbank:NM_015326.4,HGNC:HGNC:19751,MIM:606524;Note=The RefSeq transcript has 6 substitutions%2C 2 non-frameshifting indels compared to this genomic sequence;exception=annotated by transcript or proteomic data;gbkey=mRNA;gene=SRGAP2;product=SLIT-ROBO Rho GTPase activating protein 2%2C transcript variant 1;transcript_id=gi|665821320
LBHZ02000033.1	BestRefSeq	exon	16003444	16003668	.	-	.	ID=id184;Parent=rna20;Dbxref=GeneID:23380,Genbank:NM_015326.4,HGNC:HGNC:19751,MIM:606524;Note=The RefSeq transcript has 6 substitutions%2C 2 non-frameshifting indels compared to this genomic sequence;exception=annotated by transcript or proteomic data;gbkey=mRNA;gene=SRGAP2;product=SLIT-ROBO Rho GTPase activating protein 2%2C transcript variant 1;transcript_id=gi|665821320
LBHZ02000033.1	BestRefSeq	exon	15999278	15999357	.	-	.	ID=id185;Parent=rna20;Dbxref=GeneID:23380,Genbank:NM_015326.4,HGNC:HGNC:19751,MIM:606524;Note=The RefSeq transcript has 6 substitutions%2C 2 non-frameshifting indels compared to this genomic sequence;exception=annotated by transcript or proteomic data;gbkey=mRNA;gene=SRGAP2;product=SLIT-ROBO Rho GTPase activating protein 2%2C transcript variant 1;transcript_id=gi|665821320
LBHZ02000033.1	BestRefSeq	exon	15996363	15996543	.	-	.	ID=id186;Parent=rna20;Dbxref=GeneID:23380,Genbank:NM_015326.4,HGNC:HGNC:19751,MIM:606524;Note=The RefSeq transcript has 6 substitutions%2C 2 non-frameshifting indels compared to this genomic sequence;exception=annotated by transcript or proteomic data;gbkey=mRNA;gene=SRGAP2;product=SLIT-ROBO Rho GTPase activating protein 2%2C transcript variant 1;transcript_id=gi|665821320
LBHZ02000033.1	BestRefSeq	exon	15994719	15994865	.	-	.	ID=id187;Parent=rna20;Dbxref=GeneID:23380,Genbank:NM_015326.4,HGNC:HGNC:19751,MIM:606524;Note=The RefSeq transcript has 6 substitutions%2C 2 non-frameshifting indels compared to this genomic sequence;exception=annotated by transcript or proteomic data;gbkey=mRNA;gene=SRGAP2;product=SLIT-ROBO Rho GTPase activating protein 2%2C transcript variant 1;transcript_id=gi|665821320
LBHZ02000033.1	BestRefSeq	exon	15990796	15991120	.	-	.	ID=id188;Parent=rna20;Dbxref=GeneID:23380,Genbank:NM_015326.4,HGNC:HGNC:19751,MIM:606524;Note=The RefSeq transcript has 6 substitutions%2C 2 non-frameshifting indels compared to this genomic sequence;exception=annotated by transcript or proteomic data;gbkey=mRNA;gene=SRGAP2;product=SLIT-ROBO Rho GTPase activating protein 2%2C transcript variant 1;transcript_id=gi|665821320
LBHZ02000033.1	BestRefSeq	exon	15985308	15988707	.	-	.	ID=id189;Parent=rna20;Dbxref=GeneID:23380,Genbank:NM_015326.4,HGNC:HGNC:19751,MIM:606524;Note=The RefSeq transcript has 6 substitutions%2C 2 non-frameshifting indels compared to this genomic sequence;exception=annotated by transcript or proteomic data;gbkey=mRNA;gene=SRGAP2;product=SLIT-ROBO Rho GTPase activating protein 2%2C transcript variant 1;transcript_id=gi|665821320
LBHZ02000033.1	BestRefSeq	CDS	16243531	16243597	.	-	0	ID=cds9;Parent=rna20;Dbxref=GeneID:23380,Genbank:NP_056141.2,HGNC:HGNC:19751,MIM:606524;Name=NP_056141.2;Note=isoform a is encoded by transcript variant 1;gbkey=CDS;gene=SRGAP2;product=SLIT-ROBO Rho GTPase-activating protein 2 isoform a;protein_id=NP_056141.2
LBHZ02000033.1	BestRefSeq	CDS	16146027	16146219	.	-	2	ID=cds9;Parent=rna20;Dbxref=GeneID:23380,Genbank:NP_056141.2,HGNC:HGNC:19751,MIM:606524;Name=NP_056141.2;Note=isoform a is encoded by transcript variant 1;gbkey=CDS;gene=SRGAP2;product=SLIT-ROBO Rho GTPase-activating protein 2 isoform a;protein_id=NP_056141.2
LBHZ02000033.1	BestRefSeq	CDS	16106404	16106566	.	-	1	ID=cds9;Parent=rna20;Dbxref=GeneID:23380,Genbank:NP_056141.2,HGNC:HGNC:19751,MIM:606524;Name=NP_056141.2;Note=isoform a is encoded by transcript variant 1;gbkey=CDS;gene=SRGAP2;product=SLIT-ROBO Rho GTPase-activating protein 2 isoform a;protein_id=NP_056141.2
LBHZ02000033.1	BestRefSeq	CDS	16065681	16065743	.	-	0	ID=cds9;Parent=rna20;Dbxref=GeneID:23380,Genbank:NP_056141.2,HGNC:HGNC:19751,MIM:606524;Name=NP_056141.2;Note=isoform a is encoded by transcript variant 1;gbkey=CDS;gene=SRGAP2;product=SLIT-ROBO Rho GTPase-activating protein 2 isoform a;protein_id=NP_056141.2
LBHZ02000033.1	BestRefSeq	CDS	16056842	16057057	.	-	0	ID=cds9;Parent=rna20;Dbxref=GeneID:23380,Genbank:NP_056141.2,HGNC:HGNC:19751,MIM:606524;Name=NP_056141.2;Note=isoform a is encoded by transcript variant 1;gbkey=CDS;gene=SRGAP2;product=SLIT-ROBO Rho GTPase-activating protein 2 isoform a;protein_id=NP_056141.2
LBHZ02000033.1	BestRefSeq	CDS	16056074	16056202	.	-	0	ID=cds9;Parent=rna20;Dbxref=GeneID:23380,Genbank:NP_056141.2,HGNC:HGNC:19751,MIM:606524;Name=NP_056141.2;Note=isoform a is encoded by transcript variant 1;gbkey=CDS;gene=SRGAP2;product=SLIT-ROBO Rho GTPase-activating protein 2 isoform a;protein_id=NP_056141.2
LBHZ02000033.1	BestRefSeq	CDS	16048099	16048323	.	-	0	ID=cds9;Parent=rna20;Dbxref=GeneID:23380,Genbank:NP_056141.2,HGNC:HGNC:19751,MIM:606524;Name=NP_056141.2;Note=isoform a is encoded by transcript variant 1;gbkey=CDS;gene=SRGAP2;product=SLIT-ROBO Rho GTPase-activating protein 2 isoform a;protein_id=NP_056141.2
LBHZ02000033.1	BestRefSeq	CDS	16044394	16044495	.	-	0	ID=cds9;Parent=rna20;Dbxref=GeneID:23380,Genbank:NP_056141.2,HGNC:HGNC:19751,MIM:606524;Name=NP_056141.2;Note=isoform a is encoded by transcript variant 1;gbkey=CDS;gene=SRGAP2;product=SLIT-ROBO Rho GTPase-activating protein 2 isoform a;protein_id=NP_056141.2
LBHZ02000033.1	BestRefSeq	CDS	16043170	16043367	.	-	0	ID=cds9;Parent=rna20;Dbxref=GeneID:23380,Genbank:NP_056141.2,HGNC:HGNC:19751,MIM:606524;Name=NP_056141.2;Note=isoform a is encoded by transcript variant 1;gbkey=CDS;gene=SRGAP2;product=SLIT-ROBO Rho GTPase-activating protein 2 isoform a;protein_id=NP_056141.2
LBHZ02000033.1	BestRefSeq	CDS	16033770	16033854	.	-	0	ID=cds9;Parent=rna20;Dbxref=GeneID:23380,Genbank:NP_056141.2,HGNC:HGNC:19751,MIM:606524;Name=NP_056141.2;Note=isoform a is encoded by transcript variant 1;gbkey=CDS;gene=SRGAP2;product=SLIT-ROBO Rho GTPase-activating protein 2 isoform a;protein_id=NP_056141.2
LBHZ02000033.1	BestRefSeq	CDS	16030340	16030367	.	-	2	ID=cds9;Parent=rna20;Dbxref=GeneID:23380,Genbank:NP_056141.2,HGNC:HGNC:19751,MIM:606524;Name=NP_056141.2;Note=isoform a is encoded by transcript variant 1;gbkey=CDS;gene=SRGAP2;product=SLIT-ROBO Rho GTPase-activating protein 2 isoform a;protein_id=NP_056141.2
LBHZ02000033.1	BestRefSeq	CDS	16028466	16028490	.	-	1	ID=cds9;Parent=rna20;Dbxref=GeneID:23380,Genbank:NP_056141.2,HGNC:HGNC:19751,MIM:606524;Name=NP_056141.2;Note=isoform a is encoded by transcript variant 1;gbkey=CDS;gene=SRGAP2;product=SLIT-ROBO Rho GTPase-activating protein 2 isoform a;protein_id=NP_056141.2
LBHZ02000033.1	BestRefSeq	CDS	16019521	16019581	.	-	0	ID=cds9;Parent=rna20;Dbxref=GeneID:23380,Genbank:NP_056141.2,HGNC:HGNC:19751,MIM:606524;Name=NP_056141.2;Note=isoform a is encoded by transcript variant 1;gbkey=CDS;gene=SRGAP2;product=SLIT-ROBO Rho GTPase-activating protein 2 isoform a;protein_id=NP_056141.2
LBHZ02000033.1	BestRefSeq	CDS	16012701	16012778	.	-	2	ID=cds9;Parent=rna20;Dbxref=GeneID:23380,Genbank:NP_056141.2,HGNC:HGNC:19751,MIM:606524;Name=NP_056141.2;Note=isoform a is encoded by transcript variant 1;gbkey=CDS;gene=SRGAP2;product=SLIT-ROBO Rho GTPase-activating protein 2 isoform a;protein_id=NP_056141.2
LBHZ02000033.1	BestRefSeq	CDS	16011645	16011779	.	-	2	ID=cds9;Parent=rna20;Dbxref=GeneID:23380,Genbank:NP_056141.2,HGNC:HGNC:19751,MIM:606524;Name=NP_056141.2;Note=isoform a is encoded by transcript variant 1;gbkey=CDS;gene=SRGAP2;product=SLIT-ROBO Rho GTPase-activating protein 2 isoform a;protein_id=NP_056141.2
LBHZ02000033.1	BestRefSeq	CDS	16009662	16009767	.	-	2	ID=cds9;Parent=rna20;Dbxref=GeneID:23380,Genbank:NP_056141.2,HGNC:HGNC:19751,MIM:606524;Name=NP_056141.2;Note=isoform a is encoded by transcript variant 1;gbkey=CDS;gene=SRGAP2;product=SLIT-ROBO Rho GTPase-activating protein 2 isoform a;protein_id=NP_056141.2
LBHZ02000033.1	BestRefSeq	CDS	16003444	16003668	.	-	1	ID=cds9;Parent=rna20;Dbxref=GeneID:23380,Genbank:NP_056141.2,HGNC:HGNC:19751,MIM:606524;Name=NP_056141.2;Note=isoform a is encoded by transcript variant 1;gbkey=CDS;gene=SRGAP2;product=SLIT-ROBO Rho GTPase-activating protein 2 isoform a;protein_id=NP_056141.2
LBHZ02000033.1	BestRefSeq	CDS	15999278	15999357	.	-	1	ID=cds9;Parent=rna20;Dbxref=GeneID:23380,Genbank:NP_056141.2,HGNC:HGNC:19751,MIM:606524;Name=NP_056141.2;Note=isoform a is encoded by transcript variant 1;gbkey=CDS;gene=SRGAP2;product=SLIT-ROBO Rho GTPase-activating protein 2 isoform a;protein_id=NP_056141.2
LBHZ02000033.1	BestRefSeq	CDS	15996363	15996543	.	-	2	ID=cds9;Parent=rna20;Dbxref=GeneID:23380,Genbank:NP_056141.2,HGNC:HGNC:19751,MIM:606524;Name=NP_056141.2;Note=isoform a is encoded by transcript variant 1;gbkey=CDS;gene=SRGAP2;product=SLIT-ROBO Rho GTPase-activating protein 2 isoform a;protein_id=NP_056141.2
LBHZ02000033.1	BestRefSeq	CDS	15994719	15994865	.	-	1	ID=cds9;Parent=rna20;Dbxref=GeneID:23380,Genbank:NP_056141.2,HGNC:HGNC:19751,MIM:606524;Name=NP_056141.2;Note=isoform a is encoded by transcript variant 1;gbkey=CDS;gene=SRGAP2;product=SLIT-ROBO Rho GTPase-activating protein 2 isoform a;protein_id=NP_056141.2
LBHZ02000033.1	BestRefSeq	CDS	15990796	15991120	.	-	1	ID=cds9;Parent=rna20;Dbxref=GeneID:23380,Genbank:NP_056141.2,HGNC:HGNC:19751,MIM:606524;Name=NP_056141.2;Note=isoform a is encoded by transcript variant 1;gbkey=CDS;gene=SRGAP2;product=SLIT-ROBO Rho GTPase-activating protein 2 isoform a;protein_id=NP_056141.2
LBHZ02000033.1	BestRefSeq	CDS	15988324	15988707	.	-	0	ID=cds9;Parent=rna20;Dbxref=GeneID:23380,Genbank:NP_056141.2,HGNC:HGNC:19751,MIM:606524;Name=NP_056141.2;Note=isoform a is encoded by transcript variant 1;gbkey=CDS;gene=SRGAP2;product=SLIT-ROBO Rho GTPase-activating protein 2 isoform a;protein_id=NP_056141.2
LBHZ02000033.1	BestRefSeq	gene	16041802	16245980	.	-	.	ID=gene21;Dbxref=GeneID:653464,HGNC:HGNC:30584,MIM:614704;Name=SRGAP2C;description=SLIT-ROBO Rho GTPase activating protein 2C;gbkey=Gene;gene=SRGAP2C;gene_synonym=SRGAP2P1
LBHZ02000033.1	BestRefSeq	mRNA	16041802	16245980	.	-	.	ID=rna21;Parent=gene21;Dbxref=GeneID:653464,Genbank:NM_001271872.1,HGNC:HGNC:30584,MIM:614704;Name=gi|428229677;Note=The RefSeq transcript has 10 substitutions%2C 1 non-frameshifting indel compared to this genomic sequence;exception=annotated by transcript or proteomic data;gbkey=mRNA;gene=SRGAP2C;product=SLIT-ROBO Rho GTPase activating protein 2C;transcript_id=gi|428229677
LBHZ02000033.1	BestRefSeq	exon	16245918	16245980	.	-	.	ID=id190;Parent=rna21;Dbxref=GeneID:653464,Genbank:NM_001271872.1,HGNC:HGNC:30584,MIM:614704;Note=The RefSeq transcript has 10 substitutions%2C 1 non-frameshifting indel compared to this genomic sequence;exception=annotated by transcript or proteomic data;gbkey=mRNA;gene=SRGAP2C;product=SLIT-ROBO Rho GTPase activating protein 2C;transcript_id=gi|428229677
LBHZ02000033.1	BestRefSeq	exon	16243531	16244139	.	-	.	ID=id191;Parent=rna21;Dbxref=GeneID:653464,Genbank:NM_001271872.1,HGNC:HGNC:30584,MIM:614704;Note=The RefSeq transcript has 10 substitutions%2C 1 non-frameshifting indel compared to this genomic sequence;exception=annotated by transcript or proteomic data;gbkey=mRNA;gene=SRGAP2C;product=SLIT-ROBO Rho GTPase activating protein 2C;transcript_id=gi|428229677
LBHZ02000033.1	BestRefSeq	exon	16146027	16146219	.	-	.	ID=id192;Parent=rna21;Dbxref=GeneID:653464,Genbank:NM_001271872.1,HGNC:HGNC:30584,MIM:614704;Note=The RefSeq transcript has 10 substitutions%2C 1 non-frameshifting indel compared to this genomic sequence;exception=annotated by transcript or proteomic data;gbkey=mRNA;gene=SRGAP2C;product=SLIT-ROBO Rho GTPase activating protein 2C;transcript_id=gi|428229677
LBHZ02000033.1	BestRefSeq	exon	16106404	16106566	.	-	.	ID=id193;Parent=rna21;Dbxref=GeneID:653464,Genbank:NM_001271872.1,HGNC:HGNC:30584,MIM:614704;Note=The RefSeq transcript has 10 substitutions%2C 1 non-frameshifting indel compared to this genomic sequence;exception=annotated by transcript or proteomic data;gbkey=mRNA;gene=SRGAP2C;product=SLIT-ROBO Rho GTPase activating protein 2C;transcript_id=gi|428229677
LBHZ02000033.1	BestRefSeq	exon	16065681	16065743	.	-	.	ID=id194;Parent=rna21;Dbxref=GeneID:653464,Genbank:NM_001271872.1,HGNC:HGNC:30584,MIM:614704;Note=The RefSeq transcript has 10 substitutions%2C 1 non-frameshifting indel compared to this genomic sequence;exception=annotated by transcript or proteomic data;gbkey=mRNA;gene=SRGAP2C;product=SLIT-ROBO Rho GTPase activating protein 2C;transcript_id=gi|428229677
LBHZ02000033.1	BestRefSeq	exon	16056842	16057057	.	-	.	ID=id195;Parent=rna21;Dbxref=GeneID:653464,Genbank:NM_001271872.1,HGNC:HGNC:30584,MIM:614704;Note=The RefSeq transcript has 10 substitutions%2C 1 non-frameshifting indel compared to this genomic sequence;exception=annotated by transcript or proteomic data;gbkey=mRNA;gene=SRGAP2C;product=SLIT-ROBO Rho GTPase activating protein 2C;transcript_id=gi|428229677
LBHZ02000033.1	BestRefSeq	exon	16056074	16056202	.	-	.	ID=id196;Parent=rna21;Dbxref=GeneID:653464,Genbank:NM_001271872.1,HGNC:HGNC:30584,MIM:614704;Note=The RefSeq transcript has 10 substitutions%2C 1 non-frameshifting indel compared to this genomic sequence;exception=annotated by transcript or proteomic data;gbkey=mRNA;gene=SRGAP2C;product=SLIT-ROBO Rho GTPase activating protein 2C;transcript_id=gi|428229677
LBHZ02000033.1	BestRefSeq	exon	16048099	16048320	.	-	.	ID=id197;Parent=rna21;Dbxref=GeneID:653464,Genbank:NM_001271872.1,HGNC:HGNC:30584,MIM:614704;Note=The RefSeq transcript has 10 substitutions%2C 1 non-frameshifting indel compared to this genomic sequence;exception=annotated by transcript or proteomic data;gbkey=mRNA;gene=SRGAP2C;product=SLIT-ROBO Rho GTPase activating protein 2C;transcript_id=gi|428229677
LBHZ02000033.1	BestRefSeq	exon	16044394	16044495	.	-	.	ID=id198;Parent=rna21;Dbxref=GeneID:653464,Genbank:NM_001271872.1,HGNC:HGNC:30584,MIM:614704;Note=The RefSeq transcript has 10 substitutions%2C 1 non-frameshifting indel compared to this genomic sequence;exception=annotated by transcript or proteomic data;gbkey=mRNA;gene=SRGAP2C;product=SLIT-ROBO Rho GTPase activating protein 2C;transcript_id=gi|428229677
LBHZ02000033.1	BestRefSeq	exon	16041802	16043367	.	-	.	ID=id199;Parent=rna21;Dbxref=GeneID:653464,Genbank:NM_001271872.1,HGNC:HGNC:30584,MIM:614704;Note=The RefSeq transcript has 10 substitutions%2C 1 non-frameshifting indel compared to this genomic sequence;exception=annotated by transcript or proteomic data;gbkey=mRNA;gene=SRGAP2C;product=SLIT-ROBO Rho GTPase activating protein 2C;transcript_id=gi|428229677
LBHZ02000033.1	BestRefSeq	CDS	16243531	16243597	.	-	0	ID=cds10;Parent=rna21;Dbxref=GeneID:653464,Genbank:NP_001258801.1,HGNC:HGNC:30584,MIM:614704;Name=NP_001258801.1;Note=The RefSeq protein has 5 substitutions compared to this genomic sequence;exception=annotated by transcript or proteomic data;gbkey=CDS;gene=SRGAP2C;product=SLIT-ROBO Rho GTPase-activating protein 2C;protein_id=NP_001258801.1
LBHZ02000033.1	BestRefSeq	CDS	16146027	16146219	.	-	2	ID=cds10;Parent=rna21;Dbxref=GeneID:653464,Genbank:NP_001258801.1,HGNC:HGNC:30584,MIM:614704;Name=NP_001258801.1;Note=The RefSeq protein has 5 substitutions compared to this genomic sequence;exception=annotated by transcript or proteomic data;gbkey=CDS;gene=SRGAP2C;product=SLIT-ROBO Rho GTPase-activating protein 2C;protein_id=NP_001258801.1
LBHZ02000033.1	BestRefSeq	CDS	16106404	16106566	.	-	1	ID=cds10;Parent=rna21;Dbxref=GeneID:653464,Genbank:NP_001258801.1,HGNC:HGNC:30584,MIM:614704;Name=NP_001258801.1;Note=The RefSeq protein has 5 substitutions compared to this genomic sequence;exception=annotated by transcript or proteomic data;gbkey=CDS;gene=SRGAP2C;product=SLIT-ROBO Rho GTPase-activating protein 2C;protein_id=NP_001258801.1
LBHZ02000033.1	BestRefSeq	CDS	16065681	16065743	.	-	0	ID=cds10;Parent=rna21;Dbxref=GeneID:653464,Genbank:NP_001258801.1,HGNC:HGNC:30584,MIM:614704;Name=NP_001258801.1;Note=The RefSeq protein has 5 substitutions compared to this genomic sequence;exception=annotated by transcript or proteomic data;gbkey=CDS;gene=SRGAP2C;product=SLIT-ROBO Rho GTPase-activating protein 2C;protein_id=NP_001258801.1
LBHZ02000033.1	BestRefSeq	CDS	16056842	16057057	.	-	0	ID=cds10;Parent=rna21;Dbxref=GeneID:653464,Genbank:NP_001258801.1,HGNC:HGNC:30584,MIM:614704;Name=NP_001258801.1;Note=The RefSeq protein has 5 substitutions compared to this genomic sequence;exception=annotated by transcript or proteomic data;gbkey=CDS;gene=SRGAP2C;product=SLIT-ROBO Rho GTPase-activating protein 2C;protein_id=NP_001258801.1
LBHZ02000033.1	BestRefSeq	CDS	16056074	16056202	.	-	0	ID=cds10;Parent=rna21;Dbxref=GeneID:653464,Genbank:NP_001258801.1,HGNC:HGNC:30584,MIM:614704;Name=NP_001258801.1;Note=The RefSeq protein has 5 substitutions compared to this genomic sequence;exception=annotated by transcript or proteomic data;gbkey=CDS;gene=SRGAP2C;product=SLIT-ROBO Rho GTPase-activating protein 2C;protein_id=NP_001258801.1
LBHZ02000033.1	BestRefSeq	CDS	16048099	16048320	.	-	0	ID=cds10;Parent=rna21;Dbxref=GeneID:653464,Genbank:NP_001258801.1,HGNC:HGNC:30584,MIM:614704;Name=NP_001258801.1;Note=The RefSeq protein has 5 substitutions compared to this genomic sequence;exception=annotated by transcript or proteomic data;gbkey=CDS;gene=SRGAP2C;product=SLIT-ROBO Rho GTPase-activating protein 2C;protein_id=NP_001258801.1
LBHZ02000033.1	BestRefSeq	CDS	16044394	16044495	.	-	0	ID=cds10;Parent=rna21;Dbxref=GeneID:653464,Genbank:NP_001258801.1,HGNC:HGNC:30584,MIM:614704;Name=NP_001258801.1;Note=The RefSeq protein has 5 substitutions compared to this genomic sequence;exception=annotated by transcript or proteomic data;gbkey=CDS;gene=SRGAP2C;product=SLIT-ROBO Rho GTPase-activating protein 2C;protein_id=NP_001258801.1
LBHZ02000033.1	BestRefSeq	CDS	16043146	16043367	.	-	0	ID=cds10;Parent=rna21;Dbxref=GeneID:653464,Genbank:NP_001258801.1,HGNC:HGNC:30584,MIM:614704;Name=NP_001258801.1;Note=The RefSeq protein has 5 substitutions compared to this genomic sequence;exception=annotated by transcript or proteomic data;gbkey=CDS;gene=SRGAP2C;product=SLIT-ROBO Rho GTPase-activating protein 2C;protein_id=NP_001258801.1
###
LBHZ02000033.1	BestRefSeq	gene	16246678	16263316	.	+	.	ID=gene22;Dbxref=GeneID:554282,HGNC:HGNC:30602;Name=FAM72C;description=family with sequence similarity 72 member C;gbkey=Gene;gene=FAM72C
LBHZ02000033.1	BestRefSeq	mRNA	16246678	16263316	.	+	.	ID=rna22;Parent=gene22;Dbxref=GeneID:554282,Genbank:NM_001287385.1,HGNC:HGNC:30602;Name=gi|565324167;Note=The RefSeq transcript has 4 substitutions%2C 1 frameshift%2C 1 non-frameshifting indel compared to this genomic sequence;exception=annotated by transcript or proteomic data;gbkey=mRNA;gene=FAM72C;product=family with sequence similarity 72 member C;transcript_id=gi|565324167
LBHZ02000033.1	BestRefSeq	exon	16246678	16247694	.	+	.	ID=id200;Parent=rna22;Dbxref=GeneID:554282,Genbank:NM_001287385.1,HGNC:HGNC:30602;Note=The RefSeq transcript has 4 substitutions%2C 1 frameshift%2C 1 non-frameshifting indel compared to this genomic sequence;exception=annotated by transcript or proteomic data;gbkey=mRNA;gene=FAM72C;product=family with sequence similarity 72 member C;transcript_id=gi|565324167
LBHZ02000033.1	BestRefSeq	exon	16249684	16249761	.	+	.	ID=id201;Parent=rna22;Dbxref=GeneID:554282,Genbank:NM_001287385.1,HGNC:HGNC:30602;Note=The RefSeq transcript has 4 substitutions%2C 1 frameshift%2C 1 non-frameshifting indel compared to this genomic sequence;exception=annotated by transcript or proteomic data;gbkey=mRNA;gene=FAM72C;product=family with sequence similarity 72 member C;transcript_id=gi|565324167
LBHZ02000033.1	BestRefSeq	exon	16253704	16253828	.	+	.	ID=id202;Parent=rna22;Dbxref=GeneID:554282,Genbank:NM_001287385.1,HGNC:HGNC:30602;Note=The RefSeq transcript has 4 substitutions%2C 1 frameshift%2C 1 non-frameshifting indel compared to this genomic sequence;exception=annotated by transcript or proteomic data;gbkey=mRNA;gene=FAM72C;product=family with sequence similarity 72 member C;transcript_id=gi|565324167
LBHZ02000033.1	BestRefSeq	exon	16262201	16263316	.	+	.	ID=id203;Parent=rna22;Dbxref=GeneID:554282,Genbank:NM_001287385.1,HGNC:HGNC:30602;Note=The RefSeq transcript has 4 substitutions%2C 1 frameshift%2C 1 non-frameshifting indel compared to this genomic sequence;exception=annotated by transcript or proteomic data;gbkey=mRNA;gene=FAM72C;product=family with sequence similarity 72 member C;transcript_id=gi|565324167
LBHZ02000033.1	BestRefSeq	gene	16246715	16263390	.	+	.	ID=gene23;Dbxref=GeneID:653820,HGNC:HGNC:24805,MIM:614711;Name=FAM72B;description=family with sequence similarity 72 member B;gbkey=Gene;gene=FAM72B;gene_synonym=p17
LBHZ02000033.1	BestRefSeq	mRNA	16246715	16263390	.	+	.	ID=rna23;Parent=gene23;Dbxref=GeneID:653820,Genbank:NM_001100910.1,HGNC:HGNC:24805,MIM:614711;Name=gi|155029536;Note=The RefSeq transcript has 6 substitutions%2C 1 frameshift%2C 2 non-frameshifting indels compared to this genomic sequence;exception=annotated by transcript or proteomic data;gbkey=mRNA;gene=FAM72B;product=family with sequence similarity 72 member B;transcript_id=gi|155029536
LBHZ02000033.1	BestRefSeq	exon	16246715	16247694	.	+	.	ID=id204;Parent=rna23;Dbxref=GeneID:653820,Genbank:NM_001100910.1,HGNC:HGNC:24805,MIM:614711;Note=The RefSeq transcript has 6 substitutions%2C 1 frameshift%2C 2 non-frameshifting indels compared to this genomic sequence;exception=annotated by transcript or proteomic data;gbkey=mRNA;gene=FAM72B;product=family with sequence similarity 72 member B;transcript_id=gi|155029536
LBHZ02000033.1	BestRefSeq	exon	16249684	16249761	.	+	.	ID=id205;Parent=rna23;Dbxref=GeneID:653820,Genbank:NM_001100910.1,HGNC:HGNC:24805,MIM:614711;Note=The RefSeq transcript has 6 substitutions%2C 1 frameshift%2C 2 non-frameshifting indels compared to this genomic sequence;exception=annotated by transcript or proteomic data;gbkey=mRNA;gene=FAM72B;product=family with sequence similarity 72 member B;transcript_id=gi|155029536
LBHZ02000033.1	BestRefSeq	exon	16253704	16253828	.	+	.	ID=id206;Parent=rna23;Dbxref=GeneID:653820,Genbank:NM_001100910.1,HGNC:HGNC:24805,MIM:614711;Note=The RefSeq transcript has 6 substitutions%2C 1 frameshift%2C 2 non-frameshifting indels compared to this genomic sequence;exception=annotated by transcript or proteomic data;gbkey=mRNA;gene=FAM72B;product=family with sequence similarity 72 member B;transcript_id=gi|155029536
LBHZ02000033.1	BestRefSeq	exon	16262201	16263390	.	+	.	ID=id207;Parent=rna23;Dbxref=GeneID:653820,Genbank:NM_001100910.1,HGNC:HGNC:24805,MIM:614711;Note=The RefSeq transcript has 6 substitutions%2C 1 frameshift%2C 2 non-frameshifting indels compared to this genomic sequence;exception=annotated by transcript or proteomic data;gbkey=mRNA;gene=FAM72B;product=family with sequence similarity 72 member B;transcript_id=gi|155029536
LBHZ02000033.1	BestRefSeq	CDS	16247543	16247694	.	+	0	ID=cds11;Parent=rna22;Dbxref=GeneID:653820,Genbank:NP_001094380.1,GeneID:554282,HGNC:HGNC:30602;Name=NP_001094380.1;Note=The RefSeq protein has 2 substitutions%2C 1 frameshift compared to this genomic sequence;exception=annotated by transcript or proteomic data;gbkey=CDS;gene=FAM72C;product=protein FAM72B;protein_id=NP_001094380.1
LBHZ02000033.1	BestRefSeq	CDS	16249684	16249761	.	+	1	ID=cds11;Parent=rna22;Dbxref=GeneID:653820,Genbank:NP_001094380.1,GeneID:554282,HGNC:HGNC:30602;Name=NP_001094380.1;Note=The RefSeq protein has 2 substitutions%2C 1 frameshift compared to this genomic sequence;exception=annotated by transcript or proteomic data;gbkey=CDS;gene=FAM72C;product=protein FAM72B;protein_id=NP_001094380.1
LBHZ02000033.1	BestRefSeq	CDS	16253704	16253828	.	+	1	ID=cds11;Parent=rna22;Dbxref=GeneID:653820,Genbank:NP_001094380.1,GeneID:554282,HGNC:HGNC:30602;Name=NP_001094380.1;Note=The RefSeq protein has 2 substitutions%2C 1 frameshift compared to this genomic sequence;exception=annotated by transcript or proteomic data;gbkey=CDS;gene=FAM72C;product=protein FAM72B;protein_id=NP_001094380.1
LBHZ02000033.1	BestRefSeq	CDS	16262201	16262294	.	+	2	ID=cds11;Parent=rna22;Dbxref=GeneID:653820,Genbank:NP_001094380.1,GeneID:554282,HGNC:HGNC:30602;Name=NP_001094380.1;Note=The RefSeq protein has 2 substitutions%2C 1 frameshift compared to this genomic sequence;exception=annotated by transcript or proteomic data;gbkey=CDS;gene=FAM72C;product=protein FAM72B;protein_id=NP_001094380.1
LBHZ02000033.1	BestRefSeq	CDS	16247543	16247694	.	+	0	ID=cds12;Parent=rna22;Dbxref=GeneID:554282,Genbank:NP_001274314.1,HGNC:HGNC:30602;Name=NP_001274314.1;Note=The RefSeq protein has 2 substitutions%2C 1 frameshift compared to this genomic sequence;exception=annotated by transcript or proteomic data;gbkey=CDS;gene=FAM72C;product=protein FAM72C;protein_id=NP_001274314.1
LBHZ02000033.1	BestRefSeq	CDS	16249684	16249761	.	+	1	ID=cds12;Parent=rna22;Dbxref=GeneID:554282,Genbank:NP_001274314.1,HGNC:HGNC:30602;Name=NP_001274314.1;Note=The RefSeq protein has 2 substitutions%2C 1 frameshift compared to this genomic sequence;exception=annotated by transcript or proteomic data;gbkey=CDS;gene=FAM72C;product=protein FAM72C;protein_id=NP_001274314.1
LBHZ02000033.1	BestRefSeq	CDS	16253704	16253828	.	+	1	ID=cds12;Parent=rna22;Dbxref=GeneID:554282,Genbank:NP_001274314.1,HGNC:HGNC:30602;Name=NP_001274314.1;Note=The RefSeq protein has 2 substitutions%2C 1 frameshift compared to this genomic sequence;exception=annotated by transcript or proteomic data;gbkey=CDS;gene=FAM72C;product=protein FAM72C;protein_id=NP_001274314.1
LBHZ02000033.1	BestRefSeq	CDS	16262201	16262294	.	+	2	ID=cds12;Parent=rna22;Dbxref=GeneID:554282,Genbank:NP_001274314.1,HGNC:HGNC:30602;Name=NP_001274314.1;Note=The RefSeq protein has 2 substitutions%2C 1 frameshift compared to this genomic sequence;exception=annotated by transcript or proteomic data;gbkey=CDS;gene=FAM72C;product=protein FAM72C;protein_id=NP_001274314.1
###
LBHZ02000033.1	BestRefSeq	gene	16246678	16263316	.	+	.	ID=gene24;Dbxref=GeneID:554282,HGNC:HGNC:30602;Name=FAM72C;description=family with sequence similarity 72 member C;gbkey=Gene;gene=FAM72C
LBHZ02000033.1	BestRefSeq	mRNA	16246678	16263316	.	+	.	ID=rna24;Parent=gene24;Dbxref=GeneID:554282,Genbank:NM_001287385.1,HGNC:HGNC:30602;Name=gi|565324167;Note=The RefSeq transcript has 4 substitutions%2C 1 frameshift%2C 1 non-frameshifting indel compared to this genomic sequence;exception=annotated by transcript or proteomic data;gbkey=mRNA;gene=FAM72C;product=family with sequence similarity 72 member C;transcript_id=gi|565324167
LBHZ02000033.1	BestRefSeq	exon	16246678	16247694	.	+	.	ID=id208;Parent=rna24;Dbxref=GeneID:554282,Genbank:NM_001287385.1,HGNC:HGNC:30602;Note=The RefSeq transcript has 4 substitutions%2C 1 frameshift%2C 1 non-frameshifting indel compared to this genomic sequence;exception=annotated by transcript or proteomic data;gbkey=mRNA;gene=FAM72C;product=family with sequence similarity 72 member C;transcript_id=gi|565324167
LBHZ02000033.1	BestRefSeq	exon	16249684	16249761	.	+	.	ID=id209;Parent=rna24;Dbxref=GeneID:554282,Genbank:NM_001287385.1,HGNC:HGNC:30602;Note=The RefSeq transcript has 4 substitutions%2C 1 frameshift%2C 1 non-frameshifting indel compared to this genomic sequence;exception=annotated by transcript or proteomic data;gbkey=mRNA;gene=FAM72C;product=family with sequence similarity 72 member C;transcript_id=gi|565324167
LBHZ02000033.1	BestRefSeq	exon	16253704	16253828	.	+	.	ID=id210;Parent=rna24;Dbxref=GeneID:554282,Genbank:NM_001287385.1,HGNC:HGNC:30602;Note=The RefSeq transcript has 4 substitutions%2C 1 frameshift%2C 1 non-frameshifting indel compared to this genomic sequence;exception=annotated by transcript or proteomic data;gbkey=mRNA;gene=FAM72C;product=family with sequence similarity 72 member C;transcript_id=gi|565324167
LBHZ02000033.1	BestRefSeq	exon	16262201	16263316	.	+	.	ID=id211;Parent=rna24;Dbxref=GeneID:554282,Genbank:NM_001287385.1,HGNC:HGNC:30602;Note=The RefSeq transcript has 4 substitutions%2C 1 frameshift%2C 1 non-frameshifting indel compared to this genomic sequence;exception=annotated by transcript or proteomic data;gbkey=mRNA;gene=FAM72C;product=family with sequence similarity 72 member C;transcript_id=gi|565324167
LBHZ02000033.1	BestRefSeq	gene	16246695	16263389	.	+	.	ID=gene25;Dbxref=GeneID:728833,HGNC:HGNC:33593,HPRD:14694,MIM:614712;Name=FAM72D;description=family with sequence similarity 72 member D;gbkey=Gene;gene=FAM72D;gene_synonym=GCUD2
LBHZ02000033.1	BestRefSeq	mRNA	16246695	16263389	.	+	.	ID=rna25;Parent=gene25;Dbxref=GeneID:728833,Genbank:NM_207418.2,HGNC:HGNC:33593,HPRD:14694,MIM:614712;Name=gi|48675831;Note=The RefSeq transcript has 6 substitutions%2C 1 frameshift compared to this genomic sequence;exception=annotated by transcript or proteomic data;gbkey=mRNA;gene=FAM72D;product=family with sequence similarity 72 member D;transcript_id=gi|48675831
LBHZ02000033.1	BestRefSeq	exon	16246695	16247694	.	+	.	ID=id212;Parent=rna25;Dbxref=GeneID:728833,Genbank:NM_207418.2,HGNC:HGNC:33593,HPRD:14694,MIM:614712;Note=The RefSeq transcript has 6 substitutions%2C 1 frameshift compared to this genomic sequence;exception=annotated by transcript or proteomic data;gbkey=mRNA;gene=FAM72D;product=family with sequence similarity 72 member D;transcript_id=gi|48675831
LBHZ02000033.1	BestRefSeq	exon	16249684	16249761	.	+	.	ID=id213;Parent=rna25;Dbxref=GeneID:728833,Genbank:NM_207418.2,HGNC:HGNC:33593,HPRD:14694,MIM:614712;Note=The RefSeq transcript has 6 substitutions%2C 1 frameshift compared to this genomic sequence;exception=annotated by transcript or proteomic data;gbkey=mRNA;gene=FAM72D;product=family with sequence similarity 72 member D;transcript_id=gi|48675831
LBHZ02000033.1	BestRefSeq	exon	16253704	16253828	.	+	.	ID=id214;Parent=rna25;Dbxref=GeneID:728833,Genbank:NM_207418.2,HGNC:HGNC:33593,HPRD:14694,MIM:614712;Note=The RefSeq transcript has 6 substitutions%2C 1 frameshift compared to this genomic sequence;exception=annotated by transcript or proteomic data;gbkey=mRNA;gene=FAM72D;product=family with sequence similarity 72 member D;transcript_id=gi|48675831
LBHZ02000033.1	BestRefSeq	exon	16262201	16263389	.	+	.	ID=id215;Parent=rna25;Dbxref=GeneID:728833,Genbank:NM_207418.2,HGNC:HGNC:33593,HPRD:14694,MIM:614712;Note=The RefSeq transcript has 6 substitutions%2C 1 frameshift compared to this genomic sequence;exception=annotated by transcript or proteomic data;gbkey=mRNA;gene=FAM72D;product=family with sequence similarity 72 member D;transcript_id=gi|48675831
LBHZ02000033.1	BestRefSeq	CDS	16247543	16247694	.	+	0	ID=cds13;Parent=rna24;Dbxref=GeneID:728833,Genbank:NP_997301.2,GeneID:554282,HGNC:HGNC:30602;Name=NP_997301.2;Note=The RefSeq protein has 1 substitution%2C 1 frameshift compared to this genomic sequence;exception=annotated by transcript or proteomic data;gbkey=CDS;gene=FAM72C;product=protein FAM72D;protein_id=NP_997301.2
LBHZ02000033.1	BestRefSeq	CDS	16249684	16249761	.	+	1	ID=cds13;Parent=rna24;Dbxref=GeneID:728833,Genbank:NP_997301.2,GeneID:554282,HGNC:HGNC:30602;Name=NP_997301.2;Note=The RefSeq protein has 1 substitution%2C 1 frameshift compared to this genomic sequence;exception=annotated by transcript or proteomic data;gbkey=CDS;gene=FAM72C;product=protein FAM72D;protein_id=NP_997301.2
LBHZ02000033.1	BestRefSeq	CDS	16253704	16253828	.	+	1	ID=cds13;Parent=rna24;Dbxref=GeneID:728833,Genbank:NP_997301.2,GeneID:554282,HGNC:HGNC:30602;Name=NP_997301.2;Note=The RefSeq protein has 1 substitution%2C 1 frameshift compared to this genomic sequence;exception=annotated by transcript or proteomic data;gbkey=CDS;gene=FAM72C;product=protein FAM72D;protein_id=NP_997301.2
LBHZ02000033.1	BestRefSeq	CDS	16262201	16262294	.	+	2	ID=cds13;Parent=rna24;Dbxref=GeneID:728833,Genbank:NP_997301.2,GeneID:554282,HGNC:HGNC:30602;Name=NP_997301.2;Note=The RefSeq protein has 1 substitution%2C 1 frameshift compared to this genomic sequence;exception=annotated by transcript or proteomic data;gbkey=CDS;gene=FAM72C;product=protein FAM72D;protein_id=NP_997301.2
LBHZ02000033.1	BestRefSeq	CDS	16247543	16247694	.	+	0	ID=cds14;Parent=rna24;Dbxref=GeneID:554282,Genbank:NP_001274314.1,HGNC:HGNC:30602;Name=NP_001274314.1;Note=The RefSeq protein has 2 substitutions%2C 1 frameshift compared to this genomic sequence;exception=annotated by transcript or proteomic data;gbkey=CDS;gene=FAM72C;product=protein FAM72C;protein_id=NP_001274314.1
LBHZ02000033.1	BestRefSeq	CDS	16249684	16249761	.	+	1	ID=cds14;Parent=rna24;Dbxref=GeneID:554282,Genbank:NP_001274314.1,HGNC:HGNC:30602;Name=NP_001274314.1;Note=The RefSeq protein has 2 substitutions%2C 1 frameshift compared to this genomic sequence;exception=annotated by transcript or proteomic data;gbkey=CDS;gene=FAM72C;product=protein FAM72C;protein_id=NP_001274314.1
LBHZ02000033.1	BestRefSeq	CDS	16253704	16253828	.	+	1	ID=cds14;Parent=rna24;Dbxref=GeneID:554282,Genbank:NP_001274314.1,HGNC:HGNC:30602;Name=NP_001274314.1;Note=The RefSeq protein has 2 substitutions%2C 1 frameshift compared to this genomic sequence;exception=annotated by transcript or proteomic data;gbkey=CDS;gene=FAM72C;product=protein FAM72C;protein_id=NP_001274314.1
LBHZ02000033.1	BestRefSeq	CDS	16262201	16262294	.	+	2	ID=cds14;Parent=rna24;Dbxref=GeneID:554282,Genbank:NP_001274314.1,HGNC:HGNC:30602;Name=NP_001274314.1;Note=The RefSeq protein has 2 substitutions%2C 1 frameshift compared to this genomic sequence;exception=annotated by transcript or proteomic data;gbkey=CDS;gene=FAM72C;product=protein FAM72C;protein_id=NP_001274314.1
###
LBHZ02000033.1	BestRefSeq	gene	16246678	16263316	.	+	.	ID=gene26;Dbxref=GeneID:554282,HGNC:HGNC:30602;Name=FAM72C;description=family with sequence similarity 72 member C;gbkey=Gene;gene=FAM72C
LBHZ02000033.1	BestRefSeq	mRNA	16246678	16263316	.	+	.	ID=rna26;Parent=gene26;Dbxref=GeneID:554282,Genbank:NM_001287385.1,HGNC:HGNC:30602;Name=gi|565324167;Note=The RefSeq transcript has 4 substitutions%2C 1 frameshift%2C 1 non-frameshifting indel compared to this genomic sequence;exception=annotated by transcript or proteomic data;gbkey=mRNA;gene=FAM72C;product=family with sequence similarity 72 member C;transcript_id=gi|565324167
LBHZ02000033.1	BestRefSeq	exon	16246678	16247694	.	+	.	ID=id216;Parent=rna26;Dbxref=GeneID:554282,Genbank:NM_001287385.1,HGNC:HGNC:30602;Note=The RefSeq transcript has 4 substitutions%2C 1 frameshift%2C 1 non-frameshifting indel compared to this genomic sequence;exception=annotated by transcript or proteomic data;gbkey=mRNA;gene=FAM72C;product=family with sequence similarity 72 member C;transcript_id=gi|565324167
LBHZ02000033.1	BestRefSeq	exon	16249684	16249761	.	+	.	ID=id217;Parent=rna26;Dbxref=GeneID:554282,Genbank:NM_001287385.1,HGNC:HGNC:30602;Note=The RefSeq transcript has 4 substitutions%2C 1 frameshift%2C 1 non-frameshifting indel compared to this genomic sequence;exception=annotated by transcript or proteomic data;gbkey=mRNA;gene=FAM72C;product=family with sequence similarity 72 member C;transcript_id=gi|565324167
LBHZ02000033.1	BestRefSeq	exon	16253704	16253828	.	+	.	ID=id218;Parent=rna26;Dbxref=GeneID:554282,Genbank:NM_001287385.1,HGNC:HGNC:30602;Note=The RefSeq transcript has 4 substitutions%2C 1 frameshift%2C 1 non-frameshifting indel compared to this genomic sequence;exception=annotated by transcript or proteomic data;gbkey=mRNA;gene=FAM72C;product=family with sequence similarity 72 member C;transcript_id=gi|565324167
LBHZ02000033.1	BestRefSeq	exon	16262201	16263316	.	+	.	ID=id219;Parent=rna26;Dbxref=GeneID:554282,Genbank:NM_001287385.1,HGNC:HGNC:30602;Note=The RefSeq transcript has 4 substitutions%2C 1 frameshift%2C 1 non-frameshifting indel compared to this genomic sequence;exception=annotated by transcript or proteomic data;gbkey=mRNA;gene=FAM72C;product=family with sequence similarity 72 member C;transcript_id=gi|565324167
LBHZ02000033.1	BestRefSeq	gene	16247149	16263316	.	+	.	ID=gene27;Dbxref=GeneID:729533,HGNC:HGNC:24044,MIM:614710;Name=FAM72A;description=family with sequence similarity 72 member A;gbkey=Gene;gene=FAM72A;gene_synonym=LMPIP
LBHZ02000033.1	BestRefSeq	mRNA	16247149	16263316	.	+	.	ID=rna27;Parent=gene27;Dbxref=GeneID:729533,Genbank:NM_001123168.1,HGNC:HGNC:24044,MIM:614710;Name=gi|178057344;Note=The RefSeq transcript has 2 substitutions%2C 1 frameshift%2C 2 non-frameshifting indels compared to this genomic sequence;exception=annotated by transcript or proteomic data;gbkey=mRNA;gene=FAM72A;product=family with sequence similarity 72 member A;transcript_id=gi|178057344
LBHZ02000033.1	BestRefSeq	exon	16247149	16247694	.	+	.	ID=id220;Parent=rna27;Dbxref=GeneID:729533,Genbank:NM_001123168.1,HGNC:HGNC:24044,MIM:614710;Note=The RefSeq transcript has 2 substitutions%2C 1 frameshift%2C 2 non-frameshifting indels compared to this genomic sequence;exception=annotated by transcript or proteomic data;gbkey=mRNA;gene=FAM72A;product=family with sequence similarity 72 member A;transcript_id=gi|178057344
LBHZ02000033.1	BestRefSeq	exon	16249684	16249761	.	+	.	ID=id221;Parent=rna27;Dbxref=GeneID:729533,Genbank:NM_001123168.1,HGNC:HGNC:24044,MIM:614710;Note=The RefSeq transcript has 2 substitutions%2C 1 frameshift%2C 2 non-frameshifting indels compared to this genomic sequence;exception=annotated by transcript or proteomic data;gbkey=mRNA;gene=FAM72A;product=family with sequence similarity 72 member A;transcript_id=gi|178057344
LBHZ02000033.1	BestRefSeq	exon	16253704	16253828	.	+	.	ID=id222;Parent=rna27;Dbxref=GeneID:729533,Genbank:NM_001123168.1,HGNC:HGNC:24044,MIM:614710;Note=The RefSeq transcript has 2 substitutions%2C 1 frameshift%2C 2 non-frameshifting indels compared to this genomic sequence;exception=annotated by transcript or proteomic data;gbkey=mRNA;gene=FAM72A;product=family with sequence similarity 72 member A;transcript_id=gi|178057344
LBHZ02000033.1	BestRefSeq	exon	16262201	16263316	.	+	.	ID=id223;Parent=rna27;Dbxref=GeneID:729533,Genbank:NM_001123168.1,HGNC:HGNC:24044,MIM:614710;Note=The RefSeq transcript has 2 substitutions%2C 1 frameshift%2C 2 non-frameshifting indels compared to this genomic sequence;exception=annotated by transcript or proteomic data;gbkey=mRNA;gene=FAM72A;product=family with sequence similarity 72 member A;transcript_id=gi|178057344
LBHZ02000033.1	BestRefSeq	CDS	16247543	16247694	.	+	0	ID=cds15;Parent=rna27;Dbxref=GeneID:729533,Genbank:NP_001116640.1,HGNC:HGNC:24044,MIM:614710;Name=NP_001116640.1;Note=The RefSeq protein has 1 frameshift compared to this genomic sequence;exception=annotated by transcript or proteomic data;gbkey=CDS;gene=FAM72A;product=protein FAM72A;protein_id=NP_001116640.1
LBHZ02000033.1	BestRefSeq	CDS	16249684	16249761	.	+	1	ID=cds15;Parent=rna27;Dbxref=GeneID:729533,Genbank:NP_001116640.1,HGNC:HGNC:24044,MIM:614710;Name=NP_001116640.1;Note=The RefSeq protein has 1 frameshift compared to this genomic sequence;exception=annotated by transcript or proteomic data;gbkey=CDS;gene=FAM72A;product=protein FAM72A;protein_id=NP_001116640.1
LBHZ02000033.1	BestRefSeq	CDS	16253704	16253828	.	+	1	ID=cds15;Parent=rna27;Dbxref=GeneID:729533,Genbank:NP_001116640.1,HGNC:HGNC:24044,MIM:614710;Name=NP_001116640.1;Note=The RefSeq protein has 1 frameshift compared to this genomic sequence;exception=annotated by transcript or proteomic data;gbkey=CDS;gene=FAM72A;product=protein FAM72A;protein_id=NP_001116640.1
LBHZ02000033.1	BestRefSeq	CDS	16262201	16262294	.	+	2	ID=cds15;Parent=rna27;Dbxref=GeneID:729533,Genbank:NP_001116640.1,HGNC:HGNC:24044,MIM:614710;Name=NP_001116640.1;Note=The RefSeq protein has 1 frameshift compared to this genomic sequence;exception=annotated by transcript or proteomic data;gbkey=CDS;gene=FAM72A;product=protein FAM72A;protein_id=NP_001116640.1
LBHZ02000033.1	BestRefSeq	CDS	16247543	16247694	.	+	0	ID=cds16;Parent=rna26;Dbxref=GeneID:554282,Genbank:NP_001274314.1,HGNC:HGNC:30602;Name=NP_001274314.1;Note=The RefSeq protein has 2 substitutions%2C 1 frameshift compared to this genomic sequence;exception=annotated by transcript or proteomic data;gbkey=CDS;gene=FAM72C;product=protein FAM72C;protein_id=NP_001274314.1
LBHZ02000033.1	BestRefSeq	CDS	16249684	16249761	.	+	1	ID=cds16;Parent=rna26;Dbxref=GeneID:554282,Genbank:NP_001274314.1,HGNC:HGNC:30602;Name=NP_001274314.1;Note=The RefSeq protein has 2 substitutions%2C 1 frameshift compared to this genomic sequence;exception=annotated by transcript or proteomic data;gbkey=CDS;gene=FAM72C;product=protein FAM72C;protein_id=NP_001274314.1
LBHZ02000033.1	BestRefSeq	CDS	16253704	16253828	.	+	1	ID=cds16;Parent=rna26;Dbxref=GeneID:554282,Genbank:NP_001274314.1,HGNC:HGNC:30602;Name=NP_001274314.1;Note=The RefSeq protein has 2 substitutions%2C 1 frameshift compared to this genomic sequence;exception=annotated by transcript or proteomic data;gbkey=CDS;gene=FAM72C;product=protein FAM72C;protein_id=NP_001274314.1
LBHZ02000033.1	BestRefSeq	CDS	16262201	16262294	.	+	2	ID=cds16;Parent=rna26;Dbxref=GeneID:554282,Genbank:NP_001274314.1,HGNC:HGNC:30602;Name=NP_001274314.1;Note=The RefSeq protein has 2 substitutions%2C 1 frameshift compared to this genomic sequence;exception=annotated by transcript or proteomic data;gbkey=CDS;gene=FAM72C;product=protein FAM72C;protein_id=NP_001274314.1
###
LBHZ02000038.1	BestRefSeq	gene	10817622	10820640	.	-	.	ID=gene28;Dbxref=GeneID:729233,HGNC:HGNC:37220;Name=PRR20B;description=proline rich 20B;gbkey=Gene;gene=PRR20B
LBHZ02000038.1	BestRefSeq	gene	10817622	10820640	.	-	.	ID=gene29;Dbxref=GeneID:122183,HGNC:HGNC:24754,HPRD:13445;Name=PRR20A;description=proline rich 20A;gbkey=Gene;gene=PRR20A;gene_synonym=PRR20
LBHZ02000038.1	BestRefSeq	mRNA	10817622	10820640	.	-	.	ID=rna28;Parent=gene29;Dbxref=GeneID:122183,Genbank:NM_198441.2,HGNC:HGNC:24754,HPRD:13445;Name=gi|194353947;Note=The RefSeq transcript has 2 substitutions compared to this genomic sequence;exception=annotated by transcript or proteomic data;gbkey=mRNA;gene=PRR20A;product=proline rich 20A;transcript_id=gi|194353947
LBHZ02000038.1	BestRefSeq	exon	10820427	10820640	.	-	.	ID=id224;Parent=rna28;Dbxref=GeneID:122183,Genbank:NM_198441.2,HGNC:HGNC:24754,HPRD:13445;Note=The RefSeq transcript has 2 substitutions compared to this genomic sequence;exception=annotated by transcript or proteomic data;gbkey=mRNA;gene=PRR20A;product=proline rich 20A;transcript_id=gi|194353947
LBHZ02000038.1	BestRefSeq	exon	10820202	10820272	.	-	.	ID=id225;Parent=rna28;Dbxref=GeneID:122183,Genbank:NM_198441.2,HGNC:HGNC:24754,HPRD:13445;Note=The RefSeq transcript has 2 substitutions compared to this genomic sequence;exception=annotated by transcript or proteomic data;gbkey=mRNA;gene=PRR20A;product=proline rich 20A;transcript_id=gi|194353947
LBHZ02000038.1	BestRefSeq	exon	10817622	10819183	.	-	.	ID=id226;Parent=rna28;Dbxref=GeneID:122183,Genbank:NM_198441.2,HGNC:HGNC:24754,HPRD:13445;Note=The RefSeq transcript has 2 substitutions compared to this genomic sequence;exception=annotated by transcript or proteomic data;gbkey=mRNA;gene=PRR20A;product=proline rich 20A;transcript_id=gi|194353947
LBHZ02000038.1	BestRefSeq	mRNA	10817622	10820640	.	-	.	ID=rna29;Parent=gene28;Dbxref=GeneID:729233,Genbank:NM_001130404.1,HGNC:HGNC:37220;Name=gi|194353948;Note=The RefSeq transcript has 2 substitutions compared to this genomic sequence;exception=annotated by transcript or proteomic data;gbkey=mRNA;gene=PRR20B;product=proline rich 20B;transcript_id=gi|194353948
LBHZ02000038.1	BestRefSeq	exon	10820427	10820640	.	-	.	ID=id227;Parent=rna29;Dbxref=GeneID:729233,Genbank:NM_001130404.1,HGNC:HGNC:37220;Note=The RefSeq transcript has 2 substitutions compared to this genomic sequence;exception=annotated by transcript or proteomic data;gbkey=mRNA;gene=PRR20B;product=proline rich 20B;transcript_id=gi|194353948
LBHZ02000038.1	BestRefSeq	exon	10820202	10820272	.	-	.	ID=id228;Parent=rna29;Dbxref=GeneID:729233,Genbank:NM_001130404.1,HGNC:HGNC:37220;Note=The RefSeq transcript has 2 substitutions compared to this genomic sequence;exception=annotated by transcript or proteomic data;gbkey=mRNA;gene=PRR20B;product=proline rich 20B;transcript_id=gi|194353948
LBHZ02000038.1	BestRefSeq	exon	10817622	10819183	.	-	.	ID=id229;Parent=rna29;Dbxref=GeneID:729233,Genbank:NM_001130404.1,HGNC:HGNC:37220;Note=The RefSeq transcript has 2 substitutions compared to this genomic sequence;exception=annotated by transcript or proteomic data;gbkey=mRNA;gene=PRR20B;product=proline rich 20B;transcript_id=gi|194353948
LBHZ02000038.1	BestRefSeq	CDS	10820202	10820253	.	-	0	ID=cds17;Parent=rna29;Dbxref=GeneID:729233,Genbank:NP_001123876.1,HGNC:HGNC:37220;Name=NP_001123876.1;gbkey=CDS;gene=PRR20B;product=proline-rich protein 20B;protein_id=NP_001123876.1
LBHZ02000038.1	BestRefSeq	CDS	10818570	10819183	.	-	2	ID=cds17;Parent=rna29;Dbxref=GeneID:729233,Genbank:NP_001123876.1,HGNC:HGNC:37220;Name=NP_001123876.1;gbkey=CDS;gene=PRR20B;product=proline-rich protein 20B;protein_id=NP_001123876.1
LBHZ02000038.1	BestRefSeq	CDS	10820202	10820253	.	-	0	ID=cds18;Parent=rna28;Dbxref=GeneID:122183,Genbank:NP_940843.1,HGNC:HGNC:24754,HPRD:13445;Name=NP_940843.1;gbkey=CDS;gene=PRR20A;product=proline-rich protein 20A;protein_id=NP_940843.1
LBHZ02000038.1	BestRefSeq	CDS	10818570	10819183	.	-	2	ID=cds18;Parent=rna28;Dbxref=GeneID:122183,Genbank:NP_940843.1,HGNC:HGNC:24754,HPRD:13445;Name=NP_940843.1;gbkey=CDS;gene=PRR20A;product=proline-rich protein 20A;protein_id=NP_940843.1
###
LBHZ02000038.1	BestRefSeq	gene	10817622	10820640	.	-	.	ID=gene30;Dbxref=GeneID:729240,HGNC:HGNC:37221;Name=PRR20C;description=proline rich 20C;gbkey=Gene;gene=PRR20C
LBHZ02000038.1	BestRefSeq	gene	10817622	10820640	.	-	.	ID=gene31;Dbxref=GeneID:122183,HGNC:HGNC:24754,HPRD:13445;Name=PRR20A;description=proline rich 20A;gbkey=Gene;gene=PRR20A;gene_synonym=PRR20
LBHZ02000038.1	BestRefSeq	mRNA	10817622	10820640	.	-	.	ID=rna30;Parent=gene31;Dbxref=GeneID:122183,Genbank:NM_198441.2,HGNC:HGNC:24754,HPRD:13445;Name=gi|194353947;Note=The RefSeq transcript has 2 substitutions compared to this genomic sequence;exception=annotated by transcript or proteomic data;gbkey=mRNA;gene=PRR20A;product=proline rich 20A;transcript_id=gi|194353947
LBHZ02000038.1	BestRefSeq	exon	10820427	10820640	.	-	.	ID=id230;Parent=rna30;Dbxref=GeneID:122183,Genbank:NM_198441.2,HGNC:HGNC:24754,HPRD:13445;Note=The RefSeq transcript has 2 substitutions compared to this genomic sequence;exception=annotated by transcript or proteomic data;gbkey=mRNA;gene=PRR20A;product=proline rich 20A;transcript_id=gi|194353947
LBHZ02000038.1	BestRefSeq	exon	10820202	10820272	.	-	.	ID=id231;Parent=rna30;Dbxref=GeneID:122183,Genbank:NM_198441.2,HGNC:HGNC:24754,HPRD:13445;Note=The RefSeq transcript has 2 substitutions compared to this genomic sequence;exception=annotated by transcript or proteomic data;gbkey=mRNA;gene=PRR20A;product=proline rich 20A;transcript_id=gi|194353947
LBHZ02000038.1	BestRefSeq	exon	10817622	10819183	.	-	.	ID=id232;Parent=rna30;Dbxref=GeneID:122183,Genbank:NM_198441.2,HGNC:HGNC:24754,HPRD:13445;Note=The RefSeq transcript has 2 substitutions compared to this genomic sequence;exception=annotated by transcript or proteomic data;gbkey=mRNA;gene=PRR20A;product=proline rich 20A;transcript_id=gi|194353947
LBHZ02000038.1	BestRefSeq	mRNA	10817622	10820640	.	-	.	ID=rna31;Parent=gene30;Dbxref=GeneID:729240,Genbank:NM_001130405.1,HGNC:HGNC:37221;Name=gi|194353950;Note=The RefSeq transcript has 2 substitutions compared to this genomic sequence;exception=annotated by transcript or proteomic data;gbkey=mRNA;gene=PRR20C;product=proline rich 20C;transcript_id=gi|194353950
LBHZ02000038.1	BestRefSeq	exon	10820427	10820640	.	-	.	ID=id233;Parent=rna31;Dbxref=GeneID:729240,Genbank:NM_001130405.1,HGNC:HGNC:37221;Note=The RefSeq transcript has 2 substitutions compared to this genomic sequence;exception=annotated by transcript or proteomic data;gbkey=mRNA;gene=PRR20C;product=proline rich 20C;transcript_id=gi|194353950
LBHZ02000038.1	BestRefSeq	exon	10820202	10820272	.	-	.	ID=id234;Parent=rna31;Dbxref=GeneID:729240,Genbank:NM_001130405.1,HGNC:HGNC:37221;Note=The RefSeq transcript has 2 substitutions compared to this genomic sequence;exception=annotated by transcript or proteomic data;gbkey=mRNA;gene=PRR20C;product=proline rich 20C;transcript_id=gi|194353950
LBHZ02000038.1	BestRefSeq	exon	10817622	10819183	.	-	.	ID=id235;Parent=rna31;Dbxref=GeneID:729240,Genbank:NM_001130405.1,HGNC:HGNC:37221;Note=The RefSeq transcript has 2 substitutions compared to this genomic sequence;exception=annotated by transcript or proteomic data;gbkey=mRNA;gene=PRR20C;product=proline rich 20C;transcript_id=gi|194353950
LBHZ02000038.1	BestRefSeq	CDS	10820202	10820253	.	-	0	ID=cds19;Parent=rna31;Dbxref=GeneID:729240,Genbank:NP_001123877.1,HGNC:HGNC:37221;Name=NP_001123877.1;gbkey=CDS;gene=PRR20C;product=proline-rich protein 20C;protein_id=NP_001123877.1
LBHZ02000038.1	BestRefSeq	CDS	10818570	10819183	.	-	2	ID=cds19;Parent=rna31;Dbxref=GeneID:729240,Genbank:NP_001123877.1,HGNC:HGNC:37221;Name=NP_001123877.1;gbkey=CDS;gene=PRR20C;product=proline-rich protein 20C;protein_id=NP_001123877.1
LBHZ02000038.1	BestRefSeq	CDS	10820202	10820253	.	-	0	ID=cds20;Parent=rna30;Dbxref=GeneID:122183,Genbank:NP_940843.1,HGNC:HGNC:24754,HPRD:13445;Name=NP_940843.1;gbkey=CDS;gene=PRR20A;product=proline-rich protein 20A;protein_id=NP_940843.1
LBHZ02000038.1	BestRefSeq	CDS	10818570	10819183	.	-	2	ID=cds20;Parent=rna30;Dbxref=GeneID:122183,Genbank:NP_940843.1,HGNC:HGNC:24754,HPRD:13445;Name=NP_940843.1;gbkey=CDS;gene=PRR20A;product=proline-rich protein 20A;protein_id=NP_940843.1
###
LBHZ02000038.1	BestRefSeq	gene	10817622	10820640	.	-	.	ID=gene32;Dbxref=GeneID:729246,HGNC:HGNC:37222;Name=PRR20D;description=proline rich 20D;gbkey=Gene;gene=PRR20D
LBHZ02000038.1	BestRefSeq	gene	10817622	10820640	.	-	.	ID=gene33;Dbxref=GeneID:122183,HGNC:HGNC:24754,HPRD:13445;Name=PRR20A;description=proline rich 20A;gbkey=Gene;gene=PRR20A;gene_synonym=PRR20
LBHZ02000038.1	BestRefSeq	mRNA	10817622	10820640	.	-	.	ID=rna32;Parent=gene33;Dbxref=GeneID:122183,Genbank:NM_198441.2,HGNC:HGNC:24754,HPRD:13445;Name=gi|194353947;Note=The RefSeq transcript has 2 substitutions compared to this genomic sequence;exception=annotated by transcript or proteomic data;gbkey=mRNA;gene=PRR20A;product=proline rich 20A;transcript_id=gi|194353947
LBHZ02000038.1	BestRefSeq	exon	10820427	10820640	.	-	.	ID=id236;Parent=rna32;Dbxref=GeneID:122183,Genbank:NM_198441.2,HGNC:HGNC:24754,HPRD:13445;Note=The RefSeq transcript has 2 substitutions compared to this genomic sequence;exception=annotated by transcript or proteomic data;gbkey=mRNA;gene=PRR20A;product=proline rich 20A;transcript_id=gi|194353947
LBHZ02000038.1	BestRefSeq	exon	10820202	10820272	.	-	.	ID=id237;Parent=rna32;Dbxref=GeneID:122183,Genbank:NM_198441.2,HGNC:HGNC:24754,HPRD:13445;Note=The RefSeq transcript has 2 substitutions compared to this genomic sequence;exception=annotated by transcript or proteomic data;gbkey=mRNA;gene=PRR20A;product=proline rich 20A;transcript_id=gi|194353947
LBHZ02000038.1	BestRefSeq	exon	10817622	10819183	.	-	.	ID=id238;Parent=rna32;Dbxref=GeneID:122183,Genbank:NM_198441.2,HGNC:HGNC:24754,HPRD:13445;Note=The RefSeq transcript has 2 substitutions compared to this genomic sequence;exception=annotated by transcript or proteomic data;gbkey=mRNA;gene=PRR20A;product=proline rich 20A;transcript_id=gi|194353947
LBHZ02000038.1	BestRefSeq	mRNA	10817622	10820640	.	-	.	ID=rna33;Parent=gene32;Dbxref=GeneID:729246,Genbank:NM_001130406.1,HGNC:HGNC:37222;Name=gi|194353952;Note=The RefSeq transcript has 2 substitutions compared to this genomic sequence;exception=annotated by transcript or proteomic data;gbkey=mRNA;gene=PRR20D;product=proline rich 20D;transcript_id=gi|194353952
LBHZ02000038.1	BestRefSeq	exon	10820427	10820640	.	-	.	ID=id239;Parent=rna33;Dbxref=GeneID:729246,Genbank:NM_001130406.1,HGNC:HGNC:37222;Note=The RefSeq transcript has 2 substitutions compared to this genomic sequence;exception=annotated by transcript or proteomic data;gbkey=mRNA;gene=PRR20D;product=proline rich 20D;transcript_id=gi|194353952
LBHZ02000038.1	BestRefSeq	exon	10820202	10820272	.	-	.	ID=id240;Parent=rna33;Dbxref=GeneID:729246,Genbank:NM_001130406.1,HGNC:HGNC:37222;Note=The RefSeq transcript has 2 substitutions compared to this genomic sequence;exception=annotated by transcript or proteomic data;gbkey=mRNA;gene=PRR20D;product=proline rich 20D;transcript_id=gi|194353952
LBHZ02000038.1	BestRefSeq	exon	10817622	10819183	.	-	.	ID=id241;Parent=rna33;Dbxref=GeneID:729246,Genbank:NM_001130406.1,HGNC:HGNC:37222;Note=The RefSeq transcript has 2 substitutions compared to this genomic sequence;exception=annotated by transcript or proteomic data;gbkey=mRNA;gene=PRR20D;product=proline rich 20D;transcript_id=gi|194353952
LBHZ02000038.1	BestRefSeq	CDS	10820202	10820253	.	-	0	ID=cds21;Parent=rna33;Dbxref=GeneID:729246,Genbank:NP_001123878.1,HGNC:HGNC:37222;Name=NP_001123878.1;gbkey=CDS;gene=PRR20D;product=proline-rich protein 20D;protein_id=NP_001123878.1
LBHZ02000038.1	BestRefSeq	CDS	10818570	10819183	.	-	2	ID=cds21;Parent=rna33;Dbxref=GeneID:729246,Genbank:NP_001123878.1,HGNC:HGNC:37222;Name=NP_001123878.1;gbkey=CDS;gene=PRR20D;product=proline-rich protein 20D;protein_id=NP_001123878.1
LBHZ02000038.1	BestRefSeq	CDS	10820202	10820253	.	-	0	ID=cds22;Parent=rna32;Dbxref=GeneID:122183,Genbank:NP_940843.1,HGNC:HGNC:24754,HPRD:13445;Name=NP_940843.1;gbkey=CDS;gene=PRR20A;product=proline-rich protein 20A;protein_id=NP_940843.1
LBHZ02000038.1	BestRefSeq	CDS	10818570	10819183	.	-	2	ID=cds22;Parent=rna32;Dbxref=GeneID:122183,Genbank:NP_940843.1,HGNC:HGNC:24754,HPRD:13445;Name=NP_940843.1;gbkey=CDS;gene=PRR20A;product=proline-rich protein 20A;protein_id=NP_940843.1
###
LBHZ02000038.1	BestRefSeq	gene	10817622	10820640	.	-	.	ID=gene34;Dbxref=GeneID:729250,HGNC:HGNC:37223;Name=PRR20E;description=proline rich 20E;gbkey=Gene;gene=PRR20E
LBHZ02000038.1	BestRefSeq	gene	10817622	10820640	.	-	.	ID=gene35;Dbxref=GeneID:122183,HGNC:HGNC:24754,HPRD:13445;Name=PRR20A;description=proline rich 20A;gbkey=Gene;gene=PRR20A;gene_synonym=PRR20
LBHZ02000038.1	BestRefSeq	mRNA	10817622	10820640	.	-	.	ID=rna34;Parent=gene35;Dbxref=GeneID:122183,Genbank:NM_198441.2,HGNC:HGNC:24754,HPRD:13445;Name=gi|194353947;Note=The RefSeq transcript has 2 substitutions compared to this genomic sequence;exception=annotated by transcript or proteomic data;gbkey=mRNA;gene=PRR20A;product=proline rich 20A;transcript_id=gi|194353947
LBHZ02000038.1	BestRefSeq	exon	10820427	10820640	.	-	.	ID=id242;Parent=rna34;Dbxref=GeneID:122183,Genbank:NM_198441.2,HGNC:HGNC:24754,HPRD:13445;Note=The RefSeq transcript has 2 substitutions compared to this genomic sequence;exception=annotated by transcript or proteomic data;gbkey=mRNA;gene=PRR20A;product=proline rich 20A;transcript_id=gi|194353947
LBHZ02000038.1	BestRefSeq	exon	10820202	10820272	.	-	.	ID=id243;Parent=rna34;Dbxref=GeneID:122183,Genbank:NM_198441.2,HGNC:HGNC:24754,HPRD:13445;Note=The RefSeq transcript has 2 substitutions compared to this genomic sequence;exception=annotated by transcript or proteomic data;gbkey=mRNA;gene=PRR20A;product=proline rich 20A;transcript_id=gi|194353947
LBHZ02000038.1	BestRefSeq	exon	10817622	10819183	.	-	.	ID=id244;Parent=rna34;Dbxref=GeneID:122183,Genbank:NM_198441.2,HGNC:HGNC:24754,HPRD:13445;Note=The RefSeq transcript has 2 substitutions compared to this genomic sequence;exception=annotated by transcript or proteomic data;gbkey=mRNA;gene=PRR20A;product=proline rich 20A;transcript_id=gi|194353947
LBHZ02000038.1	BestRefSeq	mRNA	10817622	10820640	.	-	.	ID=rna35;Parent=gene34;Dbxref=GeneID:729250,Genbank:NM_001130407.1,HGNC:HGNC:37223;Name=gi|194353954;Note=The RefSeq transcript has 2 substitutions compared to this genomic sequence;exception=annotated by transcript or proteomic data;gbkey=mRNA;gene=PRR20E;product=proline rich 20E;transcript_id=gi|194353954
LBHZ02000038.1	BestRefSeq	exon	10820427	10820640	.	-	.	ID=id245;Parent=rna35;Dbxref=GeneID:729250,Genbank:NM_001130407.1,HGNC:HGNC:37223;Note=The RefSeq transcript has 2 substitutions compared to this genomic sequence;exception=annotated by transcript or proteomic data;gbkey=mRNA;gene=PRR20E;product=proline rich 20E;transcript_id=gi|194353954
LBHZ02000038.1	BestRefSeq	exon	10820202	10820272	.	-	.	ID=id246;Parent=rna35;Dbxref=GeneID:729250,Genbank:NM_001130407.1,HGNC:HGNC:37223;Note=The RefSeq transcript has 2 substitutions compared to this genomic sequence;exception=annotated by transcript or proteomic data;gbkey=mRNA;gene=PRR20E;product=proline rich 20E;transcript_id=gi|194353954
LBHZ02000038.1	BestRefSeq	exon	10817622	10819183	.	-	.	ID=id247;Parent=rna35;Dbxref=GeneID:729250,Genbank:NM_001130407.1,HGNC:HGNC:37223;Note=The RefSeq transcript has 2 substitutions compared to this genomic sequence;exception=annotated by transcript or proteomic data;gbkey=mRNA;gene=PRR20E;product=proline rich 20E;transcript_id=gi|194353954
LBHZ02000038.1	BestRefSeq	CDS	10820202	10820253	.	-	0	ID=cds23;Parent=rna35;Dbxref=GeneID:729250,Genbank:NP_001123879.1,HGNC:HGNC:37223;Name=NP_001123879.1;gbkey=CDS;gene=PRR20E;product=proline-rich protein 20E;protein_id=NP_001123879.1
LBHZ02000038.1	BestRefSeq	CDS	10818570	10819183	.	-	2	ID=cds23;Parent=rna35;Dbxref=GeneID:729250,Genbank:NP_001123879.1,HGNC:HGNC:37223;Name=NP_001123879.1;gbkey=CDS;gene=PRR20E;product=proline-rich protein 20E;protein_id=NP_001123879.1
LBHZ02000038.1	BestRefSeq	CDS	10820202	10820253	.	-	0	ID=cds24;Parent=rna34;Dbxref=GeneID:122183,Genbank:NP_940843.1,HGNC:HGNC:24754,HPRD:13445;Name=NP_940843.1;gbkey=CDS;gene=PRR20A;product=proline-rich protein 20A;protein_id=NP_940843.1
LBHZ02000038.1	BestRefSeq	CDS	10818570	10819183	.	-	2	ID=cds24;Parent=rna34;Dbxref=GeneID:122183,Genbank:NP_940843.1,HGNC:HGNC:24754,HPRD:13445;Name=NP_940843.1;gbkey=CDS;gene=PRR20A;product=proline-rich protein 20A;protein_id=NP_940843.1
###
LBHZ02000039.1	BestRefSeq	gene	6177441	6179317	.	-	.	ID=gene36;Dbxref=GeneID:100506888,HGNC:HGNC:33511;Name=TCEB3CL2;description=transcription elongation factor B polypeptide 3C-like 2;gbkey=Gene;gene=TCEB3CL2
LBHZ02000039.1	BestRefSeq	gene	6177441	6179317	.	-	.	ID=gene37;Dbxref=GeneID:162699,HGNC:HGNC:24617;Name=TCEB3C;description=transcription elongation factor B polypeptide 3C (elongin A3);gbkey=Gene;gene=TCEB3C;gene_synonym=HsT829,TCEB3L2
LBHZ02000039.1	BestRefSeq	mRNA	6177441	6179317	.	-	.	ID=rna36;Parent=gene37;Dbxref=GeneID:162699,Genbank:NM_145653.3,HGNC:HGNC:24617;Name=gi|156938278;gbkey=mRNA;gene=TCEB3C;product=transcription elongation factor B polypeptide 3C (elongin A3);transcript_id=gi|156938278
LBHZ02000039.1	BestRefSeq	exon	6177441	6179317	.	-	.	ID=id248;Parent=rna36;Dbxref=GeneID:162699,Genbank:NM_145653.3,HGNC:HGNC:24617;gbkey=mRNA;gene=TCEB3C;product=transcription elongation factor B polypeptide 3C (elongin A3);transcript_id=gi|156938278
LBHZ02000039.1	BestRefSeq	mRNA	6177441	6179317	.	-	.	ID=rna37;Parent=gene36;Dbxref=GeneID:100506888,Genbank:NM_001242907.1,HGNC:HGNC:33511;Name=gi|339276100;Note=The RefSeq transcript has 4 substitutions compared to this genomic sequence;exception=annotated by transcript or proteomic data;gbkey=mRNA;gene=TCEB3CL2;product=transcription elongation factor B polypeptide 3C-like 2;transcript_id=gi|339276100
LBHZ02000039.1	BestRefSeq	exon	6177441	6179317	.	-	.	ID=id249;Parent=rna37;Dbxref=GeneID:100506888,Genbank:NM_001242907.1,HGNC:HGNC:33511;Note=The RefSeq transcript has 4 substitutions compared to this genomic sequence;exception=annotated by transcript or proteomic data;gbkey=mRNA;gene=TCEB3CL2;product=transcription elongation factor B polypeptide 3C-like 2;transcript_id=gi|339276100
LBHZ02000039.1	BestRefSeq	CDS	6177441	6179081	.	-	0	ID=cds25;Parent=rna36;Dbxref=GeneID:162699,Genbank:NP_663628.2,HGNC:HGNC:24617;Name=NP_663628.2;gbkey=CDS;gene=TCEB3C;product=RNA polymerase II transcription factor SIII subunit A3;protein_id=NP_663628.2
LBHZ02000039.1	BestRefSeq	CDS	6177441	6179081	.	-	0	ID=cds26;Parent=rna37;Dbxref=GeneID:100506888,Genbank:NP_001229836.1,HGNC:HGNC:33511;Name=NP_001229836.1;Note=The RefSeq protein has 4 substitutions compared to this genomic sequence;exception=annotated by transcript or proteomic data;gbkey=CDS;gene=TCEB3CL2;product=RNA polymerase II transcription factor SIII subunit A3-like-2;protein_id=NP_001229836.1
###
LBHZ02000039.1	BestRefSeq	gene	6177441	6179317	.	-	.	ID=gene38;Dbxref=GeneID:100506888,HGNC:HGNC:33511;Name=TCEB3CL2;description=transcription elongation factor B polypeptide 3C-like 2;gbkey=Gene;gene=TCEB3CL2
LBHZ02000039.1	BestRefSeq	mRNA	6177441	6179317	.	-	.	ID=rna38;Parent=gene38;Dbxref=GeneID:100506888,Genbank:NM_001242907.1,HGNC:HGNC:33511;Name=gi|339276100;Note=The RefSeq transcript has 4 substitutions compared to this genomic sequence;exception=annotated by transcript or proteomic data;gbkey=mRNA;gene=TCEB3CL2;product=transcription elongation factor B polypeptide 3C-like 2;transcript_id=gi|339276100
LBHZ02000039.1	BestRefSeq	exon	6177441	6179317	.	-	.	ID=id250;Parent=rna38;Dbxref=GeneID:100506888,Genbank:NM_001242907.1,HGNC:HGNC:33511;Note=The RefSeq transcript has 4 substitutions compared to this genomic sequence;exception=annotated by transcript or proteomic data;gbkey=mRNA;gene=TCEB3CL2;product=transcription elongation factor B polypeptide 3C-like 2;transcript_id=gi|339276100
LBHZ02000039.1	BestRefSeq	gene	6177441	6179081	.	-	.	ID=gene39;Dbxref=GeneID:728929,HGNC:HGNC:31007;Name=TCEB3CL;description=transcription elongation factor B polypeptide 3C-like;gbkey=Gene;gene=TCEB3CL;gene_synonym=eloA3-like-1,HsT828
LBHZ02000039.1	BestRefSeq	mRNA	6177441	6179081	.	-	.	ID=rna39;Parent=gene39;Dbxref=GeneID:728929,Genbank:NM_001100817.1,HGNC:HGNC:31007;Name=gi|154816197;Note=The RefSeq transcript has 2 substitutions compared to this genomic sequence;exception=annotated by transcript or proteomic data;gbkey=mRNA;gene=TCEB3CL;product=transcription elongation factor B polypeptide 3C-like;transcript_id=gi|154816197
LBHZ02000039.1	BestRefSeq	exon	6177441	6179081	.	-	.	ID=id251;Parent=rna39;Dbxref=GeneID:728929,Genbank:NM_001100817.1,HGNC:HGNC:31007;Note=The RefSeq transcript has 2 substitutions compared to this genomic sequence;exception=annotated by transcript or proteomic data;gbkey=mRNA;gene=TCEB3CL;product=transcription elongation factor B polypeptide 3C-like;transcript_id=gi|154816197
LBHZ02000039.1	BestRefSeq	CDS	6177441	6179081	.	-	0	ID=cds27;Parent=rna39;Dbxref=GeneID:728929,Genbank:NP_001094287.1,HGNC:HGNC:31007;Name=NP_001094287.1;Note=The RefSeq protein has 2 substitutions compared to this genomic sequence;exception=annotated by transcript or proteomic data;gbkey=CDS;gene=TCEB3CL;product=RNA polymerase II transcription factor SIII subunit A3-like-1;protein_id=NP_001094287.1
LBHZ02000039.1	BestRefSeq	CDS	6177441	6179081	.	-	0	ID=cds28;Parent=rna39;Dbxref=GeneID:100506888,Genbank:NP_001229836.1,GeneID:728929,HGNC:HGNC:31007;Name=NP_001229836.1;Note=The RefSeq protein has 4 substitutions compared to this genomic sequence;exception=annotated by transcript or proteomic data;gbkey=CDS;gene=TCEB3CL;product=RNA polymerase II transcription factor SIII subunit A3-like-2;protein_id=NP_001229836.1
###
LBHZ02000040.1	BestRefSeq	gene	37105	61996	.	-	.	ID=gene40;Dbxref=GeneID:280,HGNC:HGNC:478,HPRD:00095,MIM:104660;Name=AMY2B;description=amylase%2C alpha 2B (pancreatic);gbkey=Gene;gene=AMY2B;gene_synonym=AMY2,AMY3,HXA
LBHZ02000040.1	BestRefSeq	mRNA	37105	61996	.	-	.	ID=rna40;Parent=gene40;Dbxref=GeneID:280,Genbank:NM_020978.4,HGNC:HGNC:478,HPRD:00095,MIM:104660;Name=gi|512749766;gbkey=mRNA;gene=AMY2B;product=amylase%2C alpha 2B (pancreatic);transcript_id=gi|512749766
LBHZ02000040.1	BestRefSeq	exon	61531	61996	.	-	.	ID=id252;Parent=rna40;Dbxref=GeneID:280,Genbank:NM_020978.4,HGNC:HGNC:478,HPRD:00095,MIM:104660;gbkey=mRNA;gene=AMY2B;product=amylase%2C alpha 2B (pancreatic);transcript_id=gi|512749766
LBHZ02000040.1	BestRefSeq	exon	51046	51205	.	-	.	ID=id253;Parent=rna40;Dbxref=GeneID:280,Genbank:NM_020978.4,HGNC:HGNC:478,HPRD:00095,MIM:104660;gbkey=mRNA;gene=AMY2B;product=amylase%2C alpha 2B (pancreatic);transcript_id=gi|512749766
LBHZ02000040.1	BestRefSeq	exon	44870	45083	.	-	.	ID=id254;Parent=rna40;Dbxref=GeneID:280,Genbank:NM_020978.4,HGNC:HGNC:478,HPRD:00095,MIM:104660;gbkey=mRNA;gene=AMY2B;product=amylase%2C alpha 2B (pancreatic);transcript_id=gi|512749766
LBHZ02000040.1	BestRefSeq	exon	44384	44530	.	-	.	ID=id255;Parent=rna40;Dbxref=GeneID:280,Genbank:NM_020978.4,HGNC:HGNC:478,HPRD:00095,MIM:104660;gbkey=mRNA;gene=AMY2B;product=amylase%2C alpha 2B (pancreatic);transcript_id=gi|512749766
LBHZ02000040.1	BestRefSeq	exon	43380	43577	.	-	.	ID=id256;Parent=rna40;Dbxref=GeneID:280,Genbank:NM_020978.4,HGNC:HGNC:478,HPRD:00095,MIM:104660;gbkey=mRNA;gene=AMY2B;product=amylase%2C alpha 2B (pancreatic);transcript_id=gi|512749766
LBHZ02000040.1	BestRefSeq	exon	42702	42932	.	-	.	ID=id257;Parent=rna40;Dbxref=GeneID:280,Genbank:NM_020978.4,HGNC:HGNC:478,HPRD:00095,MIM:104660;gbkey=mRNA;gene=AMY2B;product=amylase%2C alpha 2B (pancreatic);transcript_id=gi|512749766
LBHZ02000040.1	BestRefSeq	exon	42247	42380	.	-	.	ID=id258;Parent=rna40;Dbxref=GeneID:280,Genbank:NM_020978.4,HGNC:HGNC:478,HPRD:00095,MIM:104660;gbkey=mRNA;gene=AMY2B;product=amylase%2C alpha 2B (pancreatic);transcript_id=gi|512749766
LBHZ02000040.1	BestRefSeq	exon	41295	41417	.	-	.	ID=id259;Parent=rna40;Dbxref=GeneID:280,Genbank:NM_020978.4,HGNC:HGNC:478,HPRD:00095,MIM:104660;gbkey=mRNA;gene=AMY2B;product=amylase%2C alpha 2B (pancreatic);transcript_id=gi|512749766
LBHZ02000040.1	BestRefSeq	exon	41100	41199	.	-	.	ID=id260;Parent=rna40;Dbxref=GeneID:280,Genbank:NM_020978.4,HGNC:HGNC:478,HPRD:00095,MIM:104660;gbkey=mRNA;gene=AMY2B;product=amylase%2C alpha 2B (pancreatic);transcript_id=gi|512749766
LBHZ02000040.1	BestRefSeq	exon	39031	39149	.	-	.	ID=id261;Parent=rna40;Dbxref=GeneID:280,Genbank:NM_020978.4,HGNC:HGNC:478,HPRD:00095,MIM:104660;gbkey=mRNA;gene=AMY2B;product=amylase%2C alpha 2B (pancreatic);transcript_id=gi|512749766
LBHZ02000040.1	BestRefSeq	exon	38794	38919	.	-	.	ID=id262;Parent=rna40;Dbxref=GeneID:280,Genbank:NM_020978.4,HGNC:HGNC:478,HPRD:00095,MIM:104660;gbkey=mRNA;gene=AMY2B;product=amylase%2C alpha 2B (pancreatic);transcript_id=gi|512749766
LBHZ02000040.1	BestRefSeq	exon	37105	37328	.	-	.	ID=id263;Parent=rna40;Dbxref=GeneID:280,Genbank:NM_020978.4,HGNC:HGNC:478,HPRD:00095,MIM:104660;gbkey=mRNA;gene=AMY2B;product=amylase%2C alpha 2B (pancreatic);transcript_id=gi|512749766
LBHZ02000040.1	BestRefSeq	gene	37105	45146	.	-	.	ID=gene41;Dbxref=GeneID:279,HGNC:HGNC:477,HPRD:00094,MIM:104650;Name=AMY2A;description=amylase%2C alpha 2A (pancreatic);gbkey=Gene;gene=AMY2A;gene_synonym=AMY2,PA
LBHZ02000040.1	BestRefSeq	mRNA	37105	45146	.	-	.	ID=rna41;Parent=gene41;Dbxref=GeneID:279,Genbank:NM_000699.3,HGNC:HGNC:477,HPRD:00094,MIM:104650;Name=gi|747019238;Note=The RefSeq transcript has 27 substitutions compared to this genomic sequence;exception=annotated by transcript or proteomic data;gbkey=mRNA;gene=AMY2A;product=amylase%2C alpha 2A (pancreatic);transcript_id=gi|747019238
LBHZ02000040.1	BestRefSeq	exon	44870	45146	.	-	.	ID=id264;Parent=rna41;Dbxref=GeneID:279,Genbank:NM_000699.3,HGNC:HGNC:477,HPRD:00094,MIM:104650;Note=The RefSeq transcript has 27 substitutions compared to this genomic sequence;exception=annotated by transcript or proteomic data;gbkey=mRNA;gene=AMY2A;product=amylase%2C alpha 2A (pancreatic);transcript_id=gi|747019238
LBHZ02000040.1	BestRefSeq	exon	44384	44530	.	-	.	ID=id265;Parent=rna41;Dbxref=GeneID:279,Genbank:NM_000699.3,HGNC:HGNC:477,HPRD:00094,MIM:104650;Note=The RefSeq transcript has 27 substitutions compared to this genomic sequence;exception=annotated by transcript or proteomic data;gbkey=mRNA;gene=AMY2A;product=amylase%2C alpha 2A (pancreatic);transcript_id=gi|747019238
LBHZ02000040.1	BestRefSeq	exon	43380	43577	.	-	.	ID=id266;Parent=rna41;Dbxref=GeneID:279,Genbank:NM_000699.3,HGNC:HGNC:477,HPRD:00094,MIM:104650;Note=The RefSeq transcript has 27 substitutions compared to this genomic sequence;exception=annotated by transcript or proteomic data;gbkey=mRNA;gene=AMY2A;product=amylase%2C alpha 2A (pancreatic);transcript_id=gi|747019238
LBHZ02000040.1	BestRefSeq	exon	42702	42932	.	-	.	ID=id267;Parent=rna41;Dbxref=GeneID:279,Genbank:NM_000699.3,HGNC:HGNC:477,HPRD:00094,MIM:104650;Note=The RefSeq transcript has 27 substitutions compared to this genomic sequence;exception=annotated by transcript or proteomic data;gbkey=mRNA;gene=AMY2A;product=amylase%2C alpha 2A (pancreatic);transcript_id=gi|747019238
LBHZ02000040.1	BestRefSeq	exon	42247	42380	.	-	.	ID=id268;Parent=rna41;Dbxref=GeneID:279,Genbank:NM_000699.3,HGNC:HGNC:477,HPRD:00094,MIM:104650;Note=The RefSeq transcript has 27 substitutions compared to this genomic sequence;exception=annotated by transcript or proteomic data;gbkey=mRNA;gene=AMY2A;product=amylase%2C alpha 2A (pancreatic);transcript_id=gi|747019238
LBHZ02000040.1	BestRefSeq	exon	41295	41417	.	-	.	ID=id269;Parent=rna41;Dbxref=GeneID:279,Genbank:NM_000699.3,HGNC:HGNC:477,HPRD:00094,MIM:104650;Note=The RefSeq transcript has 27 substitutions compared to this genomic sequence;exception=annotated by transcript or proteomic data;gbkey=mRNA;gene=AMY2A;product=amylase%2C alpha 2A (pancreatic);transcript_id=gi|747019238
LBHZ02000040.1	BestRefSeq	exon	41100	41199	.	-	.	ID=id270;Parent=rna41;Dbxref=GeneID:279,Genbank:NM_000699.3,HGNC:HGNC:477,HPRD:00094,MIM:104650;Note=The RefSeq transcript has 27 substitutions compared to this genomic sequence;exception=annotated by transcript or proteomic data;gbkey=mRNA;gene=AMY2A;product=amylase%2C alpha 2A (pancreatic);transcript_id=gi|747019238
LBHZ02000040.1	BestRefSeq	exon	39031	39149	.	-	.	ID=id271;Parent=rna41;Dbxref=GeneID:279,Genbank:NM_000699.3,HGNC:HGNC:477,HPRD:00094,MIM:104650;Note=The RefSeq transcript has 27 substitutions compared to this genomic sequence;exception=annotated by transcript or proteomic data;gbkey=mRNA;gene=AMY2A;product=amylase%2C alpha 2A (pancreatic);transcript_id=gi|747019238
LBHZ02000040.1	BestRefSeq	exon	38794	38919	.	-	.	ID=id272;Parent=rna41;Dbxref=GeneID:279,Genbank:NM_000699.3,HGNC:HGNC:477,HPRD:00094,MIM:104650;Note=The RefSeq transcript has 27 substitutions compared to this genomic sequence;exception=annotated by transcript or proteomic data;gbkey=mRNA;gene=AMY2A;product=amylase%2C alpha 2A (pancreatic);transcript_id=gi|747019238
LBHZ02000040.1	BestRefSeq	exon	37105	37328	.	-	.	ID=id273;Parent=rna41;Dbxref=GeneID:279,Genbank:NM_000699.3,HGNC:HGNC:477,HPRD:00094,MIM:104650;Note=The RefSeq transcript has 27 substitutions compared to this genomic sequence;exception=annotated by transcript or proteomic data;gbkey=mRNA;gene=AMY2A;product=amylase%2C alpha 2A (pancreatic);transcript_id=gi|747019238
LBHZ02000040.1	BestRefSeq	CDS	44870	45037	.	-	0	ID=cds29;Parent=rna41;Dbxref=GeneID:280,Genbank:NP_066188.1,GeneID:279,HGNC:HGNC:477,HPRD:00094,MIM:104650;Name=NP_066188.1;gbkey=CDS;gene=AMY2A;product=alpha-amylase 2B precursor;protein_id=NP_066188.1
LBHZ02000040.1	BestRefSeq	CDS	44384	44530	.	-	0	ID=cds29;Parent=rna41;Dbxref=GeneID:280,Genbank:NP_066188.1,GeneID:279,HGNC:HGNC:477,HPRD:00094,MIM:104650;Name=NP_066188.1;gbkey=CDS;gene=AMY2A;product=alpha-amylase 2B precursor;protein_id=NP_066188.1
LBHZ02000040.1	BestRefSeq	CDS	43380	43577	.	-	0	ID=cds29;Parent=rna41;Dbxref=GeneID:280,Genbank:NP_066188.1,GeneID:279,HGNC:HGNC:477,HPRD:00094,MIM:104650;Name=NP_066188.1;gbkey=CDS;gene=AMY2A;product=alpha-amylase 2B precursor;protein_id=NP_066188.1
LBHZ02000040.1	BestRefSeq	CDS	42702	42932	.	-	0	ID=cds29;Parent=rna41;Dbxref=GeneID:280,Genbank:NP_066188.1,GeneID:279,HGNC:HGNC:477,HPRD:00094,MIM:104650;Name=NP_066188.1;gbkey=CDS;gene=AMY2A;product=alpha-amylase 2B precursor;protein_id=NP_066188.1
LBHZ02000040.1	BestRefSeq	CDS	42247	42380	.	-	0	ID=cds29;Parent=rna41;Dbxref=GeneID:280,Genbank:NP_066188.1,GeneID:279,HGNC:HGNC:477,HPRD:00094,MIM:104650;Name=NP_066188.1;gbkey=CDS;gene=AMY2A;product=alpha-amylase 2B precursor;protein_id=NP_066188.1
LBHZ02000040.1	BestRefSeq	CDS	41295	41417	.	-	1	ID=cds29;Parent=rna41;Dbxref=GeneID:280,Genbank:NP_066188.1,GeneID:279,HGNC:HGNC:477,HPRD:00094,MIM:104650;Name=NP_066188.1;gbkey=CDS;gene=AMY2A;product=alpha-amylase 2B precursor;protein_id=NP_066188.1
LBHZ02000040.1	BestRefSeq	CDS	41100	41199	.	-	1	ID=cds29;Parent=rna41;Dbxref=GeneID:280,Genbank:NP_066188.1,GeneID:279,HGNC:HGNC:477,HPRD:00094,MIM:104650;Name=NP_066188.1;gbkey=CDS;gene=AMY2A;product=alpha-amylase 2B precursor;protein_id=NP_066188.1
LBHZ02000040.1	BestRefSeq	CDS	39031	39149	.	-	0	ID=cds29;Parent=rna41;Dbxref=GeneID:280,Genbank:NP_066188.1,GeneID:279,HGNC:HGNC:477,HPRD:00094,MIM:104650;Name=NP_066188.1;gbkey=CDS;gene=AMY2A;product=alpha-amylase 2B precursor;protein_id=NP_066188.1
LBHZ02000040.1	BestRefSeq	CDS	38794	38919	.	-	1	ID=cds29;Parent=rna41;Dbxref=GeneID:280,Genbank:NP_066188.1,GeneID:279,HGNC:HGNC:477,HPRD:00094,MIM:104650;Name=NP_066188.1;gbkey=CDS;gene=AMY2A;product=alpha-amylase 2B precursor;protein_id=NP_066188.1
LBHZ02000040.1	BestRefSeq	CDS	37139	37328	.	-	1	ID=cds29;Parent=rna41;Dbxref=GeneID:280,Genbank:NP_066188.1,GeneID:279,HGNC:HGNC:477,HPRD:00094,MIM:104650;Name=NP_066188.1;gbkey=CDS;gene=AMY2A;product=alpha-amylase 2B precursor;protein_id=NP_066188.1
LBHZ02000040.1	BestRefSeq	CDS	44870	45037	.	-	0	ID=cds30;Parent=rna41;Dbxref=GeneID:279,Genbank:NP_000690.1,HGNC:HGNC:477,HPRD:00094,MIM:104650;Name=NP_000690.1;Note=The RefSeq protein has 6 substitutions compared to this genomic sequence;exception=annotated by transcript or proteomic data;gbkey=CDS;gene=AMY2A;product=pancreatic alpha-amylase precursor;protein_id=NP_000690.1
LBHZ02000040.1	BestRefSeq	CDS	44384	44530	.	-	0	ID=cds30;Parent=rna41;Dbxref=GeneID:279,Genbank:NP_000690.1,HGNC:HGNC:477,HPRD:00094,MIM:104650;Name=NP_000690.1;Note=The RefSeq protein has 6 substitutions compared to this genomic sequence;exception=annotated by transcript or proteomic data;gbkey=CDS;gene=AMY2A;product=pancreatic alpha-amylase precursor;protein_id=NP_000690.1
LBHZ02000040.1	BestRefSeq	CDS	43380	43577	.	-	0	ID=cds30;Parent=rna41;Dbxref=GeneID:279,Genbank:NP_000690.1,HGNC:HGNC:477,HPRD:00094,MIM:104650;Name=NP_000690.1;Note=The RefSeq protein has 6 substitutions compared to this genomic sequence;exception=annotated by transcript or proteomic data;gbkey=CDS;gene=AMY2A;product=pancreatic alpha-amylase precursor;protein_id=NP_000690.1
LBHZ02000040.1	BestRefSeq	CDS	42702	42932	.	-	0	ID=cds30;Parent=rna41;Dbxref=GeneID:279,Genbank:NP_000690.1,HGNC:HGNC:477,HPRD:00094,MIM:104650;Name=NP_000690.1;Note=The RefSeq protein has 6 substitutions compared to this genomic sequence;exception=annotated by transcript or proteomic data;gbkey=CDS;gene=AMY2A;product=pancreatic alpha-amylase precursor;protein_id=NP_000690.1
LBHZ02000040.1	BestRefSeq	CDS	42247	42380	.	-	0	ID=cds30;Parent=rna41;Dbxref=GeneID:279,Genbank:NP_000690.1,HGNC:HGNC:477,HPRD:00094,MIM:104650;Name=NP_000690.1;Note=The RefSeq protein has 6 substitutions compared to this genomic sequence;exception=annotated by transcript or proteomic data;gbkey=CDS;gene=AMY2A;product=pancreatic alpha-amylase precursor;protein_id=NP_000690.1
LBHZ02000040.1	BestRefSeq	CDS	41295	41417	.	-	1	ID=cds30;Parent=rna41;Dbxref=GeneID:279,Genbank:NP_000690.1,HGNC:HGNC:477,HPRD:00094,MIM:104650;Name=NP_000690.1;Note=The RefSeq protein has 6 substitutions compared to this genomic sequence;exception=annotated by transcript or proteomic data;gbkey=CDS;gene=AMY2A;product=pancreatic alpha-amylase precursor;protein_id=NP_000690.1
LBHZ02000040.1	BestRefSeq	CDS	41100	41199	.	-	1	ID=cds30;Parent=rna41;Dbxref=GeneID:279,Genbank:NP_000690.1,HGNC:HGNC:477,HPRD:00094,MIM:104650;Name=NP_000690.1;Note=The RefSeq protein has 6 substitutions compared to this genomic sequence;exception=annotated by transcript or proteomic data;gbkey=CDS;gene=AMY2A;product=pancreatic alpha-amylase precursor;protein_id=NP_000690.1
LBHZ02000040.1	BestRefSeq	CDS	39031	39149	.	-	0	ID=cds30;Parent=rna41;Dbxref=GeneID:279,Genbank:NP_000690.1,HGNC:HGNC:477,HPRD:00094,MIM:104650;Name=NP_000690.1;Note=The RefSeq protein has 6 substitutions compared to this genomic sequence;exception=annotated by transcript or proteomic data;gbkey=CDS;gene=AMY2A;product=pancreatic alpha-amylase precursor;protein_id=NP_000690.1
LBHZ02000040.1	BestRefSeq	CDS	38794	38919	.	-	1	ID=cds30;Parent=rna41;Dbxref=GeneID:279,Genbank:NP_000690.1,HGNC:HGNC:477,HPRD:00094,MIM:104650;Name=NP_000690.1;Note=The RefSeq protein has 6 substitutions compared to this genomic sequence;exception=annotated by transcript or proteomic data;gbkey=CDS;gene=AMY2A;product=pancreatic alpha-amylase precursor;protein_id=NP_000690.1
LBHZ02000040.1	BestRefSeq	CDS	37139	37328	.	-	1	ID=cds30;Parent=rna41;Dbxref=GeneID:279,Genbank:NP_000690.1,HGNC:HGNC:477,HPRD:00094,MIM:104650;Name=NP_000690.1;Note=The RefSeq protein has 6 substitutions compared to this genomic sequence;exception=annotated by transcript or proteomic data;gbkey=CDS;gene=AMY2A;product=pancreatic alpha-amylase precursor;protein_id=NP_000690.1
###
LBHZ02000044.1	BestRefSeq	gene	14548315	14549110	.	-	.	ID=gene42;Dbxref=GeneID:100132304;Name=LOC100132304;description=long intergenic non-protein coding RNA 684;gbkey=Gene;gene=LOC100132304
LBHZ02000044.1	BestRefSeq	gene	14548315	14549110	.	-	.	ID=gene43;Dbxref=GeneID:100129407,HGNC:HGNC:44268;Name=LINC00684;description=long intergenic non-protein coding RNA 684;gbkey=Gene;gene=LINC00684;gene_synonym=DMRTC1-AS1
LBHZ02000044.1	BestRefSeq	ncRNA	14548315	14549110	.	-	.	ID=rna42;Parent=gene43;Dbxref=GeneID:100129407,Genbank:NR_034116.1,HGNC:HGNC:44268;Name=gi|300796221;gbkey=ncRNA;gene=LINC00684;ncrna_class=lncRNA;product=long intergenic non-protein coding RNA 684%2C transcript variant 1;transcript_id=gi|300796221
LBHZ02000044.1	BestRefSeq	exon	14548975	14549110	.	-	.	ID=id274;Parent=rna42;Dbxref=GeneID:100129407,Genbank:NR_034116.1,HGNC:HGNC:44268;gbkey=ncRNA;gene=LINC00684;ncrna_class=lncRNA;product=long intergenic non-protein coding RNA 684%2C transcript variant 1;transcript_id=gi|300796221
LBHZ02000044.1	BestRefSeq	exon	14548622	14548797	.	-	.	ID=id275;Parent=rna42;Dbxref=GeneID:100129407,Genbank:NR_034116.1,HGNC:HGNC:44268;gbkey=ncRNA;gene=LINC00684;ncrna_class=lncRNA;product=long intergenic non-protein coding RNA 684%2C transcript variant 1;transcript_id=gi|300796221
LBHZ02000044.1	BestRefSeq	exon	14548315	14548467	.	-	.	ID=id276;Parent=rna42;Dbxref=GeneID:100129407,Genbank:NR_034116.1,HGNC:HGNC:44268;gbkey=ncRNA;gene=LINC00684;ncrna_class=lncRNA;product=long intergenic non-protein coding RNA 684%2C transcript variant 1;transcript_id=gi|300796221
LBHZ02000044.1	BestRefSeq	ncRNA	14548315	14549110	.	-	.	ID=rna43;Parent=gene42;Dbxref=GeneID:100132304,Genbank:NR_120493.1;Name=gi|636526519;gbkey=ncRNA;gene=LOC100132304;ncrna_class=lncRNA;product=long intergenic non-protein coding RNA 684%2C transcript variant 1;transcript_id=gi|636526519
LBHZ02000044.1	BestRefSeq	exon	14548975	14549110	.	-	.	ID=id277;Parent=rna43;Dbxref=GeneID:100132304,Genbank:NR_120493.1;gbkey=ncRNA;gene=LOC100132304;ncrna_class=lncRNA;product=long intergenic non-protein coding RNA 684%2C transcript variant 1;transcript_id=gi|636526519
LBHZ02000044.1	BestRefSeq	exon	14548622	14548797	.	-	.	ID=id278;Parent=rna43;Dbxref=GeneID:100132304,Genbank:NR_120493.1;gbkey=ncRNA;gene=LOC100132304;ncrna_class=lncRNA;product=long intergenic non-protein coding RNA 684%2C transcript variant 1;transcript_id=gi|636526519
LBHZ02000044.1	BestRefSeq	exon	14548315	14548467	.	-	.	ID=id279;Parent=rna43;Dbxref=GeneID:100132304,Genbank:NR_120493.1;gbkey=ncRNA;gene=LOC100132304;ncrna_class=lncRNA;product=long intergenic non-protein coding RNA 684%2C transcript variant 1;transcript_id=gi|636526519
###
LBHZ02000044.1	BestRefSeq	gene	14548315	14549110	.	-	.	ID=gene44;Dbxref=GeneID:100132304;Name=LOC100132304;description=long intergenic non-protein coding RNA 684;gbkey=Gene;gene=LOC100132304
LBHZ02000044.1	BestRefSeq	gene	14548315	14549110	.	-	.	ID=gene45;Dbxref=GeneID:100129407,HGNC:HGNC:44268;Name=LINC00684;description=long intergenic non-protein coding RNA 684;gbkey=Gene;gene=LINC00684;gene_synonym=DMRTC1-AS1
LBHZ02000044.1	BestRefSeq	ncRNA	14548315	14549110	.	-	.	ID=rna44;Parent=gene44;Dbxref=GeneID:100132304,Genbank:NR_120494.1;Name=gi|636526520;gbkey=ncRNA;gene=LOC100132304;ncrna_class=lncRNA;product=long intergenic non-protein coding RNA 684%2C transcript variant 2;transcript_id=gi|636526520
LBHZ02000044.1	BestRefSeq	exon	14548975	14549110	.	-	.	ID=id280;Parent=rna44;Dbxref=GeneID:100132304,Genbank:NR_120494.1;gbkey=ncRNA;gene=LOC100132304;ncrna_class=lncRNA;product=long intergenic non-protein coding RNA 684%2C transcript variant 2;transcript_id=gi|636526520
LBHZ02000044.1	BestRefSeq	exon	14548622	14548785	.	-	.	ID=id281;Parent=rna44;Dbxref=GeneID:100132304,Genbank:NR_120494.1;gbkey=ncRNA;gene=LOC100132304;ncrna_class=lncRNA;product=long intergenic non-protein coding RNA 684%2C transcript variant 2;transcript_id=gi|636526520
LBHZ02000044.1	BestRefSeq	exon	14548315	14548467	.	-	.	ID=id282;Parent=rna44;Dbxref=GeneID:100132304,Genbank:NR_120494.1;gbkey=ncRNA;gene=LOC100132304;ncrna_class=lncRNA;product=long intergenic non-protein coding RNA 684%2C transcript variant 2;transcript_id=gi|636526520
LBHZ02000044.1	BestRefSeq	ncRNA	14548315	14549110	.	-	.	ID=rna45;Parent=gene45;Dbxref=GeneID:100129407,Genbank:NR_034116.1,HGNC:HGNC:44268;Name=gi|300796221;gbkey=ncRNA;gene=LINC00684;ncrna_class=lncRNA;product=long intergenic non-protein coding RNA 684%2C transcript variant 1;transcript_id=gi|300796221
LBHZ02000044.1	BestRefSeq	exon	14548975	14549110	.	-	.	ID=id283;Parent=rna45;Dbxref=GeneID:100129407,Genbank:NR_034116.1,HGNC:HGNC:44268;gbkey=ncRNA;gene=LINC00684;ncrna_class=lncRNA;product=long intergenic non-protein coding RNA 684%2C transcript variant 1;transcript_id=gi|300796221
LBHZ02000044.1	BestRefSeq	exon	14548622	14548797	.	-	.	ID=id284;Parent=rna45;Dbxref=GeneID:100129407,Genbank:NR_034116.1,HGNC:HGNC:44268;gbkey=ncRNA;gene=LINC00684;ncrna_class=lncRNA;product=long intergenic non-protein coding RNA 684%2C transcript variant 1;transcript_id=gi|300796221
LBHZ02000044.1	BestRefSeq	exon	14548315	14548467	.	-	.	ID=id285;Parent=rna45;Dbxref=GeneID:100129407,Genbank:NR_034116.1,HGNC:HGNC:44268;gbkey=ncRNA;gene=LINC00684;ncrna_class=lncRNA;product=long intergenic non-protein coding RNA 684%2C transcript variant 1;transcript_id=gi|300796221
###
LBHZ02000044.1	BestRefSeq	gene	14543523	14545545	.	+	.	ID=gene46;Dbxref=GeneID:653687,HGNC:HGNC:31964;Name=FAM226B;description=family with sequence similarity 226 member B (non-protein coding);gbkey=Gene;gene=FAM226B;gene_synonym=CXorf50B,LINC00246B,NCRNA00246B
LBHZ02000044.1	BestRefSeq	gene	14543523	14545545	.	+	.	ID=gene47;Dbxref=GeneID:203429,HGNC:HGNC:28544;Name=FAM226A;description=family with sequence similarity 226 member A (non-protein coding);gbkey=Gene;gene=FAM226A;gene_synonym=CXorf50,LINC00246A,NCRNA00246,NCRNA00246A
LBHZ02000044.1	BestRefSeq	ncRNA	14543523	14545545	.	+	.	ID=rna46;Parent=gene46;Dbxref=GeneID:653687,Genbank:NR_026594.1,HGNC:HGNC:31964;Name=gi|221139782;gbkey=ncRNA;gene=FAM226B;ncrna_class=lncRNA;product=family with sequence similarity 226 member B (non-protein coding);transcript_id=gi|221139782
LBHZ02000044.1	BestRefSeq	exon	14543523	14545545	.	+	.	ID=id286;Parent=rna46;Dbxref=GeneID:653687,Genbank:NR_026594.1,HGNC:HGNC:31964;gbkey=ncRNA;gene=FAM226B;ncrna_class=lncRNA;product=family with sequence similarity 226 member B (non-protein coding);transcript_id=gi|221139782
LBHZ02000044.1	BestRefSeq	ncRNA	14543523	14545545	.	+	.	ID=rna47;Parent=gene47;Dbxref=GeneID:203429,Genbank:NR_026595.2,HGNC:HGNC:28544;Name=gi|532525026;gbkey=ncRNA;gene=FAM226A;ncrna_class=lncRNA;product=family with sequence similarity 226 member A (non-protein coding);transcript_id=gi|532525026
LBHZ02000044.1	BestRefSeq	exon	14543523	14545545	.	+	.	ID=id287;Parent=rna47;Dbxref=GeneID:203429,Genbank:NR_026595.2,HGNC:HGNC:28544;gbkey=ncRNA;gene=FAM226A;ncrna_class=lncRNA;product=family with sequence similarity 226 member A (non-protein coding);transcript_id=gi|532525026
###
LBHZ02000044.1	BestRefSeq	gene	14611488	14615251	.	+	.	ID=gene48;Dbxref=GeneID:728656,HGNC:HGNC:31686;Name=DMRTC1B;description=DMRT-like family C1B;gbkey=Gene;gene=DMRTC1B
LBHZ02000044.1	BestRefSeq	gene	14611488	14615251	.	+	.	ID=gene49;Dbxref=GeneID:63947,HGNC:HGNC:13910,MIM:300878;Name=DMRTC1;description=DMRT-like family C1;gbkey=Gene;gene=DMRTC1
LBHZ02000044.1	BestRefSeq	mRNA	14611488	14615251	.	+	.	ID=rna48;Parent=gene49;Dbxref=GeneID:63947,Genbank:NM_033053.2,HGNC:HGNC:13910,MIM:300878;Name=gi|116008455;gbkey=mRNA;gene=DMRTC1;product=DMRT-like family C1;transcript_id=gi|116008455
LBHZ02000044.1	BestRefSeq	exon	14611488	14611645	.	+	.	ID=id288;Parent=rna48;Dbxref=GeneID:63947,Genbank:NM_033053.2,HGNC:HGNC:13910,MIM:300878;gbkey=mRNA;gene=DMRTC1;product=DMRT-like family C1;transcript_id=gi|116008455
LBHZ02000044.1	BestRefSeq	exon	14611945	14612003	.	+	.	ID=id289;Parent=rna48;Dbxref=GeneID:63947,Genbank:NM_033053.2,HGNC:HGNC:13910,MIM:300878;gbkey=mRNA;gene=DMRTC1;product=DMRT-like family C1;transcript_id=gi|116008455
LBHZ02000044.1	BestRefSeq	exon	14612318	14612451	.	+	.	ID=id290;Parent=rna48;Dbxref=GeneID:63947,Genbank:NM_033053.2,HGNC:HGNC:13910,MIM:300878;gbkey=mRNA;gene=DMRTC1;product=DMRT-like family C1;transcript_id=gi|116008455
LBHZ02000044.1	BestRefSeq	exon	14613334	14613394	.	+	.	ID=id291;Parent=rna48;Dbxref=GeneID:63947,Genbank:NM_033053.2,HGNC:HGNC:13910,MIM:300878;gbkey=mRNA;gene=DMRTC1;product=DMRT-like family C1;transcript_id=gi|116008455
LBHZ02000044.1	BestRefSeq	exon	14613579	14613726	.	+	.	ID=id292;Parent=rna48;Dbxref=GeneID:63947,Genbank:NM_033053.2,HGNC:HGNC:13910,MIM:300878;gbkey=mRNA;gene=DMRTC1;product=DMRT-like family C1;transcript_id=gi|116008455
LBHZ02000044.1	BestRefSeq	exon	14614712	14615251	.	+	.	ID=id293;Parent=rna48;Dbxref=GeneID:63947,Genbank:NM_033053.2,HGNC:HGNC:13910,MIM:300878;gbkey=mRNA;gene=DMRTC1;product=DMRT-like family C1;transcript_id=gi|116008455
LBHZ02000044.1	BestRefSeq	mRNA	14611488	14615251	.	+	.	ID=rna49;Parent=gene48;Dbxref=GeneID:728656,Genbank:NM_001080851.1,HGNC:HGNC:31686;Name=gi|145046252;gbkey=mRNA;gene=DMRTC1B;product=DMRT-like family C1B;transcript_id=gi|145046252
LBHZ02000044.1	BestRefSeq	exon	14611488	14611645	.	+	.	ID=id294;Parent=rna49;Dbxref=GeneID:728656,Genbank:NM_001080851.1,HGNC:HGNC:31686;gbkey=mRNA;gene=DMRTC1B;product=DMRT-like family C1B;transcript_id=gi|145046252
LBHZ02000044.1	BestRefSeq	exon	14611945	14612003	.	+	.	ID=id295;Parent=rna49;Dbxref=GeneID:728656,Genbank:NM_001080851.1,HGNC:HGNC:31686;gbkey=mRNA;gene=DMRTC1B;product=DMRT-like family C1B;transcript_id=gi|145046252
LBHZ02000044.1	BestRefSeq	exon	14612318	14612451	.	+	.	ID=id296;Parent=rna49;Dbxref=GeneID:728656,Genbank:NM_001080851.1,HGNC:HGNC:31686;gbkey=mRNA;gene=DMRTC1B;product=DMRT-like family C1B;transcript_id=gi|145046252
LBHZ02000044.1	BestRefSeq	exon	14613334	14613394	.	+	.	ID=id297;Parent=rna49;Dbxref=GeneID:728656,Genbank:NM_001080851.1,HGNC:HGNC:31686;gbkey=mRNA;gene=DMRTC1B;product=DMRT-like family C1B;transcript_id=gi|145046252
LBHZ02000044.1	BestRefSeq	exon	14613579	14613726	.	+	.	ID=id298;Parent=rna49;Dbxref=GeneID:728656,Genbank:NM_001080851.1,HGNC:HGNC:31686;gbkey=mRNA;gene=DMRTC1B;product=DMRT-like family C1B;transcript_id=gi|145046252
LBHZ02000044.1	BestRefSeq	exon	14614712	14615251	.	+	.	ID=id299;Parent=rna49;Dbxref=GeneID:728656,Genbank:NM_001080851.1,HGNC:HGNC:31686;gbkey=mRNA;gene=DMRTC1B;product=DMRT-like family C1B;transcript_id=gi|145046252
LBHZ02000044.1	BestRefSeq	CDS	14611582	14611645	.	+	0	ID=cds31;Parent=rna48;Dbxref=GeneID:63947,Genbank:NP_149042.2,HGNC:HGNC:13910,MIM:300878;Name=NP_149042.2;gbkey=CDS;gene=DMRTC1;product=doublesex- and mab-3-related transcription factor C1;protein_id=NP_149042.2
LBHZ02000044.1	BestRefSeq	CDS	14611945	14612003	.	+	2	ID=cds31;Parent=rna48;Dbxref=GeneID:63947,Genbank:NP_149042.2,HGNC:HGNC:13910,MIM:300878;Name=NP_149042.2;gbkey=CDS;gene=DMRTC1;product=doublesex- and mab-3-related transcription factor C1;protein_id=NP_149042.2
LBHZ02000044.1	BestRefSeq	CDS	14612318	14612451	.	+	0	ID=cds31;Parent=rna48;Dbxref=GeneID:63947,Genbank:NP_149042.2,HGNC:HGNC:13910,MIM:300878;Name=NP_149042.2;gbkey=CDS;gene=DMRTC1;product=doublesex- and mab-3-related transcription factor C1;protein_id=NP_149042.2
LBHZ02000044.1	BestRefSeq	CDS	14613334	14613394	.	+	1	ID=cds31;Parent=rna48;Dbxref=GeneID:63947,Genbank:NP_149042.2,HGNC:HGNC:13910,MIM:300878;Name=NP_149042.2;gbkey=CDS;gene=DMRTC1;product=doublesex- and mab-3-related transcription factor C1;protein_id=NP_149042.2
LBHZ02000044.1	BestRefSeq	CDS	14613579	14613726	.	+	0	ID=cds31;Parent=rna48;Dbxref=GeneID:63947,Genbank:NP_149042.2,HGNC:HGNC:13910,MIM:300878;Name=NP_149042.2;gbkey=CDS;gene=DMRTC1;product=doublesex- and mab-3-related transcription factor C1;protein_id=NP_149042.2
LBHZ02000044.1	BestRefSeq	CDS	14614712	14614824	.	+	2	ID=cds31;Parent=rna48;Dbxref=GeneID:63947,Genbank:NP_149042.2,HGNC:HGNC:13910,MIM:300878;Name=NP_149042.2;gbkey=CDS;gene=DMRTC1;product=doublesex- and mab-3-related transcription factor C1;protein_id=NP_149042.2
LBHZ02000044.1	BestRefSeq	CDS	14611582	14611645	.	+	0	ID=cds32;Parent=rna49;Dbxref=GeneID:728656,Genbank:NP_001074320.1,HGNC:HGNC:31686;Name=NP_001074320.1;gbkey=CDS;gene=DMRTC1B;product=doublesex- and mab-3-related transcription factor C1;protein_id=NP_001074320.1
LBHZ02000044.1	BestRefSeq	CDS	14611945	14612003	.	+	2	ID=cds32;Parent=rna49;Dbxref=GeneID:728656,Genbank:NP_001074320.1,HGNC:HGNC:31686;Name=NP_001074320.1;gbkey=CDS;gene=DMRTC1B;product=doublesex- and mab-3-related transcription factor C1;protein_id=NP_001074320.1
LBHZ02000044.1	BestRefSeq	CDS	14612318	14612451	.	+	0	ID=cds32;Parent=rna49;Dbxref=GeneID:728656,Genbank:NP_001074320.1,HGNC:HGNC:31686;Name=NP_001074320.1;gbkey=CDS;gene=DMRTC1B;product=doublesex- and mab-3-related transcription factor C1;protein_id=NP_001074320.1
LBHZ02000044.1	BestRefSeq	CDS	14613334	14613394	.	+	1	ID=cds32;Parent=rna49;Dbxref=GeneID:728656,Genbank:NP_001074320.1,HGNC:HGNC:31686;Name=NP_001074320.1;gbkey=CDS;gene=DMRTC1B;product=doublesex- and mab-3-related transcription factor C1;protein_id=NP_001074320.1
LBHZ02000044.1	BestRefSeq	CDS	14613579	14613726	.	+	0	ID=cds32;Parent=rna49;Dbxref=GeneID:728656,Genbank:NP_001074320.1,HGNC:HGNC:31686;Name=NP_001074320.1;gbkey=CDS;gene=DMRTC1B;product=doublesex- and mab-3-related transcription factor C1;protein_id=NP_001074320.1
LBHZ02000044.1	BestRefSeq	CDS	14614712	14614824	.	+	2	ID=cds32;Parent=rna49;Dbxref=GeneID:728656,Genbank:NP_001074320.1,HGNC:HGNC:31686;Name=NP_001074320.1;gbkey=CDS;gene=DMRTC1B;product=doublesex- and mab-3-related transcription factor C1;protein_id=NP_001074320.1
###
LBHZ02000045.1	BestRefSeq	gene	8207886	8221596	.	-	.	ID=gene50;Dbxref=GeneID:54065,HGNC:HGNC:1293,HPRD:10751;Name=SMIM11A;description=small integral membrane protein 11A;gbkey=Gene;gene=SMIM11A;gene_synonym=C21orf51,FAM165B,SMIM11
LBHZ02000045.1	BestRefSeq	mRNA	8207886	8221596	.	-	.	ID=rna50;Parent=gene50;Dbxref=GeneID:54065,Genbank:NM_058182.4,HGNC:HGNC:1293,HPRD:10751;Name=gi|149363652;Note=The RefSeq transcript has 1 substitution compared to this genomic sequence;exception=annotated by transcript or proteomic data;gbkey=mRNA;gene=SMIM11A;product=small integral membrane protein 11A;transcript_id=gi|149363652
LBHZ02000045.1	BestRefSeq	exon	8221479	8221596	.	-	.	ID=id300;Parent=rna50;Dbxref=GeneID:54065,Genbank:NM_058182.4,HGNC:HGNC:1293,HPRD:10751;Note=The RefSeq transcript has 1 substitution compared to this genomic sequence;exception=annotated by transcript or proteomic data;gbkey=mRNA;gene=SMIM11A;product=small integral membrane protein 11A;transcript_id=gi|149363652
LBHZ02000045.1	BestRefSeq	exon	8217531	8217619	.	-	.	ID=id301;Parent=rna50;Dbxref=GeneID:54065,Genbank:NM_058182.4,HGNC:HGNC:1293,HPRD:10751;Note=The RefSeq transcript has 1 substitution compared to this genomic sequence;exception=annotated by transcript or proteomic data;gbkey=mRNA;gene=SMIM11A;product=small integral membrane protein 11A;transcript_id=gi|149363652
LBHZ02000045.1	BestRefSeq	exon	8211400	8211566	.	-	.	ID=id302;Parent=rna50;Dbxref=GeneID:54065,Genbank:NM_058182.4,HGNC:HGNC:1293,HPRD:10751;Note=The RefSeq transcript has 1 substitution compared to this genomic sequence;exception=annotated by transcript or proteomic data;gbkey=mRNA;gene=SMIM11A;product=small integral membrane protein 11A;transcript_id=gi|149363652
LBHZ02000045.1	BestRefSeq	exon	8207886	8208411	.	-	.	ID=id303;Parent=rna50;Dbxref=GeneID:54065,Genbank:NM_058182.4,HGNC:HGNC:1293,HPRD:10751;Note=The RefSeq transcript has 1 substitution compared to this genomic sequence;exception=annotated by transcript or proteomic data;gbkey=mRNA;gene=SMIM11A;product=small integral membrane protein 11A;transcript_id=gi|149363652
LBHZ02000045.1	BestRefSeq	gene	8207886	8221566	.	-	.	ID=gene51;Dbxref=GeneID:102723553,HGNC:HGNC:51846;Name=SMIM11B;description=small integral membrane protein 11B;gbkey=Gene;gene=SMIM11B
LBHZ02000045.1	BestRefSeq	mRNA	8207886	8221566	.	-	.	ID=rna51;Parent=gene51;Dbxref=GeneID:102723553,Genbank:NM_001313692.1,HGNC:HGNC:51846;Name=gi|922304274;Note=The RefSeq transcript has 1 substitution compared to this genomic sequence;exception=annotated by transcript or proteomic data;gbkey=mRNA;gene=SMIM11B;product=small integral membrane protein 11B;transcript_id=gi|922304274
LBHZ02000045.1	BestRefSeq	exon	8221479	8221566	.	-	.	ID=id304;Parent=rna51;Dbxref=GeneID:102723553,Genbank:NM_001313692.1,HGNC:HGNC:51846;Note=The RefSeq transcript has 1 substitution compared to this genomic sequence;exception=annotated by transcript or proteomic data;gbkey=mRNA;gene=SMIM11B;product=small integral membrane protein 11B;transcript_id=gi|922304274
LBHZ02000045.1	BestRefSeq	exon	8217531	8217619	.	-	.	ID=id305;Parent=rna51;Dbxref=GeneID:102723553,Genbank:NM_001313692.1,HGNC:HGNC:51846;Note=The RefSeq transcript has 1 substitution compared to this genomic sequence;exception=annotated by transcript or proteomic data;gbkey=mRNA;gene=SMIM11B;product=small integral membrane protein 11B;transcript_id=gi|922304274
LBHZ02000045.1	BestRefSeq	exon	8211400	8211566	.	-	.	ID=id306;Parent=rna51;Dbxref=GeneID:102723553,Genbank:NM_001313692.1,HGNC:HGNC:51846;Note=The RefSeq transcript has 1 substitution compared to this genomic sequence;exception=annotated by transcript or proteomic data;gbkey=mRNA;gene=SMIM11B;product=small integral membrane protein 11B;transcript_id=gi|922304274
LBHZ02000045.1	BestRefSeq	exon	8207886	8208411	.	-	.	ID=id307;Parent=rna51;Dbxref=GeneID:102723553,Genbank:NM_001313692.1,HGNC:HGNC:51846;Note=The RefSeq transcript has 1 substitution compared to this genomic sequence;exception=annotated by transcript or proteomic data;gbkey=mRNA;gene=SMIM11B;product=small integral membrane protein 11B;transcript_id=gi|922304274
LBHZ02000045.1	BestRefSeq	CDS	8217531	8217542	.	-	0	ID=cds33;Parent=rna50;Dbxref=GeneID:54065,Genbank:NP_478062.1,HGNC:HGNC:1293,HPRD:10751;Name=NP_478062.1;gbkey=CDS;gene=SMIM11A;product=small integral membrane protein 11;protein_id=NP_478062.1
LBHZ02000045.1	BestRefSeq	CDS	8211402	8211566	.	-	0	ID=cds33;Parent=rna50;Dbxref=GeneID:54065,Genbank:NP_478062.1,HGNC:HGNC:1293,HPRD:10751;Name=NP_478062.1;gbkey=CDS;gene=SMIM11A;product=small integral membrane protein 11;protein_id=NP_478062.1
LBHZ02000045.1	BestRefSeq	CDS	8217531	8217542	.	-	0	ID=cds34;Parent=rna51;Dbxref=GeneID:102723553,Genbank:NP_001300621.1,HGNC:HGNC:51846;Name=NP_001300621.1;gbkey=CDS;gene=SMIM11B;product=uncharacterized protein LOC102723553;protein_id=NP_001300621.1
LBHZ02000045.1	BestRefSeq	CDS	8211402	8211566	.	-	0	ID=cds34;Parent=rna51;Dbxref=GeneID:102723553,Genbank:NP_001300621.1,HGNC:HGNC:51846;Name=NP_001300621.1;gbkey=CDS;gene=SMIM11B;product=uncharacterized protein LOC102723553;protein_id=NP_001300621.1
###
LBHZ02000050.1	BestRefSeq	gene	14080773	14083434	.	+	.	ID=gene52;Dbxref=GeneID:340307,HGNC:HGNC:28644;Name=CTAGE6;description=CTAGE family member 6;gbkey=Gene;gene=CTAGE6;gene_synonym=CTAGE6P
LBHZ02000050.1	BestRefSeq	mRNA	14080773	14083434	.	+	.	ID=rna52;Parent=gene52;Dbxref=GeneID:340307,Genbank:NM_178561.4,HGNC:HGNC:28644;Name=gi|146262004;Note=The RefSeq transcript has 2 substitutions compared to this genomic sequence;exception=annotated by transcript or proteomic data;gbkey=mRNA;gene=CTAGE6;product=CTAGE family member 6;transcript_id=gi|146262004
LBHZ02000050.1	BestRefSeq	exon	14080773	14083434	.	+	.	ID=id308;Parent=rna52;Dbxref=GeneID:340307,Genbank:NM_178561.4,HGNC:HGNC:28644;Note=The RefSeq transcript has 2 substitutions compared to this genomic sequence;exception=annotated by transcript or proteomic data;gbkey=mRNA;gene=CTAGE6;product=CTAGE family member 6;transcript_id=gi|146262004
LBHZ02000050.1	BestRefSeq	gene	14080848	14083434	.	+	.	ID=gene53;Dbxref=GeneID:441294,HGNC:HGNC:37295,HPRD:17404;Name=CTAGE15;description=CTAGE family member 15;gbkey=Gene;gene=CTAGE15;gene_synonym=cTAGE-15,CTAGE15P
LBHZ02000050.1	BestRefSeq	mRNA	14080848	14083434	.	+	.	ID=rna53;Parent=gene53;Dbxref=GeneID:441294,Genbank:NM_001008747.2,HGNC:HGNC:37295,HPRD:17404;Name=gi|430001946;Note=The RefSeq transcript has 6 substitutions compared to this genomic sequence;exception=annotated by transcript or proteomic data;gbkey=mRNA;gene=CTAGE15;product=CTAGE family member 15;transcript_id=gi|430001946
LBHZ02000050.1	BestRefSeq	exon	14080848	14083434	.	+	.	ID=id309;Parent=rna53;Dbxref=GeneID:441294,Genbank:NM_001008747.2,HGNC:HGNC:37295,HPRD:17404;Note=The RefSeq transcript has 6 substitutions compared to this genomic sequence;exception=annotated by transcript or proteomic data;gbkey=mRNA;gene=CTAGE15;product=CTAGE family member 15;transcript_id=gi|430001946
LBHZ02000050.1	BestRefSeq	CDS	14080865	14083198	.	+	0	ID=cds35;Parent=rna52;Dbxref=GeneID:340307,Genbank:NP_848656.2,HGNC:HGNC:28644;Name=NP_848656.2;Note=The RefSeq protein has 1 substitution compared to this genomic sequence;exception=annotated by transcript or proteomic data;gbkey=CDS;gene=CTAGE6;product=cTAGE family member 6;protein_id=NP_848656.2
LBHZ02000050.1	BestRefSeq	CDS	14080865	14083198	.	+	0	ID=cds36;Parent=rna53;Dbxref=GeneID:441294,Genbank:NP_001008747.1,HGNC:HGNC:37295,HPRD:17404;Name=NP_001008747.1;Note=The RefSeq protein has 5 substitutions compared to this genomic sequence;exception=annotated by transcript or proteomic data;gbkey=CDS;gene=CTAGE15;product=cTAGE family member 15;protein_id=NP_001008747.1
###
LBHZ02000051.1	BestRefSeq	gene	11980527	11991549	.	+	.	ID=gene54;Dbxref=GeneID:642361;Name=LOC642361;description=uncharacterized LOC642361;gbkey=Gene;gene=LOC642361
LBHZ02000051.1	BestRefSeq	ncRNA	11980527	11991549	.	+	.	ID=rna54;Parent=gene54;Dbxref=GeneID:642361,Genbank:NR_029407.1;Name=gi|261598990;Note=The RefSeq transcript has 24 substitutions%2C 4 non-frameshifting indels compared to this genomic sequence;exception=annotated by transcript or proteomic data;gbkey=ncRNA;gene=LOC642361;ncrna_class=lncRNA;product=uncharacterized LOC642361;transcript_id=gi|261598990
LBHZ02000051.1	BestRefSeq	exon	11980527	11982198	.	+	.	ID=id310;Parent=rna54;Dbxref=GeneID:642361,Genbank:NR_029407.1;Note=The RefSeq transcript has 24 substitutions%2C 4 non-frameshifting indels compared to this genomic sequence;exception=annotated by transcript or proteomic data;gbkey=ncRNA;gene=LOC642361;ncrna_class=lncRNA;product=uncharacterized LOC642361;transcript_id=gi|261598990
LBHZ02000051.1	BestRefSeq	exon	11991515	11991549	.	+	.	ID=id311;Parent=rna54;Dbxref=GeneID:642361,Genbank:NR_029407.1;Note=The RefSeq transcript has 24 substitutions%2C 4 non-frameshifting indels compared to this genomic sequence;exception=annotated by transcript or proteomic data;gbkey=ncRNA;gene=LOC642361;ncrna_class=lncRNA;product=uncharacterized LOC642361;transcript_id=gi|261598990
LBHZ02000051.1	BestRefSeq	gene	11980992	11982159	.	+	.	ID=gene55;Dbxref=GeneID:439994;Name=LOC439994;description=uncharacterized LOC439994;gbkey=Gene;gene=LOC439994
LBHZ02000051.1	BestRefSeq	ncRNA	11980992	11982159	.	+	.	ID=rna55;Parent=gene55;Dbxref=GeneID:439994,Genbank:NR_029408.1;Name=gi|261598991;Note=The RefSeq transcript has 12 substitutions%2C 2 non-frameshifting indels compared to this genomic sequence;exception=annotated by transcript or proteomic data;gbkey=ncRNA;gene=LOC439994;ncrna_class=lncRNA;product=uncharacterized LOC439994;transcript_id=gi|261598991
LBHZ02000051.1	BestRefSeq	exon	11980992	11982159	.	+	.	ID=id312;Parent=rna55;Dbxref=GeneID:439994,Genbank:NR_029408.1;Note=The RefSeq transcript has 12 substitutions%2C 2 non-frameshifting indels compared to this genomic sequence;exception=annotated by transcript or proteomic data;gbkey=ncRNA;gene=LOC439994;ncrna_class=lncRNA;product=uncharacterized LOC439994;transcript_id=gi|261598991
###
LBHZ02000080.1	BestRefSeq	gene	10611979	10640895	.	+	.	ID=gene56;Dbxref=GeneID:100132403,HGNC:HGNC:34080;Name=FAM157B;description=family with sequence similarity 157 member B;gbkey=Gene;gene=FAM157B
LBHZ02000080.1	BestRefSeq	gene	10611979	10640895	.	+	.	ID=gene57;Dbxref=GeneID:728262,HGNC:HGNC:34079;Name=FAM157A;description=family with sequence similarity 157 member A;gbkey=Gene;gene=FAM157A
LBHZ02000080.1	BestRefSeq	mRNA	10611979	10640895	.	+	.	ID=rna56;Parent=gene57;Dbxref=GeneID:728262,Genbank:NM_001145248.1,HGNC:HGNC:34079;Name=gi|223646108;Note=The RefSeq transcript has 15 substitutions%2C 1 non-frameshifting indel compared to this genomic sequence;exception=annotated by transcript or proteomic data;gbkey=mRNA;gene=FAM157A;product=family with sequence similarity 157 member A;transcript_id=gi|223646108
LBHZ02000080.1	BestRefSeq	exon	10611979	10612133	.	+	.	ID=id313;Parent=rna56;Dbxref=GeneID:728262,Genbank:NM_001145248.1,HGNC:HGNC:34079;Note=The RefSeq transcript has 15 substitutions%2C 1 non-frameshifting indel compared to this genomic sequence;exception=annotated by transcript or proteomic data;gbkey=mRNA;gene=FAM157A;product=family with sequence similarity 157 member A;transcript_id=gi|223646108
LBHZ02000080.1	BestRefSeq	exon	10612816	10613025	.	+	.	ID=id314;Parent=rna56;Dbxref=GeneID:728262,Genbank:NM_001145248.1,HGNC:HGNC:34079;Note=The RefSeq transcript has 15 substitutions%2C 1 non-frameshifting indel compared to this genomic sequence;exception=annotated by transcript or proteomic data;gbkey=mRNA;gene=FAM157A;product=family with sequence similarity 157 member A;transcript_id=gi|223646108
LBHZ02000080.1	BestRefSeq	exon	10615079	10615229	.	+	.	ID=id315;Parent=rna56;Dbxref=GeneID:728262,Genbank:NM_001145248.1,HGNC:HGNC:34079;Note=The RefSeq transcript has 15 substitutions%2C 1 non-frameshifting indel compared to this genomic sequence;exception=annotated by transcript or proteomic data;gbkey=mRNA;gene=FAM157A;product=family with sequence similarity 157 member A;transcript_id=gi|223646108
LBHZ02000080.1	BestRefSeq	exon	10616746	10617123	.	+	.	ID=id316;Parent=rna56;Dbxref=GeneID:728262,Genbank:NM_001145248.1,HGNC:HGNC:34079;Note=The RefSeq transcript has 15 substitutions%2C 1 non-frameshifting indel compared to this genomic sequence;exception=annotated by transcript or proteomic data;gbkey=mRNA;gene=FAM157A;product=family with sequence similarity 157 member A;transcript_id=gi|223646108
LBHZ02000080.1	BestRefSeq	exon	10626705	10626900	.	+	.	ID=id317;Parent=rna56;Dbxref=GeneID:728262,Genbank:NM_001145248.1,HGNC:HGNC:34079;Note=The RefSeq transcript has 15 substitutions%2C 1 non-frameshifting indel compared to this genomic sequence;exception=annotated by transcript or proteomic data;gbkey=mRNA;gene=FAM157A;product=family with sequence similarity 157 member A;transcript_id=gi|223646108
LBHZ02000080.1	BestRefSeq	exon	10630927	10631014	.	+	.	ID=id318;Parent=rna56;Dbxref=GeneID:728262,Genbank:NM_001145248.1,HGNC:HGNC:34079;Note=The RefSeq transcript has 15 substitutions%2C 1 non-frameshifting indel compared to this genomic sequence;exception=annotated by transcript or proteomic data;gbkey=mRNA;gene=FAM157A;product=family with sequence similarity 157 member A;transcript_id=gi|223646108
LBHZ02000080.1	BestRefSeq	exon	10640793	10640895	.	+	.	ID=id319;Parent=rna56;Dbxref=GeneID:728262,Genbank:NM_001145248.1,HGNC:HGNC:34079;Note=The RefSeq transcript has 15 substitutions%2C 1 non-frameshifting indel compared to this genomic sequence;exception=annotated by transcript or proteomic data;gbkey=mRNA;gene=FAM157A;product=family with sequence similarity 157 member A;transcript_id=gi|223646108
LBHZ02000080.1	BestRefSeq	mRNA	10611979	10640895	.	+	.	ID=rna57;Parent=gene56;Dbxref=GeneID:100132403,Genbank:NM_001145249.1,HGNC:HGNC:34080;Name=gi|223646110;Note=The RefSeq transcript has 2 substitutions%2C 1 non-frameshifting indel compared to this genomic sequence;exception=annotated by transcript or proteomic data;gbkey=mRNA;gene=FAM157B;product=family with sequence similarity 157 member B;transcript_id=gi|223646110
LBHZ02000080.1	BestRefSeq	exon	10611979	10612133	.	+	.	ID=id320;Parent=rna57;Dbxref=GeneID:100132403,Genbank:NM_001145249.1,HGNC:HGNC:34080;Note=The RefSeq transcript has 2 substitutions%2C 1 non-frameshifting indel compared to this genomic sequence;exception=annotated by transcript or proteomic data;gbkey=mRNA;gene=FAM157B;product=family with sequence similarity 157 member B;transcript_id=gi|223646110
LBHZ02000080.1	BestRefSeq	exon	10612816	10613025	.	+	.	ID=id321;Parent=rna57;Dbxref=GeneID:100132403,Genbank:NM_001145249.1,HGNC:HGNC:34080;Note=The RefSeq transcript has 2 substitutions%2C 1 non-frameshifting indel compared to this genomic sequence;exception=annotated by transcript or proteomic data;gbkey=mRNA;gene=FAM157B;product=family with sequence similarity 157 member B;transcript_id=gi|223646110
LBHZ02000080.1	BestRefSeq	exon	10615079	10615229	.	+	.	ID=id322;Parent=rna57;Dbxref=GeneID:100132403,Genbank:NM_001145249.1,HGNC:HGNC:34080;Note=The RefSeq transcript has 2 substitutions%2C 1 non-frameshifting indel compared to this genomic sequence;exception=annotated by transcript or proteomic data;gbkey=mRNA;gene=FAM157B;product=family with sequence similarity 157 member B;transcript_id=gi|223646110
LBHZ02000080.1	BestRefSeq	exon	10616746	10617123	.	+	.	ID=id323;Parent=rna57;Dbxref=GeneID:100132403,Genbank:NM_001145249.1,HGNC:HGNC:34080;Note=The RefSeq transcript has 2 substitutions%2C 1 non-frameshifting indel compared to this genomic sequence;exception=annotated by transcript or proteomic data;gbkey=mRNA;gene=FAM157B;product=family with sequence similarity 157 member B;transcript_id=gi|223646110
LBHZ02000080.1	BestRefSeq	exon	10626705	10626900	.	+	.	ID=id324;Parent=rna57;Dbxref=GeneID:100132403,Genbank:NM_001145249.1,HGNC:HGNC:34080;Note=The RefSeq transcript has 2 substitutions%2C 1 non-frameshifting indel compared to this genomic sequence;exception=annotated by transcript or proteomic data;gbkey=mRNA;gene=FAM157B;product=family with sequence similarity 157 member B;transcript_id=gi|223646110
LBHZ02000080.1	BestRefSeq	exon	10630927	10631014	.	+	.	ID=id325;Parent=rna57;Dbxref=GeneID:100132403,Genbank:NM_001145249.1,HGNC:HGNC:34080;Note=The RefSeq transcript has 2 substitutions%2C 1 non-frameshifting indel compared to this genomic sequence;exception=annotated by transcript or proteomic data;gbkey=mRNA;gene=FAM157B;product=family with sequence similarity 157 member B;transcript_id=gi|223646110
LBHZ02000080.1	BestRefSeq	exon	10640793	10640895	.	+	.	ID=id326;Parent=rna57;Dbxref=GeneID:100132403,Genbank:NM_001145249.1,HGNC:HGNC:34080;Note=The RefSeq transcript has 2 substitutions%2C 1 non-frameshifting indel compared to this genomic sequence;exception=annotated by transcript or proteomic data;gbkey=mRNA;gene=FAM157B;product=family with sequence similarity 157 member B;transcript_id=gi|223646110
LBHZ02000080.1	BestRefSeq	CDS	10611979	10612133	.	+	0	ID=cds37;Parent=rna56;Dbxref=GeneID:728262,Genbank:NP_001138720.1,HGNC:HGNC:34079;Name=NP_001138720.1;Note=The RefSeq protein has 12 substitutions%2C 1 non-frameshifting indel compared to this genomic sequence;exception=annotated by transcript or proteomic data;gbkey=CDS;gene=FAM157A;product=putative protein FAM157A;protein_id=NP_001138720.1
LBHZ02000080.1	BestRefSeq	CDS	10612816	10613025	.	+	1	ID=cds37;Parent=rna56;Dbxref=GeneID:728262,Genbank:NP_001138720.1,HGNC:HGNC:34079;Name=NP_001138720.1;Note=The RefSeq protein has 12 substitutions%2C 1 non-frameshifting indel compared to this genomic sequence;exception=annotated by transcript or proteomic data;gbkey=CDS;gene=FAM157A;product=putative protein FAM157A;protein_id=NP_001138720.1
LBHZ02000080.1	BestRefSeq	CDS	10615079	10615229	.	+	1	ID=cds37;Parent=rna56;Dbxref=GeneID:728262,Genbank:NP_001138720.1,HGNC:HGNC:34079;Name=NP_001138720.1;Note=The RefSeq protein has 12 substitutions%2C 1 non-frameshifting indel compared to this genomic sequence;exception=annotated by transcript or proteomic data;gbkey=CDS;gene=FAM157A;product=putative protein FAM157A;protein_id=NP_001138720.1
LBHZ02000080.1	BestRefSeq	CDS	10616746	10617123	.	+	0	ID=cds37;Parent=rna56;Dbxref=GeneID:728262,Genbank:NP_001138720.1,HGNC:HGNC:34079;Name=NP_001138720.1;Note=The RefSeq protein has 12 substitutions%2C 1 non-frameshifting indel compared to this genomic sequence;exception=annotated by transcript or proteomic data;gbkey=CDS;gene=FAM157A;product=putative protein FAM157A;protein_id=NP_001138720.1
LBHZ02000080.1	BestRefSeq	CDS	10626705	10626900	.	+	0	ID=cds37;Parent=rna56;Dbxref=GeneID:728262,Genbank:NP_001138720.1,HGNC:HGNC:34079;Name=NP_001138720.1;Note=The RefSeq protein has 12 substitutions%2C 1 non-frameshifting indel compared to this genomic sequence;exception=annotated by transcript or proteomic data;gbkey=CDS;gene=FAM157A;product=putative protein FAM157A;protein_id=NP_001138720.1
LBHZ02000080.1	BestRefSeq	CDS	10630927	10630994	.	+	2	ID=cds37;Parent=rna56;Dbxref=GeneID:728262,Genbank:NP_001138720.1,HGNC:HGNC:34079;Name=NP_001138720.1;Note=The RefSeq protein has 12 substitutions%2C 1 non-frameshifting indel compared to this genomic sequence;exception=annotated by transcript or proteomic data;gbkey=CDS;gene=FAM157A;product=putative protein FAM157A;protein_id=NP_001138720.1
LBHZ02000080.1	BestRefSeq	CDS	10611979	10612133	.	+	0	ID=cds38;Parent=rna57;Dbxref=GeneID:100132403,Genbank:NP_001138721.1,HGNC:HGNC:34080;Name=NP_001138721.1;Note=The RefSeq protein has 2 substitutions%2C 1 non-frameshifting indel compared to this genomic sequence;exception=annotated by transcript or proteomic data;gbkey=CDS;gene=FAM157B;product=putative protein FAM157B;protein_id=NP_001138721.1
LBHZ02000080.1	BestRefSeq	CDS	10612816	10613025	.	+	1	ID=cds38;Parent=rna57;Dbxref=GeneID:100132403,Genbank:NP_001138721.1,HGNC:HGNC:34080;Name=NP_001138721.1;Note=The RefSeq protein has 2 substitutions%2C 1 non-frameshifting indel compared to this genomic sequence;exception=annotated by transcript or proteomic data;gbkey=CDS;gene=FAM157B;product=putative protein FAM157B;protein_id=NP_001138721.1
LBHZ02000080.1	BestRefSeq	CDS	10615079	10615229	.	+	1	ID=cds38;Parent=rna57;Dbxref=GeneID:100132403,Genbank:NP_001138721.1,HGNC:HGNC:34080;Name=NP_001138721.1;Note=The RefSeq protein has 2 substitutions%2C 1 non-frameshifting indel compared to this genomic sequence;exception=annotated by transcript or proteomic data;gbkey=CDS;gene=FAM157B;product=putative protein FAM157B;protein_id=NP_001138721.1
LBHZ02000080.1	BestRefSeq	CDS	10616746	10617123	.	+	0	ID=cds38;Parent=rna57;Dbxref=GeneID:100132403,Genbank:NP_001138721.1,HGNC:HGNC:34080;Name=NP_001138721.1;Note=The RefSeq protein has 2 substitutions%2C 1 non-frameshifting indel compared to this genomic sequence;exception=annotated by transcript or proteomic data;gbkey=CDS;gene=FAM157B;product=putative protein FAM157B;protein_id=NP_001138721.1
LBHZ02000080.1	BestRefSeq	CDS	10626705	10626900	.	+	0	ID=cds38;Parent=rna57;Dbxref=GeneID:100132403,Genbank:NP_001138721.1,HGNC:HGNC:34080;Name=NP_001138721.1;Note=The RefSeq protein has 2 substitutions%2C 1 non-frameshifting indel compared to this genomic sequence;exception=annotated by transcript or proteomic data;gbkey=CDS;gene=FAM157B;product=putative protein FAM157B;protein_id=NP_001138721.1
LBHZ02000080.1	BestRefSeq	CDS	10630927	10630994	.	+	2	ID=cds38;Parent=rna57;Dbxref=GeneID:100132403,Genbank:NP_001138721.1,HGNC:HGNC:34080;Name=NP_001138721.1;Note=The RefSeq protein has 2 substitutions%2C 1 non-frameshifting indel compared to this genomic sequence;exception=annotated by transcript or proteomic data;gbkey=CDS;gene=FAM157B;product=putative protein FAM157B;protein_id=NP_001138721.1
###
LBHZ02000082.1	BestRefSeq	gene	9256368	9278816	.	-	.	ID=gene58;Dbxref=GeneID:51478,HGNC:HGNC:5215,MIM:606756;Name=HSD17B7;description=hydroxysteroid (17-beta) dehydrogenase 7;gbkey=Gene;gene=HSD17B7;gene_synonym=PRAP,SDR37C1
LBHZ02000082.1	BestRefSeq	mRNA	9256368	9278816	.	-	.	ID=rna58;Parent=gene58;Dbxref=GeneID:51478,Genbank:NM_016371.3,HGNC:HGNC:5215,MIM:606756;Name=gi|751368106;Note=The RefSeq transcript has 3 substitutions compared to this genomic sequence;exception=annotated by transcript or proteomic data;gbkey=mRNA;gene=HSD17B7;product=hydroxysteroid (17-beta) dehydrogenase 7%2C transcript variant 1;transcript_id=gi|751368106
LBHZ02000082.1	BestRefSeq	exon	9278683	9278816	.	-	.	ID=id327;Parent=rna58;Dbxref=GeneID:51478,Genbank:NM_016371.3,HGNC:HGNC:5215,MIM:606756;Note=The RefSeq transcript has 3 substitutions compared to this genomic sequence;exception=annotated by transcript or proteomic data;gbkey=mRNA;gene=HSD17B7;product=hydroxysteroid (17-beta) dehydrogenase 7%2C transcript variant 1;transcript_id=gi|751368106
LBHZ02000082.1	BestRefSeq	exon	9276351	9276554	.	-	.	ID=id328;Parent=rna58;Dbxref=GeneID:51478,Genbank:NM_016371.3,HGNC:HGNC:5215,MIM:606756;Note=The RefSeq transcript has 3 substitutions compared to this genomic sequence;exception=annotated by transcript or proteomic data;gbkey=mRNA;gene=HSD17B7;product=hydroxysteroid (17-beta) dehydrogenase 7%2C transcript variant 1;transcript_id=gi|751368106
LBHZ02000082.1	BestRefSeq	exon	9272530	9272622	.	-	.	ID=id329;Parent=rna58;Dbxref=GeneID:51478,Genbank:NM_016371.3,HGNC:HGNC:5215,MIM:606756;Note=The RefSeq transcript has 3 substitutions compared to this genomic sequence;exception=annotated by transcript or proteomic data;gbkey=mRNA;gene=HSD17B7;product=hydroxysteroid (17-beta) dehydrogenase 7%2C transcript variant 1;transcript_id=gi|751368106
LBHZ02000082.1	BestRefSeq	exon	9271275	9271389	.	-	.	ID=id330;Parent=rna58;Dbxref=GeneID:51478,Genbank:NM_016371.3,HGNC:HGNC:5215,MIM:606756;Note=The RefSeq transcript has 3 substitutions compared to this genomic sequence;exception=annotated by transcript or proteomic data;gbkey=mRNA;gene=HSD17B7;product=hydroxysteroid (17-beta) dehydrogenase 7%2C transcript variant 1;transcript_id=gi|751368106
LBHZ02000082.1	BestRefSeq	exon	9269257	9269451	.	-	.	ID=id331;Parent=rna58;Dbxref=GeneID:51478,Genbank:NM_016371.3,HGNC:HGNC:5215,MIM:606756;Note=The RefSeq transcript has 3 substitutions compared to this genomic sequence;exception=annotated by transcript or proteomic data;gbkey=mRNA;gene=HSD17B7;product=hydroxysteroid (17-beta) dehydrogenase 7%2C transcript variant 1;transcript_id=gi|751368106
LBHZ02000082.1	BestRefSeq	exon	9265656	9265760	.	-	.	ID=id332;Parent=rna58;Dbxref=GeneID:51478,Genbank:NM_016371.3,HGNC:HGNC:5215,MIM:606756;Note=The RefSeq transcript has 3 substitutions compared to this genomic sequence;exception=annotated by transcript or proteomic data;gbkey=mRNA;gene=HSD17B7;product=hydroxysteroid (17-beta) dehydrogenase 7%2C transcript variant 1;transcript_id=gi|751368106
LBHZ02000082.1	BestRefSeq	exon	9264867	9264923	.	-	.	ID=id333;Parent=rna58;Dbxref=GeneID:51478,Genbank:NM_016371.3,HGNC:HGNC:5215,MIM:606756;Note=The RefSeq transcript has 3 substitutions compared to this genomic sequence;exception=annotated by transcript or proteomic data;gbkey=mRNA;gene=HSD17B7;product=hydroxysteroid (17-beta) dehydrogenase 7%2C transcript variant 1;transcript_id=gi|751368106
LBHZ02000082.1	BestRefSeq	exon	9263698	9263796	.	-	.	ID=id334;Parent=rna58;Dbxref=GeneID:51478,Genbank:NM_016371.3,HGNC:HGNC:5215,MIM:606756;Note=The RefSeq transcript has 3 substitutions compared to this genomic sequence;exception=annotated by transcript or proteomic data;gbkey=mRNA;gene=HSD17B7;product=hydroxysteroid (17-beta) dehydrogenase 7%2C transcript variant 1;transcript_id=gi|751368106
LBHZ02000082.1	BestRefSeq	exon	9256368	9256888	.	-	.	ID=id335;Parent=rna58;Dbxref=GeneID:51478,Genbank:NM_016371.3,HGNC:HGNC:5215,MIM:606756;Note=The RefSeq transcript has 3 substitutions compared to this genomic sequence;exception=annotated by transcript or proteomic data;gbkey=mRNA;gene=HSD17B7;product=hydroxysteroid (17-beta) dehydrogenase 7%2C transcript variant 1;transcript_id=gi|751368106
LBHZ02000082.1	BestRefSeq	gene	9256368	9278792	.	-	.	ID=gene59;Dbxref=GeneID:158160,HGNC:HGNC:28120;Name=HSD17B7P2;description=hydroxysteroid (17-beta) dehydrogenase 7 pseudogene 2;gbkey=Gene;gene=HSD17B7P2;gene_synonym=bA291L22.1,HSD17B7,Hsd17b_2;pseudo=true
LBHZ02000082.1	BestRefSeq	transcript	9256368	9278792	.	-	.	ID=rna59;Parent=gene59;Dbxref=GeneID:158160,Genbank:NR_003086.1,HGNC:HGNC:28120;Name=gi|104294875;Note=The RefSeq transcript has 15 substitutions%2C 1 non-frameshifting indel compared to this genomic sequence;exception=annotated by transcript or proteomic data;gbkey=misc_RNA;gene=HSD17B7P2;product=hydroxysteroid (17-beta) dehydrogenase 7 pseudogene 2;transcript_id=gi|104294875
LBHZ02000082.1	BestRefSeq	exon	9278683	9278792	.	-	.	ID=id336;Parent=rna59;Dbxref=GeneID:158160,Genbank:NR_003086.1,HGNC:HGNC:28120;Note=The RefSeq transcript has 15 substitutions%2C 1 non-frameshifting indel compared to this genomic sequence;exception=annotated by transcript or proteomic data;gbkey=misc_RNA;gene=HSD17B7P2;product=hydroxysteroid (17-beta) dehydrogenase 7 pseudogene 2;transcript_id=gi|104294875
LBHZ02000082.1	BestRefSeq	exon	9276351	9276554	.	-	.	ID=id337;Parent=rna59;Dbxref=GeneID:158160,Genbank:NR_003086.1,HGNC:HGNC:28120;Note=The RefSeq transcript has 15 substitutions%2C 1 non-frameshifting indel compared to this genomic sequence;exception=annotated by transcript or proteomic data;gbkey=misc_RNA;gene=HSD17B7P2;product=hydroxysteroid (17-beta) dehydrogenase 7 pseudogene 2;transcript_id=gi|104294875
LBHZ02000082.1	BestRefSeq	exon	9272530	9272628	.	-	.	ID=id338;Parent=rna59;Dbxref=GeneID:158160,Genbank:NR_003086.1,HGNC:HGNC:28120;Note=The RefSeq transcript has 15 substitutions%2C 1 non-frameshifting indel compared to this genomic sequence;exception=annotated by transcript or proteomic data;gbkey=misc_RNA;gene=HSD17B7P2;product=hydroxysteroid (17-beta) dehydrogenase 7 pseudogene 2;transcript_id=gi|104294875
LBHZ02000082.1	BestRefSeq	exon	9271275	9271389	.	-	.	ID=id339;Parent=rna59;Dbxref=GeneID:158160,Genbank:NR_003086.1,HGNC:HGNC:28120;Note=The RefSeq transcript has 15 substitutions%2C 1 non-frameshifting indel compared to this genomic sequence;exception=annotated by transcript or proteomic data;gbkey=misc_RNA;gene=HSD17B7P2;product=hydroxysteroid (17-beta) dehydrogenase 7 pseudogene 2;transcript_id=gi|104294875
LBHZ02000082.1	BestRefSeq	exon	9269257	9269451	.	-	.	ID=id340;Parent=rna59;Dbxref=GeneID:158160,Genbank:NR_003086.1,HGNC:HGNC:28120;Note=The RefSeq transcript has 15 substitutions%2C 1 non-frameshifting indel compared to this genomic sequence;exception=annotated by transcript or proteomic data;gbkey=misc_RNA;gene=HSD17B7P2;product=hydroxysteroid (17-beta) dehydrogenase 7 pseudogene 2;transcript_id=gi|104294875
LBHZ02000082.1	BestRefSeq	exon	9264867	9264923	.	-	.	ID=id341;Parent=rna59;Dbxref=GeneID:158160,Genbank:NR_003086.1,HGNC:HGNC:28120;Note=The RefSeq transcript has 15 substitutions%2C 1 non-frameshifting indel compared to this genomic sequence;exception=annotated by transcript or proteomic data;gbkey=misc_RNA;gene=HSD17B7P2;product=hydroxysteroid (17-beta) dehydrogenase 7 pseudogene 2;transcript_id=gi|104294875
LBHZ02000082.1	BestRefSeq	exon	9263698	9263796	.	-	.	ID=id342;Parent=rna59;Dbxref=GeneID:158160,Genbank:NR_003086.1,HGNC:HGNC:28120;Note=The RefSeq transcript has 15 substitutions%2C 1 non-frameshifting indel compared to this genomic sequence;exception=annotated by transcript or proteomic data;gbkey=misc_RNA;gene=HSD17B7P2;product=hydroxysteroid (17-beta) dehydrogenase 7 pseudogene 2;transcript_id=gi|104294875
LBHZ02000082.1	BestRefSeq	exon	9256368	9256888	.	-	.	ID=id343;Parent=rna59;Dbxref=GeneID:158160,Genbank:NR_003086.1,HGNC:HGNC:28120;Note=The RefSeq transcript has 15 substitutions%2C 1 non-frameshifting indel compared to this genomic sequence;exception=annotated by transcript or proteomic data;gbkey=misc_RNA;gene=HSD17B7P2;product=hydroxysteroid (17-beta) dehydrogenase 7 pseudogene 2;transcript_id=gi|104294875
LBHZ02000082.1	BestRefSeq	CDS	9278683	9278717	.	-	0	ID=cds39;Parent=rna58;Dbxref=GeneID:51478,Genbank:NP_057455.1,HGNC:HGNC:5215,MIM:606756;Name=NP_057455.1;Note=isoform 1 is encoded by transcript variant 1%3B The RefSeq protein has 2 substitutions compared to this genomic sequence;exception=annotated by transcript or proteomic data;gbkey=CDS;gene=HSD17B7;product=3-keto-steroid reductase isoform 1;protein_id=NP_057455.1
LBHZ02000082.1	BestRefSeq	CDS	9276351	9276554	.	-	1	ID=cds39;Parent=rna58;Dbxref=GeneID:51478,Genbank:NP_057455.1,HGNC:HGNC:5215,MIM:606756;Name=NP_057455.1;Note=isoform 1 is encoded by transcript variant 1%3B The RefSeq protein has 2 substitutions compared to this genomic sequence;exception=annotated by transcript or proteomic data;gbkey=CDS;gene=HSD17B7;product=3-keto-steroid reductase isoform 1;protein_id=NP_057455.1
LBHZ02000082.1	BestRefSeq	CDS	9272530	9272622	.	-	1	ID=cds39;Parent=rna58;Dbxref=GeneID:51478,Genbank:NP_057455.1,HGNC:HGNC:5215,MIM:606756;Name=NP_057455.1;Note=isoform 1 is encoded by transcript variant 1%3B The RefSeq protein has 2 substitutions compared to this genomic sequence;exception=annotated by transcript or proteomic data;gbkey=CDS;gene=HSD17B7;product=3-keto-steroid reductase isoform 1;protein_id=NP_057455.1
LBHZ02000082.1	BestRefSeq	CDS	9271275	9271389	.	-	1	ID=cds39;Parent=rna58;Dbxref=GeneID:51478,Genbank:NP_057455.1,HGNC:HGNC:5215,MIM:606756;Name=NP_057455.1;Note=isoform 1 is encoded by transcript variant 1%3B The RefSeq protein has 2 substitutions compared to this genomic sequence;exception=annotated by transcript or proteomic data;gbkey=CDS;gene=HSD17B7;product=3-keto-steroid reductase isoform 1;protein_id=NP_057455.1
LBHZ02000082.1	BestRefSeq	CDS	9269257	9269451	.	-	0	ID=cds39;Parent=rna58;Dbxref=GeneID:51478,Genbank:NP_057455.1,HGNC:HGNC:5215,MIM:606756;Name=NP_057455.1;Note=isoform 1 is encoded by transcript variant 1%3B The RefSeq protein has 2 substitutions compared to this genomic sequence;exception=annotated by transcript or proteomic data;gbkey=CDS;gene=HSD17B7;product=3-keto-steroid reductase isoform 1;protein_id=NP_057455.1
LBHZ02000082.1	BestRefSeq	CDS	9265656	9265760	.	-	0	ID=cds39;Parent=rna58;Dbxref=GeneID:51478,Genbank:NP_057455.1,HGNC:HGNC:5215,MIM:606756;Name=NP_057455.1;Note=isoform 1 is encoded by transcript variant 1%3B The RefSeq protein has 2 substitutions compared to this genomic sequence;exception=annotated by transcript or proteomic data;gbkey=CDS;gene=HSD17B7;product=3-keto-steroid reductase isoform 1;protein_id=NP_057455.1
LBHZ02000082.1	BestRefSeq	CDS	9264867	9264923	.	-	0	ID=cds39;Parent=rna58;Dbxref=GeneID:51478,Genbank:NP_057455.1,HGNC:HGNC:5215,MIM:606756;Name=NP_057455.1;Note=isoform 1 is encoded by transcript variant 1%3B The RefSeq protein has 2 substitutions compared to this genomic sequence;exception=annotated by transcript or proteomic data;gbkey=CDS;gene=HSD17B7;product=3-keto-steroid reductase isoform 1;protein_id=NP_057455.1
LBHZ02000082.1	BestRefSeq	CDS	9263698	9263796	.	-	0	ID=cds39;Parent=rna58;Dbxref=GeneID:51478,Genbank:NP_057455.1,HGNC:HGNC:5215,MIM:606756;Name=NP_057455.1;Note=isoform 1 is encoded by transcript variant 1%3B The RefSeq protein has 2 substitutions compared to this genomic sequence;exception=annotated by transcript or proteomic data;gbkey=CDS;gene=HSD17B7;product=3-keto-steroid reductase isoform 1;protein_id=NP_057455.1
LBHZ02000082.1	BestRefSeq	CDS	9256766	9256888	.	-	0	ID=cds39;Parent=rna58;Dbxref=GeneID:51478,Genbank:NP_057455.1,HGNC:HGNC:5215,MIM:606756;Name=NP_057455.1;Note=isoform 1 is encoded by transcript variant 1%3B The RefSeq protein has 2 substitutions compared to this genomic sequence;exception=annotated by transcript or proteomic data;gbkey=CDS;gene=HSD17B7;product=3-keto-steroid reductase isoform 1;protein_id=NP_057455.1
###
LBHZ02000087.1	BestRefSeq	gene	10085821	10165407	.	+	.	ID=gene60;Dbxref=GeneID:728343,HGNC:HGNC:23984;Name=NXF2B;description=nuclear RNA export factor 2B;gbkey=Gene;gene=NXF2B;gene_synonym=bA353J17.1,TCP11X1
LBHZ02000087.1	BestRefSeq	gene	10085821	10165407	.	+	.	ID=gene61;Dbxref=GeneID:56001,HGNC:HGNC:8072,HPRD:02260,MIM:300315;Name=NXF2;description=nuclear RNA export factor 2;gbkey=Gene;gene=NXF2;gene_synonym=CT39,TAPL-2,TCP11X2
LBHZ02000087.1	BestRefSeq	mRNA	10085821	10165407	.	+	.	ID=rna60;Parent=gene60;Dbxref=GeneID:728343,Genbank:NM_001099686.2,HGNC:HGNC:23984;Name=gi|339515645;Note=The RefSeq transcript has 1 substitution compared to this genomic sequence;exception=annotated by transcript or proteomic data;gbkey=mRNA;gene=NXF2B;product=nuclear RNA export factor 2B;transcript_id=gi|339515645
LBHZ02000087.1	BestRefSeq	exon	10085821	10085959	.	+	.	ID=id344;Parent=rna60;Dbxref=GeneID:728343,Genbank:NM_001099686.2,HGNC:HGNC:23984;Note=The RefSeq transcript has 1 substitution compared to this genomic sequence;exception=annotated by transcript or proteomic data;gbkey=mRNA;gene=NXF2B;product=nuclear RNA export factor 2B;transcript_id=gi|339515645
LBHZ02000087.1	BestRefSeq	exon	10087157	10087278	.	+	.	ID=id345;Parent=rna60;Dbxref=GeneID:728343,Genbank:NM_001099686.2,HGNC:HGNC:23984;Note=The RefSeq transcript has 1 substitution compared to this genomic sequence;exception=annotated by transcript or proteomic data;gbkey=mRNA;gene=NXF2B;product=nuclear RNA export factor 2B;transcript_id=gi|339515645
LBHZ02000087.1	BestRefSeq	exon	10145723	10145818	.	+	.	ID=id346;Parent=rna60;Dbxref=GeneID:728343,Genbank:NM_001099686.2,HGNC:HGNC:23984;Note=The RefSeq transcript has 1 substitution compared to this genomic sequence;exception=annotated by transcript or proteomic data;gbkey=mRNA;gene=NXF2B;product=nuclear RNA export factor 2B;transcript_id=gi|339515645
LBHZ02000087.1	BestRefSeq	exon	10155656	10155845	.	+	.	ID=id347;Parent=rna60;Dbxref=GeneID:728343,Genbank:NM_001099686.2,HGNC:HGNC:23984;Note=The RefSeq transcript has 1 substitution compared to this genomic sequence;exception=annotated by transcript or proteomic data;gbkey=mRNA;gene=NXF2B;product=nuclear RNA export factor 2B;transcript_id=gi|339515645
LBHZ02000087.1	BestRefSeq	exon	10156072	10156222	.	+	.	ID=id348;Parent=rna60;Dbxref=GeneID:728343,Genbank:NM_001099686.2,HGNC:HGNC:23984;Note=The RefSeq transcript has 1 substitution compared to this genomic sequence;exception=annotated by transcript or proteomic data;gbkey=mRNA;gene=NXF2B;product=nuclear RNA export factor 2B;transcript_id=gi|339515645
LBHZ02000087.1	BestRefSeq	exon	10156526	10156609	.	+	.	ID=id349;Parent=rna60;Dbxref=GeneID:728343,Genbank:NM_001099686.2,HGNC:HGNC:23984;Note=The RefSeq transcript has 1 substitution compared to this genomic sequence;exception=annotated by transcript or proteomic data;gbkey=mRNA;gene=NXF2B;product=nuclear RNA export factor 2B;transcript_id=gi|339515645
LBHZ02000087.1	BestRefSeq	exon	10156721	10156825	.	+	.	ID=id350;Parent=rna60;Dbxref=GeneID:728343,Genbank:NM_001099686.2,HGNC:HGNC:23984;Note=The RefSeq transcript has 1 substitution compared to this genomic sequence;exception=annotated by transcript or proteomic data;gbkey=mRNA;gene=NXF2B;product=nuclear RNA export factor 2B;transcript_id=gi|339515645
LBHZ02000087.1	BestRefSeq	exon	10156941	10157021	.	+	.	ID=id351;Parent=rna60;Dbxref=GeneID:728343,Genbank:NM_001099686.2,HGNC:HGNC:23984;Note=The RefSeq transcript has 1 substitution compared to this genomic sequence;exception=annotated by transcript or proteomic data;gbkey=mRNA;gene=NXF2B;product=nuclear RNA export factor 2B;transcript_id=gi|339515645
LBHZ02000087.1	BestRefSeq	exon	10157202	10157271	.	+	.	ID=id352;Parent=rna60;Dbxref=GeneID:728343,Genbank:NM_001099686.2,HGNC:HGNC:23984;Note=The RefSeq transcript has 1 substitution compared to this genomic sequence;exception=annotated by transcript or proteomic data;gbkey=mRNA;gene=NXF2B;product=nuclear RNA export factor 2B;transcript_id=gi|339515645
LBHZ02000087.1	BestRefSeq	exon	10157428	10157516	.	+	.	ID=id353;Parent=rna60;Dbxref=GeneID:728343,Genbank:NM_001099686.2,HGNC:HGNC:23984;Note=The RefSeq transcript has 1 substitution compared to this genomic sequence;exception=annotated by transcript or proteomic data;gbkey=mRNA;gene=NXF2B;product=nuclear RNA export factor 2B;transcript_id=gi|339515645
LBHZ02000087.1	BestRefSeq	exon	10157637	10157744	.	+	.	ID=id354;Parent=rna60;Dbxref=GeneID:728343,Genbank:NM_001099686.2,HGNC:HGNC:23984;Note=The RefSeq transcript has 1 substitution compared to this genomic sequence;exception=annotated by transcript or proteomic data;gbkey=mRNA;gene=NXF2B;product=nuclear RNA export factor 2B;transcript_id=gi|339515645
LBHZ02000087.1	BestRefSeq	exon	10157924	10158033	.	+	.	ID=id355;Parent=rna60;Dbxref=GeneID:728343,Genbank:NM_001099686.2,HGNC:HGNC:23984;Note=The RefSeq transcript has 1 substitution compared to this genomic sequence;exception=annotated by transcript or proteomic data;gbkey=mRNA;gene=NXF2B;product=nuclear RNA export factor 2B;transcript_id=gi|339515645
LBHZ02000087.1	BestRefSeq	exon	10159712	10159748	.	+	.	ID=id356;Parent=rna60;Dbxref=GeneID:728343,Genbank:NM_001099686.2,HGNC:HGNC:23984;Note=The RefSeq transcript has 1 substitution compared to this genomic sequence;exception=annotated by transcript or proteomic data;gbkey=mRNA;gene=NXF2B;product=nuclear RNA export factor 2B;transcript_id=gi|339515645
LBHZ02000087.1	BestRefSeq	exon	10160129	10160197	.	+	.	ID=id357;Parent=rna60;Dbxref=GeneID:728343,Genbank:NM_001099686.2,HGNC:HGNC:23984;Note=The RefSeq transcript has 1 substitution compared to this genomic sequence;exception=annotated by transcript or proteomic data;gbkey=mRNA;gene=NXF2B;product=nuclear RNA export factor 2B;transcript_id=gi|339515645
LBHZ02000087.1	BestRefSeq	exon	10160284	10160339	.	+	.	ID=id358;Parent=rna60;Dbxref=GeneID:728343,Genbank:NM_001099686.2,HGNC:HGNC:23984;Note=The RefSeq transcript has 1 substitution compared to this genomic sequence;exception=annotated by transcript or proteomic data;gbkey=mRNA;gene=NXF2B;product=nuclear RNA export factor 2B;transcript_id=gi|339515645
LBHZ02000087.1	BestRefSeq	exon	10160471	10160578	.	+	.	ID=id359;Parent=rna60;Dbxref=GeneID:728343,Genbank:NM_001099686.2,HGNC:HGNC:23984;Note=The RefSeq transcript has 1 substitution compared to this genomic sequence;exception=annotated by transcript or proteomic data;gbkey=mRNA;gene=NXF2B;product=nuclear RNA export factor 2B;transcript_id=gi|339515645
LBHZ02000087.1	BestRefSeq	exon	10160699	10160757	.	+	.	ID=id360;Parent=rna60;Dbxref=GeneID:728343,Genbank:NM_001099686.2,HGNC:HGNC:23984;Note=The RefSeq transcript has 1 substitution compared to this genomic sequence;exception=annotated by transcript or proteomic data;gbkey=mRNA;gene=NXF2B;product=nuclear RNA export factor 2B;transcript_id=gi|339515645
LBHZ02000087.1	BestRefSeq	exon	10160896	10161011	.	+	.	ID=id361;Parent=rna60;Dbxref=GeneID:728343,Genbank:NM_001099686.2,HGNC:HGNC:23984;Note=The RefSeq transcript has 1 substitution compared to this genomic sequence;exception=annotated by transcript or proteomic data;gbkey=mRNA;gene=NXF2B;product=nuclear RNA export factor 2B;transcript_id=gi|339515645
LBHZ02000087.1	BestRefSeq	exon	10161107	10161149	.	+	.	ID=id362;Parent=rna60;Dbxref=GeneID:728343,Genbank:NM_001099686.2,HGNC:HGNC:23984;Note=The RefSeq transcript has 1 substitution compared to this genomic sequence;exception=annotated by transcript or proteomic data;gbkey=mRNA;gene=NXF2B;product=nuclear RNA export factor 2B;transcript_id=gi|339515645
LBHZ02000087.1	BestRefSeq	exon	10161750	10161822	.	+	.	ID=id363;Parent=rna60;Dbxref=GeneID:728343,Genbank:NM_001099686.2,HGNC:HGNC:23984;Note=The RefSeq transcript has 1 substitution compared to this genomic sequence;exception=annotated by transcript or proteomic data;gbkey=mRNA;gene=NXF2B;product=nuclear RNA export factor 2B;transcript_id=gi|339515645
LBHZ02000087.1	BestRefSeq	exon	10162357	10162539	.	+	.	ID=id364;Parent=rna60;Dbxref=GeneID:728343,Genbank:NM_001099686.2,HGNC:HGNC:23984;Note=The RefSeq transcript has 1 substitution compared to this genomic sequence;exception=annotated by transcript or proteomic data;gbkey=mRNA;gene=NXF2B;product=nuclear RNA export factor 2B;transcript_id=gi|339515645
LBHZ02000087.1	BestRefSeq	exon	10164950	10165010	.	+	.	ID=id365;Parent=rna60;Dbxref=GeneID:728343,Genbank:NM_001099686.2,HGNC:HGNC:23984;Note=The RefSeq transcript has 1 substitution compared to this genomic sequence;exception=annotated by transcript or proteomic data;gbkey=mRNA;gene=NXF2B;product=nuclear RNA export factor 2B;transcript_id=gi|339515645
LBHZ02000087.1	BestRefSeq	exon	10165157	10165407	.	+	.	ID=id366;Parent=rna60;Dbxref=GeneID:728343,Genbank:NM_001099686.2,HGNC:HGNC:23984;Note=The RefSeq transcript has 1 substitution compared to this genomic sequence;exception=annotated by transcript or proteomic data;gbkey=mRNA;gene=NXF2B;product=nuclear RNA export factor 2B;transcript_id=gi|339515645
LBHZ02000087.1	BestRefSeq	mRNA	10085821	10165407	.	+	.	ID=rna61;Parent=gene61;Dbxref=GeneID:56001,Genbank:NM_022053.3,HGNC:HGNC:8072,HPRD:02260,MIM:300315;Name=gi|532691775;Note=The RefSeq transcript has 1 substitution compared to this genomic sequence;exception=annotated by transcript or proteomic data;gbkey=mRNA;gene=NXF2;product=nuclear RNA export factor 2;transcript_id=gi|532691775
LBHZ02000087.1	BestRefSeq	exon	10085821	10085959	.	+	.	ID=id367;Parent=rna61;Dbxref=GeneID:56001,Genbank:NM_022053.3,HGNC:HGNC:8072,HPRD:02260,MIM:300315;Note=The RefSeq transcript has 1 substitution compared to this genomic sequence;exception=annotated by transcript or proteomic data;gbkey=mRNA;gene=NXF2;product=nuclear RNA export factor 2;transcript_id=gi|532691775
LBHZ02000087.1	BestRefSeq	exon	10087157	10087278	.	+	.	ID=id368;Parent=rna61;Dbxref=GeneID:56001,Genbank:NM_022053.3,HGNC:HGNC:8072,HPRD:02260,MIM:300315;Note=The RefSeq transcript has 1 substitution compared to this genomic sequence;exception=annotated by transcript or proteomic data;gbkey=mRNA;gene=NXF2;product=nuclear RNA export factor 2;transcript_id=gi|532691775
LBHZ02000087.1	BestRefSeq	exon	10145723	10145818	.	+	.	ID=id369;Parent=rna61;Dbxref=GeneID:56001,Genbank:NM_022053.3,HGNC:HGNC:8072,HPRD:02260,MIM:300315;Note=The RefSeq transcript has 1 substitution compared to this genomic sequence;exception=annotated by transcript or proteomic data;gbkey=mRNA;gene=NXF2;product=nuclear RNA export factor 2;transcript_id=gi|532691775
LBHZ02000087.1	BestRefSeq	exon	10155656	10155845	.	+	.	ID=id370;Parent=rna61;Dbxref=GeneID:56001,Genbank:NM_022053.3,HGNC:HGNC:8072,HPRD:02260,MIM:300315;Note=The RefSeq transcript has 1 substitution compared to this genomic sequence;exception=annotated by transcript or proteomic data;gbkey=mRNA;gene=NXF2;product=nuclear RNA export factor 2;transcript_id=gi|532691775
LBHZ02000087.1	BestRefSeq	exon	10156072	10156222	.	+	.	ID=id371;Parent=rna61;Dbxref=GeneID:56001,Genbank:NM_022053.3,HGNC:HGNC:8072,HPRD:02260,MIM:300315;Note=The RefSeq transcript has 1 substitution compared to this genomic sequence;exception=annotated by transcript or proteomic data;gbkey=mRNA;gene=NXF2;product=nuclear RNA export factor 2;transcript_id=gi|532691775
LBHZ02000087.1	BestRefSeq	exon	10156526	10156609	.	+	.	ID=id372;Parent=rna61;Dbxref=GeneID:56001,Genbank:NM_022053.3,HGNC:HGNC:8072,HPRD:02260,MIM:300315;Note=The RefSeq transcript has 1 substitution compared to this genomic sequence;exception=annotated by transcript or proteomic data;gbkey=mRNA;gene=NXF2;product=nuclear RNA export factor 2;transcript_id=gi|532691775
LBHZ02000087.1	BestRefSeq	exon	10156721	10156825	.	+	.	ID=id373;Parent=rna61;Dbxref=GeneID:56001,Genbank:NM_022053.3,HGNC:HGNC:8072,HPRD:02260,MIM:300315;Note=The RefSeq transcript has 1 substitution compared to this genomic sequence;exception=annotated by transcript or proteomic data;gbkey=mRNA;gene=NXF2;product=nuclear RNA export factor 2;transcript_id=gi|532691775
LBHZ02000087.1	BestRefSeq	exon	10156941	10157021	.	+	.	ID=id374;Parent=rna61;Dbxref=GeneID:56001,Genbank:NM_022053.3,HGNC:HGNC:8072,HPRD:02260,MIM:300315;Note=The RefSeq transcript has 1 substitution compared to this genomic sequence;exception=annotated by transcript or proteomic data;gbkey=mRNA;gene=NXF2;product=nuclear RNA export factor 2;transcript_id=gi|532691775
LBHZ02000087.1	BestRefSeq	exon	10157202	10157271	.	+	.	ID=id375;Parent=rna61;Dbxref=GeneID:56001,Genbank:NM_022053.3,HGNC:HGNC:8072,HPRD:02260,MIM:300315;Note=The RefSeq transcript has 1 substitution compared to this genomic sequence;exception=annotated by transcript or proteomic data;gbkey=mRNA;gene=NXF2;product=nuclear RNA export factor 2;transcript_id=gi|532691775
LBHZ02000087.1	BestRefSeq	exon	10157428	10157516	.	+	.	ID=id376;Parent=rna61;Dbxref=GeneID:56001,Genbank:NM_022053.3,HGNC:HGNC:8072,HPRD:02260,MIM:300315;Note=The RefSeq transcript has 1 substitution compared to this genomic sequence;exception=annotated by transcript or proteomic data;gbkey=mRNA;gene=NXF2;product=nuclear RNA export factor 2;transcript_id=gi|532691775
LBHZ02000087.1	BestRefSeq	exon	10157637	10157744	.	+	.	ID=id377;Parent=rna61;Dbxref=GeneID:56001,Genbank:NM_022053.3,HGNC:HGNC:8072,HPRD:02260,MIM:300315;Note=The RefSeq transcript has 1 substitution compared to this genomic sequence;exception=annotated by transcript or proteomic data;gbkey=mRNA;gene=NXF2;product=nuclear RNA export factor 2;transcript_id=gi|532691775
LBHZ02000087.1	BestRefSeq	exon	10157924	10158033	.	+	.	ID=id378;Parent=rna61;Dbxref=GeneID:56001,Genbank:NM_022053.3,HGNC:HGNC:8072,HPRD:02260,MIM:300315;Note=The RefSeq transcript has 1 substitution compared to this genomic sequence;exception=annotated by transcript or proteomic data;gbkey=mRNA;gene=NXF2;product=nuclear RNA export factor 2;transcript_id=gi|532691775
LBHZ02000087.1	BestRefSeq	exon	10159712	10159748	.	+	.	ID=id379;Parent=rna61;Dbxref=GeneID:56001,Genbank:NM_022053.3,HGNC:HGNC:8072,HPRD:02260,MIM:300315;Note=The RefSeq transcript has 1 substitution compared to this genomic sequence;exception=annotated by transcript or proteomic data;gbkey=mRNA;gene=NXF2;product=nuclear RNA export factor 2;transcript_id=gi|532691775
LBHZ02000087.1	BestRefSeq	exon	10160129	10160197	.	+	.	ID=id380;Parent=rna61;Dbxref=GeneID:56001,Genbank:NM_022053.3,HGNC:HGNC:8072,HPRD:02260,MIM:300315;Note=The RefSeq transcript has 1 substitution compared to this genomic sequence;exception=annotated by transcript or proteomic data;gbkey=mRNA;gene=NXF2;product=nuclear RNA export factor 2;transcript_id=gi|532691775
LBHZ02000087.1	BestRefSeq	exon	10160284	10160339	.	+	.	ID=id381;Parent=rna61;Dbxref=GeneID:56001,Genbank:NM_022053.3,HGNC:HGNC:8072,HPRD:02260,MIM:300315;Note=The RefSeq transcript has 1 substitution compared to this genomic sequence;exception=annotated by transcript or proteomic data;gbkey=mRNA;gene=NXF2;product=nuclear RNA export factor 2;transcript_id=gi|532691775
LBHZ02000087.1	BestRefSeq	exon	10160471	10160578	.	+	.	ID=id382;Parent=rna61;Dbxref=GeneID:56001,Genbank:NM_022053.3,HGNC:HGNC:8072,HPRD:02260,MIM:300315;Note=The RefSeq transcript has 1 substitution compared to this genomic sequence;exception=annotated by transcript or proteomic data;gbkey=mRNA;gene=NXF2;product=nuclear RNA export factor 2;transcript_id=gi|532691775
LBHZ02000087.1	BestRefSeq	exon	10160699	10160757	.	+	.	ID=id383;Parent=rna61;Dbxref=GeneID:56001,Genbank:NM_022053.3,HGNC:HGNC:8072,HPRD:02260,MIM:300315;Note=The RefSeq transcript has 1 substitution compared to this genomic sequence;exception=annotated by transcript or proteomic data;gbkey=mRNA;gene=NXF2;product=nuclear RNA export factor 2;transcript_id=gi|532691775
LBHZ02000087.1	BestRefSeq	exon	10160896	10161011	.	+	.	ID=id384;Parent=rna61;Dbxref=GeneID:56001,Genbank:NM_022053.3,HGNC:HGNC:8072,HPRD:02260,MIM:300315;Note=The RefSeq transcript has 1 substitution compared to this genomic sequence;exception=annotated by transcript or proteomic data;gbkey=mRNA;gene=NXF2;product=nuclear RNA export factor 2;transcript_id=gi|532691775
LBHZ02000087.1	BestRefSeq	exon	10161107	10161149	.	+	.	ID=id385;Parent=rna61;Dbxref=GeneID:56001,Genbank:NM_022053.3,HGNC:HGNC:8072,HPRD:02260,MIM:300315;Note=The RefSeq transcript has 1 substitution compared to this genomic sequence;exception=annotated by transcript or proteomic data;gbkey=mRNA;gene=NXF2;product=nuclear RNA export factor 2;transcript_id=gi|532691775
LBHZ02000087.1	BestRefSeq	exon	10161750	10161822	.	+	.	ID=id386;Parent=rna61;Dbxref=GeneID:56001,Genbank:NM_022053.3,HGNC:HGNC:8072,HPRD:02260,MIM:300315;Note=The RefSeq transcript has 1 substitution compared to this genomic sequence;exception=annotated by transcript or proteomic data;gbkey=mRNA;gene=NXF2;product=nuclear RNA export factor 2;transcript_id=gi|532691775
LBHZ02000087.1	BestRefSeq	exon	10162357	10162539	.	+	.	ID=id387;Parent=rna61;Dbxref=GeneID:56001,Genbank:NM_022053.3,HGNC:HGNC:8072,HPRD:02260,MIM:300315;Note=The RefSeq transcript has 1 substitution compared to this genomic sequence;exception=annotated by transcript or proteomic data;gbkey=mRNA;gene=NXF2;product=nuclear RNA export factor 2;transcript_id=gi|532691775
LBHZ02000087.1	BestRefSeq	exon	10164950	10165010	.	+	.	ID=id388;Parent=rna61;Dbxref=GeneID:56001,Genbank:NM_022053.3,HGNC:HGNC:8072,HPRD:02260,MIM:300315;Note=The RefSeq transcript has 1 substitution compared to this genomic sequence;exception=annotated by transcript or proteomic data;gbkey=mRNA;gene=NXF2;product=nuclear RNA export factor 2;transcript_id=gi|532691775
LBHZ02000087.1	BestRefSeq	exon	10165157	10165407	.	+	.	ID=id389;Parent=rna61;Dbxref=GeneID:56001,Genbank:NM_022053.3,HGNC:HGNC:8072,HPRD:02260,MIM:300315;Note=The RefSeq transcript has 1 substitution compared to this genomic sequence;exception=annotated by transcript or proteomic data;gbkey=mRNA;gene=NXF2;product=nuclear RNA export factor 2;transcript_id=gi|532691775
LBHZ02000087.1	BestRefSeq	CDS	10145776	10145818	.	+	0	ID=cds40;Parent=rna61;Dbxref=GeneID:56001,Genbank:NP_071336.1,HGNC:HGNC:8072,HPRD:02260,MIM:300315;Name=NP_071336.1;gbkey=CDS;gene=NXF2;product=nuclear RNA export factor 2;protein_id=NP_071336.1
LBHZ02000087.1	BestRefSeq	CDS	10155656	10155845	.	+	2	ID=cds40;Parent=rna61;Dbxref=GeneID:56001,Genbank:NP_071336.1,HGNC:HGNC:8072,HPRD:02260,MIM:300315;Name=NP_071336.1;gbkey=CDS;gene=NXF2;product=nuclear RNA export factor 2;protein_id=NP_071336.1
LBHZ02000087.1	BestRefSeq	CDS	10156072	10156222	.	+	1	ID=cds40;Parent=rna61;Dbxref=GeneID:56001,Genbank:NP_071336.1,HGNC:HGNC:8072,HPRD:02260,MIM:300315;Name=NP_071336.1;gbkey=CDS;gene=NXF2;product=nuclear RNA export factor 2;protein_id=NP_071336.1
LBHZ02000087.1	BestRefSeq	CDS	10156526	10156609	.	+	0	ID=cds40;Parent=rna61;Dbxref=GeneID:56001,Genbank:NP_071336.1,HGNC:HGNC:8072,HPRD:02260,MIM:300315;Name=NP_071336.1;gbkey=CDS;gene=NXF2;product=nuclear RNA export factor 2;protein_id=NP_071336.1
LBHZ02000087.1	BestRefSeq	CDS	10156721	10156825	.	+	0	ID=cds40;Parent=rna61;Dbxref=GeneID:56001,Genbank:NP_071336.1,HGNC:HGNC:8072,HPRD:02260,MIM:300315;Name=NP_071336.1;gbkey=CDS;gene=NXF2;product=nuclear RNA export factor 2;protein_id=NP_071336.1
LBHZ02000087.1	BestRefSeq	CDS	10156941	10157021	.	+	0	ID=cds40;Parent=rna61;Dbxref=GeneID:56001,Genbank:NP_071336.1,HGNC:HGNC:8072,HPRD:02260,MIM:300315;Name=NP_071336.1;gbkey=CDS;gene=NXF2;product=nuclear RNA export factor 2;protein_id=NP_071336.1
LBHZ02000087.1	BestRefSeq	CDS	10157202	10157271	.	+	0	ID=cds40;Parent=rna61;Dbxref=GeneID:56001,Genbank:NP_071336.1,HGNC:HGNC:8072,HPRD:02260,MIM:300315;Name=NP_071336.1;gbkey=CDS;gene=NXF2;product=nuclear RNA export factor 2;protein_id=NP_071336.1
LBHZ02000087.1	BestRefSeq	CDS	10157428	10157516	.	+	2	ID=cds40;Parent=rna61;Dbxref=GeneID:56001,Genbank:NP_071336.1,HGNC:HGNC:8072,HPRD:02260,MIM:300315;Name=NP_071336.1;gbkey=CDS;gene=NXF2;product=nuclear RNA export factor 2;protein_id=NP_071336.1
LBHZ02000087.1	BestRefSeq	CDS	10157637	10157744	.	+	0	ID=cds40;Parent=rna61;Dbxref=GeneID:56001,Genbank:NP_071336.1,HGNC:HGNC:8072,HPRD:02260,MIM:300315;Name=NP_071336.1;gbkey=CDS;gene=NXF2;product=nuclear RNA export factor 2;protein_id=NP_071336.1
LBHZ02000087.1	BestRefSeq	CDS	10157924	10158033	.	+	0	ID=cds40;Parent=rna61;Dbxref=GeneID:56001,Genbank:NP_071336.1,HGNC:HGNC:8072,HPRD:02260,MIM:300315;Name=NP_071336.1;gbkey=CDS;gene=NXF2;product=nuclear RNA export factor 2;protein_id=NP_071336.1
LBHZ02000087.1	BestRefSeq	CDS	10159712	10159748	.	+	1	ID=cds40;Parent=rna61;Dbxref=GeneID:56001,Genbank:NP_071336.1,HGNC:HGNC:8072,HPRD:02260,MIM:300315;Name=NP_071336.1;gbkey=CDS;gene=NXF2;product=nuclear RNA export factor 2;protein_id=NP_071336.1
LBHZ02000087.1	BestRefSeq	CDS	10160129	10160197	.	+	0	ID=cds40;Parent=rna61;Dbxref=GeneID:56001,Genbank:NP_071336.1,HGNC:HGNC:8072,HPRD:02260,MIM:300315;Name=NP_071336.1;gbkey=CDS;gene=NXF2;product=nuclear RNA export factor 2;protein_id=NP_071336.1
LBHZ02000087.1	BestRefSeq	CDS	10160284	10160339	.	+	0	ID=cds40;Parent=rna61;Dbxref=GeneID:56001,Genbank:NP_071336.1,HGNC:HGNC:8072,HPRD:02260,MIM:300315;Name=NP_071336.1;gbkey=CDS;gene=NXF2;product=nuclear RNA export factor 2;protein_id=NP_071336.1
LBHZ02000087.1	BestRefSeq	CDS	10160471	10160578	.	+	1	ID=cds40;Parent=rna61;Dbxref=GeneID:56001,Genbank:NP_071336.1,HGNC:HGNC:8072,HPRD:02260,MIM:300315;Name=NP_071336.1;gbkey=CDS;gene=NXF2;product=nuclear RNA export factor 2;protein_id=NP_071336.1
LBHZ02000087.1	BestRefSeq	CDS	10160699	10160757	.	+	1	ID=cds40;Parent=rna61;Dbxref=GeneID:56001,Genbank:NP_071336.1,HGNC:HGNC:8072,HPRD:02260,MIM:300315;Name=NP_071336.1;gbkey=CDS;gene=NXF2;product=nuclear RNA export factor 2;protein_id=NP_071336.1
LBHZ02000087.1	BestRefSeq	CDS	10160896	10161011	.	+	2	ID=cds40;Parent=rna61;Dbxref=GeneID:56001,Genbank:NP_071336.1,HGNC:HGNC:8072,HPRD:02260,MIM:300315;Name=NP_071336.1;gbkey=CDS;gene=NXF2;product=nuclear RNA export factor 2;protein_id=NP_071336.1
LBHZ02000087.1	BestRefSeq	CDS	10161107	10161149	.	+	0	ID=cds40;Parent=rna61;Dbxref=GeneID:56001,Genbank:NP_071336.1,HGNC:HGNC:8072,HPRD:02260,MIM:300315;Name=NP_071336.1;gbkey=CDS;gene=NXF2;product=nuclear RNA export factor 2;protein_id=NP_071336.1
LBHZ02000087.1	BestRefSeq	CDS	10161750	10161822	.	+	2	ID=cds40;Parent=rna61;Dbxref=GeneID:56001,Genbank:NP_071336.1,HGNC:HGNC:8072,HPRD:02260,MIM:300315;Name=NP_071336.1;gbkey=CDS;gene=NXF2;product=nuclear RNA export factor 2;protein_id=NP_071336.1
LBHZ02000087.1	BestRefSeq	CDS	10162357	10162539	.	+	1	ID=cds40;Parent=rna61;Dbxref=GeneID:56001,Genbank:NP_071336.1,HGNC:HGNC:8072,HPRD:02260,MIM:300315;Name=NP_071336.1;gbkey=CDS;gene=NXF2;product=nuclear RNA export factor 2;protein_id=NP_071336.1
LBHZ02000087.1	BestRefSeq	CDS	10164950	10165010	.	+	1	ID=cds40;Parent=rna61;Dbxref=GeneID:56001,Genbank:NP_071336.1,HGNC:HGNC:8072,HPRD:02260,MIM:300315;Name=NP_071336.1;gbkey=CDS;gene=NXF2;product=nuclear RNA export factor 2;protein_id=NP_071336.1
LBHZ02000087.1	BestRefSeq	CDS	10165157	10165201	.	+	0	ID=cds40;Parent=rna61;Dbxref=GeneID:56001,Genbank:NP_071336.1,HGNC:HGNC:8072,HPRD:02260,MIM:300315;Name=NP_071336.1;gbkey=CDS;gene=NXF2;product=nuclear RNA export factor 2;protein_id=NP_071336.1
LBHZ02000087.1	BestRefSeq	CDS	10145776	10145818	.	+	0	ID=cds41;Parent=rna60;Dbxref=GeneID:728343,Genbank:NP_001093156.1,HGNC:HGNC:23984;Name=NP_001093156.1;gbkey=CDS;gene=NXF2B;product=nuclear RNA export factor 2;protein_id=NP_001093156.1
LBHZ02000087.1	BestRefSeq	CDS	10155656	10155845	.	+	2	ID=cds41;Parent=rna60;Dbxref=GeneID:728343,Genbank:NP_001093156.1,HGNC:HGNC:23984;Name=NP_001093156.1;gbkey=CDS;gene=NXF2B;product=nuclear RNA export factor 2;protein_id=NP_001093156.1
LBHZ02000087.1	BestRefSeq	CDS	10156072	10156222	.	+	1	ID=cds41;Parent=rna60;Dbxref=GeneID:728343,Genbank:NP_001093156.1,HGNC:HGNC:23984;Name=NP_001093156.1;gbkey=CDS;gene=NXF2B;product=nuclear RNA export factor 2;protein_id=NP_001093156.1
LBHZ02000087.1	BestRefSeq	CDS	10156526	10156609	.	+	0	ID=cds41;Parent=rna60;Dbxref=GeneID:728343,Genbank:NP_001093156.1,HGNC:HGNC:23984;Name=NP_001093156.1;gbkey=CDS;gene=NXF2B;product=nuclear RNA export factor 2;protein_id=NP_001093156.1
LBHZ02000087.1	BestRefSeq	CDS	10156721	10156825	.	+	0	ID=cds41;Parent=rna60;Dbxref=GeneID:728343,Genbank:NP_001093156.1,HGNC:HGNC:23984;Name=NP_001093156.1;gbkey=CDS;gene=NXF2B;product=nuclear RNA export factor 2;protein_id=NP_001093156.1
LBHZ02000087.1	BestRefSeq	CDS	10156941	10157021	.	+	0	ID=cds41;Parent=rna60;Dbxref=GeneID:728343,Genbank:NP_001093156.1,HGNC:HGNC:23984;Name=NP_001093156.1;gbkey=CDS;gene=NXF2B;product=nuclear RNA export factor 2;protein_id=NP_001093156.1
LBHZ02000087.1	BestRefSeq	CDS	10157202	10157271	.	+	0	ID=cds41;Parent=rna60;Dbxref=GeneID:728343,Genbank:NP_001093156.1,HGNC:HGNC:23984;Name=NP_001093156.1;gbkey=CDS;gene=NXF2B;product=nuclear RNA export factor 2;protein_id=NP_001093156.1
LBHZ02000087.1	BestRefSeq	CDS	10157428	10157516	.	+	2	ID=cds41;Parent=rna60;Dbxref=GeneID:728343,Genbank:NP_001093156.1,HGNC:HGNC:23984;Name=NP_001093156.1;gbkey=CDS;gene=NXF2B;product=nuclear RNA export factor 2;protein_id=NP_001093156.1
LBHZ02000087.1	BestRefSeq	CDS	10157637	10157744	.	+	0	ID=cds41;Parent=rna60;Dbxref=GeneID:728343,Genbank:NP_001093156.1,HGNC:HGNC:23984;Name=NP_001093156.1;gbkey=CDS;gene=NXF2B;product=nuclear RNA export factor 2;protein_id=NP_001093156.1
LBHZ02000087.1	BestRefSeq	CDS	10157924	10158033	.	+	0	ID=cds41;Parent=rna60;Dbxref=GeneID:728343,Genbank:NP_001093156.1,HGNC:HGNC:23984;Name=NP_001093156.1;gbkey=CDS;gene=NXF2B;product=nuclear RNA export factor 2;protein_id=NP_001093156.1
LBHZ02000087.1	BestRefSeq	CDS	10159712	10159748	.	+	1	ID=cds41;Parent=rna60;Dbxref=GeneID:728343,Genbank:NP_001093156.1,HGNC:HGNC:23984;Name=NP_001093156.1;gbkey=CDS;gene=NXF2B;product=nuclear RNA export factor 2;protein_id=NP_001093156.1
LBHZ02000087.1	BestRefSeq	CDS	10160129	10160197	.	+	0	ID=cds41;Parent=rna60;Dbxref=GeneID:728343,Genbank:NP_001093156.1,HGNC:HGNC:23984;Name=NP_001093156.1;gbkey=CDS;gene=NXF2B;product=nuclear RNA export factor 2;protein_id=NP_001093156.1
LBHZ02000087.1	BestRefSeq	CDS	10160284	10160339	.	+	0	ID=cds41;Parent=rna60;Dbxref=GeneID:728343,Genbank:NP_001093156.1,HGNC:HGNC:23984;Name=NP_001093156.1;gbkey=CDS;gene=NXF2B;product=nuclear RNA export factor 2;protein_id=NP_001093156.1
LBHZ02000087.1	BestRefSeq	CDS	10160471	10160578	.	+	1	ID=cds41;Parent=rna60;Dbxref=GeneID:728343,Genbank:NP_001093156.1,HGNC:HGNC:23984;Name=NP_001093156.1;gbkey=CDS;gene=NXF2B;product=nuclear RNA export factor 2;protein_id=NP_001093156.1
LBHZ02000087.1	BestRefSeq	CDS	10160699	10160757	.	+	1	ID=cds41;Parent=rna60;Dbxref=GeneID:728343,Genbank:NP_001093156.1,HGNC:HGNC:23984;Name=NP_001093156.1;gbkey=CDS;gene=NXF2B;product=nuclear RNA export factor 2;protein_id=NP_001093156.1
LBHZ02000087.1	BestRefSeq	CDS	10160896	10161011	.	+	2	ID=cds41;Parent=rna60;Dbxref=GeneID:728343,Genbank:NP_001093156.1,HGNC:HGNC:23984;Name=NP_001093156.1;gbkey=CDS;gene=NXF2B;product=nuclear RNA export factor 2;protein_id=NP_001093156.1
LBHZ02000087.1	BestRefSeq	CDS	10161107	10161149	.	+	0	ID=cds41;Parent=rna60;Dbxref=GeneID:728343,Genbank:NP_001093156.1,HGNC:HGNC:23984;Name=NP_001093156.1;gbkey=CDS;gene=NXF2B;product=nuclear RNA export factor 2;protein_id=NP_001093156.1
LBHZ02000087.1	BestRefSeq	CDS	10161750	10161822	.	+	2	ID=cds41;Parent=rna60;Dbxref=GeneID:728343,Genbank:NP_001093156.1,HGNC:HGNC:23984;Name=NP_001093156.1;gbkey=CDS;gene=NXF2B;product=nuclear RNA export factor 2;protein_id=NP_001093156.1
LBHZ02000087.1	BestRefSeq	CDS	10162357	10162539	.	+	1	ID=cds41;Parent=rna60;Dbxref=GeneID:728343,Genbank:NP_001093156.1,HGNC:HGNC:23984;Name=NP_001093156.1;gbkey=CDS;gene=NXF2B;product=nuclear RNA export factor 2;protein_id=NP_001093156.1
LBHZ02000087.1	BestRefSeq	CDS	10164950	10165010	.	+	1	ID=cds41;Parent=rna60;Dbxref=GeneID:728343,Genbank:NP_001093156.1,HGNC:HGNC:23984;Name=NP_001093156.1;gbkey=CDS;gene=NXF2B;product=nuclear RNA export factor 2;protein_id=NP_001093156.1
LBHZ02000087.1	BestRefSeq	CDS	10165157	10165201	.	+	0	ID=cds41;Parent=rna60;Dbxref=GeneID:728343,Genbank:NP_001093156.1,HGNC:HGNC:23984;Name=NP_001093156.1;gbkey=CDS;gene=NXF2B;product=nuclear RNA export factor 2;protein_id=NP_001093156.1
###
LBHZ02000087.1	BestRefSeq	gene	42550	467411	.	+	.	ID=gene62;Dbxref=GeneID:27328,HGNC:HGNC:8656,MIM:300246;Name=PCDH11X;description=protocadherin 11 X-linked;gbkey=Gene;gene=PCDH11X;gene_synonym=PCDH-X,PCDH11,PCDHX,PPP1R119;partial=true;start_range=.,42550
LBHZ02000087.1	BestRefSeq	mRNA	42550	467411	.	+	.	ID=rna62;Parent=gene62;Dbxref=GeneID:27328,Genbank:NM_001168360.1,HGNC:HGNC:8656,MIM:300246;Name=gi|270288724;Note=The RefSeq transcript has 5 substitutions%2C 1 frameshift and aligns at 63%25 coverage compared to this genomic sequence;exception=annotated by transcript or proteomic data;gbkey=mRNA;gene=PCDH11X;partial=true;product=protocadherin 11 X-linked%2C transcript variant e;start_range=.,42…
LBHZ02000087.1	BestRefSeq	exon	42550	42574	.	+	.	ID=id390;Parent=rna62;Dbxref=GeneID:27328,Genbank:NM_001168360.1,HGNC:HGNC:8656,MIM:300246;Note=The RefSeq transcript has 5 substitutions%2C 1 frameshift and aligns at 63%25 coverage compared to this genomic sequence;end_range=42574,.;exception=annotated by transcript or proteomic data;gbkey=mRNA;gene=PCDH11X;partial=true;product=protocadherin 11 X-linked%2C transcript variant e;start_range=.,425…
LBHZ02000087.1	BestRefSeq	exon	47429	47509	.	+	.	ID=id391;Parent=rna62;Dbxref=GeneID:27328,Genbank:NM_001168360.1,HGNC:HGNC:8656,MIM:300246;Note=The RefSeq transcript has 5 substitutions%2C 1 frameshift and aligns at 63%25 coverage compared to this genomic sequence;exception=annotated by transcript or proteomic data;gbkey=mRNA;gene=PCDH11X;partial=true;product=protocadherin 11 X-linked%2C transcript variant e;start_range=.,47429;transcript_id=g…
LBHZ02000087.1	BestRefSeq	exon	109185	109214	.	+	.	ID=id392;Parent=rna62;Dbxref=GeneID:27328,Genbank:NM_001168360.1,HGNC:HGNC:8656,MIM:300246;Note=The RefSeq transcript has 5 substitutions%2C 1 frameshift and aligns at 63%25 coverage compared to this genomic sequence;exception=annotated by transcript or proteomic data;gbkey=mRNA;gene=PCDH11X;partial=true;product=protocadherin 11 X-linked%2C transcript variant e;transcript_id=gi|270288724
LBHZ02000087.1	BestRefSeq	exon	233877	234075	.	+	.	ID=id393;Parent=rna62;Dbxref=GeneID:27328,Genbank:NM_001168360.1,HGNC:HGNC:8656,MIM:300246;Note=The RefSeq transcript has 5 substitutions%2C 1 frameshift and aligns at 63%25 coverage compared to this genomic sequence;exception=annotated by transcript or proteomic data;gbkey=mRNA;gene=PCDH11X;partial=true;product=protocadherin 11 X-linked%2C transcript variant e;transcript_id=gi|270288724
LBHZ02000087.1	BestRefSeq	exon	462445	467411	.	+	.	ID=id394;Parent=rna62;Dbxref=GeneID:27328,Genbank:NM_001168360.1,HGNC:HGNC:8656,MIM:300246;Note=The RefSeq transcript has 5 substitutions%2C 1 frameshift and aligns at 63%25 coverage compared to this genomic sequence;exception=annotated by transcript or proteomic data;gbkey=mRNA;gene=PCDH11X;partial=true;product=protocadherin 11 X-linked%2C transcript variant e;transcript_id=gi|270288724
LBHZ02000087.1	BestRefSeq	CDS	42550	42574	.	+	0	ID=cds42;Parent=rna62;Dbxref=GeneID:27328,Genbank:NP_001161832.1,HGNC:HGNC:8656,MIM:300246;Name=NP_001161832.1;Note=isoform e precursor is encoded by transcript variant e%3B The RefSeq protein has 2 substitutions%2C 1 frameshift and aligns at 25%25 coverage compared to this genomic sequence;end_range=42574,.;exception=annotated by transcript or proteomic data;gbkey=CDS;gene=PCDH11X;partial=true;p…
LBHZ02000087.1	BestRefSeq	CDS	47429	47509	.	+	2	ID=cds42;Parent=rna62;Dbxref=GeneID:27328,Genbank:NP_001161832.1,HGNC:HGNC:8656,MIM:300246;Name=NP_001161832.1;Note=isoform e precursor is encoded by transcript variant e%3B The RefSeq protein has 2 substitutions%2C 1 frameshift and aligns at 25%25 coverage compared to this genomic sequence;exception=annotated by transcript or proteomic data;gbkey=CDS;gene=PCDH11X;partial=true;product=protocadher…
LBHZ02000087.1	BestRefSeq	CDS	109185	109214	.	+	2	ID=cds42;Parent=rna62;Dbxref=GeneID:27328,Genbank:NP_001161832.1,HGNC:HGNC:8656,MIM:300246;Name=NP_001161832.1;Note=isoform e precursor is encoded by transcript variant e%3B The RefSeq protein has 2 substitutions%2C 1 frameshift and aligns at 25%25 coverage compared to this genomic sequence;exception=annotated by transcript or proteomic data;gbkey=CDS;gene=PCDH11X;partial=true;product=protocadher…
LBHZ02000087.1	BestRefSeq	CDS	233877	234075	.	+	2	ID=cds42;Parent=rna62;Dbxref=GeneID:27328,Genbank:NP_001161832.1,HGNC:HGNC:8656,MIM:300246;Name=NP_001161832.1;Note=isoform e precursor is encoded by transcript variant e%3B The RefSeq protein has 2 substitutions%2C 1 frameshift and aligns at 25%25 coverage compared to this genomic sequence;exception=annotated by transcript or proteomic data;gbkey=CDS;gene=PCDH11X;partial=true;product=protocadher…
LBHZ02000087.1	BestRefSeq	CDS	462445	463121	.	+	1	ID=cds42;Parent=rna62;Dbxref=GeneID:27328,Genbank:NP_001161832.1,HGNC:HGNC:8656,MIM:300246;Name=NP_001161832.1;Note=isoform e precursor is encoded by transcript variant e%3B The RefSeq protein has 2 substitutions%2C 1 frameshift and aligns at 25%25 coverage compared to this genomic sequence;exception=annotated by transcript or proteomic data;gbkey=CDS;gene=PCDH11X;partial=true;product=protocadher…
LBHZ02000087.1	BestRefSeq	gene	227749	467415	.	+	.	ID=gene63;Dbxref=GeneID:83259,HGNC:HGNC:15813,HPRD:11847,MIM:400022;Name=PCDH11Y;description=protocadherin 11 Y-linked;gbkey=Gene;gene=PCDH11Y;gene_synonym=PCDH-PC,PCDH22,PCDHX,PCDHY;partial=true;start_range=.,227749
LBHZ02000087.1	BestRefSeq	mRNA	227749	467415	.	+	.	ID=rna63;Parent=gene63;Dbxref=GeneID:83259,Genbank:NM_032973.2,HGNC:HGNC:15813,HPRD:11847,MIM:400022;Name=gi|519666809;Note=The RefSeq transcript has 55 substitutions%2C 1 frameshift%2C 9 non-frameshifting indels and aligns at 57%25 coverage compared to this genomic sequence;exception=annotated by transcript or proteomic data;gbkey=mRNA;gene=PCDH11Y;partial=true;product=protocadherin 11 Y-linked%…
LBHZ02000087.1	BestRefSeq	exon	227749	227776	.	+	.	ID=id395;Parent=rna63;Dbxref=GeneID:83259,Genbank:NM_032973.2,HGNC:HGNC:15813,HPRD:11847,MIM:400022;Note=The RefSeq transcript has 55 substitutions%2C 1 frameshift%2C 9 non-frameshifting indels and aligns at 57%25 coverage compared to this genomic sequence;end_range=227776,.;exception=annotated by transcript or proteomic data;gbkey=mRNA;gene=PCDH11Y;partial=true;product=protocadherin 11 Y-linked%…
LBHZ02000087.1	BestRefSeq	exon	233874	234075	.	+	.	ID=id396;Parent=rna63;Dbxref=GeneID:83259,Genbank:NM_032973.2,HGNC:HGNC:15813,HPRD:11847,MIM:400022;Note=The RefSeq transcript has 55 substitutions%2C 1 frameshift%2C 9 non-frameshifting indels and aligns at 57%25 coverage compared to this genomic sequence;exception=annotated by transcript or proteomic data;gbkey=mRNA;gene=PCDH11Y;partial=true;product=protocadherin 11 Y-linked%2C transcript varia…
LBHZ02000087.1	BestRefSeq	exon	312545	312568	.	+	.	ID=id397;Parent=rna63;Dbxref=GeneID:83259,Genbank:NM_032973.2,HGNC:HGNC:15813,HPRD:11847,MIM:400022;Note=The RefSeq transcript has 55 substitutions%2C 1 frameshift%2C 9 non-frameshifting indels and aligns at 57%25 coverage compared to this genomic sequence;exception=annotated by transcript or proteomic data;gbkey=mRNA;gene=PCDH11Y;partial=true;product=protocadherin 11 Y-linked%2C transcript varia…
LBHZ02000087.1	BestRefSeq	exon	462451	467415	.	+	.	ID=id398;Parent=rna63;Dbxref=GeneID:83259,Genbank:NM_032973.2,HGNC:HGNC:15813,HPRD:11847,MIM:400022;Note=The RefSeq transcript has 55 substitutions%2C 1 frameshift%2C 9 non-frameshifting indels and aligns at 57%25 coverage compared to this genomic sequence;exception=annotated by transcript or proteomic data;gbkey=mRNA;gene=PCDH11Y;partial=true;product=protocadherin 11 Y-linked%2C transcript varia…
LBHZ02000087.1	BestRefSeq	CDS	227749	227776	.	+	0	ID=cds43;Parent=rna63;Dbxref=GeneID:83259,Genbank:NP_116755.1,HGNC:HGNC:15813,HPRD:11847,MIM:400022;Name=NP_116755.1;Note=isoform c precursor is encoded by transcript variant c%3B The RefSeq protein has 10 substitutions%2C 1 frameshift%2C 1 non-frameshifting indel and aligns at 22%25 coverage compared to this genomic sequence;end_range=227776,.;exception=annotated by transcript or proteomic data;…
LBHZ02000087.1	BestRefSeq	CDS	233874	234075	.	+	2	ID=cds43;Parent=rna63;Dbxref=GeneID:83259,Genbank:NP_116755.1,HGNC:HGNC:15813,HPRD:11847,MIM:400022;Name=NP_116755.1;Note=isoform c precursor is encoded by transcript variant c%3B The RefSeq protein has 10 substitutions%2C 1 frameshift%2C 1 non-frameshifting indel and aligns at 22%25 coverage compared to this genomic sequence;exception=annotated by transcript or proteomic data;gbkey=CDS;gene=PCDH…
LBHZ02000087.1	BestRefSeq	CDS	312545	312568	.	+	1	ID=cds43;Parent=rna63;Dbxref=GeneID:83259,Genbank:NP_116755.1,HGNC:HGNC:15813,HPRD:11847,MIM:400022;Name=NP_116755.1;Note=isoform c precursor is encoded by transcript variant c%3B The RefSeq protein has 10 substitutions%2C 1 frameshift%2C 1 non-frameshifting indel and aligns at 22%25 coverage compared to this genomic sequence;exception=annotated by transcript or proteomic data;gbkey=CDS;gene=PCDH…
LBHZ02000087.1	BestRefSeq	CDS	462451	463121	.	+	1	ID=cds43;Parent=rna63;Dbxref=GeneID:83259,Genbank:NP_116755.1,HGNC:HGNC:15813,HPRD:11847,MIM:400022;Name=NP_116755.1;Note=isoform c precursor is encoded by transcript variant c%3B The RefSeq protein has 10 substitutions%2C 1 frameshift%2C 1 non-frameshifting indel and aligns at 22%25 coverage compared to this genomic sequence;exception=annotated by transcript or proteomic data;gbkey=CDS;gene=PCDH…
###
LBHZ02000093.1	BestRefSeq	gene	2696182	2709495	.	-	.	ID=gene64;Dbxref=GeneID:441457,HGNC:HGNC:23449;Name=NUTM2G;description=NUT family member 2G;gbkey=Gene;gene=NUTM2G;gene_synonym=FAM22G,NUTMG
LBHZ02000093.1	BestRefSeq	mRNA	2696182	2709495	.	-	.	ID=rna64;Parent=gene64;Dbxref=GeneID:441457,Genbank:NM_001045477.2,HGNC:HGNC:23449;Name=gi|282721025;Note=The RefSeq transcript has 19 substitutions compared to this genomic sequence;exception=annotated by transcript or proteomic data;gbkey=mRNA;gene=NUTM2G;product=NUT family member 2G%2C transcript variant 1;transcript_id=gi|282721025
LBHZ02000093.1	BestRefSeq	exon	2709459	2709495	.	-	.	ID=id399;Parent=rna64;Dbxref=GeneID:441457,Genbank:NM_001045477.2,HGNC:HGNC:23449;Note=The RefSeq transcript has 19 substitutions compared to this genomic sequence;exception=annotated by transcript or proteomic data;gbkey=mRNA;gene=NUTM2G;product=NUT family member 2G%2C transcript variant 1;transcript_id=gi|282721025
LBHZ02000093.1	BestRefSeq	exon	2706096	2706792	.	-	.	ID=id400;Parent=rna64;Dbxref=GeneID:441457,Genbank:NM_001045477.2,HGNC:HGNC:23449;Note=The RefSeq transcript has 19 substitutions compared to this genomic sequence;exception=annotated by transcript or proteomic data;gbkey=mRNA;gene=NUTM2G;product=NUT family member 2G%2C transcript variant 1;transcript_id=gi|282721025
LBHZ02000093.1	BestRefSeq	exon	2703057	2703185	.	-	.	ID=id401;Parent=rna64;Dbxref=GeneID:441457,Genbank:NM_001045477.2,HGNC:HGNC:23449;Note=The RefSeq transcript has 19 substitutions compared to this genomic sequence;exception=annotated by transcript or proteomic data;gbkey=mRNA;gene=NUTM2G;product=NUT family member 2G%2C transcript variant 1;transcript_id=gi|282721025
LBHZ02000093.1	BestRefSeq	exon	2701949	2702088	.	-	.	ID=id402;Parent=rna64;Dbxref=GeneID:441457,Genbank:NM_001045477.2,HGNC:HGNC:23449;Note=The RefSeq transcript has 19 substitutions compared to this genomic sequence;exception=annotated by transcript or proteomic data;gbkey=mRNA;gene=NUTM2G;product=NUT family member 2G%2C transcript variant 1;transcript_id=gi|282721025
LBHZ02000093.1	BestRefSeq	exon	2701347	2701449	.	-	.	ID=id403;Parent=rna64;Dbxref=GeneID:441457,Genbank:NM_001045477.2,HGNC:HGNC:23449;Note=The RefSeq transcript has 19 substitutions compared to this genomic sequence;exception=annotated by transcript or proteomic data;gbkey=mRNA;gene=NUTM2G;product=NUT family member 2G%2C transcript variant 1;transcript_id=gi|282721025
LBHZ02000093.1	BestRefSeq	exon	2701064	2701301	.	-	.	ID=id404;Parent=rna64;Dbxref=GeneID:441457,Genbank:NM_001045477.2,HGNC:HGNC:23449;Note=The RefSeq transcript has 19 substitutions compared to this genomic sequence;exception=annotated by transcript or proteomic data;gbkey=mRNA;gene=NUTM2G;product=NUT family member 2G%2C transcript variant 1;transcript_id=gi|282721025
LBHZ02000093.1	BestRefSeq	exon	2700468	2700584	.	-	.	ID=id405;Parent=rna64;Dbxref=GeneID:441457,Genbank:NM_001045477.2,HGNC:HGNC:23449;Note=The RefSeq transcript has 19 substitutions compared to this genomic sequence;exception=annotated by transcript or proteomic data;gbkey=mRNA;gene=NUTM2G;product=NUT family member 2G%2C transcript variant 1;transcript_id=gi|282721025
LBHZ02000093.1	BestRefSeq	exon	2696182	2698914	.	-	.	ID=id406;Parent=rna64;Dbxref=GeneID:441457,Genbank:NM_001045477.2,HGNC:HGNC:23449;Note=The RefSeq transcript has 19 substitutions compared to this genomic sequence;exception=annotated by transcript or proteomic data;gbkey=mRNA;gene=NUTM2G;product=NUT family member 2G%2C transcript variant 1;transcript_id=gi|282721025
LBHZ02000093.1	BestRefSeq	CDS	2709459	2709474	.	-	0	ID=cds44;Parent=rna64;Dbxref=GeneID:441457,Genbank:NP_001038942.1,HGNC:HGNC:23449;Name=NP_001038942.1;Note=isoform 1 is encoded by transcript variant 1%3B The RefSeq protein has 6 substitutions compared to this genomic sequence;exception=annotated by transcript or proteomic data;gbkey=CDS;gene=NUTM2G;product=NUT family member 2G isoform 1;protein_id=NP_001038942.1
LBHZ02000093.1	BestRefSeq	CDS	2706096	2706792	.	-	2	ID=cds44;Parent=rna64;Dbxref=GeneID:441457,Genbank:NP_001038942.1,HGNC:HGNC:23449;Name=NP_001038942.1;Note=isoform 1 is encoded by transcript variant 1%3B The RefSeq protein has 6 substitutions compared to this genomic sequence;exception=annotated by transcript or proteomic data;gbkey=CDS;gene=NUTM2G;product=NUT family member 2G isoform 1;protein_id=NP_001038942.1
LBHZ02000093.1	BestRefSeq	CDS	2703057	2703185	.	-	1	ID=cds44;Parent=rna64;Dbxref=GeneID:441457,Genbank:NP_001038942.1,HGNC:HGNC:23449;Name=NP_001038942.1;Note=isoform 1 is encoded by transcript variant 1%3B The RefSeq protein has 6 substitutions compared to this genomic sequence;exception=annotated by transcript or proteomic data;gbkey=CDS;gene=NUTM2G;product=NUT family member 2G isoform 1;protein_id=NP_001038942.1
LBHZ02000093.1	BestRefSeq	CDS	2701949	2702088	.	-	1	ID=cds44;Parent=rna64;Dbxref=GeneID:441457,Genbank:NP_001038942.1,HGNC:HGNC:23449;Name=NP_001038942.1;Note=isoform 1 is encoded by transcript variant 1%3B The RefSeq protein has 6 substitutions compared to this genomic sequence;exception=annotated by transcript or proteomic data;gbkey=CDS;gene=NUTM2G;product=NUT family member 2G isoform 1;protein_id=NP_001038942.1
LBHZ02000093.1	BestRefSeq	CDS	2701347	2701449	.	-	2	ID=cds44;Parent=rna64;Dbxref=GeneID:441457,Genbank:NP_001038942.1,HGNC:HGNC:23449;Name=NP_001038942.1;Note=isoform 1 is encoded by transcript variant 1%3B The RefSeq protein has 6 substitutions compared to this genomic sequence;exception=annotated by transcript or proteomic data;gbkey=CDS;gene=NUTM2G;product=NUT family member 2G isoform 1;protein_id=NP_001038942.1
LBHZ02000093.1	BestRefSeq	CDS	2701064	2701301	.	-	1	ID=cds44;Parent=rna64;Dbxref=GeneID:441457,Genbank:NP_001038942.1,HGNC:HGNC:23449;Name=NP_001038942.1;Note=isoform 1 is encoded by transcript variant 1%3B The RefSeq protein has 6 substitutions compared to this genomic sequence;exception=annotated by transcript or proteomic data;gbkey=CDS;gene=NUTM2G;product=NUT family member 2G isoform 1;protein_id=NP_001038942.1
LBHZ02000093.1	BestRefSeq	CDS	2700468	2700584	.	-	0	ID=cds44;Parent=rna64;Dbxref=GeneID:441457,Genbank:NP_001038942.1,HGNC:HGNC:23449;Name=NP_001038942.1;Note=isoform 1 is encoded by transcript variant 1%3B The RefSeq protein has 6 substitutions compared to this genomic sequence;exception=annotated by transcript or proteomic data;gbkey=CDS;gene=NUTM2G;product=NUT family member 2G isoform 1;protein_id=NP_001038942.1
LBHZ02000093.1	BestRefSeq	CDS	2698876	2698914	.	-	0	ID=cds44;Parent=rna64;Dbxref=GeneID:441457,Genbank:NP_001038942.1,HGNC:HGNC:23449;Name=NP_001038942.1;Note=isoform 1 is encoded by transcript variant 1%3B The RefSeq protein has 6 substitutions compared to this genomic sequence;exception=annotated by transcript or proteomic data;gbkey=CDS;gene=NUTM2G;product=NUT family member 2G isoform 1;protein_id=NP_001038942.1
LBHZ02000093.1	BestRefSeq	gene	2699054	2709495	.	-	.	ID=gene65;Dbxref=GeneID:54754,HGNC:HGNC:23450;Name=NUTM2F;description=NUT family member 2F;gbkey=Gene;gene=NUTM2F;gene_synonym=FAM22F,NUTMF
LBHZ02000093.1	BestRefSeq	mRNA	2699054	2709495	.	-	.	ID=rna65;Parent=gene65;Dbxref=GeneID:54754,Genbank:NM_017561.1,HGNC:HGNC:23450;Name=gi|148806873;Note=The RefSeq transcript has 3 substitutions%2C 1 non-frameshifting indel compared to this genomic sequence;exception=annotated by transcript or proteomic data;gbkey=mRNA;gene=NUTM2F;product=NUT family member 2F;transcript_id=gi|148806873
LBHZ02000093.1	BestRefSeq	exon	2709459	2709495	.	-	.	ID=id407;Parent=rna65;Dbxref=GeneID:54754,Genbank:NM_017561.1,HGNC:HGNC:23450;Note=The RefSeq transcript has 3 substitutions%2C 1 non-frameshifting indel compared to this genomic sequence;exception=annotated by transcript or proteomic data;gbkey=mRNA;gene=NUTM2F;product=NUT family member 2F;transcript_id=gi|148806873
LBHZ02000093.1	BestRefSeq	exon	2706096	2706792	.	-	.	ID=id408;Parent=rna65;Dbxref=GeneID:54754,Genbank:NM_017561.1,HGNC:HGNC:23450;Note=The RefSeq transcript has 3 substitutions%2C 1 non-frameshifting indel compared to this genomic sequence;exception=annotated by transcript or proteomic data;gbkey=mRNA;gene=NUTM2F;product=NUT family member 2F;transcript_id=gi|148806873
LBHZ02000093.1	BestRefSeq	exon	2703057	2703185	.	-	.	ID=id409;Parent=rna65;Dbxref=GeneID:54754,Genbank:NM_017561.1,HGNC:HGNC:23450;Note=The RefSeq transcript has 3 substitutions%2C 1 non-frameshifting indel compared to this genomic sequence;exception=annotated by transcript or proteomic data;gbkey=mRNA;gene=NUTM2F;product=NUT family member 2F;transcript_id=gi|148806873
LBHZ02000093.1	BestRefSeq	exon	2701949	2702088	.	-	.	ID=id410;Parent=rna65;Dbxref=GeneID:54754,Genbank:NM_017561.1,HGNC:HGNC:23450;Note=The RefSeq transcript has 3 substitutions%2C 1 non-frameshifting indel compared to this genomic sequence;exception=annotated by transcript or proteomic data;gbkey=mRNA;gene=NUTM2F;product=NUT family member 2F;transcript_id=gi|148806873
LBHZ02000093.1	BestRefSeq	exon	2701064	2701449	.	-	.	ID=id411;Parent=rna65;Dbxref=GeneID:54754,Genbank:NM_017561.1,HGNC:HGNC:23450;Note=The RefSeq transcript has 3 substitutions%2C 1 non-frameshifting indel compared to this genomic sequence;exception=annotated by transcript or proteomic data;gbkey=mRNA;gene=NUTM2F;product=NUT family member 2F;transcript_id=gi|148806873
LBHZ02000093.1	BestRefSeq	exon	2700468	2700584	.	-	.	ID=id412;Parent=rna65;Dbxref=GeneID:54754,Genbank:NM_017561.1,HGNC:HGNC:23450;Note=The RefSeq transcript has 3 substitutions%2C 1 non-frameshifting indel compared to this genomic sequence;exception=annotated by transcript or proteomic data;gbkey=mRNA;gene=NUTM2F;product=NUT family member 2F;transcript_id=gi|148806873
LBHZ02000093.1	BestRefSeq	exon	2699054	2700105	.	-	.	ID=id413;Parent=rna65;Dbxref=GeneID:54754,Genbank:NM_017561.1,HGNC:HGNC:23450;Note=The RefSeq transcript has 3 substitutions%2C 1 non-frameshifting indel compared to this genomic sequence;exception=annotated by transcript or proteomic data;gbkey=mRNA;gene=NUTM2F;product=NUT family member 2F;transcript_id=gi|148806873
LBHZ02000093.1	BestRefSeq	CDS	2709459	2709474	.	-	0	ID=cds45;Parent=rna65;Dbxref=GeneID:54754,Genbank:NP_060031.1,HGNC:HGNC:23450;Name=NP_060031.1;Note=The RefSeq protein has 2 substitutions%2C 1 non-frameshifting indel compared to this genomic sequence;exception=annotated by transcript or proteomic data;gbkey=CDS;gene=NUTM2F;product=NUT family member 2F;protein_id=NP_060031.1
LBHZ02000093.1	BestRefSeq	CDS	2706096	2706792	.	-	2	ID=cds45;Parent=rna65;Dbxref=GeneID:54754,Genbank:NP_060031.1,HGNC:HGNC:23450;Name=NP_060031.1;Note=The RefSeq protein has 2 substitutions%2C 1 non-frameshifting indel compared to this genomic sequence;exception=annotated by transcript or proteomic data;gbkey=CDS;gene=NUTM2F;product=NUT family member 2F;protein_id=NP_060031.1
LBHZ02000093.1	BestRefSeq	CDS	2703057	2703185	.	-	1	ID=cds45;Parent=rna65;Dbxref=GeneID:54754,Genbank:NP_060031.1,HGNC:HGNC:23450;Name=NP_060031.1;Note=The RefSeq protein has 2 substitutions%2C 1 non-frameshifting indel compared to this genomic sequence;exception=annotated by transcript or proteomic data;gbkey=CDS;gene=NUTM2F;product=NUT family member 2F;protein_id=NP_060031.1
LBHZ02000093.1	BestRefSeq	CDS	2701949	2702088	.	-	1	ID=cds45;Parent=rna65;Dbxref=GeneID:54754,Genbank:NP_060031.1,HGNC:HGNC:23450;Name=NP_060031.1;Note=The RefSeq protein has 2 substitutions%2C 1 non-frameshifting indel compared to this genomic sequence;exception=annotated by transcript or proteomic data;gbkey=CDS;gene=NUTM2F;product=NUT family member 2F;protein_id=NP_060031.1
LBHZ02000093.1	BestRefSeq	CDS	2701064	2701449	.	-	2	ID=cds45;Parent=rna65;Dbxref=GeneID:54754,Genbank:NP_060031.1,HGNC:HGNC:23450;Name=NP_060031.1;Note=The RefSeq protein has 2 substitutions%2C 1 non-frameshifting indel compared to this genomic sequence;exception=annotated by transcript or proteomic data;gbkey=CDS;gene=NUTM2F;product=NUT family member 2F;protein_id=NP_060031.1
LBHZ02000093.1	BestRefSeq	CDS	2700468	2700584	.	-	0	ID=cds45;Parent=rna65;Dbxref=GeneID:54754,Genbank:NP_060031.1,HGNC:HGNC:23450;Name=NP_060031.1;Note=The RefSeq protein has 2 substitutions%2C 1 non-frameshifting indel compared to this genomic sequence;exception=annotated by transcript or proteomic data;gbkey=CDS;gene=NUTM2F;product=NUT family member 2F;protein_id=NP_060031.1
LBHZ02000093.1	BestRefSeq	CDS	2699323	2700105	.	-	0	ID=cds45;Parent=rna65;Dbxref=GeneID:54754,Genbank:NP_060031.1,HGNC:HGNC:23450;Name=NP_060031.1;Note=The RefSeq protein has 2 substitutions%2C 1 non-frameshifting indel compared to this genomic sequence;exception=annotated by transcript or proteomic data;gbkey=CDS;gene=NUTM2F;product=NUT family member 2F;protein_id=NP_060031.1
###
LBHZ02000093.1	BestRefSeq	gene	2696182	2709495	.	-	.	ID=gene66;Dbxref=GeneID:441457,HGNC:HGNC:23449;Name=NUTM2G;description=NUT family member 2G;gbkey=Gene;gene=NUTM2G;gene_synonym=FAM22G,NUTMG
LBHZ02000093.1	BestRefSeq	gene	2699054	2709495	.	-	.	ID=gene67;Dbxref=GeneID:54754,HGNC:HGNC:23450;Name=NUTM2F;description=NUT family member 2F;gbkey=Gene;gene=NUTM2F;gene_synonym=FAM22F,NUTMF
LBHZ02000093.1	BestRefSeq	mRNA	2699054	2709495	.	-	.	ID=rna66;Parent=gene67;Dbxref=GeneID:441457,Genbank:NM_001170741.1,GeneID:54754,HGNC:HGNC:23450;Name=gi|282721026;Note=The RefSeq transcript has 14 substitutions%2C 1 non-frameshifting indel compared to this genomic sequence;exception=annotated by transcript or proteomic data;gbkey=mRNA;gene=NUTM2F;product=NUT family member 2G%2C transcript variant 2;transcript_id=gi|282721026
LBHZ02000093.1	BestRefSeq	exon	2709459	2709495	.	-	.	ID=id414;Parent=rna66;Dbxref=GeneID:441457,Genbank:NM_001170741.1,GeneID:54754,HGNC:HGNC:23450;Note=The RefSeq transcript has 14 substitutions%2C 1 non-frameshifting indel compared to this genomic sequence;exception=annotated by transcript or proteomic data;gbkey=mRNA;gene=NUTM2F;product=NUT family member 2G%2C transcript variant 2;transcript_id=gi|282721026
LBHZ02000093.1	BestRefSeq	exon	2706096	2706792	.	-	.	ID=id415;Parent=rna66;Dbxref=GeneID:441457,Genbank:NM_001170741.1,GeneID:54754,HGNC:HGNC:23450;Note=The RefSeq transcript has 14 substitutions%2C 1 non-frameshifting indel compared to this genomic sequence;exception=annotated by transcript or proteomic data;gbkey=mRNA;gene=NUTM2F;product=NUT family member 2G%2C transcript variant 2;transcript_id=gi|282721026
LBHZ02000093.1	BestRefSeq	exon	2703057	2703185	.	-	.	ID=id416;Parent=rna66;Dbxref=GeneID:441457,Genbank:NM_001170741.1,GeneID:54754,HGNC:HGNC:23450;Note=The RefSeq transcript has 14 substitutions%2C 1 non-frameshifting indel compared to this genomic sequence;exception=annotated by transcript or proteomic data;gbkey=mRNA;gene=NUTM2F;product=NUT family member 2G%2C transcript variant 2;transcript_id=gi|282721026
LBHZ02000093.1	BestRefSeq	exon	2701949	2702088	.	-	.	ID=id417;Parent=rna66;Dbxref=GeneID:441457,Genbank:NM_001170741.1,GeneID:54754,HGNC:HGNC:23450;Note=The RefSeq transcript has 14 substitutions%2C 1 non-frameshifting indel compared to this genomic sequence;exception=annotated by transcript or proteomic data;gbkey=mRNA;gene=NUTM2F;product=NUT family member 2G%2C transcript variant 2;transcript_id=gi|282721026
LBHZ02000093.1	BestRefSeq	exon	2701347	2701449	.	-	.	ID=id418;Parent=rna66;Dbxref=GeneID:441457,Genbank:NM_001170741.1,GeneID:54754,HGNC:HGNC:23450;Note=The RefSeq transcript has 14 substitutions%2C 1 non-frameshifting indel compared to this genomic sequence;exception=annotated by transcript or proteomic data;gbkey=mRNA;gene=NUTM2F;product=NUT family member 2G%2C transcript variant 2;transcript_id=gi|282721026
LBHZ02000093.1	BestRefSeq	exon	2701064	2701301	.	-	.	ID=id419;Parent=rna66;Dbxref=GeneID:441457,Genbank:NM_001170741.1,GeneID:54754,HGNC:HGNC:23450;Note=The RefSeq transcript has 14 substitutions%2C 1 non-frameshifting indel compared to this genomic sequence;exception=annotated by transcript or proteomic data;gbkey=mRNA;gene=NUTM2F;product=NUT family member 2G%2C transcript variant 2;transcript_id=gi|282721026
LBHZ02000093.1	BestRefSeq	exon	2700468	2700584	.	-	.	ID=id420;Parent=rna66;Dbxref=GeneID:441457,Genbank:NM_001170741.1,GeneID:54754,HGNC:HGNC:23450;Note=The RefSeq transcript has 14 substitutions%2C 1 non-frameshifting indel compared to this genomic sequence;exception=annotated by transcript or proteomic data;gbkey=mRNA;gene=NUTM2F;product=NUT family member 2G%2C transcript variant 2;transcript_id=gi|282721026
LBHZ02000093.1	BestRefSeq	exon	2699054	2700105	.	-	.	ID=id421;Parent=rna66;Dbxref=GeneID:441457,Genbank:NM_001170741.1,GeneID:54754,HGNC:HGNC:23450;Note=The RefSeq transcript has 14 substitutions%2C 1 non-frameshifting indel compared to this genomic sequence;exception=annotated by transcript or proteomic data;gbkey=mRNA;gene=NUTM2F;product=NUT family member 2G%2C transcript variant 2;transcript_id=gi|282721026
LBHZ02000093.1	BestRefSeq	mRNA	2699054	2709495	.	-	.	ID=rna67;Parent=gene67;Dbxref=GeneID:54754,Genbank:NM_017561.1,HGNC:HGNC:23450;Name=gi|148806873;Note=The RefSeq transcript has 3 substitutions%2C 1 non-frameshifting indel compared to this genomic sequence;exception=annotated by transcript or proteomic data;gbkey=mRNA;gene=NUTM2F;product=NUT family member 2F;transcript_id=gi|148806873
LBHZ02000093.1	BestRefSeq	exon	2709459	2709495	.	-	.	ID=id422;Parent=rna67;Dbxref=GeneID:54754,Genbank:NM_017561.1,HGNC:HGNC:23450;Note=The RefSeq transcript has 3 substitutions%2C 1 non-frameshifting indel compared to this genomic sequence;exception=annotated by transcript or proteomic data;gbkey=mRNA;gene=NUTM2F;product=NUT family member 2F;transcript_id=gi|148806873
LBHZ02000093.1	BestRefSeq	exon	2706096	2706792	.	-	.	ID=id423;Parent=rna67;Dbxref=GeneID:54754,Genbank:NM_017561.1,HGNC:HGNC:23450;Note=The RefSeq transcript has 3 substitutions%2C 1 non-frameshifting indel compared to this genomic sequence;exception=annotated by transcript or proteomic data;gbkey=mRNA;gene=NUTM2F;product=NUT family member 2F;transcript_id=gi|148806873
LBHZ02000093.1	BestRefSeq	exon	2703057	2703185	.	-	.	ID=id424;Parent=rna67;Dbxref=GeneID:54754,Genbank:NM_017561.1,HGNC:HGNC:23450;Note=The RefSeq transcript has 3 substitutions%2C 1 non-frameshifting indel compared to this genomic sequence;exception=annotated by transcript or proteomic data;gbkey=mRNA;gene=NUTM2F;product=NUT family member 2F;transcript_id=gi|148806873
LBHZ02000093.1	BestRefSeq	exon	2701949	2702088	.	-	.	ID=id425;Parent=rna67;Dbxref=GeneID:54754,Genbank:NM_017561.1,HGNC:HGNC:23450;Note=The RefSeq transcript has 3 substitutions%2C 1 non-frameshifting indel compared to this genomic sequence;exception=annotated by transcript or proteomic data;gbkey=mRNA;gene=NUTM2F;product=NUT family member 2F;transcript_id=gi|148806873
LBHZ02000093.1	BestRefSeq	exon	2701064	2701449	.	-	.	ID=id426;Parent=rna67;Dbxref=GeneID:54754,Genbank:NM_017561.1,HGNC:HGNC:23450;Note=The RefSeq transcript has 3 substitutions%2C 1 non-frameshifting indel compared to this genomic sequence;exception=annotated by transcript or proteomic data;gbkey=mRNA;gene=NUTM2F;product=NUT family member 2F;transcript_id=gi|148806873
LBHZ02000093.1	BestRefSeq	exon	2700468	2700584	.	-	.	ID=id427;Parent=rna67;Dbxref=GeneID:54754,Genbank:NM_017561.1,HGNC:HGNC:23450;Note=The RefSeq transcript has 3 substitutions%2C 1 non-frameshifting indel compared to this genomic sequence;exception=annotated by transcript or proteomic data;gbkey=mRNA;gene=NUTM2F;product=NUT family member 2F;transcript_id=gi|148806873
LBHZ02000093.1	BestRefSeq	exon	2699054	2700105	.	-	.	ID=id428;Parent=rna67;Dbxref=GeneID:54754,Genbank:NM_017561.1,HGNC:HGNC:23450;Note=The RefSeq transcript has 3 substitutions%2C 1 non-frameshifting indel compared to this genomic sequence;exception=annotated by transcript or proteomic data;gbkey=mRNA;gene=NUTM2F;product=NUT family member 2F;transcript_id=gi|148806873
LBHZ02000093.1	BestRefSeq	CDS	2709459	2709474	.	-	0	ID=cds46;Parent=rna66;Dbxref=GeneID:441457,Genbank:NP_001164212.1,GeneID:54754,HGNC:HGNC:23450;Name=NP_001164212.1;Note=isoform 2 is encoded by transcript variant 2%3B The RefSeq protein has 7 substitutions%2C 1 non-frameshifting indel compared to this genomic sequence;exception=annotated by transcript or proteomic data;gbkey=CDS;gene=NUTM2F;product=NUT family member 2G isoform 2;protein_id=NP_00…
LBHZ02000093.1	BestRefSeq	CDS	2706096	2706792	.	-	2	ID=cds46;Parent=rna66;Dbxref=GeneID:441457,Genbank:NP_001164212.1,GeneID:54754,HGNC:HGNC:23450;Name=NP_001164212.1;Note=isoform 2 is encoded by transcript variant 2%3B The RefSeq protein has 7 substitutions%2C 1 non-frameshifting indel compared to this genomic sequence;exception=annotated by transcript or proteomic data;gbkey=CDS;gene=NUTM2F;product=NUT family member 2G isoform 2;protein_id=NP_00…
LBHZ02000093.1	BestRefSeq	CDS	2703057	2703185	.	-	1	ID=cds46;Parent=rna66;Dbxref=GeneID:441457,Genbank:NP_001164212.1,GeneID:54754,HGNC:HGNC:23450;Name=NP_001164212.1;Note=isoform 2 is encoded by transcript variant 2%3B The RefSeq protein has 7 substitutions%2C 1 non-frameshifting indel compared to this genomic sequence;exception=annotated by transcript or proteomic data;gbkey=CDS;gene=NUTM2F;product=NUT family member 2G isoform 2;protein_id=NP_00…
LBHZ02000093.1	BestRefSeq	CDS	2701949	2702088	.	-	1	ID=cds46;Parent=rna66;Dbxref=GeneID:441457,Genbank:NP_001164212.1,GeneID:54754,HGNC:HGNC:23450;Name=NP_001164212.1;Note=isoform 2 is encoded by transcript variant 2%3B The RefSeq protein has 7 substitutions%2C 1 non-frameshifting indel compared to this genomic sequence;exception=annotated by transcript or proteomic data;gbkey=CDS;gene=NUTM2F;product=NUT family member 2G isoform 2;protein_id=NP_00…
LBHZ02000093.1	BestRefSeq	CDS	2701347	2701449	.	-	2	ID=cds46;Parent=rna66;Dbxref=GeneID:441457,Genbank:NP_001164212.1,GeneID:54754,HGNC:HGNC:23450;Name=NP_001164212.1;Note=isoform 2 is encoded by transcript variant 2%3B The RefSeq protein has 7 substitutions%2C 1 non-frameshifting indel compared to this genomic sequence;exception=annotated by transcript or proteomic data;gbkey=CDS;gene=NUTM2F;product=NUT family member 2G isoform 2;protein_id=NP_00…
LBHZ02000093.1	BestRefSeq	CDS	2701064	2701301	.	-	1	ID=cds46;Parent=rna66;Dbxref=GeneID:441457,Genbank:NP_001164212.1,GeneID:54754,HGNC:HGNC:23450;Name=NP_001164212.1;Note=isoform 2 is encoded by transcript variant 2%3B The RefSeq protein has 7 substitutions%2C 1 non-frameshifting indel compared to this genomic sequence;exception=annotated by transcript or proteomic data;gbkey=CDS;gene=NUTM2F;product=NUT family member 2G isoform 2;protein_id=NP_00…
LBHZ02000093.1	BestRefSeq	CDS	2700468	2700584	.	-	0	ID=cds46;Parent=rna66;Dbxref=GeneID:441457,Genbank:NP_001164212.1,GeneID:54754,HGNC:HGNC:23450;Name=NP_001164212.1;Note=isoform 2 is encoded by transcript variant 2%3B The RefSeq protein has 7 substitutions%2C 1 non-frameshifting indel compared to this genomic sequence;exception=annotated by transcript or proteomic data;gbkey=CDS;gene=NUTM2F;product=NUT family member 2G isoform 2;protein_id=NP_00…
LBHZ02000093.1	BestRefSeq	CDS	2699323	2700105	.	-	0	ID=cds46;Parent=rna66;Dbxref=GeneID:441457,Genbank:NP_001164212.1,GeneID:54754,HGNC:HGNC:23450;Name=NP_001164212.1;Note=isoform 2 is encoded by transcript variant 2%3B The RefSeq protein has 7 substitutions%2C 1 non-frameshifting indel compared to this genomic sequence;exception=annotated by transcript or proteomic data;gbkey=CDS;gene=NUTM2F;product=NUT family member 2G isoform 2;protein_id=NP_00…
LBHZ02000093.1	BestRefSeq	CDS	2709459	2709474	.	-	0	ID=cds47;Parent=rna67;Dbxref=GeneID:54754,Genbank:NP_060031.1,HGNC:HGNC:23450;Name=NP_060031.1;Note=The RefSeq protein has 2 substitutions%2C 1 non-frameshifting indel compared to this genomic sequence;exception=annotated by transcript or proteomic data;gbkey=CDS;gene=NUTM2F;product=NUT family member 2F;protein_id=NP_060031.1
LBHZ02000093.1	BestRefSeq	CDS	2706096	2706792	.	-	2	ID=cds47;Parent=rna67;Dbxref=GeneID:54754,Genbank:NP_060031.1,HGNC:HGNC:23450;Name=NP_060031.1;Note=The RefSeq protein has 2 substitutions%2C 1 non-frameshifting indel compared to this genomic sequence;exception=annotated by transcript or proteomic data;gbkey=CDS;gene=NUTM2F;product=NUT family member 2F;protein_id=NP_060031.1
LBHZ02000093.1	BestRefSeq	CDS	2703057	2703185	.	-	1	ID=cds47;Parent=rna67;Dbxref=GeneID:54754,Genbank:NP_060031.1,HGNC:HGNC:23450;Name=NP_060031.1;Note=The RefSeq protein has 2 substitutions%2C 1 non-frameshifting indel compared to this genomic sequence;exception=annotated by transcript or proteomic data;gbkey=CDS;gene=NUTM2F;product=NUT family member 2F;protein_id=NP_060031.1
LBHZ02000093.1	BestRefSeq	CDS	2701949	2702088	.	-	1	ID=cds47;Parent=rna67;Dbxref=GeneID:54754,Genbank:NP_060031.1,HGNC:HGNC:23450;Name=NP_060031.1;Note=The RefSeq protein has 2 substitutions%2C 1 non-frameshifting indel compared to this genomic sequence;exception=annotated by transcript or proteomic data;gbkey=CDS;gene=NUTM2F;product=NUT family member 2F;protein_id=NP_060031.1
LBHZ02000093.1	BestRefSeq	CDS	2701064	2701449	.	-	2	ID=cds47;Parent=rna67;Dbxref=GeneID:54754,Genbank:NP_060031.1,HGNC:HGNC:23450;Name=NP_060031.1;Note=The RefSeq protein has 2 substitutions%2C 1 non-frameshifting indel compared to this genomic sequence;exception=annotated by transcript or proteomic data;gbkey=CDS;gene=NUTM2F;product=NUT family member 2F;protein_id=NP_060031.1
LBHZ02000093.1	BestRefSeq	CDS	2700468	2700584	.	-	0	ID=cds47;Parent=rna67;Dbxref=GeneID:54754,Genbank:NP_060031.1,HGNC:HGNC:23450;Name=NP_060031.1;Note=The RefSeq protein has 2 substitutions%2C 1 non-frameshifting indel compared to this genomic sequence;exception=annotated by transcript or proteomic data;gbkey=CDS;gene=NUTM2F;product=NUT family member 2F;protein_id=NP_060031.1
LBHZ02000093.1	BestRefSeq	CDS	2699323	2700105	.	-	0	ID=cds47;Parent=rna67;Dbxref=GeneID:54754,Genbank:NP_060031.1,HGNC:HGNC:23450;Name=NP_060031.1;Note=The RefSeq protein has 2 substitutions%2C 1 non-frameshifting indel compared to this genomic sequence;exception=annotated by transcript or proteomic data;gbkey=CDS;gene=NUTM2F;product=NUT family member 2F;protein_id=NP_060031.1
###
LBHZ02000094.1	BestRefSeq	gene	9618829	9631654	.	+	.	ID=gene68;Dbxref=GeneID:497190,HGNC:HGNC:33849,MIM:616572;Name=CLEC18B;description=C-type lectin domain family 18%2C member B;gbkey=Gene;gene=CLEC18B;gene_synonym=MRCL2
LBHZ02000094.1	BestRefSeq	mRNA	9618829	9631654	.	+	.	ID=rna68;Parent=gene68;Dbxref=GeneID:497190,Genbank:NM_001011880.2,HGNC:HGNC:33849,MIM:616572;Name=gi|194018450;Note=The RefSeq transcript has 3 substitutions compared to this genomic sequence;exception=annotated by transcript or proteomic data;gbkey=mRNA;gene=CLEC18B;product=C-type lectin domain family 18%2C member B;transcript_id=gi|194018450
LBHZ02000094.1	BestRefSeq	exon	9618829	9619152	.	+	.	ID=id429;Parent=rna68;Dbxref=GeneID:497190,Genbank:NM_001011880.2,HGNC:HGNC:33849,MIM:616572;Note=The RefSeq transcript has 3 substitutions compared to this genomic sequence;exception=annotated by transcript or proteomic data;gbkey=mRNA;gene=CLEC18B;product=C-type lectin domain family 18%2C member B;transcript_id=gi|194018450
LBHZ02000094.1	BestRefSeq	exon	9619697	9619788	.	+	.	ID=id430;Parent=rna68;Dbxref=GeneID:497190,Genbank:NM_001011880.2,HGNC:HGNC:33849,MIM:616572;Note=The RefSeq transcript has 3 substitutions compared to this genomic sequence;exception=annotated by transcript or proteomic data;gbkey=mRNA;gene=CLEC18B;product=C-type lectin domain family 18%2C member B;transcript_id=gi|194018450
LBHZ02000094.1	BestRefSeq	exon	9621991	9622230	.	+	.	ID=id431;Parent=rna68;Dbxref=GeneID:497190,Genbank:NM_001011880.2,HGNC:HGNC:33849,MIM:616572;Note=The RefSeq transcript has 3 substitutions compared to this genomic sequence;exception=annotated by transcript or proteomic data;gbkey=mRNA;gene=CLEC18B;product=C-type lectin domain family 18%2C member B;transcript_id=gi|194018450
LBHZ02000094.1	BestRefSeq	exon	9626609	9626706	.	+	.	ID=id432;Parent=rna68;Dbxref=GeneID:497190,Genbank:NM_001011880.2,HGNC:HGNC:33849,MIM:616572;Note=The RefSeq transcript has 3 substitutions compared to this genomic sequence;exception=annotated by transcript or proteomic data;gbkey=mRNA;gene=CLEC18B;product=C-type lectin domain family 18%2C member B;transcript_id=gi|194018450
LBHZ02000094.1	BestRefSeq	exon	9627127	9627248	.	+	.	ID=id433;Parent=rna68;Dbxref=GeneID:497190,Genbank:NM_001011880.2,HGNC:HGNC:33849,MIM:616572;Note=The RefSeq transcript has 3 substitutions compared to this genomic sequence;exception=annotated by transcript or proteomic data;gbkey=mRNA;gene=CLEC18B;product=C-type lectin domain family 18%2C member B;transcript_id=gi|194018450
LBHZ02000094.1	BestRefSeq	exon	9627405	9627512	.	+	.	ID=id434;Parent=rna68;Dbxref=GeneID:497190,Genbank:NM_001011880.2,HGNC:HGNC:33849,MIM:616572;Note=The RefSeq transcript has 3 substitutions compared to this genomic sequence;exception=annotated by transcript or proteomic data;gbkey=mRNA;gene=CLEC18B;product=C-type lectin domain family 18%2C member B;transcript_id=gi|194018450
LBHZ02000094.1	BestRefSeq	exon	9628039	9628131	.	+	.	ID=id435;Parent=rna68;Dbxref=GeneID:497190,Genbank:NM_001011880.2,HGNC:HGNC:33849,MIM:616572;Note=The RefSeq transcript has 3 substitutions compared to this genomic sequence;exception=annotated by transcript or proteomic data;gbkey=mRNA;gene=CLEC18B;product=C-type lectin domain family 18%2C member B;transcript_id=gi|194018450
LBHZ02000094.1	BestRefSeq	exon	9628510	9628616	.	+	.	ID=id436;Parent=rna68;Dbxref=GeneID:497190,Genbank:NM_001011880.2,HGNC:HGNC:33849,MIM:616572;Note=The RefSeq transcript has 3 substitutions compared to this genomic sequence;exception=annotated by transcript or proteomic data;gbkey=mRNA;gene=CLEC18B;product=C-type lectin domain family 18%2C member B;transcript_id=gi|194018450
LBHZ02000094.1	BestRefSeq	exon	9629251	9629380	.	+	.	ID=id437;Parent=rna68;Dbxref=GeneID:497190,Genbank:NM_001011880.2,HGNC:HGNC:33849,MIM:616572;Note=The RefSeq transcript has 3 substitutions compared to this genomic sequence;exception=annotated by transcript or proteomic data;gbkey=mRNA;gene=CLEC18B;product=C-type lectin domain family 18%2C member B;transcript_id=gi|194018450
LBHZ02000094.1	BestRefSeq	exon	9629653	9629749	.	+	.	ID=id438;Parent=rna68;Dbxref=GeneID:497190,Genbank:NM_001011880.2,HGNC:HGNC:33849,MIM:616572;Note=The RefSeq transcript has 3 substitutions compared to this genomic sequence;exception=annotated by transcript or proteomic data;gbkey=mRNA;gene=CLEC18B;product=C-type lectin domain family 18%2C member B;transcript_id=gi|194018450
LBHZ02000094.1	BestRefSeq	exon	9630407	9630433	.	+	.	ID=id439;Parent=rna68;Dbxref=GeneID:497190,Genbank:NM_001011880.2,HGNC:HGNC:33849,MIM:616572;Note=The RefSeq transcript has 3 substitutions compared to this genomic sequence;exception=annotated by transcript or proteomic data;gbkey=mRNA;gene=CLEC18B;product=C-type lectin domain family 18%2C member B;transcript_id=gi|194018450
LBHZ02000094.1	BestRefSeq	exon	9630644	9630735	.	+	.	ID=id440;Parent=rna68;Dbxref=GeneID:497190,Genbank:NM_001011880.2,HGNC:HGNC:33849,MIM:616572;Note=The RefSeq transcript has 3 substitutions compared to this genomic sequence;exception=annotated by transcript or proteomic data;gbkey=mRNA;gene=CLEC18B;product=C-type lectin domain family 18%2C member B;transcript_id=gi|194018450
LBHZ02000094.1	BestRefSeq	exon	9631242	9631654	.	+	.	ID=id441;Parent=rna68;Dbxref=GeneID:497190,Genbank:NM_001011880.2,HGNC:HGNC:33849,MIM:616572;Note=The RefSeq transcript has 3 substitutions compared to this genomic sequence;exception=annotated by transcript or proteomic data;gbkey=mRNA;gene=CLEC18B;product=C-type lectin domain family 18%2C member B;transcript_id=gi|194018450
LBHZ02000094.1	BestRefSeq	gene	9618923	9631654	.	+	.	ID=gene69;Dbxref=GeneID:283971,HGNC:HGNC:28538,MIM:616573;Name=CLEC18C;description=C-type lectin domain family 18%2C member C;gbkey=Gene;gene=CLEC18C;gene_synonym=MRCL,MRCL3
LBHZ02000094.1	BestRefSeq	mRNA	9618923	9631654	.	+	.	ID=rna69;Parent=gene69;Dbxref=GeneID:283971,Genbank:NM_173619.3,HGNC:HGNC:28538,MIM:616573;Name=gi|756761741;Note=The RefSeq transcript has 10 substitutions compared to this genomic sequence;exception=annotated by transcript or proteomic data;gbkey=mRNA;gene=CLEC18C;product=C-type lectin domain family 18%2C member C;transcript_id=gi|756761741
LBHZ02000094.1	BestRefSeq	exon	9618923	9619152	.	+	.	ID=id442;Parent=rna69;Dbxref=GeneID:283971,Genbank:NM_173619.3,HGNC:HGNC:28538,MIM:616573;Note=The RefSeq transcript has 10 substitutions compared to this genomic sequence;exception=annotated by transcript or proteomic data;gbkey=mRNA;gene=CLEC18C;product=C-type lectin domain family 18%2C member C;transcript_id=gi|756761741
LBHZ02000094.1	BestRefSeq	exon	9619697	9619788	.	+	.	ID=id443;Parent=rna69;Dbxref=GeneID:283971,Genbank:NM_173619.3,HGNC:HGNC:28538,MIM:616573;Note=The RefSeq transcript has 10 substitutions compared to this genomic sequence;exception=annotated by transcript or proteomic data;gbkey=mRNA;gene=CLEC18C;product=C-type lectin domain family 18%2C member C;transcript_id=gi|756761741
LBHZ02000094.1	BestRefSeq	exon	9621991	9622230	.	+	.	ID=id444;Parent=rna69;Dbxref=GeneID:283971,Genbank:NM_173619.3,HGNC:HGNC:28538,MIM:616573;Note=The RefSeq transcript has 10 substitutions compared to this genomic sequence;exception=annotated by transcript or proteomic data;gbkey=mRNA;gene=CLEC18C;product=C-type lectin domain family 18%2C member C;transcript_id=gi|756761741
LBHZ02000094.1	BestRefSeq	exon	9626609	9626706	.	+	.	ID=id445;Parent=rna69;Dbxref=GeneID:283971,Genbank:NM_173619.3,HGNC:HGNC:28538,MIM:616573;Note=The RefSeq transcript has 10 substitutions compared to this genomic sequence;exception=annotated by transcript or proteomic data;gbkey=mRNA;gene=CLEC18C;product=C-type lectin domain family 18%2C member C;transcript_id=gi|756761741
LBHZ02000094.1	BestRefSeq	exon	9627127	9627248	.	+	.	ID=id446;Parent=rna69;Dbxref=GeneID:283971,Genbank:NM_173619.3,HGNC:HGNC:28538,MIM:616573;Note=The RefSeq transcript has 10 substitutions compared to this genomic sequence;exception=annotated by transcript or proteomic data;gbkey=mRNA;gene=CLEC18C;product=C-type lectin domain family 18%2C member C;transcript_id=gi|756761741
LBHZ02000094.1	BestRefSeq	exon	9627405	9627512	.	+	.	ID=id447;Parent=rna69;Dbxref=GeneID:283971,Genbank:NM_173619.3,HGNC:HGNC:28538,MIM:616573;Note=The RefSeq transcript has 10 substitutions compared to this genomic sequence;exception=annotated by transcript or proteomic data;gbkey=mRNA;gene=CLEC18C;product=C-type lectin domain family 18%2C member C;transcript_id=gi|756761741
LBHZ02000094.1	BestRefSeq	exon	9628039	9628131	.	+	.	ID=id448;Parent=rna69;Dbxref=GeneID:283971,Genbank:NM_173619.3,HGNC:HGNC:28538,MIM:616573;Note=The RefSeq transcript has 10 substitutions compared to this genomic sequence;exception=annotated by transcript or proteomic data;gbkey=mRNA;gene=CLEC18C;product=C-type lectin domain family 18%2C member C;transcript_id=gi|756761741
LBHZ02000094.1	BestRefSeq	exon	9628510	9628616	.	+	.	ID=id449;Parent=rna69;Dbxref=GeneID:283971,Genbank:NM_173619.3,HGNC:HGNC:28538,MIM:616573;Note=The RefSeq transcript has 10 substitutions compared to this genomic sequence;exception=annotated by transcript or proteomic data;gbkey=mRNA;gene=CLEC18C;product=C-type lectin domain family 18%2C member C;transcript_id=gi|756761741
LBHZ02000094.1	BestRefSeq	exon	9629251	9629380	.	+	.	ID=id450;Parent=rna69;Dbxref=GeneID:283971,Genbank:NM_173619.3,HGNC:HGNC:28538,MIM:616573;Note=The RefSeq transcript has 10 substitutions compared to this genomic sequence;exception=annotated by transcript or proteomic data;gbkey=mRNA;gene=CLEC18C;product=C-type lectin domain family 18%2C member C;transcript_id=gi|756761741
LBHZ02000094.1	BestRefSeq	exon	9629653	9629749	.	+	.	ID=id451;Parent=rna69;Dbxref=GeneID:283971,Genbank:NM_173619.3,HGNC:HGNC:28538,MIM:616573;Note=The RefSeq transcript has 10 substitutions compared to this genomic sequence;exception=annotated by transcript or proteomic data;gbkey=mRNA;gene=CLEC18C;product=C-type lectin domain family 18%2C member C;transcript_id=gi|756761741
LBHZ02000094.1	BestRefSeq	exon	9630644	9630735	.	+	.	ID=id452;Parent=rna69;Dbxref=GeneID:283971,Genbank:NM_173619.3,HGNC:HGNC:28538,MIM:616573;Note=The RefSeq transcript has 10 substitutions compared to this genomic sequence;exception=annotated by transcript or proteomic data;gbkey=mRNA;gene=CLEC18C;product=C-type lectin domain family 18%2C member C;transcript_id=gi|756761741
LBHZ02000094.1	BestRefSeq	exon	9631242	9631654	.	+	.	ID=id453;Parent=rna69;Dbxref=GeneID:283971,Genbank:NM_173619.3,HGNC:HGNC:28538,MIM:616573;Note=The RefSeq transcript has 10 substitutions compared to this genomic sequence;exception=annotated by transcript or proteomic data;gbkey=mRNA;gene=CLEC18C;product=C-type lectin domain family 18%2C member C;transcript_id=gi|756761741
LBHZ02000094.1	BestRefSeq	CDS	9619029	9619152	.	+	0	ID=cds48;Parent=gene69;Dbxref=GeneID:497190,Genbank:NP_001011880.2,GeneID:283971,HGNC:HGNC:28538,MIM:616573;Name=NP_001011880.2;Note=The RefSeq protein has 1 substitution compared to this genomic sequence;exception=annotated by transcript or proteomic data;gbkey=CDS;gene=CLEC18C;product=C-type lectin domain family 18 member B precursor;protein_id=NP_001011880.2
LBHZ02000094.1	BestRefSeq	CDS	9619697	9619788	.	+	2	ID=cds48;Parent=gene69;Dbxref=GeneID:497190,Genbank:NP_001011880.2,GeneID:283971,HGNC:HGNC:28538,MIM:616573;Name=NP_001011880.2;Note=The RefSeq protein has 1 substitution compared to this genomic sequence;exception=annotated by transcript or proteomic data;gbkey=CDS;gene=CLEC18C;product=C-type lectin domain family 18 member B precursor;protein_id=NP_001011880.2
LBHZ02000094.1	BestRefSeq	CDS	9621991	9622230	.	+	0	ID=cds48;Parent=gene69;Dbxref=GeneID:497190,Genbank:NP_001011880.2,GeneID:283971,HGNC:HGNC:28538,MIM:616573;Name=NP_001011880.2;Note=The RefSeq protein has 1 substitution compared to this genomic sequence;exception=annotated by transcript or proteomic data;gbkey=CDS;gene=CLEC18C;product=C-type lectin domain family 18 member B precursor;protein_id=NP_001011880.2
LBHZ02000094.1	BestRefSeq	CDS	9626609	9626706	.	+	0	ID=cds48;Parent=gene69;Dbxref=GeneID:497190,Genbank:NP_001011880.2,GeneID:283971,HGNC:HGNC:28538,MIM:616573;Name=NP_001011880.2;Note=The RefSeq protein has 1 substitution compared to this genomic sequence;exception=annotated by transcript or proteomic data;gbkey=CDS;gene=CLEC18C;product=C-type lectin domain family 18 member B precursor;protein_id=NP_001011880.2
LBHZ02000094.1	BestRefSeq	CDS	9627127	9627248	.	+	1	ID=cds48;Parent=gene69;Dbxref=GeneID:497190,Genbank:NP_001011880.2,GeneID:283971,HGNC:HGNC:28538,MIM:616573;Name=NP_001011880.2;Note=The RefSeq protein has 1 substitution compared to this genomic sequence;exception=annotated by transcript or proteomic data;gbkey=CDS;gene=CLEC18C;product=C-type lectin domain family 18 member B precursor;protein_id=NP_001011880.2
LBHZ02000094.1	BestRefSeq	CDS	9627405	9627512	.	+	2	ID=cds48;Parent=gene69;Dbxref=GeneID:497190,Genbank:NP_001011880.2,GeneID:283971,HGNC:HGNC:28538,MIM:616573;Name=NP_001011880.2;Note=The RefSeq protein has 1 substitution compared to this genomic sequence;exception=annotated by transcript or proteomic data;gbkey=CDS;gene=CLEC18C;product=C-type lectin domain family 18 member B precursor;protein_id=NP_001011880.2
LBHZ02000094.1	BestRefSeq	CDS	9628039	9628131	.	+	2	ID=cds48;Parent=gene69;Dbxref=GeneID:497190,Genbank:NP_001011880.2,GeneID:283971,HGNC:HGNC:28538,MIM:616573;Name=NP_001011880.2;Note=The RefSeq protein has 1 substitution compared to this genomic sequence;exception=annotated by transcript or proteomic data;gbkey=CDS;gene=CLEC18C;product=C-type lectin domain family 18 member B precursor;protein_id=NP_001011880.2
LBHZ02000094.1	BestRefSeq	CDS	9628510	9628616	.	+	2	ID=cds48;Parent=gene69;Dbxref=GeneID:497190,Genbank:NP_001011880.2,GeneID:283971,HGNC:HGNC:28538,MIM:616573;Name=NP_001011880.2;Note=The RefSeq protein has 1 substitution compared to this genomic sequence;exception=annotated by transcript or proteomic data;gbkey=CDS;gene=CLEC18C;product=C-type lectin domain family 18 member B precursor;protein_id=NP_001011880.2
LBHZ02000094.1	BestRefSeq	CDS	9629251	9629380	.	+	0	ID=cds48;Parent=gene69;Dbxref=GeneID:497190,Genbank:NP_001011880.2,GeneID:283971,HGNC:HGNC:28538,MIM:616573;Name=NP_001011880.2;Note=The RefSeq protein has 1 substitution compared to this genomic sequence;exception=annotated by transcript or proteomic data;gbkey=CDS;gene=CLEC18C;product=C-type lectin domain family 18 member B precursor;protein_id=NP_001011880.2
LBHZ02000094.1	BestRefSeq	CDS	9629653	9629749	.	+	2	ID=cds48;Parent=gene69;Dbxref=GeneID:497190,Genbank:NP_001011880.2,GeneID:283971,HGNC:HGNC:28538,MIM:616573;Name=NP_001011880.2;Note=The RefSeq protein has 1 substitution compared to this genomic sequence;exception=annotated by transcript or proteomic data;gbkey=CDS;gene=CLEC18C;product=C-type lectin domain family 18 member B precursor;protein_id=NP_001011880.2
LBHZ02000094.1	BestRefSeq	CDS	9630407	9630433	.	+	1	ID=cds48;Parent=gene69;Dbxref=GeneID:497190,Genbank:NP_001011880.2,GeneID:283971,HGNC:HGNC:28538,MIM:616573;Name=NP_001011880.2;Note=The RefSeq protein has 1 substitution compared to this genomic sequence;exception=annotated by transcript or proteomic data;gbkey=CDS;gene=CLEC18C;product=C-type lectin domain family 18 member B precursor;protein_id=NP_001011880.2
LBHZ02000094.1	BestRefSeq	CDS	9630644	9630735	.	+	1	ID=cds48;Parent=gene69;Dbxref=GeneID:497190,Genbank:NP_001011880.2,GeneID:283971,HGNC:HGNC:28538,MIM:616573;Name=NP_001011880.2;Note=The RefSeq protein has 1 substitution compared to this genomic sequence;exception=annotated by transcript or proteomic data;gbkey=CDS;gene=CLEC18C;product=C-type lectin domain family 18 member B precursor;protein_id=NP_001011880.2
LBHZ02000094.1	BestRefSeq	CDS	9631242	9631279	.	+	2	ID=cds48;Parent=gene69;Dbxref=GeneID:497190,Genbank:NP_001011880.2,GeneID:283971,HGNC:HGNC:28538,MIM:616573;Name=NP_001011880.2;Note=The RefSeq protein has 1 substitution compared to this genomic sequence;exception=annotated by transcript or proteomic data;gbkey=CDS;gene=CLEC18C;product=C-type lectin domain family 18 member B precursor;protein_id=NP_001011880.2
LBHZ02000094.1	BestRefSeq	CDS	9619029	9619152	.	+	0	ID=cds49;Parent=rna69;Dbxref=GeneID:283971,Genbank:NP_775890.2,HGNC:HGNC:28538,MIM:616573;Name=NP_775890.2;Note=The RefSeq protein has 6 substitutions compared to this genomic sequence;exception=annotated by transcript or proteomic data;gbkey=CDS;gene=CLEC18C;product=C-type lectin domain family 18 member C precursor;protein_id=NP_775890.2
LBHZ02000094.1	BestRefSeq	CDS	9619697	9619788	.	+	2	ID=cds49;Parent=rna69;Dbxref=GeneID:283971,Genbank:NP_775890.2,HGNC:HGNC:28538,MIM:616573;Name=NP_775890.2;Note=The RefSeq protein has 6 substitutions compared to this genomic sequence;exception=annotated by transcript or proteomic data;gbkey=CDS;gene=CLEC18C;product=C-type lectin domain family 18 member C precursor;protein_id=NP_775890.2
LBHZ02000094.1	BestRefSeq	CDS	9621991	9622230	.	+	0	ID=cds49;Parent=rna69;Dbxref=GeneID:283971,Genbank:NP_775890.2,HGNC:HGNC:28538,MIM:616573;Name=NP_775890.2;Note=The RefSeq protein has 6 substitutions compared to this genomic sequence;exception=annotated by transcript or proteomic data;gbkey=CDS;gene=CLEC18C;product=C-type lectin domain family 18 member C precursor;protein_id=NP_775890.2
LBHZ02000094.1	BestRefSeq	CDS	9626609	9626706	.	+	0	ID=cds49;Parent=rna69;Dbxref=GeneID:283971,Genbank:NP_775890.2,HGNC:HGNC:28538,MIM:616573;Name=NP_775890.2;Note=The RefSeq protein has 6 substitutions compared to this genomic sequence;exception=annotated by transcript or proteomic data;gbkey=CDS;gene=CLEC18C;product=C-type lectin domain family 18 member C precursor;protein_id=NP_775890.2
LBHZ02000094.1	BestRefSeq	CDS	9627127	9627248	.	+	1	ID=cds49;Parent=rna69;Dbxref=GeneID:283971,Genbank:NP_775890.2,HGNC:HGNC:28538,MIM:616573;Name=NP_775890.2;Note=The RefSeq protein has 6 substitutions compared to this genomic sequence;exception=annotated by transcript or proteomic data;gbkey=CDS;gene=CLEC18C;product=C-type lectin domain family 18 member C precursor;protein_id=NP_775890.2
LBHZ02000094.1	BestRefSeq	CDS	9627405	9627512	.	+	2	ID=cds49;Parent=rna69;Dbxref=GeneID:283971,Genbank:NP_775890.2,HGNC:HGNC:28538,MIM:616573;Name=NP_775890.2;Note=The RefSeq protein has 6 substitutions compared to this genomic sequence;exception=annotated by transcript or proteomic data;gbkey=CDS;gene=CLEC18C;product=C-type lectin domain family 18 member C precursor;protein_id=NP_775890.2
LBHZ02000094.1	BestRefSeq	CDS	9628039	9628131	.	+	2	ID=cds49;Parent=rna69;Dbxref=GeneID:283971,Genbank:NP_775890.2,HGNC:HGNC:28538,MIM:616573;Name=NP_775890.2;Note=The RefSeq protein has 6 substitutions compared to this genomic sequence;exception=annotated by transcript or proteomic data;gbkey=CDS;gene=CLEC18C;product=C-type lectin domain family 18 member C precursor;protein_id=NP_775890.2
LBHZ02000094.1	BestRefSeq	CDS	9628510	9628616	.	+	2	ID=cds49;Parent=rna69;Dbxref=GeneID:283971,Genbank:NP_775890.2,HGNC:HGNC:28538,MIM:616573;Name=NP_775890.2;Note=The RefSeq protein has 6 substitutions compared to this genomic sequence;exception=annotated by transcript or proteomic data;gbkey=CDS;gene=CLEC18C;product=C-type lectin domain family 18 member C precursor;protein_id=NP_775890.2
LBHZ02000094.1	BestRefSeq	CDS	9629251	9629380	.	+	0	ID=cds49;Parent=rna69;Dbxref=GeneID:283971,Genbank:NP_775890.2,HGNC:HGNC:28538,MIM:616573;Name=NP_775890.2;Note=The RefSeq protein has 6 substitutions compared to this genomic sequence;exception=annotated by transcript or proteomic data;gbkey=CDS;gene=CLEC18C;product=C-type lectin domain family 18 member C precursor;protein_id=NP_775890.2
LBHZ02000094.1	BestRefSeq	CDS	9629653	9629749	.	+	2	ID=cds49;Parent=rna69;Dbxref=GeneID:283971,Genbank:NP_775890.2,HGNC:HGNC:28538,MIM:616573;Name=NP_775890.2;Note=The RefSeq protein has 6 substitutions compared to this genomic sequence;exception=annotated by transcript or proteomic data;gbkey=CDS;gene=CLEC18C;product=C-type lectin domain family 18 member C precursor;protein_id=NP_775890.2
LBHZ02000094.1	BestRefSeq	CDS	9630644	9630735	.	+	1	ID=cds49;Parent=rna69;Dbxref=GeneID:283971,Genbank:NP_775890.2,HGNC:HGNC:28538,MIM:616573;Name=NP_775890.2;Note=The RefSeq protein has 6 substitutions compared to this genomic sequence;exception=annotated by transcript or proteomic data;gbkey=CDS;gene=CLEC18C;product=C-type lectin domain family 18 member C precursor;protein_id=NP_775890.2
LBHZ02000094.1	BestRefSeq	CDS	9631242	9631279	.	+	2	ID=cds49;Parent=rna69;Dbxref=GeneID:283971,Genbank:NP_775890.2,HGNC:HGNC:28538,MIM:616573;Name=NP_775890.2;Note=The RefSeq protein has 6 substitutions compared to this genomic sequence;exception=annotated by transcript or proteomic data;gbkey=CDS;gene=CLEC18C;product=C-type lectin domain family 18 member C precursor;protein_id=NP_775890.2
###
LBHZ02000095.1	BestRefSeq	gene	8555397	8560419	.	+	.	ID=gene70;Dbxref=GeneID:6144,HGNC:HGNC:10313,HPRD:04700,MIM:603636;Name=RPL21;description=ribosomal protein L21;gbkey=Gene;gene=RPL21;gene_synonym=HYPT12,L21
LBHZ02000095.1	BestRefSeq	mRNA	8555397	8560419	.	+	.	ID=rna70;Parent=gene70;Dbxref=GeneID:6144,Genbank:NM_000982.3,HGNC:HGNC:10313,HPRD:04700,MIM:603636;Name=gi|78190465;gbkey=mRNA;gene=RPL21;product=ribosomal protein L21;transcript_id=gi|78190465
LBHZ02000095.1	BestRefSeq	exon	8555397	8555427	.	+	.	ID=id454;Parent=rna70;Dbxref=GeneID:6144,Genbank:NM_000982.3,HGNC:HGNC:10313,HPRD:04700,MIM:603636;gbkey=mRNA;gene=RPL21;product=ribosomal protein L21;transcript_id=gi|78190465
LBHZ02000095.1	BestRefSeq	exon	8557607	8557685	.	+	.	ID=id455;Parent=rna70;Dbxref=GeneID:6144,Genbank:NM_000982.3,HGNC:HGNC:10313,HPRD:04700,MIM:603636;gbkey=mRNA;gene=RPL21;product=ribosomal protein L21;transcript_id=gi|78190465
LBHZ02000095.1	BestRefSeq	exon	8558062	8558123	.	+	.	ID=id456;Parent=rna70;Dbxref=GeneID:6144,Genbank:NM_000982.3,HGNC:HGNC:10313,HPRD:04700,MIM:603636;gbkey=mRNA;gene=RPL21;product=ribosomal protein L21;transcript_id=gi|78190465
LBHZ02000095.1	BestRefSeq	exon	8559093	8559205	.	+	.	ID=id457;Parent=rna70;Dbxref=GeneID:6144,Genbank:NM_000982.3,HGNC:HGNC:10313,HPRD:04700,MIM:603636;gbkey=mRNA;gene=RPL21;product=ribosomal protein L21;transcript_id=gi|78190465
LBHZ02000095.1	BestRefSeq	exon	8560035	8560185	.	+	.	ID=id458;Parent=rna70;Dbxref=GeneID:6144,Genbank:NM_000982.3,HGNC:HGNC:10313,HPRD:04700,MIM:603636;gbkey=mRNA;gene=RPL21;product=ribosomal protein L21;transcript_id=gi|78190465
LBHZ02000095.1	BestRefSeq	exon	8560287	8560419	.	+	.	ID=id459;Parent=rna70;Dbxref=GeneID:6144,Genbank:NM_000982.3,HGNC:HGNC:10313,HPRD:04700,MIM:603636;gbkey=mRNA;gene=RPL21;product=ribosomal protein L21;transcript_id=gi|78190465
LBHZ02000095.1	BestRefSeq	gene	8555398	8560413	.	+	.	ID=gene71;Dbxref=GeneID:100131205,HGNC:HGNC:36258;Name=RPL21P28;description=ribosomal protein L21 pseudogene 28;gbkey=Gene;gene=RPL21P28;gene_synonym=RPL21_8_160;pseudo=true
LBHZ02000095.1	BestRefSeq	transcript	8555398	8560413	.	+	.	ID=rna71;Parent=gene71;Dbxref=GeneID:100131205,Genbank:NR_026911.1,HGNC:HGNC:36258;Name=gi|223941831;Note=The RefSeq transcript has 4 substitutions%2C 2 non-frameshifting indels compared to this genomic sequence;exception=annotated by transcript or proteomic data;gbkey=misc_RNA;gene=RPL21P28;product=ribosomal protein L21 pseudogene 28;transcript_id=gi|223941831
LBHZ02000095.1	BestRefSeq	exon	8555398	8555427	.	+	.	ID=id460;Parent=rna71;Dbxref=GeneID:100131205,Genbank:NR_026911.1,HGNC:HGNC:36258;Note=The RefSeq transcript has 4 substitutions%2C 2 non-frameshifting indels compared to this genomic sequence;exception=annotated by transcript or proteomic data;gbkey=misc_RNA;gene=RPL21P28;product=ribosomal protein L21 pseudogene 28;transcript_id=gi|223941831
LBHZ02000095.1	BestRefSeq	exon	8557607	8557685	.	+	.	ID=id461;Parent=rna71;Dbxref=GeneID:100131205,Genbank:NR_026911.1,HGNC:HGNC:36258;Note=The RefSeq transcript has 4 substitutions%2C 2 non-frameshifting indels compared to this genomic sequence;exception=annotated by transcript or proteomic data;gbkey=misc_RNA;gene=RPL21P28;product=ribosomal protein L21 pseudogene 28;transcript_id=gi|223941831
LBHZ02000095.1	BestRefSeq	exon	8558062	8558123	.	+	.	ID=id462;Parent=rna71;Dbxref=GeneID:100131205,Genbank:NR_026911.1,HGNC:HGNC:36258;Note=The RefSeq transcript has 4 substitutions%2C 2 non-frameshifting indels compared to this genomic sequence;exception=annotated by transcript or proteomic data;gbkey=misc_RNA;gene=RPL21P28;product=ribosomal protein L21 pseudogene 28;transcript_id=gi|223941831
LBHZ02000095.1	BestRefSeq	exon	8559093	8559205	.	+	.	ID=id463;Parent=rna71;Dbxref=GeneID:100131205,Genbank:NR_026911.1,HGNC:HGNC:36258;Note=The RefSeq transcript has 4 substitutions%2C 2 non-frameshifting indels compared to this genomic sequence;exception=annotated by transcript or proteomic data;gbkey=misc_RNA;gene=RPL21P28;product=ribosomal protein L21 pseudogene 28;transcript_id=gi|223941831
LBHZ02000095.1	BestRefSeq	exon	8560035	8560185	.	+	.	ID=id464;Parent=rna71;Dbxref=GeneID:100131205,Genbank:NR_026911.1,HGNC:HGNC:36258;Note=The RefSeq transcript has 4 substitutions%2C 2 non-frameshifting indels compared to this genomic sequence;exception=annotated by transcript or proteomic data;gbkey=misc_RNA;gene=RPL21P28;product=ribosomal protein L21 pseudogene 28;transcript_id=gi|223941831
LBHZ02000095.1	BestRefSeq	exon	8560287	8560413	.	+	.	ID=id465;Parent=rna71;Dbxref=GeneID:100131205,Genbank:NR_026911.1,HGNC:HGNC:36258;Note=The RefSeq transcript has 4 substitutions%2C 2 non-frameshifting indels compared to this genomic sequence;exception=annotated by transcript or proteomic data;gbkey=misc_RNA;gene=RPL21P28;product=ribosomal protein L21 pseudogene 28;transcript_id=gi|223941831
LBHZ02000095.1	BestRefSeq	CDS	8557619	8557685	.	+	0	ID=cds50;Parent=rna70;Dbxref=GeneID:6144,Genbank:NP_000973.2,HGNC:HGNC:10313,HPRD:04700,MIM:603636;Name=NP_000973.2;gbkey=CDS;gene=RPL21;product=60S ribosomal protein L21;protein_id=NP_000973.2
LBHZ02000095.1	BestRefSeq	CDS	8558062	8558123	.	+	2	ID=cds50;Parent=rna70;Dbxref=GeneID:6144,Genbank:NP_000973.2,HGNC:HGNC:10313,HPRD:04700,MIM:603636;Name=NP_000973.2;gbkey=CDS;gene=RPL21;product=60S ribosomal protein L21;protein_id=NP_000973.2
LBHZ02000095.1	BestRefSeq	CDS	8559093	8559205	.	+	0	ID=cds50;Parent=rna70;Dbxref=GeneID:6144,Genbank:NP_000973.2,HGNC:HGNC:10313,HPRD:04700,MIM:603636;Name=NP_000973.2;gbkey=CDS;gene=RPL21;product=60S ribosomal protein L21;protein_id=NP_000973.2
LBHZ02000095.1	BestRefSeq	CDS	8560035	8560185	.	+	1	ID=cds50;Parent=rna70;Dbxref=GeneID:6144,Genbank:NP_000973.2,HGNC:HGNC:10313,HPRD:04700,MIM:603636;Name=NP_000973.2;gbkey=CDS;gene=RPL21;product=60S ribosomal protein L21;protein_id=NP_000973.2
LBHZ02000095.1	BestRefSeq	CDS	8560287	8560376	.	+	0	ID=cds50;Parent=rna70;Dbxref=GeneID:6144,Genbank:NP_000973.2,HGNC:HGNC:10313,HPRD:04700,MIM:603636;Name=NP_000973.2;gbkey=CDS;gene=RPL21;product=60S ribosomal protein L21;protein_id=NP_000973.2
###
LBHZ02000098.1	BestRefSeq	gene	3747991	3843697	.	+	.	ID=gene72;Dbxref=GeneID:3075,HGNC:HGNC:4883,MIM:134370;Name=CFH;description=complement factor H;gbkey=Gene;gene=CFH;gene_synonym=AHUS1,AMBP1,ARMD4,ARMS1,CFHL3,FH,FHL1,HF,HF1,HF2,HUS
LBHZ02000098.1	BestRefSeq	mRNA	3747991	3843697	.	+	.	ID=rna72;Parent=gene72;Dbxref=GeneID:3075,Genbank:NM_000186.3,HGNC:HGNC:4883,MIM:134370;Name=gi|184172390;Note=The RefSeq transcript has 3 substitutions compared to this genomic sequence;exception=annotated by transcript or proteomic data;gbkey=mRNA;gene=CFH;product=complement factor H%2C transcript variant 1;transcript_id=gi|184172390
LBHZ02000098.1	BestRefSeq	exon	3747991	3748288	.	+	.	ID=id466;Parent=rna72;Dbxref=GeneID:3075,Genbank:NM_000186.3,HGNC:HGNC:4883,MIM:134370;Note=The RefSeq transcript has 3 substitutions compared to this genomic sequence;exception=annotated by transcript or proteomic data;gbkey=mRNA;gene=CFH;product=complement factor H%2C transcript variant 1;transcript_id=gi|184172390
LBHZ02000098.1	BestRefSeq	exon	3769091	3769276	.	+	.	ID=id467;Parent=rna72;Dbxref=GeneID:3075,Genbank:NM_000186.3,HGNC:HGNC:4883,MIM:134370;Note=The RefSeq transcript has 3 substitutions compared to this genomic sequence;exception=annotated by transcript or proteomic data;gbkey=mRNA;gene=CFH;product=complement factor H%2C transcript variant 1;transcript_id=gi|184172390
LBHZ02000098.1	BestRefSeq	exon	3769970	3770075	.	+	.	ID=id468;Parent=rna72;Dbxref=GeneID:3075,Genbank:NM_000186.3,HGNC:HGNC:4883,MIM:134370;Note=The RefSeq transcript has 3 substitutions compared to this genomic sequence;exception=annotated by transcript or proteomic data;gbkey=mRNA;gene=CFH;product=complement factor H%2C transcript variant 1;transcript_id=gi|184172390
LBHZ02000098.1	BestRefSeq	exon	3772102	3772178	.	+	.	ID=id469;Parent=rna72;Dbxref=GeneID:3075,Genbank:NM_000186.3,HGNC:HGNC:4883,MIM:134370;Note=The RefSeq transcript has 3 substitutions compared to this genomic sequence;exception=annotated by transcript or proteomic data;gbkey=mRNA;gene=CFH;product=complement factor H%2C transcript variant 1;transcript_id=gi|184172390
LBHZ02000098.1	BestRefSeq	exon	3773589	3773780	.	+	.	ID=id470;Parent=rna72;Dbxref=GeneID:3075,Genbank:NM_000186.3,HGNC:HGNC:4883,MIM:134370;Note=The RefSeq transcript has 3 substitutions compared to this genomic sequence;exception=annotated by transcript or proteomic data;gbkey=mRNA;gene=CFH;product=complement factor H%2C transcript variant 1;transcript_id=gi|184172390
LBHZ02000098.1	BestRefSeq	exon	3775736	3775906	.	+	.	ID=id471;Parent=rna72;Dbxref=GeneID:3075,Genbank:NM_000186.3,HGNC:HGNC:4883,MIM:134370;Note=The RefSeq transcript has 3 substitutions compared to this genomic sequence;exception=annotated by transcript or proteomic data;gbkey=mRNA;gene=CFH;product=complement factor H%2C transcript variant 1;transcript_id=gi|184172390
LBHZ02000098.1	BestRefSeq	exon	3781179	3781352	.	+	.	ID=id472;Parent=rna72;Dbxref=GeneID:3075,Genbank:NM_000186.3,HGNC:HGNC:4883,MIM:134370;Note=The RefSeq transcript has 3 substitutions compared to this genomic sequence;exception=annotated by transcript or proteomic data;gbkey=mRNA;gene=CFH;product=complement factor H%2C transcript variant 1;transcript_id=gi|184172390
LBHZ02000098.1	BestRefSeq	exon	3785531	3785725	.	+	.	ID=id473;Parent=rna72;Dbxref=GeneID:3075,Genbank:NM_000186.3,HGNC:HGNC:4883,MIM:134370;Note=The RefSeq transcript has 3 substitutions compared to this genomic sequence;exception=annotated by transcript or proteomic data;gbkey=mRNA;gene=CFH;product=complement factor H%2C transcript variant 1;transcript_id=gi|184172390
LBHZ02000098.1	BestRefSeq	exon	3786174	3786350	.	+	.	ID=id474;Parent=rna72;Dbxref=GeneID:3075,Genbank:NM_000186.3,HGNC:HGNC:4883,MIM:134370;Note=The RefSeq transcript has 3 substitutions compared to this genomic sequence;exception=annotated by transcript or proteomic data;gbkey=mRNA;gene=CFH;product=complement factor H%2C transcript variant 1;transcript_id=gi|184172390
LBHZ02000098.1	BestRefSeq	exon	3809908	3810090	.	+	.	ID=id475;Parent=rna72;Dbxref=GeneID:3075,Genbank:NM_000186.3,HGNC:HGNC:4883,MIM:134370;Note=The RefSeq transcript has 3 substitutions compared to this genomic sequence;exception=annotated by transcript or proteomic data;gbkey=mRNA;gene=CFH;product=complement factor H%2C transcript variant 1;transcript_id=gi|184172390
LBHZ02000098.1	BestRefSeq	exon	3811784	3811960	.	+	.	ID=id476;Parent=rna72;Dbxref=GeneID:3075,Genbank:NM_000186.3,HGNC:HGNC:4883,MIM:134370;Note=The RefSeq transcript has 3 substitutions compared to this genomic sequence;exception=annotated by transcript or proteomic data;gbkey=mRNA;gene=CFH;product=complement factor H%2C transcript variant 1;transcript_id=gi|184172390
LBHZ02000098.1	BestRefSeq	exon	3821314	3821490	.	+	.	ID=id477;Parent=rna72;Dbxref=GeneID:3075,Genbank:NM_000186.3,HGNC:HGNC:4883,MIM:134370;Note=The RefSeq transcript has 3 substitutions compared to this genomic sequence;exception=annotated by transcript or proteomic data;gbkey=mRNA;gene=CFH;product=complement factor H%2C transcript variant 1;transcript_id=gi|184172390
LBHZ02000098.1	BestRefSeq	exon	3822663	3822845	.	+	.	ID=id478;Parent=rna72;Dbxref=GeneID:3075,Genbank:NM_000186.3,HGNC:HGNC:4883,MIM:134370;Note=The RefSeq transcript has 3 substitutions compared to this genomic sequence;exception=annotated by transcript or proteomic data;gbkey=mRNA;gene=CFH;product=complement factor H%2C transcript variant 1;transcript_id=gi|184172390
LBHZ02000098.1	BestRefSeq	exon	3822954	3823133	.	+	.	ID=id479;Parent=rna72;Dbxref=GeneID:3075,Genbank:NM_000186.3,HGNC:HGNC:4883,MIM:134370;Note=The RefSeq transcript has 3 substitutions compared to this genomic sequence;exception=annotated by transcript or proteomic data;gbkey=mRNA;gene=CFH;product=complement factor H%2C transcript variant 1;transcript_id=gi|184172390
LBHZ02000098.1	BestRefSeq	exon	3824539	3824715	.	+	.	ID=id480;Parent=rna72;Dbxref=GeneID:3075,Genbank:NM_000186.3,HGNC:HGNC:4883,MIM:134370;Note=The RefSeq transcript has 3 substitutions compared to this genomic sequence;exception=annotated by transcript or proteomic data;gbkey=mRNA;gene=CFH;product=complement factor H%2C transcript variant 1;transcript_id=gi|184172390
LBHZ02000098.1	BestRefSeq	exon	3833017	3833199	.	+	.	ID=id481;Parent=rna72;Dbxref=GeneID:3075,Genbank:NM_000186.3,HGNC:HGNC:4883,MIM:134370;Note=The RefSeq transcript has 3 substitutions compared to this genomic sequence;exception=annotated by transcript or proteomic data;gbkey=mRNA;gene=CFH;product=complement factor H%2C transcript variant 1;transcript_id=gi|184172390
LBHZ02000098.1	BestRefSeq	exon	3833668	3833853	.	+	.	ID=id482;Parent=rna72;Dbxref=GeneID:3075,Genbank:NM_000186.3,HGNC:HGNC:4883,MIM:134370;Note=The RefSeq transcript has 3 substitutions compared to this genomic sequence;exception=annotated by transcript or proteomic data;gbkey=mRNA;gene=CFH;product=complement factor H%2C transcript variant 1;transcript_id=gi|184172390
LBHZ02000098.1	BestRefSeq	exon	3836812	3836985	.	+	.	ID=id483;Parent=rna72;Dbxref=GeneID:3075,Genbank:NM_000186.3,HGNC:HGNC:4883,MIM:134370;Note=The RefSeq transcript has 3 substitutions compared to this genomic sequence;exception=annotated by transcript or proteomic data;gbkey=mRNA;gene=CFH;product=complement factor H%2C transcript variant 1;transcript_id=gi|184172390
LBHZ02000098.1	BestRefSeq	exon	3838068	3838244	.	+	.	ID=id484;Parent=rna72;Dbxref=GeneID:3075,Genbank:NM_000186.3,HGNC:HGNC:4883,MIM:134370;Note=The RefSeq transcript has 3 substitutions compared to this genomic sequence;exception=annotated by transcript or proteomic data;gbkey=mRNA;gene=CFH;product=complement factor H%2C transcript variant 1;transcript_id=gi|184172390
LBHZ02000098.1	BestRefSeq	exon	3839645	3839821	.	+	.	ID=id485;Parent=rna72;Dbxref=GeneID:3075,Genbank:NM_000186.3,HGNC:HGNC:4883,MIM:134370;Note=The RefSeq transcript has 3 substitutions compared to this genomic sequence;exception=annotated by transcript or proteomic data;gbkey=mRNA;gene=CFH;product=complement factor H%2C transcript variant 1;transcript_id=gi|184172390
LBHZ02000098.1	BestRefSeq	exon	3842010	3842192	.	+	.	ID=id486;Parent=rna72;Dbxref=GeneID:3075,Genbank:NM_000186.3,HGNC:HGNC:4883,MIM:134370;Note=The RefSeq transcript has 3 substitutions compared to this genomic sequence;exception=annotated by transcript or proteomic data;gbkey=mRNA;gene=CFH;product=complement factor H%2C transcript variant 1;transcript_id=gi|184172390
LBHZ02000098.1	BestRefSeq	exon	3843304	3843697	.	+	.	ID=id487;Parent=rna72;Dbxref=GeneID:3075,Genbank:NM_000186.3,HGNC:HGNC:4883,MIM:134370;Note=The RefSeq transcript has 3 substitutions compared to this genomic sequence;exception=annotated by transcript or proteomic data;gbkey=mRNA;gene=CFH;product=complement factor H%2C transcript variant 1;transcript_id=gi|184172390
LBHZ02000098.1	BestRefSeq	CDS	3748231	3748288	.	+	0	ID=cds51;Parent=rna72;Dbxref=GeneID:3075,Genbank:NP_000177.2,HGNC:HGNC:4883,MIM:134370;Name=NP_000177.2;Note=isoform a precursor is encoded by transcript variant 1%3B The RefSeq protein has 1 substitution compared to this genomic sequence;exception=annotated by transcript or proteomic data;gbkey=CDS;gene=CFH;product=complement factor H isoform a precursor;protein_id=NP_000177.2
LBHZ02000098.1	BestRefSeq	CDS	3769091	3769276	.	+	2	ID=cds51;Parent=rna72;Dbxref=GeneID:3075,Genbank:NP_000177.2,HGNC:HGNC:4883,MIM:134370;Name=NP_000177.2;Note=isoform a precursor is encoded by transcript variant 1%3B The RefSeq protein has 1 substitution compared to this genomic sequence;exception=annotated by transcript or proteomic data;gbkey=CDS;gene=CFH;product=complement factor H isoform a precursor;protein_id=NP_000177.2
LBHZ02000098.1	BestRefSeq	CDS	3769970	3770075	.	+	2	ID=cds51;Parent=rna72;Dbxref=GeneID:3075,Genbank:NP_000177.2,HGNC:HGNC:4883,MIM:134370;Name=NP_000177.2;Note=isoform a precursor is encoded by transcript variant 1%3B The RefSeq protein has 1 substitution compared to this genomic sequence;exception=annotated by transcript or proteomic data;gbkey=CDS;gene=CFH;product=complement factor H isoform a precursor;protein_id=NP_000177.2
LBHZ02000098.1	BestRefSeq	CDS	3772102	3772178	.	+	1	ID=cds51;Parent=rna72;Dbxref=GeneID:3075,Genbank:NP_000177.2,HGNC:HGNC:4883,MIM:134370;Name=NP_000177.2;Note=isoform a precursor is encoded by transcript variant 1%3B The RefSeq protein has 1 substitution compared to this genomic sequence;exception=annotated by transcript or proteomic data;gbkey=CDS;gene=CFH;product=complement factor H isoform a precursor;protein_id=NP_000177.2
LBHZ02000098.1	BestRefSeq	CDS	3773589	3773780	.	+	2	ID=cds51;Parent=rna72;Dbxref=GeneID:3075,Genbank:NP_000177.2,HGNC:HGNC:4883,MIM:134370;Name=NP_000177.2;Note=isoform a precursor is encoded by transcript variant 1%3B The RefSeq protein has 1 substitution compared to this genomic sequence;exception=annotated by transcript or proteomic data;gbkey=CDS;gene=CFH;product=complement factor H isoform a precursor;protein_id=NP_000177.2
LBHZ02000098.1	BestRefSeq	CDS	3775736	3775906	.	+	2	ID=cds51;Parent=rna72;Dbxref=GeneID:3075,Genbank:NP_000177.2,HGNC:HGNC:4883,MIM:134370;Name=NP_000177.2;Note=isoform a precursor is encoded by transcript variant 1%3B The RefSeq protein has 1 substitution compared to this genomic sequence;exception=annotated by transcript or proteomic data;gbkey=CDS;gene=CFH;product=complement factor H isoform a precursor;protein_id=NP_000177.2
LBHZ02000098.1	BestRefSeq	CDS	3781179	3781352	.	+	2	ID=cds51;Parent=rna72;Dbxref=GeneID:3075,Genbank:NP_000177.2,HGNC:HGNC:4883,MIM:134370;Name=NP_000177.2;Note=isoform a precursor is encoded by transcript variant 1%3B The RefSeq protein has 1 substitution compared to this genomic sequence;exception=annotated by transcript or proteomic data;gbkey=CDS;gene=CFH;product=complement factor H isoform a precursor;protein_id=NP_000177.2
LBHZ02000098.1	BestRefSeq	CDS	3785531	3785725	.	+	2	ID=cds51;Parent=rna72;Dbxref=GeneID:3075,Genbank:NP_000177.2,HGNC:HGNC:4883,MIM:134370;Name=NP_000177.2;Note=isoform a precursor is encoded by transcript variant 1%3B The RefSeq protein has 1 substitution compared to this genomic sequence;exception=annotated by transcript or proteomic data;gbkey=CDS;gene=CFH;product=complement factor H isoform a precursor;protein_id=NP_000177.2
LBHZ02000098.1	BestRefSeq	CDS	3786174	3786350	.	+	2	ID=cds51;Parent=rna72;Dbxref=GeneID:3075,Genbank:NP_000177.2,HGNC:HGNC:4883,MIM:134370;Name=NP_000177.2;Note=isoform a precursor is encoded by transcript variant 1%3B The RefSeq protein has 1 substitution compared to this genomic sequence;exception=annotated by transcript or proteomic data;gbkey=CDS;gene=CFH;product=complement factor H isoform a precursor;protein_id=NP_000177.2
LBHZ02000098.1	BestRefSeq	CDS	3809908	3810090	.	+	2	ID=cds51;Parent=rna72;Dbxref=GeneID:3075,Genbank:NP_000177.2,HGNC:HGNC:4883,MIM:134370;Name=NP_000177.2;Note=isoform a precursor is encoded by transcript variant 1%3B The RefSeq protein has 1 substitution compared to this genomic sequence;exception=annotated by transcript or proteomic data;gbkey=CDS;gene=CFH;product=complement factor H isoform a precursor;protein_id=NP_000177.2
LBHZ02000098.1	BestRefSeq	CDS	3811784	3811960	.	+	2	ID=cds51;Parent=rna72;Dbxref=GeneID:3075,Genbank:NP_000177.2,HGNC:HGNC:4883,MIM:134370;Name=NP_000177.2;Note=isoform a precursor is encoded by transcript variant 1%3B The RefSeq protein has 1 substitution compared to this genomic sequence;exception=annotated by transcript or proteomic data;gbkey=CDS;gene=CFH;product=complement factor H isoform a precursor;protein_id=NP_000177.2
LBHZ02000098.1	BestRefSeq	CDS	3821314	3821490	.	+	2	ID=cds51;Parent=rna72;Dbxref=GeneID:3075,Genbank:NP_000177.2,HGNC:HGNC:4883,MIM:134370;Name=NP_000177.2;Note=isoform a precursor is encoded by transcript variant 1%3B The RefSeq protein has 1 substitution compared to this genomic sequence;exception=annotated by transcript or proteomic data;gbkey=CDS;gene=CFH;product=complement factor H isoform a precursor;protein_id=NP_000177.2
LBHZ02000098.1	BestRefSeq	CDS	3822663	3822845	.	+	2	ID=cds51;Parent=rna72;Dbxref=GeneID:3075,Genbank:NP_000177.2,HGNC:HGNC:4883,MIM:134370;Name=NP_000177.2;Note=isoform a precursor is encoded by transcript variant 1%3B The RefSeq protein has 1 substitution compared to this genomic sequence;exception=annotated by transcript or proteomic data;gbkey=CDS;gene=CFH;product=complement factor H isoform a precursor;protein_id=NP_000177.2
LBHZ02000098.1	BestRefSeq	CDS	3822954	3823133	.	+	2	ID=cds51;Parent=rna72;Dbxref=GeneID:3075,Genbank:NP_000177.2,HGNC:HGNC:4883,MIM:134370;Name=NP_000177.2;Note=isoform a precursor is encoded by transcript variant 1%3B The RefSeq protein has 1 substitution compared to this genomic sequence;exception=annotated by transcript or proteomic data;gbkey=CDS;gene=CFH;product=complement factor H isoform a precursor;protein_id=NP_000177.2
LBHZ02000098.1	BestRefSeq	CDS	3824539	3824715	.	+	2	ID=cds51;Parent=rna72;Dbxref=GeneID:3075,Genbank:NP_000177.2,HGNC:HGNC:4883,MIM:134370;Name=NP_000177.2;Note=isoform a precursor is encoded by transcript variant 1%3B The RefSeq protein has 1 substitution compared to this genomic sequence;exception=annotated by transcript or proteomic data;gbkey=CDS;gene=CFH;product=complement factor H isoform a precursor;protein_id=NP_000177.2
LBHZ02000098.1	BestRefSeq	CDS	3833017	3833199	.	+	2	ID=cds51;Parent=rna72;Dbxref=GeneID:3075,Genbank:NP_000177.2,HGNC:HGNC:4883,MIM:134370;Name=NP_000177.2;Note=isoform a precursor is encoded by transcript variant 1%3B The RefSeq protein has 1 substitution compared to this genomic sequence;exception=annotated by transcript or proteomic data;gbkey=CDS;gene=CFH;product=complement factor H isoform a precursor;protein_id=NP_000177.2
LBHZ02000098.1	BestRefSeq	CDS	3833668	3833853	.	+	2	ID=cds51;Parent=rna72;Dbxref=GeneID:3075,Genbank:NP_000177.2,HGNC:HGNC:4883,MIM:134370;Name=NP_000177.2;Note=isoform a precursor is encoded by transcript variant 1%3B The RefSeq protein has 1 substitution compared to this genomic sequence;exception=annotated by transcript or proteomic data;gbkey=CDS;gene=CFH;product=complement factor H isoform a precursor;protein_id=NP_000177.2
LBHZ02000098.1	BestRefSeq	CDS	3836812	3836985	.	+	2	ID=cds51;Parent=rna72;Dbxref=GeneID:3075,Genbank:NP_000177.2,HGNC:HGNC:4883,MIM:134370;Name=NP_000177.2;Note=isoform a precursor is encoded by transcript variant 1%3B The RefSeq protein has 1 substitution compared to this genomic sequence;exception=annotated by transcript or proteomic data;gbkey=CDS;gene=CFH;product=complement factor H isoform a precursor;protein_id=NP_000177.2
LBHZ02000098.1	BestRefSeq	CDS	3838068	3838244	.	+	2	ID=cds51;Parent=rna72;Dbxref=GeneID:3075,Genbank:NP_000177.2,HGNC:HGNC:4883,MIM:134370;Name=NP_000177.2;Note=isoform a precursor is encoded by transcript variant 1%3B The RefSeq protein has 1 substitution compared to this genomic sequence;exception=annotated by transcript or proteomic data;gbkey=CDS;gene=CFH;product=complement factor H isoform a precursor;protein_id=NP_000177.2
LBHZ02000098.1	BestRefSeq	CDS	3839645	3839821	.	+	2	ID=cds51;Parent=rna72;Dbxref=GeneID:3075,Genbank:NP_000177.2,HGNC:HGNC:4883,MIM:134370;Name=NP_000177.2;Note=isoform a precursor is encoded by transcript variant 1%3B The RefSeq protein has 1 substitution compared to this genomic sequence;exception=annotated by transcript or proteomic data;gbkey=CDS;gene=CFH;product=complement factor H isoform a precursor;protein_id=NP_000177.2
LBHZ02000098.1	BestRefSeq	CDS	3842010	3842192	.	+	2	ID=cds51;Parent=rna72;Dbxref=GeneID:3075,Genbank:NP_000177.2,HGNC:HGNC:4883,MIM:134370;Name=NP_000177.2;Note=isoform a precursor is encoded by transcript variant 1%3B The RefSeq protein has 1 substitution compared to this genomic sequence;exception=annotated by transcript or proteomic data;gbkey=CDS;gene=CFH;product=complement factor H isoform a precursor;protein_id=NP_000177.2
LBHZ02000098.1	BestRefSeq	CDS	3843304	3843506	.	+	2	ID=cds51;Parent=rna72;Dbxref=GeneID:3075,Genbank:NP_000177.2,HGNC:HGNC:4883,MIM:134370;Name=NP_000177.2;Note=isoform a precursor is encoded by transcript variant 1%3B The RefSeq protein has 1 substitution compared to this genomic sequence;exception=annotated by transcript or proteomic data;gbkey=CDS;gene=CFH;product=complement factor H isoform a precursor;protein_id=NP_000177.2
LBHZ02000098.1	BestRefSeq	gene	3839645	3843697	.	+	.	ID=gene73;Dbxref=GeneID:3078,HGNC:HGNC:4888,MIM:134371;Name=CFHR1;description=complement factor H-related 1;gbkey=Gene;gene=CFHR1;gene_synonym=CFHL,CFHL1,CFHL1P,CFHR1P,FHR1,H36-1,H36-2,HFL1,HFL2;partial=true;start_range=.,3839645
LBHZ02000098.1	BestRefSeq	mRNA	3839645	3843697	.	+	.	ID=rna73;Parent=gene73;Dbxref=GeneID:3078,Genbank:NM_002113.2,HGNC:HGNC:4888,MIM:134371;Name=gi|118442838;Note=The RefSeq transcript has 13 substitutions%2C 1 non-frameshifting indel and aligns at 58%25 coverage compared to this genomic sequence;exception=annotated by transcript or proteomic data;gbkey=mRNA;gene=CFHR1;partial=true;product=complement factor H-related 1;start_range=.,3839645;transc…
LBHZ02000098.1	BestRefSeq	exon	3839645	3839821	.	+	.	ID=id488;Parent=rna73;Dbxref=GeneID:3078,Genbank:NM_002113.2,HGNC:HGNC:4888,MIM:134371;Note=The RefSeq transcript has 13 substitutions%2C 1 non-frameshifting indel and aligns at 58%25 coverage compared to this genomic sequence;exception=annotated by transcript or proteomic data;gbkey=mRNA;gene=CFHR1;partial=true;product=complement factor H-related 1;start_range=.,3839645;transcript_id=gi|118442838
LBHZ02000098.1	BestRefSeq	exon	3842010	3842192	.	+	.	ID=id489;Parent=rna73;Dbxref=GeneID:3078,Genbank:NM_002113.2,HGNC:HGNC:4888,MIM:134371;Note=The RefSeq transcript has 13 substitutions%2C 1 non-frameshifting indel and aligns at 58%25 coverage compared to this genomic sequence;exception=annotated by transcript or proteomic data;gbkey=mRNA;gene=CFHR1;partial=true;product=complement factor H-related 1;transcript_id=gi|118442838
LBHZ02000098.1	BestRefSeq	exon	3843304	3843697	.	+	.	ID=id490;Parent=rna73;Dbxref=GeneID:3078,Genbank:NM_002113.2,HGNC:HGNC:4888,MIM:134371;Note=The RefSeq transcript has 13 substitutions%2C 1 non-frameshifting indel and aligns at 58%25 coverage compared to this genomic sequence;exception=annotated by transcript or proteomic data;gbkey=mRNA;gene=CFHR1;partial=true;product=complement factor H-related 1;transcript_id=gi|118442838
LBHZ02000098.1	BestRefSeq	CDS	3839645	3839821	.	+	2	ID=cds52;Parent=rna73;Dbxref=GeneID:3078,Genbank:NP_002104.2,HGNC:HGNC:4888,MIM:134371;Name=NP_002104.2;Note=The RefSeq protein has 5 substitutions and aligns at 56%25 coverage compared to this genomic sequence;exception=annotated by transcript or proteomic data;gbkey=CDS;gene=CFHR1;partial=true;product=complement factor H-related protein 1 precursor;protein_id=NP_002104.2;start_range=.,3839645
LBHZ02000098.1	BestRefSeq	CDS	3842010	3842192	.	+	2	ID=cds52;Parent=rna73;Dbxref=GeneID:3078,Genbank:NP_002104.2,HGNC:HGNC:4888,MIM:134371;Name=NP_002104.2;Note=The RefSeq protein has 5 substitutions and aligns at 56%25 coverage compared to this genomic sequence;exception=annotated by transcript or proteomic data;gbkey=CDS;gene=CFHR1;partial=true;product=complement factor H-related protein 1 precursor;protein_id=NP_002104.2
LBHZ02000098.1	BestRefSeq	CDS	3843304	3843506	.	+	2	ID=cds52;Parent=rna73;Dbxref=GeneID:3078,Genbank:NP_002104.2,HGNC:HGNC:4888,MIM:134371;Name=NP_002104.2;Note=The RefSeq protein has 5 substitutions and aligns at 56%25 coverage compared to this genomic sequence;exception=annotated by transcript or proteomic data;gbkey=CDS;gene=CFHR1;partial=true;product=complement factor H-related protein 1 precursor;protein_id=NP_002104.2
###
LBHZ02000102.1	BestRefSeq	gene	1754134	1758159	.	-	.	ID=gene74;Dbxref=GeneID:653247,HGNC:HGNC:9338,MIM:168810;Name=PRB2;description=proline-rich protein BstNI subfamily 2;gbkey=Gene;gene=PRB2;gene_synonym=cP7,IB-9,PRPPRB1,Ps
LBHZ02000102.1	BestRefSeq	mRNA	1754134	1758159	.	-	.	ID=rna74;Parent=gene74;Dbxref=GeneID:653247,Genbank:NM_006248.3,HGNC:HGNC:9338,MIM:168810;Name=gi|209571536;Note=The RefSeq transcript has 2 substitutions%2C 1 non-frameshifting indel compared to this genomic sequence;exception=annotated by transcript or proteomic data;gbkey=mRNA;gene=PRB2;product=proline-rich protein BstNI subfamily 2;transcript_id=gi|209571536
LBHZ02000102.1	BestRefSeq	exon	1758061	1758159	.	-	.	ID=id491;Parent=rna74;Dbxref=GeneID:653247,Genbank:NM_006248.3,HGNC:HGNC:9338,MIM:168810;Note=The RefSeq transcript has 2 substitutions%2C 1 non-frameshifting indel compared to this genomic sequence;exception=annotated by transcript or proteomic data;gbkey=mRNA;gene=PRB2;product=proline-rich protein BstNI subfamily 2;transcript_id=gi|209571536
LBHZ02000102.1	BestRefSeq	exon	1757090	1757125	.	-	.	ID=id492;Parent=rna74;Dbxref=GeneID:653247,Genbank:NM_006248.3,HGNC:HGNC:9338,MIM:168810;Note=The RefSeq transcript has 2 substitutions%2C 1 non-frameshifting indel compared to this genomic sequence;exception=annotated by transcript or proteomic data;gbkey=mRNA;gene=PRB2;product=proline-rich protein BstNI subfamily 2;transcript_id=gi|209571536
LBHZ02000102.1	BestRefSeq	exon	1755389	1756572	.	-	.	ID=id493;Parent=rna74;Dbxref=GeneID:653247,Genbank:NM_006248.3,HGNC:HGNC:9338,MIM:168810;Note=The RefSeq transcript has 2 substitutions%2C 1 non-frameshifting indel compared to this genomic sequence;exception=annotated by transcript or proteomic data;gbkey=mRNA;gene=PRB2;product=proline-rich protein BstNI subfamily 2;transcript_id=gi|209571536
LBHZ02000102.1	BestRefSeq	exon	1754134	1754243	.	-	.	ID=id494;Parent=rna74;Dbxref=GeneID:653247,Genbank:NM_006248.3,HGNC:HGNC:9338,MIM:168810;Note=The RefSeq transcript has 2 substitutions%2C 1 non-frameshifting indel compared to this genomic sequence;exception=annotated by transcript or proteomic data;gbkey=mRNA;gene=PRB2;product=proline-rich protein BstNI subfamily 2;transcript_id=gi|209571536
LBHZ02000102.1	BestRefSeq	gene	1754136	1758161	.	-	.	ID=gene75;Dbxref=GeneID:5542,HGNC:HGNC:9337,HPRD:01623,MIM:180989;Name=PRB1;description=proline-rich protein BstNI subfamily 1;gbkey=Gene;gene=PRB1;gene_synonym=PM,PMF,PMS,PRB1L,PRB1M
LBHZ02000102.1	BestRefSeq	mRNA	1754136	1758161	.	-	.	ID=rna75;Parent=gene75;Dbxref=GeneID:5542,Genbank:NM_199354.2,HGNC:HGNC:9337,HPRD:01623,MIM:180989;Name=gi|187165254;Note=The RefSeq transcript has 15 substitutions%2C 1 non-frameshifting indel compared to this genomic sequence;exception=annotated by transcript or proteomic data;gbkey=mRNA;gene=PRB1;product=proline-rich protein BstNI subfamily 1%2C transcript variant 3;transcript_id=gi|187165254
LBHZ02000102.1	BestRefSeq	exon	1758061	1758161	.	-	.	ID=id495;Parent=rna75;Dbxref=GeneID:5542,Genbank:NM_199354.2,HGNC:HGNC:9337,HPRD:01623,MIM:180989;Note=The RefSeq transcript has 15 substitutions%2C 1 non-frameshifting indel compared to this genomic sequence;exception=annotated by transcript or proteomic data;gbkey=mRNA;gene=PRB1;product=proline-rich protein BstNI subfamily 1%2C transcript variant 3;transcript_id=gi|187165254
LBHZ02000102.1	BestRefSeq	exon	1757090	1757125	.	-	.	ID=id496;Parent=rna75;Dbxref=GeneID:5542,Genbank:NM_199354.2,HGNC:HGNC:9337,HPRD:01623,MIM:180989;Note=The RefSeq transcript has 15 substitutions%2C 1 non-frameshifting indel compared to this genomic sequence;exception=annotated by transcript or proteomic data;gbkey=mRNA;gene=PRB1;product=proline-rich protein BstNI subfamily 1%2C transcript variant 3;transcript_id=gi|187165254
LBHZ02000102.1	BestRefSeq	exon	1756297	1756509	.	-	.	ID=id497;Parent=rna75;Dbxref=GeneID:5542,Genbank:NM_199354.2,HGNC:HGNC:9337,HPRD:01623,MIM:180989;Note=The RefSeq transcript has 15 substitutions%2C 1 non-frameshifting indel compared to this genomic sequence;exception=annotated by transcript or proteomic data;gbkey=mRNA;gene=PRB1;product=proline-rich protein BstNI subfamily 1%2C transcript variant 3;transcript_id=gi|187165254
LBHZ02000102.1	BestRefSeq	exon	1755389	1755645	.	-	.	ID=id498;Parent=rna75;Dbxref=GeneID:5542,Genbank:NM_199354.2,HGNC:HGNC:9337,HPRD:01623,MIM:180989;Note=The RefSeq transcript has 15 substitutions%2C 1 non-frameshifting indel compared to this genomic sequence;exception=annotated by transcript or proteomic data;gbkey=mRNA;gene=PRB1;product=proline-rich protein BstNI subfamily 1%2C transcript variant 3;transcript_id=gi|187165254
LBHZ02000102.1	BestRefSeq	exon	1754136	1754243	.	-	.	ID=id499;Parent=rna75;Dbxref=GeneID:5542,Genbank:NM_199354.2,HGNC:HGNC:9337,HPRD:01623,MIM:180989;Note=The RefSeq transcript has 15 substitutions%2C 1 non-frameshifting indel compared to this genomic sequence;exception=annotated by transcript or proteomic data;gbkey=mRNA;gene=PRB1;product=proline-rich protein BstNI subfamily 1%2C transcript variant 3;transcript_id=gi|187165254
LBHZ02000102.1	BestRefSeq	CDS	1758061	1758124	.	-	0	ID=cds53;Parent=rna75;Dbxref=GeneID:5542,Genbank:NP_955386.1,HGNC:HGNC:9337,HPRD:01623,MIM:180989;Name=NP_955386.1;Note=isoform 3 precursor is encoded by transcript variant 3%3B The RefSeq protein has 5 substitutions compared to this genomic sequence;exception=annotated by transcript or proteomic data;gbkey=CDS;gene=PRB1;product=basic salivary proline-rich protein 1 isoform 3 precursor;protein_id…
LBHZ02000102.1	BestRefSeq	CDS	1757090	1757125	.	-	2	ID=cds53;Parent=rna75;Dbxref=GeneID:5542,Genbank:NP_955386.1,HGNC:HGNC:9337,HPRD:01623,MIM:180989;Name=NP_955386.1;Note=isoform 3 precursor is encoded by transcript variant 3%3B The RefSeq protein has 5 substitutions compared to this genomic sequence;exception=annotated by transcript or proteomic data;gbkey=CDS;gene=PRB1;product=basic salivary proline-rich protein 1 isoform 3 precursor;protein_id…
LBHZ02000102.1	BestRefSeq	CDS	1756297	1756509	.	-	2	ID=cds53;Parent=rna75;Dbxref=GeneID:5542,Genbank:NP_955386.1,HGNC:HGNC:9337,HPRD:01623,MIM:180989;Name=NP_955386.1;Note=isoform 3 precursor is encoded by transcript variant 3%3B The RefSeq protein has 5 substitutions compared to this genomic sequence;exception=annotated by transcript or proteomic data;gbkey=CDS;gene=PRB1;product=basic salivary proline-rich protein 1 isoform 3 precursor;protein_id…
LBHZ02000102.1	BestRefSeq	CDS	1755422	1755645	.	-	2	ID=cds53;Parent=rna75;Dbxref=GeneID:5542,Genbank:NP_955386.1,HGNC:HGNC:9337,HPRD:01623,MIM:180989;Name=NP_955386.1;Note=isoform 3 precursor is encoded by transcript variant 3%3B The RefSeq protein has 5 substitutions compared to this genomic sequence;exception=annotated by transcript or proteomic data;gbkey=CDS;gene=PRB1;product=basic salivary proline-rich protein 1 isoform 3 precursor;protein_id…
LBHZ02000102.1	BestRefSeq	CDS	1758061	1758124	.	-	0	ID=cds54;Parent=rna74;Dbxref=GeneID:653247,Genbank:NP_006239.3,HGNC:HGNC:9338,MIM:168810;Name=NP_006239.3;Note=The RefSeq protein has 1 substitution compared to this genomic sequence;exception=annotated by transcript or proteomic data;gbkey=CDS;gene=PRB2;product=basic salivary proline-rich protein 2 preproprotein;protein_id=NP_006239.3
LBHZ02000102.1	BestRefSeq	CDS	1757090	1757125	.	-	2	ID=cds54;Parent=rna74;Dbxref=GeneID:653247,Genbank:NP_006239.3,HGNC:HGNC:9338,MIM:168810;Name=NP_006239.3;Note=The RefSeq protein has 1 substitution compared to this genomic sequence;exception=annotated by transcript or proteomic data;gbkey=CDS;gene=PRB2;product=basic salivary proline-rich protein 2 preproprotein;protein_id=NP_006239.3
LBHZ02000102.1	BestRefSeq	CDS	1755422	1756572	.	-	2	ID=cds54;Parent=rna74;Dbxref=GeneID:653247,Genbank:NP_006239.3,HGNC:HGNC:9338,MIM:168810;Name=NP_006239.3;Note=The RefSeq protein has 1 substitution compared to this genomic sequence;exception=annotated by transcript or proteomic data;gbkey=CDS;gene=PRB2;product=basic salivary proline-rich protein 2 preproprotein;protein_id=NP_006239.3
###
LBHZ02000108.1	BestRefSeq	gene	5512690	5512783	.	-	.	ID=gene76;Dbxref=GeneID:574514,HGNC:HGNC:32146,MIM:300875,miRBase:MI0003196;Name=MIR509-1;description=microRNA 509-1;gbkey=Gene;gene=MIR509-1;gene_synonym=hsa-mir-509,mir-509-1,MIRN509,MIRN509-1
LBHZ02000108.1	BestRefSeq	primary_transcript	5512690	5512783	.	-	.	ID=rna76;Parent=gene76;Dbxref=GeneID:574514,Genbank:NR_030236.1,HGNC:HGNC:32146,MIM:300875,miRBase:MI0003196;Name=gi|262205543;gbkey=precursor_RNA;gene=MIR509-1;product=microRNA 509-1;transcript_id=gi|262205543
LBHZ02000108.1	BestRefSeq	exon	5512690	5512783	.	-	.	ID=id500;Parent=rna76;Dbxref=GeneID:574514,Genbank:NR_030236.1,HGNC:HGNC:32146,MIM:300875,miRBase:MI0003196;gbkey=precursor_RNA;gene=MIR509-1;product=microRNA 509-1;transcript_id=gi|262205543
LBHZ02000108.1	BestRefSeq	gene	5512693	5512783	.	-	.	ID=gene77;Dbxref=GeneID:100126301,HGNC:HGNC:33641,miRBase:MI0005530;Name=MIR509-2;description=microRNA 509-2;gbkey=Gene;gene=MIR509-2;gene_synonym=MIRN509-2
LBHZ02000108.1	BestRefSeq	primary_transcript	5512693	5512783	.	-	.	ID=rna77;Parent=gene77;Dbxref=GeneID:100126301,Genbank:NR_030586.1,HGNC:HGNC:33641,miRBase:MI0005530;Name=gi|262205998;gbkey=precursor_RNA;gene=MIR509-2;product=microRNA 509-2;transcript_id=gi|262205998
LBHZ02000108.1	BestRefSeq	exon	5512693	5512783	.	-	.	ID=id501;Parent=rna77;Dbxref=GeneID:100126301,Genbank:NR_030586.1,HGNC:HGNC:33641,miRBase:MI0005530;gbkey=precursor_RNA;gene=MIR509-2;product=microRNA 509-2;transcript_id=gi|262205998
###
LBHZ02000108.1	BestRefSeq	gene	5512690	5512783	.	-	.	ID=gene78;Dbxref=GeneID:574514,HGNC:HGNC:32146,MIM:300875,miRBase:MI0003196;Name=MIR509-1;description=microRNA 509-1;gbkey=Gene;gene=MIR509-1;gene_synonym=hsa-mir-509,mir-509-1,MIRN509,MIRN509-1
LBHZ02000108.1	BestRefSeq	primary_transcript	5512690	5512783	.	-	.	ID=rna78;Parent=gene78;Dbxref=GeneID:574514,Genbank:NR_030236.1,HGNC:HGNC:32146,MIM:300875,miRBase:MI0003196;Name=gi|262205543;gbkey=precursor_RNA;gene=MIR509-1;product=microRNA 509-1;transcript_id=gi|262205543
LBHZ02000108.1	BestRefSeq	exon	5512690	5512783	.	-	.	ID=id502;Parent=rna78;Dbxref=GeneID:574514,Genbank:NR_030236.1,HGNC:HGNC:32146,MIM:300875,miRBase:MI0003196;gbkey=precursor_RNA;gene=MIR509-1;product=microRNA 509-1;transcript_id=gi|262205543
LBHZ02000108.1	BestRefSeq	gene	5512693	5512783	.	-	.	ID=gene79;Dbxref=GeneID:100126301,HGNC:HGNC:33641,miRBase:MI0005530;Name=MIR509-2;description=microRNA 509-2;gbkey=Gene;gene=MIR509-2;gene_synonym=MIRN509-2
LBHZ02000108.1	BestRefSeq	primary_transcript	5512693	5512783	.	-	.	ID=rna79;Parent=gene79;Dbxref=GeneID:100126301,Genbank:NR_030586.1,HGNC:HGNC:33641,miRBase:MI0005530;Name=gi|262205998;gbkey=precursor_RNA;gene=MIR509-2;product=microRNA 509-2;transcript_id=gi|262205998
LBHZ02000108.1	BestRefSeq	exon	5512693	5512783	.	-	.	ID=id503;Parent=rna79;Dbxref=GeneID:100126301,Genbank:NR_030586.1,HGNC:HGNC:33641,miRBase:MI0005530;gbkey=precursor_RNA;gene=MIR509-2;product=microRNA 509-2;transcript_id=gi|262205998
LBHZ02000108.1	BestRefSeq	ncRNA	5512744	5512764	.	-	.	ID=rna80;Parent=gene78;Dbxref=miRBase:MIMAT0004779,GeneID:574514,HGNC:HGNC:32146,MIM:300875,miRBase:MI0003196;Name=gi|262205543;gbkey=ncRNA;gene=MIR509-1;ncrna_class=miRNA;product=hsa-miR-509-5p;transcript_id=gi|262205543
LBHZ02000108.1	BestRefSeq	exon	5512744	5512764	.	-	.	ID=id504;Parent=rna80;Dbxref=miRBase:MIMAT0004779,GeneID:574514,HGNC:HGNC:32146,MIM:300875,miRBase:MI0003196;gbkey=ncRNA;gene=MIR509-1;ncrna_class=miRNA;product=hsa-miR-509-5p;transcript_id=gi|262205543
LBHZ02000108.1	BestRefSeq	ncRNA	5512744	5512764	.	-	.	ID=rna81;Parent=gene79;Dbxref=miRBase:MIMAT0004779,GeneID:100126301,HGNC:HGNC:33641,miRBase:MI0005530;Name=gi|262205998;gbkey=ncRNA;gene=MIR509-2;ncrna_class=miRNA;product=hsa-miR-509-5p;transcript_id=gi|262205998
LBHZ02000108.1	BestRefSeq	exon	5512744	5512764	.	-	.	ID=id505;Parent=rna81;Dbxref=miRBase:MIMAT0004779,GeneID:100126301,HGNC:HGNC:33641,miRBase:MI0005530;gbkey=ncRNA;gene=MIR509-2;ncrna_class=miRNA;product=hsa-miR-509-5p;transcript_id=gi|262205998
###
LBHZ02000108.1	BestRefSeq	gene	5512690	5512783	.	-	.	ID=gene80;Dbxref=GeneID:574514,HGNC:HGNC:32146,MIM:300875,miRBase:MI0003196;Name=MIR509-1;description=microRNA 509-1;gbkey=Gene;gene=MIR509-1;gene_synonym=hsa-mir-509,mir-509-1,MIRN509,MIRN509-1
LBHZ02000108.1	BestRefSeq	primary_transcript	5512690	5512783	.	-	.	ID=rna82;Parent=gene80;Dbxref=GeneID:574514,Genbank:NR_030236.1,HGNC:HGNC:32146,MIM:300875,miRBase:MI0003196;Name=gi|262205543;gbkey=precursor_RNA;gene=MIR509-1;product=microRNA 509-1;transcript_id=gi|262205543
LBHZ02000108.1	BestRefSeq	exon	5512690	5512783	.	-	.	ID=id506;Parent=rna82;Dbxref=GeneID:574514,Genbank:NR_030236.1,HGNC:HGNC:32146,MIM:300875,miRBase:MI0003196;gbkey=precursor_RNA;gene=MIR509-1;product=microRNA 509-1;transcript_id=gi|262205543
LBHZ02000108.1	BestRefSeq	gene	5512693	5512783	.	-	.	ID=gene81;Dbxref=GeneID:100126301,HGNC:HGNC:33641,miRBase:MI0005530;Name=MIR509-2;description=microRNA 509-2;gbkey=Gene;gene=MIR509-2;gene_synonym=MIRN509-2
LBHZ02000108.1	BestRefSeq	primary_transcript	5512693	5512783	.	-	.	ID=rna83;Parent=gene81;Dbxref=GeneID:100126301,Genbank:NR_030586.1,HGNC:HGNC:33641,miRBase:MI0005530;Name=gi|262205998;gbkey=precursor_RNA;gene=MIR509-2;product=microRNA 509-2;transcript_id=gi|262205998
LBHZ02000108.1	BestRefSeq	exon	5512693	5512783	.	-	.	ID=id507;Parent=rna83;Dbxref=GeneID:100126301,Genbank:NR_030586.1,HGNC:HGNC:33641,miRBase:MI0005530;gbkey=precursor_RNA;gene=MIR509-2;product=microRNA 509-2;transcript_id=gi|262205998
LBHZ02000108.1	BestRefSeq	ncRNA	5512708	5512729	.	-	.	ID=rna84;Parent=gene80;Dbxref=miRBase:MIMAT0002881,GeneID:574514,HGNC:HGNC:32146,MIM:300875,miRBase:MI0003196;Name=gi|262205543;gbkey=ncRNA;gene=MIR509-1;ncrna_class=miRNA;product=hsa-miR-509-3p;transcript_id=gi|262205543
LBHZ02000108.1	BestRefSeq	exon	5512708	5512729	.	-	.	ID=id508;Parent=rna84;Dbxref=miRBase:MIMAT0002881,GeneID:574514,HGNC:HGNC:32146,MIM:300875,miRBase:MI0003196;gbkey=ncRNA;gene=MIR509-1;ncrna_class=miRNA;product=hsa-miR-509-3p;transcript_id=gi|262205543
LBHZ02000108.1	BestRefSeq	ncRNA	5512708	5512729	.	-	.	ID=rna85;Parent=gene81;Dbxref=miRBase:MIMAT0002881,GeneID:100126301,HGNC:HGNC:33641,miRBase:MI0005530;Name=gi|262205998;gbkey=ncRNA;gene=MIR509-2;ncrna_class=miRNA;product=hsa-miR-509-3p;transcript_id=gi|262205998
LBHZ02000108.1	BestRefSeq	exon	5512708	5512729	.	-	.	ID=id509;Parent=rna85;Dbxref=miRBase:MIMAT0002881,GeneID:100126301,HGNC:HGNC:33641,miRBase:MI0005530;gbkey=ncRNA;gene=MIR509-2;ncrna_class=miRNA;product=hsa-miR-509-3p;transcript_id=gi|262205998
###
LBHZ02000108.1	BestRefSeq	gene	5066406	5067033	.	-	.	ID=gene82;Dbxref=GeneID:100133053,HGNC:HGNC:42787;Name=CXorf51B;description=chromosome X open reading frame 51B;gbkey=Gene;gene=CXorf51B
LBHZ02000108.1	BestRefSeq	gene	5066406	5067033	.	-	.	ID=gene83;Dbxref=GeneID:100129239,HGNC:HGNC:30533;Name=CXorf51A;description=chromosome X open reading frame 51A;gbkey=Gene;gene=CXorf51A;gene_synonym=CXorf51
LBHZ02000108.1	BestRefSeq	mRNA	5066406	5067033	.	-	.	ID=rna86;Parent=gene83;Dbxref=GeneID:100129239,Genbank:NM_001144064.2,HGNC:HGNC:30533;Name=gi|349585223;gbkey=mRNA;gene=CXorf51A;product=chromosome X open reading frame 51A;transcript_id=gi|349585223
LBHZ02000108.1	BestRefSeq	exon	5066894	5067033	.	-	.	ID=id510;Parent=rna86;Dbxref=GeneID:100129239,Genbank:NM_001144064.2,HGNC:HGNC:30533;gbkey=mRNA;gene=CXorf51A;product=chromosome X open reading frame 51A;transcript_id=gi|349585223
LBHZ02000108.1	BestRefSeq	exon	5066406	5066703	.	-	.	ID=id511;Parent=rna86;Dbxref=GeneID:100129239,Genbank:NM_001144064.2,HGNC:HGNC:30533;gbkey=mRNA;gene=CXorf51A;product=chromosome X open reading frame 51A;transcript_id=gi|349585223
LBHZ02000108.1	BestRefSeq	mRNA	5066406	5067033	.	-	.	ID=rna87;Parent=gene82;Dbxref=GeneID:100133053,Genbank:NM_001244892.1,HGNC:HGNC:42787;Name=gi|349585224;gbkey=mRNA;gene=CXorf51B;product=chromosome X open reading frame 51B;transcript_id=gi|349585224
LBHZ02000108.1	BestRefSeq	exon	5066894	5067033	.	-	.	ID=id512;Parent=rna87;Dbxref=GeneID:100133053,Genbank:NM_001244892.1,HGNC:HGNC:42787;gbkey=mRNA;gene=CXorf51B;product=chromosome X open reading frame 51B;transcript_id=gi|349585224
LBHZ02000108.1	BestRefSeq	exon	5066406	5066703	.	-	.	ID=id513;Parent=rna87;Dbxref=GeneID:100133053,Genbank:NM_001244892.1,HGNC:HGNC:42787;gbkey=mRNA;gene=CXorf51B;product=chromosome X open reading frame 51B;transcript_id=gi|349585224
LBHZ02000108.1	BestRefSeq	CDS	5066894	5067025	.	-	0	ID=cds55;Parent=rna86;Dbxref=GeneID:100129239,Genbank:NP_001137536.1,HGNC:HGNC:30533;Name=NP_001137536.1;gbkey=CDS;gene=CXorf51A;product=uncharacterized protein LOC100129239;protein_id=NP_001137536.1
LBHZ02000108.1	BestRefSeq	CDS	5066509	5066703	.	-	0	ID=cds55;Parent=rna86;Dbxref=GeneID:100129239,Genbank:NP_001137536.1,HGNC:HGNC:30533;Name=NP_001137536.1;gbkey=CDS;gene=CXorf51A;product=uncharacterized protein LOC100129239;protein_id=NP_001137536.1
LBHZ02000108.1	BestRefSeq	CDS	5066894	5067025	.	-	0	ID=cds56;Parent=rna87;Dbxref=GeneID:100133053,Genbank:NP_001231821.1,HGNC:HGNC:42787;Name=NP_001231821.1;gbkey=CDS;gene=CXorf51B;product=uncharacterized protein LOC100133053;protein_id=NP_001231821.1
LBHZ02000108.1	BestRefSeq	CDS	5066509	5066703	.	-	0	ID=cds56;Parent=rna87;Dbxref=GeneID:100133053,Genbank:NP_001231821.1,HGNC:HGNC:42787;Name=NP_001231821.1;gbkey=CDS;gene=CXorf51B;product=uncharacterized protein LOC100133053;protein_id=NP_001231821.1
###
LBHZ02000108.1	BestRefSeq	gene	7962758	7965556	.	-	.	ID=gene84;Dbxref=GeneID:100130086,HGNC:HGNC:32701;Name=HSFX2;description=heat shock transcription factor family%2C X-linked 2;gbkey=Gene;gene=HSFX2
LBHZ02000108.1	BestRefSeq	mRNA	7962758	7965556	.	-	.	ID=rna88;Parent=gene84;Dbxref=GeneID:100130086,Genbank:NM_001164415.2,HGNC:HGNC:32701;Name=gi|533868400;Note=The RefSeq transcript has 1 substitution compared to this genomic sequence;exception=annotated by transcript or proteomic data;gbkey=mRNA;gene=HSFX2;product=heat shock transcription factor family%2C X-linked 2;transcript_id=gi|533868400
LBHZ02000108.1	BestRefSeq	exon	7964383	7965556	.	-	.	ID=id514;Parent=rna88;Dbxref=GeneID:100130086,Genbank:NM_001164415.2,HGNC:HGNC:32701;Note=The RefSeq transcript has 1 substitution compared to this genomic sequence;exception=annotated by transcript or proteomic data;gbkey=mRNA;gene=HSFX2;product=heat shock transcription factor family%2C X-linked 2;transcript_id=gi|533868400
LBHZ02000108.1	BestRefSeq	exon	7962758	7963545	.	-	.	ID=id515;Parent=rna88;Dbxref=GeneID:100130086,Genbank:NM_001164415.2,HGNC:HGNC:32701;Note=The RefSeq transcript has 1 substitution compared to this genomic sequence;exception=annotated by transcript or proteomic data;gbkey=mRNA;gene=HSFX2;product=heat shock transcription factor family%2C X-linked 2;transcript_id=gi|533868400
LBHZ02000108.1	BestRefSeq	gene	7962769	7965560	.	-	.	ID=gene85;Dbxref=GeneID:100506164,HGNC:HGNC:29603,HPRD:06627;Name=HSFX1;description=heat shock transcription factor family%2C X-linked 1;gbkey=Gene;gene=HSFX1;gene_synonym=LW-1
LBHZ02000108.1	BestRefSeq	mRNA	7962769	7965560	.	-	.	ID=rna89;Parent=gene85;Dbxref=GeneID:100506164,Genbank:NM_016153.2,HGNC:HGNC:29603,HPRD:06627;Name=gi|256542313;gbkey=mRNA;gene=HSFX1;product=heat shock transcription factor family%2C X-linked 1;transcript_id=gi|256542313
LBHZ02000108.1	BestRefSeq	exon	7964383	7965560	.	-	.	ID=id516;Parent=rna89;Dbxref=GeneID:100506164,Genbank:NM_016153.2,HGNC:HGNC:29603,HPRD:06627;gbkey=mRNA;gene=HSFX1;product=heat shock transcription factor family%2C X-linked 1;transcript_id=gi|256542313
LBHZ02000108.1	BestRefSeq	exon	7962769	7963545	.	-	.	ID=id517;Parent=rna89;Dbxref=GeneID:100506164,Genbank:NM_016153.2,HGNC:HGNC:29603,HPRD:06627;gbkey=mRNA;gene=HSFX1;product=heat shock transcription factor family%2C X-linked 1;transcript_id=gi|256542313
LBHZ02000108.1	BestRefSeq	CDS	7964383	7964946	.	-	0	ID=cds57;Parent=rna88;Dbxref=GeneID:100130086,Genbank:NP_001157887.1,HGNC:HGNC:32701;Name=NP_001157887.1;gbkey=CDS;gene=HSFX2;product=heat shock transcription factor%2C X-linked;protein_id=NP_001157887.1
LBHZ02000108.1	BestRefSeq	CDS	7962838	7963545	.	-	0	ID=cds57;Parent=rna88;Dbxref=GeneID:100130086,Genbank:NP_001157887.1,HGNC:HGNC:32701;Name=NP_001157887.1;gbkey=CDS;gene=HSFX2;product=heat shock transcription factor%2C X-linked;protein_id=NP_001157887.1
LBHZ02000108.1	BestRefSeq	CDS	7964383	7964946	.	-	0	ID=cds58;Parent=rna89;Dbxref=GeneID:100506164,Genbank:NP_057237.1,HGNC:HGNC:29603,HPRD:06627;Name=NP_057237.1;gbkey=CDS;gene=HSFX1;product=heat shock transcription factor%2C X-linked;protein_id=NP_057237.1
LBHZ02000108.1	BestRefSeq	CDS	7962838	7963545	.	-	0	ID=cds58;Parent=rna89;Dbxref=GeneID:100506164,Genbank:NP_057237.1,HGNC:HGNC:29603,HPRD:06627;Name=NP_057237.1;gbkey=CDS;gene=HSFX1;product=heat shock transcription factor%2C X-linked;protein_id=NP_057237.1
###
LBHZ02000109.1	BestRefSeq	gene	7862484	7872314	.	+	.	ID=gene86;Dbxref=GeneID:548313,HGNC:HGNC:16880;Name=SSX4B;description=synovial sarcoma%2C X breakpoint 4B;gbkey=Gene;gene=SSX4B;gene_synonym=CT5.4
LBHZ02000109.1	BestRefSeq	mRNA	7862484	7872314	.	+	.	ID=rna90;Parent=gene86;Dbxref=GeneID:548313,Genbank:NM_001034832.3,HGNC:HGNC:16880;Name=gi|373838722;Note=The RefSeq transcript has 1 substitution compared to this genomic sequence;exception=annotated by transcript or proteomic data;gbkey=mRNA;gene=SSX4B;product=synovial sarcoma%2C X breakpoint 4B%2C transcript variant 1;transcript_id=gi|373838722
LBHZ02000109.1	BestRefSeq	exon	7862484	7862532	.	+	.	ID=id518;Parent=rna90;Dbxref=GeneID:548313,Genbank:NM_001034832.3,HGNC:HGNC:16880;Note=The RefSeq transcript has 1 substitution compared to this genomic sequence;exception=annotated by transcript or proteomic data;gbkey=mRNA;gene=SSX4B;product=synovial sarcoma%2C X breakpoint 4B%2C transcript variant 1;transcript_id=gi|373838722
LBHZ02000109.1	BestRefSeq	exon	7863005	7863093	.	+	.	ID=id519;Parent=rna90;Dbxref=GeneID:548313,Genbank:NM_001034832.3,HGNC:HGNC:16880;Note=The RefSeq transcript has 1 substitution compared to this genomic sequence;exception=annotated by transcript or proteomic data;gbkey=mRNA;gene=SSX4B;product=synovial sarcoma%2C X breakpoint 4B%2C transcript variant 1;transcript_id=gi|373838722
LBHZ02000109.1	BestRefSeq	exon	7863532	7863646	.	+	.	ID=id520;Parent=rna90;Dbxref=GeneID:548313,Genbank:NM_001034832.3,HGNC:HGNC:16880;Note=The RefSeq transcript has 1 substitution compared to this genomic sequence;exception=annotated by transcript or proteomic data;gbkey=mRNA;gene=SSX4B;product=synovial sarcoma%2C X breakpoint 4B%2C transcript variant 1;transcript_id=gi|373838722
LBHZ02000109.1	BestRefSeq	exon	7864323	7864418	.	+	.	ID=id521;Parent=rna90;Dbxref=GeneID:548313,Genbank:NM_001034832.3,HGNC:HGNC:16880;Note=The RefSeq transcript has 1 substitution compared to this genomic sequence;exception=annotated by transcript or proteomic data;gbkey=mRNA;gene=SSX4B;product=synovial sarcoma%2C X breakpoint 4B%2C transcript variant 1;transcript_id=gi|373838722
LBHZ02000109.1	BestRefSeq	exon	7866282	7866331	.	+	.	ID=id522;Parent=rna90;Dbxref=GeneID:548313,Genbank:NM_001034832.3,HGNC:HGNC:16880;Note=The RefSeq transcript has 1 substitution compared to this genomic sequence;exception=annotated by transcript or proteomic data;gbkey=mRNA;gene=SSX4B;product=synovial sarcoma%2C X breakpoint 4B%2C transcript variant 1;transcript_id=gi|373838722
LBHZ02000109.1	BestRefSeq	exon	7868317	7868452	.	+	.	ID=id523;Parent=rna90;Dbxref=GeneID:548313,Genbank:NM_001034832.3,HGNC:HGNC:16880;Note=The RefSeq transcript has 1 substitution compared to this genomic sequence;exception=annotated by transcript or proteomic data;gbkey=mRNA;gene=SSX4B;product=synovial sarcoma%2C X breakpoint 4B%2C transcript variant 1;transcript_id=gi|373838722
LBHZ02000109.1	BestRefSeq	exon	7870840	7870944	.	+	.	ID=id524;Parent=rna90;Dbxref=GeneID:548313,Genbank:NM_001034832.3,HGNC:HGNC:16880;Note=The RefSeq transcript has 1 substitution compared to this genomic sequence;exception=annotated by transcript or proteomic data;gbkey=mRNA;gene=SSX4B;product=synovial sarcoma%2C X breakpoint 4B%2C transcript variant 1;transcript_id=gi|373838722
LBHZ02000109.1	BestRefSeq	exon	7871727	7872314	.	+	.	ID=id525;Parent=rna90;Dbxref=GeneID:548313,Genbank:NM_001034832.3,HGNC:HGNC:16880;Note=The RefSeq transcript has 1 substitution compared to this genomic sequence;exception=annotated by transcript or proteomic data;gbkey=mRNA;gene=SSX4B;product=synovial sarcoma%2C X breakpoint 4B%2C transcript variant 1;transcript_id=gi|373838722
LBHZ02000109.1	BestRefSeq	gene	7862495	7872314	.	+	.	ID=gene87;Dbxref=GeneID:6759,HGNC:HGNC:11338,HPRD:02266,MIM:300326;Name=SSX4;description=synovial sarcoma%2C X breakpoint 4;gbkey=Gene;gene=SSX4;gene_synonym=CT5.4
LBHZ02000109.1	BestRefSeq	mRNA	7862495	7872314	.	+	.	ID=rna91;Parent=gene87;Dbxref=GeneID:6759,Genbank:NM_005636.3,HGNC:HGNC:11338,HPRD:02266,MIM:300326;Name=gi|28559011;Note=The RefSeq transcript has 1 substitution compared to this genomic sequence;exception=annotated by transcript or proteomic data;gbkey=mRNA;gene=SSX4;product=synovial sarcoma%2C X breakpoint 4%2C transcript variant 1;transcript_id=gi|28559011
LBHZ02000109.1	BestRefSeq	exon	7862495	7862532	.	+	.	ID=id526;Parent=rna91;Dbxref=GeneID:6759,Genbank:NM_005636.3,HGNC:HGNC:11338,HPRD:02266,MIM:300326;Note=The RefSeq transcript has 1 substitution compared to this genomic sequence;exception=annotated by transcript or proteomic data;gbkey=mRNA;gene=SSX4;product=synovial sarcoma%2C X breakpoint 4%2C transcript variant 1;transcript_id=gi|28559011
LBHZ02000109.1	BestRefSeq	exon	7863005	7863093	.	+	.	ID=id527;Parent=rna91;Dbxref=GeneID:6759,Genbank:NM_005636.3,HGNC:HGNC:11338,HPRD:02266,MIM:300326;Note=The RefSeq transcript has 1 substitution compared to this genomic sequence;exception=annotated by transcript or proteomic data;gbkey=mRNA;gene=SSX4;product=synovial sarcoma%2C X breakpoint 4%2C transcript variant 1;transcript_id=gi|28559011
LBHZ02000109.1	BestRefSeq	exon	7863532	7863646	.	+	.	ID=id528;Parent=rna91;Dbxref=GeneID:6759,Genbank:NM_005636.3,HGNC:HGNC:11338,HPRD:02266,MIM:300326;Note=The RefSeq transcript has 1 substitution compared to this genomic sequence;exception=annotated by transcript or proteomic data;gbkey=mRNA;gene=SSX4;product=synovial sarcoma%2C X breakpoint 4%2C transcript variant 1;transcript_id=gi|28559011
LBHZ02000109.1	BestRefSeq	exon	7864323	7864418	.	+	.	ID=id529;Parent=rna91;Dbxref=GeneID:6759,Genbank:NM_005636.3,HGNC:HGNC:11338,HPRD:02266,MIM:300326;Note=The RefSeq transcript has 1 substitution compared to this genomic sequence;exception=annotated by transcript or proteomic data;gbkey=mRNA;gene=SSX4;product=synovial sarcoma%2C X breakpoint 4%2C transcript variant 1;transcript_id=gi|28559011
LBHZ02000109.1	BestRefSeq	exon	7866282	7866331	.	+	.	ID=id530;Parent=rna91;Dbxref=GeneID:6759,Genbank:NM_005636.3,HGNC:HGNC:11338,HPRD:02266,MIM:300326;Note=The RefSeq transcript has 1 substitution compared to this genomic sequence;exception=annotated by transcript or proteomic data;gbkey=mRNA;gene=SSX4;product=synovial sarcoma%2C X breakpoint 4%2C transcript variant 1;transcript_id=gi|28559011
LBHZ02000109.1	BestRefSeq	exon	7868317	7868452	.	+	.	ID=id531;Parent=rna91;Dbxref=GeneID:6759,Genbank:NM_005636.3,HGNC:HGNC:11338,HPRD:02266,MIM:300326;Note=The RefSeq transcript has 1 substitution compared to this genomic sequence;exception=annotated by transcript or proteomic data;gbkey=mRNA;gene=SSX4;product=synovial sarcoma%2C X breakpoint 4%2C transcript variant 1;transcript_id=gi|28559011
LBHZ02000109.1	BestRefSeq	exon	7870840	7870944	.	+	.	ID=id532;Parent=rna91;Dbxref=GeneID:6759,Genbank:NM_005636.3,HGNC:HGNC:11338,HPRD:02266,MIM:300326;Note=The RefSeq transcript has 1 substitution compared to this genomic sequence;exception=annotated by transcript or proteomic data;gbkey=mRNA;gene=SSX4;product=synovial sarcoma%2C X breakpoint 4%2C transcript variant 1;transcript_id=gi|28559011
LBHZ02000109.1	BestRefSeq	exon	7871727	7872314	.	+	.	ID=id533;Parent=rna91;Dbxref=GeneID:6759,Genbank:NM_005636.3,HGNC:HGNC:11338,HPRD:02266,MIM:300326;Note=The RefSeq transcript has 1 substitution compared to this genomic sequence;exception=annotated by transcript or proteomic data;gbkey=mRNA;gene=SSX4;product=synovial sarcoma%2C X breakpoint 4%2C transcript variant 1;transcript_id=gi|28559011
LBHZ02000109.1	BestRefSeq	CDS	7863025	7863093	.	+	0	ID=cds59;Parent=rna91;Dbxref=GeneID:6759,Genbank:NP_005627.1,HGNC:HGNC:11338,HPRD:02266,MIM:300326;Name=NP_005627.1;Note=isoform a is encoded by transcript variant 1;gbkey=CDS;gene=SSX4;product=protein SSX4 isoform a;protein_id=NP_005627.1
LBHZ02000109.1	BestRefSeq	CDS	7863532	7863646	.	+	0	ID=cds59;Parent=rna91;Dbxref=GeneID:6759,Genbank:NP_005627.1,HGNC:HGNC:11338,HPRD:02266,MIM:300326;Name=NP_005627.1;Note=isoform a is encoded by transcript variant 1;gbkey=CDS;gene=SSX4;product=protein SSX4 isoform a;protein_id=NP_005627.1
LBHZ02000109.1	BestRefSeq	CDS	7864323	7864418	.	+	2	ID=cds59;Parent=rna91;Dbxref=GeneID:6759,Genbank:NP_005627.1,HGNC:HGNC:11338,HPRD:02266,MIM:300326;Name=NP_005627.1;Note=isoform a is encoded by transcript variant 1;gbkey=CDS;gene=SSX4;product=protein SSX4 isoform a;protein_id=NP_005627.1
LBHZ02000109.1	BestRefSeq	CDS	7866282	7866331	.	+	2	ID=cds59;Parent=rna91;Dbxref=GeneID:6759,Genbank:NP_005627.1,HGNC:HGNC:11338,HPRD:02266,MIM:300326;Name=NP_005627.1;Note=isoform a is encoded by transcript variant 1;gbkey=CDS;gene=SSX4;product=protein SSX4 isoform a;protein_id=NP_005627.1
LBHZ02000109.1	BestRefSeq	CDS	7868317	7868452	.	+	0	ID=cds59;Parent=rna91;Dbxref=GeneID:6759,Genbank:NP_005627.1,HGNC:HGNC:11338,HPRD:02266,MIM:300326;Name=NP_005627.1;Note=isoform a is encoded by transcript variant 1;gbkey=CDS;gene=SSX4;product=protein SSX4 isoform a;protein_id=NP_005627.1
LBHZ02000109.1	BestRefSeq	CDS	7870840	7870940	.	+	2	ID=cds59;Parent=rna91;Dbxref=GeneID:6759,Genbank:NP_005627.1,HGNC:HGNC:11338,HPRD:02266,MIM:300326;Name=NP_005627.1;Note=isoform a is encoded by transcript variant 1;gbkey=CDS;gene=SSX4;product=protein SSX4 isoform a;protein_id=NP_005627.1
LBHZ02000109.1	BestRefSeq	CDS	7863025	7863093	.	+	0	ID=cds60;Parent=rna91;Dbxref=GeneID:548313,Genbank:NP_001030004.1,GeneID:6759,HGNC:HGNC:11338,HPRD:02266,MIM:300326;Name=NP_001030004.1;Note=isoform a is encoded by transcript variant 1;gbkey=CDS;gene=SSX4;product=protein SSX4 isoform a;protein_id=NP_001030004.1
LBHZ02000109.1	BestRefSeq	CDS	7863532	7863646	.	+	0	ID=cds60;Parent=rna91;Dbxref=GeneID:548313,Genbank:NP_001030004.1,GeneID:6759,HGNC:HGNC:11338,HPRD:02266,MIM:300326;Name=NP_001030004.1;Note=isoform a is encoded by transcript variant 1;gbkey=CDS;gene=SSX4;product=protein SSX4 isoform a;protein_id=NP_001030004.1
LBHZ02000109.1	BestRefSeq	CDS	7864323	7864418	.	+	2	ID=cds60;Parent=rna91;Dbxref=GeneID:548313,Genbank:NP_001030004.1,GeneID:6759,HGNC:HGNC:11338,HPRD:02266,MIM:300326;Name=NP_001030004.1;Note=isoform a is encoded by transcript variant 1;gbkey=CDS;gene=SSX4;product=protein SSX4 isoform a;protein_id=NP_001030004.1
LBHZ02000109.1	BestRefSeq	CDS	7866282	7866331	.	+	2	ID=cds60;Parent=rna91;Dbxref=GeneID:548313,Genbank:NP_001030004.1,GeneID:6759,HGNC:HGNC:11338,HPRD:02266,MIM:300326;Name=NP_001030004.1;Note=isoform a is encoded by transcript variant 1;gbkey=CDS;gene=SSX4;product=protein SSX4 isoform a;protein_id=NP_001030004.1
LBHZ02000109.1	BestRefSeq	CDS	7868317	7868452	.	+	0	ID=cds60;Parent=rna91;Dbxref=GeneID:548313,Genbank:NP_001030004.1,GeneID:6759,HGNC:HGNC:11338,HPRD:02266,MIM:300326;Name=NP_001030004.1;Note=isoform a is encoded by transcript variant 1;gbkey=CDS;gene=SSX4;product=protein SSX4 isoform a;protein_id=NP_001030004.1
LBHZ02000109.1	BestRefSeq	CDS	7870840	7870940	.	+	2	ID=cds60;Parent=rna91;Dbxref=GeneID:548313,Genbank:NP_001030004.1,GeneID:6759,HGNC:HGNC:11338,HPRD:02266,MIM:300326;Name=NP_001030004.1;Note=isoform a is encoded by transcript variant 1;gbkey=CDS;gene=SSX4;product=protein SSX4 isoform a;protein_id=NP_001030004.1
###
LBHZ02000109.1	BestRefSeq	gene	7862484	7872314	.	+	.	ID=gene88;Dbxref=GeneID:548313,HGNC:HGNC:16880;Name=SSX4B;description=synovial sarcoma%2C X breakpoint 4B;gbkey=Gene;gene=SSX4B;gene_synonym=CT5.4
LBHZ02000109.1	BestRefSeq	mRNA	7862484	7872314	.	+	.	ID=rna92;Parent=gene88;Dbxref=GeneID:548313,Genbank:NM_001040612.2,HGNC:HGNC:16880;Name=gi|373838723;Note=The RefSeq transcript has 1 substitution compared to this genomic sequence;exception=annotated by transcript or proteomic data;gbkey=mRNA;gene=SSX4B;product=synovial sarcoma%2C X breakpoint 4B%2C transcript variant 2;transcript_id=gi|373838723
LBHZ02000109.1	BestRefSeq	exon	7862484	7862532	.	+	.	ID=id534;Parent=rna92;Dbxref=GeneID:548313,Genbank:NM_001040612.2,HGNC:HGNC:16880;Note=The RefSeq transcript has 1 substitution compared to this genomic sequence;exception=annotated by transcript or proteomic data;gbkey=mRNA;gene=SSX4B;product=synovial sarcoma%2C X breakpoint 4B%2C transcript variant 2;transcript_id=gi|373838723
LBHZ02000109.1	BestRefSeq	exon	7863005	7863093	.	+	.	ID=id535;Parent=rna92;Dbxref=GeneID:548313,Genbank:NM_001040612.2,HGNC:HGNC:16880;Note=The RefSeq transcript has 1 substitution compared to this genomic sequence;exception=annotated by transcript or proteomic data;gbkey=mRNA;gene=SSX4B;product=synovial sarcoma%2C X breakpoint 4B%2C transcript variant 2;transcript_id=gi|373838723
LBHZ02000109.1	BestRefSeq	exon	7863532	7863646	.	+	.	ID=id536;Parent=rna92;Dbxref=GeneID:548313,Genbank:NM_001040612.2,HGNC:HGNC:16880;Note=The RefSeq transcript has 1 substitution compared to this genomic sequence;exception=annotated by transcript or proteomic data;gbkey=mRNA;gene=SSX4B;product=synovial sarcoma%2C X breakpoint 4B%2C transcript variant 2;transcript_id=gi|373838723
LBHZ02000109.1	BestRefSeq	exon	7864323	7864418	.	+	.	ID=id537;Parent=rna92;Dbxref=GeneID:548313,Genbank:NM_001040612.2,HGNC:HGNC:16880;Note=The RefSeq transcript has 1 substitution compared to this genomic sequence;exception=annotated by transcript or proteomic data;gbkey=mRNA;gene=SSX4B;product=synovial sarcoma%2C X breakpoint 4B%2C transcript variant 2;transcript_id=gi|373838723
LBHZ02000109.1	BestRefSeq	exon	7866282	7866331	.	+	.	ID=id538;Parent=rna92;Dbxref=GeneID:548313,Genbank:NM_001040612.2,HGNC:HGNC:16880;Note=The RefSeq transcript has 1 substitution compared to this genomic sequence;exception=annotated by transcript or proteomic data;gbkey=mRNA;gene=SSX4B;product=synovial sarcoma%2C X breakpoint 4B%2C transcript variant 2;transcript_id=gi|373838723
LBHZ02000109.1	BestRefSeq	exon	7870840	7870944	.	+	.	ID=id539;Parent=rna92;Dbxref=GeneID:548313,Genbank:NM_001040612.2,HGNC:HGNC:16880;Note=The RefSeq transcript has 1 substitution compared to this genomic sequence;exception=annotated by transcript or proteomic data;gbkey=mRNA;gene=SSX4B;product=synovial sarcoma%2C X breakpoint 4B%2C transcript variant 2;transcript_id=gi|373838723
LBHZ02000109.1	BestRefSeq	exon	7871727	7872314	.	+	.	ID=id540;Parent=rna92;Dbxref=GeneID:548313,Genbank:NM_001040612.2,HGNC:HGNC:16880;Note=The RefSeq transcript has 1 substitution compared to this genomic sequence;exception=annotated by transcript or proteomic data;gbkey=mRNA;gene=SSX4B;product=synovial sarcoma%2C X breakpoint 4B%2C transcript variant 2;transcript_id=gi|373838723
LBHZ02000109.1	BestRefSeq	gene	7862495	7872314	.	+	.	ID=gene89;Dbxref=GeneID:6759,HGNC:HGNC:11338,HPRD:02266,MIM:300326;Name=SSX4;description=synovial sarcoma%2C X breakpoint 4;gbkey=Gene;gene=SSX4;gene_synonym=CT5.4
LBHZ02000109.1	BestRefSeq	mRNA	7862495	7872314	.	+	.	ID=rna93;Parent=gene89;Dbxref=GeneID:6759,Genbank:NM_005636.3,HGNC:HGNC:11338,HPRD:02266,MIM:300326;Name=gi|28559011;Note=The RefSeq transcript has 1 substitution compared to this genomic sequence;exception=annotated by transcript or proteomic data;gbkey=mRNA;gene=SSX4;product=synovial sarcoma%2C X breakpoint 4%2C transcript variant 1;transcript_id=gi|28559011
LBHZ02000109.1	BestRefSeq	exon	7862495	7862532	.	+	.	ID=id541;Parent=rna93;Dbxref=GeneID:6759,Genbank:NM_005636.3,HGNC:HGNC:11338,HPRD:02266,MIM:300326;Note=The RefSeq transcript has 1 substitution compared to this genomic sequence;exception=annotated by transcript or proteomic data;gbkey=mRNA;gene=SSX4;product=synovial sarcoma%2C X breakpoint 4%2C transcript variant 1;transcript_id=gi|28559011
LBHZ02000109.1	BestRefSeq	exon	7863005	7863093	.	+	.	ID=id542;Parent=rna93;Dbxref=GeneID:6759,Genbank:NM_005636.3,HGNC:HGNC:11338,HPRD:02266,MIM:300326;Note=The RefSeq transcript has 1 substitution compared to this genomic sequence;exception=annotated by transcript or proteomic data;gbkey=mRNA;gene=SSX4;product=synovial sarcoma%2C X breakpoint 4%2C transcript variant 1;transcript_id=gi|28559011
LBHZ02000109.1	BestRefSeq	exon	7863532	7863646	.	+	.	ID=id543;Parent=rna93;Dbxref=GeneID:6759,Genbank:NM_005636.3,HGNC:HGNC:11338,HPRD:02266,MIM:300326;Note=The RefSeq transcript has 1 substitution compared to this genomic sequence;exception=annotated by transcript or proteomic data;gbkey=mRNA;gene=SSX4;product=synovial sarcoma%2C X breakpoint 4%2C transcript variant 1;transcript_id=gi|28559011
LBHZ02000109.1	BestRefSeq	exon	7864323	7864418	.	+	.	ID=id544;Parent=rna93;Dbxref=GeneID:6759,Genbank:NM_005636.3,HGNC:HGNC:11338,HPRD:02266,MIM:300326;Note=The RefSeq transcript has 1 substitution compared to this genomic sequence;exception=annotated by transcript or proteomic data;gbkey=mRNA;gene=SSX4;product=synovial sarcoma%2C X breakpoint 4%2C transcript variant 1;transcript_id=gi|28559011
LBHZ02000109.1	BestRefSeq	exon	7866282	7866331	.	+	.	ID=id545;Parent=rna93;Dbxref=GeneID:6759,Genbank:NM_005636.3,HGNC:HGNC:11338,HPRD:02266,MIM:300326;Note=The RefSeq transcript has 1 substitution compared to this genomic sequence;exception=annotated by transcript or proteomic data;gbkey=mRNA;gene=SSX4;product=synovial sarcoma%2C X breakpoint 4%2C transcript variant 1;transcript_id=gi|28559011
LBHZ02000109.1	BestRefSeq	exon	7868317	7868452	.	+	.	ID=id546;Parent=rna93;Dbxref=GeneID:6759,Genbank:NM_005636.3,HGNC:HGNC:11338,HPRD:02266,MIM:300326;Note=The RefSeq transcript has 1 substitution compared to this genomic sequence;exception=annotated by transcript or proteomic data;gbkey=mRNA;gene=SSX4;product=synovial sarcoma%2C X breakpoint 4%2C transcript variant 1;transcript_id=gi|28559011
LBHZ02000109.1	BestRefSeq	exon	7870840	7870944	.	+	.	ID=id547;Parent=rna93;Dbxref=GeneID:6759,Genbank:NM_005636.3,HGNC:HGNC:11338,HPRD:02266,MIM:300326;Note=The RefSeq transcript has 1 substitution compared to this genomic sequence;exception=annotated by transcript or proteomic data;gbkey=mRNA;gene=SSX4;product=synovial sarcoma%2C X breakpoint 4%2C transcript variant 1;transcript_id=gi|28559011
LBHZ02000109.1	BestRefSeq	exon	7871727	7872314	.	+	.	ID=id548;Parent=rna93;Dbxref=GeneID:6759,Genbank:NM_005636.3,HGNC:HGNC:11338,HPRD:02266,MIM:300326;Note=The RefSeq transcript has 1 substitution compared to this genomic sequence;exception=annotated by transcript or proteomic data;gbkey=mRNA;gene=SSX4;product=synovial sarcoma%2C X breakpoint 4%2C transcript variant 1;transcript_id=gi|28559011
LBHZ02000109.1	BestRefSeq	CDS	7863025	7863093	.	+	0	ID=cds61;Parent=gene89;Dbxref=GeneID:548313,Genbank:NP_001035702.1,GeneID:6759,HGNC:HGNC:11338,HPRD:02266,MIM:300326;Name=NP_001035702.1;Note=isoform b is encoded by transcript variant 2;gbkey=CDS;gene=SSX4;product=protein SSX4 isoform b;protein_id=NP_001035702.1
LBHZ02000109.1	BestRefSeq	CDS	7863532	7863646	.	+	0	ID=cds61;Parent=gene89;Dbxref=GeneID:548313,Genbank:NP_001035702.1,GeneID:6759,HGNC:HGNC:11338,HPRD:02266,MIM:300326;Name=NP_001035702.1;Note=isoform b is encoded by transcript variant 2;gbkey=CDS;gene=SSX4;product=protein SSX4 isoform b;protein_id=NP_001035702.1
LBHZ02000109.1	BestRefSeq	CDS	7864323	7864418	.	+	2	ID=cds61;Parent=gene89;Dbxref=GeneID:548313,Genbank:NP_001035702.1,GeneID:6759,HGNC:HGNC:11338,HPRD:02266,MIM:300326;Name=NP_001035702.1;Note=isoform b is encoded by transcript variant 2;gbkey=CDS;gene=SSX4;product=protein SSX4 isoform b;protein_id=NP_001035702.1
LBHZ02000109.1	BestRefSeq	CDS	7866282	7866331	.	+	2	ID=cds61;Parent=gene89;Dbxref=GeneID:548313,Genbank:NP_001035702.1,GeneID:6759,HGNC:HGNC:11338,HPRD:02266,MIM:300326;Name=NP_001035702.1;Note=isoform b is encoded by transcript variant 2;gbkey=CDS;gene=SSX4;product=protein SSX4 isoform b;protein_id=NP_001035702.1
LBHZ02000109.1	BestRefSeq	CDS	7870840	7870944	.	+	0	ID=cds61;Parent=gene89;Dbxref=GeneID:548313,Genbank:NP_001035702.1,GeneID:6759,HGNC:HGNC:11338,HPRD:02266,MIM:300326;Name=NP_001035702.1;Note=isoform b is encoded by transcript variant 2;gbkey=CDS;gene=SSX4;product=protein SSX4 isoform b;protein_id=NP_001035702.1
LBHZ02000109.1	BestRefSeq	CDS	7871727	7871753	.	+	0	ID=cds61;Parent=gene89;Dbxref=GeneID:548313,Genbank:NP_001035702.1,GeneID:6759,HGNC:HGNC:11338,HPRD:02266,MIM:300326;Name=NP_001035702.1;Note=isoform b is encoded by transcript variant 2;gbkey=CDS;gene=SSX4;product=protein SSX4 isoform b;protein_id=NP_001035702.1
[truncated: 13,681 more rows]
