# Supplementary material for: Evaluation of GRCh38 and de novo haploid genome assemblies demonstrates the enduring quality of the reference assembly
Source: Genome Res. 2017 May;27(5):849–64. doi: 10.1101/gr.213611.116 (PMC5411779; doi:10.1101/gr.213611.116)
Supplement: Supplemental Material [file supp_gr.213611.116_Supplemental_GFF3_S2.tar.gz › ./GCA_000983465.1.Overlapping_RefSeqs_with_multiple_gene_ids.gff3]

##gff-version 3
#!gff-spec-version 1.21
#!processor NCBI annotwriter
LBLP01000010.1	BestRefSeq	gene	121002	183636	.	-	.	ID=gene0;Dbxref=GeneID:51463,HGNC:HGNC:13840,HPRD:13604,MIM:612806;Name=GPR89B;description=G protein-coupled receptor 89B;gbkey=Gene;gene=GPR89B;gene_synonym=GPHR,GPR89,GPR89C,SH120,UNQ192;partial=true
LBLP01000010.1	BestRefSeq	mRNA	121002	183636	.	-	.	ID=rna0;Parent=gene0;Dbxref=GeneID:51463,Genbank:NM_016334.3,HGNC:HGNC:13840,HPRD:13604,MIM:612806;Name=gi|148230342;Note=The RefSeq transcript has 4 substitutions%2C 1 non-frameshifting indel and aligns at 98%25 coverage compared to this genomic sequence;exception=annotated by transcript or proteomic data;gbkey=mRNA;gene=GPR89B;partial=true;product=G protein-coupled receptor 89B;transcript_id=gi…
LBLP01000010.1	BestRefSeq	exon	183451	183636	.	-	.	ID=id0;Parent=rna0;Dbxref=GeneID:51463,Genbank:NM_016334.3,HGNC:HGNC:13840,HPRD:13604,MIM:612806;Note=The RefSeq transcript has 4 substitutions%2C 1 non-frameshifting indel and aligns at 98%25 coverage compared to this genomic sequence;exception=annotated by transcript or proteomic data;gbkey=mRNA;gene=GPR89B;partial=true;product=G protein-coupled receptor 89B;transcript_id=gi|148230342
LBLP01000010.1	BestRefSeq	exon	175326	175385	.	-	.	ID=id1;Parent=rna0;Dbxref=GeneID:51463,Genbank:NM_016334.3,HGNC:HGNC:13840,HPRD:13604,MIM:612806;Note=The RefSeq transcript has 4 substitutions%2C 1 non-frameshifting indel and aligns at 98%25 coverage compared to this genomic sequence;exception=annotated by transcript or proteomic data;gbkey=mRNA;gene=GPR89B;partial=true;product=G protein-coupled receptor 89B;transcript_id=gi|148230342
LBLP01000010.1	BestRefSeq	exon	173194	173297	.	-	.	ID=id2;Parent=rna0;Dbxref=GeneID:51463,Genbank:NM_016334.3,HGNC:HGNC:13840,HPRD:13604,MIM:612806;Note=The RefSeq transcript has 4 substitutions%2C 1 non-frameshifting indel and aligns at 98%25 coverage compared to this genomic sequence;exception=annotated by transcript or proteomic data;gbkey=mRNA;gene=GPR89B;partial=true;product=G protein-coupled receptor 89B;transcript_id=gi|148230342
LBLP01000010.1	BestRefSeq	exon	168453	168559	.	-	.	ID=id3;Parent=rna0;Dbxref=GeneID:51463,Genbank:NM_016334.3,HGNC:HGNC:13840,HPRD:13604,MIM:612806;Note=The RefSeq transcript has 4 substitutions%2C 1 non-frameshifting indel and aligns at 98%25 coverage compared to this genomic sequence;exception=annotated by transcript or proteomic data;gbkey=mRNA;gene=GPR89B;partial=true;product=G protein-coupled receptor 89B;transcript_id=gi|148230342
LBLP01000010.1	BestRefSeq	exon	167900	168000	.	-	.	ID=id4;Parent=rna0;Dbxref=GeneID:51463,Genbank:NM_016334.3,HGNC:HGNC:13840,HPRD:13604,MIM:612806;Note=The RefSeq transcript has 4 substitutions%2C 1 non-frameshifting indel and aligns at 98%25 coverage compared to this genomic sequence;exception=annotated by transcript or proteomic data;gbkey=mRNA;gene=GPR89B;partial=true;product=G protein-coupled receptor 89B;start_range=.,167900;transcript_id=g…
LBLP01000010.1	BestRefSeq	exon	160883	160974	.	-	.	ID=id5;Parent=rna0;Dbxref=GeneID:51463,Genbank:NM_016334.3,HGNC:HGNC:13840,HPRD:13604,MIM:612806;Note=The RefSeq transcript has 4 substitutions%2C 1 non-frameshifting indel and aligns at 98%25 coverage compared to this genomic sequence;end_range=160974,.;exception=annotated by transcript or proteomic data;gbkey=mRNA;gene=GPR89B;partial=true;product=G protein-coupled receptor 89B;transcript_id=gi|…
LBLP01000010.1	BestRefSeq	exon	159947	160027	.	-	.	ID=id6;Parent=rna0;Dbxref=GeneID:51463,Genbank:NM_016334.3,HGNC:HGNC:13840,HPRD:13604,MIM:612806;Note=The RefSeq transcript has 4 substitutions%2C 1 non-frameshifting indel and aligns at 98%25 coverage compared to this genomic sequence;exception=annotated by transcript or proteomic data;gbkey=mRNA;gene=GPR89B;partial=true;product=G protein-coupled receptor 89B;transcript_id=gi|148230342
LBLP01000010.1	BestRefSeq	exon	147683	147792	.	-	.	ID=id7;Parent=rna0;Dbxref=GeneID:51463,Genbank:NM_016334.3,HGNC:HGNC:13840,HPRD:13604,MIM:612806;Note=The RefSeq transcript has 4 substitutions%2C 1 non-frameshifting indel and aligns at 98%25 coverage compared to this genomic sequence;exception=annotated by transcript or proteomic data;gbkey=mRNA;gene=GPR89B;partial=true;product=G protein-coupled receptor 89B;transcript_id=gi|148230342
LBLP01000010.1	BestRefSeq	exon	145386	145474	.	-	.	ID=id8;Parent=rna0;Dbxref=GeneID:51463,Genbank:NM_016334.3,HGNC:HGNC:13840,HPRD:13604,MIM:612806;Note=The RefSeq transcript has 4 substitutions%2C 1 non-frameshifting indel and aligns at 98%25 coverage compared to this genomic sequence;exception=annotated by transcript or proteomic data;gbkey=mRNA;gene=GPR89B;partial=true;product=G protein-coupled receptor 89B;transcript_id=gi|148230342
LBLP01000010.1	BestRefSeq	exon	144391	144483	.	-	.	ID=id9;Parent=rna0;Dbxref=GeneID:51463,Genbank:NM_016334.3,HGNC:HGNC:13840,HPRD:13604,MIM:612806;Note=The RefSeq transcript has 4 substitutions%2C 1 non-frameshifting indel and aligns at 98%25 coverage compared to this genomic sequence;exception=annotated by transcript or proteomic data;gbkey=mRNA;gene=GPR89B;partial=true;product=G protein-coupled receptor 89B;transcript_id=gi|148230342
LBLP01000010.1	BestRefSeq	exon	128229	128324	.	-	.	ID=id10;Parent=rna0;Dbxref=GeneID:51463,Genbank:NM_016334.3,HGNC:HGNC:13840,HPRD:13604,MIM:612806;Note=The RefSeq transcript has 4 substitutions%2C 1 non-frameshifting indel and aligns at 98%25 coverage compared to this genomic sequence;exception=annotated by transcript or proteomic data;gbkey=mRNA;gene=GPR89B;partial=true;product=G protein-coupled receptor 89B;transcript_id=gi|148230342
LBLP01000010.1	BestRefSeq	exon	126002	126091	.	-	.	ID=id11;Parent=rna0;Dbxref=GeneID:51463,Genbank:NM_016334.3,HGNC:HGNC:13840,HPRD:13604,MIM:612806;Note=The RefSeq transcript has 4 substitutions%2C 1 non-frameshifting indel and aligns at 98%25 coverage compared to this genomic sequence;exception=annotated by transcript or proteomic data;gbkey=mRNA;gene=GPR89B;partial=true;product=G protein-coupled receptor 89B;transcript_id=gi|148230342
LBLP01000010.1	BestRefSeq	exon	121959	122024	.	-	.	ID=id12;Parent=rna0;Dbxref=GeneID:51463,Genbank:NM_016334.3,HGNC:HGNC:13840,HPRD:13604,MIM:612806;Note=The RefSeq transcript has 4 substitutions%2C 1 non-frameshifting indel and aligns at 98%25 coverage compared to this genomic sequence;exception=annotated by transcript or proteomic data;gbkey=mRNA;gene=GPR89B;partial=true;product=G protein-coupled receptor 89B;transcript_id=gi|148230342
LBLP01000010.1	BestRefSeq	exon	121002	121815	.	-	.	ID=id13;Parent=rna0;Dbxref=GeneID:51463,Genbank:NM_016334.3,HGNC:HGNC:13840,HPRD:13604,MIM:612806;Note=The RefSeq transcript has 4 substitutions%2C 1 non-frameshifting indel and aligns at 98%25 coverage compared to this genomic sequence;exception=annotated by transcript or proteomic data;gbkey=mRNA;gene=GPR89B;partial=true;product=G protein-coupled receptor 89B;transcript_id=gi|148230342
LBLP01000010.1	BestRefSeq	gene	121185	183666	.	-	.	ID=gene1;Dbxref=GeneID:653519,HGNC:HGNC:31984,MIM:612821;Name=GPR89A;description=G protein-coupled receptor 89A;gbkey=Gene;gene=GPR89A;gene_synonym=GPHR,GPR89,GPR89B,SH120,UNQ192;partial=true
LBLP01000010.1	BestRefSeq	transcript	121185	183666	.	-	.	ID=rna1;Parent=gene1;Dbxref=GeneID:653519,Genbank:NR_036541.1,HGNC:HGNC:31984,MIM:612821;Name=gi|303304980;Note=The RefSeq transcript has 1 substitution and aligns at 98%25 coverage compared to this genomic sequence;exception=annotated by transcript or proteomic data;gbkey=misc_RNA;gene=GPR89A;partial=true;product=G protein-coupled receptor 89A%2C transcript variant 3;transcript_id=gi|303304980
LBLP01000010.1	BestRefSeq	exon	183451	183666	.	-	.	ID=id14;Parent=rna1;Dbxref=GeneID:653519,Genbank:NR_036541.1,HGNC:HGNC:31984,MIM:612821;Note=The RefSeq transcript has 1 substitution and aligns at 98%25 coverage compared to this genomic sequence;exception=annotated by transcript or proteomic data;gbkey=misc_RNA;gene=GPR89A;partial=true;product=G protein-coupled receptor 89A%2C transcript variant 3;transcript_id=gi|303304980
LBLP01000010.1	BestRefSeq	exon	175326	175385	.	-	.	ID=id15;Parent=rna1;Dbxref=GeneID:653519,Genbank:NR_036541.1,HGNC:HGNC:31984,MIM:612821;Note=The RefSeq transcript has 1 substitution and aligns at 98%25 coverage compared to this genomic sequence;exception=annotated by transcript or proteomic data;gbkey=misc_RNA;gene=GPR89A;partial=true;product=G protein-coupled receptor 89A%2C transcript variant 3;transcript_id=gi|303304980
LBLP01000010.1	BestRefSeq	exon	173194	173297	.	-	.	ID=id16;Parent=rna1;Dbxref=GeneID:653519,Genbank:NR_036541.1,HGNC:HGNC:31984,MIM:612821;Note=The RefSeq transcript has 1 substitution and aligns at 98%25 coverage compared to this genomic sequence;exception=annotated by transcript or proteomic data;gbkey=misc_RNA;gene=GPR89A;partial=true;product=G protein-coupled receptor 89A%2C transcript variant 3;transcript_id=gi|303304980
LBLP01000010.1	BestRefSeq	exon	168453	168559	.	-	.	ID=id17;Parent=rna1;Dbxref=GeneID:653519,Genbank:NR_036541.1,HGNC:HGNC:31984,MIM:612821;Note=The RefSeq transcript has 1 substitution and aligns at 98%25 coverage compared to this genomic sequence;exception=annotated by transcript or proteomic data;gbkey=misc_RNA;gene=GPR89A;partial=true;product=G protein-coupled receptor 89A%2C transcript variant 3;transcript_id=gi|303304980
LBLP01000010.1	BestRefSeq	exon	167899	168020	.	-	.	ID=id18;Parent=rna1;Dbxref=GeneID:653519,Genbank:NR_036541.1,HGNC:HGNC:31984,MIM:612821;Note=The RefSeq transcript has 1 substitution and aligns at 98%25 coverage compared to this genomic sequence;exception=annotated by transcript or proteomic data;gbkey=misc_RNA;gene=GPR89A;partial=true;product=G protein-coupled receptor 89A%2C transcript variant 3;start_range=.,167899;transcript_id=gi|303304980
LBLP01000010.1	BestRefSeq	exon	160883	160976	.	-	.	ID=id19;Parent=rna1;Dbxref=GeneID:653519,Genbank:NR_036541.1,HGNC:HGNC:31984,MIM:612821;Note=The RefSeq transcript has 1 substitution and aligns at 98%25 coverage compared to this genomic sequence;end_range=160976,.;exception=annotated by transcript or proteomic data;gbkey=misc_RNA;gene=GPR89A;partial=true;product=G protein-coupled receptor 89A%2C transcript variant 3;transcript_id=gi|303304980
LBLP01000010.1	BestRefSeq	exon	159947	160027	.	-	.	ID=id20;Parent=rna1;Dbxref=GeneID:653519,Genbank:NR_036541.1,HGNC:HGNC:31984,MIM:612821;Note=The RefSeq transcript has 1 substitution and aligns at 98%25 coverage compared to this genomic sequence;exception=annotated by transcript or proteomic data;gbkey=misc_RNA;gene=GPR89A;partial=true;product=G protein-coupled receptor 89A%2C transcript variant 3;transcript_id=gi|303304980
LBLP01000010.1	BestRefSeq	exon	147683	147792	.	-	.	ID=id21;Parent=rna1;Dbxref=GeneID:653519,Genbank:NR_036541.1,HGNC:HGNC:31984,MIM:612821;Note=The RefSeq transcript has 1 substitution and aligns at 98%25 coverage compared to this genomic sequence;exception=annotated by transcript or proteomic data;gbkey=misc_RNA;gene=GPR89A;partial=true;product=G protein-coupled receptor 89A%2C transcript variant 3;transcript_id=gi|303304980
LBLP01000010.1	BestRefSeq	exon	145386	145474	.	-	.	ID=id22;Parent=rna1;Dbxref=GeneID:653519,Genbank:NR_036541.1,HGNC:HGNC:31984,MIM:612821;Note=The RefSeq transcript has 1 substitution and aligns at 98%25 coverage compared to this genomic sequence;exception=annotated by transcript or proteomic data;gbkey=misc_RNA;gene=GPR89A;partial=true;product=G protein-coupled receptor 89A%2C transcript variant 3;transcript_id=gi|303304980
LBLP01000010.1	BestRefSeq	exon	144391	144483	.	-	.	ID=id23;Parent=rna1;Dbxref=GeneID:653519,Genbank:NR_036541.1,HGNC:HGNC:31984,MIM:612821;Note=The RefSeq transcript has 1 substitution and aligns at 98%25 coverage compared to this genomic sequence;exception=annotated by transcript or proteomic data;gbkey=misc_RNA;gene=GPR89A;partial=true;product=G protein-coupled receptor 89A%2C transcript variant 3;transcript_id=gi|303304980
LBLP01000010.1	BestRefSeq	exon	128229	128324	.	-	.	ID=id24;Parent=rna1;Dbxref=GeneID:653519,Genbank:NR_036541.1,HGNC:HGNC:31984,MIM:612821;Note=The RefSeq transcript has 1 substitution and aligns at 98%25 coverage compared to this genomic sequence;exception=annotated by transcript or proteomic data;gbkey=misc_RNA;gene=GPR89A;partial=true;product=G protein-coupled receptor 89A%2C transcript variant 3;transcript_id=gi|303304980
LBLP01000010.1	BestRefSeq	exon	126002	126091	.	-	.	ID=id25;Parent=rna1;Dbxref=GeneID:653519,Genbank:NR_036541.1,HGNC:HGNC:31984,MIM:612821;Note=The RefSeq transcript has 1 substitution and aligns at 98%25 coverage compared to this genomic sequence;exception=annotated by transcript or proteomic data;gbkey=misc_RNA;gene=GPR89A;partial=true;product=G protein-coupled receptor 89A%2C transcript variant 3;transcript_id=gi|303304980
LBLP01000010.1	BestRefSeq	exon	121959	122024	.	-	.	ID=id26;Parent=rna1;Dbxref=GeneID:653519,Genbank:NR_036541.1,HGNC:HGNC:31984,MIM:612821;Note=The RefSeq transcript has 1 substitution and aligns at 98%25 coverage compared to this genomic sequence;exception=annotated by transcript or proteomic data;gbkey=misc_RNA;gene=GPR89A;partial=true;product=G protein-coupled receptor 89A%2C transcript variant 3;transcript_id=gi|303304980
LBLP01000010.1	BestRefSeq	exon	121185	121815	.	-	.	ID=id27;Parent=rna1;Dbxref=GeneID:653519,Genbank:NR_036541.1,HGNC:HGNC:31984,MIM:612821;Note=The RefSeq transcript has 1 substitution and aligns at 98%25 coverage compared to this genomic sequence;exception=annotated by transcript or proteomic data;gbkey=misc_RNA;gene=GPR89A;partial=true;product=G protein-coupled receptor 89A%2C transcript variant 3;transcript_id=gi|303304980
LBLP01000010.1	BestRefSeq	CDS	183451	183492	.	-	0	ID=cds0;Parent=gene1;Dbxref=GeneID:51463,Genbank:NP_057418.1,GeneID:653519,HGNC:HGNC:31984,MIM:612821;Name=NP_057418.1;Note=The RefSeq protein aligns at 97%25 coverage compared to this genomic sequence;exception=annotated by transcript or proteomic data;gbkey=CDS;gene=GPR89A;partial=true;product=Golgi pH regulator B;protein_id=NP_057418.1
LBLP01000010.1	BestRefSeq	CDS	175326	175385	.	-	0	ID=cds0;Parent=gene1;Dbxref=GeneID:51463,Genbank:NP_057418.1,GeneID:653519,HGNC:HGNC:31984,MIM:612821;Name=NP_057418.1;Note=The RefSeq protein aligns at 97%25 coverage compared to this genomic sequence;exception=annotated by transcript or proteomic data;gbkey=CDS;gene=GPR89A;partial=true;product=Golgi pH regulator B;protein_id=NP_057418.1
LBLP01000010.1	BestRefSeq	CDS	173194	173297	.	-	0	ID=cds0;Parent=gene1;Dbxref=GeneID:51463,Genbank:NP_057418.1,GeneID:653519,HGNC:HGNC:31984,MIM:612821;Name=NP_057418.1;Note=The RefSeq protein aligns at 97%25 coverage compared to this genomic sequence;exception=annotated by transcript or proteomic data;gbkey=CDS;gene=GPR89A;partial=true;product=Golgi pH regulator B;protein_id=NP_057418.1
LBLP01000010.1	BestRefSeq	CDS	168453	168559	.	-	1	ID=cds0;Parent=gene1;Dbxref=GeneID:51463,Genbank:NP_057418.1,GeneID:653519,HGNC:HGNC:31984,MIM:612821;Name=NP_057418.1;Note=The RefSeq protein aligns at 97%25 coverage compared to this genomic sequence;exception=annotated by transcript or proteomic data;gbkey=CDS;gene=GPR89A;partial=true;product=Golgi pH regulator B;protein_id=NP_057418.1
LBLP01000010.1	BestRefSeq	CDS	167900	168000	.	-	2	ID=cds0;Parent=gene1;Dbxref=GeneID:51463,Genbank:NP_057418.1,GeneID:653519,HGNC:HGNC:31984,MIM:612821;Name=NP_057418.1;Note=The RefSeq protein aligns at 97%25 coverage compared to this genomic sequence;exception=annotated by transcript or proteomic data;gbkey=CDS;gene=GPR89A;partial=true;product=Golgi pH regulator B;protein_id=NP_057418.1;start_range=.,167900
LBLP01000010.1	BestRefSeq	CDS	160883	160974	.	-	0	ID=cds0;Parent=gene1;Dbxref=GeneID:51463,Genbank:NP_057418.1,GeneID:653519,HGNC:HGNC:31984,MIM:612821;Name=NP_057418.1;Note=The RefSeq protein aligns at 97%25 coverage compared to this genomic sequence;end_range=160974,.;exception=annotated by transcript or proteomic data;gbkey=CDS;gene=GPR89A;partial=true;product=Golgi pH regulator B;protein_id=NP_057418.1
LBLP01000010.1	BestRefSeq	CDS	159947	160027	.	-	1	ID=cds0;Parent=gene1;Dbxref=GeneID:51463,Genbank:NP_057418.1,GeneID:653519,HGNC:HGNC:31984,MIM:612821;Name=NP_057418.1;Note=The RefSeq protein aligns at 97%25 coverage compared to this genomic sequence;exception=annotated by transcript or proteomic data;gbkey=CDS;gene=GPR89A;partial=true;product=Golgi pH regulator B;protein_id=NP_057418.1
LBLP01000010.1	BestRefSeq	CDS	147683	147792	.	-	1	ID=cds0;Parent=gene1;Dbxref=GeneID:51463,Genbank:NP_057418.1,GeneID:653519,HGNC:HGNC:31984,MIM:612821;Name=NP_057418.1;Note=The RefSeq protein aligns at 97%25 coverage compared to this genomic sequence;exception=annotated by transcript or proteomic data;gbkey=CDS;gene=GPR89A;partial=true;product=Golgi pH regulator B;protein_id=NP_057418.1
LBLP01000010.1	BestRefSeq	CDS	145386	145474	.	-	2	ID=cds0;Parent=gene1;Dbxref=GeneID:51463,Genbank:NP_057418.1,GeneID:653519,HGNC:HGNC:31984,MIM:612821;Name=NP_057418.1;Note=The RefSeq protein aligns at 97%25 coverage compared to this genomic sequence;exception=annotated by transcript or proteomic data;gbkey=CDS;gene=GPR89A;partial=true;product=Golgi pH regulator B;protein_id=NP_057418.1
LBLP01000010.1	BestRefSeq	CDS	144391	144483	.	-	0	ID=cds0;Parent=gene1;Dbxref=GeneID:51463,Genbank:NP_057418.1,GeneID:653519,HGNC:HGNC:31984,MIM:612821;Name=NP_057418.1;Note=The RefSeq protein aligns at 97%25 coverage compared to this genomic sequence;exception=annotated by transcript or proteomic data;gbkey=CDS;gene=GPR89A;partial=true;product=Golgi pH regulator B;protein_id=NP_057418.1
LBLP01000010.1	BestRefSeq	CDS	128229	128324	.	-	0	ID=cds0;Parent=gene1;Dbxref=GeneID:51463,Genbank:NP_057418.1,GeneID:653519,HGNC:HGNC:31984,MIM:612821;Name=NP_057418.1;Note=The RefSeq protein aligns at 97%25 coverage compared to this genomic sequence;exception=annotated by transcript or proteomic data;gbkey=CDS;gene=GPR89A;partial=true;product=Golgi pH regulator B;protein_id=NP_057418.1
LBLP01000010.1	BestRefSeq	CDS	126002	126091	.	-	0	ID=cds0;Parent=gene1;Dbxref=GeneID:51463,Genbank:NP_057418.1,GeneID:653519,HGNC:HGNC:31984,MIM:612821;Name=NP_057418.1;Note=The RefSeq protein aligns at 97%25 coverage compared to this genomic sequence;exception=annotated by transcript or proteomic data;gbkey=CDS;gene=GPR89A;partial=true;product=Golgi pH regulator B;protein_id=NP_057418.1
LBLP01000010.1	BestRefSeq	CDS	121959	122024	.	-	0	ID=cds0;Parent=gene1;Dbxref=GeneID:51463,Genbank:NP_057418.1,GeneID:653519,HGNC:HGNC:31984,MIM:612821;Name=NP_057418.1;Note=The RefSeq protein aligns at 97%25 coverage compared to this genomic sequence;exception=annotated by transcript or proteomic data;gbkey=CDS;gene=GPR89A;partial=true;product=Golgi pH regulator B;protein_id=NP_057418.1
LBLP01000010.1	BestRefSeq	CDS	121609	121815	.	-	0	ID=cds0;Parent=gene1;Dbxref=GeneID:51463,Genbank:NP_057418.1,GeneID:653519,HGNC:HGNC:31984,MIM:612821;Name=NP_057418.1;Note=The RefSeq protein aligns at 97%25 coverage compared to this genomic sequence;exception=annotated by transcript or proteomic data;gbkey=CDS;gene=GPR89A;partial=true;product=Golgi pH regulator B;protein_id=NP_057418.1
###
LBLP01000010.1	BestRefSeq	gene	121002	183636	.	-	.	ID=gene2;Dbxref=GeneID:51463,HGNC:HGNC:13840,HPRD:13604,MIM:612806;Name=GPR89B;description=G protein-coupled receptor 89B;gbkey=Gene;gene=GPR89B;gene_synonym=GPHR,GPR89,GPR89C,SH120,UNQ192;partial=true
LBLP01000010.1	BestRefSeq	mRNA	121002	183636	.	-	.	ID=rna2;Parent=gene2;Dbxref=GeneID:51463,Genbank:NM_016334.3,HGNC:HGNC:13840,HPRD:13604,MIM:612806;Name=gi|148230342;Note=The RefSeq transcript has 4 substitutions%2C 1 non-frameshifting indel and aligns at 98%25 coverage compared to this genomic sequence;exception=annotated by transcript or proteomic data;gbkey=mRNA;gene=GPR89B;partial=true;product=G protein-coupled receptor 89B;transcript_id=gi…
LBLP01000010.1	BestRefSeq	exon	183451	183636	.	-	.	ID=id28;Parent=rna2;Dbxref=GeneID:51463,Genbank:NM_016334.3,HGNC:HGNC:13840,HPRD:13604,MIM:612806;Note=The RefSeq transcript has 4 substitutions%2C 1 non-frameshifting indel and aligns at 98%25 coverage compared to this genomic sequence;exception=annotated by transcript or proteomic data;gbkey=mRNA;gene=GPR89B;partial=true;product=G protein-coupled receptor 89B;transcript_id=gi|148230342
LBLP01000010.1	BestRefSeq	exon	175326	175385	.	-	.	ID=id29;Parent=rna2;Dbxref=GeneID:51463,Genbank:NM_016334.3,HGNC:HGNC:13840,HPRD:13604,MIM:612806;Note=The RefSeq transcript has 4 substitutions%2C 1 non-frameshifting indel and aligns at 98%25 coverage compared to this genomic sequence;exception=annotated by transcript or proteomic data;gbkey=mRNA;gene=GPR89B;partial=true;product=G protein-coupled receptor 89B;transcript_id=gi|148230342
LBLP01000010.1	BestRefSeq	exon	173194	173297	.	-	.	ID=id30;Parent=rna2;Dbxref=GeneID:51463,Genbank:NM_016334.3,HGNC:HGNC:13840,HPRD:13604,MIM:612806;Note=The RefSeq transcript has 4 substitutions%2C 1 non-frameshifting indel and aligns at 98%25 coverage compared to this genomic sequence;exception=annotated by transcript or proteomic data;gbkey=mRNA;gene=GPR89B;partial=true;product=G protein-coupled receptor 89B;transcript_id=gi|148230342
LBLP01000010.1	BestRefSeq	exon	168453	168559	.	-	.	ID=id31;Parent=rna2;Dbxref=GeneID:51463,Genbank:NM_016334.3,HGNC:HGNC:13840,HPRD:13604,MIM:612806;Note=The RefSeq transcript has 4 substitutions%2C 1 non-frameshifting indel and aligns at 98%25 coverage compared to this genomic sequence;exception=annotated by transcript or proteomic data;gbkey=mRNA;gene=GPR89B;partial=true;product=G protein-coupled receptor 89B;transcript_id=gi|148230342
LBLP01000010.1	BestRefSeq	exon	167900	168000	.	-	.	ID=id32;Parent=rna2;Dbxref=GeneID:51463,Genbank:NM_016334.3,HGNC:HGNC:13840,HPRD:13604,MIM:612806;Note=The RefSeq transcript has 4 substitutions%2C 1 non-frameshifting indel and aligns at 98%25 coverage compared to this genomic sequence;exception=annotated by transcript or proteomic data;gbkey=mRNA;gene=GPR89B;partial=true;product=G protein-coupled receptor 89B;start_range=.,167900;transcript_id=…
LBLP01000010.1	BestRefSeq	exon	160883	160974	.	-	.	ID=id33;Parent=rna2;Dbxref=GeneID:51463,Genbank:NM_016334.3,HGNC:HGNC:13840,HPRD:13604,MIM:612806;Note=The RefSeq transcript has 4 substitutions%2C 1 non-frameshifting indel and aligns at 98%25 coverage compared to this genomic sequence;end_range=160974,.;exception=annotated by transcript or proteomic data;gbkey=mRNA;gene=GPR89B;partial=true;product=G protein-coupled receptor 89B;transcript_id=gi…
LBLP01000010.1	BestRefSeq	exon	159947	160027	.	-	.	ID=id34;Parent=rna2;Dbxref=GeneID:51463,Genbank:NM_016334.3,HGNC:HGNC:13840,HPRD:13604,MIM:612806;Note=The RefSeq transcript has 4 substitutions%2C 1 non-frameshifting indel and aligns at 98%25 coverage compared to this genomic sequence;exception=annotated by transcript or proteomic data;gbkey=mRNA;gene=GPR89B;partial=true;product=G protein-coupled receptor 89B;transcript_id=gi|148230342
LBLP01000010.1	BestRefSeq	exon	147683	147792	.	-	.	ID=id35;Parent=rna2;Dbxref=GeneID:51463,Genbank:NM_016334.3,HGNC:HGNC:13840,HPRD:13604,MIM:612806;Note=The RefSeq transcript has 4 substitutions%2C 1 non-frameshifting indel and aligns at 98%25 coverage compared to this genomic sequence;exception=annotated by transcript or proteomic data;gbkey=mRNA;gene=GPR89B;partial=true;product=G protein-coupled receptor 89B;transcript_id=gi|148230342
LBLP01000010.1	BestRefSeq	exon	145386	145474	.	-	.	ID=id36;Parent=rna2;Dbxref=GeneID:51463,Genbank:NM_016334.3,HGNC:HGNC:13840,HPRD:13604,MIM:612806;Note=The RefSeq transcript has 4 substitutions%2C 1 non-frameshifting indel and aligns at 98%25 coverage compared to this genomic sequence;exception=annotated by transcript or proteomic data;gbkey=mRNA;gene=GPR89B;partial=true;product=G protein-coupled receptor 89B;transcript_id=gi|148230342
LBLP01000010.1	BestRefSeq	exon	144391	144483	.	-	.	ID=id37;Parent=rna2;Dbxref=GeneID:51463,Genbank:NM_016334.3,HGNC:HGNC:13840,HPRD:13604,MIM:612806;Note=The RefSeq transcript has 4 substitutions%2C 1 non-frameshifting indel and aligns at 98%25 coverage compared to this genomic sequence;exception=annotated by transcript or proteomic data;gbkey=mRNA;gene=GPR89B;partial=true;product=G protein-coupled receptor 89B;transcript_id=gi|148230342
LBLP01000010.1	BestRefSeq	exon	128229	128324	.	-	.	ID=id38;Parent=rna2;Dbxref=GeneID:51463,Genbank:NM_016334.3,HGNC:HGNC:13840,HPRD:13604,MIM:612806;Note=The RefSeq transcript has 4 substitutions%2C 1 non-frameshifting indel and aligns at 98%25 coverage compared to this genomic sequence;exception=annotated by transcript or proteomic data;gbkey=mRNA;gene=GPR89B;partial=true;product=G protein-coupled receptor 89B;transcript_id=gi|148230342
LBLP01000010.1	BestRefSeq	exon	126002	126091	.	-	.	ID=id39;Parent=rna2;Dbxref=GeneID:51463,Genbank:NM_016334.3,HGNC:HGNC:13840,HPRD:13604,MIM:612806;Note=The RefSeq transcript has 4 substitutions%2C 1 non-frameshifting indel and aligns at 98%25 coverage compared to this genomic sequence;exception=annotated by transcript or proteomic data;gbkey=mRNA;gene=GPR89B;partial=true;product=G protein-coupled receptor 89B;transcript_id=gi|148230342
LBLP01000010.1	BestRefSeq	exon	121959	122024	.	-	.	ID=id40;Parent=rna2;Dbxref=GeneID:51463,Genbank:NM_016334.3,HGNC:HGNC:13840,HPRD:13604,MIM:612806;Note=The RefSeq transcript has 4 substitutions%2C 1 non-frameshifting indel and aligns at 98%25 coverage compared to this genomic sequence;exception=annotated by transcript or proteomic data;gbkey=mRNA;gene=GPR89B;partial=true;product=G protein-coupled receptor 89B;transcript_id=gi|148230342
LBLP01000010.1	BestRefSeq	exon	121002	121815	.	-	.	ID=id41;Parent=rna2;Dbxref=GeneID:51463,Genbank:NM_016334.3,HGNC:HGNC:13840,HPRD:13604,MIM:612806;Note=The RefSeq transcript has 4 substitutions%2C 1 non-frameshifting indel and aligns at 98%25 coverage compared to this genomic sequence;exception=annotated by transcript or proteomic data;gbkey=mRNA;gene=GPR89B;partial=true;product=G protein-coupled receptor 89B;transcript_id=gi|148230342
LBLP01000010.1	BestRefSeq	gene	121185	183666	.	-	.	ID=gene3;Dbxref=GeneID:653519,HGNC:HGNC:31984,MIM:612821;Name=GPR89A;description=G protein-coupled receptor 89A;gbkey=Gene;gene=GPR89A;gene_synonym=GPHR,GPR89,GPR89B,SH120,UNQ192;partial=true
LBLP01000010.1	BestRefSeq	mRNA	121185	183666	.	-	.	ID=rna3;Parent=gene3;Dbxref=GeneID:653519,Genbank:NM_001097612.1,HGNC:HGNC:31984,MIM:612821;Name=gi|148228818;Note=The RefSeq transcript has 1 substitution and aligns at 98%25 coverage compared to this genomic sequence;exception=annotated by transcript or proteomic data;gbkey=mRNA;gene=GPR89A;partial=true;product=G protein-coupled receptor 89A%2C transcript variant 1;transcript_id=gi|148228818
LBLP01000010.1	BestRefSeq	exon	183451	183666	.	-	.	ID=id42;Parent=rna3;Dbxref=GeneID:653519,Genbank:NM_001097612.1,HGNC:HGNC:31984,MIM:612821;Note=The RefSeq transcript has 1 substitution and aligns at 98%25 coverage compared to this genomic sequence;exception=annotated by transcript or proteomic data;gbkey=mRNA;gene=GPR89A;partial=true;product=G protein-coupled receptor 89A%2C transcript variant 1;transcript_id=gi|148228818
LBLP01000010.1	BestRefSeq	exon	175326	175385	.	-	.	ID=id43;Parent=rna3;Dbxref=GeneID:653519,Genbank:NM_001097612.1,HGNC:HGNC:31984,MIM:612821;Note=The RefSeq transcript has 1 substitution and aligns at 98%25 coverage compared to this genomic sequence;exception=annotated by transcript or proteomic data;gbkey=mRNA;gene=GPR89A;partial=true;product=G protein-coupled receptor 89A%2C transcript variant 1;transcript_id=gi|148228818
LBLP01000010.1	BestRefSeq	exon	173194	173297	.	-	.	ID=id44;Parent=rna3;Dbxref=GeneID:653519,Genbank:NM_001097612.1,HGNC:HGNC:31984,MIM:612821;Note=The RefSeq transcript has 1 substitution and aligns at 98%25 coverage compared to this genomic sequence;exception=annotated by transcript or proteomic data;gbkey=mRNA;gene=GPR89A;partial=true;product=G protein-coupled receptor 89A%2C transcript variant 1;transcript_id=gi|148228818
LBLP01000010.1	BestRefSeq	exon	168453	168559	.	-	.	ID=id45;Parent=rna3;Dbxref=GeneID:653519,Genbank:NM_001097612.1,HGNC:HGNC:31984,MIM:612821;Note=The RefSeq transcript has 1 substitution and aligns at 98%25 coverage compared to this genomic sequence;exception=annotated by transcript or proteomic data;gbkey=mRNA;gene=GPR89A;partial=true;product=G protein-coupled receptor 89A%2C transcript variant 1;transcript_id=gi|148228818
LBLP01000010.1	BestRefSeq	exon	167900	168000	.	-	.	ID=id46;Parent=rna3;Dbxref=GeneID:653519,Genbank:NM_001097612.1,HGNC:HGNC:31984,MIM:612821;Note=The RefSeq transcript has 1 substitution and aligns at 98%25 coverage compared to this genomic sequence;exception=annotated by transcript or proteomic data;gbkey=mRNA;gene=GPR89A;partial=true;product=G protein-coupled receptor 89A%2C transcript variant 1;start_range=.,167900;transcript_id=gi|148228818
LBLP01000010.1	BestRefSeq	exon	160883	160974	.	-	.	ID=id47;Parent=rna3;Dbxref=GeneID:653519,Genbank:NM_001097612.1,HGNC:HGNC:31984,MIM:612821;Note=The RefSeq transcript has 1 substitution and aligns at 98%25 coverage compared to this genomic sequence;end_range=160974,.;exception=annotated by transcript or proteomic data;gbkey=mRNA;gene=GPR89A;partial=true;product=G protein-coupled receptor 89A%2C transcript variant 1;transcript_id=gi|148228818
LBLP01000010.1	BestRefSeq	exon	159947	160027	.	-	.	ID=id48;Parent=rna3;Dbxref=GeneID:653519,Genbank:NM_001097612.1,HGNC:HGNC:31984,MIM:612821;Note=The RefSeq transcript has 1 substitution and aligns at 98%25 coverage compared to this genomic sequence;exception=annotated by transcript or proteomic data;gbkey=mRNA;gene=GPR89A;partial=true;product=G protein-coupled receptor 89A%2C transcript variant 1;transcript_id=gi|148228818
LBLP01000010.1	BestRefSeq	exon	147683	147792	.	-	.	ID=id49;Parent=rna3;Dbxref=GeneID:653519,Genbank:NM_001097612.1,HGNC:HGNC:31984,MIM:612821;Note=The RefSeq transcript has 1 substitution and aligns at 98%25 coverage compared to this genomic sequence;exception=annotated by transcript or proteomic data;gbkey=mRNA;gene=GPR89A;partial=true;product=G protein-coupled receptor 89A%2C transcript variant 1;transcript_id=gi|148228818
LBLP01000010.1	BestRefSeq	exon	145386	145474	.	-	.	ID=id50;Parent=rna3;Dbxref=GeneID:653519,Genbank:NM_001097612.1,HGNC:HGNC:31984,MIM:612821;Note=The RefSeq transcript has 1 substitution and aligns at 98%25 coverage compared to this genomic sequence;exception=annotated by transcript or proteomic data;gbkey=mRNA;gene=GPR89A;partial=true;product=G protein-coupled receptor 89A%2C transcript variant 1;transcript_id=gi|148228818
LBLP01000010.1	BestRefSeq	exon	144391	144483	.	-	.	ID=id51;Parent=rna3;Dbxref=GeneID:653519,Genbank:NM_001097612.1,HGNC:HGNC:31984,MIM:612821;Note=The RefSeq transcript has 1 substitution and aligns at 98%25 coverage compared to this genomic sequence;exception=annotated by transcript or proteomic data;gbkey=mRNA;gene=GPR89A;partial=true;product=G protein-coupled receptor 89A%2C transcript variant 1;transcript_id=gi|148228818
LBLP01000010.1	BestRefSeq	exon	128229	128324	.	-	.	ID=id52;Parent=rna3;Dbxref=GeneID:653519,Genbank:NM_001097612.1,HGNC:HGNC:31984,MIM:612821;Note=The RefSeq transcript has 1 substitution and aligns at 98%25 coverage compared to this genomic sequence;exception=annotated by transcript or proteomic data;gbkey=mRNA;gene=GPR89A;partial=true;product=G protein-coupled receptor 89A%2C transcript variant 1;transcript_id=gi|148228818
LBLP01000010.1	BestRefSeq	exon	126002	126091	.	-	.	ID=id53;Parent=rna3;Dbxref=GeneID:653519,Genbank:NM_001097612.1,HGNC:HGNC:31984,MIM:612821;Note=The RefSeq transcript has 1 substitution and aligns at 98%25 coverage compared to this genomic sequence;exception=annotated by transcript or proteomic data;gbkey=mRNA;gene=GPR89A;partial=true;product=G protein-coupled receptor 89A%2C transcript variant 1;transcript_id=gi|148228818
LBLP01000010.1	BestRefSeq	exon	121959	122024	.	-	.	ID=id54;Parent=rna3;Dbxref=GeneID:653519,Genbank:NM_001097612.1,HGNC:HGNC:31984,MIM:612821;Note=The RefSeq transcript has 1 substitution and aligns at 98%25 coverage compared to this genomic sequence;exception=annotated by transcript or proteomic data;gbkey=mRNA;gene=GPR89A;partial=true;product=G protein-coupled receptor 89A%2C transcript variant 1;transcript_id=gi|148228818
LBLP01000010.1	BestRefSeq	exon	121185	121815	.	-	.	ID=id55;Parent=rna3;Dbxref=GeneID:653519,Genbank:NM_001097612.1,HGNC:HGNC:31984,MIM:612821;Note=The RefSeq transcript has 1 substitution and aligns at 98%25 coverage compared to this genomic sequence;exception=annotated by transcript or proteomic data;gbkey=mRNA;gene=GPR89A;partial=true;product=G protein-coupled receptor 89A%2C transcript variant 1;transcript_id=gi|148228818
LBLP01000010.1	BestRefSeq	CDS	183451	183492	.	-	0	ID=cds1;Parent=rna3;Dbxref=GeneID:653519,Genbank:NP_001091081.1,HGNC:HGNC:31984,MIM:612821;Name=NP_001091081.1;Note=isoform 1 is encoded by transcript variant 1%3B The RefSeq protein aligns at 97%25 coverage compared to this genomic sequence;exception=annotated by transcript or proteomic data;gbkey=CDS;gene=GPR89A;partial=true;product=Golgi pH regulator A isoform 1;protein_id=NP_001091081.1
LBLP01000010.1	BestRefSeq	CDS	175326	175385	.	-	0	ID=cds1;Parent=rna3;Dbxref=GeneID:653519,Genbank:NP_001091081.1,HGNC:HGNC:31984,MIM:612821;Name=NP_001091081.1;Note=isoform 1 is encoded by transcript variant 1%3B The RefSeq protein aligns at 97%25 coverage compared to this genomic sequence;exception=annotated by transcript or proteomic data;gbkey=CDS;gene=GPR89A;partial=true;product=Golgi pH regulator A isoform 1;protein_id=NP_001091081.1
LBLP01000010.1	BestRefSeq	CDS	173194	173297	.	-	0	ID=cds1;Parent=rna3;Dbxref=GeneID:653519,Genbank:NP_001091081.1,HGNC:HGNC:31984,MIM:612821;Name=NP_001091081.1;Note=isoform 1 is encoded by transcript variant 1%3B The RefSeq protein aligns at 97%25 coverage compared to this genomic sequence;exception=annotated by transcript or proteomic data;gbkey=CDS;gene=GPR89A;partial=true;product=Golgi pH regulator A isoform 1;protein_id=NP_001091081.1
LBLP01000010.1	BestRefSeq	CDS	168453	168559	.	-	1	ID=cds1;Parent=rna3;Dbxref=GeneID:653519,Genbank:NP_001091081.1,HGNC:HGNC:31984,MIM:612821;Name=NP_001091081.1;Note=isoform 1 is encoded by transcript variant 1%3B The RefSeq protein aligns at 97%25 coverage compared to this genomic sequence;exception=annotated by transcript or proteomic data;gbkey=CDS;gene=GPR89A;partial=true;product=Golgi pH regulator A isoform 1;protein_id=NP_001091081.1
LBLP01000010.1	BestRefSeq	CDS	167900	168000	.	-	2	ID=cds1;Parent=rna3;Dbxref=GeneID:653519,Genbank:NP_001091081.1,HGNC:HGNC:31984,MIM:612821;Name=NP_001091081.1;Note=isoform 1 is encoded by transcript variant 1%3B The RefSeq protein aligns at 97%25 coverage compared to this genomic sequence;exception=annotated by transcript or proteomic data;gbkey=CDS;gene=GPR89A;partial=true;product=Golgi pH regulator A isoform 1;protein_id=NP_001091081.1;start…
LBLP01000010.1	BestRefSeq	CDS	160883	160974	.	-	0	ID=cds1;Parent=rna3;Dbxref=GeneID:653519,Genbank:NP_001091081.1,HGNC:HGNC:31984,MIM:612821;Name=NP_001091081.1;Note=isoform 1 is encoded by transcript variant 1%3B The RefSeq protein aligns at 97%25 coverage compared to this genomic sequence;end_range=160974,.;exception=annotated by transcript or proteomic data;gbkey=CDS;gene=GPR89A;partial=true;product=Golgi pH regulator A isoform 1;protein_id=N…
LBLP01000010.1	BestRefSeq	CDS	159947	160027	.	-	1	ID=cds1;Parent=rna3;Dbxref=GeneID:653519,Genbank:NP_001091081.1,HGNC:HGNC:31984,MIM:612821;Name=NP_001091081.1;Note=isoform 1 is encoded by transcript variant 1%3B The RefSeq protein aligns at 97%25 coverage compared to this genomic sequence;exception=annotated by transcript or proteomic data;gbkey=CDS;gene=GPR89A;partial=true;product=Golgi pH regulator A isoform 1;protein_id=NP_001091081.1
LBLP01000010.1	BestRefSeq	CDS	147683	147792	.	-	1	ID=cds1;Parent=rna3;Dbxref=GeneID:653519,Genbank:NP_001091081.1,HGNC:HGNC:31984,MIM:612821;Name=NP_001091081.1;Note=isoform 1 is encoded by transcript variant 1%3B The RefSeq protein aligns at 97%25 coverage compared to this genomic sequence;exception=annotated by transcript or proteomic data;gbkey=CDS;gene=GPR89A;partial=true;product=Golgi pH regulator A isoform 1;protein_id=NP_001091081.1
LBLP01000010.1	BestRefSeq	CDS	145386	145474	.	-	2	ID=cds1;Parent=rna3;Dbxref=GeneID:653519,Genbank:NP_001091081.1,HGNC:HGNC:31984,MIM:612821;Name=NP_001091081.1;Note=isoform 1 is encoded by transcript variant 1%3B The RefSeq protein aligns at 97%25 coverage compared to this genomic sequence;exception=annotated by transcript or proteomic data;gbkey=CDS;gene=GPR89A;partial=true;product=Golgi pH regulator A isoform 1;protein_id=NP_001091081.1
LBLP01000010.1	BestRefSeq	CDS	144391	144483	.	-	0	ID=cds1;Parent=rna3;Dbxref=GeneID:653519,Genbank:NP_001091081.1,HGNC:HGNC:31984,MIM:612821;Name=NP_001091081.1;Note=isoform 1 is encoded by transcript variant 1%3B The RefSeq protein aligns at 97%25 coverage compared to this genomic sequence;exception=annotated by transcript or proteomic data;gbkey=CDS;gene=GPR89A;partial=true;product=Golgi pH regulator A isoform 1;protein_id=NP_001091081.1
LBLP01000010.1	BestRefSeq	CDS	128229	128324	.	-	0	ID=cds1;Parent=rna3;Dbxref=GeneID:653519,Genbank:NP_001091081.1,HGNC:HGNC:31984,MIM:612821;Name=NP_001091081.1;Note=isoform 1 is encoded by transcript variant 1%3B The RefSeq protein aligns at 97%25 coverage compared to this genomic sequence;exception=annotated by transcript or proteomic data;gbkey=CDS;gene=GPR89A;partial=true;product=Golgi pH regulator A isoform 1;protein_id=NP_001091081.1
LBLP01000010.1	BestRefSeq	CDS	126002	126091	.	-	0	ID=cds1;Parent=rna3;Dbxref=GeneID:653519,Genbank:NP_001091081.1,HGNC:HGNC:31984,MIM:612821;Name=NP_001091081.1;Note=isoform 1 is encoded by transcript variant 1%3B The RefSeq protein aligns at 97%25 coverage compared to this genomic sequence;exception=annotated by transcript or proteomic data;gbkey=CDS;gene=GPR89A;partial=true;product=Golgi pH regulator A isoform 1;protein_id=NP_001091081.1
LBLP01000010.1	BestRefSeq	CDS	121959	122024	.	-	0	ID=cds1;Parent=rna3;Dbxref=GeneID:653519,Genbank:NP_001091081.1,HGNC:HGNC:31984,MIM:612821;Name=NP_001091081.1;Note=isoform 1 is encoded by transcript variant 1%3B The RefSeq protein aligns at 97%25 coverage compared to this genomic sequence;exception=annotated by transcript or proteomic data;gbkey=CDS;gene=GPR89A;partial=true;product=Golgi pH regulator A isoform 1;protein_id=NP_001091081.1
LBLP01000010.1	BestRefSeq	CDS	121609	121815	.	-	0	ID=cds1;Parent=rna3;Dbxref=GeneID:653519,Genbank:NP_001091081.1,HGNC:HGNC:31984,MIM:612821;Name=NP_001091081.1;Note=isoform 1 is encoded by transcript variant 1%3B The RefSeq protein aligns at 97%25 coverage compared to this genomic sequence;exception=annotated by transcript or proteomic data;gbkey=CDS;gene=GPR89A;partial=true;product=Golgi pH regulator A isoform 1;protein_id=NP_001091081.1
LBLP01000010.1	BestRefSeq	CDS	183451	183492	.	-	0	ID=cds2;Parent=rna3;Dbxref=GeneID:51463,Genbank:NP_057418.1,GeneID:653519,HGNC:HGNC:31984,MIM:612821;Name=NP_057418.1;Note=The RefSeq protein aligns at 97%25 coverage compared to this genomic sequence;exception=annotated by transcript or proteomic data;gbkey=CDS;gene=GPR89A;partial=true;product=Golgi pH regulator B;protein_id=NP_057418.1
LBLP01000010.1	BestRefSeq	CDS	175326	175385	.	-	0	ID=cds2;Parent=rna3;Dbxref=GeneID:51463,Genbank:NP_057418.1,GeneID:653519,HGNC:HGNC:31984,MIM:612821;Name=NP_057418.1;Note=The RefSeq protein aligns at 97%25 coverage compared to this genomic sequence;exception=annotated by transcript or proteomic data;gbkey=CDS;gene=GPR89A;partial=true;product=Golgi pH regulator B;protein_id=NP_057418.1
LBLP01000010.1	BestRefSeq	CDS	173194	173297	.	-	0	ID=cds2;Parent=rna3;Dbxref=GeneID:51463,Genbank:NP_057418.1,GeneID:653519,HGNC:HGNC:31984,MIM:612821;Name=NP_057418.1;Note=The RefSeq protein aligns at 97%25 coverage compared to this genomic sequence;exception=annotated by transcript or proteomic data;gbkey=CDS;gene=GPR89A;partial=true;product=Golgi pH regulator B;protein_id=NP_057418.1
LBLP01000010.1	BestRefSeq	CDS	168453	168559	.	-	1	ID=cds2;Parent=rna3;Dbxref=GeneID:51463,Genbank:NP_057418.1,GeneID:653519,HGNC:HGNC:31984,MIM:612821;Name=NP_057418.1;Note=The RefSeq protein aligns at 97%25 coverage compared to this genomic sequence;exception=annotated by transcript or proteomic data;gbkey=CDS;gene=GPR89A;partial=true;product=Golgi pH regulator B;protein_id=NP_057418.1
LBLP01000010.1	BestRefSeq	CDS	167900	168000	.	-	2	ID=cds2;Parent=rna3;Dbxref=GeneID:51463,Genbank:NP_057418.1,GeneID:653519,HGNC:HGNC:31984,MIM:612821;Name=NP_057418.1;Note=The RefSeq protein aligns at 97%25 coverage compared to this genomic sequence;exception=annotated by transcript or proteomic data;gbkey=CDS;gene=GPR89A;partial=true;product=Golgi pH regulator B;protein_id=NP_057418.1;start_range=.,167900
LBLP01000010.1	BestRefSeq	CDS	160883	160974	.	-	0	ID=cds2;Parent=rna3;Dbxref=GeneID:51463,Genbank:NP_057418.1,GeneID:653519,HGNC:HGNC:31984,MIM:612821;Name=NP_057418.1;Note=The RefSeq protein aligns at 97%25 coverage compared to this genomic sequence;end_range=160974,.;exception=annotated by transcript or proteomic data;gbkey=CDS;gene=GPR89A;partial=true;product=Golgi pH regulator B;protein_id=NP_057418.1
LBLP01000010.1	BestRefSeq	CDS	159947	160027	.	-	1	ID=cds2;Parent=rna3;Dbxref=GeneID:51463,Genbank:NP_057418.1,GeneID:653519,HGNC:HGNC:31984,MIM:612821;Name=NP_057418.1;Note=The RefSeq protein aligns at 97%25 coverage compared to this genomic sequence;exception=annotated by transcript or proteomic data;gbkey=CDS;gene=GPR89A;partial=true;product=Golgi pH regulator B;protein_id=NP_057418.1
LBLP01000010.1	BestRefSeq	CDS	147683	147792	.	-	1	ID=cds2;Parent=rna3;Dbxref=GeneID:51463,Genbank:NP_057418.1,GeneID:653519,HGNC:HGNC:31984,MIM:612821;Name=NP_057418.1;Note=The RefSeq protein aligns at 97%25 coverage compared to this genomic sequence;exception=annotated by transcript or proteomic data;gbkey=CDS;gene=GPR89A;partial=true;product=Golgi pH regulator B;protein_id=NP_057418.1
LBLP01000010.1	BestRefSeq	CDS	145386	145474	.	-	2	ID=cds2;Parent=rna3;Dbxref=GeneID:51463,Genbank:NP_057418.1,GeneID:653519,HGNC:HGNC:31984,MIM:612821;Name=NP_057418.1;Note=The RefSeq protein aligns at 97%25 coverage compared to this genomic sequence;exception=annotated by transcript or proteomic data;gbkey=CDS;gene=GPR89A;partial=true;product=Golgi pH regulator B;protein_id=NP_057418.1
LBLP01000010.1	BestRefSeq	CDS	144391	144483	.	-	0	ID=cds2;Parent=rna3;Dbxref=GeneID:51463,Genbank:NP_057418.1,GeneID:653519,HGNC:HGNC:31984,MIM:612821;Name=NP_057418.1;Note=The RefSeq protein aligns at 97%25 coverage compared to this genomic sequence;exception=annotated by transcript or proteomic data;gbkey=CDS;gene=GPR89A;partial=true;product=Golgi pH regulator B;protein_id=NP_057418.1
LBLP01000010.1	BestRefSeq	CDS	128229	128324	.	-	0	ID=cds2;Parent=rna3;Dbxref=GeneID:51463,Genbank:NP_057418.1,GeneID:653519,HGNC:HGNC:31984,MIM:612821;Name=NP_057418.1;Note=The RefSeq protein aligns at 97%25 coverage compared to this genomic sequence;exception=annotated by transcript or proteomic data;gbkey=CDS;gene=GPR89A;partial=true;product=Golgi pH regulator B;protein_id=NP_057418.1
LBLP01000010.1	BestRefSeq	CDS	126002	126091	.	-	0	ID=cds2;Parent=rna3;Dbxref=GeneID:51463,Genbank:NP_057418.1,GeneID:653519,HGNC:HGNC:31984,MIM:612821;Name=NP_057418.1;Note=The RefSeq protein aligns at 97%25 coverage compared to this genomic sequence;exception=annotated by transcript or proteomic data;gbkey=CDS;gene=GPR89A;partial=true;product=Golgi pH regulator B;protein_id=NP_057418.1
LBLP01000010.1	BestRefSeq	CDS	121959	122024	.	-	0	ID=cds2;Parent=rna3;Dbxref=GeneID:51463,Genbank:NP_057418.1,GeneID:653519,HGNC:HGNC:31984,MIM:612821;Name=NP_057418.1;Note=The RefSeq protein aligns at 97%25 coverage compared to this genomic sequence;exception=annotated by transcript or proteomic data;gbkey=CDS;gene=GPR89A;partial=true;product=Golgi pH regulator B;protein_id=NP_057418.1
LBLP01000010.1	BestRefSeq	CDS	121609	121815	.	-	0	ID=cds2;Parent=rna3;Dbxref=GeneID:51463,Genbank:NP_057418.1,GeneID:653519,HGNC:HGNC:31984,MIM:612821;Name=NP_057418.1;Note=The RefSeq protein aligns at 97%25 coverage compared to this genomic sequence;exception=annotated by transcript or proteomic data;gbkey=CDS;gene=GPR89A;partial=true;product=Golgi pH regulator B;protein_id=NP_057418.1
###
LBLP01000010.1	BestRefSeq	gene	121002	183636	.	-	.	ID=gene4;Dbxref=GeneID:51463,HGNC:HGNC:13840,HPRD:13604,MIM:612806;Name=GPR89B;description=G protein-coupled receptor 89B;gbkey=Gene;gene=GPR89B;gene_synonym=GPHR,GPR89,GPR89C,SH120,UNQ192;partial=true
LBLP01000010.1	BestRefSeq	mRNA	121002	183636	.	-	.	ID=rna4;Parent=gene4;Dbxref=GeneID:51463,Genbank:NM_016334.3,HGNC:HGNC:13840,HPRD:13604,MIM:612806;Name=gi|148230342;Note=The RefSeq transcript has 4 substitutions%2C 1 non-frameshifting indel and aligns at 98%25 coverage compared to this genomic sequence;exception=annotated by transcript or proteomic data;gbkey=mRNA;gene=GPR89B;partial=true;product=G protein-coupled receptor 89B;transcript_id=gi…
LBLP01000010.1	BestRefSeq	exon	183451	183636	.	-	.	ID=id56;Parent=rna4;Dbxref=GeneID:51463,Genbank:NM_016334.3,HGNC:HGNC:13840,HPRD:13604,MIM:612806;Note=The RefSeq transcript has 4 substitutions%2C 1 non-frameshifting indel and aligns at 98%25 coverage compared to this genomic sequence;exception=annotated by transcript or proteomic data;gbkey=mRNA;gene=GPR89B;partial=true;product=G protein-coupled receptor 89B;transcript_id=gi|148230342
LBLP01000010.1	BestRefSeq	exon	175326	175385	.	-	.	ID=id57;Parent=rna4;Dbxref=GeneID:51463,Genbank:NM_016334.3,HGNC:HGNC:13840,HPRD:13604,MIM:612806;Note=The RefSeq transcript has 4 substitutions%2C 1 non-frameshifting indel and aligns at 98%25 coverage compared to this genomic sequence;exception=annotated by transcript or proteomic data;gbkey=mRNA;gene=GPR89B;partial=true;product=G protein-coupled receptor 89B;transcript_id=gi|148230342
LBLP01000010.1	BestRefSeq	exon	173194	173297	.	-	.	ID=id58;Parent=rna4;Dbxref=GeneID:51463,Genbank:NM_016334.3,HGNC:HGNC:13840,HPRD:13604,MIM:612806;Note=The RefSeq transcript has 4 substitutions%2C 1 non-frameshifting indel and aligns at 98%25 coverage compared to this genomic sequence;exception=annotated by transcript or proteomic data;gbkey=mRNA;gene=GPR89B;partial=true;product=G protein-coupled receptor 89B;transcript_id=gi|148230342
LBLP01000010.1	BestRefSeq	exon	168453	168559	.	-	.	ID=id59;Parent=rna4;Dbxref=GeneID:51463,Genbank:NM_016334.3,HGNC:HGNC:13840,HPRD:13604,MIM:612806;Note=The RefSeq transcript has 4 substitutions%2C 1 non-frameshifting indel and aligns at 98%25 coverage compared to this genomic sequence;exception=annotated by transcript or proteomic data;gbkey=mRNA;gene=GPR89B;partial=true;product=G protein-coupled receptor 89B;transcript_id=gi|148230342
LBLP01000010.1	BestRefSeq	exon	167900	168000	.	-	.	ID=id60;Parent=rna4;Dbxref=GeneID:51463,Genbank:NM_016334.3,HGNC:HGNC:13840,HPRD:13604,MIM:612806;Note=The RefSeq transcript has 4 substitutions%2C 1 non-frameshifting indel and aligns at 98%25 coverage compared to this genomic sequence;exception=annotated by transcript or proteomic data;gbkey=mRNA;gene=GPR89B;partial=true;product=G protein-coupled receptor 89B;start_range=.,167900;transcript_id=…
LBLP01000010.1	BestRefSeq	exon	160883	160974	.	-	.	ID=id61;Parent=rna4;Dbxref=GeneID:51463,Genbank:NM_016334.3,HGNC:HGNC:13840,HPRD:13604,MIM:612806;Note=The RefSeq transcript has 4 substitutions%2C 1 non-frameshifting indel and aligns at 98%25 coverage compared to this genomic sequence;end_range=160974,.;exception=annotated by transcript or proteomic data;gbkey=mRNA;gene=GPR89B;partial=true;product=G protein-coupled receptor 89B;transcript_id=gi…
LBLP01000010.1	BestRefSeq	exon	159947	160027	.	-	.	ID=id62;Parent=rna4;Dbxref=GeneID:51463,Genbank:NM_016334.3,HGNC:HGNC:13840,HPRD:13604,MIM:612806;Note=The RefSeq transcript has 4 substitutions%2C 1 non-frameshifting indel and aligns at 98%25 coverage compared to this genomic sequence;exception=annotated by transcript or proteomic data;gbkey=mRNA;gene=GPR89B;partial=true;product=G protein-coupled receptor 89B;transcript_id=gi|148230342
LBLP01000010.1	BestRefSeq	exon	147683	147792	.	-	.	ID=id63;Parent=rna4;Dbxref=GeneID:51463,Genbank:NM_016334.3,HGNC:HGNC:13840,HPRD:13604,MIM:612806;Note=The RefSeq transcript has 4 substitutions%2C 1 non-frameshifting indel and aligns at 98%25 coverage compared to this genomic sequence;exception=annotated by transcript or proteomic data;gbkey=mRNA;gene=GPR89B;partial=true;product=G protein-coupled receptor 89B;transcript_id=gi|148230342
LBLP01000010.1	BestRefSeq	exon	145386	145474	.	-	.	ID=id64;Parent=rna4;Dbxref=GeneID:51463,Genbank:NM_016334.3,HGNC:HGNC:13840,HPRD:13604,MIM:612806;Note=The RefSeq transcript has 4 substitutions%2C 1 non-frameshifting indel and aligns at 98%25 coverage compared to this genomic sequence;exception=annotated by transcript or proteomic data;gbkey=mRNA;gene=GPR89B;partial=true;product=G protein-coupled receptor 89B;transcript_id=gi|148230342
LBLP01000010.1	BestRefSeq	exon	144391	144483	.	-	.	ID=id65;Parent=rna4;Dbxref=GeneID:51463,Genbank:NM_016334.3,HGNC:HGNC:13840,HPRD:13604,MIM:612806;Note=The RefSeq transcript has 4 substitutions%2C 1 non-frameshifting indel and aligns at 98%25 coverage compared to this genomic sequence;exception=annotated by transcript or proteomic data;gbkey=mRNA;gene=GPR89B;partial=true;product=G protein-coupled receptor 89B;transcript_id=gi|148230342
LBLP01000010.1	BestRefSeq	exon	128229	128324	.	-	.	ID=id66;Parent=rna4;Dbxref=GeneID:51463,Genbank:NM_016334.3,HGNC:HGNC:13840,HPRD:13604,MIM:612806;Note=The RefSeq transcript has 4 substitutions%2C 1 non-frameshifting indel and aligns at 98%25 coverage compared to this genomic sequence;exception=annotated by transcript or proteomic data;gbkey=mRNA;gene=GPR89B;partial=true;product=G protein-coupled receptor 89B;transcript_id=gi|148230342
LBLP01000010.1	BestRefSeq	exon	126002	126091	.	-	.	ID=id67;Parent=rna4;Dbxref=GeneID:51463,Genbank:NM_016334.3,HGNC:HGNC:13840,HPRD:13604,MIM:612806;Note=The RefSeq transcript has 4 substitutions%2C 1 non-frameshifting indel and aligns at 98%25 coverage compared to this genomic sequence;exception=annotated by transcript or proteomic data;gbkey=mRNA;gene=GPR89B;partial=true;product=G protein-coupled receptor 89B;transcript_id=gi|148230342
LBLP01000010.1	BestRefSeq	exon	121959	122024	.	-	.	ID=id68;Parent=rna4;Dbxref=GeneID:51463,Genbank:NM_016334.3,HGNC:HGNC:13840,HPRD:13604,MIM:612806;Note=The RefSeq transcript has 4 substitutions%2C 1 non-frameshifting indel and aligns at 98%25 coverage compared to this genomic sequence;exception=annotated by transcript or proteomic data;gbkey=mRNA;gene=GPR89B;partial=true;product=G protein-coupled receptor 89B;transcript_id=gi|148230342
LBLP01000010.1	BestRefSeq	exon	121002	121815	.	-	.	ID=id69;Parent=rna4;Dbxref=GeneID:51463,Genbank:NM_016334.3,HGNC:HGNC:13840,HPRD:13604,MIM:612806;Note=The RefSeq transcript has 4 substitutions%2C 1 non-frameshifting indel and aligns at 98%25 coverage compared to this genomic sequence;exception=annotated by transcript or proteomic data;gbkey=mRNA;gene=GPR89B;partial=true;product=G protein-coupled receptor 89B;transcript_id=gi|148230342
LBLP01000010.1	BestRefSeq	gene	121185	183666	.	-	.	ID=gene5;Dbxref=GeneID:653519,HGNC:HGNC:31984,MIM:612821;Name=GPR89A;description=G protein-coupled receptor 89A;gbkey=Gene;gene=GPR89A;gene_synonym=GPHR,GPR89,GPR89B,SH120,UNQ192;partial=true
LBLP01000010.1	BestRefSeq	mRNA	121185	183666	.	-	.	ID=rna5;Parent=gene5;Dbxref=GeneID:653519,Genbank:NM_001097613.2,HGNC:HGNC:31984,MIM:612821;Name=gi|303304976;Note=The RefSeq transcript has 1 substitution and aligns at 98%25 coverage compared to this genomic sequence;exception=annotated by transcript or proteomic data;gbkey=mRNA;gene=GPR89A;partial=true;product=G protein-coupled receptor 89A%2C transcript variant 2;transcript_id=gi|303304976
LBLP01000010.1	BestRefSeq	exon	183451	183666	.	-	.	ID=id70;Parent=rna5;Dbxref=GeneID:653519,Genbank:NM_001097613.2,HGNC:HGNC:31984,MIM:612821;Note=The RefSeq transcript has 1 substitution and aligns at 98%25 coverage compared to this genomic sequence;exception=annotated by transcript or proteomic data;gbkey=mRNA;gene=GPR89A;partial=true;product=G protein-coupled receptor 89A%2C transcript variant 2;transcript_id=gi|303304976
LBLP01000010.1	BestRefSeq	exon	179378	179423	.	-	.	ID=id71;Parent=rna5;Dbxref=GeneID:653519,Genbank:NM_001097613.2,HGNC:HGNC:31984,MIM:612821;Note=The RefSeq transcript has 1 substitution and aligns at 98%25 coverage compared to this genomic sequence;exception=annotated by transcript or proteomic data;gbkey=mRNA;gene=GPR89A;partial=true;product=G protein-coupled receptor 89A%2C transcript variant 2;transcript_id=gi|303304976
LBLP01000010.1	BestRefSeq	exon	175326	175385	.	-	.	ID=id72;Parent=rna5;Dbxref=GeneID:653519,Genbank:NM_001097613.2,HGNC:HGNC:31984,MIM:612821;Note=The RefSeq transcript has 1 substitution and aligns at 98%25 coverage compared to this genomic sequence;exception=annotated by transcript or proteomic data;gbkey=mRNA;gene=GPR89A;partial=true;product=G protein-coupled receptor 89A%2C transcript variant 2;transcript_id=gi|303304976
LBLP01000010.1	BestRefSeq	exon	173194	173297	.	-	.	ID=id73;Parent=rna5;Dbxref=GeneID:653519,Genbank:NM_001097613.2,HGNC:HGNC:31984,MIM:612821;Note=The RefSeq transcript has 1 substitution and aligns at 98%25 coverage compared to this genomic sequence;exception=annotated by transcript or proteomic data;gbkey=mRNA;gene=GPR89A;partial=true;product=G protein-coupled receptor 89A%2C transcript variant 2;transcript_id=gi|303304976
LBLP01000010.1	BestRefSeq	exon	168453	168559	.	-	.	ID=id74;Parent=rna5;Dbxref=GeneID:653519,Genbank:NM_001097613.2,HGNC:HGNC:31984,MIM:612821;Note=The RefSeq transcript has 1 substitution and aligns at 98%25 coverage compared to this genomic sequence;exception=annotated by transcript or proteomic data;gbkey=mRNA;gene=GPR89A;partial=true;product=G protein-coupled receptor 89A%2C transcript variant 2;transcript_id=gi|303304976
LBLP01000010.1	BestRefSeq	exon	167900	168000	.	-	.	ID=id75;Parent=rna5;Dbxref=GeneID:653519,Genbank:NM_001097613.2,HGNC:HGNC:31984,MIM:612821;Note=The RefSeq transcript has 1 substitution and aligns at 98%25 coverage compared to this genomic sequence;exception=annotated by transcript or proteomic data;gbkey=mRNA;gene=GPR89A;partial=true;product=G protein-coupled receptor 89A%2C transcript variant 2;start_range=.,167900;transcript_id=gi|303304976
LBLP01000010.1	BestRefSeq	exon	160883	160974	.	-	.	ID=id76;Parent=rna5;Dbxref=GeneID:653519,Genbank:NM_001097613.2,HGNC:HGNC:31984,MIM:612821;Note=The RefSeq transcript has 1 substitution and aligns at 98%25 coverage compared to this genomic sequence;end_range=160974,.;exception=annotated by transcript or proteomic data;gbkey=mRNA;gene=GPR89A;partial=true;product=G protein-coupled receptor 89A%2C transcript variant 2;transcript_id=gi|303304976
LBLP01000010.1	BestRefSeq	exon	159947	160027	.	-	.	ID=id77;Parent=rna5;Dbxref=GeneID:653519,Genbank:NM_001097613.2,HGNC:HGNC:31984,MIM:612821;Note=The RefSeq transcript has 1 substitution and aligns at 98%25 coverage compared to this genomic sequence;exception=annotated by transcript or proteomic data;gbkey=mRNA;gene=GPR89A;partial=true;product=G protein-coupled receptor 89A%2C transcript variant 2;transcript_id=gi|303304976
LBLP01000010.1	BestRefSeq	exon	147683	147792	.	-	.	ID=id78;Parent=rna5;Dbxref=GeneID:653519,Genbank:NM_001097613.2,HGNC:HGNC:31984,MIM:612821;Note=The RefSeq transcript has 1 substitution and aligns at 98%25 coverage compared to this genomic sequence;exception=annotated by transcript or proteomic data;gbkey=mRNA;gene=GPR89A;partial=true;product=G protein-coupled receptor 89A%2C transcript variant 2;transcript_id=gi|303304976
LBLP01000010.1	BestRefSeq	exon	145386	145474	.	-	.	ID=id79;Parent=rna5;Dbxref=GeneID:653519,Genbank:NM_001097613.2,HGNC:HGNC:31984,MIM:612821;Note=The RefSeq transcript has 1 substitution and aligns at 98%25 coverage compared to this genomic sequence;exception=annotated by transcript or proteomic data;gbkey=mRNA;gene=GPR89A;partial=true;product=G protein-coupled receptor 89A%2C transcript variant 2;transcript_id=gi|303304976
LBLP01000010.1	BestRefSeq	exon	144391	144483	.	-	.	ID=id80;Parent=rna5;Dbxref=GeneID:653519,Genbank:NM_001097613.2,HGNC:HGNC:31984,MIM:612821;Note=The RefSeq transcript has 1 substitution and aligns at 98%25 coverage compared to this genomic sequence;exception=annotated by transcript or proteomic data;gbkey=mRNA;gene=GPR89A;partial=true;product=G protein-coupled receptor 89A%2C transcript variant 2;transcript_id=gi|303304976
LBLP01000010.1	BestRefSeq	exon	128229	128324	.	-	.	ID=id81;Parent=rna5;Dbxref=GeneID:653519,Genbank:NM_001097613.2,HGNC:HGNC:31984,MIM:612821;Note=The RefSeq transcript has 1 substitution and aligns at 98%25 coverage compared to this genomic sequence;exception=annotated by transcript or proteomic data;gbkey=mRNA;gene=GPR89A;partial=true;product=G protein-coupled receptor 89A%2C transcript variant 2;transcript_id=gi|303304976
LBLP01000010.1	BestRefSeq	exon	126002	126091	.	-	.	ID=id82;Parent=rna5;Dbxref=GeneID:653519,Genbank:NM_001097613.2,HGNC:HGNC:31984,MIM:612821;Note=The RefSeq transcript has 1 substitution and aligns at 98%25 coverage compared to this genomic sequence;exception=annotated by transcript or proteomic data;gbkey=mRNA;gene=GPR89A;partial=true;product=G protein-coupled receptor 89A%2C transcript variant 2;transcript_id=gi|303304976
LBLP01000010.1	BestRefSeq	exon	121959	122024	.	-	.	ID=id83;Parent=rna5;Dbxref=GeneID:653519,Genbank:NM_001097613.2,HGNC:HGNC:31984,MIM:612821;Note=The RefSeq transcript has 1 substitution and aligns at 98%25 coverage compared to this genomic sequence;exception=annotated by transcript or proteomic data;gbkey=mRNA;gene=GPR89A;partial=true;product=G protein-coupled receptor 89A%2C transcript variant 2;transcript_id=gi|303304976
LBLP01000010.1	BestRefSeq	exon	121185	121815	.	-	.	ID=id84;Parent=rna5;Dbxref=GeneID:653519,Genbank:NM_001097613.2,HGNC:HGNC:31984,MIM:612821;Note=The RefSeq transcript has 1 substitution and aligns at 98%25 coverage compared to this genomic sequence;exception=annotated by transcript or proteomic data;gbkey=mRNA;gene=GPR89A;partial=true;product=G protein-coupled receptor 89A%2C transcript variant 2;transcript_id=gi|303304976
LBLP01000010.1	BestRefSeq	CDS	183451	183492	.	-	0	ID=cds3;Parent=gene5;Dbxref=GeneID:51463,Genbank:NP_057418.1,GeneID:653519,HGNC:HGNC:31984,MIM:612821;Name=NP_057418.1;Note=The RefSeq protein aligns at 97%25 coverage compared to this genomic sequence;exception=annotated by transcript or proteomic data;gbkey=CDS;gene=GPR89A;partial=true;product=Golgi pH regulator B;protein_id=NP_057418.1
LBLP01000010.1	BestRefSeq	CDS	175326	175385	.	-	0	ID=cds3;Parent=gene5;Dbxref=GeneID:51463,Genbank:NP_057418.1,GeneID:653519,HGNC:HGNC:31984,MIM:612821;Name=NP_057418.1;Note=The RefSeq protein aligns at 97%25 coverage compared to this genomic sequence;exception=annotated by transcript or proteomic data;gbkey=CDS;gene=GPR89A;partial=true;product=Golgi pH regulator B;protein_id=NP_057418.1
LBLP01000010.1	BestRefSeq	CDS	173194	173297	.	-	0	ID=cds3;Parent=gene5;Dbxref=GeneID:51463,Genbank:NP_057418.1,GeneID:653519,HGNC:HGNC:31984,MIM:612821;Name=NP_057418.1;Note=The RefSeq protein aligns at 97%25 coverage compared to this genomic sequence;exception=annotated by transcript or proteomic data;gbkey=CDS;gene=GPR89A;partial=true;product=Golgi pH regulator B;protein_id=NP_057418.1
LBLP01000010.1	BestRefSeq	CDS	168453	168559	.	-	1	ID=cds3;Parent=gene5;Dbxref=GeneID:51463,Genbank:NP_057418.1,GeneID:653519,HGNC:HGNC:31984,MIM:612821;Name=NP_057418.1;Note=The RefSeq protein aligns at 97%25 coverage compared to this genomic sequence;exception=annotated by transcript or proteomic data;gbkey=CDS;gene=GPR89A;partial=true;product=Golgi pH regulator B;protein_id=NP_057418.1
LBLP01000010.1	BestRefSeq	CDS	167900	168000	.	-	2	ID=cds3;Parent=gene5;Dbxref=GeneID:51463,Genbank:NP_057418.1,GeneID:653519,HGNC:HGNC:31984,MIM:612821;Name=NP_057418.1;Note=The RefSeq protein aligns at 97%25 coverage compared to this genomic sequence;exception=annotated by transcript or proteomic data;gbkey=CDS;gene=GPR89A;partial=true;product=Golgi pH regulator B;protein_id=NP_057418.1;start_range=.,167900
LBLP01000010.1	BestRefSeq	CDS	160883	160974	.	-	0	ID=cds3;Parent=gene5;Dbxref=GeneID:51463,Genbank:NP_057418.1,GeneID:653519,HGNC:HGNC:31984,MIM:612821;Name=NP_057418.1;Note=The RefSeq protein aligns at 97%25 coverage compared to this genomic sequence;end_range=160974,.;exception=annotated by transcript or proteomic data;gbkey=CDS;gene=GPR89A;partial=true;product=Golgi pH regulator B;protein_id=NP_057418.1
LBLP01000010.1	BestRefSeq	CDS	159947	160027	.	-	1	ID=cds3;Parent=gene5;Dbxref=GeneID:51463,Genbank:NP_057418.1,GeneID:653519,HGNC:HGNC:31984,MIM:612821;Name=NP_057418.1;Note=The RefSeq protein aligns at 97%25 coverage compared to this genomic sequence;exception=annotated by transcript or proteomic data;gbkey=CDS;gene=GPR89A;partial=true;product=Golgi pH regulator B;protein_id=NP_057418.1
LBLP01000010.1	BestRefSeq	CDS	147683	147792	.	-	1	ID=cds3;Parent=gene5;Dbxref=GeneID:51463,Genbank:NP_057418.1,GeneID:653519,HGNC:HGNC:31984,MIM:612821;Name=NP_057418.1;Note=The RefSeq protein aligns at 97%25 coverage compared to this genomic sequence;exception=annotated by transcript or proteomic data;gbkey=CDS;gene=GPR89A;partial=true;product=Golgi pH regulator B;protein_id=NP_057418.1
LBLP01000010.1	BestRefSeq	CDS	145386	145474	.	-	2	ID=cds3;Parent=gene5;Dbxref=GeneID:51463,Genbank:NP_057418.1,GeneID:653519,HGNC:HGNC:31984,MIM:612821;Name=NP_057418.1;Note=The RefSeq protein aligns at 97%25 coverage compared to this genomic sequence;exception=annotated by transcript or proteomic data;gbkey=CDS;gene=GPR89A;partial=true;product=Golgi pH regulator B;protein_id=NP_057418.1
LBLP01000010.1	BestRefSeq	CDS	144391	144483	.	-	0	ID=cds3;Parent=gene5;Dbxref=GeneID:51463,Genbank:NP_057418.1,GeneID:653519,HGNC:HGNC:31984,MIM:612821;Name=NP_057418.1;Note=The RefSeq protein aligns at 97%25 coverage compared to this genomic sequence;exception=annotated by transcript or proteomic data;gbkey=CDS;gene=GPR89A;partial=true;product=Golgi pH regulator B;protein_id=NP_057418.1
LBLP01000010.1	BestRefSeq	CDS	128229	128324	.	-	0	ID=cds3;Parent=gene5;Dbxref=GeneID:51463,Genbank:NP_057418.1,GeneID:653519,HGNC:HGNC:31984,MIM:612821;Name=NP_057418.1;Note=The RefSeq protein aligns at 97%25 coverage compared to this genomic sequence;exception=annotated by transcript or proteomic data;gbkey=CDS;gene=GPR89A;partial=true;product=Golgi pH regulator B;protein_id=NP_057418.1
LBLP01000010.1	BestRefSeq	CDS	126002	126091	.	-	0	ID=cds3;Parent=gene5;Dbxref=GeneID:51463,Genbank:NP_057418.1,GeneID:653519,HGNC:HGNC:31984,MIM:612821;Name=NP_057418.1;Note=The RefSeq protein aligns at 97%25 coverage compared to this genomic sequence;exception=annotated by transcript or proteomic data;gbkey=CDS;gene=GPR89A;partial=true;product=Golgi pH regulator B;protein_id=NP_057418.1
LBLP01000010.1	BestRefSeq	CDS	121959	122024	.	-	0	ID=cds3;Parent=gene5;Dbxref=GeneID:51463,Genbank:NP_057418.1,GeneID:653519,HGNC:HGNC:31984,MIM:612821;Name=NP_057418.1;Note=The RefSeq protein aligns at 97%25 coverage compared to this genomic sequence;exception=annotated by transcript or proteomic data;gbkey=CDS;gene=GPR89A;partial=true;product=Golgi pH regulator B;protein_id=NP_057418.1
LBLP01000010.1	BestRefSeq	CDS	121609	121815	.	-	0	ID=cds3;Parent=gene5;Dbxref=GeneID:51463,Genbank:NP_057418.1,GeneID:653519,HGNC:HGNC:31984,MIM:612821;Name=NP_057418.1;Note=The RefSeq protein aligns at 97%25 coverage compared to this genomic sequence;exception=annotated by transcript or proteomic data;gbkey=CDS;gene=GPR89A;partial=true;product=Golgi pH regulator B;protein_id=NP_057418.1
LBLP01000010.1	BestRefSeq	CDS	175326	175352	.	-	0	ID=cds4;Parent=rna5;Dbxref=GeneID:653519,Genbank:NP_001091082.2,HGNC:HGNC:31984,MIM:612821;Name=NP_001091082.2;Note=isoform 2 is encoded by transcript variant 2%3B The RefSeq protein aligns at 97%25 coverage compared to this genomic sequence;exception=annotated by transcript or proteomic data;gbkey=CDS;gene=GPR89A;partial=true;product=Golgi pH regulator A isoform 2;protein_id=NP_001091082.2
LBLP01000010.1	BestRefSeq	CDS	173194	173297	.	-	0	ID=cds4;Parent=rna5;Dbxref=GeneID:653519,Genbank:NP_001091082.2,HGNC:HGNC:31984,MIM:612821;Name=NP_001091082.2;Note=isoform 2 is encoded by transcript variant 2%3B The RefSeq protein aligns at 97%25 coverage compared to this genomic sequence;exception=annotated by transcript or proteomic data;gbkey=CDS;gene=GPR89A;partial=true;product=Golgi pH regulator A isoform 2;protein_id=NP_001091082.2
LBLP01000010.1	BestRefSeq	CDS	168453	168559	.	-	1	ID=cds4;Parent=rna5;Dbxref=GeneID:653519,Genbank:NP_001091082.2,HGNC:HGNC:31984,MIM:612821;Name=NP_001091082.2;Note=isoform 2 is encoded by transcript variant 2%3B The RefSeq protein aligns at 97%25 coverage compared to this genomic sequence;exception=annotated by transcript or proteomic data;gbkey=CDS;gene=GPR89A;partial=true;product=Golgi pH regulator A isoform 2;protein_id=NP_001091082.2
LBLP01000010.1	BestRefSeq	CDS	167900	168000	.	-	2	ID=cds4;Parent=rna5;Dbxref=GeneID:653519,Genbank:NP_001091082.2,HGNC:HGNC:31984,MIM:612821;Name=NP_001091082.2;Note=isoform 2 is encoded by transcript variant 2%3B The RefSeq protein aligns at 97%25 coverage compared to this genomic sequence;exception=annotated by transcript or proteomic data;gbkey=CDS;gene=GPR89A;partial=true;product=Golgi pH regulator A isoform 2;protein_id=NP_001091082.2;start…
LBLP01000010.1	BestRefSeq	CDS	160883	160974	.	-	0	ID=cds4;Parent=rna5;Dbxref=GeneID:653519,Genbank:NP_001091082.2,HGNC:HGNC:31984,MIM:612821;Name=NP_001091082.2;Note=isoform 2 is encoded by transcript variant 2%3B The RefSeq protein aligns at 97%25 coverage compared to this genomic sequence;end_range=160974,.;exception=annotated by transcript or proteomic data;gbkey=CDS;gene=GPR89A;partial=true;product=Golgi pH regulator A isoform 2;protein_id=N…
LBLP01000010.1	BestRefSeq	CDS	159947	160027	.	-	1	ID=cds4;Parent=rna5;Dbxref=GeneID:653519,Genbank:NP_001091082.2,HGNC:HGNC:31984,MIM:612821;Name=NP_001091082.2;Note=isoform 2 is encoded by transcript variant 2%3B The RefSeq protein aligns at 97%25 coverage compared to this genomic sequence;exception=annotated by transcript or proteomic data;gbkey=CDS;gene=GPR89A;partial=true;product=Golgi pH regulator A isoform 2;protein_id=NP_001091082.2
LBLP01000010.1	BestRefSeq	CDS	147683	147792	.	-	1	ID=cds4;Parent=rna5;Dbxref=GeneID:653519,Genbank:NP_001091082.2,HGNC:HGNC:31984,MIM:612821;Name=NP_001091082.2;Note=isoform 2 is encoded by transcript variant 2%3B The RefSeq protein aligns at 97%25 coverage compared to this genomic sequence;exception=annotated by transcript or proteomic data;gbkey=CDS;gene=GPR89A;partial=true;product=Golgi pH regulator A isoform 2;protein_id=NP_001091082.2
LBLP01000010.1	BestRefSeq	CDS	145386	145474	.	-	2	ID=cds4;Parent=rna5;Dbxref=GeneID:653519,Genbank:NP_001091082.2,HGNC:HGNC:31984,MIM:612821;Name=NP_001091082.2;Note=isoform 2 is encoded by transcript variant 2%3B The RefSeq protein aligns at 97%25 coverage compared to this genomic sequence;exception=annotated by transcript or proteomic data;gbkey=CDS;gene=GPR89A;partial=true;product=Golgi pH regulator A isoform 2;protein_id=NP_001091082.2
LBLP01000010.1	BestRefSeq	CDS	144391	144483	.	-	0	ID=cds4;Parent=rna5;Dbxref=GeneID:653519,Genbank:NP_001091082.2,HGNC:HGNC:31984,MIM:612821;Name=NP_001091082.2;Note=isoform 2 is encoded by transcript variant 2%3B The RefSeq protein aligns at 97%25 coverage compared to this genomic sequence;exception=annotated by transcript or proteomic data;gbkey=CDS;gene=GPR89A;partial=true;product=Golgi pH regulator A isoform 2;protein_id=NP_001091082.2
LBLP01000010.1	BestRefSeq	CDS	128229	128324	.	-	0	ID=cds4;Parent=rna5;Dbxref=GeneID:653519,Genbank:NP_001091082.2,HGNC:HGNC:31984,MIM:612821;Name=NP_001091082.2;Note=isoform 2 is encoded by transcript variant 2%3B The RefSeq protein aligns at 97%25 coverage compared to this genomic sequence;exception=annotated by transcript or proteomic data;gbkey=CDS;gene=GPR89A;partial=true;product=Golgi pH regulator A isoform 2;protein_id=NP_001091082.2
LBLP01000010.1	BestRefSeq	CDS	126002	126091	.	-	0	ID=cds4;Parent=rna5;Dbxref=GeneID:653519,Genbank:NP_001091082.2,HGNC:HGNC:31984,MIM:612821;Name=NP_001091082.2;Note=isoform 2 is encoded by transcript variant 2%3B The RefSeq protein aligns at 97%25 coverage compared to this genomic sequence;exception=annotated by transcript or proteomic data;gbkey=CDS;gene=GPR89A;partial=true;product=Golgi pH regulator A isoform 2;protein_id=NP_001091082.2
LBLP01000010.1	BestRefSeq	CDS	121959	122024	.	-	0	ID=cds4;Parent=rna5;Dbxref=GeneID:653519,Genbank:NP_001091082.2,HGNC:HGNC:31984,MIM:612821;Name=NP_001091082.2;Note=isoform 2 is encoded by transcript variant 2%3B The RefSeq protein aligns at 97%25 coverage compared to this genomic sequence;exception=annotated by transcript or proteomic data;gbkey=CDS;gene=GPR89A;partial=true;product=Golgi pH regulator A isoform 2;protein_id=NP_001091082.2
LBLP01000010.1	BestRefSeq	CDS	121609	121815	.	-	0	ID=cds4;Parent=rna5;Dbxref=GeneID:653519,Genbank:NP_001091082.2,HGNC:HGNC:31984,MIM:612821;Name=NP_001091082.2;Note=isoform 2 is encoded by transcript variant 2%3B The RefSeq protein aligns at 97%25 coverage compared to this genomic sequence;exception=annotated by transcript or proteomic data;gbkey=CDS;gene=GPR89A;partial=true;product=Golgi pH regulator A isoform 2;protein_id=NP_001091082.2
###
LBLP01000011.1	BestRefSeq	gene	12462438	12467720	.	+	.	ID=gene6;Dbxref=GeneID:1915,HGNC:HGNC:3189,HPRD:00559,MIM:130590;Name=EEF1A1;description=eukaryotic translation elongation factor 1 alpha 1;gbkey=Gene;gene=EEF1A1;gene_synonym=CCS-3,CCS3,EE1A1,EEF-1,EEF1A,eEF1A-1,EF-Tu,EF1A,GRAF-1EF,HNGC:16303,LENG7,PTI1
LBLP01000011.1	BestRefSeq	mRNA	12462438	12467720	.	+	.	ID=rna6;Parent=gene6;Dbxref=GeneID:1915,Genbank:NM_001402.5,HGNC:HGNC:3189,HPRD:00559,MIM:130590;Name=gi|83367078;Note=The RefSeq transcript has 2 substitutions compared to this genomic sequence;exception=annotated by transcript or proteomic data;gbkey=mRNA;gene=EEF1A1;product=eukaryotic translation elongation factor 1 alpha 1;transcript_id=gi|83367078
LBLP01000011.1	BestRefSeq	exon	12462438	12462470	.	+	.	ID=id85;Parent=rna6;Dbxref=GeneID:1915,Genbank:NM_001402.5,HGNC:HGNC:3189,HPRD:00559,MIM:130590;Note=The RefSeq transcript has 2 substitutions compared to this genomic sequence;exception=annotated by transcript or proteomic data;gbkey=mRNA;gene=EEF1A1;product=eukaryotic translation elongation factor 1 alpha 1;transcript_id=gi|83367078
LBLP01000011.1	BestRefSeq	exon	12463414	12463587	.	+	.	ID=id86;Parent=rna6;Dbxref=GeneID:1915,Genbank:NM_001402.5,HGNC:HGNC:3189,HPRD:00559,MIM:130590;Note=The RefSeq transcript has 2 substitutions compared to this genomic sequence;exception=annotated by transcript or proteomic data;gbkey=mRNA;gene=EEF1A1;product=eukaryotic translation elongation factor 1 alpha 1;transcript_id=gi|83367078
LBLP01000011.1	BestRefSeq	exon	12463954	12464133	.	+	.	ID=id87;Parent=rna6;Dbxref=GeneID:1915,Genbank:NM_001402.5,HGNC:HGNC:3189,HPRD:00559,MIM:130590;Note=The RefSeq transcript has 2 substitutions compared to this genomic sequence;exception=annotated by transcript or proteomic data;gbkey=mRNA;gene=EEF1A1;product=eukaryotic translation elongation factor 1 alpha 1;transcript_id=gi|83367078
LBLP01000011.1	BestRefSeq	exon	12464242	12464538	.	+	.	ID=id88;Parent=rna6;Dbxref=GeneID:1915,Genbank:NM_001402.5,HGNC:HGNC:3189,HPRD:00559,MIM:130590;Note=The RefSeq transcript has 2 substitutions compared to this genomic sequence;exception=annotated by transcript or proteomic data;gbkey=mRNA;gene=EEF1A1;product=eukaryotic translation elongation factor 1 alpha 1;transcript_id=gi|83367078
LBLP01000011.1	BestRefSeq	exon	12464622	12464772	.	+	.	ID=id89;Parent=rna6;Dbxref=GeneID:1915,Genbank:NM_001402.5,HGNC:HGNC:3189,HPRD:00559,MIM:130590;Note=The RefSeq transcript has 2 substitutions compared to this genomic sequence;exception=annotated by transcript or proteomic data;gbkey=mRNA;gene=EEF1A1;product=eukaryotic translation elongation factor 1 alpha 1;transcript_id=gi|83367078
LBLP01000011.1	BestRefSeq	exon	12464860	12465116	.	+	.	ID=id90;Parent=rna6;Dbxref=GeneID:1915,Genbank:NM_001402.5,HGNC:HGNC:3189,HPRD:00559,MIM:130590;Note=The RefSeq transcript has 2 substitutions compared to this genomic sequence;exception=annotated by transcript or proteomic data;gbkey=mRNA;gene=EEF1A1;product=eukaryotic translation elongation factor 1 alpha 1;transcript_id=gi|83367078
LBLP01000011.1	BestRefSeq	exon	12465206	12465440	.	+	.	ID=id91;Parent=rna6;Dbxref=GeneID:1915,Genbank:NM_001402.5,HGNC:HGNC:3189,HPRD:00559,MIM:130590;Note=The RefSeq transcript has 2 substitutions compared to this genomic sequence;exception=annotated by transcript or proteomic data;gbkey=mRNA;gene=EEF1A1;product=eukaryotic translation elongation factor 1 alpha 1;transcript_id=gi|83367078
LBLP01000011.1	BestRefSeq	exon	12465536	12467720	.	+	.	ID=id92;Parent=rna6;Dbxref=GeneID:1915,Genbank:NM_001402.5,HGNC:HGNC:3189,HPRD:00559,MIM:130590;Note=The RefSeq transcript has 2 substitutions compared to this genomic sequence;exception=annotated by transcript or proteomic data;gbkey=mRNA;gene=EEF1A1;product=eukaryotic translation elongation factor 1 alpha 1;transcript_id=gi|83367078
LBLP01000011.1	BestRefSeq	CDS	12463444	12463587	.	+	0	ID=cds5;Parent=rna6;Dbxref=GeneID:1915,Genbank:NP_001393.1,HGNC:HGNC:3189,HPRD:00559,MIM:130590;Name=NP_001393.1;gbkey=CDS;gene=EEF1A1;product=elongation factor 1-alpha 1;protein_id=NP_001393.1
LBLP01000011.1	BestRefSeq	CDS	12463954	12464133	.	+	0	ID=cds5;Parent=rna6;Dbxref=GeneID:1915,Genbank:NP_001393.1,HGNC:HGNC:3189,HPRD:00559,MIM:130590;Name=NP_001393.1;gbkey=CDS;gene=EEF1A1;product=elongation factor 1-alpha 1;protein_id=NP_001393.1
LBLP01000011.1	BestRefSeq	CDS	12464242	12464538	.	+	0	ID=cds5;Parent=rna6;Dbxref=GeneID:1915,Genbank:NP_001393.1,HGNC:HGNC:3189,HPRD:00559,MIM:130590;Name=NP_001393.1;gbkey=CDS;gene=EEF1A1;product=elongation factor 1-alpha 1;protein_id=NP_001393.1
LBLP01000011.1	BestRefSeq	CDS	12464622	12464772	.	+	0	ID=cds5;Parent=rna6;Dbxref=GeneID:1915,Genbank:NP_001393.1,HGNC:HGNC:3189,HPRD:00559,MIM:130590;Name=NP_001393.1;gbkey=CDS;gene=EEF1A1;product=elongation factor 1-alpha 1;protein_id=NP_001393.1
LBLP01000011.1	BestRefSeq	CDS	12464860	12465116	.	+	2	ID=cds5;Parent=rna6;Dbxref=GeneID:1915,Genbank:NP_001393.1,HGNC:HGNC:3189,HPRD:00559,MIM:130590;Name=NP_001393.1;gbkey=CDS;gene=EEF1A1;product=elongation factor 1-alpha 1;protein_id=NP_001393.1
LBLP01000011.1	BestRefSeq	CDS	12465206	12465440	.	+	0	ID=cds5;Parent=rna6;Dbxref=GeneID:1915,Genbank:NP_001393.1,HGNC:HGNC:3189,HPRD:00559,MIM:130590;Name=NP_001393.1;gbkey=CDS;gene=EEF1A1;product=elongation factor 1-alpha 1;protein_id=NP_001393.1
LBLP01000011.1	BestRefSeq	CDS	12465536	12465660	.	+	2	ID=cds5;Parent=rna6;Dbxref=GeneID:1915,Genbank:NP_001393.1,HGNC:HGNC:3189,HPRD:00559,MIM:130590;Name=NP_001393.1;gbkey=CDS;gene=EEF1A1;product=elongation factor 1-alpha 1;protein_id=NP_001393.1
LBLP01000011.1	BestRefSeq	gene	12465032	12465225	.	+	.	ID=gene7;Dbxref=GeneID:106635683,HGNC:HGNC:51406;Name=SNORD141A;description=small nucleolar RNA%2C C/D box 141A;gbkey=Gene;gene=SNORD141A
LBLP01000011.1	BestRefSeq	ncRNA	12465032	12465225	.	+	.	ID=rna7;Parent=gene7;Dbxref=GeneID:106635683,Genbank:NR_132980.1,HGNC:HGNC:51406;Name=gi|936976787;gbkey=ncRNA;gene=SNORD141A;ncrna_class=snoRNA;product=small nucleolar RNA%2C C/D box 141A;transcript_id=gi|936976787
LBLP01000011.1	BestRefSeq	exon	12465032	12465116	.	+	.	ID=id93;Parent=rna7;Dbxref=GeneID:106635683,Genbank:NR_132980.1,HGNC:HGNC:51406;gbkey=ncRNA;gene=SNORD141A;ncrna_class=snoRNA;product=small nucleolar RNA%2C C/D box 141A;transcript_id=gi|936976787
LBLP01000011.1	BestRefSeq	exon	12465206	12465225	.	+	.	ID=id94;Parent=rna7;Dbxref=GeneID:106635683,Genbank:NR_132980.1,HGNC:HGNC:51406;gbkey=ncRNA;gene=SNORD141A;ncrna_class=snoRNA;product=small nucleolar RNA%2C C/D box 141A;transcript_id=gi|936976787
###
LBLP01000011.1	BestRefSeq	gene	12465032	12465225	.	+	.	ID=gene8;Dbxref=GeneID:106635684,HGNC:HGNC:51407;Name=SNORD141B;description=small nucleolar RNA%2C C/D box 141B;gbkey=Gene;gene=SNORD141B
LBLP01000011.1	BestRefSeq	gene	12465032	12465225	.	+	.	ID=gene9;Dbxref=GeneID:106635683,HGNC:HGNC:51406;Name=SNORD141A;description=small nucleolar RNA%2C C/D box 141A;gbkey=Gene;gene=SNORD141A
LBLP01000011.1	BestRefSeq	ncRNA	12465032	12465225	.	+	.	ID=rna8;Parent=gene8;Dbxref=GeneID:106635683,Genbank:NR_132980.1,GeneID:106635684,HGNC:HGNC:51407;Name=gi|936976787;gbkey=ncRNA;gene=SNORD141B;ncrna_class=snoRNA;product=small nucleolar RNA%2C C/D box 141A;transcript_id=gi|936976787
LBLP01000011.1	BestRefSeq	exon	12465032	12465116	.	+	.	ID=id95;Parent=rna8;Dbxref=GeneID:106635683,Genbank:NR_132980.1,GeneID:106635684,HGNC:HGNC:51407;gbkey=ncRNA;gene=SNORD141B;ncrna_class=snoRNA;product=small nucleolar RNA%2C C/D box 141A;transcript_id=gi|936976787
LBLP01000011.1	BestRefSeq	exon	12465206	12465225	.	+	.	ID=id96;Parent=rna8;Dbxref=GeneID:106635683,Genbank:NR_132980.1,GeneID:106635684,HGNC:HGNC:51407;gbkey=ncRNA;gene=SNORD141B;ncrna_class=snoRNA;product=small nucleolar RNA%2C C/D box 141A;transcript_id=gi|936976787
LBLP01000011.1	BestRefSeq	ncRNA	12465032	12465225	.	+	.	ID=rna9;Parent=gene8;Dbxref=GeneID:106635684,Genbank:NR_132981.1,HGNC:HGNC:51407;Name=gi|936976800;gbkey=ncRNA;gene=SNORD141B;ncrna_class=snoRNA;product=small nucleolar RNA%2C C/D box 141B;transcript_id=gi|936976800
LBLP01000011.1	BestRefSeq	exon	12465032	12465116	.	+	.	ID=id97;Parent=rna9;Dbxref=GeneID:106635684,Genbank:NR_132981.1,HGNC:HGNC:51407;gbkey=ncRNA;gene=SNORD141B;ncrna_class=snoRNA;product=small nucleolar RNA%2C C/D box 141B;transcript_id=gi|936976800
LBLP01000011.1	BestRefSeq	exon	12465206	12465225	.	+	.	ID=id98;Parent=rna9;Dbxref=GeneID:106635684,Genbank:NR_132981.1,HGNC:HGNC:51407;gbkey=ncRNA;gene=SNORD141B;ncrna_class=snoRNA;product=small nucleolar RNA%2C C/D box 141B;transcript_id=gi|936976800
###
LBLP01000013.1	BestRefSeq	gene	31588	31983	.	+	.	ID=gene10;Dbxref=GeneID:554313,HGNC:HGNC:29607;Name=HIST2H4B;description=histone cluster 2%2C H4b;gbkey=Gene;gene=HIST2H4B;gene_synonym=H4/o
LBLP01000013.1	BestRefSeq	gene	31588	31983	.	+	.	ID=gene11;Dbxref=GeneID:8370,HGNC:HGNC:4794,HPRD:11821,MIM:142750;Name=HIST2H4A;description=histone cluster 2%2C H4a;gbkey=Gene;gene=HIST2H4A;gene_synonym=FO108,H4,H4/n,H4F2,H4FN,HIST2H4
LBLP01000013.1	BestRefSeq	mRNA	31588	31983	.	+	.	ID=rna10;Parent=gene10;Dbxref=GeneID:554313,Genbank:NM_001034077.4,HGNC:HGNC:29607;Name=gi|106775680;gbkey=mRNA;gene=HIST2H4B;product=histone cluster 2%2C H4b;transcript_id=gi|106775680
LBLP01000013.1	BestRefSeq	exon	31588	31983	.	+	.	ID=id99;Parent=rna10;Dbxref=GeneID:554313,Genbank:NM_001034077.4,HGNC:HGNC:29607;gbkey=mRNA;gene=HIST2H4B;product=histone cluster 2%2C H4b;transcript_id=gi|106775680
LBLP01000013.1	BestRefSeq	mRNA	31588	31983	.	+	.	ID=rna11;Parent=gene11;Dbxref=GeneID:8370,Genbank:NM_003548.2,HGNC:HGNC:4794,HPRD:11821,MIM:142750;Name=gi|29553982;gbkey=mRNA;gene=HIST2H4A;product=histone cluster 2%2C H4a;transcript_id=gi|29553982
LBLP01000013.1	BestRefSeq	exon	31588	31983	.	+	.	ID=id100;Parent=rna11;Dbxref=GeneID:8370,Genbank:NM_003548.2,HGNC:HGNC:4794,HPRD:11821,MIM:142750;gbkey=mRNA;gene=HIST2H4A;product=histone cluster 2%2C H4a;transcript_id=gi|29553982
LBLP01000013.1	BestRefSeq	CDS	31616	31927	.	+	0	ID=cds6;Parent=rna11;Dbxref=GeneID:8370,Genbank:NP_003539.1,HGNC:HGNC:4794,HPRD:11821,MIM:142750;Name=NP_003539.1;gbkey=CDS;gene=HIST2H4A;product=histone H4;protein_id=NP_003539.1
LBLP01000013.1	BestRefSeq	CDS	31616	31927	.	+	0	ID=cds7;Parent=rna10;Dbxref=GeneID:554313,Genbank:NP_001029249.1,HGNC:HGNC:29607;Name=NP_001029249.1;gbkey=CDS;gene=HIST2H4B;product=histone H4;protein_id=NP_001029249.1
###
LBLP01000016.1	BestRefSeq	gene	17991	28901	.	+	.	ID=gene12;Dbxref=GeneID:642612,HGNC:HGNC:38877;Name=TRIM49C;description=tripartite motif containing 49C;gbkey=Gene;gene=TRIM49C;gene_synonym=TRIM49L2
LBLP01000016.1	BestRefSeq	gene	17991	28901	.	+	.	ID=gene13;Dbxref=GeneID:57093,HGNC:HGNC:13431,HPRD:05840,MIM:606124;Name=TRIM49;description=tripartite motif containing 49;gbkey=Gene;gene=TRIM49;gene_synonym=RNF18,TRIM49A,TRIM49L2
LBLP01000016.1	BestRefSeq	mRNA	17991	28901	.	+	.	ID=rna12;Parent=gene12;Dbxref=GeneID:642612,Genbank:NM_001195234.1,HGNC:HGNC:38877;Name=gi|305377071;Note=The RefSeq transcript has 2 substitutions compared to this genomic sequence;exception=annotated by transcript or proteomic data;gbkey=mRNA;gene=TRIM49C;product=tripartite motif containing 49C;transcript_id=gi|305377071
LBLP01000016.1	BestRefSeq	exon	17991	18129	.	+	.	ID=id101;Parent=rna12;Dbxref=GeneID:642612,Genbank:NM_001195234.1,HGNC:HGNC:38877;Note=The RefSeq transcript has 2 substitutions compared to this genomic sequence;exception=annotated by transcript or proteomic data;gbkey=mRNA;gene=TRIM49C;product=tripartite motif containing 49C;transcript_id=gi|305377071
LBLP01000016.1	BestRefSeq	exon	19282	19467	.	+	.	ID=id102;Parent=rna12;Dbxref=GeneID:642612,Genbank:NM_001195234.1,HGNC:HGNC:38877;Note=The RefSeq transcript has 2 substitutions compared to this genomic sequence;exception=annotated by transcript or proteomic data;gbkey=mRNA;gene=TRIM49C;product=tripartite motif containing 49C;transcript_id=gi|305377071
LBLP01000016.1	BestRefSeq	exon	22093	22507	.	+	.	ID=id103;Parent=rna12;Dbxref=GeneID:642612,Genbank:NM_001195234.1,HGNC:HGNC:38877;Note=The RefSeq transcript has 2 substitutions compared to this genomic sequence;exception=annotated by transcript or proteomic data;gbkey=mRNA;gene=TRIM49C;product=tripartite motif containing 49C;transcript_id=gi|305377071
LBLP01000016.1	BestRefSeq	exon	22773	22868	.	+	.	ID=id104;Parent=rna12;Dbxref=GeneID:642612,Genbank:NM_001195234.1,HGNC:HGNC:38877;Note=The RefSeq transcript has 2 substitutions compared to this genomic sequence;exception=annotated by transcript or proteomic data;gbkey=mRNA;gene=TRIM49C;product=tripartite motif containing 49C;transcript_id=gi|305377071
LBLP01000016.1	BestRefSeq	exon	24626	24856	.	+	.	ID=id105;Parent=rna12;Dbxref=GeneID:642612,Genbank:NM_001195234.1,HGNC:HGNC:38877;Note=The RefSeq transcript has 2 substitutions compared to this genomic sequence;exception=annotated by transcript or proteomic data;gbkey=mRNA;gene=TRIM49C;product=tripartite motif containing 49C;transcript_id=gi|305377071
LBLP01000016.1	BestRefSeq	exon	25570	25592	.	+	.	ID=id106;Parent=rna12;Dbxref=GeneID:642612,Genbank:NM_001195234.1,HGNC:HGNC:38877;Note=The RefSeq transcript has 2 substitutions compared to this genomic sequence;exception=annotated by transcript or proteomic data;gbkey=mRNA;gene=TRIM49C;product=tripartite motif containing 49C;transcript_id=gi|305377071
LBLP01000016.1	BestRefSeq	exon	26742	26839	.	+	.	ID=id107;Parent=rna12;Dbxref=GeneID:642612,Genbank:NM_001195234.1,HGNC:HGNC:38877;Note=The RefSeq transcript has 2 substitutions compared to this genomic sequence;exception=annotated by transcript or proteomic data;gbkey=mRNA;gene=TRIM49C;product=tripartite motif containing 49C;transcript_id=gi|305377071
LBLP01000016.1	BestRefSeq	exon	27927	28901	.	+	.	ID=id108;Parent=rna12;Dbxref=GeneID:642612,Genbank:NM_001195234.1,HGNC:HGNC:38877;Note=The RefSeq transcript has 2 substitutions compared to this genomic sequence;exception=annotated by transcript or proteomic data;gbkey=mRNA;gene=TRIM49C;product=tripartite motif containing 49C;transcript_id=gi|305377071
LBLP01000016.1	BestRefSeq	mRNA	17991	28901	.	+	.	ID=rna13;Parent=gene13;Dbxref=GeneID:57093,Genbank:NM_020358.2,HGNC:HGNC:13431,HPRD:05840,MIM:606124;Name=gi|35493773;Note=The RefSeq transcript has 10 substitutions compared to this genomic sequence;exception=annotated by transcript or proteomic data;gbkey=mRNA;gene=TRIM49;product=tripartite motif containing 49;transcript_id=gi|35493773
LBLP01000016.1	BestRefSeq	exon	17991	18129	.	+	.	ID=id109;Parent=rna13;Dbxref=GeneID:57093,Genbank:NM_020358.2,HGNC:HGNC:13431,HPRD:05840,MIM:606124;Note=The RefSeq transcript has 10 substitutions compared to this genomic sequence;exception=annotated by transcript or proteomic data;gbkey=mRNA;gene=TRIM49;product=tripartite motif containing 49;transcript_id=gi|35493773
LBLP01000016.1	BestRefSeq	exon	19282	19467	.	+	.	ID=id110;Parent=rna13;Dbxref=GeneID:57093,Genbank:NM_020358.2,HGNC:HGNC:13431,HPRD:05840,MIM:606124;Note=The RefSeq transcript has 10 substitutions compared to this genomic sequence;exception=annotated by transcript or proteomic data;gbkey=mRNA;gene=TRIM49;product=tripartite motif containing 49;transcript_id=gi|35493773
LBLP01000016.1	BestRefSeq	exon	22093	22507	.	+	.	ID=id111;Parent=rna13;Dbxref=GeneID:57093,Genbank:NM_020358.2,HGNC:HGNC:13431,HPRD:05840,MIM:606124;Note=The RefSeq transcript has 10 substitutions compared to this genomic sequence;exception=annotated by transcript or proteomic data;gbkey=mRNA;gene=TRIM49;product=tripartite motif containing 49;transcript_id=gi|35493773
LBLP01000016.1	BestRefSeq	exon	22773	22868	.	+	.	ID=id112;Parent=rna13;Dbxref=GeneID:57093,Genbank:NM_020358.2,HGNC:HGNC:13431,HPRD:05840,MIM:606124;Note=The RefSeq transcript has 10 substitutions compared to this genomic sequence;exception=annotated by transcript or proteomic data;gbkey=mRNA;gene=TRIM49;product=tripartite motif containing 49;transcript_id=gi|35493773
LBLP01000016.1	BestRefSeq	exon	24626	24856	.	+	.	ID=id113;Parent=rna13;Dbxref=GeneID:57093,Genbank:NM_020358.2,HGNC:HGNC:13431,HPRD:05840,MIM:606124;Note=The RefSeq transcript has 10 substitutions compared to this genomic sequence;exception=annotated by transcript or proteomic data;gbkey=mRNA;gene=TRIM49;product=tripartite motif containing 49;transcript_id=gi|35493773
LBLP01000016.1	BestRefSeq	exon	25570	25592	.	+	.	ID=id114;Parent=rna13;Dbxref=GeneID:57093,Genbank:NM_020358.2,HGNC:HGNC:13431,HPRD:05840,MIM:606124;Note=The RefSeq transcript has 10 substitutions compared to this genomic sequence;exception=annotated by transcript or proteomic data;gbkey=mRNA;gene=TRIM49;product=tripartite motif containing 49;transcript_id=gi|35493773
LBLP01000016.1	BestRefSeq	exon	26742	26839	.	+	.	ID=id115;Parent=rna13;Dbxref=GeneID:57093,Genbank:NM_020358.2,HGNC:HGNC:13431,HPRD:05840,MIM:606124;Note=The RefSeq transcript has 10 substitutions compared to this genomic sequence;exception=annotated by transcript or proteomic data;gbkey=mRNA;gene=TRIM49;product=tripartite motif containing 49;transcript_id=gi|35493773
LBLP01000016.1	BestRefSeq	exon	27927	28901	.	+	.	ID=id116;Parent=rna13;Dbxref=GeneID:57093,Genbank:NM_020358.2,HGNC:HGNC:13431,HPRD:05840,MIM:606124;Note=The RefSeq transcript has 10 substitutions compared to this genomic sequence;exception=annotated by transcript or proteomic data;gbkey=mRNA;gene=TRIM49;product=tripartite motif containing 49;transcript_id=gi|35493773
LBLP01000016.1	BestRefSeq	CDS	22097	22507	.	+	0	ID=cds8;Parent=rna12;Dbxref=GeneID:642612,Genbank:NP_001182163.1,HGNC:HGNC:38877;Name=NP_001182163.1;gbkey=CDS;gene=TRIM49C;product=tripartite motif-containing protein 49C;protein_id=NP_001182163.1
LBLP01000016.1	BestRefSeq	CDS	22773	22868	.	+	0	ID=cds8;Parent=rna12;Dbxref=GeneID:642612,Genbank:NP_001182163.1,HGNC:HGNC:38877;Name=NP_001182163.1;gbkey=CDS;gene=TRIM49C;product=tripartite motif-containing protein 49C;protein_id=NP_001182163.1
LBLP01000016.1	BestRefSeq	CDS	24626	24856	.	+	0	ID=cds8;Parent=rna12;Dbxref=GeneID:642612,Genbank:NP_001182163.1,HGNC:HGNC:38877;Name=NP_001182163.1;gbkey=CDS;gene=TRIM49C;product=tripartite motif-containing protein 49C;protein_id=NP_001182163.1
LBLP01000016.1	BestRefSeq	CDS	25570	25592	.	+	0	ID=cds8;Parent=rna12;Dbxref=GeneID:642612,Genbank:NP_001182163.1,HGNC:HGNC:38877;Name=NP_001182163.1;gbkey=CDS;gene=TRIM49C;product=tripartite motif-containing protein 49C;protein_id=NP_001182163.1
LBLP01000016.1	BestRefSeq	CDS	26742	26839	.	+	1	ID=cds8;Parent=rna12;Dbxref=GeneID:642612,Genbank:NP_001182163.1,HGNC:HGNC:38877;Name=NP_001182163.1;gbkey=CDS;gene=TRIM49C;product=tripartite motif-containing protein 49C;protein_id=NP_001182163.1
LBLP01000016.1	BestRefSeq	CDS	27927	28426	.	+	2	ID=cds8;Parent=rna12;Dbxref=GeneID:642612,Genbank:NP_001182163.1,HGNC:HGNC:38877;Name=NP_001182163.1;gbkey=CDS;gene=TRIM49C;product=tripartite motif-containing protein 49C;protein_id=NP_001182163.1
LBLP01000016.1	BestRefSeq	CDS	22097	22507	.	+	0	ID=cds9;Parent=rna13;Dbxref=GeneID:57093,Genbank:NP_065091.1,HGNC:HGNC:13431,HPRD:05840,MIM:606124;Name=NP_065091.1;Note=The RefSeq protein has 3 substitutions compared to this genomic sequence;exception=annotated by transcript or proteomic data;gbkey=CDS;gene=TRIM49;product=tripartite motif-containing protein 49;protein_id=NP_065091.1
LBLP01000016.1	BestRefSeq	CDS	22773	22868	.	+	0	ID=cds9;Parent=rna13;Dbxref=GeneID:57093,Genbank:NP_065091.1,HGNC:HGNC:13431,HPRD:05840,MIM:606124;Name=NP_065091.1;Note=The RefSeq protein has 3 substitutions compared to this genomic sequence;exception=annotated by transcript or proteomic data;gbkey=CDS;gene=TRIM49;product=tripartite motif-containing protein 49;protein_id=NP_065091.1
LBLP01000016.1	BestRefSeq	CDS	24626	24856	.	+	0	ID=cds9;Parent=rna13;Dbxref=GeneID:57093,Genbank:NP_065091.1,HGNC:HGNC:13431,HPRD:05840,MIM:606124;Name=NP_065091.1;Note=The RefSeq protein has 3 substitutions compared to this genomic sequence;exception=annotated by transcript or proteomic data;gbkey=CDS;gene=TRIM49;product=tripartite motif-containing protein 49;protein_id=NP_065091.1
LBLP01000016.1	BestRefSeq	CDS	25570	25592	.	+	0	ID=cds9;Parent=rna13;Dbxref=GeneID:57093,Genbank:NP_065091.1,HGNC:HGNC:13431,HPRD:05840,MIM:606124;Name=NP_065091.1;Note=The RefSeq protein has 3 substitutions compared to this genomic sequence;exception=annotated by transcript or proteomic data;gbkey=CDS;gene=TRIM49;product=tripartite motif-containing protein 49;protein_id=NP_065091.1
LBLP01000016.1	BestRefSeq	CDS	26742	26839	.	+	1	ID=cds9;Parent=rna13;Dbxref=GeneID:57093,Genbank:NP_065091.1,HGNC:HGNC:13431,HPRD:05840,MIM:606124;Name=NP_065091.1;Note=The RefSeq protein has 3 substitutions compared to this genomic sequence;exception=annotated by transcript or proteomic data;gbkey=CDS;gene=TRIM49;product=tripartite motif-containing protein 49;protein_id=NP_065091.1
LBLP01000016.1	BestRefSeq	CDS	27927	28426	.	+	2	ID=cds9;Parent=rna13;Dbxref=GeneID:57093,Genbank:NP_065091.1,HGNC:HGNC:13431,HPRD:05840,MIM:606124;Name=NP_065091.1;Note=The RefSeq protein has 3 substitutions compared to this genomic sequence;exception=annotated by transcript or proteomic data;gbkey=CDS;gene=TRIM49;product=tripartite motif-containing protein 49;protein_id=NP_065091.1
###
LBLP01000030.1	BestRefSeq	gene	23320885	23320981	.	+	.	ID=gene14;Dbxref=GeneID:693133,HGNC:HGNC:32804,miRBase:MI0003600;Name=MIR550A1;description=microRNA 550a-1;gbkey=Gene;gene=MIR550A1;gene_synonym=hsa-mir-550a-1,mir-550a-1,MIR550-1,MIRN550-1
LBLP01000030.1	BestRefSeq	primary_transcript	23320885	23320981	.	+	.	ID=rna14;Parent=gene14;Dbxref=GeneID:693133,Genbank:NR_030319.1,HGNC:HGNC:32804,miRBase:MI0003600;Name=gi|262205937;gbkey=precursor_RNA;gene=MIR550A1;product=microRNA 550a-1;transcript_id=gi|262205937
LBLP01000030.1	BestRefSeq	exon	23320885	23320981	.	+	.	ID=id117;Parent=rna14;Dbxref=GeneID:693133,Genbank:NR_030319.1,HGNC:HGNC:32804,miRBase:MI0003600;gbkey=precursor_RNA;gene=MIR550A1;product=microRNA 550a-1;transcript_id=gi|262205937
LBLP01000030.1	BestRefSeq	gene	23320886	23320980	.	+	.	ID=gene15;Dbxref=GeneID:100616354,HGNC:HGNC:41870,miRBase:MI0003762;Name=MIR550A3;description=microRNA 550a-3;gbkey=Gene;gene=MIR550A3;gene_synonym=mir-550a-3
LBLP01000030.1	BestRefSeq	primary_transcript	23320886	23320980	.	+	.	ID=rna15;Parent=gene15;Dbxref=GeneID:100616354,Genbank:NR_039600.1,HGNC:HGNC:41870,miRBase:MI0003762;Name=gi|337756643;Note=The RefSeq transcript has 1 substitution compared to this genomic sequence;exception=annotated by transcript or proteomic data;gbkey=precursor_RNA;gene=MIR550A3;product=microRNA 550a-3;transcript_id=gi|337756643
LBLP01000030.1	BestRefSeq	exon	23320886	23320980	.	+	.	ID=id118;Parent=rna15;Dbxref=GeneID:100616354,Genbank:NR_039600.1,HGNC:HGNC:41870,miRBase:MI0003762;Note=The RefSeq transcript has 1 substitution compared to this genomic sequence;exception=annotated by transcript or proteomic data;gbkey=precursor_RNA;gene=MIR550A3;product=microRNA 550a-3;transcript_id=gi|337756643
###
LBLP01000030.1	BestRefSeq	gene	23320885	23320981	.	+	.	ID=gene16;Dbxref=GeneID:693133,HGNC:HGNC:32804,miRBase:MI0003600;Name=MIR550A1;description=microRNA 550a-1;gbkey=Gene;gene=MIR550A1;gene_synonym=hsa-mir-550a-1,mir-550a-1,MIR550-1,MIRN550-1
LBLP01000030.1	BestRefSeq	primary_transcript	23320885	23320981	.	+	.	ID=rna16;Parent=gene16;Dbxref=GeneID:693133,Genbank:NR_030319.1,HGNC:HGNC:32804,miRBase:MI0003600;Name=gi|262205937;gbkey=precursor_RNA;gene=MIR550A1;product=microRNA 550a-1;transcript_id=gi|262205937
LBLP01000030.1	BestRefSeq	exon	23320885	23320981	.	+	.	ID=id119;Parent=rna16;Dbxref=GeneID:693133,Genbank:NR_030319.1,HGNC:HGNC:32804,miRBase:MI0003600;gbkey=precursor_RNA;gene=MIR550A1;product=microRNA 550a-1;transcript_id=gi|262205937
LBLP01000030.1	BestRefSeq	gene	23320886	23320980	.	+	.	ID=gene17;Dbxref=GeneID:100616354,HGNC:HGNC:41870,miRBase:MI0003762;Name=MIR550A3;description=microRNA 550a-3;gbkey=Gene;gene=MIR550A3;gene_synonym=mir-550a-3
LBLP01000030.1	BestRefSeq	primary_transcript	23320886	23320980	.	+	.	ID=rna17;Parent=gene17;Dbxref=GeneID:100616354,Genbank:NR_039600.1,HGNC:HGNC:41870,miRBase:MI0003762;Name=gi|337756643;Note=The RefSeq transcript has 1 substitution compared to this genomic sequence;exception=annotated by transcript or proteomic data;gbkey=precursor_RNA;gene=MIR550A3;product=microRNA 550a-3;transcript_id=gi|337756643
LBLP01000030.1	BestRefSeq	exon	23320886	23320980	.	+	.	ID=id120;Parent=rna17;Dbxref=GeneID:100616354,Genbank:NR_039600.1,HGNC:HGNC:41870,miRBase:MI0003762;Note=The RefSeq transcript has 1 substitution compared to this genomic sequence;exception=annotated by transcript or proteomic data;gbkey=precursor_RNA;gene=MIR550A3;product=microRNA 550a-3;transcript_id=gi|337756643
LBLP01000030.1	BestRefSeq	ncRNA	23320906	23320928	.	+	.	ID=rna18;Parent=gene16;Dbxref=miRBase:MIMAT0004800,GeneID:693133,HGNC:HGNC:32804,miRBase:MI0003600;Name=gi|262205937;gbkey=ncRNA;gene=MIR550A1;ncrna_class=miRNA;product=hsa-miR-550a-5p;transcript_id=gi|262205937
LBLP01000030.1	BestRefSeq	exon	23320906	23320928	.	+	.	ID=id121;Parent=rna18;Dbxref=miRBase:MIMAT0004800,GeneID:693133,HGNC:HGNC:32804,miRBase:MI0003600;gbkey=ncRNA;gene=MIR550A1;ncrna_class=miRNA;product=hsa-miR-550a-5p;transcript_id=gi|262205937
LBLP01000030.1	BestRefSeq	ncRNA	23320906	23320925	.	+	.	ID=rna19;Parent=gene17;Dbxref=miRBase:MIMAT0020925,GeneID:100616354,HGNC:HGNC:41870,miRBase:MI0003762;Name=gi|337756643;gbkey=ncRNA;gene=MIR550A3;ncrna_class=miRNA;product=hsa-miR-550a-3-5p;transcript_id=gi|337756643
LBLP01000030.1	BestRefSeq	exon	23320906	23320925	.	+	.	ID=id122;Parent=rna19;Dbxref=miRBase:MIMAT0020925,GeneID:100616354,HGNC:HGNC:41870,miRBase:MI0003762;gbkey=ncRNA;gene=MIR550A3;ncrna_class=miRNA;product=hsa-miR-550a-3-5p;transcript_id=gi|337756643
###
LBLP01000030.1	BestRefSeq	gene	23320885	23320981	.	+	.	ID=gene18;Dbxref=GeneID:693133,HGNC:HGNC:32804,miRBase:MI0003600;Name=MIR550A1;description=microRNA 550a-1;gbkey=Gene;gene=MIR550A1;gene_synonym=hsa-mir-550a-1,mir-550a-1,MIR550-1,MIRN550-1
LBLP01000030.1	BestRefSeq	primary_transcript	23320885	23320981	.	+	.	ID=rna20;Parent=gene18;Dbxref=GeneID:693133,Genbank:NR_030319.1,HGNC:HGNC:32804,miRBase:MI0003600;Name=gi|262205937;gbkey=precursor_RNA;gene=MIR550A1;product=microRNA 550a-1;transcript_id=gi|262205937
LBLP01000030.1	BestRefSeq	exon	23320885	23320981	.	+	.	ID=id123;Parent=rna20;Dbxref=GeneID:693133,Genbank:NR_030319.1,HGNC:HGNC:32804,miRBase:MI0003600;gbkey=precursor_RNA;gene=MIR550A1;product=microRNA 550a-1;transcript_id=gi|262205937
LBLP01000030.1	BestRefSeq	gene	23320886	23320980	.	+	.	ID=gene19;Dbxref=GeneID:100616354,HGNC:HGNC:41870,miRBase:MI0003762;Name=MIR550A3;description=microRNA 550a-3;gbkey=Gene;gene=MIR550A3;gene_synonym=mir-550a-3
LBLP01000030.1	BestRefSeq	primary_transcript	23320886	23320980	.	+	.	ID=rna21;Parent=gene19;Dbxref=GeneID:100616354,Genbank:NR_039600.1,HGNC:HGNC:41870,miRBase:MI0003762;Name=gi|337756643;Note=The RefSeq transcript has 1 substitution compared to this genomic sequence;exception=annotated by transcript or proteomic data;gbkey=precursor_RNA;gene=MIR550A3;product=microRNA 550a-3;transcript_id=gi|337756643
LBLP01000030.1	BestRefSeq	exon	23320886	23320980	.	+	.	ID=id124;Parent=rna21;Dbxref=GeneID:100616354,Genbank:NR_039600.1,HGNC:HGNC:41870,miRBase:MI0003762;Note=The RefSeq transcript has 1 substitution compared to this genomic sequence;exception=annotated by transcript or proteomic data;gbkey=precursor_RNA;gene=MIR550A3;product=microRNA 550a-3;transcript_id=gi|337756643
LBLP01000030.1	BestRefSeq	ncRNA	23320945	23320966	.	+	.	ID=rna22;Parent=gene18;Dbxref=miRBase:MIMAT0003257,GeneID:693133,HGNC:HGNC:32804,miRBase:MI0003600;Name=gi|262205937;gbkey=ncRNA;gene=MIR550A1;ncrna_class=miRNA;product=hsa-miR-550a-3p;transcript_id=gi|262205937
LBLP01000030.1	BestRefSeq	exon	23320945	23320966	.	+	.	ID=id125;Parent=rna22;Dbxref=miRBase:MIMAT0003257,GeneID:693133,HGNC:HGNC:32804,miRBase:MI0003600;gbkey=ncRNA;gene=MIR550A1;ncrna_class=miRNA;product=hsa-miR-550a-3p;transcript_id=gi|262205937
LBLP01000030.1	BestRefSeq	ncRNA	23320945	23320966	.	+	.	ID=rna23;Parent=gene19;Dbxref=miRBase:MIMAT0003257,GeneID:100616354,HGNC:HGNC:41870,miRBase:MI0003762;Name=gi|337756643;gbkey=ncRNA;gene=MIR550A3;ncrna_class=miRNA;product=hsa-miR-550a-3p;transcript_id=gi|337756643
LBLP01000030.1	BestRefSeq	exon	23320945	23320966	.	+	.	ID=id126;Parent=rna23;Dbxref=miRBase:MIMAT0003257,GeneID:100616354,HGNC:HGNC:41870,miRBase:MI0003762;gbkey=ncRNA;gene=MIR550A3;ncrna_class=miRNA;product=hsa-miR-550a-3p;transcript_id=gi|337756643
###
LBLP01000031.1	BestRefSeq	gene	1546051	1625647	.	+	.	ID=gene20;Dbxref=GeneID:728343,HGNC:HGNC:23984;Name=NXF2B;description=nuclear RNA export factor 2B;gbkey=Gene;gene=NXF2B;gene_synonym=bA353J17.1,TCP11X1
LBLP01000031.1	BestRefSeq	gene	1546051	1625647	.	+	.	ID=gene21;Dbxref=GeneID:56001,HGNC:HGNC:8072,HPRD:02260,MIM:300315;Name=NXF2;description=nuclear RNA export factor 2;gbkey=Gene;gene=NXF2;gene_synonym=CT39,TAPL-2,TCP11X2
LBLP01000031.1	BestRefSeq	mRNA	1546051	1625647	.	+	.	ID=rna24;Parent=gene20;Dbxref=GeneID:728343,Genbank:NM_001099686.2,HGNC:HGNC:23984;Name=gi|339515645;Note=The RefSeq transcript has 1 substitution compared to this genomic sequence;exception=annotated by transcript or proteomic data;gbkey=mRNA;gene=NXF2B;product=nuclear RNA export factor 2B;transcript_id=gi|339515645
LBLP01000031.1	BestRefSeq	exon	1546051	1546189	.	+	.	ID=id127;Parent=rna24;Dbxref=GeneID:728343,Genbank:NM_001099686.2,HGNC:HGNC:23984;Note=The RefSeq transcript has 1 substitution compared to this genomic sequence;exception=annotated by transcript or proteomic data;gbkey=mRNA;gene=NXF2B;product=nuclear RNA export factor 2B;transcript_id=gi|339515645
LBLP01000031.1	BestRefSeq	exon	1547387	1547508	.	+	.	ID=id128;Parent=rna24;Dbxref=GeneID:728343,Genbank:NM_001099686.2,HGNC:HGNC:23984;Note=The RefSeq transcript has 1 substitution compared to this genomic sequence;exception=annotated by transcript or proteomic data;gbkey=mRNA;gene=NXF2B;product=nuclear RNA export factor 2B;transcript_id=gi|339515645
LBLP01000031.1	BestRefSeq	exon	1605960	1606055	.	+	.	ID=id129;Parent=rna24;Dbxref=GeneID:728343,Genbank:NM_001099686.2,HGNC:HGNC:23984;Note=The RefSeq transcript has 1 substitution compared to this genomic sequence;exception=annotated by transcript or proteomic data;gbkey=mRNA;gene=NXF2B;product=nuclear RNA export factor 2B;transcript_id=gi|339515645
LBLP01000031.1	BestRefSeq	exon	1615893	1616082	.	+	.	ID=id130;Parent=rna24;Dbxref=GeneID:728343,Genbank:NM_001099686.2,HGNC:HGNC:23984;Note=The RefSeq transcript has 1 substitution compared to this genomic sequence;exception=annotated by transcript or proteomic data;gbkey=mRNA;gene=NXF2B;product=nuclear RNA export factor 2B;transcript_id=gi|339515645
LBLP01000031.1	BestRefSeq	exon	1616309	1616459	.	+	.	ID=id131;Parent=rna24;Dbxref=GeneID:728343,Genbank:NM_001099686.2,HGNC:HGNC:23984;Note=The RefSeq transcript has 1 substitution compared to this genomic sequence;exception=annotated by transcript or proteomic data;gbkey=mRNA;gene=NXF2B;product=nuclear RNA export factor 2B;transcript_id=gi|339515645
LBLP01000031.1	BestRefSeq	exon	1616763	1616846	.	+	.	ID=id132;Parent=rna24;Dbxref=GeneID:728343,Genbank:NM_001099686.2,HGNC:HGNC:23984;Note=The RefSeq transcript has 1 substitution compared to this genomic sequence;exception=annotated by transcript or proteomic data;gbkey=mRNA;gene=NXF2B;product=nuclear RNA export factor 2B;transcript_id=gi|339515645
LBLP01000031.1	BestRefSeq	exon	1616958	1617062	.	+	.	ID=id133;Parent=rna24;Dbxref=GeneID:728343,Genbank:NM_001099686.2,HGNC:HGNC:23984;Note=The RefSeq transcript has 1 substitution compared to this genomic sequence;exception=annotated by transcript or proteomic data;gbkey=mRNA;gene=NXF2B;product=nuclear RNA export factor 2B;transcript_id=gi|339515645
LBLP01000031.1	BestRefSeq	exon	1617178	1617258	.	+	.	ID=id134;Parent=rna24;Dbxref=GeneID:728343,Genbank:NM_001099686.2,HGNC:HGNC:23984;Note=The RefSeq transcript has 1 substitution compared to this genomic sequence;exception=annotated by transcript or proteomic data;gbkey=mRNA;gene=NXF2B;product=nuclear RNA export factor 2B;transcript_id=gi|339515645
LBLP01000031.1	BestRefSeq	exon	1617442	1617511	.	+	.	ID=id135;Parent=rna24;Dbxref=GeneID:728343,Genbank:NM_001099686.2,HGNC:HGNC:23984;Note=The RefSeq transcript has 1 substitution compared to this genomic sequence;exception=annotated by transcript or proteomic data;gbkey=mRNA;gene=NXF2B;product=nuclear RNA export factor 2B;transcript_id=gi|339515645
LBLP01000031.1	BestRefSeq	exon	1617668	1617756	.	+	.	ID=id136;Parent=rna24;Dbxref=GeneID:728343,Genbank:NM_001099686.2,HGNC:HGNC:23984;Note=The RefSeq transcript has 1 substitution compared to this genomic sequence;exception=annotated by transcript or proteomic data;gbkey=mRNA;gene=NXF2B;product=nuclear RNA export factor 2B;transcript_id=gi|339515645
LBLP01000031.1	BestRefSeq	exon	1617877	1617984	.	+	.	ID=id137;Parent=rna24;Dbxref=GeneID:728343,Genbank:NM_001099686.2,HGNC:HGNC:23984;Note=The RefSeq transcript has 1 substitution compared to this genomic sequence;exception=annotated by transcript or proteomic data;gbkey=mRNA;gene=NXF2B;product=nuclear RNA export factor 2B;transcript_id=gi|339515645
LBLP01000031.1	BestRefSeq	exon	1618164	1618273	.	+	.	ID=id138;Parent=rna24;Dbxref=GeneID:728343,Genbank:NM_001099686.2,HGNC:HGNC:23984;Note=The RefSeq transcript has 1 substitution compared to this genomic sequence;exception=annotated by transcript or proteomic data;gbkey=mRNA;gene=NXF2B;product=nuclear RNA export factor 2B;transcript_id=gi|339515645
LBLP01000031.1	BestRefSeq	exon	1619952	1619988	.	+	.	ID=id139;Parent=rna24;Dbxref=GeneID:728343,Genbank:NM_001099686.2,HGNC:HGNC:23984;Note=The RefSeq transcript has 1 substitution compared to this genomic sequence;exception=annotated by transcript or proteomic data;gbkey=mRNA;gene=NXF2B;product=nuclear RNA export factor 2B;transcript_id=gi|339515645
LBLP01000031.1	BestRefSeq	exon	1620369	1620437	.	+	.	ID=id140;Parent=rna24;Dbxref=GeneID:728343,Genbank:NM_001099686.2,HGNC:HGNC:23984;Note=The RefSeq transcript has 1 substitution compared to this genomic sequence;exception=annotated by transcript or proteomic data;gbkey=mRNA;gene=NXF2B;product=nuclear RNA export factor 2B;transcript_id=gi|339515645
LBLP01000031.1	BestRefSeq	exon	1620524	1620579	.	+	.	ID=id141;Parent=rna24;Dbxref=GeneID:728343,Genbank:NM_001099686.2,HGNC:HGNC:23984;Note=The RefSeq transcript has 1 substitution compared to this genomic sequence;exception=annotated by transcript or proteomic data;gbkey=mRNA;gene=NXF2B;product=nuclear RNA export factor 2B;transcript_id=gi|339515645
LBLP01000031.1	BestRefSeq	exon	1620711	1620818	.	+	.	ID=id142;Parent=rna24;Dbxref=GeneID:728343,Genbank:NM_001099686.2,HGNC:HGNC:23984;Note=The RefSeq transcript has 1 substitution compared to this genomic sequence;exception=annotated by transcript or proteomic data;gbkey=mRNA;gene=NXF2B;product=nuclear RNA export factor 2B;transcript_id=gi|339515645
LBLP01000031.1	BestRefSeq	exon	1620939	1620997	.	+	.	ID=id143;Parent=rna24;Dbxref=GeneID:728343,Genbank:NM_001099686.2,HGNC:HGNC:23984;Note=The RefSeq transcript has 1 substitution compared to this genomic sequence;exception=annotated by transcript or proteomic data;gbkey=mRNA;gene=NXF2B;product=nuclear RNA export factor 2B;transcript_id=gi|339515645
LBLP01000031.1	BestRefSeq	exon	1621136	1621251	.	+	.	ID=id144;Parent=rna24;Dbxref=GeneID:728343,Genbank:NM_001099686.2,HGNC:HGNC:23984;Note=The RefSeq transcript has 1 substitution compared to this genomic sequence;exception=annotated by transcript or proteomic data;gbkey=mRNA;gene=NXF2B;product=nuclear RNA export factor 2B;transcript_id=gi|339515645
LBLP01000031.1	BestRefSeq	exon	1621347	1621389	.	+	.	ID=id145;Parent=rna24;Dbxref=GeneID:728343,Genbank:NM_001099686.2,HGNC:HGNC:23984;Note=The RefSeq transcript has 1 substitution compared to this genomic sequence;exception=annotated by transcript or proteomic data;gbkey=mRNA;gene=NXF2B;product=nuclear RNA export factor 2B;transcript_id=gi|339515645
LBLP01000031.1	BestRefSeq	exon	1621990	1622062	.	+	.	ID=id146;Parent=rna24;Dbxref=GeneID:728343,Genbank:NM_001099686.2,HGNC:HGNC:23984;Note=The RefSeq transcript has 1 substitution compared to this genomic sequence;exception=annotated by transcript or proteomic data;gbkey=mRNA;gene=NXF2B;product=nuclear RNA export factor 2B;transcript_id=gi|339515645
LBLP01000031.1	BestRefSeq	exon	1622597	1622779	.	+	.	ID=id147;Parent=rna24;Dbxref=GeneID:728343,Genbank:NM_001099686.2,HGNC:HGNC:23984;Note=The RefSeq transcript has 1 substitution compared to this genomic sequence;exception=annotated by transcript or proteomic data;gbkey=mRNA;gene=NXF2B;product=nuclear RNA export factor 2B;transcript_id=gi|339515645
LBLP01000031.1	BestRefSeq	exon	1625190	1625250	.	+	.	ID=id148;Parent=rna24;Dbxref=GeneID:728343,Genbank:NM_001099686.2,HGNC:HGNC:23984;Note=The RefSeq transcript has 1 substitution compared to this genomic sequence;exception=annotated by transcript or proteomic data;gbkey=mRNA;gene=NXF2B;product=nuclear RNA export factor 2B;transcript_id=gi|339515645
LBLP01000031.1	BestRefSeq	exon	1625397	1625647	.	+	.	ID=id149;Parent=rna24;Dbxref=GeneID:728343,Genbank:NM_001099686.2,HGNC:HGNC:23984;Note=The RefSeq transcript has 1 substitution compared to this genomic sequence;exception=annotated by transcript or proteomic data;gbkey=mRNA;gene=NXF2B;product=nuclear RNA export factor 2B;transcript_id=gi|339515645
LBLP01000031.1	BestRefSeq	mRNA	1546051	1625647	.	+	.	ID=rna25;Parent=gene21;Dbxref=GeneID:56001,Genbank:NM_022053.3,HGNC:HGNC:8072,HPRD:02260,MIM:300315;Name=gi|532691775;Note=The RefSeq transcript has 1 substitution compared to this genomic sequence;exception=annotated by transcript or proteomic data;gbkey=mRNA;gene=NXF2;product=nuclear RNA export factor 2;transcript_id=gi|532691775
LBLP01000031.1	BestRefSeq	exon	1546051	1546189	.	+	.	ID=id150;Parent=rna25;Dbxref=GeneID:56001,Genbank:NM_022053.3,HGNC:HGNC:8072,HPRD:02260,MIM:300315;Note=The RefSeq transcript has 1 substitution compared to this genomic sequence;exception=annotated by transcript or proteomic data;gbkey=mRNA;gene=NXF2;product=nuclear RNA export factor 2;transcript_id=gi|532691775
LBLP01000031.1	BestRefSeq	exon	1547387	1547508	.	+	.	ID=id151;Parent=rna25;Dbxref=GeneID:56001,Genbank:NM_022053.3,HGNC:HGNC:8072,HPRD:02260,MIM:300315;Note=The RefSeq transcript has 1 substitution compared to this genomic sequence;exception=annotated by transcript or proteomic data;gbkey=mRNA;gene=NXF2;product=nuclear RNA export factor 2;transcript_id=gi|532691775
LBLP01000031.1	BestRefSeq	exon	1605960	1606055	.	+	.	ID=id152;Parent=rna25;Dbxref=GeneID:56001,Genbank:NM_022053.3,HGNC:HGNC:8072,HPRD:02260,MIM:300315;Note=The RefSeq transcript has 1 substitution compared to this genomic sequence;exception=annotated by transcript or proteomic data;gbkey=mRNA;gene=NXF2;product=nuclear RNA export factor 2;transcript_id=gi|532691775
LBLP01000031.1	BestRefSeq	exon	1615893	1616082	.	+	.	ID=id153;Parent=rna25;Dbxref=GeneID:56001,Genbank:NM_022053.3,HGNC:HGNC:8072,HPRD:02260,MIM:300315;Note=The RefSeq transcript has 1 substitution compared to this genomic sequence;exception=annotated by transcript or proteomic data;gbkey=mRNA;gene=NXF2;product=nuclear RNA export factor 2;transcript_id=gi|532691775
LBLP01000031.1	BestRefSeq	exon	1616309	1616459	.	+	.	ID=id154;Parent=rna25;Dbxref=GeneID:56001,Genbank:NM_022053.3,HGNC:HGNC:8072,HPRD:02260,MIM:300315;Note=The RefSeq transcript has 1 substitution compared to this genomic sequence;exception=annotated by transcript or proteomic data;gbkey=mRNA;gene=NXF2;product=nuclear RNA export factor 2;transcript_id=gi|532691775
LBLP01000031.1	BestRefSeq	exon	1616763	1616846	.	+	.	ID=id155;Parent=rna25;Dbxref=GeneID:56001,Genbank:NM_022053.3,HGNC:HGNC:8072,HPRD:02260,MIM:300315;Note=The RefSeq transcript has 1 substitution compared to this genomic sequence;exception=annotated by transcript or proteomic data;gbkey=mRNA;gene=NXF2;product=nuclear RNA export factor 2;transcript_id=gi|532691775
LBLP01000031.1	BestRefSeq	exon	1616958	1617062	.	+	.	ID=id156;Parent=rna25;Dbxref=GeneID:56001,Genbank:NM_022053.3,HGNC:HGNC:8072,HPRD:02260,MIM:300315;Note=The RefSeq transcript has 1 substitution compared to this genomic sequence;exception=annotated by transcript or proteomic data;gbkey=mRNA;gene=NXF2;product=nuclear RNA export factor 2;transcript_id=gi|532691775
LBLP01000031.1	BestRefSeq	exon	1617178	1617258	.	+	.	ID=id157;Parent=rna25;Dbxref=GeneID:56001,Genbank:NM_022053.3,HGNC:HGNC:8072,HPRD:02260,MIM:300315;Note=The RefSeq transcript has 1 substitution compared to this genomic sequence;exception=annotated by transcript or proteomic data;gbkey=mRNA;gene=NXF2;product=nuclear RNA export factor 2;transcript_id=gi|532691775
LBLP01000031.1	BestRefSeq	exon	1617442	1617511	.	+	.	ID=id158;Parent=rna25;Dbxref=GeneID:56001,Genbank:NM_022053.3,HGNC:HGNC:8072,HPRD:02260,MIM:300315;Note=The RefSeq transcript has 1 substitution compared to this genomic sequence;exception=annotated by transcript or proteomic data;gbkey=mRNA;gene=NXF2;product=nuclear RNA export factor 2;transcript_id=gi|532691775
LBLP01000031.1	BestRefSeq	exon	1617668	1617756	.	+	.	ID=id159;Parent=rna25;Dbxref=GeneID:56001,Genbank:NM_022053.3,HGNC:HGNC:8072,HPRD:02260,MIM:300315;Note=The RefSeq transcript has 1 substitution compared to this genomic sequence;exception=annotated by transcript or proteomic data;gbkey=mRNA;gene=NXF2;product=nuclear RNA export factor 2;transcript_id=gi|532691775
LBLP01000031.1	BestRefSeq	exon	1617877	1617984	.	+	.	ID=id160;Parent=rna25;Dbxref=GeneID:56001,Genbank:NM_022053.3,HGNC:HGNC:8072,HPRD:02260,MIM:300315;Note=The RefSeq transcript has 1 substitution compared to this genomic sequence;exception=annotated by transcript or proteomic data;gbkey=mRNA;gene=NXF2;product=nuclear RNA export factor 2;transcript_id=gi|532691775
LBLP01000031.1	BestRefSeq	exon	1618164	1618273	.	+	.	ID=id161;Parent=rna25;Dbxref=GeneID:56001,Genbank:NM_022053.3,HGNC:HGNC:8072,HPRD:02260,MIM:300315;Note=The RefSeq transcript has 1 substitution compared to this genomic sequence;exception=annotated by transcript or proteomic data;gbkey=mRNA;gene=NXF2;product=nuclear RNA export factor 2;transcript_id=gi|532691775
LBLP01000031.1	BestRefSeq	exon	1619952	1619988	.	+	.	ID=id162;Parent=rna25;Dbxref=GeneID:56001,Genbank:NM_022053.3,HGNC:HGNC:8072,HPRD:02260,MIM:300315;Note=The RefSeq transcript has 1 substitution compared to this genomic sequence;exception=annotated by transcript or proteomic data;gbkey=mRNA;gene=NXF2;product=nuclear RNA export factor 2;transcript_id=gi|532691775
LBLP01000031.1	BestRefSeq	exon	1620369	1620437	.	+	.	ID=id163;Parent=rna25;Dbxref=GeneID:56001,Genbank:NM_022053.3,HGNC:HGNC:8072,HPRD:02260,MIM:300315;Note=The RefSeq transcript has 1 substitution compared to this genomic sequence;exception=annotated by transcript or proteomic data;gbkey=mRNA;gene=NXF2;product=nuclear RNA export factor 2;transcript_id=gi|532691775
LBLP01000031.1	BestRefSeq	exon	1620524	1620579	.	+	.	ID=id164;Parent=rna25;Dbxref=GeneID:56001,Genbank:NM_022053.3,HGNC:HGNC:8072,HPRD:02260,MIM:300315;Note=The RefSeq transcript has 1 substitution compared to this genomic sequence;exception=annotated by transcript or proteomic data;gbkey=mRNA;gene=NXF2;product=nuclear RNA export factor 2;transcript_id=gi|532691775
LBLP01000031.1	BestRefSeq	exon	1620711	1620818	.	+	.	ID=id165;Parent=rna25;Dbxref=GeneID:56001,Genbank:NM_022053.3,HGNC:HGNC:8072,HPRD:02260,MIM:300315;Note=The RefSeq transcript has 1 substitution compared to this genomic sequence;exception=annotated by transcript or proteomic data;gbkey=mRNA;gene=NXF2;product=nuclear RNA export factor 2;transcript_id=gi|532691775
LBLP01000031.1	BestRefSeq	exon	1620939	1620997	.	+	.	ID=id166;Parent=rna25;Dbxref=GeneID:56001,Genbank:NM_022053.3,HGNC:HGNC:8072,HPRD:02260,MIM:300315;Note=The RefSeq transcript has 1 substitution compared to this genomic sequence;exception=annotated by transcript or proteomic data;gbkey=mRNA;gene=NXF2;product=nuclear RNA export factor 2;transcript_id=gi|532691775
LBLP01000031.1	BestRefSeq	exon	1621136	1621251	.	+	.	ID=id167;Parent=rna25;Dbxref=GeneID:56001,Genbank:NM_022053.3,HGNC:HGNC:8072,HPRD:02260,MIM:300315;Note=The RefSeq transcript has 1 substitution compared to this genomic sequence;exception=annotated by transcript or proteomic data;gbkey=mRNA;gene=NXF2;product=nuclear RNA export factor 2;transcript_id=gi|532691775
LBLP01000031.1	BestRefSeq	exon	1621347	1621389	.	+	.	ID=id168;Parent=rna25;Dbxref=GeneID:56001,Genbank:NM_022053.3,HGNC:HGNC:8072,HPRD:02260,MIM:300315;Note=The RefSeq transcript has 1 substitution compared to this genomic sequence;exception=annotated by transcript or proteomic data;gbkey=mRNA;gene=NXF2;product=nuclear RNA export factor 2;transcript_id=gi|532691775
LBLP01000031.1	BestRefSeq	exon	1621990	1622062	.	+	.	ID=id169;Parent=rna25;Dbxref=GeneID:56001,Genbank:NM_022053.3,HGNC:HGNC:8072,HPRD:02260,MIM:300315;Note=The RefSeq transcript has 1 substitution compared to this genomic sequence;exception=annotated by transcript or proteomic data;gbkey=mRNA;gene=NXF2;product=nuclear RNA export factor 2;transcript_id=gi|532691775
LBLP01000031.1	BestRefSeq	exon	1622597	1622779	.	+	.	ID=id170;Parent=rna25;Dbxref=GeneID:56001,Genbank:NM_022053.3,HGNC:HGNC:8072,HPRD:02260,MIM:300315;Note=The RefSeq transcript has 1 substitution compared to this genomic sequence;exception=annotated by transcript or proteomic data;gbkey=mRNA;gene=NXF2;product=nuclear RNA export factor 2;transcript_id=gi|532691775
LBLP01000031.1	BestRefSeq	exon	1625190	1625250	.	+	.	ID=id171;Parent=rna25;Dbxref=GeneID:56001,Genbank:NM_022053.3,HGNC:HGNC:8072,HPRD:02260,MIM:300315;Note=The RefSeq transcript has 1 substitution compared to this genomic sequence;exception=annotated by transcript or proteomic data;gbkey=mRNA;gene=NXF2;product=nuclear RNA export factor 2;transcript_id=gi|532691775
LBLP01000031.1	BestRefSeq	exon	1625397	1625647	.	+	.	ID=id172;Parent=rna25;Dbxref=GeneID:56001,Genbank:NM_022053.3,HGNC:HGNC:8072,HPRD:02260,MIM:300315;Note=The RefSeq transcript has 1 substitution compared to this genomic sequence;exception=annotated by transcript or proteomic data;gbkey=mRNA;gene=NXF2;product=nuclear RNA export factor 2;transcript_id=gi|532691775
LBLP01000031.1	BestRefSeq	CDS	1606013	1606055	.	+	0	ID=cds10;Parent=rna25;Dbxref=GeneID:56001,Genbank:NP_071336.1,HGNC:HGNC:8072,HPRD:02260,MIM:300315;Name=NP_071336.1;gbkey=CDS;gene=NXF2;product=nuclear RNA export factor 2;protein_id=NP_071336.1
LBLP01000031.1	BestRefSeq	CDS	1615893	1616082	.	+	2	ID=cds10;Parent=rna25;Dbxref=GeneID:56001,Genbank:NP_071336.1,HGNC:HGNC:8072,HPRD:02260,MIM:300315;Name=NP_071336.1;gbkey=CDS;gene=NXF2;product=nuclear RNA export factor 2;protein_id=NP_071336.1
LBLP01000031.1	BestRefSeq	CDS	1616309	1616459	.	+	1	ID=cds10;Parent=rna25;Dbxref=GeneID:56001,Genbank:NP_071336.1,HGNC:HGNC:8072,HPRD:02260,MIM:300315;Name=NP_071336.1;gbkey=CDS;gene=NXF2;product=nuclear RNA export factor 2;protein_id=NP_071336.1
LBLP01000031.1	BestRefSeq	CDS	1616763	1616846	.	+	0	ID=cds10;Parent=rna25;Dbxref=GeneID:56001,Genbank:NP_071336.1,HGNC:HGNC:8072,HPRD:02260,MIM:300315;Name=NP_071336.1;gbkey=CDS;gene=NXF2;product=nuclear RNA export factor 2;protein_id=NP_071336.1
LBLP01000031.1	BestRefSeq	CDS	1616958	1617062	.	+	0	ID=cds10;Parent=rna25;Dbxref=GeneID:56001,Genbank:NP_071336.1,HGNC:HGNC:8072,HPRD:02260,MIM:300315;Name=NP_071336.1;gbkey=CDS;gene=NXF2;product=nuclear RNA export factor 2;protein_id=NP_071336.1
LBLP01000031.1	BestRefSeq	CDS	1617178	1617258	.	+	0	ID=cds10;Parent=rna25;Dbxref=GeneID:56001,Genbank:NP_071336.1,HGNC:HGNC:8072,HPRD:02260,MIM:300315;Name=NP_071336.1;gbkey=CDS;gene=NXF2;product=nuclear RNA export factor 2;protein_id=NP_071336.1
LBLP01000031.1	BestRefSeq	CDS	1617442	1617511	.	+	0	ID=cds10;Parent=rna25;Dbxref=GeneID:56001,Genbank:NP_071336.1,HGNC:HGNC:8072,HPRD:02260,MIM:300315;Name=NP_071336.1;gbkey=CDS;gene=NXF2;product=nuclear RNA export factor 2;protein_id=NP_071336.1
LBLP01000031.1	BestRefSeq	CDS	1617668	1617756	.	+	2	ID=cds10;Parent=rna25;Dbxref=GeneID:56001,Genbank:NP_071336.1,HGNC:HGNC:8072,HPRD:02260,MIM:300315;Name=NP_071336.1;gbkey=CDS;gene=NXF2;product=nuclear RNA export factor 2;protein_id=NP_071336.1
LBLP01000031.1	BestRefSeq	CDS	1617877	1617984	.	+	0	ID=cds10;Parent=rna25;Dbxref=GeneID:56001,Genbank:NP_071336.1,HGNC:HGNC:8072,HPRD:02260,MIM:300315;Name=NP_071336.1;gbkey=CDS;gene=NXF2;product=nuclear RNA export factor 2;protein_id=NP_071336.1
LBLP01000031.1	BestRefSeq	CDS	1618164	1618273	.	+	0	ID=cds10;Parent=rna25;Dbxref=GeneID:56001,Genbank:NP_071336.1,HGNC:HGNC:8072,HPRD:02260,MIM:300315;Name=NP_071336.1;gbkey=CDS;gene=NXF2;product=nuclear RNA export factor 2;protein_id=NP_071336.1
LBLP01000031.1	BestRefSeq	CDS	1619952	1619988	.	+	1	ID=cds10;Parent=rna25;Dbxref=GeneID:56001,Genbank:NP_071336.1,HGNC:HGNC:8072,HPRD:02260,MIM:300315;Name=NP_071336.1;gbkey=CDS;gene=NXF2;product=nuclear RNA export factor 2;protein_id=NP_071336.1
LBLP01000031.1	BestRefSeq	CDS	1620369	1620437	.	+	0	ID=cds10;Parent=rna25;Dbxref=GeneID:56001,Genbank:NP_071336.1,HGNC:HGNC:8072,HPRD:02260,MIM:300315;Name=NP_071336.1;gbkey=CDS;gene=NXF2;product=nuclear RNA export factor 2;protein_id=NP_071336.1
LBLP01000031.1	BestRefSeq	CDS	1620524	1620579	.	+	0	ID=cds10;Parent=rna25;Dbxref=GeneID:56001,Genbank:NP_071336.1,HGNC:HGNC:8072,HPRD:02260,MIM:300315;Name=NP_071336.1;gbkey=CDS;gene=NXF2;product=nuclear RNA export factor 2;protein_id=NP_071336.1
LBLP01000031.1	BestRefSeq	CDS	1620711	1620818	.	+	1	ID=cds10;Parent=rna25;Dbxref=GeneID:56001,Genbank:NP_071336.1,HGNC:HGNC:8072,HPRD:02260,MIM:300315;Name=NP_071336.1;gbkey=CDS;gene=NXF2;product=nuclear RNA export factor 2;protein_id=NP_071336.1
LBLP01000031.1	BestRefSeq	CDS	1620939	1620997	.	+	1	ID=cds10;Parent=rna25;Dbxref=GeneID:56001,Genbank:NP_071336.1,HGNC:HGNC:8072,HPRD:02260,MIM:300315;Name=NP_071336.1;gbkey=CDS;gene=NXF2;product=nuclear RNA export factor 2;protein_id=NP_071336.1
LBLP01000031.1	BestRefSeq	CDS	1621136	1621251	.	+	2	ID=cds10;Parent=rna25;Dbxref=GeneID:56001,Genbank:NP_071336.1,HGNC:HGNC:8072,HPRD:02260,MIM:300315;Name=NP_071336.1;gbkey=CDS;gene=NXF2;product=nuclear RNA export factor 2;protein_id=NP_071336.1
LBLP01000031.1	BestRefSeq	CDS	1621347	1621389	.	+	0	ID=cds10;Parent=rna25;Dbxref=GeneID:56001,Genbank:NP_071336.1,HGNC:HGNC:8072,HPRD:02260,MIM:300315;Name=NP_071336.1;gbkey=CDS;gene=NXF2;product=nuclear RNA export factor 2;protein_id=NP_071336.1
LBLP01000031.1	BestRefSeq	CDS	1621990	1622062	.	+	2	ID=cds10;Parent=rna25;Dbxref=GeneID:56001,Genbank:NP_071336.1,HGNC:HGNC:8072,HPRD:02260,MIM:300315;Name=NP_071336.1;gbkey=CDS;gene=NXF2;product=nuclear RNA export factor 2;protein_id=NP_071336.1
LBLP01000031.1	BestRefSeq	CDS	1622597	1622779	.	+	1	ID=cds10;Parent=rna25;Dbxref=GeneID:56001,Genbank:NP_071336.1,HGNC:HGNC:8072,HPRD:02260,MIM:300315;Name=NP_071336.1;gbkey=CDS;gene=NXF2;product=nuclear RNA export factor 2;protein_id=NP_071336.1
LBLP01000031.1	BestRefSeq	CDS	1625190	1625250	.	+	1	ID=cds10;Parent=rna25;Dbxref=GeneID:56001,Genbank:NP_071336.1,HGNC:HGNC:8072,HPRD:02260,MIM:300315;Name=NP_071336.1;gbkey=CDS;gene=NXF2;product=nuclear RNA export factor 2;protein_id=NP_071336.1
LBLP01000031.1	BestRefSeq	CDS	1625397	1625441	.	+	0	ID=cds10;Parent=rna25;Dbxref=GeneID:56001,Genbank:NP_071336.1,HGNC:HGNC:8072,HPRD:02260,MIM:300315;Name=NP_071336.1;gbkey=CDS;gene=NXF2;product=nuclear RNA export factor 2;protein_id=NP_071336.1
LBLP01000031.1	BestRefSeq	CDS	1606013	1606055	.	+	0	ID=cds11;Parent=rna24;Dbxref=GeneID:728343,Genbank:NP_001093156.1,HGNC:HGNC:23984;Name=NP_001093156.1;gbkey=CDS;gene=NXF2B;product=nuclear RNA export factor 2;protein_id=NP_001093156.1
LBLP01000031.1	BestRefSeq	CDS	1615893	1616082	.	+	2	ID=cds11;Parent=rna24;Dbxref=GeneID:728343,Genbank:NP_001093156.1,HGNC:HGNC:23984;Name=NP_001093156.1;gbkey=CDS;gene=NXF2B;product=nuclear RNA export factor 2;protein_id=NP_001093156.1
LBLP01000031.1	BestRefSeq	CDS	1616309	1616459	.	+	1	ID=cds11;Parent=rna24;Dbxref=GeneID:728343,Genbank:NP_001093156.1,HGNC:HGNC:23984;Name=NP_001093156.1;gbkey=CDS;gene=NXF2B;product=nuclear RNA export factor 2;protein_id=NP_001093156.1
LBLP01000031.1	BestRefSeq	CDS	1616763	1616846	.	+	0	ID=cds11;Parent=rna24;Dbxref=GeneID:728343,Genbank:NP_001093156.1,HGNC:HGNC:23984;Name=NP_001093156.1;gbkey=CDS;gene=NXF2B;product=nuclear RNA export factor 2;protein_id=NP_001093156.1
LBLP01000031.1	BestRefSeq	CDS	1616958	1617062	.	+	0	ID=cds11;Parent=rna24;Dbxref=GeneID:728343,Genbank:NP_001093156.1,HGNC:HGNC:23984;Name=NP_001093156.1;gbkey=CDS;gene=NXF2B;product=nuclear RNA export factor 2;protein_id=NP_001093156.1
LBLP01000031.1	BestRefSeq	CDS	1617178	1617258	.	+	0	ID=cds11;Parent=rna24;Dbxref=GeneID:728343,Genbank:NP_001093156.1,HGNC:HGNC:23984;Name=NP_001093156.1;gbkey=CDS;gene=NXF2B;product=nuclear RNA export factor 2;protein_id=NP_001093156.1
LBLP01000031.1	BestRefSeq	CDS	1617442	1617511	.	+	0	ID=cds11;Parent=rna24;Dbxref=GeneID:728343,Genbank:NP_001093156.1,HGNC:HGNC:23984;Name=NP_001093156.1;gbkey=CDS;gene=NXF2B;product=nuclear RNA export factor 2;protein_id=NP_001093156.1
LBLP01000031.1	BestRefSeq	CDS	1617668	1617756	.	+	2	ID=cds11;Parent=rna24;Dbxref=GeneID:728343,Genbank:NP_001093156.1,HGNC:HGNC:23984;Name=NP_001093156.1;gbkey=CDS;gene=NXF2B;product=nuclear RNA export factor 2;protein_id=NP_001093156.1
LBLP01000031.1	BestRefSeq	CDS	1617877	1617984	.	+	0	ID=cds11;Parent=rna24;Dbxref=GeneID:728343,Genbank:NP_001093156.1,HGNC:HGNC:23984;Name=NP_001093156.1;gbkey=CDS;gene=NXF2B;product=nuclear RNA export factor 2;protein_id=NP_001093156.1
LBLP01000031.1	BestRefSeq	CDS	1618164	1618273	.	+	0	ID=cds11;Parent=rna24;Dbxref=GeneID:728343,Genbank:NP_001093156.1,HGNC:HGNC:23984;Name=NP_001093156.1;gbkey=CDS;gene=NXF2B;product=nuclear RNA export factor 2;protein_id=NP_001093156.1
LBLP01000031.1	BestRefSeq	CDS	1619952	1619988	.	+	1	ID=cds11;Parent=rna24;Dbxref=GeneID:728343,Genbank:NP_001093156.1,HGNC:HGNC:23984;Name=NP_001093156.1;gbkey=CDS;gene=NXF2B;product=nuclear RNA export factor 2;protein_id=NP_001093156.1
LBLP01000031.1	BestRefSeq	CDS	1620369	1620437	.	+	0	ID=cds11;Parent=rna24;Dbxref=GeneID:728343,Genbank:NP_001093156.1,HGNC:HGNC:23984;Name=NP_001093156.1;gbkey=CDS;gene=NXF2B;product=nuclear RNA export factor 2;protein_id=NP_001093156.1
LBLP01000031.1	BestRefSeq	CDS	1620524	1620579	.	+	0	ID=cds11;Parent=rna24;Dbxref=GeneID:728343,Genbank:NP_001093156.1,HGNC:HGNC:23984;Name=NP_001093156.1;gbkey=CDS;gene=NXF2B;product=nuclear RNA export factor 2;protein_id=NP_001093156.1
LBLP01000031.1	BestRefSeq	CDS	1620711	1620818	.	+	1	ID=cds11;Parent=rna24;Dbxref=GeneID:728343,Genbank:NP_001093156.1,HGNC:HGNC:23984;Name=NP_001093156.1;gbkey=CDS;gene=NXF2B;product=nuclear RNA export factor 2;protein_id=NP_001093156.1
LBLP01000031.1	BestRefSeq	CDS	1620939	1620997	.	+	1	ID=cds11;Parent=rna24;Dbxref=GeneID:728343,Genbank:NP_001093156.1,HGNC:HGNC:23984;Name=NP_001093156.1;gbkey=CDS;gene=NXF2B;product=nuclear RNA export factor 2;protein_id=NP_001093156.1
LBLP01000031.1	BestRefSeq	CDS	1621136	1621251	.	+	2	ID=cds11;Parent=rna24;Dbxref=GeneID:728343,Genbank:NP_001093156.1,HGNC:HGNC:23984;Name=NP_001093156.1;gbkey=CDS;gene=NXF2B;product=nuclear RNA export factor 2;protein_id=NP_001093156.1
LBLP01000031.1	BestRefSeq	CDS	1621347	1621389	.	+	0	ID=cds11;Parent=rna24;Dbxref=GeneID:728343,Genbank:NP_001093156.1,HGNC:HGNC:23984;Name=NP_001093156.1;gbkey=CDS;gene=NXF2B;product=nuclear RNA export factor 2;protein_id=NP_001093156.1
LBLP01000031.1	BestRefSeq	CDS	1621990	1622062	.	+	2	ID=cds11;Parent=rna24;Dbxref=GeneID:728343,Genbank:NP_001093156.1,HGNC:HGNC:23984;Name=NP_001093156.1;gbkey=CDS;gene=NXF2B;product=nuclear RNA export factor 2;protein_id=NP_001093156.1
LBLP01000031.1	BestRefSeq	CDS	1622597	1622779	.	+	1	ID=cds11;Parent=rna24;Dbxref=GeneID:728343,Genbank:NP_001093156.1,HGNC:HGNC:23984;Name=NP_001093156.1;gbkey=CDS;gene=NXF2B;product=nuclear RNA export factor 2;protein_id=NP_001093156.1
LBLP01000031.1	BestRefSeq	CDS	1625190	1625250	.	+	1	ID=cds11;Parent=rna24;Dbxref=GeneID:728343,Genbank:NP_001093156.1,HGNC:HGNC:23984;Name=NP_001093156.1;gbkey=CDS;gene=NXF2B;product=nuclear RNA export factor 2;protein_id=NP_001093156.1
LBLP01000031.1	BestRefSeq	CDS	1625397	1625441	.	+	0	ID=cds11;Parent=rna24;Dbxref=GeneID:728343,Genbank:NP_001093156.1,HGNC:HGNC:23984;Name=NP_001093156.1;gbkey=CDS;gene=NXF2B;product=nuclear RNA export factor 2;protein_id=NP_001093156.1
###
LBLP01000062.1	BestRefSeq	gene	1043012	1043096	.	-	.	ID=gene22;Dbxref=GeneID:102465429,HGNC:HGNC:50228,miRBase:MI0022552;Name=MIR6511B1;description=microRNA 6511b-1;gbkey=Gene;gene=MIR6511B1;gene_synonym=hsa-mir-6511b-1,MIR6511B-1
LBLP01000062.1	BestRefSeq	primary_transcript	1043012	1043096	.	-	.	ID=rna26;Parent=gene22;Dbxref=GeneID:102465429,Genbank:NR_106775.1,HGNC:HGNC:50228,miRBase:MI0022552;Name=gi|563319308;gbkey=precursor_RNA;gene=MIR6511B1;product=microRNA 6511b-1;transcript_id=gi|563319308
LBLP01000062.1	BestRefSeq	exon	1043012	1043096	.	-	.	ID=id173;Parent=rna26;Dbxref=GeneID:102465429,Genbank:NR_106775.1,HGNC:HGNC:50228,miRBase:MI0022552;gbkey=precursor_RNA;gene=MIR6511B1;product=microRNA 6511b-1;transcript_id=gi|563319308
LBLP01000062.1	BestRefSeq	gene	1043021	1043091	.	-	.	ID=gene23;Dbxref=GeneID:102465985,HGNC:HGNC:50230,miRBase:MI0023431;Name=MIR6511B2;description=microRNA 6511b-2;gbkey=Gene;gene=MIR6511B2;gene_synonym=hsa-mir-6511b-2,MIR6511B-2
LBLP01000062.1	BestRefSeq	primary_transcript	1043021	1043091	.	-	.	ID=rna27;Parent=gene23;Dbxref=GeneID:102465985,Genbank:NR_106965.1,HGNC:HGNC:50230,miRBase:MI0023431;Name=gi|731443325;gbkey=precursor_RNA;gene=MIR6511B2;product=microRNA 6511b-2;transcript_id=gi|731443325
LBLP01000062.1	BestRefSeq	exon	1043021	1043091	.	-	.	ID=id174;Parent=rna27;Dbxref=GeneID:102465985,Genbank:NR_106965.1,HGNC:HGNC:50230,miRBase:MI0023431;gbkey=precursor_RNA;gene=MIR6511B2;product=microRNA 6511b-2;transcript_id=gi|731443325
###
LBLP01000062.1	BestRefSeq	gene	1043012	1043096	.	-	.	ID=gene24;Dbxref=GeneID:102465429,HGNC:HGNC:50228,miRBase:MI0022552;Name=MIR6511B1;description=microRNA 6511b-1;gbkey=Gene;gene=MIR6511B1;gene_synonym=hsa-mir-6511b-1,MIR6511B-1
LBLP01000062.1	BestRefSeq	primary_transcript	1043012	1043096	.	-	.	ID=rna28;Parent=gene24;Dbxref=GeneID:102465429,Genbank:NR_106775.1,HGNC:HGNC:50228,miRBase:MI0022552;Name=gi|563319308;gbkey=precursor_RNA;gene=MIR6511B1;product=microRNA 6511b-1;transcript_id=gi|563319308
LBLP01000062.1	BestRefSeq	exon	1043012	1043096	.	-	.	ID=id175;Parent=rna28;Dbxref=GeneID:102465429,Genbank:NR_106775.1,HGNC:HGNC:50228,miRBase:MI0022552;gbkey=precursor_RNA;gene=MIR6511B1;product=microRNA 6511b-1;transcript_id=gi|563319308
LBLP01000062.1	BestRefSeq	gene	1043021	1043091	.	-	.	ID=gene25;Dbxref=GeneID:102465985,HGNC:HGNC:50230,miRBase:MI0023431;Name=MIR6511B2;description=microRNA 6511b-2;gbkey=Gene;gene=MIR6511B2;gene_synonym=hsa-mir-6511b-2,MIR6511B-2
LBLP01000062.1	BestRefSeq	primary_transcript	1043021	1043091	.	-	.	ID=rna29;Parent=gene25;Dbxref=GeneID:102465985,Genbank:NR_106965.1,HGNC:HGNC:50230,miRBase:MI0023431;Name=gi|731443325;gbkey=precursor_RNA;gene=MIR6511B2;product=microRNA 6511b-2;transcript_id=gi|731443325
LBLP01000062.1	BestRefSeq	exon	1043021	1043091	.	-	.	ID=id176;Parent=rna29;Dbxref=GeneID:102465985,Genbank:NR_106965.1,HGNC:HGNC:50230,miRBase:MI0023431;gbkey=precursor_RNA;gene=MIR6511B2;product=microRNA 6511b-2;transcript_id=gi|731443325
LBLP01000062.1	BestRefSeq	ncRNA	1043063	1043086	.	-	.	ID=rna30;Parent=gene24;Dbxref=miRBase:MIMAT0025847,GeneID:102465429,HGNC:HGNC:50228,miRBase:MI0022552;Name=gi|563319308;gbkey=ncRNA;gene=MIR6511B1;ncrna_class=miRNA;product=hsa-miR-6511b-5p;transcript_id=gi|563319308
LBLP01000062.1	BestRefSeq	exon	1043063	1043086	.	-	.	ID=id177;Parent=rna30;Dbxref=miRBase:MIMAT0025847,GeneID:102465429,HGNC:HGNC:50228,miRBase:MI0022552;gbkey=ncRNA;gene=MIR6511B1;ncrna_class=miRNA;product=hsa-miR-6511b-5p;transcript_id=gi|563319308
LBLP01000062.1	BestRefSeq	ncRNA	1043063	1043086	.	-	.	ID=rna31;Parent=gene25;Dbxref=miRBase:MIMAT0025847,GeneID:102465985,HGNC:HGNC:50230,miRBase:MI0023431;Name=gi|731443325;gbkey=ncRNA;gene=MIR6511B2;ncrna_class=miRNA;product=hsa-miR-6511b-5p;transcript_id=gi|731443325
LBLP01000062.1	BestRefSeq	exon	1043063	1043086	.	-	.	ID=id178;Parent=rna31;Dbxref=miRBase:MIMAT0025847,GeneID:102465985,HGNC:HGNC:50230,miRBase:MI0023431;gbkey=ncRNA;gene=MIR6511B2;ncrna_class=miRNA;product=hsa-miR-6511b-5p;transcript_id=gi|731443325
###
LBLP01000062.1	BestRefSeq	gene	1043012	1043096	.	-	.	ID=gene26;Dbxref=GeneID:102465429,HGNC:HGNC:50228,miRBase:MI0022552;Name=MIR6511B1;description=microRNA 6511b-1;gbkey=Gene;gene=MIR6511B1;gene_synonym=hsa-mir-6511b-1,MIR6511B-1
LBLP01000062.1	BestRefSeq	primary_transcript	1043012	1043096	.	-	.	ID=rna32;Parent=gene26;Dbxref=GeneID:102465429,Genbank:NR_106775.1,HGNC:HGNC:50228,miRBase:MI0022552;Name=gi|563319308;gbkey=precursor_RNA;gene=MIR6511B1;product=microRNA 6511b-1;transcript_id=gi|563319308
LBLP01000062.1	BestRefSeq	exon	1043012	1043096	.	-	.	ID=id179;Parent=rna32;Dbxref=GeneID:102465429,Genbank:NR_106775.1,HGNC:HGNC:50228,miRBase:MI0022552;gbkey=precursor_RNA;gene=MIR6511B1;product=microRNA 6511b-1;transcript_id=gi|563319308
LBLP01000062.1	BestRefSeq	gene	1043021	1043091	.	-	.	ID=gene27;Dbxref=GeneID:102465985,HGNC:HGNC:50230,miRBase:MI0023431;Name=MIR6511B2;description=microRNA 6511b-2;gbkey=Gene;gene=MIR6511B2;gene_synonym=hsa-mir-6511b-2,MIR6511B-2
LBLP01000062.1	BestRefSeq	primary_transcript	1043021	1043091	.	-	.	ID=rna33;Parent=gene27;Dbxref=GeneID:102465985,Genbank:NR_106965.1,HGNC:HGNC:50230,miRBase:MI0023431;Name=gi|731443325;gbkey=precursor_RNA;gene=MIR6511B2;product=microRNA 6511b-2;transcript_id=gi|731443325
LBLP01000062.1	BestRefSeq	exon	1043021	1043091	.	-	.	ID=id180;Parent=rna33;Dbxref=GeneID:102465985,Genbank:NR_106965.1,HGNC:HGNC:50230,miRBase:MI0023431;gbkey=precursor_RNA;gene=MIR6511B2;product=microRNA 6511b-2;transcript_id=gi|731443325
LBLP01000062.1	BestRefSeq	ncRNA	1043022	1043044	.	-	.	ID=rna34;Parent=gene26;Dbxref=miRBase:MIMAT0025848,GeneID:102465429,HGNC:HGNC:50228,miRBase:MI0022552;Name=gi|563319308;gbkey=ncRNA;gene=MIR6511B1;ncrna_class=miRNA;product=hsa-miR-6511b-3p;transcript_id=gi|563319308
LBLP01000062.1	BestRefSeq	exon	1043022	1043044	.	-	.	ID=id181;Parent=rna34;Dbxref=miRBase:MIMAT0025848,GeneID:102465429,HGNC:HGNC:50228,miRBase:MI0022552;gbkey=ncRNA;gene=MIR6511B1;ncrna_class=miRNA;product=hsa-miR-6511b-3p;transcript_id=gi|563319308
LBLP01000062.1	BestRefSeq	ncRNA	1043022	1043044	.	-	.	ID=rna35;Parent=gene27;Dbxref=miRBase:MIMAT0025848,GeneID:102465985,HGNC:HGNC:50230,miRBase:MI0023431;Name=gi|731443325;gbkey=ncRNA;gene=MIR6511B2;ncrna_class=miRNA;product=hsa-miR-6511b-3p;transcript_id=gi|731443325
LBLP01000062.1	BestRefSeq	exon	1043022	1043044	.	-	.	ID=id182;Parent=rna35;Dbxref=miRBase:MIMAT0025848,GeneID:102465985,HGNC:HGNC:50230,miRBase:MI0023431;gbkey=ncRNA;gene=MIR6511B2;ncrna_class=miRNA;product=hsa-miR-6511b-3p;transcript_id=gi|731443325
###
LBLP01000344.1	BestRefSeq	gene	22	14888	.	+	.	ID=gene28;Dbxref=GeneID:10156,HGNC:HGNC:23181,MIM:607943;Name=RASA4;description=RAS p21 protein activator 4;gbkey=Gene;gene=RASA4;gene_synonym=CAPRI,GAPL;partial=true;start_range=.,22
LBLP01000344.1	BestRefSeq	mRNA	22	14888	.	+	.	ID=rna36;Parent=gene28;Dbxref=GeneID:10156,Genbank:NM_006989.5,HGNC:HGNC:23181,MIM:607943;Name=gi|299829176;Note=The RefSeq transcript has 5 substitutions%2C 3 frameshifts%2C 19 non-frameshifting indels and aligns at 79%25 coverage compared to this genomic sequence;exception=annotated by transcript or proteomic data;gbkey=mRNA;gene=RASA4;partial=true;product=RAS p21 protein activator 4%2C transcr…
LBLP01000344.1	BestRefSeq	exon	22	135	.	+	.	ID=id183;Parent=rna36;Dbxref=GeneID:10156,Genbank:NM_006989.5,HGNC:HGNC:23181,MIM:607943;Note=The RefSeq transcript has 5 substitutions%2C 3 frameshifts%2C 19 non-frameshifting indels and aligns at 79%25 coverage compared to this genomic sequence;exception=annotated by transcript or proteomic data;gbkey=mRNA;gene=RASA4;partial=true;product=RAS p21 protein activator 4%2C transcript variant 1;start…
LBLP01000344.1	BestRefSeq	exon	339	529	.	+	.	ID=id184;Parent=rna36;Dbxref=GeneID:10156,Genbank:NM_006989.5,HGNC:HGNC:23181,MIM:607943;Note=The RefSeq transcript has 5 substitutions%2C 3 frameshifts%2C 19 non-frameshifting indels and aligns at 79%25 coverage compared to this genomic sequence;exception=annotated by transcript or proteomic data;gbkey=mRNA;gene=RASA4;partial=true;product=RAS p21 protein activator 4%2C transcript variant 1;trans…
LBLP01000344.1	BestRefSeq	exon	733	870	.	+	.	ID=id185;Parent=rna36;Dbxref=GeneID:10156,Genbank:NM_006989.5,HGNC:HGNC:23181,MIM:607943;Note=The RefSeq transcript has 5 substitutions%2C 3 frameshifts%2C 19 non-frameshifting indels and aligns at 79%25 coverage compared to this genomic sequence;exception=annotated by transcript or proteomic data;gbkey=mRNA;gene=RASA4;partial=true;product=RAS p21 protein activator 4%2C transcript variant 1;trans…
LBLP01000344.1	BestRefSeq	exon	1434	1578	.	+	.	ID=id186;Parent=rna36;Dbxref=GeneID:10156,Genbank:NM_006989.5,HGNC:HGNC:23181,MIM:607943;Note=The RefSeq transcript has 5 substitutions%2C 3 frameshifts%2C 19 non-frameshifting indels and aligns at 79%25 coverage compared to this genomic sequence;exception=annotated by transcript or proteomic data;gbkey=mRNA;gene=RASA4;partial=true;product=RAS p21 protein activator 4%2C transcript variant 1;trans…
LBLP01000344.1	BestRefSeq	exon	2114	2283	.	+	.	ID=id187;Parent=rna36;Dbxref=GeneID:10156,Genbank:NM_006989.5,HGNC:HGNC:23181,MIM:607943;Note=The RefSeq transcript has 5 substitutions%2C 3 frameshifts%2C 19 non-frameshifting indels and aligns at 79%25 coverage compared to this genomic sequence;exception=annotated by transcript or proteomic data;gbkey=mRNA;gene=RASA4;partial=true;product=RAS p21 protein activator 4%2C transcript variant 1;trans…
LBLP01000344.1	BestRefSeq	exon	4268	4405	.	+	.	ID=id188;Parent=rna36;Dbxref=GeneID:10156,Genbank:NM_006989.5,HGNC:HGNC:23181,MIM:607943;Note=The RefSeq transcript has 5 substitutions%2C 3 frameshifts%2C 19 non-frameshifting indels and aligns at 79%25 coverage compared to this genomic sequence;exception=annotated by transcript or proteomic data;gbkey=mRNA;gene=RASA4;partial=true;product=RAS p21 protein activator 4%2C transcript variant 1;trans…
LBLP01000344.1	BestRefSeq	exon	6780	6915	.	+	.	ID=id189;Parent=rna36;Dbxref=GeneID:10156,Genbank:NM_006989.5,HGNC:HGNC:23181,MIM:607943;Note=The RefSeq transcript has 5 substitutions%2C 3 frameshifts%2C 19 non-frameshifting indels and aligns at 79%25 coverage compared to this genomic sequence;exception=annotated by transcript or proteomic data;gbkey=mRNA;gene=RASA4;partial=true;product=RAS p21 protein activator 4%2C transcript variant 1;trans…
LBLP01000344.1	BestRefSeq	exon	10201	10321	.	+	.	ID=id190;Parent=rna36;Dbxref=GeneID:10156,Genbank:NM_006989.5,HGNC:HGNC:23181,MIM:607943;Note=The RefSeq transcript has 5 substitutions%2C 3 frameshifts%2C 19 non-frameshifting indels and aligns at 79%25 coverage compared to this genomic sequence;exception=annotated by transcript or proteomic data;gbkey=mRNA;gene=RASA4;partial=true;product=RAS p21 protein activator 4%2C transcript variant 1;trans…
LBLP01000344.1	BestRefSeq	exon	11470	11534	.	+	.	ID=id191;Parent=rna36;Dbxref=GeneID:10156,Genbank:NM_006989.5,HGNC:HGNC:23181,MIM:607943;Note=The RefSeq transcript has 5 substitutions%2C 3 frameshifts%2C 19 non-frameshifting indels and aligns at 79%25 coverage compared to this genomic sequence;exception=annotated by transcript or proteomic data;gbkey=mRNA;gene=RASA4;partial=true;product=RAS p21 protein activator 4%2C transcript variant 1;trans…
LBLP01000344.1	BestRefSeq	exon	11646	14888	.	+	.	ID=id192;Parent=rna36;Dbxref=GeneID:10156,Genbank:NM_006989.5,HGNC:HGNC:23181,MIM:607943;Note=The RefSeq transcript has 5 substitutions%2C 3 frameshifts%2C 19 non-frameshifting indels and aligns at 79%25 coverage compared to this genomic sequence;exception=annotated by transcript or proteomic data;gbkey=mRNA;gene=RASA4;partial=true;product=RAS p21 protein activator 4%2C transcript variant 1;trans…
LBLP01000344.1	BestRefSeq	CDS	22	135	.	+	2	ID=cds12;Parent=rna36;Dbxref=GeneID:10156,Genbank:NP_008920.5,HGNC:HGNC:23181,MIM:607943;Name=NP_008920.5;Note=isoform 1 is encoded by transcript variant 1%3B The RefSeq protein has 1 substitution%2C 3 frameshifts and aligns at 55%25 coverage compared to this genomic sequence;exception=annotated by transcript or proteomic data;gbkey=CDS;gene=RASA4;partial=true;product=ras GTPase-activating protei…
LBLP01000344.1	BestRefSeq	CDS	339	529	.	+	2	ID=cds12;Parent=rna36;Dbxref=GeneID:10156,Genbank:NP_008920.5,HGNC:HGNC:23181,MIM:607943;Name=NP_008920.5;Note=isoform 1 is encoded by transcript variant 1%3B The RefSeq protein has 1 substitution%2C 3 frameshifts and aligns at 55%25 coverage compared to this genomic sequence;exception=annotated by transcript or proteomic data;gbkey=CDS;gene=RASA4;partial=true;product=ras GTPase-activating protei…
LBLP01000344.1	BestRefSeq	CDS	733	870	.	+	0	ID=cds12;Parent=rna36;Dbxref=GeneID:10156,Genbank:NP_008920.5,HGNC:HGNC:23181,MIM:607943;Name=NP_008920.5;Note=isoform 1 is encoded by transcript variant 1%3B The RefSeq protein has 1 substitution%2C 3 frameshifts and aligns at 55%25 coverage compared to this genomic sequence;exception=annotated by transcript or proteomic data;gbkey=CDS;gene=RASA4;partial=true;product=ras GTPase-activating protei…
LBLP01000344.1	BestRefSeq	CDS	1434	1578	.	+	0	ID=cds12;Parent=rna36;Dbxref=GeneID:10156,Genbank:NP_008920.5,HGNC:HGNC:23181,MIM:607943;Name=NP_008920.5;Note=isoform 1 is encoded by transcript variant 1%3B The RefSeq protein has 1 substitution%2C 3 frameshifts and aligns at 55%25 coverage compared to this genomic sequence;exception=annotated by transcript or proteomic data;gbkey=CDS;gene=RASA4;partial=true;product=ras GTPase-activating protei…
LBLP01000344.1	BestRefSeq	CDS	2114	2283	.	+	2	ID=cds12;Parent=rna36;Dbxref=GeneID:10156,Genbank:NP_008920.5,HGNC:HGNC:23181,MIM:607943;Name=NP_008920.5;Note=isoform 1 is encoded by transcript variant 1%3B The RefSeq protein has 1 substitution%2C 3 frameshifts and aligns at 55%25 coverage compared to this genomic sequence;exception=annotated by transcript or proteomic data;gbkey=CDS;gene=RASA4;partial=true;product=ras GTPase-activating protei…
LBLP01000344.1	BestRefSeq	CDS	4268	4405	.	+	0	ID=cds12;Parent=rna36;Dbxref=GeneID:10156,Genbank:NP_008920.5,HGNC:HGNC:23181,MIM:607943;Name=NP_008920.5;Note=isoform 1 is encoded by transcript variant 1%3B The RefSeq protein has 1 substitution%2C 3 frameshifts and aligns at 55%25 coverage compared to this genomic sequence;exception=annotated by transcript or proteomic data;gbkey=CDS;gene=RASA4;partial=true;product=ras GTPase-activating protei…
LBLP01000344.1	BestRefSeq	CDS	6780	6915	.	+	0	ID=cds12;Parent=rna36;Dbxref=GeneID:10156,Genbank:NP_008920.5,HGNC:HGNC:23181,MIM:607943;Name=NP_008920.5;Note=isoform 1 is encoded by transcript variant 1%3B The RefSeq protein has 1 substitution%2C 3 frameshifts and aligns at 55%25 coverage compared to this genomic sequence;exception=annotated by transcript or proteomic data;gbkey=CDS;gene=RASA4;partial=true;product=ras GTPase-activating protei…
LBLP01000344.1	BestRefSeq	CDS	10201	10321	.	+	2	ID=cds12;Parent=rna36;Dbxref=GeneID:10156,Genbank:NP_008920.5,HGNC:HGNC:23181,MIM:607943;Name=NP_008920.5;Note=isoform 1 is encoded by transcript variant 1%3B The RefSeq protein has 1 substitution%2C 3 frameshifts and aligns at 55%25 coverage compared to this genomic sequence;exception=annotated by transcript or proteomic data;gbkey=CDS;gene=RASA4;partial=true;product=ras GTPase-activating protei…
LBLP01000344.1	BestRefSeq	CDS	11470	11534	.	+	1	ID=cds12;Parent=rna36;Dbxref=GeneID:10156,Genbank:NP_008920.5,HGNC:HGNC:23181,MIM:607943;Name=NP_008920.5;Note=isoform 1 is encoded by transcript variant 1%3B The RefSeq protein has 1 substitution%2C 3 frameshifts and aligns at 55%25 coverage compared to this genomic sequence;exception=annotated by transcript or proteomic data;gbkey=CDS;gene=RASA4;partial=true;product=ras GTPase-activating protei…
LBLP01000344.1	BestRefSeq	CDS	11646	11767	.	+	2	ID=cds12;Parent=rna36;Dbxref=GeneID:10156,Genbank:NP_008920.5,HGNC:HGNC:23181,MIM:607943;Name=NP_008920.5;Note=isoform 1 is encoded by transcript variant 1%3B The RefSeq protein has 1 substitution%2C 3 frameshifts and aligns at 55%25 coverage compared to this genomic sequence;exception=annotated by transcript or proteomic data;gbkey=CDS;gene=RASA4;partial=true;product=ras GTPase-activating protei…
LBLP01000344.1	BestRefSeq	gene	485	12215	.	+	.	ID=gene29;Dbxref=GeneID:401331,HGNC:HGNC:44185;Name=RASA4CP;description=RAS p21 protein activator 4C%2C pseudogene;gbkey=Gene;gene=RASA4CP;gene_synonym=RASA4P;pseudo=true
LBLP01000344.1	BestRefSeq	transcript	485	12215	.	+	.	ID=rna37;Parent=gene29;Dbxref=GeneID:401331,Genbank:NR_024116.2,HGNC:HGNC:44185;Name=gi|212286157;Note=The RefSeq transcript has 13 substitutions%2C 1 non-frameshifting indel compared to this genomic sequence;exception=annotated by transcript or proteomic data;gbkey=misc_RNA;gene=RASA4CP;product=RAS p21 protein activator 4C%2C pseudogene;transcript_id=gi|212286157
LBLP01000344.1	BestRefSeq	exon	485	529	.	+	.	ID=id193;Parent=rna37;Dbxref=GeneID:401331,Genbank:NR_024116.2,HGNC:HGNC:44185;Note=The RefSeq transcript has 13 substitutions%2C 1 non-frameshifting indel compared to this genomic sequence;exception=annotated by transcript or proteomic data;gbkey=misc_RNA;gene=RASA4CP;product=RAS p21 protein activator 4C%2C pseudogene;transcript_id=gi|212286157
LBLP01000344.1	BestRefSeq	exon	733	870	.	+	.	ID=id194;Parent=rna37;Dbxref=GeneID:401331,Genbank:NR_024116.2,HGNC:HGNC:44185;Note=The RefSeq transcript has 13 substitutions%2C 1 non-frameshifting indel compared to this genomic sequence;exception=annotated by transcript or proteomic data;gbkey=misc_RNA;gene=RASA4CP;product=RAS p21 protein activator 4C%2C pseudogene;transcript_id=gi|212286157
LBLP01000344.1	BestRefSeq	exon	1434	1578	.	+	.	ID=id195;Parent=rna37;Dbxref=GeneID:401331,Genbank:NR_024116.2,HGNC:HGNC:44185;Note=The RefSeq transcript has 13 substitutions%2C 1 non-frameshifting indel compared to this genomic sequence;exception=annotated by transcript or proteomic data;gbkey=misc_RNA;gene=RASA4CP;product=RAS p21 protein activator 4C%2C pseudogene;transcript_id=gi|212286157
LBLP01000344.1	BestRefSeq	exon	2114	2283	.	+	.	ID=id196;Parent=rna37;Dbxref=GeneID:401331,Genbank:NR_024116.2,HGNC:HGNC:44185;Note=The RefSeq transcript has 13 substitutions%2C 1 non-frameshifting indel compared to this genomic sequence;exception=annotated by transcript or proteomic data;gbkey=misc_RNA;gene=RASA4CP;product=RAS p21 protein activator 4C%2C pseudogene;transcript_id=gi|212286157
LBLP01000344.1	BestRefSeq	exon	4268	4405	.	+	.	ID=id197;Parent=rna37;Dbxref=GeneID:401331,Genbank:NR_024116.2,HGNC:HGNC:44185;Note=The RefSeq transcript has 13 substitutions%2C 1 non-frameshifting indel compared to this genomic sequence;exception=annotated by transcript or proteomic data;gbkey=misc_RNA;gene=RASA4CP;product=RAS p21 protein activator 4C%2C pseudogene;transcript_id=gi|212286157
LBLP01000344.1	BestRefSeq	exon	6780	6915	.	+	.	ID=id198;Parent=rna37;Dbxref=GeneID:401331,Genbank:NR_024116.2,HGNC:HGNC:44185;Note=The RefSeq transcript has 13 substitutions%2C 1 non-frameshifting indel compared to this genomic sequence;exception=annotated by transcript or proteomic data;gbkey=misc_RNA;gene=RASA4CP;product=RAS p21 protein activator 4C%2C pseudogene;transcript_id=gi|212286157
LBLP01000344.1	BestRefSeq	exon	10201	10321	.	+	.	ID=id199;Parent=rna37;Dbxref=GeneID:401331,Genbank:NR_024116.2,HGNC:HGNC:44185;Note=The RefSeq transcript has 13 substitutions%2C 1 non-frameshifting indel compared to this genomic sequence;exception=annotated by transcript or proteomic data;gbkey=misc_RNA;gene=RASA4CP;product=RAS p21 protein activator 4C%2C pseudogene;transcript_id=gi|212286157
LBLP01000344.1	BestRefSeq	exon	11470	11534	.	+	.	ID=id200;Parent=rna37;Dbxref=GeneID:401331,Genbank:NR_024116.2,HGNC:HGNC:44185;Note=The RefSeq transcript has 13 substitutions%2C 1 non-frameshifting indel compared to this genomic sequence;exception=annotated by transcript or proteomic data;gbkey=misc_RNA;gene=RASA4CP;product=RAS p21 protein activator 4C%2C pseudogene;transcript_id=gi|212286157
LBLP01000344.1	BestRefSeq	exon	11646	12215	.	+	.	ID=id201;Parent=rna37;Dbxref=GeneID:401331,Genbank:NR_024116.2,HGNC:HGNC:44185;Note=The RefSeq transcript has 13 substitutions%2C 1 non-frameshifting indel compared to this genomic sequence;exception=annotated by transcript or proteomic data;gbkey=misc_RNA;gene=RASA4CP;product=RAS p21 protein activator 4C%2C pseudogene;transcript_id=gi|212286157
###
LBLP01000345.1	BestRefSeq	gene	31593	42666	.	-	.	ID=gene30;Dbxref=GeneID:100310812,HGNC:HGNC:48334;Name=SPDYE2B;description=speedy/RINGO cell cycle regulator family member E2B;gbkey=Gene;gene=SPDYE2B;gene_synonym=SPDYE2L
LBLP01000345.1	BestRefSeq	gene	31593	42666	.	-	.	ID=gene31;Dbxref=GeneID:441273,HGNC:HGNC:33841;Name=SPDYE2;description=speedy/RINGO cell cycle regulator family member E2;gbkey=Gene;gene=SPDYE2;gene_synonym=SPDYB2-L1
LBLP01000345.1	BestRefSeq	mRNA	31593	42666	.	-	.	ID=rna38;Parent=gene31;Dbxref=GeneID:441273,Genbank:NM_001031618.3,HGNC:HGNC:33841;Name=gi|261490709;Note=The RefSeq transcript has 2 substitutions compared to this genomic sequence;exception=annotated by transcript or proteomic data;gbkey=mRNA;gene=SPDYE2;product=speedy/RINGO cell cycle regulator family member E2;transcript_id=gi|261490709
LBLP01000345.1	BestRefSeq	exon	42614	42666	.	-	.	ID=id202;Parent=rna38;Dbxref=GeneID:441273,Genbank:NM_001031618.3,HGNC:HGNC:33841;Note=The RefSeq transcript has 2 substitutions compared to this genomic sequence;exception=annotated by transcript or proteomic data;gbkey=mRNA;gene=SPDYE2;product=speedy/RINGO cell cycle regulator family member E2;transcript_id=gi|261490709
LBLP01000345.1	BestRefSeq	exon	40483	41063	.	-	.	ID=id203;Parent=rna38;Dbxref=GeneID:441273,Genbank:NM_001031618.3,HGNC:HGNC:33841;Note=The RefSeq transcript has 2 substitutions compared to this genomic sequence;exception=annotated by transcript or proteomic data;gbkey=mRNA;gene=SPDYE2;product=speedy/RINGO cell cycle regulator family member E2;transcript_id=gi|261490709
LBLP01000345.1	BestRefSeq	exon	39321	39539	.	-	.	ID=id204;Parent=rna38;Dbxref=GeneID:441273,Genbank:NM_001031618.3,HGNC:HGNC:33841;Note=The RefSeq transcript has 2 substitutions compared to this genomic sequence;exception=annotated by transcript or proteomic data;gbkey=mRNA;gene=SPDYE2;product=speedy/RINGO cell cycle regulator family member E2;transcript_id=gi|261490709
LBLP01000345.1	BestRefSeq	exon	37773	38003	.	-	.	ID=id205;Parent=rna38;Dbxref=GeneID:441273,Genbank:NM_001031618.3,HGNC:HGNC:33841;Note=The RefSeq transcript has 2 substitutions compared to this genomic sequence;exception=annotated by transcript or proteomic data;gbkey=mRNA;gene=SPDYE2;product=speedy/RINGO cell cycle regulator family member E2;transcript_id=gi|261490709
LBLP01000345.1	BestRefSeq	exon	36681	36739	.	-	.	ID=id206;Parent=rna38;Dbxref=GeneID:441273,Genbank:NM_001031618.3,HGNC:HGNC:33841;Note=The RefSeq transcript has 2 substitutions compared to this genomic sequence;exception=annotated by transcript or proteomic data;gbkey=mRNA;gene=SPDYE2;product=speedy/RINGO cell cycle regulator family member E2;transcript_id=gi|261490709
LBLP01000345.1	BestRefSeq	exon	35354	35439	.	-	.	ID=id207;Parent=rna38;Dbxref=GeneID:441273,Genbank:NM_001031618.3,HGNC:HGNC:33841;Note=The RefSeq transcript has 2 substitutions compared to this genomic sequence;exception=annotated by transcript or proteomic data;gbkey=mRNA;gene=SPDYE2;product=speedy/RINGO cell cycle regulator family member E2;transcript_id=gi|261490709
LBLP01000345.1	BestRefSeq	exon	32910	33303	.	-	.	ID=id208;Parent=rna38;Dbxref=GeneID:441273,Genbank:NM_001031618.3,HGNC:HGNC:33841;Note=The RefSeq transcript has 2 substitutions compared to this genomic sequence;exception=annotated by transcript or proteomic data;gbkey=mRNA;gene=SPDYE2;product=speedy/RINGO cell cycle regulator family member E2;transcript_id=gi|261490709
LBLP01000345.1	BestRefSeq	exon	32683	32787	.	-	.	ID=id209;Parent=rna38;Dbxref=GeneID:441273,Genbank:NM_001031618.3,HGNC:HGNC:33841;Note=The RefSeq transcript has 2 substitutions compared to this genomic sequence;exception=annotated by transcript or proteomic data;gbkey=mRNA;gene=SPDYE2;product=speedy/RINGO cell cycle regulator family member E2;transcript_id=gi|261490709
LBLP01000345.1	BestRefSeq	exon	31593	31847	.	-	.	ID=id210;Parent=rna38;Dbxref=GeneID:441273,Genbank:NM_001031618.3,HGNC:HGNC:33841;Note=The RefSeq transcript has 2 substitutions compared to this genomic sequence;exception=annotated by transcript or proteomic data;gbkey=mRNA;gene=SPDYE2;product=speedy/RINGO cell cycle regulator family member E2;transcript_id=gi|261490709
LBLP01000345.1	BestRefSeq	mRNA	31593	42666	.	-	.	ID=rna39;Parent=gene30;Dbxref=GeneID:100310812,Genbank:NM_001166339.1,HGNC:HGNC:48334;Name=gi|284005310;Note=The RefSeq transcript has 3 substitutions compared to this genomic sequence;exception=annotated by transcript or proteomic data;gbkey=mRNA;gene=SPDYE2B;product=speedy/RINGO cell cycle regulator family member E2B;transcript_id=gi|284005310
LBLP01000345.1	BestRefSeq	exon	42614	42666	.	-	.	ID=id211;Parent=rna39;Dbxref=GeneID:100310812,Genbank:NM_001166339.1,HGNC:HGNC:48334;Note=The RefSeq transcript has 3 substitutions compared to this genomic sequence;exception=annotated by transcript or proteomic data;gbkey=mRNA;gene=SPDYE2B;product=speedy/RINGO cell cycle regulator family member E2B;transcript_id=gi|284005310
LBLP01000345.1	BestRefSeq	exon	40483	41063	.	-	.	ID=id212;Parent=rna39;Dbxref=GeneID:100310812,Genbank:NM_001166339.1,HGNC:HGNC:48334;Note=The RefSeq transcript has 3 substitutions compared to this genomic sequence;exception=annotated by transcript or proteomic data;gbkey=mRNA;gene=SPDYE2B;product=speedy/RINGO cell cycle regulator family member E2B;transcript_id=gi|284005310
LBLP01000345.1	BestRefSeq	exon	39321	39539	.	-	.	ID=id213;Parent=rna39;Dbxref=GeneID:100310812,Genbank:NM_001166339.1,HGNC:HGNC:48334;Note=The RefSeq transcript has 3 substitutions compared to this genomic sequence;exception=annotated by transcript or proteomic data;gbkey=mRNA;gene=SPDYE2B;product=speedy/RINGO cell cycle regulator family member E2B;transcript_id=gi|284005310
LBLP01000345.1	BestRefSeq	exon	37773	38003	.	-	.	ID=id214;Parent=rna39;Dbxref=GeneID:100310812,Genbank:NM_001166339.1,HGNC:HGNC:48334;Note=The RefSeq transcript has 3 substitutions compared to this genomic sequence;exception=annotated by transcript or proteomic data;gbkey=mRNA;gene=SPDYE2B;product=speedy/RINGO cell cycle regulator family member E2B;transcript_id=gi|284005310
LBLP01000345.1	BestRefSeq	exon	36681	36739	.	-	.	ID=id215;Parent=rna39;Dbxref=GeneID:100310812,Genbank:NM_001166339.1,HGNC:HGNC:48334;Note=The RefSeq transcript has 3 substitutions compared to this genomic sequence;exception=annotated by transcript or proteomic data;gbkey=mRNA;gene=SPDYE2B;product=speedy/RINGO cell cycle regulator family member E2B;transcript_id=gi|284005310
LBLP01000345.1	BestRefSeq	exon	35354	35439	.	-	.	ID=id216;Parent=rna39;Dbxref=GeneID:100310812,Genbank:NM_001166339.1,HGNC:HGNC:48334;Note=The RefSeq transcript has 3 substitutions compared to this genomic sequence;exception=annotated by transcript or proteomic data;gbkey=mRNA;gene=SPDYE2B;product=speedy/RINGO cell cycle regulator family member E2B;transcript_id=gi|284005310
LBLP01000345.1	BestRefSeq	exon	32910	33303	.	-	.	ID=id217;Parent=rna39;Dbxref=GeneID:100310812,Genbank:NM_001166339.1,HGNC:HGNC:48334;Note=The RefSeq transcript has 3 substitutions compared to this genomic sequence;exception=annotated by transcript or proteomic data;gbkey=mRNA;gene=SPDYE2B;product=speedy/RINGO cell cycle regulator family member E2B;transcript_id=gi|284005310
LBLP01000345.1	BestRefSeq	exon	32683	32787	.	-	.	ID=id218;Parent=rna39;Dbxref=GeneID:100310812,Genbank:NM_001166339.1,HGNC:HGNC:48334;Note=The RefSeq transcript has 3 substitutions compared to this genomic sequence;exception=annotated by transcript or proteomic data;gbkey=mRNA;gene=SPDYE2B;product=speedy/RINGO cell cycle regulator family member E2B;transcript_id=gi|284005310
LBLP01000345.1	BestRefSeq	exon	31593	31847	.	-	.	ID=id219;Parent=rna39;Dbxref=GeneID:100310812,Genbank:NM_001166339.1,HGNC:HGNC:48334;Note=The RefSeq transcript has 3 substitutions compared to this genomic sequence;exception=annotated by transcript or proteomic data;gbkey=mRNA;gene=SPDYE2B;product=speedy/RINGO cell cycle regulator family member E2B;transcript_id=gi|284005310
LBLP01000345.1	BestRefSeq	CDS	40483	40642	.	-	0	ID=cds13;Parent=rna38;Dbxref=GeneID:441273,Genbank:NP_001026789.2,HGNC:HGNC:33841;Name=NP_001026789.2;Note=The RefSeq protein has 1 substitution compared to this genomic sequence;exception=annotated by transcript or proteomic data;gbkey=CDS;gene=SPDYE2;product=speedy protein E2;protein_id=NP_001026789.2
LBLP01000345.1	BestRefSeq	CDS	39321	39539	.	-	2	ID=cds13;Parent=rna38;Dbxref=GeneID:441273,Genbank:NP_001026789.2,HGNC:HGNC:33841;Name=NP_001026789.2;Note=The RefSeq protein has 1 substitution compared to this genomic sequence;exception=annotated by transcript or proteomic data;gbkey=CDS;gene=SPDYE2;product=speedy protein E2;protein_id=NP_001026789.2
LBLP01000345.1	BestRefSeq	CDS	37773	38003	.	-	2	ID=cds13;Parent=rna38;Dbxref=GeneID:441273,Genbank:NP_001026789.2,HGNC:HGNC:33841;Name=NP_001026789.2;Note=The RefSeq protein has 1 substitution compared to this genomic sequence;exception=annotated by transcript or proteomic data;gbkey=CDS;gene=SPDYE2;product=speedy protein E2;protein_id=NP_001026789.2
LBLP01000345.1	BestRefSeq	CDS	36681	36739	.	-	2	ID=cds13;Parent=rna38;Dbxref=GeneID:441273,Genbank:NP_001026789.2,HGNC:HGNC:33841;Name=NP_001026789.2;Note=The RefSeq protein has 1 substitution compared to this genomic sequence;exception=annotated by transcript or proteomic data;gbkey=CDS;gene=SPDYE2;product=speedy protein E2;protein_id=NP_001026789.2
LBLP01000345.1	BestRefSeq	CDS	35354	35439	.	-	0	ID=cds13;Parent=rna38;Dbxref=GeneID:441273,Genbank:NP_001026789.2,HGNC:HGNC:33841;Name=NP_001026789.2;Note=The RefSeq protein has 1 substitution compared to this genomic sequence;exception=annotated by transcript or proteomic data;gbkey=CDS;gene=SPDYE2;product=speedy protein E2;protein_id=NP_001026789.2
LBLP01000345.1	BestRefSeq	CDS	32910	33303	.	-	1	ID=cds13;Parent=rna38;Dbxref=GeneID:441273,Genbank:NP_001026789.2,HGNC:HGNC:33841;Name=NP_001026789.2;Note=The RefSeq protein has 1 substitution compared to this genomic sequence;exception=annotated by transcript or proteomic data;gbkey=CDS;gene=SPDYE2;product=speedy protein E2;protein_id=NP_001026789.2
LBLP01000345.1	BestRefSeq	CDS	32728	32787	.	-	0	ID=cds13;Parent=rna38;Dbxref=GeneID:441273,Genbank:NP_001026789.2,HGNC:HGNC:33841;Name=NP_001026789.2;Note=The RefSeq protein has 1 substitution compared to this genomic sequence;exception=annotated by transcript or proteomic data;gbkey=CDS;gene=SPDYE2;product=speedy protein E2;protein_id=NP_001026789.2
LBLP01000345.1	BestRefSeq	CDS	40483	40642	.	-	0	ID=cds14;Parent=rna39;Dbxref=GeneID:100310812,Genbank:NP_001159811.1,HGNC:HGNC:48334;Name=NP_001159811.1;Note=The RefSeq protein has 2 substitutions compared to this genomic sequence;exception=annotated by transcript or proteomic data;gbkey=CDS;gene=SPDYE2B;product=speedy protein E2B;protein_id=NP_001159811.1
LBLP01000345.1	BestRefSeq	CDS	39321	39539	.	-	2	ID=cds14;Parent=rna39;Dbxref=GeneID:100310812,Genbank:NP_001159811.1,HGNC:HGNC:48334;Name=NP_001159811.1;Note=The RefSeq protein has 2 substitutions compared to this genomic sequence;exception=annotated by transcript or proteomic data;gbkey=CDS;gene=SPDYE2B;product=speedy protein E2B;protein_id=NP_001159811.1
LBLP01000345.1	BestRefSeq	CDS	37773	38003	.	-	2	ID=cds14;Parent=rna39;Dbxref=GeneID:100310812,Genbank:NP_001159811.1,HGNC:HGNC:48334;Name=NP_001159811.1;Note=The RefSeq protein has 2 substitutions compared to this genomic sequence;exception=annotated by transcript or proteomic data;gbkey=CDS;gene=SPDYE2B;product=speedy protein E2B;protein_id=NP_001159811.1
LBLP01000345.1	BestRefSeq	CDS	36681	36739	.	-	2	ID=cds14;Parent=rna39;Dbxref=GeneID:100310812,Genbank:NP_001159811.1,HGNC:HGNC:48334;Name=NP_001159811.1;Note=The RefSeq protein has 2 substitutions compared to this genomic sequence;exception=annotated by transcript or proteomic data;gbkey=CDS;gene=SPDYE2B;product=speedy protein E2B;protein_id=NP_001159811.1
LBLP01000345.1	BestRefSeq	CDS	35354	35439	.	-	0	ID=cds14;Parent=rna39;Dbxref=GeneID:100310812,Genbank:NP_001159811.1,HGNC:HGNC:48334;Name=NP_001159811.1;Note=The RefSeq protein has 2 substitutions compared to this genomic sequence;exception=annotated by transcript or proteomic data;gbkey=CDS;gene=SPDYE2B;product=speedy protein E2B;protein_id=NP_001159811.1
LBLP01000345.1	BestRefSeq	CDS	32910	33303	.	-	1	ID=cds14;Parent=rna39;Dbxref=GeneID:100310812,Genbank:NP_001159811.1,HGNC:HGNC:48334;Name=NP_001159811.1;Note=The RefSeq protein has 2 substitutions compared to this genomic sequence;exception=annotated by transcript or proteomic data;gbkey=CDS;gene=SPDYE2B;product=speedy protein E2B;protein_id=NP_001159811.1
LBLP01000345.1	BestRefSeq	CDS	32728	32787	.	-	0	ID=cds14;Parent=rna39;Dbxref=GeneID:100310812,Genbank:NP_001159811.1,HGNC:HGNC:48334;Name=NP_001159811.1;Note=The RefSeq protein has 2 substitutions compared to this genomic sequence;exception=annotated by transcript or proteomic data;gbkey=CDS;gene=SPDYE2B;product=speedy protein E2B;protein_id=NP_001159811.1
###
LBLP01000345.1	BestRefSeq	gene	21246	56327	.	+	.	ID=gene32;Dbxref=GeneID:246721,HGNC:HGNC:23208,HPRD:17878,MIM:609881;Name=POLR2J2;description=polymerase (RNA) II (DNA directed) polypeptide J2;gbkey=Gene;gene=POLR2J2;gene_synonym=HRPB11B,RPB11b1
LBLP01000345.1	BestRefSeq	mRNA	21246	56327	.	+	.	ID=rna40;Parent=gene32;Dbxref=GeneID:246721,Genbank:NM_032959.5,HGNC:HGNC:23208,HPRD:17878,MIM:609881;Name=gi|335892824;Note=The RefSeq transcript has 34 substitutions%2C 2 non-frameshifting indels compared to this genomic sequence;exception=annotated by transcript or proteomic data;gbkey=mRNA;gene=POLR2J2;product=polymerase (RNA) II (DNA directed) polypeptide J2;transcript_id=gi|335892824
LBLP01000345.1	BestRefSeq	exon	21246	21423	.	+	.	ID=id220;Parent=rna40;Dbxref=GeneID:246721,Genbank:NM_032959.5,HGNC:HGNC:23208,HPRD:17878,MIM:609881;Note=The RefSeq transcript has 34 substitutions%2C 2 non-frameshifting indels compared to this genomic sequence;exception=annotated by transcript or proteomic data;gbkey=mRNA;gene=POLR2J2;product=polymerase (RNA) II (DNA directed) polypeptide J2;transcript_id=gi|335892824
LBLP01000345.1	BestRefSeq	exon	23971	24060	.	+	.	ID=id221;Parent=rna40;Dbxref=GeneID:246721,Genbank:NM_032959.5,HGNC:HGNC:23208,HPRD:17878,MIM:609881;Note=The RefSeq transcript has 34 substitutions%2C 2 non-frameshifting indels compared to this genomic sequence;exception=annotated by transcript or proteomic data;gbkey=mRNA;gene=POLR2J2;product=polymerase (RNA) II (DNA directed) polypeptide J2;transcript_id=gi|335892824
LBLP01000345.1	BestRefSeq	exon	25711	25885	.	+	.	ID=id222;Parent=rna40;Dbxref=GeneID:246721,Genbank:NM_032959.5,HGNC:HGNC:23208,HPRD:17878,MIM:609881;Note=The RefSeq transcript has 34 substitutions%2C 2 non-frameshifting indels compared to this genomic sequence;exception=annotated by transcript or proteomic data;gbkey=mRNA;gene=POLR2J2;product=polymerase (RNA) II (DNA directed) polypeptide J2;transcript_id=gi|335892824
LBLP01000345.1	BestRefSeq	exon	26812	26898	.	+	.	ID=id223;Parent=rna40;Dbxref=GeneID:246721,Genbank:NM_032959.5,HGNC:HGNC:23208,HPRD:17878,MIM:609881;Note=The RefSeq transcript has 34 substitutions%2C 2 non-frameshifting indels compared to this genomic sequence;exception=annotated by transcript or proteomic data;gbkey=mRNA;gene=POLR2J2;product=polymerase (RNA) II (DNA directed) polypeptide J2;transcript_id=gi|335892824
LBLP01000345.1	BestRefSeq	exon	52308	52469	.	+	.	ID=id224;Parent=rna40;Dbxref=GeneID:246721,Genbank:NM_032959.5,HGNC:HGNC:23208,HPRD:17878,MIM:609881;Note=The RefSeq transcript has 34 substitutions%2C 2 non-frameshifting indels compared to this genomic sequence;exception=annotated by transcript or proteomic data;gbkey=mRNA;gene=POLR2J2;product=polymerase (RNA) II (DNA directed) polypeptide J2;transcript_id=gi|335892824
LBLP01000345.1	BestRefSeq	exon	52667	52877	.	+	.	ID=id225;Parent=rna40;Dbxref=GeneID:246721,Genbank:NM_032959.5,HGNC:HGNC:23208,HPRD:17878,MIM:609881;Note=The RefSeq transcript has 34 substitutions%2C 2 non-frameshifting indels compared to this genomic sequence;exception=annotated by transcript or proteomic data;gbkey=mRNA;gene=POLR2J2;product=polymerase (RNA) II (DNA directed) polypeptide J2;transcript_id=gi|335892824
LBLP01000345.1	BestRefSeq	exon	53878	53954	.	+	.	ID=id226;Parent=rna40;Dbxref=GeneID:246721,Genbank:NM_032959.5,HGNC:HGNC:23208,HPRD:17878,MIM:609881;Note=The RefSeq transcript has 34 substitutions%2C 2 non-frameshifting indels compared to this genomic sequence;exception=annotated by transcript or proteomic data;gbkey=mRNA;gene=POLR2J2;product=polymerase (RNA) II (DNA directed) polypeptide J2;transcript_id=gi|335892824
LBLP01000345.1	BestRefSeq	exon	54243	54363	.	+	.	ID=id227;Parent=rna40;Dbxref=GeneID:246721,Genbank:NM_032959.5,HGNC:HGNC:23208,HPRD:17878,MIM:609881;Note=The RefSeq transcript has 34 substitutions%2C 2 non-frameshifting indels compared to this genomic sequence;exception=annotated by transcript or proteomic data;gbkey=mRNA;gene=POLR2J2;product=polymerase (RNA) II (DNA directed) polypeptide J2;transcript_id=gi|335892824
LBLP01000345.1	BestRefSeq	exon	55452	56327	.	+	.	ID=id228;Parent=rna40;Dbxref=GeneID:246721,Genbank:NM_032959.5,HGNC:HGNC:23208,HPRD:17878,MIM:609881;Note=The RefSeq transcript has 34 substitutions%2C 2 non-frameshifting indels compared to this genomic sequence;exception=annotated by transcript or proteomic data;gbkey=mRNA;gene=POLR2J2;product=polymerase (RNA) II (DNA directed) polypeptide J2;transcript_id=gi|335892824
LBLP01000345.1	BestRefSeq	gene	21274	56050	.	+	.	ID=gene33;Dbxref=GeneID:548644,HGNC:HGNC:33853;Name=POLR2J3;description=polymerase (RNA) II (DNA directed) polypeptide J3;gbkey=Gene;gene=POLR2J3;gene_synonym=POLR2J2,RPB11b1,RPB11b2
LBLP01000345.1	BestRefSeq	mRNA	21274	56050	.	+	.	ID=rna41;Parent=gene33;Dbxref=GeneID:548644,Genbank:NM_001097615.2,HGNC:HGNC:33853;Name=gi|332634983;Note=The RefSeq transcript has 27 substitutions%2C 2 non-frameshifting indels compared to this genomic sequence;exception=annotated by transcript or proteomic data;gbkey=mRNA;gene=POLR2J3;product=polymerase (RNA) II (DNA directed) polypeptide J3;transcript_id=gi|332634983
LBLP01000345.1	BestRefSeq	exon	21274	21423	.	+	.	ID=id229;Parent=rna41;Dbxref=GeneID:548644,Genbank:NM_001097615.2,HGNC:HGNC:33853;Note=The RefSeq transcript has 27 substitutions%2C 2 non-frameshifting indels compared to this genomic sequence;exception=annotated by transcript or proteomic data;gbkey=mRNA;gene=POLR2J3;product=polymerase (RNA) II (DNA directed) polypeptide J3;transcript_id=gi|332634983
LBLP01000345.1	BestRefSeq	exon	23971	24060	.	+	.	ID=id230;Parent=rna41;Dbxref=GeneID:548644,Genbank:NM_001097615.2,HGNC:HGNC:33853;Note=The RefSeq transcript has 27 substitutions%2C 2 non-frameshifting indels compared to this genomic sequence;exception=annotated by transcript or proteomic data;gbkey=mRNA;gene=POLR2J3;product=polymerase (RNA) II (DNA directed) polypeptide J3;transcript_id=gi|332634983
LBLP01000345.1	BestRefSeq	exon	25711	25885	.	+	.	ID=id231;Parent=rna41;Dbxref=GeneID:548644,Genbank:NM_001097615.2,HGNC:HGNC:33853;Note=The RefSeq transcript has 27 substitutions%2C 2 non-frameshifting indels compared to this genomic sequence;exception=annotated by transcript or proteomic data;gbkey=mRNA;gene=POLR2J3;product=polymerase (RNA) II (DNA directed) polypeptide J3;transcript_id=gi|332634983
LBLP01000345.1	BestRefSeq	exon	26812	26898	.	+	.	ID=id232;Parent=rna41;Dbxref=GeneID:548644,Genbank:NM_001097615.2,HGNC:HGNC:33853;Note=The RefSeq transcript has 27 substitutions%2C 2 non-frameshifting indels compared to this genomic sequence;exception=annotated by transcript or proteomic data;gbkey=mRNA;gene=POLR2J3;product=polymerase (RNA) II (DNA directed) polypeptide J3;transcript_id=gi|332634983
LBLP01000345.1	BestRefSeq	exon	52308	52469	.	+	.	ID=id233;Parent=rna41;Dbxref=GeneID:548644,Genbank:NM_001097615.2,HGNC:HGNC:33853;Note=The RefSeq transcript has 27 substitutions%2C 2 non-frameshifting indels compared to this genomic sequence;exception=annotated by transcript or proteomic data;gbkey=mRNA;gene=POLR2J3;product=polymerase (RNA) II (DNA directed) polypeptide J3;transcript_id=gi|332634983
LBLP01000345.1	BestRefSeq	exon	52667	52877	.	+	.	ID=id234;Parent=rna41;Dbxref=GeneID:548644,Genbank:NM_001097615.2,HGNC:HGNC:33853;Note=The RefSeq transcript has 27 substitutions%2C 2 non-frameshifting indels compared to this genomic sequence;exception=annotated by transcript or proteomic data;gbkey=mRNA;gene=POLR2J3;product=polymerase (RNA) II (DNA directed) polypeptide J3;transcript_id=gi|332634983
LBLP01000345.1	BestRefSeq	exon	53878	53954	.	+	.	ID=id235;Parent=rna41;Dbxref=GeneID:548644,Genbank:NM_001097615.2,HGNC:HGNC:33853;Note=The RefSeq transcript has 27 substitutions%2C 2 non-frameshifting indels compared to this genomic sequence;exception=annotated by transcript or proteomic data;gbkey=mRNA;gene=POLR2J3;product=polymerase (RNA) II (DNA directed) polypeptide J3;transcript_id=gi|332634983
LBLP01000345.1	BestRefSeq	exon	54243	54363	.	+	.	ID=id236;Parent=rna41;Dbxref=GeneID:548644,Genbank:NM_001097615.2,HGNC:HGNC:33853;Note=The RefSeq transcript has 27 substitutions%2C 2 non-frameshifting indels compared to this genomic sequence;exception=annotated by transcript or proteomic data;gbkey=mRNA;gene=POLR2J3;product=polymerase (RNA) II (DNA directed) polypeptide J3;transcript_id=gi|332634983
LBLP01000345.1	BestRefSeq	exon	55452	56050	.	+	.	ID=id237;Parent=rna41;Dbxref=GeneID:548644,Genbank:NM_001097615.2,HGNC:HGNC:33853;Note=The RefSeq transcript has 27 substitutions%2C 2 non-frameshifting indels compared to this genomic sequence;exception=annotated by transcript or proteomic data;gbkey=mRNA;gene=POLR2J3;product=polymerase (RNA) II (DNA directed) polypeptide J3;transcript_id=gi|332634983
LBLP01000345.1	BestRefSeq	CDS	21374	21423	.	+	0	ID=cds15;Parent=rna41;Dbxref=GeneID:548644,Genbank:NP_001091084.2,HGNC:HGNC:33853;Name=NP_001091084.2;gbkey=CDS;gene=POLR2J3;product=DNA-directed RNA polymerase II subunit RPB11-b2;protein_id=NP_001091084.2
LBLP01000345.1	BestRefSeq	CDS	23971	24060	.	+	1	ID=cds15;Parent=rna41;Dbxref=GeneID:548644,Genbank:NP_001091084.2,HGNC:HGNC:33853;Name=NP_001091084.2;gbkey=CDS;gene=POLR2J3;product=DNA-directed RNA polymerase II subunit RPB11-b2;protein_id=NP_001091084.2
LBLP01000345.1	BestRefSeq	CDS	25711	25885	.	+	1	ID=cds15;Parent=rna41;Dbxref=GeneID:548644,Genbank:NP_001091084.2,HGNC:HGNC:33853;Name=NP_001091084.2;gbkey=CDS;gene=POLR2J3;product=DNA-directed RNA polymerase II subunit RPB11-b2;protein_id=NP_001091084.2
LBLP01000345.1	BestRefSeq	CDS	26812	26844	.	+	0	ID=cds15;Parent=rna41;Dbxref=GeneID:548644,Genbank:NP_001091084.2,HGNC:HGNC:33853;Name=NP_001091084.2;gbkey=CDS;gene=POLR2J3;product=DNA-directed RNA polymerase II subunit RPB11-b2;protein_id=NP_001091084.2
LBLP01000345.1	BestRefSeq	CDS	21374	21423	.	+	0	ID=cds16;Parent=rna40;Dbxref=GeneID:246721,Genbank:NP_116581.3,HGNC:HGNC:23208,HPRD:17878,MIM:609881;Name=NP_116581.3;Note=The RefSeq protein has 1 substitution compared to this genomic sequence;exception=annotated by transcript or proteomic data;gbkey=CDS;gene=POLR2J2;product=DNA-directed RNA polymerase II subunit RPB11-b1;protein_id=NP_116581.3
LBLP01000345.1	BestRefSeq	CDS	23971	24060	.	+	1	ID=cds16;Parent=rna40;Dbxref=GeneID:246721,Genbank:NP_116581.3,HGNC:HGNC:23208,HPRD:17878,MIM:609881;Name=NP_116581.3;Note=The RefSeq protein has 1 substitution compared to this genomic sequence;exception=annotated by transcript or proteomic data;gbkey=CDS;gene=POLR2J2;product=DNA-directed RNA polymerase II subunit RPB11-b1;protein_id=NP_116581.3
LBLP01000345.1	BestRefSeq	CDS	25711	25885	.	+	1	ID=cds16;Parent=rna40;Dbxref=GeneID:246721,Genbank:NP_116581.3,HGNC:HGNC:23208,HPRD:17878,MIM:609881;Name=NP_116581.3;Note=The RefSeq protein has 1 substitution compared to this genomic sequence;exception=annotated by transcript or proteomic data;gbkey=CDS;gene=POLR2J2;product=DNA-directed RNA polymerase II subunit RPB11-b1;protein_id=NP_116581.3
LBLP01000345.1	BestRefSeq	CDS	26812	26844	.	+	0	ID=cds16;Parent=rna40;Dbxref=GeneID:246721,Genbank:NP_116581.3,HGNC:HGNC:23208,HPRD:17878,MIM:609881;Name=NP_116581.3;Note=The RefSeq protein has 1 substitution compared to this genomic sequence;exception=annotated by transcript or proteomic data;gbkey=CDS;gene=POLR2J2;product=DNA-directed RNA polymerase II subunit RPB11-b1;protein_id=NP_116581.3
###
LBLP01000345.1	BestRefSeq	gene	30376	41063	.	-	.	ID=gene34;Dbxref=GeneID:729597,HGNC:HGNC:35465;Name=SPDYE6;description=speedy/RINGO cell cycle regulator family member E6;gbkey=Gene;gene=SPDYE6
LBLP01000345.1	BestRefSeq	mRNA	30376	41063	.	-	.	ID=rna42;Parent=gene34;Dbxref=GeneID:729597,Genbank:NM_001146210.2,HGNC:HGNC:35465;Name=gi|628601842;Note=The RefSeq transcript has 17 substitutions%2C 2 non-frameshifting indels compared to this genomic sequence;exception=annotated by transcript or proteomic data;gbkey=mRNA;gene=SPDYE6;product=speedy/RINGO cell cycle regulator family member E6;transcript_id=gi|628601842
LBLP01000345.1	BestRefSeq	exon	40483	41063	.	-	.	ID=id238;Parent=rna42;Dbxref=GeneID:729597,Genbank:NM_001146210.2,HGNC:HGNC:35465;Note=The RefSeq transcript has 17 substitutions%2C 2 non-frameshifting indels compared to this genomic sequence;exception=annotated by transcript or proteomic data;gbkey=mRNA;gene=SPDYE6;product=speedy/RINGO cell cycle regulator family member E6;transcript_id=gi|628601842
LBLP01000345.1	BestRefSeq	exon	39321	39539	.	-	.	ID=id239;Parent=rna42;Dbxref=GeneID:729597,Genbank:NM_001146210.2,HGNC:HGNC:35465;Note=The RefSeq transcript has 17 substitutions%2C 2 non-frameshifting indels compared to this genomic sequence;exception=annotated by transcript or proteomic data;gbkey=mRNA;gene=SPDYE6;product=speedy/RINGO cell cycle regulator family member E6;transcript_id=gi|628601842
LBLP01000345.1	BestRefSeq	exon	37773	38003	.	-	.	ID=id240;Parent=rna42;Dbxref=GeneID:729597,Genbank:NM_001146210.2,HGNC:HGNC:35465;Note=The RefSeq transcript has 17 substitutions%2C 2 non-frameshifting indels compared to this genomic sequence;exception=annotated by transcript or proteomic data;gbkey=mRNA;gene=SPDYE6;product=speedy/RINGO cell cycle regulator family member E6;transcript_id=gi|628601842
LBLP01000345.1	BestRefSeq	exon	36681	36739	.	-	.	ID=id241;Parent=rna42;Dbxref=GeneID:729597,Genbank:NM_001146210.2,HGNC:HGNC:35465;Note=The RefSeq transcript has 17 substitutions%2C 2 non-frameshifting indels compared to this genomic sequence;exception=annotated by transcript or proteomic data;gbkey=mRNA;gene=SPDYE6;product=speedy/RINGO cell cycle regulator family member E6;transcript_id=gi|628601842
LBLP01000345.1	BestRefSeq	exon	35354	35439	.	-	.	ID=id242;Parent=rna42;Dbxref=GeneID:729597,Genbank:NM_001146210.2,HGNC:HGNC:35465;Note=The RefSeq transcript has 17 substitutions%2C 2 non-frameshifting indels compared to this genomic sequence;exception=annotated by transcript or proteomic data;gbkey=mRNA;gene=SPDYE6;product=speedy/RINGO cell cycle regulator family member E6;transcript_id=gi|628601842
LBLP01000345.1	BestRefSeq	exon	32910	33303	.	-	.	ID=id243;Parent=rna42;Dbxref=GeneID:729597,Genbank:NM_001146210.2,HGNC:HGNC:35465;Note=The RefSeq transcript has 17 substitutions%2C 2 non-frameshifting indels compared to this genomic sequence;exception=annotated by transcript or proteomic data;gbkey=mRNA;gene=SPDYE6;product=speedy/RINGO cell cycle regulator family member E6;transcript_id=gi|628601842
LBLP01000345.1	BestRefSeq	exon	32683	32787	.	-	.	ID=id244;Parent=rna42;Dbxref=GeneID:729597,Genbank:NM_001146210.2,HGNC:HGNC:35465;Note=The RefSeq transcript has 17 substitutions%2C 2 non-frameshifting indels compared to this genomic sequence;exception=annotated by transcript or proteomic data;gbkey=mRNA;gene=SPDYE6;product=speedy/RINGO cell cycle regulator family member E6;transcript_id=gi|628601842
LBLP01000345.1	BestRefSeq	exon	30376	31847	.	-	.	ID=id245;Parent=rna42;Dbxref=GeneID:729597,Genbank:NM_001146210.2,HGNC:HGNC:35465;Note=The RefSeq transcript has 17 substitutions%2C 2 non-frameshifting indels compared to this genomic sequence;exception=annotated by transcript or proteomic data;gbkey=mRNA;gene=SPDYE6;product=speedy/RINGO cell cycle regulator family member E6;transcript_id=gi|628601842
LBLP01000345.1	BestRefSeq	gene	31593	42666	.	-	.	ID=gene35;Dbxref=GeneID:441273,HGNC:HGNC:33841;Name=SPDYE2;description=speedy/RINGO cell cycle regulator family member E2;gbkey=Gene;gene=SPDYE2;gene_synonym=SPDYB2-L1
LBLP01000345.1	BestRefSeq	mRNA	31593	42666	.	-	.	ID=rna43;Parent=gene35;Dbxref=GeneID:441273,Genbank:NM_001031618.3,HGNC:HGNC:33841;Name=gi|261490709;Note=The RefSeq transcript has 2 substitutions compared to this genomic sequence;exception=annotated by transcript or proteomic data;gbkey=mRNA;gene=SPDYE2;product=speedy/RINGO cell cycle regulator family member E2;transcript_id=gi|261490709
LBLP01000345.1	BestRefSeq	exon	42614	42666	.	-	.	ID=id246;Parent=rna43;Dbxref=GeneID:441273,Genbank:NM_001031618.3,HGNC:HGNC:33841;Note=The RefSeq transcript has 2 substitutions compared to this genomic sequence;exception=annotated by transcript or proteomic data;gbkey=mRNA;gene=SPDYE2;product=speedy/RINGO cell cycle regulator family member E2;transcript_id=gi|261490709
LBLP01000345.1	BestRefSeq	exon	40483	41063	.	-	.	ID=id247;Parent=rna43;Dbxref=GeneID:441273,Genbank:NM_001031618.3,HGNC:HGNC:33841;Note=The RefSeq transcript has 2 substitutions compared to this genomic sequence;exception=annotated by transcript or proteomic data;gbkey=mRNA;gene=SPDYE2;product=speedy/RINGO cell cycle regulator family member E2;transcript_id=gi|261490709
LBLP01000345.1	BestRefSeq	exon	39321	39539	.	-	.	ID=id248;Parent=rna43;Dbxref=GeneID:441273,Genbank:NM_001031618.3,HGNC:HGNC:33841;Note=The RefSeq transcript has 2 substitutions compared to this genomic sequence;exception=annotated by transcript or proteomic data;gbkey=mRNA;gene=SPDYE2;product=speedy/RINGO cell cycle regulator family member E2;transcript_id=gi|261490709
LBLP01000345.1	BestRefSeq	exon	37773	38003	.	-	.	ID=id249;Parent=rna43;Dbxref=GeneID:441273,Genbank:NM_001031618.3,HGNC:HGNC:33841;Note=The RefSeq transcript has 2 substitutions compared to this genomic sequence;exception=annotated by transcript or proteomic data;gbkey=mRNA;gene=SPDYE2;product=speedy/RINGO cell cycle regulator family member E2;transcript_id=gi|261490709
LBLP01000345.1	BestRefSeq	exon	36681	36739	.	-	.	ID=id250;Parent=rna43;Dbxref=GeneID:441273,Genbank:NM_001031618.3,HGNC:HGNC:33841;Note=The RefSeq transcript has 2 substitutions compared to this genomic sequence;exception=annotated by transcript or proteomic data;gbkey=mRNA;gene=SPDYE2;product=speedy/RINGO cell cycle regulator family member E2;transcript_id=gi|261490709
LBLP01000345.1	BestRefSeq	exon	35354	35439	.	-	.	ID=id251;Parent=rna43;Dbxref=GeneID:441273,Genbank:NM_001031618.3,HGNC:HGNC:33841;Note=The RefSeq transcript has 2 substitutions compared to this genomic sequence;exception=annotated by transcript or proteomic data;gbkey=mRNA;gene=SPDYE2;product=speedy/RINGO cell cycle regulator family member E2;transcript_id=gi|261490709
LBLP01000345.1	BestRefSeq	exon	32910	33303	.	-	.	ID=id252;Parent=rna43;Dbxref=GeneID:441273,Genbank:NM_001031618.3,HGNC:HGNC:33841;Note=The RefSeq transcript has 2 substitutions compared to this genomic sequence;exception=annotated by transcript or proteomic data;gbkey=mRNA;gene=SPDYE2;product=speedy/RINGO cell cycle regulator family member E2;transcript_id=gi|261490709
LBLP01000345.1	BestRefSeq	exon	32683	32787	.	-	.	ID=id253;Parent=rna43;Dbxref=GeneID:441273,Genbank:NM_001031618.3,HGNC:HGNC:33841;Note=The RefSeq transcript has 2 substitutions compared to this genomic sequence;exception=annotated by transcript or proteomic data;gbkey=mRNA;gene=SPDYE2;product=speedy/RINGO cell cycle regulator family member E2;transcript_id=gi|261490709
LBLP01000345.1	BestRefSeq	exon	31593	31847	.	-	.	ID=id254;Parent=rna43;Dbxref=GeneID:441273,Genbank:NM_001031618.3,HGNC:HGNC:33841;Note=The RefSeq transcript has 2 substitutions compared to this genomic sequence;exception=annotated by transcript or proteomic data;gbkey=mRNA;gene=SPDYE2;product=speedy/RINGO cell cycle regulator family member E2;transcript_id=gi|261490709
LBLP01000345.1	BestRefSeq	CDS	40483	40642	.	-	0	ID=cds17;Parent=rna43;Dbxref=GeneID:441273,Genbank:NP_001026789.2,HGNC:HGNC:33841;Name=NP_001026789.2;Note=The RefSeq protein has 1 substitution compared to this genomic sequence;exception=annotated by transcript or proteomic data;gbkey=CDS;gene=SPDYE2;product=speedy protein E2;protein_id=NP_001026789.2
LBLP01000345.1	BestRefSeq	CDS	39321	39539	.	-	2	ID=cds17;Parent=rna43;Dbxref=GeneID:441273,Genbank:NP_001026789.2,HGNC:HGNC:33841;Name=NP_001026789.2;Note=The RefSeq protein has 1 substitution compared to this genomic sequence;exception=annotated by transcript or proteomic data;gbkey=CDS;gene=SPDYE2;product=speedy protein E2;protein_id=NP_001026789.2
LBLP01000345.1	BestRefSeq	CDS	37773	38003	.	-	2	ID=cds17;Parent=rna43;Dbxref=GeneID:441273,Genbank:NP_001026789.2,HGNC:HGNC:33841;Name=NP_001026789.2;Note=The RefSeq protein has 1 substitution compared to this genomic sequence;exception=annotated by transcript or proteomic data;gbkey=CDS;gene=SPDYE2;product=speedy protein E2;protein_id=NP_001026789.2
LBLP01000345.1	BestRefSeq	CDS	36681	36739	.	-	2	ID=cds17;Parent=rna43;Dbxref=GeneID:441273,Genbank:NP_001026789.2,HGNC:HGNC:33841;Name=NP_001026789.2;Note=The RefSeq protein has 1 substitution compared to this genomic sequence;exception=annotated by transcript or proteomic data;gbkey=CDS;gene=SPDYE2;product=speedy protein E2;protein_id=NP_001026789.2
LBLP01000345.1	BestRefSeq	CDS	35354	35439	.	-	0	ID=cds17;Parent=rna43;Dbxref=GeneID:441273,Genbank:NP_001026789.2,HGNC:HGNC:33841;Name=NP_001026789.2;Note=The RefSeq protein has 1 substitution compared to this genomic sequence;exception=annotated by transcript or proteomic data;gbkey=CDS;gene=SPDYE2;product=speedy protein E2;protein_id=NP_001026789.2
LBLP01000345.1	BestRefSeq	CDS	32910	33303	.	-	1	ID=cds17;Parent=rna43;Dbxref=GeneID:441273,Genbank:NP_001026789.2,HGNC:HGNC:33841;Name=NP_001026789.2;Note=The RefSeq protein has 1 substitution compared to this genomic sequence;exception=annotated by transcript or proteomic data;gbkey=CDS;gene=SPDYE2;product=speedy protein E2;protein_id=NP_001026789.2
LBLP01000345.1	BestRefSeq	CDS	32728	32787	.	-	0	ID=cds17;Parent=rna43;Dbxref=GeneID:441273,Genbank:NP_001026789.2,HGNC:HGNC:33841;Name=NP_001026789.2;Note=The RefSeq protein has 1 substitution compared to this genomic sequence;exception=annotated by transcript or proteomic data;gbkey=CDS;gene=SPDYE2;product=speedy protein E2;protein_id=NP_001026789.2
LBLP01000345.1	BestRefSeq	CDS	40483	40642	.	-	0	ID=cds18;Parent=rna42;Dbxref=GeneID:729597,Genbank:NP_001139682.2,HGNC:HGNC:35465;Name=NP_001139682.2;Note=The RefSeq protein has 2 substitutions compared to this genomic sequence;exception=annotated by transcript or proteomic data;gbkey=CDS;gene=SPDYE6;product=putative speedy protein E6;protein_id=NP_001139682.2
LBLP01000345.1	BestRefSeq	CDS	39321	39539	.	-	2	ID=cds18;Parent=rna42;Dbxref=GeneID:729597,Genbank:NP_001139682.2,HGNC:HGNC:35465;Name=NP_001139682.2;Note=The RefSeq protein has 2 substitutions compared to this genomic sequence;exception=annotated by transcript or proteomic data;gbkey=CDS;gene=SPDYE6;product=putative speedy protein E6;protein_id=NP_001139682.2
LBLP01000345.1	BestRefSeq	CDS	37773	38003	.	-	2	ID=cds18;Parent=rna42;Dbxref=GeneID:729597,Genbank:NP_001139682.2,HGNC:HGNC:35465;Name=NP_001139682.2;Note=The RefSeq protein has 2 substitutions compared to this genomic sequence;exception=annotated by transcript or proteomic data;gbkey=CDS;gene=SPDYE6;product=putative speedy protein E6;protein_id=NP_001139682.2
LBLP01000345.1	BestRefSeq	CDS	36681	36739	.	-	2	ID=cds18;Parent=rna42;Dbxref=GeneID:729597,Genbank:NP_001139682.2,HGNC:HGNC:35465;Name=NP_001139682.2;Note=The RefSeq protein has 2 substitutions compared to this genomic sequence;exception=annotated by transcript or proteomic data;gbkey=CDS;gene=SPDYE6;product=putative speedy protein E6;protein_id=NP_001139682.2
LBLP01000345.1	BestRefSeq	CDS	35354	35439	.	-	0	ID=cds18;Parent=rna42;Dbxref=GeneID:729597,Genbank:NP_001139682.2,HGNC:HGNC:35465;Name=NP_001139682.2;Note=The RefSeq protein has 2 substitutions compared to this genomic sequence;exception=annotated by transcript or proteomic data;gbkey=CDS;gene=SPDYE6;product=putative speedy protein E6;protein_id=NP_001139682.2
LBLP01000345.1	BestRefSeq	CDS	32910	33303	.	-	1	ID=cds18;Parent=rna42;Dbxref=GeneID:729597,Genbank:NP_001139682.2,HGNC:HGNC:35465;Name=NP_001139682.2;Note=The RefSeq protein has 2 substitutions compared to this genomic sequence;exception=annotated by transcript or proteomic data;gbkey=CDS;gene=SPDYE6;product=putative speedy protein E6;protein_id=NP_001139682.2
LBLP01000345.1	BestRefSeq	CDS	32728	32787	.	-	0	ID=cds18;Parent=rna42;Dbxref=GeneID:729597,Genbank:NP_001139682.2,HGNC:HGNC:35465;Name=NP_001139682.2;Note=The RefSeq protein has 2 substitutions compared to this genomic sequence;exception=annotated by transcript or proteomic data;gbkey=CDS;gene=SPDYE6;product=putative speedy protein E6;protein_id=NP_001139682.2
###
LBLP01000350.1	BestRefSeq	gene	152037	180203	.	+	.	ID=gene36;Dbxref=GeneID:100288380,HGNC:HGNC:15776;Name=ULK4P2;description=ULK4 pseudogene 2;gbkey=Gene;gene=ULK4P2;gene_synonym=D-X,FAM7A2;pseudo=true
LBLP01000350.1	BestRefSeq	gene	152037	180203	.	+	.	ID=gene37;Dbxref=GeneID:89838,HGNC:HGNC:15775;Name=ULK4P1;description=ULK4 pseudogene 1;gbkey=Gene;gene=ULK4P1;gene_synonym=D-X,FAM7A1;pseudo=true
LBLP01000350.1	BestRefSeq	transcript	152037	180203	.	+	.	ID=rna44;Parent=gene37;Dbxref=GeneID:89838,Genbank:NR_026858.1,HGNC:HGNC:15775;Name=gi|223633992;gbkey=misc_RNA;gene=ULK4P1;product=ULK4 pseudogene 1;transcript_id=gi|223633992
LBLP01000350.1	BestRefSeq	exon	152037	152053	.	+	.	ID=id255;Parent=rna44;Dbxref=GeneID:89838,Genbank:NR_026858.1,HGNC:HGNC:15775;gbkey=misc_RNA;gene=ULK4P1;product=ULK4 pseudogene 1;transcript_id=gi|223633992
LBLP01000350.1	BestRefSeq	exon	152451	152498	.	+	.	ID=id256;Parent=rna44;Dbxref=GeneID:89838,Genbank:NR_026858.1,HGNC:HGNC:15775;gbkey=misc_RNA;gene=ULK4P1;product=ULK4 pseudogene 1;transcript_id=gi|223633992
LBLP01000350.1	BestRefSeq	exon	158771	158895	.	+	.	ID=id257;Parent=rna44;Dbxref=GeneID:89838,Genbank:NR_026858.1,HGNC:HGNC:15775;gbkey=misc_RNA;gene=ULK4P1;product=ULK4 pseudogene 1;transcript_id=gi|223633992
LBLP01000350.1	BestRefSeq	exon	176154	176232	.	+	.	ID=id258;Parent=rna44;Dbxref=GeneID:89838,Genbank:NR_026858.1,HGNC:HGNC:15775;gbkey=misc_RNA;gene=ULK4P1;product=ULK4 pseudogene 1;transcript_id=gi|223633992
LBLP01000350.1	BestRefSeq	exon	179597	180203	.	+	.	ID=id259;Parent=rna44;Dbxref=GeneID:89838,Genbank:NR_026858.1,HGNC:HGNC:15775;gbkey=misc_RNA;gene=ULK4P1;product=ULK4 pseudogene 1;transcript_id=gi|223633992
LBLP01000350.1	BestRefSeq	transcript	152037	180203	.	+	.	ID=rna45;Parent=gene36;Dbxref=GeneID:100288380,Genbank:NR_027470.1,HGNC:HGNC:15776;Name=gi|226423879;gbkey=misc_RNA;gene=ULK4P2;product=ULK4 pseudogene 2;transcript_id=gi|226423879
LBLP01000350.1	BestRefSeq	exon	152037	152053	.	+	.	ID=id260;Parent=rna45;Dbxref=GeneID:100288380,Genbank:NR_027470.1,HGNC:HGNC:15776;gbkey=misc_RNA;gene=ULK4P2;product=ULK4 pseudogene 2;transcript_id=gi|226423879
LBLP01000350.1	BestRefSeq	exon	152451	152498	.	+	.	ID=id261;Parent=rna45;Dbxref=GeneID:100288380,Genbank:NR_027470.1,HGNC:HGNC:15776;gbkey=misc_RNA;gene=ULK4P2;product=ULK4 pseudogene 2;transcript_id=gi|226423879
LBLP01000350.1	BestRefSeq	exon	158771	158895	.	+	.	ID=id262;Parent=rna45;Dbxref=GeneID:100288380,Genbank:NR_027470.1,HGNC:HGNC:15776;gbkey=misc_RNA;gene=ULK4P2;product=ULK4 pseudogene 2;transcript_id=gi|226423879
LBLP01000350.1	BestRefSeq	exon	176154	176232	.	+	.	ID=id263;Parent=rna45;Dbxref=GeneID:100288380,Genbank:NR_027470.1,HGNC:HGNC:15776;gbkey=misc_RNA;gene=ULK4P2;product=ULK4 pseudogene 2;transcript_id=gi|226423879
LBLP01000350.1	BestRefSeq	exon	179597	180203	.	+	.	ID=id264;Parent=rna45;Dbxref=GeneID:100288380,Genbank:NR_027470.1,HGNC:HGNC:15776;gbkey=misc_RNA;gene=ULK4P2;product=ULK4 pseudogene 2;transcript_id=gi|226423879
###
LBLP01000350.1	BestRefSeq	gene	131473	145335	.	+	.	ID=gene38;Dbxref=GeneID:643699,HGNC:HGNC:44405;Name=GOLGA8N;description=golgin A8 family member N;gbkey=Gene;gene=GOLGA8N;gene_synonym=GOLGA8R
LBLP01000350.1	BestRefSeq	mRNA	131473	145335	.	+	.	ID=rna46;Parent=gene38;Dbxref=GeneID:643699,Genbank:NM_001282494.1,HGNC:HGNC:44405;Name=gi|542133085;Note=The RefSeq transcript has 35 substitutions%2C 5 non-frameshifting indels compared to this genomic sequence;exception=annotated by transcript or proteomic data;gbkey=mRNA;gene=GOLGA8N;product=golgin A8 family member N;transcript_id=gi|542133085
LBLP01000350.1	BestRefSeq	exon	131473	131618	.	+	.	ID=id265;Parent=rna46;Dbxref=GeneID:643699,Genbank:NM_001282494.1,HGNC:HGNC:44405;Note=The RefSeq transcript has 35 substitutions%2C 5 non-frameshifting indels compared to this genomic sequence;exception=annotated by transcript or proteomic data;gbkey=mRNA;gene=GOLGA8N;product=golgin A8 family member N;transcript_id=gi|542133085
LBLP01000350.1	BestRefSeq	exon	133284	133403	.	+	.	ID=id266;Parent=rna46;Dbxref=GeneID:643699,Genbank:NM_001282494.1,HGNC:HGNC:44405;Note=The RefSeq transcript has 35 substitutions%2C 5 non-frameshifting indels compared to this genomic sequence;exception=annotated by transcript or proteomic data;gbkey=mRNA;gene=GOLGA8N;product=golgin A8 family member N;transcript_id=gi|542133085
LBLP01000350.1	BestRefSeq	exon	134294	134353	.	+	.	ID=id267;Parent=rna46;Dbxref=GeneID:643699,Genbank:NM_001282494.1,HGNC:HGNC:44405;Note=The RefSeq transcript has 35 substitutions%2C 5 non-frameshifting indels compared to this genomic sequence;exception=annotated by transcript or proteomic data;gbkey=mRNA;gene=GOLGA8N;product=golgin A8 family member N;transcript_id=gi|542133085
LBLP01000350.1	BestRefSeq	exon	134535	134615	.	+	.	ID=id268;Parent=rna46;Dbxref=GeneID:643699,Genbank:NM_001282494.1,HGNC:HGNC:44405;Note=The RefSeq transcript has 35 substitutions%2C 5 non-frameshifting indels compared to this genomic sequence;exception=annotated by transcript or proteomic data;gbkey=mRNA;gene=GOLGA8N;product=golgin A8 family member N;transcript_id=gi|542133085
LBLP01000350.1	BestRefSeq	exon	135467	135505	.	+	.	ID=id269;Parent=rna46;Dbxref=GeneID:643699,Genbank:NM_001282494.1,HGNC:HGNC:44405;Note=The RefSeq transcript has 35 substitutions%2C 5 non-frameshifting indels compared to this genomic sequence;exception=annotated by transcript or proteomic data;gbkey=mRNA;gene=GOLGA8N;product=golgin A8 family member N;transcript_id=gi|542133085
LBLP01000350.1	BestRefSeq	exon	135768	135815	.	+	.	ID=id270;Parent=rna46;Dbxref=GeneID:643699,Genbank:NM_001282494.1,HGNC:HGNC:44405;Note=The RefSeq transcript has 35 substitutions%2C 5 non-frameshifting indels compared to this genomic sequence;exception=annotated by transcript or proteomic data;gbkey=mRNA;gene=GOLGA8N;product=golgin A8 family member N;transcript_id=gi|542133085
LBLP01000350.1	BestRefSeq	exon	135904	135988	.	+	.	ID=id271;Parent=rna46;Dbxref=GeneID:643699,Genbank:NM_001282494.1,HGNC:HGNC:44405;Note=The RefSeq transcript has 35 substitutions%2C 5 non-frameshifting indels compared to this genomic sequence;exception=annotated by transcript or proteomic data;gbkey=mRNA;gene=GOLGA8N;product=golgin A8 family member N;transcript_id=gi|542133085
LBLP01000350.1	BestRefSeq	exon	136084	136193	.	+	.	ID=id272;Parent=rna46;Dbxref=GeneID:643699,Genbank:NM_001282494.1,HGNC:HGNC:44405;Note=The RefSeq transcript has 35 substitutions%2C 5 non-frameshifting indels compared to this genomic sequence;exception=annotated by transcript or proteomic data;gbkey=mRNA;gene=GOLGA8N;product=golgin A8 family member N;transcript_id=gi|542133085
LBLP01000350.1	BestRefSeq	exon	137250	137336	.	+	.	ID=id273;Parent=rna46;Dbxref=GeneID:643699,Genbank:NM_001282494.1,HGNC:HGNC:44405;Note=The RefSeq transcript has 35 substitutions%2C 5 non-frameshifting indels compared to this genomic sequence;exception=annotated by transcript or proteomic data;gbkey=mRNA;gene=GOLGA8N;product=golgin A8 family member N;transcript_id=gi|542133085
LBLP01000350.1	BestRefSeq	exon	137443	137550	.	+	.	ID=id274;Parent=rna46;Dbxref=GeneID:643699,Genbank:NM_001282494.1,HGNC:HGNC:44405;Note=The RefSeq transcript has 35 substitutions%2C 5 non-frameshifting indels compared to this genomic sequence;exception=annotated by transcript or proteomic data;gbkey=mRNA;gene=GOLGA8N;product=golgin A8 family member N;transcript_id=gi|542133085
LBLP01000350.1	BestRefSeq	exon	137746	137833	.	+	.	ID=id275;Parent=rna46;Dbxref=GeneID:643699,Genbank:NM_001282494.1,HGNC:HGNC:44405;Note=The RefSeq transcript has 35 substitutions%2C 5 non-frameshifting indels compared to this genomic sequence;exception=annotated by transcript or proteomic data;gbkey=mRNA;gene=GOLGA8N;product=golgin A8 family member N;transcript_id=gi|542133085
LBLP01000350.1	BestRefSeq	exon	138211	138467	.	+	.	ID=id276;Parent=rna46;Dbxref=GeneID:643699,Genbank:NM_001282494.1,HGNC:HGNC:44405;Note=The RefSeq transcript has 35 substitutions%2C 5 non-frameshifting indels compared to this genomic sequence;exception=annotated by transcript or proteomic data;gbkey=mRNA;gene=GOLGA8N;product=golgin A8 family member N;transcript_id=gi|542133085
LBLP01000350.1	BestRefSeq	exon	138723	138791	.	+	.	ID=id277;Parent=rna46;Dbxref=GeneID:643699,Genbank:NM_001282494.1,HGNC:HGNC:44405;Note=The RefSeq transcript has 35 substitutions%2C 5 non-frameshifting indels compared to this genomic sequence;exception=annotated by transcript or proteomic data;gbkey=mRNA;gene=GOLGA8N;product=golgin A8 family member N;transcript_id=gi|542133085
LBLP01000350.1	BestRefSeq	exon	140037	140112	.	+	.	ID=id278;Parent=rna46;Dbxref=GeneID:643699,Genbank:NM_001282494.1,HGNC:HGNC:44405;Note=The RefSeq transcript has 35 substitutions%2C 5 non-frameshifting indels compared to this genomic sequence;exception=annotated by transcript or proteomic data;gbkey=mRNA;gene=GOLGA8N;product=golgin A8 family member N;transcript_id=gi|542133085
LBLP01000350.1	BestRefSeq	exon	140544	140635	.	+	.	ID=id279;Parent=rna46;Dbxref=GeneID:643699,Genbank:NM_001282494.1,HGNC:HGNC:44405;Note=The RefSeq transcript has 35 substitutions%2C 5 non-frameshifting indels compared to this genomic sequence;exception=annotated by transcript or proteomic data;gbkey=mRNA;gene=GOLGA8N;product=golgin A8 family member N;transcript_id=gi|542133085
LBLP01000350.1	BestRefSeq	exon	141210	141310	.	+	.	ID=id280;Parent=rna46;Dbxref=GeneID:643699,Genbank:NM_001282494.1,HGNC:HGNC:44405;Note=The RefSeq transcript has 35 substitutions%2C 5 non-frameshifting indels compared to this genomic sequence;exception=annotated by transcript or proteomic data;gbkey=mRNA;gene=GOLGA8N;product=golgin A8 family member N;transcript_id=gi|542133085
LBLP01000350.1	BestRefSeq	exon	141393	141490	.	+	.	ID=id281;Parent=rna46;Dbxref=GeneID:643699,Genbank:NM_001282494.1,HGNC:HGNC:44405;Note=The RefSeq transcript has 35 substitutions%2C 5 non-frameshifting indels compared to this genomic sequence;exception=annotated by transcript or proteomic data;gbkey=mRNA;gene=GOLGA8N;product=golgin A8 family member N;transcript_id=gi|542133085
LBLP01000350.1	BestRefSeq	exon	141586	141741	.	+	.	ID=id282;Parent=rna46;Dbxref=GeneID:643699,Genbank:NM_001282494.1,HGNC:HGNC:44405;Note=The RefSeq transcript has 35 substitutions%2C 5 non-frameshifting indels compared to this genomic sequence;exception=annotated by transcript or proteomic data;gbkey=mRNA;gene=GOLGA8N;product=golgin A8 family member N;transcript_id=gi|542133085
LBLP01000350.1	BestRefSeq	exon	141827	145335	.	+	.	ID=id283;Parent=rna46;Dbxref=GeneID:643699,Genbank:NM_001282494.1,HGNC:HGNC:44405;Note=The RefSeq transcript has 35 substitutions%2C 5 non-frameshifting indels compared to this genomic sequence;exception=annotated by transcript or proteomic data;gbkey=mRNA;gene=GOLGA8N;product=golgin A8 family member N;transcript_id=gi|542133085
LBLP01000350.1	BestRefSeq	gene	131473	145182	.	+	.	ID=gene39;Dbxref=GeneID:101059918,HGNC:HGNC:44407;Name=GOLGA8R;description=golgin A8 family member R;gbkey=Gene;gene=GOLGA8R
LBLP01000350.1	BestRefSeq	mRNA	131473	145182	.	+	.	ID=rna47;Parent=gene39;Dbxref=GeneID:101059918,Genbank:NM_001282484.1,HGNC:HGNC:44407;Name=gi|542133112;Note=The RefSeq transcript has 14 substitutions%2C 2 non-frameshifting indels compared to this genomic sequence;exception=annotated by transcript or proteomic data;gbkey=mRNA;gene=GOLGA8R;product=golgin A8 family member R;transcript_id=gi|542133112
LBLP01000350.1	BestRefSeq	exon	131473	131618	.	+	.	ID=id284;Parent=rna47;Dbxref=GeneID:101059918,Genbank:NM_001282484.1,HGNC:HGNC:44407;Note=The RefSeq transcript has 14 substitutions%2C 2 non-frameshifting indels compared to this genomic sequence;exception=annotated by transcript or proteomic data;gbkey=mRNA;gene=GOLGA8R;product=golgin A8 family member R;transcript_id=gi|542133112
LBLP01000350.1	BestRefSeq	exon	133284	133403	.	+	.	ID=id285;Parent=rna47;Dbxref=GeneID:101059918,Genbank:NM_001282484.1,HGNC:HGNC:44407;Note=The RefSeq transcript has 14 substitutions%2C 2 non-frameshifting indels compared to this genomic sequence;exception=annotated by transcript or proteomic data;gbkey=mRNA;gene=GOLGA8R;product=golgin A8 family member R;transcript_id=gi|542133112
LBLP01000350.1	BestRefSeq	exon	134294	134353	.	+	.	ID=id286;Parent=rna47;Dbxref=GeneID:101059918,Genbank:NM_001282484.1,HGNC:HGNC:44407;Note=The RefSeq transcript has 14 substitutions%2C 2 non-frameshifting indels compared to this genomic sequence;exception=annotated by transcript or proteomic data;gbkey=mRNA;gene=GOLGA8R;product=golgin A8 family member R;transcript_id=gi|542133112
LBLP01000350.1	BestRefSeq	exon	134535	134615	.	+	.	ID=id287;Parent=rna47;Dbxref=GeneID:101059918,Genbank:NM_001282484.1,HGNC:HGNC:44407;Note=The RefSeq transcript has 14 substitutions%2C 2 non-frameshifting indels compared to this genomic sequence;exception=annotated by transcript or proteomic data;gbkey=mRNA;gene=GOLGA8R;product=golgin A8 family member R;transcript_id=gi|542133112
LBLP01000350.1	BestRefSeq	exon	135467	135505	.	+	.	ID=id288;Parent=rna47;Dbxref=GeneID:101059918,Genbank:NM_001282484.1,HGNC:HGNC:44407;Note=The RefSeq transcript has 14 substitutions%2C 2 non-frameshifting indels compared to this genomic sequence;exception=annotated by transcript or proteomic data;gbkey=mRNA;gene=GOLGA8R;product=golgin A8 family member R;transcript_id=gi|542133112
LBLP01000350.1	BestRefSeq	exon	135768	135815	.	+	.	ID=id289;Parent=rna47;Dbxref=GeneID:101059918,Genbank:NM_001282484.1,HGNC:HGNC:44407;Note=The RefSeq transcript has 14 substitutions%2C 2 non-frameshifting indels compared to this genomic sequence;exception=annotated by transcript or proteomic data;gbkey=mRNA;gene=GOLGA8R;product=golgin A8 family member R;transcript_id=gi|542133112
LBLP01000350.1	BestRefSeq	exon	135904	135988	.	+	.	ID=id290;Parent=rna47;Dbxref=GeneID:101059918,Genbank:NM_001282484.1,HGNC:HGNC:44407;Note=The RefSeq transcript has 14 substitutions%2C 2 non-frameshifting indels compared to this genomic sequence;exception=annotated by transcript or proteomic data;gbkey=mRNA;gene=GOLGA8R;product=golgin A8 family member R;transcript_id=gi|542133112
LBLP01000350.1	BestRefSeq	exon	136084	136193	.	+	.	ID=id291;Parent=rna47;Dbxref=GeneID:101059918,Genbank:NM_001282484.1,HGNC:HGNC:44407;Note=The RefSeq transcript has 14 substitutions%2C 2 non-frameshifting indels compared to this genomic sequence;exception=annotated by transcript or proteomic data;gbkey=mRNA;gene=GOLGA8R;product=golgin A8 family member R;transcript_id=gi|542133112
LBLP01000350.1	BestRefSeq	exon	137250	137336	.	+	.	ID=id292;Parent=rna47;Dbxref=GeneID:101059918,Genbank:NM_001282484.1,HGNC:HGNC:44407;Note=The RefSeq transcript has 14 substitutions%2C 2 non-frameshifting indels compared to this genomic sequence;exception=annotated by transcript or proteomic data;gbkey=mRNA;gene=GOLGA8R;product=golgin A8 family member R;transcript_id=gi|542133112
LBLP01000350.1	BestRefSeq	exon	137443	137550	.	+	.	ID=id293;Parent=rna47;Dbxref=GeneID:101059918,Genbank:NM_001282484.1,HGNC:HGNC:44407;Note=The RefSeq transcript has 14 substitutions%2C 2 non-frameshifting indels compared to this genomic sequence;exception=annotated by transcript or proteomic data;gbkey=mRNA;gene=GOLGA8R;product=golgin A8 family member R;transcript_id=gi|542133112
LBLP01000350.1	BestRefSeq	exon	137746	137833	.	+	.	ID=id294;Parent=rna47;Dbxref=GeneID:101059918,Genbank:NM_001282484.1,HGNC:HGNC:44407;Note=The RefSeq transcript has 14 substitutions%2C 2 non-frameshifting indels compared to this genomic sequence;exception=annotated by transcript or proteomic data;gbkey=mRNA;gene=GOLGA8R;product=golgin A8 family member R;transcript_id=gi|542133112
LBLP01000350.1	BestRefSeq	exon	138211	138467	.	+	.	ID=id295;Parent=rna47;Dbxref=GeneID:101059918,Genbank:NM_001282484.1,HGNC:HGNC:44407;Note=The RefSeq transcript has 14 substitutions%2C 2 non-frameshifting indels compared to this genomic sequence;exception=annotated by transcript or proteomic data;gbkey=mRNA;gene=GOLGA8R;product=golgin A8 family member R;transcript_id=gi|542133112
LBLP01000350.1	BestRefSeq	exon	138723	138791	.	+	.	ID=id296;Parent=rna47;Dbxref=GeneID:101059918,Genbank:NM_001282484.1,HGNC:HGNC:44407;Note=The RefSeq transcript has 14 substitutions%2C 2 non-frameshifting indels compared to this genomic sequence;exception=annotated by transcript or proteomic data;gbkey=mRNA;gene=GOLGA8R;product=golgin A8 family member R;transcript_id=gi|542133112
LBLP01000350.1	BestRefSeq	exon	140037	140112	.	+	.	ID=id297;Parent=rna47;Dbxref=GeneID:101059918,Genbank:NM_001282484.1,HGNC:HGNC:44407;Note=The RefSeq transcript has 14 substitutions%2C 2 non-frameshifting indels compared to this genomic sequence;exception=annotated by transcript or proteomic data;gbkey=mRNA;gene=GOLGA8R;product=golgin A8 family member R;transcript_id=gi|542133112
LBLP01000350.1	BestRefSeq	exon	140544	140635	.	+	.	ID=id298;Parent=rna47;Dbxref=GeneID:101059918,Genbank:NM_001282484.1,HGNC:HGNC:44407;Note=The RefSeq transcript has 14 substitutions%2C 2 non-frameshifting indels compared to this genomic sequence;exception=annotated by transcript or proteomic data;gbkey=mRNA;gene=GOLGA8R;product=golgin A8 family member R;transcript_id=gi|542133112
LBLP01000350.1	BestRefSeq	exon	141210	141310	.	+	.	ID=id299;Parent=rna47;Dbxref=GeneID:101059918,Genbank:NM_001282484.1,HGNC:HGNC:44407;Note=The RefSeq transcript has 14 substitutions%2C 2 non-frameshifting indels compared to this genomic sequence;exception=annotated by transcript or proteomic data;gbkey=mRNA;gene=GOLGA8R;product=golgin A8 family member R;transcript_id=gi|542133112
LBLP01000350.1	BestRefSeq	exon	141393	141490	.	+	.	ID=id300;Parent=rna47;Dbxref=GeneID:101059918,Genbank:NM_001282484.1,HGNC:HGNC:44407;Note=The RefSeq transcript has 14 substitutions%2C 2 non-frameshifting indels compared to this genomic sequence;exception=annotated by transcript or proteomic data;gbkey=mRNA;gene=GOLGA8R;product=golgin A8 family member R;transcript_id=gi|542133112
LBLP01000350.1	BestRefSeq	exon	141586	141741	.	+	.	ID=id301;Parent=rna47;Dbxref=GeneID:101059918,Genbank:NM_001282484.1,HGNC:HGNC:44407;Note=The RefSeq transcript has 14 substitutions%2C 2 non-frameshifting indels compared to this genomic sequence;exception=annotated by transcript or proteomic data;gbkey=mRNA;gene=GOLGA8R;product=golgin A8 family member R;transcript_id=gi|542133112
LBLP01000350.1	BestRefSeq	exon	141827	145182	.	+	.	ID=id302;Parent=rna47;Dbxref=GeneID:101059918,Genbank:NM_001282484.1,HGNC:HGNC:44407;Note=The RefSeq transcript has 14 substitutions%2C 2 non-frameshifting indels compared to this genomic sequence;exception=annotated by transcript or proteomic data;gbkey=mRNA;gene=GOLGA8R;product=golgin A8 family member R;transcript_id=gi|542133112
LBLP01000350.1	BestRefSeq	CDS	131571	131618	.	+	0	ID=cds19;Parent=rna46;Dbxref=GeneID:643699,Genbank:NP_001269423.1,HGNC:HGNC:44405;Name=NP_001269423.1;Note=The RefSeq protein has 6 substitutions compared to this genomic sequence;exception=annotated by transcript or proteomic data;gbkey=CDS;gene=GOLGA8N;product=golgin A8 family%2C member N;protein_id=NP_001269423.1
LBLP01000350.1	BestRefSeq	CDS	133284	133403	.	+	0	ID=cds19;Parent=rna46;Dbxref=GeneID:643699,Genbank:NP_001269423.1,HGNC:HGNC:44405;Name=NP_001269423.1;Note=The RefSeq protein has 6 substitutions compared to this genomic sequence;exception=annotated by transcript or proteomic data;gbkey=CDS;gene=GOLGA8N;product=golgin A8 family%2C member N;protein_id=NP_001269423.1
LBLP01000350.1	BestRefSeq	CDS	134294	134353	.	+	0	ID=cds19;Parent=rna46;Dbxref=GeneID:643699,Genbank:NP_001269423.1,HGNC:HGNC:44405;Name=NP_001269423.1;Note=The RefSeq protein has 6 substitutions compared to this genomic sequence;exception=annotated by transcript or proteomic data;gbkey=CDS;gene=GOLGA8N;product=golgin A8 family%2C member N;protein_id=NP_001269423.1
LBLP01000350.1	BestRefSeq	CDS	134535	134615	.	+	0	ID=cds19;Parent=rna46;Dbxref=GeneID:643699,Genbank:NP_001269423.1,HGNC:HGNC:44405;Name=NP_001269423.1;Note=The RefSeq protein has 6 substitutions compared to this genomic sequence;exception=annotated by transcript or proteomic data;gbkey=CDS;gene=GOLGA8N;product=golgin A8 family%2C member N;protein_id=NP_001269423.1
LBLP01000350.1	BestRefSeq	CDS	135467	135505	.	+	0	ID=cds19;Parent=rna46;Dbxref=GeneID:643699,Genbank:NP_001269423.1,HGNC:HGNC:44405;Name=NP_001269423.1;Note=The RefSeq protein has 6 substitutions compared to this genomic sequence;exception=annotated by transcript or proteomic data;gbkey=CDS;gene=GOLGA8N;product=golgin A8 family%2C member N;protein_id=NP_001269423.1
LBLP01000350.1	BestRefSeq	CDS	135768	135815	.	+	0	ID=cds19;Parent=rna46;Dbxref=GeneID:643699,Genbank:NP_001269423.1,HGNC:HGNC:44405;Name=NP_001269423.1;Note=The RefSeq protein has 6 substitutions compared to this genomic sequence;exception=annotated by transcript or proteomic data;gbkey=CDS;gene=GOLGA8N;product=golgin A8 family%2C member N;protein_id=NP_001269423.1
LBLP01000350.1	BestRefSeq	CDS	135904	135988	.	+	0	ID=cds19;Parent=rna46;Dbxref=GeneID:643699,Genbank:NP_001269423.1,HGNC:HGNC:44405;Name=NP_001269423.1;Note=The RefSeq protein has 6 substitutions compared to this genomic sequence;exception=annotated by transcript or proteomic data;gbkey=CDS;gene=GOLGA8N;product=golgin A8 family%2C member N;protein_id=NP_001269423.1
LBLP01000350.1	BestRefSeq	CDS	136084	136193	.	+	2	ID=cds19;Parent=rna46;Dbxref=GeneID:643699,Genbank:NP_001269423.1,HGNC:HGNC:44405;Name=NP_001269423.1;Note=The RefSeq protein has 6 substitutions compared to this genomic sequence;exception=annotated by transcript or proteomic data;gbkey=CDS;gene=GOLGA8N;product=golgin A8 family%2C member N;protein_id=NP_001269423.1
LBLP01000350.1	BestRefSeq	CDS	137250	137336	.	+	0	ID=cds19;Parent=rna46;Dbxref=GeneID:643699,Genbank:NP_001269423.1,HGNC:HGNC:44405;Name=NP_001269423.1;Note=The RefSeq protein has 6 substitutions compared to this genomic sequence;exception=annotated by transcript or proteomic data;gbkey=CDS;gene=GOLGA8N;product=golgin A8 family%2C member N;protein_id=NP_001269423.1
LBLP01000350.1	BestRefSeq	CDS	137443	137550	.	+	0	ID=cds19;Parent=rna46;Dbxref=GeneID:643699,Genbank:NP_001269423.1,HGNC:HGNC:44405;Name=NP_001269423.1;Note=The RefSeq protein has 6 substitutions compared to this genomic sequence;exception=annotated by transcript or proteomic data;gbkey=CDS;gene=GOLGA8N;product=golgin A8 family%2C member N;protein_id=NP_001269423.1
LBLP01000350.1	BestRefSeq	CDS	137746	137833	.	+	0	ID=cds19;Parent=rna46;Dbxref=GeneID:643699,Genbank:NP_001269423.1,HGNC:HGNC:44405;Name=NP_001269423.1;Note=The RefSeq protein has 6 substitutions compared to this genomic sequence;exception=annotated by transcript or proteomic data;gbkey=CDS;gene=GOLGA8N;product=golgin A8 family%2C member N;protein_id=NP_001269423.1
LBLP01000350.1	BestRefSeq	CDS	138211	138467	.	+	2	ID=cds19;Parent=rna46;Dbxref=GeneID:643699,Genbank:NP_001269423.1,HGNC:HGNC:44405;Name=NP_001269423.1;Note=The RefSeq protein has 6 substitutions compared to this genomic sequence;exception=annotated by transcript or proteomic data;gbkey=CDS;gene=GOLGA8N;product=golgin A8 family%2C member N;protein_id=NP_001269423.1
LBLP01000350.1	BestRefSeq	CDS	138723	138791	.	+	0	ID=cds19;Parent=rna46;Dbxref=GeneID:643699,Genbank:NP_001269423.1,HGNC:HGNC:44405;Name=NP_001269423.1;Note=The RefSeq protein has 6 substitutions compared to this genomic sequence;exception=annotated by transcript or proteomic data;gbkey=CDS;gene=GOLGA8N;product=golgin A8 family%2C member N;protein_id=NP_001269423.1
LBLP01000350.1	BestRefSeq	CDS	140037	140112	.	+	0	ID=cds19;Parent=rna46;Dbxref=GeneID:643699,Genbank:NP_001269423.1,HGNC:HGNC:44405;Name=NP_001269423.1;Note=The RefSeq protein has 6 substitutions compared to this genomic sequence;exception=annotated by transcript or proteomic data;gbkey=CDS;gene=GOLGA8N;product=golgin A8 family%2C member N;protein_id=NP_001269423.1
LBLP01000350.1	BestRefSeq	CDS	140544	140635	.	+	2	ID=cds19;Parent=rna46;Dbxref=GeneID:643699,Genbank:NP_001269423.1,HGNC:HGNC:44405;Name=NP_001269423.1;Note=The RefSeq protein has 6 substitutions compared to this genomic sequence;exception=annotated by transcript or proteomic data;gbkey=CDS;gene=GOLGA8N;product=golgin A8 family%2C member N;protein_id=NP_001269423.1
LBLP01000350.1	BestRefSeq	CDS	141210	141310	.	+	0	ID=cds19;Parent=rna46;Dbxref=GeneID:643699,Genbank:NP_001269423.1,HGNC:HGNC:44405;Name=NP_001269423.1;Note=The RefSeq protein has 6 substitutions compared to this genomic sequence;exception=annotated by transcript or proteomic data;gbkey=CDS;gene=GOLGA8N;product=golgin A8 family%2C member N;protein_id=NP_001269423.1
LBLP01000350.1	BestRefSeq	CDS	141393	141490	.	+	1	ID=cds19;Parent=rna46;Dbxref=GeneID:643699,Genbank:NP_001269423.1,HGNC:HGNC:44405;Name=NP_001269423.1;Note=The RefSeq protein has 6 substitutions compared to this genomic sequence;exception=annotated by transcript or proteomic data;gbkey=CDS;gene=GOLGA8N;product=golgin A8 family%2C member N;protein_id=NP_001269423.1
LBLP01000350.1	BestRefSeq	CDS	141586	141741	.	+	2	ID=cds19;Parent=rna46;Dbxref=GeneID:643699,Genbank:NP_001269423.1,HGNC:HGNC:44405;Name=NP_001269423.1;Note=The RefSeq protein has 6 substitutions compared to this genomic sequence;exception=annotated by transcript or proteomic data;gbkey=CDS;gene=GOLGA8N;product=golgin A8 family%2C member N;protein_id=NP_001269423.1
LBLP01000350.1	BestRefSeq	CDS	141827	142002	.	+	2	ID=cds19;Parent=rna46;Dbxref=GeneID:643699,Genbank:NP_001269423.1,HGNC:HGNC:44405;Name=NP_001269423.1;Note=The RefSeq protein has 6 substitutions compared to this genomic sequence;exception=annotated by transcript or proteomic data;gbkey=CDS;gene=GOLGA8N;product=golgin A8 family%2C member N;protein_id=NP_001269423.1
LBLP01000350.1	BestRefSeq	CDS	131571	131618	.	+	0	ID=cds20;Parent=rna47;Dbxref=GeneID:101059918,Genbank:NP_001269413.1,HGNC:HGNC:44407;Name=NP_001269413.1;Note=The RefSeq protein has 7 substitutions%2C 1 non-frameshifting indel compared to this genomic sequence;exception=annotated by transcript or proteomic data;gbkey=CDS;gene=GOLGA8R;product=golgin subfamily A member 8R;protein_id=NP_001269413.1
LBLP01000350.1	BestRefSeq	CDS	133284	133403	.	+	0	ID=cds20;Parent=rna47;Dbxref=GeneID:101059918,Genbank:NP_001269413.1,HGNC:HGNC:44407;Name=NP_001269413.1;Note=The RefSeq protein has 7 substitutions%2C 1 non-frameshifting indel compared to this genomic sequence;exception=annotated by transcript or proteomic data;gbkey=CDS;gene=GOLGA8R;product=golgin subfamily A member 8R;protein_id=NP_001269413.1
LBLP01000350.1	BestRefSeq	CDS	134294	134353	.	+	0	ID=cds20;Parent=rna47;Dbxref=GeneID:101059918,Genbank:NP_001269413.1,HGNC:HGNC:44407;Name=NP_001269413.1;Note=The RefSeq protein has 7 substitutions%2C 1 non-frameshifting indel compared to this genomic sequence;exception=annotated by transcript or proteomic data;gbkey=CDS;gene=GOLGA8R;product=golgin subfamily A member 8R;protein_id=NP_001269413.1
LBLP01000350.1	BestRefSeq	CDS	134535	134615	.	+	0	ID=cds20;Parent=rna47;Dbxref=GeneID:101059918,Genbank:NP_001269413.1,HGNC:HGNC:44407;Name=NP_001269413.1;Note=The RefSeq protein has 7 substitutions%2C 1 non-frameshifting indel compared to this genomic sequence;exception=annotated by transcript or proteomic data;gbkey=CDS;gene=GOLGA8R;product=golgin subfamily A member 8R;protein_id=NP_001269413.1
LBLP01000350.1	BestRefSeq	CDS	135467	135505	.	+	0	ID=cds20;Parent=rna47;Dbxref=GeneID:101059918,Genbank:NP_001269413.1,HGNC:HGNC:44407;Name=NP_001269413.1;Note=The RefSeq protein has 7 substitutions%2C 1 non-frameshifting indel compared to this genomic sequence;exception=annotated by transcript or proteomic data;gbkey=CDS;gene=GOLGA8R;product=golgin subfamily A member 8R;protein_id=NP_001269413.1
LBLP01000350.1	BestRefSeq	CDS	135768	135815	.	+	0	ID=cds20;Parent=rna47;Dbxref=GeneID:101059918,Genbank:NP_001269413.1,HGNC:HGNC:44407;Name=NP_001269413.1;Note=The RefSeq protein has 7 substitutions%2C 1 non-frameshifting indel compared to this genomic sequence;exception=annotated by transcript or proteomic data;gbkey=CDS;gene=GOLGA8R;product=golgin subfamily A member 8R;protein_id=NP_001269413.1
LBLP01000350.1	BestRefSeq	CDS	135904	135988	.	+	0	ID=cds20;Parent=rna47;Dbxref=GeneID:101059918,Genbank:NP_001269413.1,HGNC:HGNC:44407;Name=NP_001269413.1;Note=The RefSeq protein has 7 substitutions%2C 1 non-frameshifting indel compared to this genomic sequence;exception=annotated by transcript or proteomic data;gbkey=CDS;gene=GOLGA8R;product=golgin subfamily A member 8R;protein_id=NP_001269413.1
LBLP01000350.1	BestRefSeq	CDS	136084	136193	.	+	2	ID=cds20;Parent=rna47;Dbxref=GeneID:101059918,Genbank:NP_001269413.1,HGNC:HGNC:44407;Name=NP_001269413.1;Note=The RefSeq protein has 7 substitutions%2C 1 non-frameshifting indel compared to this genomic sequence;exception=annotated by transcript or proteomic data;gbkey=CDS;gene=GOLGA8R;product=golgin subfamily A member 8R;protein_id=NP_001269413.1
LBLP01000350.1	BestRefSeq	CDS	137250	137336	.	+	0	ID=cds20;Parent=rna47;Dbxref=GeneID:101059918,Genbank:NP_001269413.1,HGNC:HGNC:44407;Name=NP_001269413.1;Note=The RefSeq protein has 7 substitutions%2C 1 non-frameshifting indel compared to this genomic sequence;exception=annotated by transcript or proteomic data;gbkey=CDS;gene=GOLGA8R;product=golgin subfamily A member 8R;protein_id=NP_001269413.1
LBLP01000350.1	BestRefSeq	CDS	137443	137550	.	+	0	ID=cds20;Parent=rna47;Dbxref=GeneID:101059918,Genbank:NP_001269413.1,HGNC:HGNC:44407;Name=NP_001269413.1;Note=The RefSeq protein has 7 substitutions%2C 1 non-frameshifting indel compared to this genomic sequence;exception=annotated by transcript or proteomic data;gbkey=CDS;gene=GOLGA8R;product=golgin subfamily A member 8R;protein_id=NP_001269413.1
LBLP01000350.1	BestRefSeq	CDS	137746	137833	.	+	0	ID=cds20;Parent=rna47;Dbxref=GeneID:101059918,Genbank:NP_001269413.1,HGNC:HGNC:44407;Name=NP_001269413.1;Note=The RefSeq protein has 7 substitutions%2C 1 non-frameshifting indel compared to this genomic sequence;exception=annotated by transcript or proteomic data;gbkey=CDS;gene=GOLGA8R;product=golgin subfamily A member 8R;protein_id=NP_001269413.1
LBLP01000350.1	BestRefSeq	CDS	138211	138467	.	+	2	ID=cds20;Parent=rna47;Dbxref=GeneID:101059918,Genbank:NP_001269413.1,HGNC:HGNC:44407;Name=NP_001269413.1;Note=The RefSeq protein has 7 substitutions%2C 1 non-frameshifting indel compared to this genomic sequence;exception=annotated by transcript or proteomic data;gbkey=CDS;gene=GOLGA8R;product=golgin subfamily A member 8R;protein_id=NP_001269413.1
LBLP01000350.1	BestRefSeq	CDS	138723	138791	.	+	0	ID=cds20;Parent=rna47;Dbxref=GeneID:101059918,Genbank:NP_001269413.1,HGNC:HGNC:44407;Name=NP_001269413.1;Note=The RefSeq protein has 7 substitutions%2C 1 non-frameshifting indel compared to this genomic sequence;exception=annotated by transcript or proteomic data;gbkey=CDS;gene=GOLGA8R;product=golgin subfamily A member 8R;protein_id=NP_001269413.1
LBLP01000350.1	BestRefSeq	CDS	140037	140112	.	+	0	ID=cds20;Parent=rna47;Dbxref=GeneID:101059918,Genbank:NP_001269413.1,HGNC:HGNC:44407;Name=NP_001269413.1;Note=The RefSeq protein has 7 substitutions%2C 1 non-frameshifting indel compared to this genomic sequence;exception=annotated by transcript or proteomic data;gbkey=CDS;gene=GOLGA8R;product=golgin subfamily A member 8R;protein_id=NP_001269413.1
LBLP01000350.1	BestRefSeq	CDS	140544	140635	.	+	2	ID=cds20;Parent=rna47;Dbxref=GeneID:101059918,Genbank:NP_001269413.1,HGNC:HGNC:44407;Name=NP_001269413.1;Note=The RefSeq protein has 7 substitutions%2C 1 non-frameshifting indel compared to this genomic sequence;exception=annotated by transcript or proteomic data;gbkey=CDS;gene=GOLGA8R;product=golgin subfamily A member 8R;protein_id=NP_001269413.1
LBLP01000350.1	BestRefSeq	CDS	141210	141310	.	+	0	ID=cds20;Parent=rna47;Dbxref=GeneID:101059918,Genbank:NP_001269413.1,HGNC:HGNC:44407;Name=NP_001269413.1;Note=The RefSeq protein has 7 substitutions%2C 1 non-frameshifting indel compared to this genomic sequence;exception=annotated by transcript or proteomic data;gbkey=CDS;gene=GOLGA8R;product=golgin subfamily A member 8R;protein_id=NP_001269413.1
LBLP01000350.1	BestRefSeq	CDS	141393	141490	.	+	1	ID=cds20;Parent=rna47;Dbxref=GeneID:101059918,Genbank:NP_001269413.1,HGNC:HGNC:44407;Name=NP_001269413.1;Note=The RefSeq protein has 7 substitutions%2C 1 non-frameshifting indel compared to this genomic sequence;exception=annotated by transcript or proteomic data;gbkey=CDS;gene=GOLGA8R;product=golgin subfamily A member 8R;protein_id=NP_001269413.1
LBLP01000350.1	BestRefSeq	CDS	141586	141741	.	+	2	ID=cds20;Parent=rna47;Dbxref=GeneID:101059918,Genbank:NP_001269413.1,HGNC:HGNC:44407;Name=NP_001269413.1;Note=The RefSeq protein has 7 substitutions%2C 1 non-frameshifting indel compared to this genomic sequence;exception=annotated by transcript or proteomic data;gbkey=CDS;gene=GOLGA8R;product=golgin subfamily A member 8R;protein_id=NP_001269413.1
LBLP01000350.1	BestRefSeq	CDS	141827	142002	.	+	2	ID=cds20;Parent=rna47;Dbxref=GeneID:101059918,Genbank:NP_001269413.1,HGNC:HGNC:44407;Name=NP_001269413.1;Note=The RefSeq protein has 7 substitutions%2C 1 non-frameshifting indel compared to this genomic sequence;exception=annotated by transcript or proteomic data;gbkey=CDS;gene=GOLGA8R;product=golgin subfamily A member 8R;protein_id=NP_001269413.1
###
LBLP01000350.1	BestRefSeq	gene	1978424	2036684	.	-	.	ID=gene40;Dbxref=GeneID:23015,HGNC:HGNC:31972,MIM:616180;Name=GOLGA8A;description=golgin A8 family member A;gbkey=Gene;gene=GOLGA8A;gene_synonym=GM88
LBLP01000350.1	BestRefSeq	gene	1978424	2036677	.	-	.	ID=gene41;Dbxref=GeneID:440270,HGNC:HGNC:31973,MIM:609619;Name=GOLGA8B;description=golgin A8 family member B;gbkey=Gene;gene=GOLGA8B;gene_synonym=GOLGA5
LBLP01000350.1	BestRefSeq	mRNA	1978424	1989125	.	-	.	ID=rna48;Parent=gene40;Dbxref=GeneID:23015,Genbank:NM_181077.3,HGNC:HGNC:31972,MIM:616180;Name=gi|225703126;Note=The RefSeq transcript has 9 substitutions compared to this genomic sequence;exception=annotated by transcript or proteomic data;gbkey=mRNA;gene=GOLGA8A;product=golgin A8 family member A%2C transcript variant 1;transcript_id=gi|225703126
LBLP01000350.1	BestRefSeq	exon	1988969	1989125	.	-	.	ID=id303;Parent=rna48;Dbxref=GeneID:23015,Genbank:NM_181077.3,HGNC:HGNC:31972,MIM:616180;Note=The RefSeq transcript has 9 substitutions compared to this genomic sequence;exception=annotated by transcript or proteomic data;gbkey=mRNA;gene=GOLGA8A;product=golgin A8 family member A%2C transcript variant 1;transcript_id=gi|225703126
LBLP01000350.1	BestRefSeq	exon	1987158	1987277	.	-	.	ID=id304;Parent=rna48;Dbxref=GeneID:23015,Genbank:NM_181077.3,HGNC:HGNC:31972,MIM:616180;Note=The RefSeq transcript has 9 substitutions compared to this genomic sequence;exception=annotated by transcript or proteomic data;gbkey=mRNA;gene=GOLGA8A;product=golgin A8 family member A%2C transcript variant 1;transcript_id=gi|225703126
LBLP01000350.1	BestRefSeq	exon	1985950	1986066	.	-	.	ID=id305;Parent=rna48;Dbxref=GeneID:23015,Genbank:NM_181077.3,HGNC:HGNC:31972,MIM:616180;Note=The RefSeq transcript has 9 substitutions compared to this genomic sequence;exception=annotated by transcript or proteomic data;gbkey=mRNA;gene=GOLGA8A;product=golgin A8 family member A%2C transcript variant 1;transcript_id=gi|225703126
LBLP01000350.1	BestRefSeq	exon	1985094	1985132	.	-	.	ID=id306;Parent=rna48;Dbxref=GeneID:23015,Genbank:NM_181077.3,HGNC:HGNC:31972,MIM:616180;Note=The RefSeq transcript has 9 substitutions compared to this genomic sequence;exception=annotated by transcript or proteomic data;gbkey=mRNA;gene=GOLGA8A;product=golgin A8 family member A%2C transcript variant 1;transcript_id=gi|225703126
LBLP01000350.1	BestRefSeq	exon	1984781	1984828	.	-	.	ID=id307;Parent=rna48;Dbxref=GeneID:23015,Genbank:NM_181077.3,HGNC:HGNC:31972,MIM:616180;Note=The RefSeq transcript has 9 substitutions compared to this genomic sequence;exception=annotated by transcript or proteomic data;gbkey=mRNA;gene=GOLGA8A;product=golgin A8 family member A%2C transcript variant 1;transcript_id=gi|225703126
LBLP01000350.1	BestRefSeq	exon	1984608	1984692	.	-	.	ID=id308;Parent=rna48;Dbxref=GeneID:23015,Genbank:NM_181077.3,HGNC:HGNC:31972,MIM:616180;Note=The RefSeq transcript has 9 substitutions compared to this genomic sequence;exception=annotated by transcript or proteomic data;gbkey=mRNA;gene=GOLGA8A;product=golgin A8 family member A%2C transcript variant 1;transcript_id=gi|225703126
LBLP01000350.1	BestRefSeq	exon	1984402	1984511	.	-	.	ID=id309;Parent=rna48;Dbxref=GeneID:23015,Genbank:NM_181077.3,HGNC:HGNC:31972,MIM:616180;Note=The RefSeq transcript has 9 substitutions compared to this genomic sequence;exception=annotated by transcript or proteomic data;gbkey=mRNA;gene=GOLGA8A;product=golgin A8 family member A%2C transcript variant 1;transcript_id=gi|225703126
LBLP01000350.1	BestRefSeq	exon	1983317	1983403	.	-	.	ID=id310;Parent=rna48;Dbxref=GeneID:23015,Genbank:NM_181077.3,HGNC:HGNC:31972,MIM:616180;Note=The RefSeq transcript has 9 substitutions compared to this genomic sequence;exception=annotated by transcript or proteomic data;gbkey=mRNA;gene=GOLGA8A;product=golgin A8 family member A%2C transcript variant 1;transcript_id=gi|225703126
LBLP01000350.1	BestRefSeq	exon	1983102	1983209	.	-	.	ID=id311;Parent=rna48;Dbxref=GeneID:23015,Genbank:NM_181077.3,HGNC:HGNC:31972,MIM:616180;Note=The RefSeq transcript has 9 substitutions compared to this genomic sequence;exception=annotated by transcript or proteomic data;gbkey=mRNA;gene=GOLGA8A;product=golgin A8 family member A%2C transcript variant 1;transcript_id=gi|225703126
LBLP01000350.1	BestRefSeq	exon	1982797	1982884	.	-	.	ID=id312;Parent=rna48;Dbxref=GeneID:23015,Genbank:NM_181077.3,HGNC:HGNC:31972,MIM:616180;Note=The RefSeq transcript has 9 substitutions compared to this genomic sequence;exception=annotated by transcript or proteomic data;gbkey=mRNA;gene=GOLGA8A;product=golgin A8 family member A%2C transcript variant 1;transcript_id=gi|225703126
LBLP01000350.1	BestRefSeq	exon	1982153	1982409	.	-	.	ID=id313;Parent=rna48;Dbxref=GeneID:23015,Genbank:NM_181077.3,HGNC:HGNC:31972,MIM:616180;Note=The RefSeq transcript has 9 substitutions compared to this genomic sequence;exception=annotated by transcript or proteomic data;gbkey=mRNA;gene=GOLGA8A;product=golgin A8 family member A%2C transcript variant 1;transcript_id=gi|225703126
LBLP01000350.1	BestRefSeq	exon	1981742	1981885	.	-	.	ID=id314;Parent=rna48;Dbxref=GeneID:23015,Genbank:NM_181077.3,HGNC:HGNC:31972,MIM:616180;Note=The RefSeq transcript has 9 substitutions compared to this genomic sequence;exception=annotated by transcript or proteomic data;gbkey=mRNA;gene=GOLGA8A;product=golgin A8 family member A%2C transcript variant 1;transcript_id=gi|225703126
LBLP01000350.1	BestRefSeq	exon	1981507	1981607	.	-	.	ID=id315;Parent=rna48;Dbxref=GeneID:23015,Genbank:NM_181077.3,HGNC:HGNC:31972,MIM:616180;Note=The RefSeq transcript has 9 substitutions compared to this genomic sequence;exception=annotated by transcript or proteomic data;gbkey=mRNA;gene=GOLGA8A;product=golgin A8 family member A%2C transcript variant 1;transcript_id=gi|225703126
LBLP01000350.1	BestRefSeq	exon	1981324	1981424	.	-	.	ID=id316;Parent=rna48;Dbxref=GeneID:23015,Genbank:NM_181077.3,HGNC:HGNC:31972,MIM:616180;Note=The RefSeq transcript has 9 substitutions compared to this genomic sequence;exception=annotated by transcript or proteomic data;gbkey=mRNA;gene=GOLGA8A;product=golgin A8 family member A%2C transcript variant 1;transcript_id=gi|225703126
LBLP01000350.1	BestRefSeq	exon	1981057	1981212	.	-	.	ID=id317;Parent=rna48;Dbxref=GeneID:23015,Genbank:NM_181077.3,HGNC:HGNC:31972,MIM:616180;Note=The RefSeq transcript has 9 substitutions compared to this genomic sequence;exception=annotated by transcript or proteomic data;gbkey=mRNA;gene=GOLGA8A;product=golgin A8 family member A%2C transcript variant 1;transcript_id=gi|225703126
LBLP01000350.1	BestRefSeq	exon	1978424	1980969	.	-	.	ID=id318;Parent=rna48;Dbxref=GeneID:23015,Genbank:NM_181077.3,HGNC:HGNC:31972,MIM:616180;Note=The RefSeq transcript has 9 substitutions compared to this genomic sequence;exception=annotated by transcript or proteomic data;gbkey=mRNA;gene=GOLGA8A;product=golgin A8 family member A%2C transcript variant 1;transcript_id=gi|225703126
LBLP01000350.1	BestRefSeq	mRNA	1978424	1989125	.	-	.	ID=rna49;Parent=gene41;Dbxref=GeneID:440270,Genbank:NM_001023567.4,HGNC:HGNC:31973,MIM:609619;Name=gi|225703131;Note=The RefSeq transcript has 63 substitutions%2C 4 non-frameshifting indels compared to this genomic sequence;exception=annotated by transcript or proteomic data;gbkey=mRNA;gene=GOLGA8B;product=golgin A8 family member B%2C transcript variant 1;transcript_id=gi|225703131
LBLP01000350.1	BestRefSeq	exon	1988969	1989125	.	-	.	ID=id319;Parent=rna49;Dbxref=GeneID:440270,Genbank:NM_001023567.4,HGNC:HGNC:31973,MIM:609619;Note=The RefSeq transcript has 63 substitutions%2C 4 non-frameshifting indels compared to this genomic sequence;exception=annotated by transcript or proteomic data;gbkey=mRNA;gene=GOLGA8B;product=golgin A8 family member B%2C transcript variant 1;transcript_id=gi|225703131
LBLP01000350.1	BestRefSeq	exon	1987158	1987277	.	-	.	ID=id320;Parent=rna49;Dbxref=GeneID:440270,Genbank:NM_001023567.4,HGNC:HGNC:31973,MIM:609619;Note=The RefSeq transcript has 63 substitutions%2C 4 non-frameshifting indels compared to this genomic sequence;exception=annotated by transcript or proteomic data;gbkey=mRNA;gene=GOLGA8B;product=golgin A8 family member B%2C transcript variant 1;transcript_id=gi|225703131
LBLP01000350.1	BestRefSeq	exon	1985950	1986066	.	-	.	ID=id321;Parent=rna49;Dbxref=GeneID:440270,Genbank:NM_001023567.4,HGNC:HGNC:31973,MIM:609619;Note=The RefSeq transcript has 63 substitutions%2C 4 non-frameshifting indels compared to this genomic sequence;exception=annotated by transcript or proteomic data;gbkey=mRNA;gene=GOLGA8B;product=golgin A8 family member B%2C transcript variant 1;transcript_id=gi|225703131
LBLP01000350.1	BestRefSeq	exon	1985094	1985132	.	-	.	ID=id322;Parent=rna49;Dbxref=GeneID:440270,Genbank:NM_001023567.4,HGNC:HGNC:31973,MIM:609619;Note=The RefSeq transcript has 63 substitutions%2C 4 non-frameshifting indels compared to this genomic sequence;exception=annotated by transcript or proteomic data;gbkey=mRNA;gene=GOLGA8B;product=golgin A8 family member B%2C transcript variant 1;transcript_id=gi|225703131
LBLP01000350.1	BestRefSeq	exon	1984781	1984828	.	-	.	ID=id323;Parent=rna49;Dbxref=GeneID:440270,Genbank:NM_001023567.4,HGNC:HGNC:31973,MIM:609619;Note=The RefSeq transcript has 63 substitutions%2C 4 non-frameshifting indels compared to this genomic sequence;exception=annotated by transcript or proteomic data;gbkey=mRNA;gene=GOLGA8B;product=golgin A8 family member B%2C transcript variant 1;transcript_id=gi|225703131
LBLP01000350.1	BestRefSeq	exon	1984608	1984692	.	-	.	ID=id324;Parent=rna49;Dbxref=GeneID:440270,Genbank:NM_001023567.4,HGNC:HGNC:31973,MIM:609619;Note=The RefSeq transcript has 63 substitutions%2C 4 non-frameshifting indels compared to this genomic sequence;exception=annotated by transcript or proteomic data;gbkey=mRNA;gene=GOLGA8B;product=golgin A8 family member B%2C transcript variant 1;transcript_id=gi|225703131
LBLP01000350.1	BestRefSeq	exon	1984402	1984511	.	-	.	ID=id325;Parent=rna49;Dbxref=GeneID:440270,Genbank:NM_001023567.4,HGNC:HGNC:31973,MIM:609619;Note=The RefSeq transcript has 63 substitutions%2C 4 non-frameshifting indels compared to this genomic sequence;exception=annotated by transcript or proteomic data;gbkey=mRNA;gene=GOLGA8B;product=golgin A8 family member B%2C transcript variant 1;transcript_id=gi|225703131
LBLP01000350.1	BestRefSeq	exon	1983317	1983403	.	-	.	ID=id326;Parent=rna49;Dbxref=GeneID:440270,Genbank:NM_001023567.4,HGNC:HGNC:31973,MIM:609619;Note=The RefSeq transcript has 63 substitutions%2C 4 non-frameshifting indels compared to this genomic sequence;exception=annotated by transcript or proteomic data;gbkey=mRNA;gene=GOLGA8B;product=golgin A8 family member B%2C transcript variant 1;transcript_id=gi|225703131
LBLP01000350.1	BestRefSeq	exon	1983102	1983209	.	-	.	ID=id327;Parent=rna49;Dbxref=GeneID:440270,Genbank:NM_001023567.4,HGNC:HGNC:31973,MIM:609619;Note=The RefSeq transcript has 63 substitutions%2C 4 non-frameshifting indels compared to this genomic sequence;exception=annotated by transcript or proteomic data;gbkey=mRNA;gene=GOLGA8B;product=golgin A8 family member B%2C transcript variant 1;transcript_id=gi|225703131
LBLP01000350.1	BestRefSeq	exon	1982797	1982884	.	-	.	ID=id328;Parent=rna49;Dbxref=GeneID:440270,Genbank:NM_001023567.4,HGNC:HGNC:31973,MIM:609619;Note=The RefSeq transcript has 63 substitutions%2C 4 non-frameshifting indels compared to this genomic sequence;exception=annotated by transcript or proteomic data;gbkey=mRNA;gene=GOLGA8B;product=golgin A8 family member B%2C transcript variant 1;transcript_id=gi|225703131
LBLP01000350.1	BestRefSeq	exon	1982153	1982409	.	-	.	ID=id329;Parent=rna49;Dbxref=GeneID:440270,Genbank:NM_001023567.4,HGNC:HGNC:31973,MIM:609619;Note=The RefSeq transcript has 63 substitutions%2C 4 non-frameshifting indels compared to this genomic sequence;exception=annotated by transcript or proteomic data;gbkey=mRNA;gene=GOLGA8B;product=golgin A8 family member B%2C transcript variant 1;transcript_id=gi|225703131
LBLP01000350.1	BestRefSeq	exon	1981742	1981885	.	-	.	ID=id330;Parent=rna49;Dbxref=GeneID:440270,Genbank:NM_001023567.4,HGNC:HGNC:31973,MIM:609619;Note=The RefSeq transcript has 63 substitutions%2C 4 non-frameshifting indels compared to this genomic sequence;exception=annotated by transcript or proteomic data;gbkey=mRNA;gene=GOLGA8B;product=golgin A8 family member B%2C transcript variant 1;transcript_id=gi|225703131
LBLP01000350.1	BestRefSeq	exon	1981507	1981607	.	-	.	ID=id331;Parent=rna49;Dbxref=GeneID:440270,Genbank:NM_001023567.4,HGNC:HGNC:31973,MIM:609619;Note=The RefSeq transcript has 63 substitutions%2C 4 non-frameshifting indels compared to this genomic sequence;exception=annotated by transcript or proteomic data;gbkey=mRNA;gene=GOLGA8B;product=golgin A8 family member B%2C transcript variant 1;transcript_id=gi|225703131
LBLP01000350.1	BestRefSeq	exon	1981324	1981424	.	-	.	ID=id332;Parent=rna49;Dbxref=GeneID:440270,Genbank:NM_001023567.4,HGNC:HGNC:31973,MIM:609619;Note=The RefSeq transcript has 63 substitutions%2C 4 non-frameshifting indels compared to this genomic sequence;exception=annotated by transcript or proteomic data;gbkey=mRNA;gene=GOLGA8B;product=golgin A8 family member B%2C transcript variant 1;transcript_id=gi|225703131
LBLP01000350.1	BestRefSeq	exon	1981057	1981212	.	-	.	ID=id333;Parent=rna49;Dbxref=GeneID:440270,Genbank:NM_001023567.4,HGNC:HGNC:31973,MIM:609619;Note=The RefSeq transcript has 63 substitutions%2C 4 non-frameshifting indels compared to this genomic sequence;exception=annotated by transcript or proteomic data;gbkey=mRNA;gene=GOLGA8B;product=golgin A8 family member B%2C transcript variant 1;transcript_id=gi|225703131
LBLP01000350.1	BestRefSeq	exon	1978424	1980969	.	-	.	ID=id334;Parent=rna49;Dbxref=GeneID:440270,Genbank:NM_001023567.4,HGNC:HGNC:31973,MIM:609619;Note=The RefSeq transcript has 63 substitutions%2C 4 non-frameshifting indels compared to this genomic sequence;exception=annotated by transcript or proteomic data;gbkey=mRNA;gene=GOLGA8B;product=golgin A8 family member B%2C transcript variant 1;transcript_id=gi|225703131
LBLP01000350.1	BestRefSeq	CDS	1988969	1989016	.	-	0	ID=cds21;Parent=rna49;Dbxref=GeneID:440270,Genbank:NP_001018861.3,HGNC:HGNC:31973,MIM:609619;Name=NP_001018861.3;Note=The RefSeq protein has 5 substitutions compared to this genomic sequence;exception=annotated by transcript or proteomic data;gbkey=CDS;gene=GOLGA8B;product=golgin subfamily A member 8B;protein_id=NP_001018861.3
LBLP01000350.1	BestRefSeq	CDS	1987158	1987277	.	-	0	ID=cds21;Parent=rna49;Dbxref=GeneID:440270,Genbank:NP_001018861.3,HGNC:HGNC:31973,MIM:609619;Name=NP_001018861.3;Note=The RefSeq protein has 5 substitutions compared to this genomic sequence;exception=annotated by transcript or proteomic data;gbkey=CDS;gene=GOLGA8B;product=golgin subfamily A member 8B;protein_id=NP_001018861.3
LBLP01000350.1	BestRefSeq	CDS	1985950	1986066	.	-	0	ID=cds21;Parent=rna49;Dbxref=GeneID:440270,Genbank:NP_001018861.3,HGNC:HGNC:31973,MIM:609619;Name=NP_001018861.3;Note=The RefSeq protein has 5 substitutions compared to this genomic sequence;exception=annotated by transcript or proteomic data;gbkey=CDS;gene=GOLGA8B;product=golgin subfamily A member 8B;protein_id=NP_001018861.3
LBLP01000350.1	BestRefSeq	CDS	1985094	1985132	.	-	0	ID=cds21;Parent=rna49;Dbxref=GeneID:440270,Genbank:NP_001018861.3,HGNC:HGNC:31973,MIM:609619;Name=NP_001018861.3;Note=The RefSeq protein has 5 substitutions compared to this genomic sequence;exception=annotated by transcript or proteomic data;gbkey=CDS;gene=GOLGA8B;product=golgin subfamily A member 8B;protein_id=NP_001018861.3
LBLP01000350.1	BestRefSeq	CDS	1984781	1984828	.	-	0	ID=cds21;Parent=rna49;Dbxref=GeneID:440270,Genbank:NP_001018861.3,HGNC:HGNC:31973,MIM:609619;Name=NP_001018861.3;Note=The RefSeq protein has 5 substitutions compared to this genomic sequence;exception=annotated by transcript or proteomic data;gbkey=CDS;gene=GOLGA8B;product=golgin subfamily A member 8B;protein_id=NP_001018861.3
LBLP01000350.1	BestRefSeq	CDS	1984608	1984692	.	-	0	ID=cds21;Parent=rna49;Dbxref=GeneID:440270,Genbank:NP_001018861.3,HGNC:HGNC:31973,MIM:609619;Name=NP_001018861.3;Note=The RefSeq protein has 5 substitutions compared to this genomic sequence;exception=annotated by transcript or proteomic data;gbkey=CDS;gene=GOLGA8B;product=golgin subfamily A member 8B;protein_id=NP_001018861.3
LBLP01000350.1	BestRefSeq	CDS	1984402	1984511	.	-	2	ID=cds21;Parent=rna49;Dbxref=GeneID:440270,Genbank:NP_001018861.3,HGNC:HGNC:31973,MIM:609619;Name=NP_001018861.3;Note=The RefSeq protein has 5 substitutions compared to this genomic sequence;exception=annotated by transcript or proteomic data;gbkey=CDS;gene=GOLGA8B;product=golgin subfamily A member 8B;protein_id=NP_001018861.3
LBLP01000350.1	BestRefSeq	CDS	1983317	1983403	.	-	0	ID=cds21;Parent=rna49;Dbxref=GeneID:440270,Genbank:NP_001018861.3,HGNC:HGNC:31973,MIM:609619;Name=NP_001018861.3;Note=The RefSeq protein has 5 substitutions compared to this genomic sequence;exception=annotated by transcript or proteomic data;gbkey=CDS;gene=GOLGA8B;product=golgin subfamily A member 8B;protein_id=NP_001018861.3
LBLP01000350.1	BestRefSeq	CDS	1983102	1983209	.	-	0	ID=cds21;Parent=rna49;Dbxref=GeneID:440270,Genbank:NP_001018861.3,HGNC:HGNC:31973,MIM:609619;Name=NP_001018861.3;Note=The RefSeq protein has 5 substitutions compared to this genomic sequence;exception=annotated by transcript or proteomic data;gbkey=CDS;gene=GOLGA8B;product=golgin subfamily A member 8B;protein_id=NP_001018861.3
LBLP01000350.1	BestRefSeq	CDS	1982797	1982884	.	-	0	ID=cds21;Parent=rna49;Dbxref=GeneID:440270,Genbank:NP_001018861.3,HGNC:HGNC:31973,MIM:609619;Name=NP_001018861.3;Note=The RefSeq protein has 5 substitutions compared to this genomic sequence;exception=annotated by transcript or proteomic data;gbkey=CDS;gene=GOLGA8B;product=golgin subfamily A member 8B;protein_id=NP_001018861.3
LBLP01000350.1	BestRefSeq	CDS	1982153	1982409	.	-	2	ID=cds21;Parent=rna49;Dbxref=GeneID:440270,Genbank:NP_001018861.3,HGNC:HGNC:31973,MIM:609619;Name=NP_001018861.3;Note=The RefSeq protein has 5 substitutions compared to this genomic sequence;exception=annotated by transcript or proteomic data;gbkey=CDS;gene=GOLGA8B;product=golgin subfamily A member 8B;protein_id=NP_001018861.3
LBLP01000350.1	BestRefSeq	CDS	1981742	1981885	.	-	0	ID=cds21;Parent=rna49;Dbxref=GeneID:440270,Genbank:NP_001018861.3,HGNC:HGNC:31973,MIM:609619;Name=NP_001018861.3;Note=The RefSeq protein has 5 substitutions compared to this genomic sequence;exception=annotated by transcript or proteomic data;gbkey=CDS;gene=GOLGA8B;product=golgin subfamily A member 8B;protein_id=NP_001018861.3
LBLP01000350.1	BestRefSeq	CDS	1981507	1981607	.	-	0	ID=cds21;Parent=rna49;Dbxref=GeneID:440270,Genbank:NP_001018861.3,HGNC:HGNC:31973,MIM:609619;Name=NP_001018861.3;Note=The RefSeq protein has 5 substitutions compared to this genomic sequence;exception=annotated by transcript or proteomic data;gbkey=CDS;gene=GOLGA8B;product=golgin subfamily A member 8B;protein_id=NP_001018861.3
LBLP01000350.1	BestRefSeq	CDS	1981324	1981424	.	-	1	ID=cds21;Parent=rna49;Dbxref=GeneID:440270,Genbank:NP_001018861.3,HGNC:HGNC:31973,MIM:609619;Name=NP_001018861.3;Note=The RefSeq protein has 5 substitutions compared to this genomic sequence;exception=annotated by transcript or proteomic data;gbkey=CDS;gene=GOLGA8B;product=golgin subfamily A member 8B;protein_id=NP_001018861.3
LBLP01000350.1	BestRefSeq	CDS	1981057	1981212	.	-	2	ID=cds21;Parent=rna49;Dbxref=GeneID:440270,Genbank:NP_001018861.3,HGNC:HGNC:31973,MIM:609619;Name=NP_001018861.3;Note=The RefSeq protein has 5 substitutions compared to this genomic sequence;exception=annotated by transcript or proteomic data;gbkey=CDS;gene=GOLGA8B;product=golgin subfamily A member 8B;protein_id=NP_001018861.3
LBLP01000350.1	BestRefSeq	CDS	1980767	1980969	.	-	2	ID=cds21;Parent=rna49;Dbxref=GeneID:440270,Genbank:NP_001018861.3,HGNC:HGNC:31973,MIM:609619;Name=NP_001018861.3;Note=The RefSeq protein has 5 substitutions compared to this genomic sequence;exception=annotated by transcript or proteomic data;gbkey=CDS;gene=GOLGA8B;product=golgin subfamily A member 8B;protein_id=NP_001018861.3
LBLP01000350.1	BestRefSeq	CDS	1988969	1989016	.	-	0	ID=cds22;Parent=rna48;Dbxref=GeneID:23015,Genbank:NP_851422.1,HGNC:HGNC:31972,MIM:616180;Name=NP_851422.1;Note=The RefSeq protein has 4 substitutions compared to this genomic sequence;exception=annotated by transcript or proteomic data;gbkey=CDS;gene=GOLGA8A;product=golgin subfamily A member 8A;protein_id=NP_851422.1
LBLP01000350.1	BestRefSeq	CDS	1987158	1987277	.	-	0	ID=cds22;Parent=rna48;Dbxref=GeneID:23015,Genbank:NP_851422.1,HGNC:HGNC:31972,MIM:616180;Name=NP_851422.1;Note=The RefSeq protein has 4 substitutions compared to this genomic sequence;exception=annotated by transcript or proteomic data;gbkey=CDS;gene=GOLGA8A;product=golgin subfamily A member 8A;protein_id=NP_851422.1
LBLP01000350.1	BestRefSeq	CDS	1985950	1986066	.	-	0	ID=cds22;Parent=rna48;Dbxref=GeneID:23015,Genbank:NP_851422.1,HGNC:HGNC:31972,MIM:616180;Name=NP_851422.1;Note=The RefSeq protein has 4 substitutions compared to this genomic sequence;exception=annotated by transcript or proteomic data;gbkey=CDS;gene=GOLGA8A;product=golgin subfamily A member 8A;protein_id=NP_851422.1
LBLP01000350.1	BestRefSeq	CDS	1985094	1985132	.	-	0	ID=cds22;Parent=rna48;Dbxref=GeneID:23015,Genbank:NP_851422.1,HGNC:HGNC:31972,MIM:616180;Name=NP_851422.1;Note=The RefSeq protein has 4 substitutions compared to this genomic sequence;exception=annotated by transcript or proteomic data;gbkey=CDS;gene=GOLGA8A;product=golgin subfamily A member 8A;protein_id=NP_851422.1
LBLP01000350.1	BestRefSeq	CDS	1984781	1984828	.	-	0	ID=cds22;Parent=rna48;Dbxref=GeneID:23015,Genbank:NP_851422.1,HGNC:HGNC:31972,MIM:616180;Name=NP_851422.1;Note=The RefSeq protein has 4 substitutions compared to this genomic sequence;exception=annotated by transcript or proteomic data;gbkey=CDS;gene=GOLGA8A;product=golgin subfamily A member 8A;protein_id=NP_851422.1
LBLP01000350.1	BestRefSeq	CDS	1984608	1984692	.	-	0	ID=cds22;Parent=rna48;Dbxref=GeneID:23015,Genbank:NP_851422.1,HGNC:HGNC:31972,MIM:616180;Name=NP_851422.1;Note=The RefSeq protein has 4 substitutions compared to this genomic sequence;exception=annotated by transcript or proteomic data;gbkey=CDS;gene=GOLGA8A;product=golgin subfamily A member 8A;protein_id=NP_851422.1
LBLP01000350.1	BestRefSeq	CDS	1984402	1984511	.	-	2	ID=cds22;Parent=rna48;Dbxref=GeneID:23015,Genbank:NP_851422.1,HGNC:HGNC:31972,MIM:616180;Name=NP_851422.1;Note=The RefSeq protein has 4 substitutions compared to this genomic sequence;exception=annotated by transcript or proteomic data;gbkey=CDS;gene=GOLGA8A;product=golgin subfamily A member 8A;protein_id=NP_851422.1
LBLP01000350.1	BestRefSeq	CDS	1983317	1983403	.	-	0	ID=cds22;Parent=rna48;Dbxref=GeneID:23015,Genbank:NP_851422.1,HGNC:HGNC:31972,MIM:616180;Name=NP_851422.1;Note=The RefSeq protein has 4 substitutions compared to this genomic sequence;exception=annotated by transcript or proteomic data;gbkey=CDS;gene=GOLGA8A;product=golgin subfamily A member 8A;protein_id=NP_851422.1
LBLP01000350.1	BestRefSeq	CDS	1983102	1983209	.	-	0	ID=cds22;Parent=rna48;Dbxref=GeneID:23015,Genbank:NP_851422.1,HGNC:HGNC:31972,MIM:616180;Name=NP_851422.1;Note=The RefSeq protein has 4 substitutions compared to this genomic sequence;exception=annotated by transcript or proteomic data;gbkey=CDS;gene=GOLGA8A;product=golgin subfamily A member 8A;protein_id=NP_851422.1
LBLP01000350.1	BestRefSeq	CDS	1982797	1982884	.	-	0	ID=cds22;Parent=rna48;Dbxref=GeneID:23015,Genbank:NP_851422.1,HGNC:HGNC:31972,MIM:616180;Name=NP_851422.1;Note=The RefSeq protein has 4 substitutions compared to this genomic sequence;exception=annotated by transcript or proteomic data;gbkey=CDS;gene=GOLGA8A;product=golgin subfamily A member 8A;protein_id=NP_851422.1
LBLP01000350.1	BestRefSeq	CDS	1982153	1982409	.	-	2	ID=cds22;Parent=rna48;Dbxref=GeneID:23015,Genbank:NP_851422.1,HGNC:HGNC:31972,MIM:616180;Name=NP_851422.1;Note=The RefSeq protein has 4 substitutions compared to this genomic sequence;exception=annotated by transcript or proteomic data;gbkey=CDS;gene=GOLGA8A;product=golgin subfamily A member 8A;protein_id=NP_851422.1
LBLP01000350.1	BestRefSeq	CDS	1981742	1981885	.	-	0	ID=cds22;Parent=rna48;Dbxref=GeneID:23015,Genbank:NP_851422.1,HGNC:HGNC:31972,MIM:616180;Name=NP_851422.1;Note=The RefSeq protein has 4 substitutions compared to this genomic sequence;exception=annotated by transcript or proteomic data;gbkey=CDS;gene=GOLGA8A;product=golgin subfamily A member 8A;protein_id=NP_851422.1
LBLP01000350.1	BestRefSeq	CDS	1981507	1981607	.	-	0	ID=cds22;Parent=rna48;Dbxref=GeneID:23015,Genbank:NP_851422.1,HGNC:HGNC:31972,MIM:616180;Name=NP_851422.1;Note=The RefSeq protein has 4 substitutions compared to this genomic sequence;exception=annotated by transcript or proteomic data;gbkey=CDS;gene=GOLGA8A;product=golgin subfamily A member 8A;protein_id=NP_851422.1
LBLP01000350.1	BestRefSeq	CDS	1981324	1981424	.	-	1	ID=cds22;Parent=rna48;Dbxref=GeneID:23015,Genbank:NP_851422.1,HGNC:HGNC:31972,MIM:616180;Name=NP_851422.1;Note=The RefSeq protein has 4 substitutions compared to this genomic sequence;exception=annotated by transcript or proteomic data;gbkey=CDS;gene=GOLGA8A;product=golgin subfamily A member 8A;protein_id=NP_851422.1
LBLP01000350.1	BestRefSeq	CDS	1981057	1981212	.	-	2	ID=cds22;Parent=rna48;Dbxref=GeneID:23015,Genbank:NP_851422.1,HGNC:HGNC:31972,MIM:616180;Name=NP_851422.1;Note=The RefSeq protein has 4 substitutions compared to this genomic sequence;exception=annotated by transcript or proteomic data;gbkey=CDS;gene=GOLGA8A;product=golgin subfamily A member 8A;protein_id=NP_851422.1
LBLP01000350.1	BestRefSeq	CDS	1980767	1980969	.	-	2	ID=cds22;Parent=rna48;Dbxref=GeneID:23015,Genbank:NP_851422.1,HGNC:HGNC:31972,MIM:616180;Name=NP_851422.1;Note=The RefSeq protein has 4 substitutions compared to this genomic sequence;exception=annotated by transcript or proteomic data;gbkey=CDS;gene=GOLGA8A;product=golgin subfamily A member 8A;protein_id=NP_851422.1
###
LBLP01000350.1	BestRefSeq	gene	1978424	2036684	.	-	.	ID=gene42;Dbxref=GeneID:23015,HGNC:HGNC:31972,MIM:616180;Name=GOLGA8A;description=golgin A8 family member A;gbkey=Gene;gene=GOLGA8A;gene_synonym=GM88
LBLP01000350.1	BestRefSeq	gene	1978424	2036677	.	-	.	ID=gene43;Dbxref=GeneID:440270,HGNC:HGNC:31973,MIM:609619;Name=GOLGA8B;description=golgin A8 family member B;gbkey=Gene;gene=GOLGA8B;gene_synonym=GOLGA5
LBLP01000350.1	BestRefSeq	transcript	1978424	2036677	.	-	.	ID=rna50;Parent=gene43;Dbxref=GeneID:440270,Genbank:NR_027410.1,HGNC:HGNC:31973,MIM:609619;Name=gi|225703145;Note=The RefSeq transcript has 65 substitutions%2C 4 non-frameshifting indels compared to this genomic sequence;exception=annotated by transcript or proteomic data;gbkey=misc_RNA;gene=GOLGA8B;product=golgin A8 family member B%2C transcript variant 2;transcript_id=gi|225703145
LBLP01000350.1	BestRefSeq	exon	2036623	2036677	.	-	.	ID=id335;Parent=rna50;Dbxref=GeneID:440270,Genbank:NR_027410.1,HGNC:HGNC:31973,MIM:609619;Note=The RefSeq transcript has 65 substitutions%2C 4 non-frameshifting indels compared to this genomic sequence;exception=annotated by transcript or proteomic data;gbkey=misc_RNA;gene=GOLGA8B;product=golgin A8 family member B%2C transcript variant 2;transcript_id=gi|225703145
LBLP01000350.1	BestRefSeq	exon	2034573	2034661	.	-	.	ID=id336;Parent=rna50;Dbxref=GeneID:440270,Genbank:NR_027410.1,HGNC:HGNC:31973,MIM:609619;Note=The RefSeq transcript has 65 substitutions%2C 4 non-frameshifting indels compared to this genomic sequence;exception=annotated by transcript or proteomic data;gbkey=misc_RNA;gene=GOLGA8B;product=golgin A8 family member B%2C transcript variant 2;transcript_id=gi|225703145
LBLP01000350.1	BestRefSeq	exon	2006847	2007058	.	-	.	ID=id337;Parent=rna50;Dbxref=GeneID:440270,Genbank:NR_027410.1,HGNC:HGNC:31973,MIM:609619;Note=The RefSeq transcript has 65 substitutions%2C 4 non-frameshifting indels compared to this genomic sequence;exception=annotated by transcript or proteomic data;gbkey=misc_RNA;gene=GOLGA8B;product=golgin A8 family member B%2C transcript variant 2;transcript_id=gi|225703145
LBLP01000350.1	BestRefSeq	exon	2005997	2006193	.	-	.	ID=id338;Parent=rna50;Dbxref=GeneID:440270,Genbank:NR_027410.1,HGNC:HGNC:31973,MIM:609619;Note=The RefSeq transcript has 65 substitutions%2C 4 non-frameshifting indels compared to this genomic sequence;exception=annotated by transcript or proteomic data;gbkey=misc_RNA;gene=GOLGA8B;product=golgin A8 family member B%2C transcript variant 2;transcript_id=gi|225703145
LBLP01000350.1	BestRefSeq	exon	2004240	2004378	.	-	.	ID=id339;Parent=rna50;Dbxref=GeneID:440270,Genbank:NR_027410.1,HGNC:HGNC:31973,MIM:609619;Note=The RefSeq transcript has 65 substitutions%2C 4 non-frameshifting indels compared to this genomic sequence;exception=annotated by transcript or proteomic data;gbkey=misc_RNA;gene=GOLGA8B;product=golgin A8 family member B%2C transcript variant 2;transcript_id=gi|225703145
LBLP01000350.1	BestRefSeq	exon	2000034	2000081	.	-	.	ID=id340;Parent=rna50;Dbxref=GeneID:440270,Genbank:NR_027410.1,HGNC:HGNC:31973,MIM:609619;Note=The RefSeq transcript has 65 substitutions%2C 4 non-frameshifting indels compared to this genomic sequence;exception=annotated by transcript or proteomic data;gbkey=misc_RNA;gene=GOLGA8B;product=golgin A8 family member B%2C transcript variant 2;transcript_id=gi|225703145
LBLP01000350.1	BestRefSeq	exon	1998478	1998526	.	-	.	ID=id341;Parent=rna50;Dbxref=GeneID:440270,Genbank:NR_027410.1,HGNC:HGNC:31973,MIM:609619;Note=The RefSeq transcript has 65 substitutions%2C 4 non-frameshifting indels compared to this genomic sequence;exception=annotated by transcript or proteomic data;gbkey=misc_RNA;gene=GOLGA8B;product=golgin A8 family member B%2C transcript variant 2;transcript_id=gi|225703145
LBLP01000350.1	BestRefSeq	exon	1997957	1998052	.	-	.	ID=id342;Parent=rna50;Dbxref=GeneID:440270,Genbank:NR_027410.1,HGNC:HGNC:31973,MIM:609619;Note=The RefSeq transcript has 65 substitutions%2C 4 non-frameshifting indels compared to this genomic sequence;exception=annotated by transcript or proteomic data;gbkey=misc_RNA;gene=GOLGA8B;product=golgin A8 family member B%2C transcript variant 2;transcript_id=gi|225703145
LBLP01000350.1	BestRefSeq	exon	1990448	1990751	.	-	.	ID=id343;Parent=rna50;Dbxref=GeneID:440270,Genbank:NR_027410.1,HGNC:HGNC:31973,MIM:609619;Note=The RefSeq transcript has 65 substitutions%2C 4 non-frameshifting indels compared to this genomic sequence;exception=annotated by transcript or proteomic data;gbkey=misc_RNA;gene=GOLGA8B;product=golgin A8 family member B%2C transcript variant 2;transcript_id=gi|225703145
LBLP01000350.1	BestRefSeq	exon	1988969	1989093	.	-	.	ID=id344;Parent=rna50;Dbxref=GeneID:440270,Genbank:NR_027410.1,HGNC:HGNC:31973,MIM:609619;Note=The RefSeq transcript has 65 substitutions%2C 4 non-frameshifting indels compared to this genomic sequence;exception=annotated by transcript or proteomic data;gbkey=misc_RNA;gene=GOLGA8B;product=golgin A8 family member B%2C transcript variant 2;transcript_id=gi|225703145
LBLP01000350.1	BestRefSeq	exon	1985950	1987277	.	-	.	ID=id345;Parent=rna50;Dbxref=GeneID:440270,Genbank:NR_027410.1,HGNC:HGNC:31973,MIM:609619;Note=The RefSeq transcript has 65 substitutions%2C 4 non-frameshifting indels compared to this genomic sequence;exception=annotated by transcript or proteomic data;gbkey=misc_RNA;gene=GOLGA8B;product=golgin A8 family member B%2C transcript variant 2;transcript_id=gi|225703145
LBLP01000350.1	BestRefSeq	exon	1985094	1985132	.	-	.	ID=id346;Parent=rna50;Dbxref=GeneID:440270,Genbank:NR_027410.1,HGNC:HGNC:31973,MIM:609619;Note=The RefSeq transcript has 65 substitutions%2C 4 non-frameshifting indels compared to this genomic sequence;exception=annotated by transcript or proteomic data;gbkey=misc_RNA;gene=GOLGA8B;product=golgin A8 family member B%2C transcript variant 2;transcript_id=gi|225703145
LBLP01000350.1	BestRefSeq	exon	1984781	1984828	.	-	.	ID=id347;Parent=rna50;Dbxref=GeneID:440270,Genbank:NR_027410.1,HGNC:HGNC:31973,MIM:609619;Note=The RefSeq transcript has 65 substitutions%2C 4 non-frameshifting indels compared to this genomic sequence;exception=annotated by transcript or proteomic data;gbkey=misc_RNA;gene=GOLGA8B;product=golgin A8 family member B%2C transcript variant 2;transcript_id=gi|225703145
LBLP01000350.1	BestRefSeq	exon	1984608	1984692	.	-	.	ID=id348;Parent=rna50;Dbxref=GeneID:440270,Genbank:NR_027410.1,HGNC:HGNC:31973,MIM:609619;Note=The RefSeq transcript has 65 substitutions%2C 4 non-frameshifting indels compared to this genomic sequence;exception=annotated by transcript or proteomic data;gbkey=misc_RNA;gene=GOLGA8B;product=golgin A8 family member B%2C transcript variant 2;transcript_id=gi|225703145
LBLP01000350.1	BestRefSeq	exon	1984402	1984511	.	-	.	ID=id349;Parent=rna50;Dbxref=GeneID:440270,Genbank:NR_027410.1,HGNC:HGNC:31973,MIM:609619;Note=The RefSeq transcript has 65 substitutions%2C 4 non-frameshifting indels compared to this genomic sequence;exception=annotated by transcript or proteomic data;gbkey=misc_RNA;gene=GOLGA8B;product=golgin A8 family member B%2C transcript variant 2;transcript_id=gi|225703145
LBLP01000350.1	BestRefSeq	exon	1983317	1983403	.	-	.	ID=id350;Parent=rna50;Dbxref=GeneID:440270,Genbank:NR_027410.1,HGNC:HGNC:31973,MIM:609619;Note=The RefSeq transcript has 65 substitutions%2C 4 non-frameshifting indels compared to this genomic sequence;exception=annotated by transcript or proteomic data;gbkey=misc_RNA;gene=GOLGA8B;product=golgin A8 family member B%2C transcript variant 2;transcript_id=gi|225703145
LBLP01000350.1	BestRefSeq	exon	1983102	1983209	.	-	.	ID=id351;Parent=rna50;Dbxref=GeneID:440270,Genbank:NR_027410.1,HGNC:HGNC:31973,MIM:609619;Note=The RefSeq transcript has 65 substitutions%2C 4 non-frameshifting indels compared to this genomic sequence;exception=annotated by transcript or proteomic data;gbkey=misc_RNA;gene=GOLGA8B;product=golgin A8 family member B%2C transcript variant 2;transcript_id=gi|225703145
LBLP01000350.1	BestRefSeq	exon	1982797	1982884	.	-	.	ID=id352;Parent=rna50;Dbxref=GeneID:440270,Genbank:NR_027410.1,HGNC:HGNC:31973,MIM:609619;Note=The RefSeq transcript has 65 substitutions%2C 4 non-frameshifting indels compared to this genomic sequence;exception=annotated by transcript or proteomic data;gbkey=misc_RNA;gene=GOLGA8B;product=golgin A8 family member B%2C transcript variant 2;transcript_id=gi|225703145
LBLP01000350.1	BestRefSeq	exon	1982153	1982409	.	-	.	ID=id353;Parent=rna50;Dbxref=GeneID:440270,Genbank:NR_027410.1,HGNC:HGNC:31973,MIM:609619;Note=The RefSeq transcript has 65 substitutions%2C 4 non-frameshifting indels compared to this genomic sequence;exception=annotated by transcript or proteomic data;gbkey=misc_RNA;gene=GOLGA8B;product=golgin A8 family member B%2C transcript variant 2;transcript_id=gi|225703145
LBLP01000350.1	BestRefSeq	exon	1981742	1981885	.	-	.	ID=id354;Parent=rna50;Dbxref=GeneID:440270,Genbank:NR_027410.1,HGNC:HGNC:31973,MIM:609619;Note=The RefSeq transcript has 65 substitutions%2C 4 non-frameshifting indels compared to this genomic sequence;exception=annotated by transcript or proteomic data;gbkey=misc_RNA;gene=GOLGA8B;product=golgin A8 family member B%2C transcript variant 2;transcript_id=gi|225703145
LBLP01000350.1	BestRefSeq	exon	1981507	1981607	.	-	.	ID=id355;Parent=rna50;Dbxref=GeneID:440270,Genbank:NR_027410.1,HGNC:HGNC:31973,MIM:609619;Note=The RefSeq transcript has 65 substitutions%2C 4 non-frameshifting indels compared to this genomic sequence;exception=annotated by transcript or proteomic data;gbkey=misc_RNA;gene=GOLGA8B;product=golgin A8 family member B%2C transcript variant 2;transcript_id=gi|225703145
LBLP01000350.1	BestRefSeq	exon	1981324	1981424	.	-	.	ID=id356;Parent=rna50;Dbxref=GeneID:440270,Genbank:NR_027410.1,HGNC:HGNC:31973,MIM:609619;Note=The RefSeq transcript has 65 substitutions%2C 4 non-frameshifting indels compared to this genomic sequence;exception=annotated by transcript or proteomic data;gbkey=misc_RNA;gene=GOLGA8B;product=golgin A8 family member B%2C transcript variant 2;transcript_id=gi|225703145
LBLP01000350.1	BestRefSeq	exon	1981057	1981212	.	-	.	ID=id357;Parent=rna50;Dbxref=GeneID:440270,Genbank:NR_027410.1,HGNC:HGNC:31973,MIM:609619;Note=The RefSeq transcript has 65 substitutions%2C 4 non-frameshifting indels compared to this genomic sequence;exception=annotated by transcript or proteomic data;gbkey=misc_RNA;gene=GOLGA8B;product=golgin A8 family member B%2C transcript variant 2;transcript_id=gi|225703145
LBLP01000350.1	BestRefSeq	exon	1978424	1980969	.	-	.	ID=id358;Parent=rna50;Dbxref=GeneID:440270,Genbank:NR_027410.1,HGNC:HGNC:31973,MIM:609619;Note=The RefSeq transcript has 65 substitutions%2C 4 non-frameshifting indels compared to this genomic sequence;exception=annotated by transcript or proteomic data;gbkey=misc_RNA;gene=GOLGA8B;product=golgin A8 family member B%2C transcript variant 2;transcript_id=gi|225703145
LBLP01000350.1	BestRefSeq	mRNA	1978424	1989125	.	-	.	ID=rna51;Parent=gene42;Dbxref=GeneID:23015,Genbank:NM_181077.3,HGNC:HGNC:31972,MIM:616180;Name=gi|225703126;Note=The RefSeq transcript has 9 substitutions compared to this genomic sequence;exception=annotated by transcript or proteomic data;gbkey=mRNA;gene=GOLGA8A;product=golgin A8 family member A%2C transcript variant 1;transcript_id=gi|225703126
LBLP01000350.1	BestRefSeq	exon	1988969	1989125	.	-	.	ID=id359;Parent=rna51;Dbxref=GeneID:23015,Genbank:NM_181077.3,HGNC:HGNC:31972,MIM:616180;Note=The RefSeq transcript has 9 substitutions compared to this genomic sequence;exception=annotated by transcript or proteomic data;gbkey=mRNA;gene=GOLGA8A;product=golgin A8 family member A%2C transcript variant 1;transcript_id=gi|225703126
LBLP01000350.1	BestRefSeq	exon	1987158	1987277	.	-	.	ID=id360;Parent=rna51;Dbxref=GeneID:23015,Genbank:NM_181077.3,HGNC:HGNC:31972,MIM:616180;Note=The RefSeq transcript has 9 substitutions compared to this genomic sequence;exception=annotated by transcript or proteomic data;gbkey=mRNA;gene=GOLGA8A;product=golgin A8 family member A%2C transcript variant 1;transcript_id=gi|225703126
LBLP01000350.1	BestRefSeq	exon	1985950	1986066	.	-	.	ID=id361;Parent=rna51;Dbxref=GeneID:23015,Genbank:NM_181077.3,HGNC:HGNC:31972,MIM:616180;Note=The RefSeq transcript has 9 substitutions compared to this genomic sequence;exception=annotated by transcript or proteomic data;gbkey=mRNA;gene=GOLGA8A;product=golgin A8 family member A%2C transcript variant 1;transcript_id=gi|225703126
LBLP01000350.1	BestRefSeq	exon	1985094	1985132	.	-	.	ID=id362;Parent=rna51;Dbxref=GeneID:23015,Genbank:NM_181077.3,HGNC:HGNC:31972,MIM:616180;Note=The RefSeq transcript has 9 substitutions compared to this genomic sequence;exception=annotated by transcript or proteomic data;gbkey=mRNA;gene=GOLGA8A;product=golgin A8 family member A%2C transcript variant 1;transcript_id=gi|225703126
LBLP01000350.1	BestRefSeq	exon	1984781	1984828	.	-	.	ID=id363;Parent=rna51;Dbxref=GeneID:23015,Genbank:NM_181077.3,HGNC:HGNC:31972,MIM:616180;Note=The RefSeq transcript has 9 substitutions compared to this genomic sequence;exception=annotated by transcript or proteomic data;gbkey=mRNA;gene=GOLGA8A;product=golgin A8 family member A%2C transcript variant 1;transcript_id=gi|225703126
LBLP01000350.1	BestRefSeq	exon	1984608	1984692	.	-	.	ID=id364;Parent=rna51;Dbxref=GeneID:23015,Genbank:NM_181077.3,HGNC:HGNC:31972,MIM:616180;Note=The RefSeq transcript has 9 substitutions compared to this genomic sequence;exception=annotated by transcript or proteomic data;gbkey=mRNA;gene=GOLGA8A;product=golgin A8 family member A%2C transcript variant 1;transcript_id=gi|225703126
LBLP01000350.1	BestRefSeq	exon	1984402	1984511	.	-	.	ID=id365;Parent=rna51;Dbxref=GeneID:23015,Genbank:NM_181077.3,HGNC:HGNC:31972,MIM:616180;Note=The RefSeq transcript has 9 substitutions compared to this genomic sequence;exception=annotated by transcript or proteomic data;gbkey=mRNA;gene=GOLGA8A;product=golgin A8 family member A%2C transcript variant 1;transcript_id=gi|225703126
LBLP01000350.1	BestRefSeq	exon	1983317	1983403	.	-	.	ID=id366;Parent=rna51;Dbxref=GeneID:23015,Genbank:NM_181077.3,HGNC:HGNC:31972,MIM:616180;Note=The RefSeq transcript has 9 substitutions compared to this genomic sequence;exception=annotated by transcript or proteomic data;gbkey=mRNA;gene=GOLGA8A;product=golgin A8 family member A%2C transcript variant 1;transcript_id=gi|225703126
LBLP01000350.1	BestRefSeq	exon	1983102	1983209	.	-	.	ID=id367;Parent=rna51;Dbxref=GeneID:23015,Genbank:NM_181077.3,HGNC:HGNC:31972,MIM:616180;Note=The RefSeq transcript has 9 substitutions compared to this genomic sequence;exception=annotated by transcript or proteomic data;gbkey=mRNA;gene=GOLGA8A;product=golgin A8 family member A%2C transcript variant 1;transcript_id=gi|225703126
LBLP01000350.1	BestRefSeq	exon	1982797	1982884	.	-	.	ID=id368;Parent=rna51;Dbxref=GeneID:23015,Genbank:NM_181077.3,HGNC:HGNC:31972,MIM:616180;Note=The RefSeq transcript has 9 substitutions compared to this genomic sequence;exception=annotated by transcript or proteomic data;gbkey=mRNA;gene=GOLGA8A;product=golgin A8 family member A%2C transcript variant 1;transcript_id=gi|225703126
LBLP01000350.1	BestRefSeq	exon	1982153	1982409	.	-	.	ID=id369;Parent=rna51;Dbxref=GeneID:23015,Genbank:NM_181077.3,HGNC:HGNC:31972,MIM:616180;Note=The RefSeq transcript has 9 substitutions compared to this genomic sequence;exception=annotated by transcript or proteomic data;gbkey=mRNA;gene=GOLGA8A;product=golgin A8 family member A%2C transcript variant 1;transcript_id=gi|225703126
LBLP01000350.1	BestRefSeq	exon	1981742	1981885	.	-	.	ID=id370;Parent=rna51;Dbxref=GeneID:23015,Genbank:NM_181077.3,HGNC:HGNC:31972,MIM:616180;Note=The RefSeq transcript has 9 substitutions compared to this genomic sequence;exception=annotated by transcript or proteomic data;gbkey=mRNA;gene=GOLGA8A;product=golgin A8 family member A%2C transcript variant 1;transcript_id=gi|225703126
LBLP01000350.1	BestRefSeq	exon	1981507	1981607	.	-	.	ID=id371;Parent=rna51;Dbxref=GeneID:23015,Genbank:NM_181077.3,HGNC:HGNC:31972,MIM:616180;Note=The RefSeq transcript has 9 substitutions compared to this genomic sequence;exception=annotated by transcript or proteomic data;gbkey=mRNA;gene=GOLGA8A;product=golgin A8 family member A%2C transcript variant 1;transcript_id=gi|225703126
LBLP01000350.1	BestRefSeq	exon	1981324	1981424	.	-	.	ID=id372;Parent=rna51;Dbxref=GeneID:23015,Genbank:NM_181077.3,HGNC:HGNC:31972,MIM:616180;Note=The RefSeq transcript has 9 substitutions compared to this genomic sequence;exception=annotated by transcript or proteomic data;gbkey=mRNA;gene=GOLGA8A;product=golgin A8 family member A%2C transcript variant 1;transcript_id=gi|225703126
LBLP01000350.1	BestRefSeq	exon	1981057	1981212	.	-	.	ID=id373;Parent=rna51;Dbxref=GeneID:23015,Genbank:NM_181077.3,HGNC:HGNC:31972,MIM:616180;Note=The RefSeq transcript has 9 substitutions compared to this genomic sequence;exception=annotated by transcript or proteomic data;gbkey=mRNA;gene=GOLGA8A;product=golgin A8 family member A%2C transcript variant 1;transcript_id=gi|225703126
LBLP01000350.1	BestRefSeq	exon	1978424	1980969	.	-	.	ID=id374;Parent=rna51;Dbxref=GeneID:23015,Genbank:NM_181077.3,HGNC:HGNC:31972,MIM:616180;Note=The RefSeq transcript has 9 substitutions compared to this genomic sequence;exception=annotated by transcript or proteomic data;gbkey=mRNA;gene=GOLGA8A;product=golgin A8 family member A%2C transcript variant 1;transcript_id=gi|225703126
LBLP01000350.1	BestRefSeq	CDS	1988969	1989016	.	-	0	ID=cds23;Parent=rna51;Dbxref=GeneID:23015,Genbank:NP_851422.1,HGNC:HGNC:31972,MIM:616180;Name=NP_851422.1;Note=The RefSeq protein has 4 substitutions compared to this genomic sequence;exception=annotated by transcript or proteomic data;gbkey=CDS;gene=GOLGA8A;product=golgin subfamily A member 8A;protein_id=NP_851422.1
LBLP01000350.1	BestRefSeq	CDS	1987158	1987277	.	-	0	ID=cds23;Parent=rna51;Dbxref=GeneID:23015,Genbank:NP_851422.1,HGNC:HGNC:31972,MIM:616180;Name=NP_851422.1;Note=The RefSeq protein has 4 substitutions compared to this genomic sequence;exception=annotated by transcript or proteomic data;gbkey=CDS;gene=GOLGA8A;product=golgin subfamily A member 8A;protein_id=NP_851422.1
LBLP01000350.1	BestRefSeq	CDS	1985950	1986066	.	-	0	ID=cds23;Parent=rna51;Dbxref=GeneID:23015,Genbank:NP_851422.1,HGNC:HGNC:31972,MIM:616180;Name=NP_851422.1;Note=The RefSeq protein has 4 substitutions compared to this genomic sequence;exception=annotated by transcript or proteomic data;gbkey=CDS;gene=GOLGA8A;product=golgin subfamily A member 8A;protein_id=NP_851422.1
LBLP01000350.1	BestRefSeq	CDS	1985094	1985132	.	-	0	ID=cds23;Parent=rna51;Dbxref=GeneID:23015,Genbank:NP_851422.1,HGNC:HGNC:31972,MIM:616180;Name=NP_851422.1;Note=The RefSeq protein has 4 substitutions compared to this genomic sequence;exception=annotated by transcript or proteomic data;gbkey=CDS;gene=GOLGA8A;product=golgin subfamily A member 8A;protein_id=NP_851422.1
LBLP01000350.1	BestRefSeq	CDS	1984781	1984828	.	-	0	ID=cds23;Parent=rna51;Dbxref=GeneID:23015,Genbank:NP_851422.1,HGNC:HGNC:31972,MIM:616180;Name=NP_851422.1;Note=The RefSeq protein has 4 substitutions compared to this genomic sequence;exception=annotated by transcript or proteomic data;gbkey=CDS;gene=GOLGA8A;product=golgin subfamily A member 8A;protein_id=NP_851422.1
LBLP01000350.1	BestRefSeq	CDS	1984608	1984692	.	-	0	ID=cds23;Parent=rna51;Dbxref=GeneID:23015,Genbank:NP_851422.1,HGNC:HGNC:31972,MIM:616180;Name=NP_851422.1;Note=The RefSeq protein has 4 substitutions compared to this genomic sequence;exception=annotated by transcript or proteomic data;gbkey=CDS;gene=GOLGA8A;product=golgin subfamily A member 8A;protein_id=NP_851422.1
LBLP01000350.1	BestRefSeq	CDS	1984402	1984511	.	-	2	ID=cds23;Parent=rna51;Dbxref=GeneID:23015,Genbank:NP_851422.1,HGNC:HGNC:31972,MIM:616180;Name=NP_851422.1;Note=The RefSeq protein has 4 substitutions compared to this genomic sequence;exception=annotated by transcript or proteomic data;gbkey=CDS;gene=GOLGA8A;product=golgin subfamily A member 8A;protein_id=NP_851422.1
LBLP01000350.1	BestRefSeq	CDS	1983317	1983403	.	-	0	ID=cds23;Parent=rna51;Dbxref=GeneID:23015,Genbank:NP_851422.1,HGNC:HGNC:31972,MIM:616180;Name=NP_851422.1;Note=The RefSeq protein has 4 substitutions compared to this genomic sequence;exception=annotated by transcript or proteomic data;gbkey=CDS;gene=GOLGA8A;product=golgin subfamily A member 8A;protein_id=NP_851422.1
LBLP01000350.1	BestRefSeq	CDS	1983102	1983209	.	-	0	ID=cds23;Parent=rna51;Dbxref=GeneID:23015,Genbank:NP_851422.1,HGNC:HGNC:31972,MIM:616180;Name=NP_851422.1;Note=The RefSeq protein has 4 substitutions compared to this genomic sequence;exception=annotated by transcript or proteomic data;gbkey=CDS;gene=GOLGA8A;product=golgin subfamily A member 8A;protein_id=NP_851422.1
LBLP01000350.1	BestRefSeq	CDS	1982797	1982884	.	-	0	ID=cds23;Parent=rna51;Dbxref=GeneID:23015,Genbank:NP_851422.1,HGNC:HGNC:31972,MIM:616180;Name=NP_851422.1;Note=The RefSeq protein has 4 substitutions compared to this genomic sequence;exception=annotated by transcript or proteomic data;gbkey=CDS;gene=GOLGA8A;product=golgin subfamily A member 8A;protein_id=NP_851422.1
LBLP01000350.1	BestRefSeq	CDS	1982153	1982409	.	-	2	ID=cds23;Parent=rna51;Dbxref=GeneID:23015,Genbank:NP_851422.1,HGNC:HGNC:31972,MIM:616180;Name=NP_851422.1;Note=The RefSeq protein has 4 substitutions compared to this genomic sequence;exception=annotated by transcript or proteomic data;gbkey=CDS;gene=GOLGA8A;product=golgin subfamily A member 8A;protein_id=NP_851422.1
LBLP01000350.1	BestRefSeq	CDS	1981742	1981885	.	-	0	ID=cds23;Parent=rna51;Dbxref=GeneID:23015,Genbank:NP_851422.1,HGNC:HGNC:31972,MIM:616180;Name=NP_851422.1;Note=The RefSeq protein has 4 substitutions compared to this genomic sequence;exception=annotated by transcript or proteomic data;gbkey=CDS;gene=GOLGA8A;product=golgin subfamily A member 8A;protein_id=NP_851422.1
LBLP01000350.1	BestRefSeq	CDS	1981507	1981607	.	-	0	ID=cds23;Parent=rna51;Dbxref=GeneID:23015,Genbank:NP_851422.1,HGNC:HGNC:31972,MIM:616180;Name=NP_851422.1;Note=The RefSeq protein has 4 substitutions compared to this genomic sequence;exception=annotated by transcript or proteomic data;gbkey=CDS;gene=GOLGA8A;product=golgin subfamily A member 8A;protein_id=NP_851422.1
LBLP01000350.1	BestRefSeq	CDS	1981324	1981424	.	-	1	ID=cds23;Parent=rna51;Dbxref=GeneID:23015,Genbank:NP_851422.1,HGNC:HGNC:31972,MIM:616180;Name=NP_851422.1;Note=The RefSeq protein has 4 substitutions compared to this genomic sequence;exception=annotated by transcript or proteomic data;gbkey=CDS;gene=GOLGA8A;product=golgin subfamily A member 8A;protein_id=NP_851422.1
LBLP01000350.1	BestRefSeq	CDS	1981057	1981212	.	-	2	ID=cds23;Parent=rna51;Dbxref=GeneID:23015,Genbank:NP_851422.1,HGNC:HGNC:31972,MIM:616180;Name=NP_851422.1;Note=The RefSeq protein has 4 substitutions compared to this genomic sequence;exception=annotated by transcript or proteomic data;gbkey=CDS;gene=GOLGA8A;product=golgin subfamily A member 8A;protein_id=NP_851422.1
LBLP01000350.1	BestRefSeq	CDS	1980767	1980969	.	-	2	ID=cds23;Parent=rna51;Dbxref=GeneID:23015,Genbank:NP_851422.1,HGNC:HGNC:31972,MIM:616180;Name=NP_851422.1;Note=The RefSeq protein has 4 substitutions compared to this genomic sequence;exception=annotated by transcript or proteomic data;gbkey=CDS;gene=GOLGA8A;product=golgin subfamily A member 8A;protein_id=NP_851422.1
###
LBLP01000350.1	BestRefSeq	gene	11049257	11055615	.	+	.	ID=gene44;Dbxref=GeneID:548596,HGNC:HGNC:31736,HPRD:18683,MIM:613415;Name=CKMT1A;description=creatine kinase%2C mitochondrial 1A;gbkey=Gene;gene=CKMT1A;gene_synonym=CKMT1
LBLP01000350.1	BestRefSeq	gene	11049257	11055615	.	+	.	ID=gene45;Dbxref=GeneID:1159,HGNC:HGNC:1995,HPRD:00424,MIM:123290;Name=CKMT1B;description=creatine kinase%2C mitochondrial 1B;gbkey=Gene;gene=CKMT1B;gene_synonym=CKMT,CKMT1,UMTCK
LBLP01000350.1	BestRefSeq	mRNA	11049257	11055615	.	+	.	ID=rna52;Parent=gene44;Dbxref=GeneID:548596,Genbank:NM_001015001.1,HGNC:HGNC:31736,HPRD:18683,MIM:613415;Name=gi|66346729;Note=The RefSeq transcript has 1 substitution compared to this genomic sequence;exception=annotated by transcript or proteomic data;gbkey=mRNA;gene=CKMT1A;product=creatine kinase%2C mitochondrial 1A;transcript_id=gi|66346729
LBLP01000350.1	BestRefSeq	exon	11049257	11049474	.	+	.	ID=id375;Parent=rna52;Dbxref=GeneID:548596,Genbank:NM_001015001.1,HGNC:HGNC:31736,HPRD:18683,MIM:613415;Note=The RefSeq transcript has 1 substitution compared to this genomic sequence;exception=annotated by transcript or proteomic data;gbkey=mRNA;gene=CKMT1A;product=creatine kinase%2C mitochondrial 1A;transcript_id=gi|66346729
LBLP01000350.1	BestRefSeq	exon	11050248	11050570	.	+	.	ID=id376;Parent=rna52;Dbxref=GeneID:548596,Genbank:NM_001015001.1,HGNC:HGNC:31736,HPRD:18683,MIM:613415;Note=The RefSeq transcript has 1 substitution compared to this genomic sequence;exception=annotated by transcript or proteomic data;gbkey=mRNA;gene=CKMT1A;product=creatine kinase%2C mitochondrial 1A;transcript_id=gi|66346729
LBLP01000350.1	BestRefSeq	exon	11051175	11051373	.	+	.	ID=id377;Parent=rna52;Dbxref=GeneID:548596,Genbank:NM_001015001.1,HGNC:HGNC:31736,HPRD:18683,MIM:613415;Note=The RefSeq transcript has 1 substitution compared to this genomic sequence;exception=annotated by transcript or proteomic data;gbkey=mRNA;gene=CKMT1A;product=creatine kinase%2C mitochondrial 1A;transcript_id=gi|66346729
LBLP01000350.1	BestRefSeq	exon	11051577	11051672	.	+	.	ID=id378;Parent=rna52;Dbxref=GeneID:548596,Genbank:NM_001015001.1,HGNC:HGNC:31736,HPRD:18683,MIM:613415;Note=The RefSeq transcript has 1 substitution compared to this genomic sequence;exception=annotated by transcript or proteomic data;gbkey=mRNA;gene=CKMT1A;product=creatine kinase%2C mitochondrial 1A;transcript_id=gi|66346729
LBLP01000350.1	BestRefSeq	exon	11052059	11052280	.	+	.	ID=id379;Parent=rna52;Dbxref=GeneID:548596,Genbank:NM_001015001.1,HGNC:HGNC:31736,HPRD:18683,MIM:613415;Note=The RefSeq transcript has 1 substitution compared to this genomic sequence;exception=annotated by transcript or proteomic data;gbkey=mRNA;gene=CKMT1A;product=creatine kinase%2C mitochondrial 1A;transcript_id=gi|66346729
LBLP01000350.1	BestRefSeq	exon	11052410	11052495	.	+	.	ID=id380;Parent=rna52;Dbxref=GeneID:548596,Genbank:NM_001015001.1,HGNC:HGNC:31736,HPRD:18683,MIM:613415;Note=The RefSeq transcript has 1 substitution compared to this genomic sequence;exception=annotated by transcript or proteomic data;gbkey=mRNA;gene=CKMT1A;product=creatine kinase%2C mitochondrial 1A;transcript_id=gi|66346729
LBLP01000350.1	BestRefSeq	exon	11052611	11052734	.	+	.	ID=id381;Parent=rna52;Dbxref=GeneID:548596,Genbank:NM_001015001.1,HGNC:HGNC:31736,HPRD:18683,MIM:613415;Note=The RefSeq transcript has 1 substitution compared to this genomic sequence;exception=annotated by transcript or proteomic data;gbkey=mRNA;gene=CKMT1A;product=creatine kinase%2C mitochondrial 1A;transcript_id=gi|66346729
LBLP01000350.1	BestRefSeq	exon	11054401	11054535	.	+	.	ID=id382;Parent=rna52;Dbxref=GeneID:548596,Genbank:NM_001015001.1,HGNC:HGNC:31736,HPRD:18683,MIM:613415;Note=The RefSeq transcript has 1 substitution compared to this genomic sequence;exception=annotated by transcript or proteomic data;gbkey=mRNA;gene=CKMT1A;product=creatine kinase%2C mitochondrial 1A;transcript_id=gi|66346729
LBLP01000350.1	BestRefSeq	exon	11055034	11055159	.	+	.	ID=id383;Parent=rna52;Dbxref=GeneID:548596,Genbank:NM_001015001.1,HGNC:HGNC:31736,HPRD:18683,MIM:613415;Note=The RefSeq transcript has 1 substitution compared to this genomic sequence;exception=annotated by transcript or proteomic data;gbkey=mRNA;gene=CKMT1A;product=creatine kinase%2C mitochondrial 1A;transcript_id=gi|66346729
LBLP01000350.1	BestRefSeq	exon	11055366	11055615	.	+	.	ID=id384;Parent=rna52;Dbxref=GeneID:548596,Genbank:NM_001015001.1,HGNC:HGNC:31736,HPRD:18683,MIM:613415;Note=The RefSeq transcript has 1 substitution compared to this genomic sequence;exception=annotated by transcript or proteomic data;gbkey=mRNA;gene=CKMT1A;product=creatine kinase%2C mitochondrial 1A;transcript_id=gi|66346729
LBLP01000350.1	BestRefSeq	mRNA	11049257	11055615	.	+	.	ID=rna53;Parent=gene45;Dbxref=GeneID:1159,Genbank:NM_020990.3,HGNC:HGNC:1995,HPRD:00424,MIM:123290;Name=gi|66346731;Note=The RefSeq transcript has 3 substitutions compared to this genomic sequence;exception=annotated by transcript or proteomic data;gbkey=mRNA;gene=CKMT1B;product=creatine kinase%2C mitochondrial 1B;transcript_id=gi|66346731
LBLP01000350.1	BestRefSeq	exon	11049257	11049474	.	+	.	ID=id385;Parent=rna53;Dbxref=GeneID:1159,Genbank:NM_020990.3,HGNC:HGNC:1995,HPRD:00424,MIM:123290;Note=The RefSeq transcript has 3 substitutions compared to this genomic sequence;exception=annotated by transcript or proteomic data;gbkey=mRNA;gene=CKMT1B;product=creatine kinase%2C mitochondrial 1B;transcript_id=gi|66346731
LBLP01000350.1	BestRefSeq	exon	11050248	11050570	.	+	.	ID=id386;Parent=rna53;Dbxref=GeneID:1159,Genbank:NM_020990.3,HGNC:HGNC:1995,HPRD:00424,MIM:123290;Note=The RefSeq transcript has 3 substitutions compared to this genomic sequence;exception=annotated by transcript or proteomic data;gbkey=mRNA;gene=CKMT1B;product=creatine kinase%2C mitochondrial 1B;transcript_id=gi|66346731
LBLP01000350.1	BestRefSeq	exon	11051175	11051373	.	+	.	ID=id387;Parent=rna53;Dbxref=GeneID:1159,Genbank:NM_020990.3,HGNC:HGNC:1995,HPRD:00424,MIM:123290;Note=The RefSeq transcript has 3 substitutions compared to this genomic sequence;exception=annotated by transcript or proteomic data;gbkey=mRNA;gene=CKMT1B;product=creatine kinase%2C mitochondrial 1B;transcript_id=gi|66346731
LBLP01000350.1	BestRefSeq	exon	11051577	11051672	.	+	.	ID=id388;Parent=rna53;Dbxref=GeneID:1159,Genbank:NM_020990.3,HGNC:HGNC:1995,HPRD:00424,MIM:123290;Note=The RefSeq transcript has 3 substitutions compared to this genomic sequence;exception=annotated by transcript or proteomic data;gbkey=mRNA;gene=CKMT1B;product=creatine kinase%2C mitochondrial 1B;transcript_id=gi|66346731
LBLP01000350.1	BestRefSeq	exon	11052059	11052280	.	+	.	ID=id389;Parent=rna53;Dbxref=GeneID:1159,Genbank:NM_020990.3,HGNC:HGNC:1995,HPRD:00424,MIM:123290;Note=The RefSeq transcript has 3 substitutions compared to this genomic sequence;exception=annotated by transcript or proteomic data;gbkey=mRNA;gene=CKMT1B;product=creatine kinase%2C mitochondrial 1B;transcript_id=gi|66346731
LBLP01000350.1	BestRefSeq	exon	11052410	11052495	.	+	.	ID=id390;Parent=rna53;Dbxref=GeneID:1159,Genbank:NM_020990.3,HGNC:HGNC:1995,HPRD:00424,MIM:123290;Note=The RefSeq transcript has 3 substitutions compared to this genomic sequence;exception=annotated by transcript or proteomic data;gbkey=mRNA;gene=CKMT1B;product=creatine kinase%2C mitochondrial 1B;transcript_id=gi|66346731
LBLP01000350.1	BestRefSeq	exon	11052611	11052734	.	+	.	ID=id391;Parent=rna53;Dbxref=GeneID:1159,Genbank:NM_020990.3,HGNC:HGNC:1995,HPRD:00424,MIM:123290;Note=The RefSeq transcript has 3 substitutions compared to this genomic sequence;exception=annotated by transcript or proteomic data;gbkey=mRNA;gene=CKMT1B;product=creatine kinase%2C mitochondrial 1B;transcript_id=gi|66346731
LBLP01000350.1	BestRefSeq	exon	11054401	11054535	.	+	.	ID=id392;Parent=rna53;Dbxref=GeneID:1159,Genbank:NM_020990.3,HGNC:HGNC:1995,HPRD:00424,MIM:123290;Note=The RefSeq transcript has 3 substitutions compared to this genomic sequence;exception=annotated by transcript or proteomic data;gbkey=mRNA;gene=CKMT1B;product=creatine kinase%2C mitochondrial 1B;transcript_id=gi|66346731
LBLP01000350.1	BestRefSeq	exon	11055034	11055159	.	+	.	ID=id393;Parent=rna53;Dbxref=GeneID:1159,Genbank:NM_020990.3,HGNC:HGNC:1995,HPRD:00424,MIM:123290;Note=The RefSeq transcript has 3 substitutions compared to this genomic sequence;exception=annotated by transcript or proteomic data;gbkey=mRNA;gene=CKMT1B;product=creatine kinase%2C mitochondrial 1B;transcript_id=gi|66346731
LBLP01000350.1	BestRefSeq	exon	11055366	11055615	.	+	.	ID=id394;Parent=rna53;Dbxref=GeneID:1159,Genbank:NM_020990.3,HGNC:HGNC:1995,HPRD:00424,MIM:123290;Note=The RefSeq transcript has 3 substitutions compared to this genomic sequence;exception=annotated by transcript or proteomic data;gbkey=mRNA;gene=CKMT1B;product=creatine kinase%2C mitochondrial 1B;transcript_id=gi|66346731
LBLP01000350.1	BestRefSeq	CDS	11050422	11050570	.	+	0	ID=cds24;Parent=rna53;Dbxref=GeneID:1159,Genbank:NP_066270.1,HGNC:HGNC:1995,HPRD:00424,MIM:123290;Name=NP_066270.1;gbkey=CDS;gene=CKMT1B;product=creatine kinase U-type%2C mitochondrial precursor;protein_id=NP_066270.1
LBLP01000350.1	BestRefSeq	CDS	11051175	11051373	.	+	1	ID=cds24;Parent=rna53;Dbxref=GeneID:1159,Genbank:NP_066270.1,HGNC:HGNC:1995,HPRD:00424,MIM:123290;Name=NP_066270.1;gbkey=CDS;gene=CKMT1B;product=creatine kinase U-type%2C mitochondrial precursor;protein_id=NP_066270.1
LBLP01000350.1	BestRefSeq	CDS	11051577	11051672	.	+	0	ID=cds24;Parent=rna53;Dbxref=GeneID:1159,Genbank:NP_066270.1,HGNC:HGNC:1995,HPRD:00424,MIM:123290;Name=NP_066270.1;gbkey=CDS;gene=CKMT1B;product=creatine kinase U-type%2C mitochondrial precursor;protein_id=NP_066270.1
LBLP01000350.1	BestRefSeq	CDS	11052059	11052280	.	+	0	ID=cds24;Parent=rna53;Dbxref=GeneID:1159,Genbank:NP_066270.1,HGNC:HGNC:1995,HPRD:00424,MIM:123290;Name=NP_066270.1;gbkey=CDS;gene=CKMT1B;product=creatine kinase U-type%2C mitochondrial precursor;protein_id=NP_066270.1
LBLP01000350.1	BestRefSeq	CDS	11052410	11052495	.	+	0	ID=cds24;Parent=rna53;Dbxref=GeneID:1159,Genbank:NP_066270.1,HGNC:HGNC:1995,HPRD:00424,MIM:123290;Name=NP_066270.1;gbkey=CDS;gene=CKMT1B;product=creatine kinase U-type%2C mitochondrial precursor;protein_id=NP_066270.1
LBLP01000350.1	BestRefSeq	CDS	11052611	11052734	.	+	1	ID=cds24;Parent=rna53;Dbxref=GeneID:1159,Genbank:NP_066270.1,HGNC:HGNC:1995,HPRD:00424,MIM:123290;Name=NP_066270.1;gbkey=CDS;gene=CKMT1B;product=creatine kinase U-type%2C mitochondrial precursor;protein_id=NP_066270.1
LBLP01000350.1	BestRefSeq	CDS	11054401	11054535	.	+	0	ID=cds24;Parent=rna53;Dbxref=GeneID:1159,Genbank:NP_066270.1,HGNC:HGNC:1995,HPRD:00424,MIM:123290;Name=NP_066270.1;gbkey=CDS;gene=CKMT1B;product=creatine kinase U-type%2C mitochondrial precursor;protein_id=NP_066270.1
LBLP01000350.1	BestRefSeq	CDS	11055034	11055159	.	+	0	ID=cds24;Parent=rna53;Dbxref=GeneID:1159,Genbank:NP_066270.1,HGNC:HGNC:1995,HPRD:00424,MIM:123290;Name=NP_066270.1;gbkey=CDS;gene=CKMT1B;product=creatine kinase U-type%2C mitochondrial precursor;protein_id=NP_066270.1
LBLP01000350.1	BestRefSeq	CDS	11055366	11055482	.	+	0	ID=cds24;Parent=rna53;Dbxref=GeneID:1159,Genbank:NP_066270.1,HGNC:HGNC:1995,HPRD:00424,MIM:123290;Name=NP_066270.1;gbkey=CDS;gene=CKMT1B;product=creatine kinase U-type%2C mitochondrial precursor;protein_id=NP_066270.1
LBLP01000350.1	BestRefSeq	CDS	11050422	11050570	.	+	0	ID=cds25;Parent=rna52;Dbxref=GeneID:548596,Genbank:NP_001015001.1,HGNC:HGNC:31736,HPRD:18683,MIM:613415;Name=NP_001015001.1;gbkey=CDS;gene=CKMT1A;product=creatine kinase U-type%2C mitochondrial precursor;protein_id=NP_001015001.1
LBLP01000350.1	BestRefSeq	CDS	11051175	11051373	.	+	1	ID=cds25;Parent=rna52;Dbxref=GeneID:548596,Genbank:NP_001015001.1,HGNC:HGNC:31736,HPRD:18683,MIM:613415;Name=NP_001015001.1;gbkey=CDS;gene=CKMT1A;product=creatine kinase U-type%2C mitochondrial precursor;protein_id=NP_001015001.1
LBLP01000350.1	BestRefSeq	CDS	11051577	11051672	.	+	0	ID=cds25;Parent=rna52;Dbxref=GeneID:548596,Genbank:NP_001015001.1,HGNC:HGNC:31736,HPRD:18683,MIM:613415;Name=NP_001015001.1;gbkey=CDS;gene=CKMT1A;product=creatine kinase U-type%2C mitochondrial precursor;protein_id=NP_001015001.1
LBLP01000350.1	BestRefSeq	CDS	11052059	11052280	.	+	0	ID=cds25;Parent=rna52;Dbxref=GeneID:548596,Genbank:NP_001015001.1,HGNC:HGNC:31736,HPRD:18683,MIM:613415;Name=NP_001015001.1;gbkey=CDS;gene=CKMT1A;product=creatine kinase U-type%2C mitochondrial precursor;protein_id=NP_001015001.1
LBLP01000350.1	BestRefSeq	CDS	11052410	11052495	.	+	0	ID=cds25;Parent=rna52;Dbxref=GeneID:548596,Genbank:NP_001015001.1,HGNC:HGNC:31736,HPRD:18683,MIM:613415;Name=NP_001015001.1;gbkey=CDS;gene=CKMT1A;product=creatine kinase U-type%2C mitochondrial precursor;protein_id=NP_001015001.1
LBLP01000350.1	BestRefSeq	CDS	11052611	11052734	.	+	1	ID=cds25;Parent=rna52;Dbxref=GeneID:548596,Genbank:NP_001015001.1,HGNC:HGNC:31736,HPRD:18683,MIM:613415;Name=NP_001015001.1;gbkey=CDS;gene=CKMT1A;product=creatine kinase U-type%2C mitochondrial precursor;protein_id=NP_001015001.1
LBLP01000350.1	BestRefSeq	CDS	11054401	11054535	.	+	0	ID=cds25;Parent=rna52;Dbxref=GeneID:548596,Genbank:NP_001015001.1,HGNC:HGNC:31736,HPRD:18683,MIM:613415;Name=NP_001015001.1;gbkey=CDS;gene=CKMT1A;product=creatine kinase U-type%2C mitochondrial precursor;protein_id=NP_001015001.1
LBLP01000350.1	BestRefSeq	CDS	11055034	11055159	.	+	0	ID=cds25;Parent=rna52;Dbxref=GeneID:548596,Genbank:NP_001015001.1,HGNC:HGNC:31736,HPRD:18683,MIM:613415;Name=NP_001015001.1;gbkey=CDS;gene=CKMT1A;product=creatine kinase U-type%2C mitochondrial precursor;protein_id=NP_001015001.1
LBLP01000350.1	BestRefSeq	CDS	11055366	11055482	.	+	0	ID=cds25;Parent=rna52;Dbxref=GeneID:548596,Genbank:NP_001015001.1,HGNC:HGNC:31736,HPRD:18683,MIM:613415;Name=NP_001015001.1;gbkey=CDS;gene=CKMT1A;product=creatine kinase U-type%2C mitochondrial precursor;protein_id=NP_001015001.1
###
LBLP01000350.1	BestRefSeq	gene	131473	145335	.	+	.	ID=gene46;Dbxref=GeneID:643699,HGNC:HGNC:44405;Name=GOLGA8N;description=golgin A8 family member N;gbkey=Gene;gene=GOLGA8N;gene_synonym=GOLGA8R
LBLP01000350.1	BestRefSeq	mRNA	131473	145335	.	+	.	ID=rna54;Parent=gene46;Dbxref=GeneID:643699,Genbank:NM_001282494.1,HGNC:HGNC:44405;Name=gi|542133085;Note=The RefSeq transcript has 35 substitutions%2C 5 non-frameshifting indels compared to this genomic sequence;exception=annotated by transcript or proteomic data;gbkey=mRNA;gene=GOLGA8N;product=golgin A8 family member N;transcript_id=gi|542133085
LBLP01000350.1	BestRefSeq	exon	131473	131618	.	+	.	ID=id395;Parent=rna54;Dbxref=GeneID:643699,Genbank:NM_001282494.1,HGNC:HGNC:44405;Note=The RefSeq transcript has 35 substitutions%2C 5 non-frameshifting indels compared to this genomic sequence;exception=annotated by transcript or proteomic data;gbkey=mRNA;gene=GOLGA8N;product=golgin A8 family member N;transcript_id=gi|542133085
LBLP01000350.1	BestRefSeq	exon	133284	133403	.	+	.	ID=id396;Parent=rna54;Dbxref=GeneID:643699,Genbank:NM_001282494.1,HGNC:HGNC:44405;Note=The RefSeq transcript has 35 substitutions%2C 5 non-frameshifting indels compared to this genomic sequence;exception=annotated by transcript or proteomic data;gbkey=mRNA;gene=GOLGA8N;product=golgin A8 family member N;transcript_id=gi|542133085
LBLP01000350.1	BestRefSeq	exon	134294	134353	.	+	.	ID=id397;Parent=rna54;Dbxref=GeneID:643699,Genbank:NM_001282494.1,HGNC:HGNC:44405;Note=The RefSeq transcript has 35 substitutions%2C 5 non-frameshifting indels compared to this genomic sequence;exception=annotated by transcript or proteomic data;gbkey=mRNA;gene=GOLGA8N;product=golgin A8 family member N;transcript_id=gi|542133085
LBLP01000350.1	BestRefSeq	exon	134535	134615	.	+	.	ID=id398;Parent=rna54;Dbxref=GeneID:643699,Genbank:NM_001282494.1,HGNC:HGNC:44405;Note=The RefSeq transcript has 35 substitutions%2C 5 non-frameshifting indels compared to this genomic sequence;exception=annotated by transcript or proteomic data;gbkey=mRNA;gene=GOLGA8N;product=golgin A8 family member N;transcript_id=gi|542133085
LBLP01000350.1	BestRefSeq	exon	135467	135505	.	+	.	ID=id399;Parent=rna54;Dbxref=GeneID:643699,Genbank:NM_001282494.1,HGNC:HGNC:44405;Note=The RefSeq transcript has 35 substitutions%2C 5 non-frameshifting indels compared to this genomic sequence;exception=annotated by transcript or proteomic data;gbkey=mRNA;gene=GOLGA8N;product=golgin A8 family member N;transcript_id=gi|542133085
LBLP01000350.1	BestRefSeq	exon	135768	135815	.	+	.	ID=id400;Parent=rna54;Dbxref=GeneID:643699,Genbank:NM_001282494.1,HGNC:HGNC:44405;Note=The RefSeq transcript has 35 substitutions%2C 5 non-frameshifting indels compared to this genomic sequence;exception=annotated by transcript or proteomic data;gbkey=mRNA;gene=GOLGA8N;product=golgin A8 family member N;transcript_id=gi|542133085
LBLP01000350.1	BestRefSeq	exon	135904	135988	.	+	.	ID=id401;Parent=rna54;Dbxref=GeneID:643699,Genbank:NM_001282494.1,HGNC:HGNC:44405;Note=The RefSeq transcript has 35 substitutions%2C 5 non-frameshifting indels compared to this genomic sequence;exception=annotated by transcript or proteomic data;gbkey=mRNA;gene=GOLGA8N;product=golgin A8 family member N;transcript_id=gi|542133085
LBLP01000350.1	BestRefSeq	exon	136084	136193	.	+	.	ID=id402;Parent=rna54;Dbxref=GeneID:643699,Genbank:NM_001282494.1,HGNC:HGNC:44405;Note=The RefSeq transcript has 35 substitutions%2C 5 non-frameshifting indels compared to this genomic sequence;exception=annotated by transcript or proteomic data;gbkey=mRNA;gene=GOLGA8N;product=golgin A8 family member N;transcript_id=gi|542133085
LBLP01000350.1	BestRefSeq	exon	137250	137336	.	+	.	ID=id403;Parent=rna54;Dbxref=GeneID:643699,Genbank:NM_001282494.1,HGNC:HGNC:44405;Note=The RefSeq transcript has 35 substitutions%2C 5 non-frameshifting indels compared to this genomic sequence;exception=annotated by transcript or proteomic data;gbkey=mRNA;gene=GOLGA8N;product=golgin A8 family member N;transcript_id=gi|542133085
LBLP01000350.1	BestRefSeq	exon	137443	137550	.	+	.	ID=id404;Parent=rna54;Dbxref=GeneID:643699,Genbank:NM_001282494.1,HGNC:HGNC:44405;Note=The RefSeq transcript has 35 substitutions%2C 5 non-frameshifting indels compared to this genomic sequence;exception=annotated by transcript or proteomic data;gbkey=mRNA;gene=GOLGA8N;product=golgin A8 family member N;transcript_id=gi|542133085
LBLP01000350.1	BestRefSeq	exon	137746	137833	.	+	.	ID=id405;Parent=rna54;Dbxref=GeneID:643699,Genbank:NM_001282494.1,HGNC:HGNC:44405;Note=The RefSeq transcript has 35 substitutions%2C 5 non-frameshifting indels compared to this genomic sequence;exception=annotated by transcript or proteomic data;gbkey=mRNA;gene=GOLGA8N;product=golgin A8 family member N;transcript_id=gi|542133085
LBLP01000350.1	BestRefSeq	exon	138211	138467	.	+	.	ID=id406;Parent=rna54;Dbxref=GeneID:643699,Genbank:NM_001282494.1,HGNC:HGNC:44405;Note=The RefSeq transcript has 35 substitutions%2C 5 non-frameshifting indels compared to this genomic sequence;exception=annotated by transcript or proteomic data;gbkey=mRNA;gene=GOLGA8N;product=golgin A8 family member N;transcript_id=gi|542133085
LBLP01000350.1	BestRefSeq	exon	138723	138791	.	+	.	ID=id407;Parent=rna54;Dbxref=GeneID:643699,Genbank:NM_001282494.1,HGNC:HGNC:44405;Note=The RefSeq transcript has 35 substitutions%2C 5 non-frameshifting indels compared to this genomic sequence;exception=annotated by transcript or proteomic data;gbkey=mRNA;gene=GOLGA8N;product=golgin A8 family member N;transcript_id=gi|542133085
LBLP01000350.1	BestRefSeq	exon	140037	140112	.	+	.	ID=id408;Parent=rna54;Dbxref=GeneID:643699,Genbank:NM_001282494.1,HGNC:HGNC:44405;Note=The RefSeq transcript has 35 substitutions%2C 5 non-frameshifting indels compared to this genomic sequence;exception=annotated by transcript or proteomic data;gbkey=mRNA;gene=GOLGA8N;product=golgin A8 family member N;transcript_id=gi|542133085
LBLP01000350.1	BestRefSeq	exon	140544	140635	.	+	.	ID=id409;Parent=rna54;Dbxref=GeneID:643699,Genbank:NM_001282494.1,HGNC:HGNC:44405;Note=The RefSeq transcript has 35 substitutions%2C 5 non-frameshifting indels compared to this genomic sequence;exception=annotated by transcript or proteomic data;gbkey=mRNA;gene=GOLGA8N;product=golgin A8 family member N;transcript_id=gi|542133085
LBLP01000350.1	BestRefSeq	exon	141210	141310	.	+	.	ID=id410;Parent=rna54;Dbxref=GeneID:643699,Genbank:NM_001282494.1,HGNC:HGNC:44405;Note=The RefSeq transcript has 35 substitutions%2C 5 non-frameshifting indels compared to this genomic sequence;exception=annotated by transcript or proteomic data;gbkey=mRNA;gene=GOLGA8N;product=golgin A8 family member N;transcript_id=gi|542133085
LBLP01000350.1	BestRefSeq	exon	141393	141490	.	+	.	ID=id411;Parent=rna54;Dbxref=GeneID:643699,Genbank:NM_001282494.1,HGNC:HGNC:44405;Note=The RefSeq transcript has 35 substitutions%2C 5 non-frameshifting indels compared to this genomic sequence;exception=annotated by transcript or proteomic data;gbkey=mRNA;gene=GOLGA8N;product=golgin A8 family member N;transcript_id=gi|542133085
LBLP01000350.1	BestRefSeq	exon	141586	141741	.	+	.	ID=id412;Parent=rna54;Dbxref=GeneID:643699,Genbank:NM_001282494.1,HGNC:HGNC:44405;Note=The RefSeq transcript has 35 substitutions%2C 5 non-frameshifting indels compared to this genomic sequence;exception=annotated by transcript or proteomic data;gbkey=mRNA;gene=GOLGA8N;product=golgin A8 family member N;transcript_id=gi|542133085
LBLP01000350.1	BestRefSeq	exon	141827	145335	.	+	.	ID=id413;Parent=rna54;Dbxref=GeneID:643699,Genbank:NM_001282494.1,HGNC:HGNC:44405;Note=The RefSeq transcript has 35 substitutions%2C 5 non-frameshifting indels compared to this genomic sequence;exception=annotated by transcript or proteomic data;gbkey=mRNA;gene=GOLGA8N;product=golgin A8 family member N;transcript_id=gi|542133085
LBLP01000350.1	BestRefSeq	gene	131473	145191	.	+	.	ID=gene47;Dbxref=GeneID:728047,HGNC:HGNC:44406;Name=GOLGA8O;description=golgin A8 family member O;gbkey=Gene;gene=GOLGA8O
LBLP01000350.1	BestRefSeq	mRNA	131473	145191	.	+	.	ID=rna55;Parent=gene47;Dbxref=GeneID:728047,Genbank:NM_001277308.1,HGNC:HGNC:44406;Name=gi|472235302;Note=The RefSeq transcript has 11 substitutions%2C 1 non-frameshifting indel compared to this genomic sequence;exception=annotated by transcript or proteomic data;gbkey=mRNA;gene=GOLGA8O;product=golgin A8 family member O;transcript_id=gi|472235302
LBLP01000350.1	BestRefSeq	exon	131473	131618	.	+	.	ID=id414;Parent=rna55;Dbxref=GeneID:728047,Genbank:NM_001277308.1,HGNC:HGNC:44406;Note=The RefSeq transcript has 11 substitutions%2C 1 non-frameshifting indel compared to this genomic sequence;exception=annotated by transcript or proteomic data;gbkey=mRNA;gene=GOLGA8O;product=golgin A8 family member O;transcript_id=gi|472235302
LBLP01000350.1	BestRefSeq	exon	133284	133403	.	+	.	ID=id415;Parent=rna55;Dbxref=GeneID:728047,Genbank:NM_001277308.1,HGNC:HGNC:44406;Note=The RefSeq transcript has 11 substitutions%2C 1 non-frameshifting indel compared to this genomic sequence;exception=annotated by transcript or proteomic data;gbkey=mRNA;gene=GOLGA8O;product=golgin A8 family member O;transcript_id=gi|472235302
LBLP01000350.1	BestRefSeq	exon	134294	134353	.	+	.	ID=id416;Parent=rna55;Dbxref=GeneID:728047,Genbank:NM_001277308.1,HGNC:HGNC:44406;Note=The RefSeq transcript has 11 substitutions%2C 1 non-frameshifting indel compared to this genomic sequence;exception=annotated by transcript or proteomic data;gbkey=mRNA;gene=GOLGA8O;product=golgin A8 family member O;transcript_id=gi|472235302
LBLP01000350.1	BestRefSeq	exon	134535	134615	.	+	.	ID=id417;Parent=rna55;Dbxref=GeneID:728047,Genbank:NM_001277308.1,HGNC:HGNC:44406;Note=The RefSeq transcript has 11 substitutions%2C 1 non-frameshifting indel compared to this genomic sequence;exception=annotated by transcript or proteomic data;gbkey=mRNA;gene=GOLGA8O;product=golgin A8 family member O;transcript_id=gi|472235302
LBLP01000350.1	BestRefSeq	exon	135467	135505	.	+	.	ID=id418;Parent=rna55;Dbxref=GeneID:728047,Genbank:NM_001277308.1,HGNC:HGNC:44406;Note=The RefSeq transcript has 11 substitutions%2C 1 non-frameshifting indel compared to this genomic sequence;exception=annotated by transcript or proteomic data;gbkey=mRNA;gene=GOLGA8O;product=golgin A8 family member O;transcript_id=gi|472235302
LBLP01000350.1	BestRefSeq	exon	135768	135815	.	+	.	ID=id419;Parent=rna55;Dbxref=GeneID:728047,Genbank:NM_001277308.1,HGNC:HGNC:44406;Note=The RefSeq transcript has 11 substitutions%2C 1 non-frameshifting indel compared to this genomic sequence;exception=annotated by transcript or proteomic data;gbkey=mRNA;gene=GOLGA8O;product=golgin A8 family member O;transcript_id=gi|472235302
LBLP01000350.1	BestRefSeq	exon	135904	135988	.	+	.	ID=id420;Parent=rna55;Dbxref=GeneID:728047,Genbank:NM_001277308.1,HGNC:HGNC:44406;Note=The RefSeq transcript has 11 substitutions%2C 1 non-frameshifting indel compared to this genomic sequence;exception=annotated by transcript or proteomic data;gbkey=mRNA;gene=GOLGA8O;product=golgin A8 family member O;transcript_id=gi|472235302
LBLP01000350.1	BestRefSeq	exon	136084	136193	.	+	.	ID=id421;Parent=rna55;Dbxref=GeneID:728047,Genbank:NM_001277308.1,HGNC:HGNC:44406;Note=The RefSeq transcript has 11 substitutions%2C 1 non-frameshifting indel compared to this genomic sequence;exception=annotated by transcript or proteomic data;gbkey=mRNA;gene=GOLGA8O;product=golgin A8 family member O;transcript_id=gi|472235302
LBLP01000350.1	BestRefSeq	exon	137250	137336	.	+	.	ID=id422;Parent=rna55;Dbxref=GeneID:728047,Genbank:NM_001277308.1,HGNC:HGNC:44406;Note=The RefSeq transcript has 11 substitutions%2C 1 non-frameshifting indel compared to this genomic sequence;exception=annotated by transcript or proteomic data;gbkey=mRNA;gene=GOLGA8O;product=golgin A8 family member O;transcript_id=gi|472235302
LBLP01000350.1	BestRefSeq	exon	137443	137550	.	+	.	ID=id423;Parent=rna55;Dbxref=GeneID:728047,Genbank:NM_001277308.1,HGNC:HGNC:44406;Note=The RefSeq transcript has 11 substitutions%2C 1 non-frameshifting indel compared to this genomic sequence;exception=annotated by transcript or proteomic data;gbkey=mRNA;gene=GOLGA8O;product=golgin A8 family member O;transcript_id=gi|472235302
LBLP01000350.1	BestRefSeq	exon	137746	137833	.	+	.	ID=id424;Parent=rna55;Dbxref=GeneID:728047,Genbank:NM_001277308.1,HGNC:HGNC:44406;Note=The RefSeq transcript has 11 substitutions%2C 1 non-frameshifting indel compared to this genomic sequence;exception=annotated by transcript or proteomic data;gbkey=mRNA;gene=GOLGA8O;product=golgin A8 family member O;transcript_id=gi|472235302
LBLP01000350.1	BestRefSeq	exon	138211	138467	.	+	.	ID=id425;Parent=rna55;Dbxref=GeneID:728047,Genbank:NM_001277308.1,HGNC:HGNC:44406;Note=The RefSeq transcript has 11 substitutions%2C 1 non-frameshifting indel compared to this genomic sequence;exception=annotated by transcript or proteomic data;gbkey=mRNA;gene=GOLGA8O;product=golgin A8 family member O;transcript_id=gi|472235302
LBLP01000350.1	BestRefSeq	exon	138723	138791	.	+	.	ID=id426;Parent=rna55;Dbxref=GeneID:728047,Genbank:NM_001277308.1,HGNC:HGNC:44406;Note=The RefSeq transcript has 11 substitutions%2C 1 non-frameshifting indel compared to this genomic sequence;exception=annotated by transcript or proteomic data;gbkey=mRNA;gene=GOLGA8O;product=golgin A8 family member O;transcript_id=gi|472235302
LBLP01000350.1	BestRefSeq	exon	140037	140112	.	+	.	ID=id427;Parent=rna55;Dbxref=GeneID:728047,Genbank:NM_001277308.1,HGNC:HGNC:44406;Note=The RefSeq transcript has 11 substitutions%2C 1 non-frameshifting indel compared to this genomic sequence;exception=annotated by transcript or proteomic data;gbkey=mRNA;gene=GOLGA8O;product=golgin A8 family member O;transcript_id=gi|472235302
LBLP01000350.1	BestRefSeq	exon	140544	140635	.	+	.	ID=id428;Parent=rna55;Dbxref=GeneID:728047,Genbank:NM_001277308.1,HGNC:HGNC:44406;Note=The RefSeq transcript has 11 substitutions%2C 1 non-frameshifting indel compared to this genomic sequence;exception=annotated by transcript or proteomic data;gbkey=mRNA;gene=GOLGA8O;product=golgin A8 family member O;transcript_id=gi|472235302
LBLP01000350.1	BestRefSeq	exon	141210	141310	.	+	.	ID=id429;Parent=rna55;Dbxref=GeneID:728047,Genbank:NM_001277308.1,HGNC:HGNC:44406;Note=The RefSeq transcript has 11 substitutions%2C 1 non-frameshifting indel compared to this genomic sequence;exception=annotated by transcript or proteomic data;gbkey=mRNA;gene=GOLGA8O;product=golgin A8 family member O;transcript_id=gi|472235302
LBLP01000350.1	BestRefSeq	exon	141393	141490	.	+	.	ID=id430;Parent=rna55;Dbxref=GeneID:728047,Genbank:NM_001277308.1,HGNC:HGNC:44406;Note=The RefSeq transcript has 11 substitutions%2C 1 non-frameshifting indel compared to this genomic sequence;exception=annotated by transcript or proteomic data;gbkey=mRNA;gene=GOLGA8O;product=golgin A8 family member O;transcript_id=gi|472235302
LBLP01000350.1	BestRefSeq	exon	141586	141741	.	+	.	ID=id431;Parent=rna55;Dbxref=GeneID:728047,Genbank:NM_001277308.1,HGNC:HGNC:44406;Note=The RefSeq transcript has 11 substitutions%2C 1 non-frameshifting indel compared to this genomic sequence;exception=annotated by transcript or proteomic data;gbkey=mRNA;gene=GOLGA8O;product=golgin A8 family member O;transcript_id=gi|472235302
LBLP01000350.1	BestRefSeq	exon	141827	145191	.	+	.	ID=id432;Parent=rna55;Dbxref=GeneID:728047,Genbank:NM_001277308.1,HGNC:HGNC:44406;Note=The RefSeq transcript has 11 substitutions%2C 1 non-frameshifting indel compared to this genomic sequence;exception=annotated by transcript or proteomic data;gbkey=mRNA;gene=GOLGA8O;product=golgin A8 family member O;transcript_id=gi|472235302
LBLP01000350.1	BestRefSeq	CDS	131571	131618	.	+	0	ID=cds26;Parent=rna55;Dbxref=GeneID:728047,Genbank:NP_001264237.1,HGNC:HGNC:44406;Name=NP_001264237.1;Note=The RefSeq protein has 8 substitutions compared to this genomic sequence;exception=annotated by transcript or proteomic data;gbkey=CDS;gene=GOLGA8O;product=golgin subfamily A member 8O;protein_id=NP_001264237.1
LBLP01000350.1	BestRefSeq	CDS	133284	133403	.	+	0	ID=cds26;Parent=rna55;Dbxref=GeneID:728047,Genbank:NP_001264237.1,HGNC:HGNC:44406;Name=NP_001264237.1;Note=The RefSeq protein has 8 substitutions compared to this genomic sequence;exception=annotated by transcript or proteomic data;gbkey=CDS;gene=GOLGA8O;product=golgin subfamily A member 8O;protein_id=NP_001264237.1
LBLP01000350.1	BestRefSeq	CDS	134294	134353	.	+	0	ID=cds26;Parent=rna55;Dbxref=GeneID:728047,Genbank:NP_001264237.1,HGNC:HGNC:44406;Name=NP_001264237.1;Note=The RefSeq protein has 8 substitutions compared to this genomic sequence;exception=annotated by transcript or proteomic data;gbkey=CDS;gene=GOLGA8O;product=golgin subfamily A member 8O;protein_id=NP_001264237.1
LBLP01000350.1	BestRefSeq	CDS	134535	134615	.	+	0	ID=cds26;Parent=rna55;Dbxref=GeneID:728047,Genbank:NP_001264237.1,HGNC:HGNC:44406;Name=NP_001264237.1;Note=The RefSeq protein has 8 substitutions compared to this genomic sequence;exception=annotated by transcript or proteomic data;gbkey=CDS;gene=GOLGA8O;product=golgin subfamily A member 8O;protein_id=NP_001264237.1
LBLP01000350.1	BestRefSeq	CDS	135467	135505	.	+	0	ID=cds26;Parent=rna55;Dbxref=GeneID:728047,Genbank:NP_001264237.1,HGNC:HGNC:44406;Name=NP_001264237.1;Note=The RefSeq protein has 8 substitutions compared to this genomic sequence;exception=annotated by transcript or proteomic data;gbkey=CDS;gene=GOLGA8O;product=golgin subfamily A member 8O;protein_id=NP_001264237.1
LBLP01000350.1	BestRefSeq	CDS	135768	135815	.	+	0	ID=cds26;Parent=rna55;Dbxref=GeneID:728047,Genbank:NP_001264237.1,HGNC:HGNC:44406;Name=NP_001264237.1;Note=The RefSeq protein has 8 substitutions compared to this genomic sequence;exception=annotated by transcript or proteomic data;gbkey=CDS;gene=GOLGA8O;product=golgin subfamily A member 8O;protein_id=NP_001264237.1
LBLP01000350.1	BestRefSeq	CDS	135904	135988	.	+	0	ID=cds26;Parent=rna55;Dbxref=GeneID:728047,Genbank:NP_001264237.1,HGNC:HGNC:44406;Name=NP_001264237.1;Note=The RefSeq protein has 8 substitutions compared to this genomic sequence;exception=annotated by transcript or proteomic data;gbkey=CDS;gene=GOLGA8O;product=golgin subfamily A member 8O;protein_id=NP_001264237.1
LBLP01000350.1	BestRefSeq	CDS	136084	136193	.	+	2	ID=cds26;Parent=rna55;Dbxref=GeneID:728047,Genbank:NP_001264237.1,HGNC:HGNC:44406;Name=NP_001264237.1;Note=The RefSeq protein has 8 substitutions compared to this genomic sequence;exception=annotated by transcript or proteomic data;gbkey=CDS;gene=GOLGA8O;product=golgin subfamily A member 8O;protein_id=NP_001264237.1
LBLP01000350.1	BestRefSeq	CDS	137250	137336	.	+	0	ID=cds26;Parent=rna55;Dbxref=GeneID:728047,Genbank:NP_001264237.1,HGNC:HGNC:44406;Name=NP_001264237.1;Note=The RefSeq protein has 8 substitutions compared to this genomic sequence;exception=annotated by transcript or proteomic data;gbkey=CDS;gene=GOLGA8O;product=golgin subfamily A member 8O;protein_id=NP_001264237.1
LBLP01000350.1	BestRefSeq	CDS	137443	137550	.	+	0	ID=cds26;Parent=rna55;Dbxref=GeneID:728047,Genbank:NP_001264237.1,HGNC:HGNC:44406;Name=NP_001264237.1;Note=The RefSeq protein has 8 substitutions compared to this genomic sequence;exception=annotated by transcript or proteomic data;gbkey=CDS;gene=GOLGA8O;product=golgin subfamily A member 8O;protein_id=NP_001264237.1
LBLP01000350.1	BestRefSeq	CDS	137746	137833	.	+	0	ID=cds26;Parent=rna55;Dbxref=GeneID:728047,Genbank:NP_001264237.1,HGNC:HGNC:44406;Name=NP_001264237.1;Note=The RefSeq protein has 8 substitutions compared to this genomic sequence;exception=annotated by transcript or proteomic data;gbkey=CDS;gene=GOLGA8O;product=golgin subfamily A member 8O;protein_id=NP_001264237.1
LBLP01000350.1	BestRefSeq	CDS	138211	138467	.	+	2	ID=cds26;Parent=rna55;Dbxref=GeneID:728047,Genbank:NP_001264237.1,HGNC:HGNC:44406;Name=NP_001264237.1;Note=The RefSeq protein has 8 substitutions compared to this genomic sequence;exception=annotated by transcript or proteomic data;gbkey=CDS;gene=GOLGA8O;product=golgin subfamily A member 8O;protein_id=NP_001264237.1
LBLP01000350.1	BestRefSeq	CDS	138723	138791	.	+	0	ID=cds26;Parent=rna55;Dbxref=GeneID:728047,Genbank:NP_001264237.1,HGNC:HGNC:44406;Name=NP_001264237.1;Note=The RefSeq protein has 8 substitutions compared to this genomic sequence;exception=annotated by transcript or proteomic data;gbkey=CDS;gene=GOLGA8O;product=golgin subfamily A member 8O;protein_id=NP_001264237.1
LBLP01000350.1	BestRefSeq	CDS	140037	140112	.	+	0	ID=cds26;Parent=rna55;Dbxref=GeneID:728047,Genbank:NP_001264237.1,HGNC:HGNC:44406;Name=NP_001264237.1;Note=The RefSeq protein has 8 substitutions compared to this genomic sequence;exception=annotated by transcript or proteomic data;gbkey=CDS;gene=GOLGA8O;product=golgin subfamily A member 8O;protein_id=NP_001264237.1
LBLP01000350.1	BestRefSeq	CDS	140544	140635	.	+	2	ID=cds26;Parent=rna55;Dbxref=GeneID:728047,Genbank:NP_001264237.1,HGNC:HGNC:44406;Name=NP_001264237.1;Note=The RefSeq protein has 8 substitutions compared to this genomic sequence;exception=annotated by transcript or proteomic data;gbkey=CDS;gene=GOLGA8O;product=golgin subfamily A member 8O;protein_id=NP_001264237.1
LBLP01000350.1	BestRefSeq	CDS	141210	141310	.	+	0	ID=cds26;Parent=rna55;Dbxref=GeneID:728047,Genbank:NP_001264237.1,HGNC:HGNC:44406;Name=NP_001264237.1;Note=The RefSeq protein has 8 substitutions compared to this genomic sequence;exception=annotated by transcript or proteomic data;gbkey=CDS;gene=GOLGA8O;product=golgin subfamily A member 8O;protein_id=NP_001264237.1
LBLP01000350.1	BestRefSeq	CDS	141393	141490	.	+	1	ID=cds26;Parent=rna55;Dbxref=GeneID:728047,Genbank:NP_001264237.1,HGNC:HGNC:44406;Name=NP_001264237.1;Note=The RefSeq protein has 8 substitutions compared to this genomic sequence;exception=annotated by transcript or proteomic data;gbkey=CDS;gene=GOLGA8O;product=golgin subfamily A member 8O;protein_id=NP_001264237.1
LBLP01000350.1	BestRefSeq	CDS	141586	141741	.	+	2	ID=cds26;Parent=rna55;Dbxref=GeneID:728047,Genbank:NP_001264237.1,HGNC:HGNC:44406;Name=NP_001264237.1;Note=The RefSeq protein has 8 substitutions compared to this genomic sequence;exception=annotated by transcript or proteomic data;gbkey=CDS;gene=GOLGA8O;product=golgin subfamily A member 8O;protein_id=NP_001264237.1
LBLP01000350.1	BestRefSeq	CDS	141827	142002	.	+	2	ID=cds26;Parent=rna55;Dbxref=GeneID:728047,Genbank:NP_001264237.1,HGNC:HGNC:44406;Name=NP_001264237.1;Note=The RefSeq protein has 8 substitutions compared to this genomic sequence;exception=annotated by transcript or proteomic data;gbkey=CDS;gene=GOLGA8O;product=golgin subfamily A member 8O;protein_id=NP_001264237.1
LBLP01000350.1	BestRefSeq	CDS	131571	131618	.	+	0	ID=cds27;Parent=rna54;Dbxref=GeneID:643699,Genbank:NP_001269423.1,HGNC:HGNC:44405;Name=NP_001269423.1;Note=The RefSeq protein has 6 substitutions compared to this genomic sequence;exception=annotated by transcript or proteomic data;gbkey=CDS;gene=GOLGA8N;product=golgin A8 family%2C member N;protein_id=NP_001269423.1
LBLP01000350.1	BestRefSeq	CDS	133284	133403	.	+	0	ID=cds27;Parent=rna54;Dbxref=GeneID:643699,Genbank:NP_001269423.1,HGNC:HGNC:44405;Name=NP_001269423.1;Note=The RefSeq protein has 6 substitutions compared to this genomic sequence;exception=annotated by transcript or proteomic data;gbkey=CDS;gene=GOLGA8N;product=golgin A8 family%2C member N;protein_id=NP_001269423.1
LBLP01000350.1	BestRefSeq	CDS	134294	134353	.	+	0	ID=cds27;Parent=rna54;Dbxref=GeneID:643699,Genbank:NP_001269423.1,HGNC:HGNC:44405;Name=NP_001269423.1;Note=The RefSeq protein has 6 substitutions compared to this genomic sequence;exception=annotated by transcript or proteomic data;gbkey=CDS;gene=GOLGA8N;product=golgin A8 family%2C member N;protein_id=NP_001269423.1
LBLP01000350.1	BestRefSeq	CDS	134535	134615	.	+	0	ID=cds27;Parent=rna54;Dbxref=GeneID:643699,Genbank:NP_001269423.1,HGNC:HGNC:44405;Name=NP_001269423.1;Note=The RefSeq protein has 6 substitutions compared to this genomic sequence;exception=annotated by transcript or proteomic data;gbkey=CDS;gene=GOLGA8N;product=golgin A8 family%2C member N;protein_id=NP_001269423.1
LBLP01000350.1	BestRefSeq	CDS	135467	135505	.	+	0	ID=cds27;Parent=rna54;Dbxref=GeneID:643699,Genbank:NP_001269423.1,HGNC:HGNC:44405;Name=NP_001269423.1;Note=The RefSeq protein has 6 substitutions compared to this genomic sequence;exception=annotated by transcript or proteomic data;gbkey=CDS;gene=GOLGA8N;product=golgin A8 family%2C member N;protein_id=NP_001269423.1
LBLP01000350.1	BestRefSeq	CDS	135768	135815	.	+	0	ID=cds27;Parent=rna54;Dbxref=GeneID:643699,Genbank:NP_001269423.1,HGNC:HGNC:44405;Name=NP_001269423.1;Note=The RefSeq protein has 6 substitutions compared to this genomic sequence;exception=annotated by transcript or proteomic data;gbkey=CDS;gene=GOLGA8N;product=golgin A8 family%2C member N;protein_id=NP_001269423.1
LBLP01000350.1	BestRefSeq	CDS	135904	135988	.	+	0	ID=cds27;Parent=rna54;Dbxref=GeneID:643699,Genbank:NP_001269423.1,HGNC:HGNC:44405;Name=NP_001269423.1;Note=The RefSeq protein has 6 substitutions compared to this genomic sequence;exception=annotated by transcript or proteomic data;gbkey=CDS;gene=GOLGA8N;product=golgin A8 family%2C member N;protein_id=NP_001269423.1
LBLP01000350.1	BestRefSeq	CDS	136084	136193	.	+	2	ID=cds27;Parent=rna54;Dbxref=GeneID:643699,Genbank:NP_001269423.1,HGNC:HGNC:44405;Name=NP_001269423.1;Note=The RefSeq protein has 6 substitutions compared to this genomic sequence;exception=annotated by transcript or proteomic data;gbkey=CDS;gene=GOLGA8N;product=golgin A8 family%2C member N;protein_id=NP_001269423.1
LBLP01000350.1	BestRefSeq	CDS	137250	137336	.	+	0	ID=cds27;Parent=rna54;Dbxref=GeneID:643699,Genbank:NP_001269423.1,HGNC:HGNC:44405;Name=NP_001269423.1;Note=The RefSeq protein has 6 substitutions compared to this genomic sequence;exception=annotated by transcript or proteomic data;gbkey=CDS;gene=GOLGA8N;product=golgin A8 family%2C member N;protein_id=NP_001269423.1
LBLP01000350.1	BestRefSeq	CDS	137443	137550	.	+	0	ID=cds27;Parent=rna54;Dbxref=GeneID:643699,Genbank:NP_001269423.1,HGNC:HGNC:44405;Name=NP_001269423.1;Note=The RefSeq protein has 6 substitutions compared to this genomic sequence;exception=annotated by transcript or proteomic data;gbkey=CDS;gene=GOLGA8N;product=golgin A8 family%2C member N;protein_id=NP_001269423.1
LBLP01000350.1	BestRefSeq	CDS	137746	137833	.	+	0	ID=cds27;Parent=rna54;Dbxref=GeneID:643699,Genbank:NP_001269423.1,HGNC:HGNC:44405;Name=NP_001269423.1;Note=The RefSeq protein has 6 substitutions compared to this genomic sequence;exception=annotated by transcript or proteomic data;gbkey=CDS;gene=GOLGA8N;product=golgin A8 family%2C member N;protein_id=NP_001269423.1
LBLP01000350.1	BestRefSeq	CDS	138211	138467	.	+	2	ID=cds27;Parent=rna54;Dbxref=GeneID:643699,Genbank:NP_001269423.1,HGNC:HGNC:44405;Name=NP_001269423.1;Note=The RefSeq protein has 6 substitutions compared to this genomic sequence;exception=annotated by transcript or proteomic data;gbkey=CDS;gene=GOLGA8N;product=golgin A8 family%2C member N;protein_id=NP_001269423.1
LBLP01000350.1	BestRefSeq	CDS	138723	138791	.	+	0	ID=cds27;Parent=rna54;Dbxref=GeneID:643699,Genbank:NP_001269423.1,HGNC:HGNC:44405;Name=NP_001269423.1;Note=The RefSeq protein has 6 substitutions compared to this genomic sequence;exception=annotated by transcript or proteomic data;gbkey=CDS;gene=GOLGA8N;product=golgin A8 family%2C member N;protein_id=NP_001269423.1
LBLP01000350.1	BestRefSeq	CDS	140037	140112	.	+	0	ID=cds27;Parent=rna54;Dbxref=GeneID:643699,Genbank:NP_001269423.1,HGNC:HGNC:44405;Name=NP_001269423.1;Note=The RefSeq protein has 6 substitutions compared to this genomic sequence;exception=annotated by transcript or proteomic data;gbkey=CDS;gene=GOLGA8N;product=golgin A8 family%2C member N;protein_id=NP_001269423.1
LBLP01000350.1	BestRefSeq	CDS	140544	140635	.	+	2	ID=cds27;Parent=rna54;Dbxref=GeneID:643699,Genbank:NP_001269423.1,HGNC:HGNC:44405;Name=NP_001269423.1;Note=The RefSeq protein has 6 substitutions compared to this genomic sequence;exception=annotated by transcript or proteomic data;gbkey=CDS;gene=GOLGA8N;product=golgin A8 family%2C member N;protein_id=NP_001269423.1
LBLP01000350.1	BestRefSeq	CDS	141210	141310	.	+	0	ID=cds27;Parent=rna54;Dbxref=GeneID:643699,Genbank:NP_001269423.1,HGNC:HGNC:44405;Name=NP_001269423.1;Note=The RefSeq protein has 6 substitutions compared to this genomic sequence;exception=annotated by transcript or proteomic data;gbkey=CDS;gene=GOLGA8N;product=golgin A8 family%2C member N;protein_id=NP_001269423.1
LBLP01000350.1	BestRefSeq	CDS	141393	141490	.	+	1	ID=cds27;Parent=rna54;Dbxref=GeneID:643699,Genbank:NP_001269423.1,HGNC:HGNC:44405;Name=NP_001269423.1;Note=The RefSeq protein has 6 substitutions compared to this genomic sequence;exception=annotated by transcript or proteomic data;gbkey=CDS;gene=GOLGA8N;product=golgin A8 family%2C member N;protein_id=NP_001269423.1
LBLP01000350.1	BestRefSeq	CDS	141586	141741	.	+	2	ID=cds27;Parent=rna54;Dbxref=GeneID:643699,Genbank:NP_001269423.1,HGNC:HGNC:44405;Name=NP_001269423.1;Note=The RefSeq protein has 6 substitutions compared to this genomic sequence;exception=annotated by transcript or proteomic data;gbkey=CDS;gene=GOLGA8N;product=golgin A8 family%2C member N;protein_id=NP_001269423.1
LBLP01000350.1	BestRefSeq	CDS	141827	142002	.	+	2	ID=cds27;Parent=rna54;Dbxref=GeneID:643699,Genbank:NP_001269423.1,HGNC:HGNC:44405;Name=NP_001269423.1;Note=The RefSeq protein has 6 substitutions compared to this genomic sequence;exception=annotated by transcript or proteomic data;gbkey=CDS;gene=GOLGA8N;product=golgin A8 family%2C member N;protein_id=NP_001269423.1
###
LBLP01000350.1	BestRefSeq	gene	183520	197263	.	+	.	ID=gene48;Dbxref=GeneID:653073,HGNC:HGNC:38650;Name=GOLGA8J;description=golgin A8 family member J;gbkey=Gene;gene=GOLGA8J
LBLP01000350.1	BestRefSeq	mRNA	183520	197263	.	+	.	ID=rna56;Parent=gene48;Dbxref=GeneID:653073,Genbank:NM_001282472.1,HGNC:HGNC:38650;Name=gi|542133106;Note=The RefSeq transcript has 37 substitutions%2C 6 non-frameshifting indels compared to this genomic sequence;exception=annotated by transcript or proteomic data;gbkey=mRNA;gene=GOLGA8J;product=golgin A8 family member J;transcript_id=gi|542133106
LBLP01000350.1	BestRefSeq	exon	183520	183665	.	+	.	ID=id433;Parent=rna56;Dbxref=GeneID:653073,Genbank:NM_001282472.1,HGNC:HGNC:38650;Note=The RefSeq transcript has 37 substitutions%2C 6 non-frameshifting indels compared to this genomic sequence;exception=annotated by transcript or proteomic data;gbkey=mRNA;gene=GOLGA8J;product=golgin A8 family member J;transcript_id=gi|542133106
LBLP01000350.1	BestRefSeq	exon	185335	185454	.	+	.	ID=id434;Parent=rna56;Dbxref=GeneID:653073,Genbank:NM_001282472.1,HGNC:HGNC:38650;Note=The RefSeq transcript has 37 substitutions%2C 6 non-frameshifting indels compared to this genomic sequence;exception=annotated by transcript or proteomic data;gbkey=mRNA;gene=GOLGA8J;product=golgin A8 family member J;transcript_id=gi|542133106
LBLP01000350.1	BestRefSeq	exon	186348	186407	.	+	.	ID=id435;Parent=rna56;Dbxref=GeneID:653073,Genbank:NM_001282472.1,HGNC:HGNC:38650;Note=The RefSeq transcript has 37 substitutions%2C 6 non-frameshifting indels compared to this genomic sequence;exception=annotated by transcript or proteomic data;gbkey=mRNA;gene=GOLGA8J;product=golgin A8 family member J;transcript_id=gi|542133106
LBLP01000350.1	BestRefSeq	exon	186589	186669	.	+	.	ID=id436;Parent=rna56;Dbxref=GeneID:653073,Genbank:NM_001282472.1,HGNC:HGNC:38650;Note=The RefSeq transcript has 37 substitutions%2C 6 non-frameshifting indels compared to this genomic sequence;exception=annotated by transcript or proteomic data;gbkey=mRNA;gene=GOLGA8J;product=golgin A8 family member J;transcript_id=gi|542133106
LBLP01000350.1	BestRefSeq	exon	187523	187561	.	+	.	ID=id437;Parent=rna56;Dbxref=GeneID:653073,Genbank:NM_001282472.1,HGNC:HGNC:38650;Note=The RefSeq transcript has 37 substitutions%2C 6 non-frameshifting indels compared to this genomic sequence;exception=annotated by transcript or proteomic data;gbkey=mRNA;gene=GOLGA8J;product=golgin A8 family member J;transcript_id=gi|542133106
LBLP01000350.1	BestRefSeq	exon	187824	187871	.	+	.	ID=id438;Parent=rna56;Dbxref=GeneID:653073,Genbank:NM_001282472.1,HGNC:HGNC:38650;Note=The RefSeq transcript has 37 substitutions%2C 6 non-frameshifting indels compared to this genomic sequence;exception=annotated by transcript or proteomic data;gbkey=mRNA;gene=GOLGA8J;product=golgin A8 family member J;transcript_id=gi|542133106
LBLP01000350.1	BestRefSeq	exon	187960	188044	.	+	.	ID=id439;Parent=rna56;Dbxref=GeneID:653073,Genbank:NM_001282472.1,HGNC:HGNC:38650;Note=The RefSeq transcript has 37 substitutions%2C 6 non-frameshifting indels compared to this genomic sequence;exception=annotated by transcript or proteomic data;gbkey=mRNA;gene=GOLGA8J;product=golgin A8 family member J;transcript_id=gi|542133106
LBLP01000350.1	BestRefSeq	exon	188140	188249	.	+	.	ID=id440;Parent=rna56;Dbxref=GeneID:653073,Genbank:NM_001282472.1,HGNC:HGNC:38650;Note=The RefSeq transcript has 37 substitutions%2C 6 non-frameshifting indels compared to this genomic sequence;exception=annotated by transcript or proteomic data;gbkey=mRNA;gene=GOLGA8J;product=golgin A8 family member J;transcript_id=gi|542133106
LBLP01000350.1	BestRefSeq	exon	189305	189391	.	+	.	ID=id441;Parent=rna56;Dbxref=GeneID:653073,Genbank:NM_001282472.1,HGNC:HGNC:38650;Note=The RefSeq transcript has 37 substitutions%2C 6 non-frameshifting indels compared to this genomic sequence;exception=annotated by transcript or proteomic data;gbkey=mRNA;gene=GOLGA8J;product=golgin A8 family member J;transcript_id=gi|542133106
LBLP01000350.1	BestRefSeq	exon	189498	189605	.	+	.	ID=id442;Parent=rna56;Dbxref=GeneID:653073,Genbank:NM_001282472.1,HGNC:HGNC:38650;Note=The RefSeq transcript has 37 substitutions%2C 6 non-frameshifting indels compared to this genomic sequence;exception=annotated by transcript or proteomic data;gbkey=mRNA;gene=GOLGA8J;product=golgin A8 family member J;transcript_id=gi|542133106
LBLP01000350.1	BestRefSeq	exon	189801	189888	.	+	.	ID=id443;Parent=rna56;Dbxref=GeneID:653073,Genbank:NM_001282472.1,HGNC:HGNC:38650;Note=The RefSeq transcript has 37 substitutions%2C 6 non-frameshifting indels compared to this genomic sequence;exception=annotated by transcript or proteomic data;gbkey=mRNA;gene=GOLGA8J;product=golgin A8 family member J;transcript_id=gi|542133106
LBLP01000350.1	BestRefSeq	exon	190265	190521	.	+	.	ID=id444;Parent=rna56;Dbxref=GeneID:653073,Genbank:NM_001282472.1,HGNC:HGNC:38650;Note=The RefSeq transcript has 37 substitutions%2C 6 non-frameshifting indels compared to this genomic sequence;exception=annotated by transcript or proteomic data;gbkey=mRNA;gene=GOLGA8J;product=golgin A8 family member J;transcript_id=gi|542133106
LBLP01000350.1	BestRefSeq	exon	190777	190845	.	+	.	ID=id445;Parent=rna56;Dbxref=GeneID:653073,Genbank:NM_001282472.1,HGNC:HGNC:38650;Note=The RefSeq transcript has 37 substitutions%2C 6 non-frameshifting indels compared to this genomic sequence;exception=annotated by transcript or proteomic data;gbkey=mRNA;gene=GOLGA8J;product=golgin A8 family member J;transcript_id=gi|542133106
LBLP01000350.1	BestRefSeq	exon	192096	192171	.	+	.	ID=id446;Parent=rna56;Dbxref=GeneID:653073,Genbank:NM_001282472.1,HGNC:HGNC:38650;Note=The RefSeq transcript has 37 substitutions%2C 6 non-frameshifting indels compared to this genomic sequence;exception=annotated by transcript or proteomic data;gbkey=mRNA;gene=GOLGA8J;product=golgin A8 family member J;transcript_id=gi|542133106
LBLP01000350.1	BestRefSeq	exon	192603	192694	.	+	.	ID=id447;Parent=rna56;Dbxref=GeneID:653073,Genbank:NM_001282472.1,HGNC:HGNC:38650;Note=The RefSeq transcript has 37 substitutions%2C 6 non-frameshifting indels compared to this genomic sequence;exception=annotated by transcript or proteomic data;gbkey=mRNA;gene=GOLGA8J;product=golgin A8 family member J;transcript_id=gi|542133106
LBLP01000350.1	BestRefSeq	exon	193267	193367	.	+	.	ID=id448;Parent=rna56;Dbxref=GeneID:653073,Genbank:NM_001282472.1,HGNC:HGNC:38650;Note=The RefSeq transcript has 37 substitutions%2C 6 non-frameshifting indels compared to this genomic sequence;exception=annotated by transcript or proteomic data;gbkey=mRNA;gene=GOLGA8J;product=golgin A8 family member J;transcript_id=gi|542133106
LBLP01000350.1	BestRefSeq	exon	193450	193547	.	+	.	ID=id449;Parent=rna56;Dbxref=GeneID:653073,Genbank:NM_001282472.1,HGNC:HGNC:38650;Note=The RefSeq transcript has 37 substitutions%2C 6 non-frameshifting indels compared to this genomic sequence;exception=annotated by transcript or proteomic data;gbkey=mRNA;gene=GOLGA8J;product=golgin A8 family member J;transcript_id=gi|542133106
LBLP01000350.1	BestRefSeq	exon	193642	193797	.	+	.	ID=id450;Parent=rna56;Dbxref=GeneID:653073,Genbank:NM_001282472.1,HGNC:HGNC:38650;Note=The RefSeq transcript has 37 substitutions%2C 6 non-frameshifting indels compared to this genomic sequence;exception=annotated by transcript or proteomic data;gbkey=mRNA;gene=GOLGA8J;product=golgin A8 family member J;transcript_id=gi|542133106
LBLP01000350.1	BestRefSeq	exon	193882	197263	.	+	.	ID=id451;Parent=rna56;Dbxref=GeneID:653073,Genbank:NM_001282472.1,HGNC:HGNC:38650;Note=The RefSeq transcript has 37 substitutions%2C 6 non-frameshifting indels compared to this genomic sequence;exception=annotated by transcript or proteomic data;gbkey=mRNA;gene=GOLGA8J;product=golgin A8 family member J;transcript_id=gi|542133106
LBLP01000350.1	BestRefSeq	gene	183522	197328	.	+	.	ID=gene49;Dbxref=GeneID:728498,HGNC:HGNC:37443;Name=GOLGA8H;description=golgin A8 family member H;gbkey=Gene;gene=GOLGA8H;gene_synonym=GOLGA6L11
LBLP01000350.1	BestRefSeq	mRNA	183522	197328	.	+	.	ID=rna57;Parent=gene49;Dbxref=GeneID:728498,Genbank:NM_001282490.1,HGNC:HGNC:37443;Name=gi|542133081;Note=The RefSeq transcript has 16 substitutions%2C 7 non-frameshifting indels compared to this genomic sequence;exception=annotated by transcript or proteomic data;gbkey=mRNA;gene=GOLGA8H;product=golgin A8 family member H;transcript_id=gi|542133081
LBLP01000350.1	BestRefSeq	exon	183522	183665	.	+	.	ID=id452;Parent=rna57;Dbxref=GeneID:728498,Genbank:NM_001282490.1,HGNC:HGNC:37443;Note=The RefSeq transcript has 16 substitutions%2C 7 non-frameshifting indels compared to this genomic sequence;exception=annotated by transcript or proteomic data;gbkey=mRNA;gene=GOLGA8H;product=golgin A8 family member H;transcript_id=gi|542133081
LBLP01000350.1	BestRefSeq	exon	185335	185454	.	+	.	ID=id453;Parent=rna57;Dbxref=GeneID:728498,Genbank:NM_001282490.1,HGNC:HGNC:37443;Note=The RefSeq transcript has 16 substitutions%2C 7 non-frameshifting indels compared to this genomic sequence;exception=annotated by transcript or proteomic data;gbkey=mRNA;gene=GOLGA8H;product=golgin A8 family member H;transcript_id=gi|542133081
LBLP01000350.1	BestRefSeq	exon	186348	186407	.	+	.	ID=id454;Parent=rna57;Dbxref=GeneID:728498,Genbank:NM_001282490.1,HGNC:HGNC:37443;Note=The RefSeq transcript has 16 substitutions%2C 7 non-frameshifting indels compared to this genomic sequence;exception=annotated by transcript or proteomic data;gbkey=mRNA;gene=GOLGA8H;product=golgin A8 family member H;transcript_id=gi|542133081
LBLP01000350.1	BestRefSeq	exon	186589	186669	.	+	.	ID=id455;Parent=rna57;Dbxref=GeneID:728498,Genbank:NM_001282490.1,HGNC:HGNC:37443;Note=The RefSeq transcript has 16 substitutions%2C 7 non-frameshifting indels compared to this genomic sequence;exception=annotated by transcript or proteomic data;gbkey=mRNA;gene=GOLGA8H;product=golgin A8 family member H;transcript_id=gi|542133081
LBLP01000350.1	BestRefSeq	exon	187523	187561	.	+	.	ID=id456;Parent=rna57;Dbxref=GeneID:728498,Genbank:NM_001282490.1,HGNC:HGNC:37443;Note=The RefSeq transcript has 16 substitutions%2C 7 non-frameshifting indels compared to this genomic sequence;exception=annotated by transcript or proteomic data;gbkey=mRNA;gene=GOLGA8H;product=golgin A8 family member H;transcript_id=gi|542133081
LBLP01000350.1	BestRefSeq	exon	187824	187871	.	+	.	ID=id457;Parent=rna57;Dbxref=GeneID:728498,Genbank:NM_001282490.1,HGNC:HGNC:37443;Note=The RefSeq transcript has 16 substitutions%2C 7 non-frameshifting indels compared to this genomic sequence;exception=annotated by transcript or proteomic data;gbkey=mRNA;gene=GOLGA8H;product=golgin A8 family member H;transcript_id=gi|542133081
LBLP01000350.1	BestRefSeq	exon	187960	188044	.	+	.	ID=id458;Parent=rna57;Dbxref=GeneID:728498,Genbank:NM_001282490.1,HGNC:HGNC:37443;Note=The RefSeq transcript has 16 substitutions%2C 7 non-frameshifting indels compared to this genomic sequence;exception=annotated by transcript or proteomic data;gbkey=mRNA;gene=GOLGA8H;product=golgin A8 family member H;transcript_id=gi|542133081
LBLP01000350.1	BestRefSeq	exon	188140	188249	.	+	.	ID=id459;Parent=rna57;Dbxref=GeneID:728498,Genbank:NM_001282490.1,HGNC:HGNC:37443;Note=The RefSeq transcript has 16 substitutions%2C 7 non-frameshifting indels compared to this genomic sequence;exception=annotated by transcript or proteomic data;gbkey=mRNA;gene=GOLGA8H;product=golgin A8 family member H;transcript_id=gi|542133081
LBLP01000350.1	BestRefSeq	exon	189305	189391	.	+	.	ID=id460;Parent=rna57;Dbxref=GeneID:728498,Genbank:NM_001282490.1,HGNC:HGNC:37443;Note=The RefSeq transcript has 16 substitutions%2C 7 non-frameshifting indels compared to this genomic sequence;exception=annotated by transcript or proteomic data;gbkey=mRNA;gene=GOLGA8H;product=golgin A8 family member H;transcript_id=gi|542133081
LBLP01000350.1	BestRefSeq	exon	189498	189605	.	+	.	ID=id461;Parent=rna57;Dbxref=GeneID:728498,Genbank:NM_001282490.1,HGNC:HGNC:37443;Note=The RefSeq transcript has 16 substitutions%2C 7 non-frameshifting indels compared to this genomic sequence;exception=annotated by transcript or proteomic data;gbkey=mRNA;gene=GOLGA8H;product=golgin A8 family member H;transcript_id=gi|542133081
LBLP01000350.1	BestRefSeq	exon	189801	189888	.	+	.	ID=id462;Parent=rna57;Dbxref=GeneID:728498,Genbank:NM_001282490.1,HGNC:HGNC:37443;Note=The RefSeq transcript has 16 substitutions%2C 7 non-frameshifting indels compared to this genomic sequence;exception=annotated by transcript or proteomic data;gbkey=mRNA;gene=GOLGA8H;product=golgin A8 family member H;transcript_id=gi|542133081
LBLP01000350.1	BestRefSeq	exon	190265	190521	.	+	.	ID=id463;Parent=rna57;Dbxref=GeneID:728498,Genbank:NM_001282490.1,HGNC:HGNC:37443;Note=The RefSeq transcript has 16 substitutions%2C 7 non-frameshifting indels compared to this genomic sequence;exception=annotated by transcript or proteomic data;gbkey=mRNA;gene=GOLGA8H;product=golgin A8 family member H;transcript_id=gi|542133081
LBLP01000350.1	BestRefSeq	exon	190777	190845	.	+	.	ID=id464;Parent=rna57;Dbxref=GeneID:728498,Genbank:NM_001282490.1,HGNC:HGNC:37443;Note=The RefSeq transcript has 16 substitutions%2C 7 non-frameshifting indels compared to this genomic sequence;exception=annotated by transcript or proteomic data;gbkey=mRNA;gene=GOLGA8H;product=golgin A8 family member H;transcript_id=gi|542133081
LBLP01000350.1	BestRefSeq	exon	192096	192171	.	+	.	ID=id465;Parent=rna57;Dbxref=GeneID:728498,Genbank:NM_001282490.1,HGNC:HGNC:37443;Note=The RefSeq transcript has 16 substitutions%2C 7 non-frameshifting indels compared to this genomic sequence;exception=annotated by transcript or proteomic data;gbkey=mRNA;gene=GOLGA8H;product=golgin A8 family member H;transcript_id=gi|542133081
LBLP01000350.1	BestRefSeq	exon	192603	192694	.	+	.	ID=id466;Parent=rna57;Dbxref=GeneID:728498,Genbank:NM_001282490.1,HGNC:HGNC:37443;Note=The RefSeq transcript has 16 substitutions%2C 7 non-frameshifting indels compared to this genomic sequence;exception=annotated by transcript or proteomic data;gbkey=mRNA;gene=GOLGA8H;product=golgin A8 family member H;transcript_id=gi|542133081
LBLP01000350.1	BestRefSeq	exon	193267	193367	.	+	.	ID=id467;Parent=rna57;Dbxref=GeneID:728498,Genbank:NM_001282490.1,HGNC:HGNC:37443;Note=The RefSeq transcript has 16 substitutions%2C 7 non-frameshifting indels compared to this genomic sequence;exception=annotated by transcript or proteomic data;gbkey=mRNA;gene=GOLGA8H;product=golgin A8 family member H;transcript_id=gi|542133081
LBLP01000350.1	BestRefSeq	exon	193450	193547	.	+	.	ID=id468;Parent=rna57;Dbxref=GeneID:728498,Genbank:NM_001282490.1,HGNC:HGNC:37443;Note=The RefSeq transcript has 16 substitutions%2C 7 non-frameshifting indels compared to this genomic sequence;exception=annotated by transcript or proteomic data;gbkey=mRNA;gene=GOLGA8H;product=golgin A8 family member H;transcript_id=gi|542133081
LBLP01000350.1	BestRefSeq	exon	193642	193797	.	+	.	ID=id469;Parent=rna57;Dbxref=GeneID:728498,Genbank:NM_001282490.1,HGNC:HGNC:37443;Note=The RefSeq transcript has 16 substitutions%2C 7 non-frameshifting indels compared to this genomic sequence;exception=annotated by transcript or proteomic data;gbkey=mRNA;gene=GOLGA8H;product=golgin A8 family member H;transcript_id=gi|542133081
LBLP01000350.1	BestRefSeq	exon	193882	197328	.	+	.	ID=id470;Parent=rna57;Dbxref=GeneID:728498,Genbank:NM_001282490.1,HGNC:HGNC:37443;Note=The RefSeq transcript has 16 substitutions%2C 7 non-frameshifting indels compared to this genomic sequence;exception=annotated by transcript or proteomic data;gbkey=mRNA;gene=GOLGA8H;product=golgin A8 family member H;transcript_id=gi|542133081
LBLP01000350.1	BestRefSeq	CDS	183618	183665	.	+	0	ID=cds28;Parent=rna56;Dbxref=GeneID:728498,Genbank:NP_001269419.1,GeneID:653073,HGNC:HGNC:38650;Name=NP_001269419.1;Note=The RefSeq protein has 9 substitutions compared to this genomic sequence;exception=annotated by transcript or proteomic data;gbkey=CDS;gene=GOLGA8J;product=golgin subfamily A member 8H;protein_id=NP_001269419.1
LBLP01000350.1	BestRefSeq	CDS	185335	185454	.	+	0	ID=cds28;Parent=rna56;Dbxref=GeneID:728498,Genbank:NP_001269419.1,GeneID:653073,HGNC:HGNC:38650;Name=NP_001269419.1;Note=The RefSeq protein has 9 substitutions compared to this genomic sequence;exception=annotated by transcript or proteomic data;gbkey=CDS;gene=GOLGA8J;product=golgin subfamily A member 8H;protein_id=NP_001269419.1
LBLP01000350.1	BestRefSeq	CDS	186348	186407	.	+	0	ID=cds28;Parent=rna56;Dbxref=GeneID:728498,Genbank:NP_001269419.1,GeneID:653073,HGNC:HGNC:38650;Name=NP_001269419.1;Note=The RefSeq protein has 9 substitutions compared to this genomic sequence;exception=annotated by transcript or proteomic data;gbkey=CDS;gene=GOLGA8J;product=golgin subfamily A member 8H;protein_id=NP_001269419.1
LBLP01000350.1	BestRefSeq	CDS	186589	186669	.	+	0	ID=cds28;Parent=rna56;Dbxref=GeneID:728498,Genbank:NP_001269419.1,GeneID:653073,HGNC:HGNC:38650;Name=NP_001269419.1;Note=The RefSeq protein has 9 substitutions compared to this genomic sequence;exception=annotated by transcript or proteomic data;gbkey=CDS;gene=GOLGA8J;product=golgin subfamily A member 8H;protein_id=NP_001269419.1
LBLP01000350.1	BestRefSeq	CDS	187523	187561	.	+	0	ID=cds28;Parent=rna56;Dbxref=GeneID:728498,Genbank:NP_001269419.1,GeneID:653073,HGNC:HGNC:38650;Name=NP_001269419.1;Note=The RefSeq protein has 9 substitutions compared to this genomic sequence;exception=annotated by transcript or proteomic data;gbkey=CDS;gene=GOLGA8J;product=golgin subfamily A member 8H;protein_id=NP_001269419.1
LBLP01000350.1	BestRefSeq	CDS	187824	187871	.	+	0	ID=cds28;Parent=rna56;Dbxref=GeneID:728498,Genbank:NP_001269419.1,GeneID:653073,HGNC:HGNC:38650;Name=NP_001269419.1;Note=The RefSeq protein has 9 substitutions compared to this genomic sequence;exception=annotated by transcript or proteomic data;gbkey=CDS;gene=GOLGA8J;product=golgin subfamily A member 8H;protein_id=NP_001269419.1
LBLP01000350.1	BestRefSeq	CDS	187960	188044	.	+	0	ID=cds28;Parent=rna56;Dbxref=GeneID:728498,Genbank:NP_001269419.1,GeneID:653073,HGNC:HGNC:38650;Name=NP_001269419.1;Note=The RefSeq protein has 9 substitutions compared to this genomic sequence;exception=annotated by transcript or proteomic data;gbkey=CDS;gene=GOLGA8J;product=golgin subfamily A member 8H;protein_id=NP_001269419.1
LBLP01000350.1	BestRefSeq	CDS	188140	188249	.	+	2	ID=cds28;Parent=rna56;Dbxref=GeneID:728498,Genbank:NP_001269419.1,GeneID:653073,HGNC:HGNC:38650;Name=NP_001269419.1;Note=The RefSeq protein has 9 substitutions compared to this genomic sequence;exception=annotated by transcript or proteomic data;gbkey=CDS;gene=GOLGA8J;product=golgin subfamily A member 8H;protein_id=NP_001269419.1
LBLP01000350.1	BestRefSeq	CDS	189305	189391	.	+	0	ID=cds28;Parent=rna56;Dbxref=GeneID:728498,Genbank:NP_001269419.1,GeneID:653073,HGNC:HGNC:38650;Name=NP_001269419.1;Note=The RefSeq protein has 9 substitutions compared to this genomic sequence;exception=annotated by transcript or proteomic data;gbkey=CDS;gene=GOLGA8J;product=golgin subfamily A member 8H;protein_id=NP_001269419.1
LBLP01000350.1	BestRefSeq	CDS	189498	189605	.	+	0	ID=cds28;Parent=rna56;Dbxref=GeneID:728498,Genbank:NP_001269419.1,GeneID:653073,HGNC:HGNC:38650;Name=NP_001269419.1;Note=The RefSeq protein has 9 substitutions compared to this genomic sequence;exception=annotated by transcript or proteomic data;gbkey=CDS;gene=GOLGA8J;product=golgin subfamily A member 8H;protein_id=NP_001269419.1
LBLP01000350.1	BestRefSeq	CDS	189801	189888	.	+	0	ID=cds28;Parent=rna56;Dbxref=GeneID:728498,Genbank:NP_001269419.1,GeneID:653073,HGNC:HGNC:38650;Name=NP_001269419.1;Note=The RefSeq protein has 9 substitutions compared to this genomic sequence;exception=annotated by transcript or proteomic data;gbkey=CDS;gene=GOLGA8J;product=golgin subfamily A member 8H;protein_id=NP_001269419.1
LBLP01000350.1	BestRefSeq	CDS	190265	190521	.	+	2	ID=cds28;Parent=rna56;Dbxref=GeneID:728498,Genbank:NP_001269419.1,GeneID:653073,HGNC:HGNC:38650;Name=NP_001269419.1;Note=The RefSeq protein has 9 substitutions compared to this genomic sequence;exception=annotated by transcript or proteomic data;gbkey=CDS;gene=GOLGA8J;product=golgin subfamily A member 8H;protein_id=NP_001269419.1
LBLP01000350.1	BestRefSeq	CDS	190777	190845	.	+	0	ID=cds28;Parent=rna56;Dbxref=GeneID:728498,Genbank:NP_001269419.1,GeneID:653073,HGNC:HGNC:38650;Name=NP_001269419.1;Note=The RefSeq protein has 9 substitutions compared to this genomic sequence;exception=annotated by transcript or proteomic data;gbkey=CDS;gene=GOLGA8J;product=golgin subfamily A member 8H;protein_id=NP_001269419.1
LBLP01000350.1	BestRefSeq	CDS	192096	192171	.	+	0	ID=cds28;Parent=rna56;Dbxref=GeneID:728498,Genbank:NP_001269419.1,GeneID:653073,HGNC:HGNC:38650;Name=NP_001269419.1;Note=The RefSeq protein has 9 substitutions compared to this genomic sequence;exception=annotated by transcript or proteomic data;gbkey=CDS;gene=GOLGA8J;product=golgin subfamily A member 8H;protein_id=NP_001269419.1
LBLP01000350.1	BestRefSeq	CDS	192603	192694	.	+	2	ID=cds28;Parent=rna56;Dbxref=GeneID:728498,Genbank:NP_001269419.1,GeneID:653073,HGNC:HGNC:38650;Name=NP_001269419.1;Note=The RefSeq protein has 9 substitutions compared to this genomic sequence;exception=annotated by transcript or proteomic data;gbkey=CDS;gene=GOLGA8J;product=golgin subfamily A member 8H;protein_id=NP_001269419.1
LBLP01000350.1	BestRefSeq	CDS	193267	193367	.	+	0	ID=cds28;Parent=rna56;Dbxref=GeneID:728498,Genbank:NP_001269419.1,GeneID:653073,HGNC:HGNC:38650;Name=NP_001269419.1;Note=The RefSeq protein has 9 substitutions compared to this genomic sequence;exception=annotated by transcript or proteomic data;gbkey=CDS;gene=GOLGA8J;product=golgin subfamily A member 8H;protein_id=NP_001269419.1
LBLP01000350.1	BestRefSeq	CDS	193450	193547	.	+	1	ID=cds28;Parent=rna56;Dbxref=GeneID:728498,Genbank:NP_001269419.1,GeneID:653073,HGNC:HGNC:38650;Name=NP_001269419.1;Note=The RefSeq protein has 9 substitutions compared to this genomic sequence;exception=annotated by transcript or proteomic data;gbkey=CDS;gene=GOLGA8J;product=golgin subfamily A member 8H;protein_id=NP_001269419.1
LBLP01000350.1	BestRefSeq	CDS	193642	193797	.	+	2	ID=cds28;Parent=rna56;Dbxref=GeneID:728498,Genbank:NP_001269419.1,GeneID:653073,HGNC:HGNC:38650;Name=NP_001269419.1;Note=The RefSeq protein has 9 substitutions compared to this genomic sequence;exception=annotated by transcript or proteomic data;gbkey=CDS;gene=GOLGA8J;product=golgin subfamily A member 8H;protein_id=NP_001269419.1
LBLP01000350.1	BestRefSeq	CDS	193882	194057	.	+	2	ID=cds28;Parent=rna56;Dbxref=GeneID:728498,Genbank:NP_001269419.1,GeneID:653073,HGNC:HGNC:38650;Name=NP_001269419.1;Note=The RefSeq protein has 9 substitutions compared to this genomic sequence;exception=annotated by transcript or proteomic data;gbkey=CDS;gene=GOLGA8J;product=golgin subfamily A member 8H;protein_id=NP_001269419.1
LBLP01000350.1	BestRefSeq	CDS	183618	183665	.	+	0	ID=cds29;Parent=rna56;Dbxref=GeneID:653073,Genbank:NP_001269401.1,HGNC:HGNC:38650;Name=NP_001269401.1;Note=The RefSeq protein has 9 substitutions compared to this genomic sequence;exception=annotated by transcript or proteomic data;gbkey=CDS;gene=GOLGA8J;product=golgin subfamily A member 8J;protein_id=NP_001269401.1
LBLP01000350.1	BestRefSeq	CDS	185335	185454	.	+	0	ID=cds29;Parent=rna56;Dbxref=GeneID:653073,Genbank:NP_001269401.1,HGNC:HGNC:38650;Name=NP_001269401.1;Note=The RefSeq protein has 9 substitutions compared to this genomic sequence;exception=annotated by transcript or proteomic data;gbkey=CDS;gene=GOLGA8J;product=golgin subfamily A member 8J;protein_id=NP_001269401.1
LBLP01000350.1	BestRefSeq	CDS	186348	186407	.	+	0	ID=cds29;Parent=rna56;Dbxref=GeneID:653073,Genbank:NP_001269401.1,HGNC:HGNC:38650;Name=NP_001269401.1;Note=The RefSeq protein has 9 substitutions compared to this genomic sequence;exception=annotated by transcript or proteomic data;gbkey=CDS;gene=GOLGA8J;product=golgin subfamily A member 8J;protein_id=NP_001269401.1
LBLP01000350.1	BestRefSeq	CDS	186589	186669	.	+	0	ID=cds29;Parent=rna56;Dbxref=GeneID:653073,Genbank:NP_001269401.1,HGNC:HGNC:38650;Name=NP_001269401.1;Note=The RefSeq protein has 9 substitutions compared to this genomic sequence;exception=annotated by transcript or proteomic data;gbkey=CDS;gene=GOLGA8J;product=golgin subfamily A member 8J;protein_id=NP_001269401.1
LBLP01000350.1	BestRefSeq	CDS	187523	187561	.	+	0	ID=cds29;Parent=rna56;Dbxref=GeneID:653073,Genbank:NP_001269401.1,HGNC:HGNC:38650;Name=NP_001269401.1;Note=The RefSeq protein has 9 substitutions compared to this genomic sequence;exception=annotated by transcript or proteomic data;gbkey=CDS;gene=GOLGA8J;product=golgin subfamily A member 8J;protein_id=NP_001269401.1
LBLP01000350.1	BestRefSeq	CDS	187824	187871	.	+	0	ID=cds29;Parent=rna56;Dbxref=GeneID:653073,Genbank:NP_001269401.1,HGNC:HGNC:38650;Name=NP_001269401.1;Note=The RefSeq protein has 9 substitutions compared to this genomic sequence;exception=annotated by transcript or proteomic data;gbkey=CDS;gene=GOLGA8J;product=golgin subfamily A member 8J;protein_id=NP_001269401.1
LBLP01000350.1	BestRefSeq	CDS	187960	188044	.	+	0	ID=cds29;Parent=rna56;Dbxref=GeneID:653073,Genbank:NP_001269401.1,HGNC:HGNC:38650;Name=NP_001269401.1;Note=The RefSeq protein has 9 substitutions compared to this genomic sequence;exception=annotated by transcript or proteomic data;gbkey=CDS;gene=GOLGA8J;product=golgin subfamily A member 8J;protein_id=NP_001269401.1
LBLP01000350.1	BestRefSeq	CDS	188140	188249	.	+	2	ID=cds29;Parent=rna56;Dbxref=GeneID:653073,Genbank:NP_001269401.1,HGNC:HGNC:38650;Name=NP_001269401.1;Note=The RefSeq protein has 9 substitutions compared to this genomic sequence;exception=annotated by transcript or proteomic data;gbkey=CDS;gene=GOLGA8J;product=golgin subfamily A member 8J;protein_id=NP_001269401.1
LBLP01000350.1	BestRefSeq	CDS	189305	189391	.	+	0	ID=cds29;Parent=rna56;Dbxref=GeneID:653073,Genbank:NP_001269401.1,HGNC:HGNC:38650;Name=NP_001269401.1;Note=The RefSeq protein has 9 substitutions compared to this genomic sequence;exception=annotated by transcript or proteomic data;gbkey=CDS;gene=GOLGA8J;product=golgin subfamily A member 8J;protein_id=NP_001269401.1
LBLP01000350.1	BestRefSeq	CDS	189498	189605	.	+	0	ID=cds29;Parent=rna56;Dbxref=GeneID:653073,Genbank:NP_001269401.1,HGNC:HGNC:38650;Name=NP_001269401.1;Note=The RefSeq protein has 9 substitutions compared to this genomic sequence;exception=annotated by transcript or proteomic data;gbkey=CDS;gene=GOLGA8J;product=golgin subfamily A member 8J;protein_id=NP_001269401.1
LBLP01000350.1	BestRefSeq	CDS	189801	189888	.	+	0	ID=cds29;Parent=rna56;Dbxref=GeneID:653073,Genbank:NP_001269401.1,HGNC:HGNC:38650;Name=NP_001269401.1;Note=The RefSeq protein has 9 substitutions compared to this genomic sequence;exception=annotated by transcript or proteomic data;gbkey=CDS;gene=GOLGA8J;product=golgin subfamily A member 8J;protein_id=NP_001269401.1
LBLP01000350.1	BestRefSeq	CDS	190265	190521	.	+	2	ID=cds29;Parent=rna56;Dbxref=GeneID:653073,Genbank:NP_001269401.1,HGNC:HGNC:38650;Name=NP_001269401.1;Note=The RefSeq protein has 9 substitutions compared to this genomic sequence;exception=annotated by transcript or proteomic data;gbkey=CDS;gene=GOLGA8J;product=golgin subfamily A member 8J;protein_id=NP_001269401.1
LBLP01000350.1	BestRefSeq	CDS	190777	190845	.	+	0	ID=cds29;Parent=rna56;Dbxref=GeneID:653073,Genbank:NP_001269401.1,HGNC:HGNC:38650;Name=NP_001269401.1;Note=The RefSeq protein has 9 substitutions compared to this genomic sequence;exception=annotated by transcript or proteomic data;gbkey=CDS;gene=GOLGA8J;product=golgin subfamily A member 8J;protein_id=NP_001269401.1
LBLP01000350.1	BestRefSeq	CDS	192096	192171	.	+	0	ID=cds29;Parent=rna56;Dbxref=GeneID:653073,Genbank:NP_001269401.1,HGNC:HGNC:38650;Name=NP_001269401.1;Note=The RefSeq protein has 9 substitutions compared to this genomic sequence;exception=annotated by transcript or proteomic data;gbkey=CDS;gene=GOLGA8J;product=golgin subfamily A member 8J;protein_id=NP_001269401.1
LBLP01000350.1	BestRefSeq	CDS	192603	192694	.	+	2	ID=cds29;Parent=rna56;Dbxref=GeneID:653073,Genbank:NP_001269401.1,HGNC:HGNC:38650;Name=NP_001269401.1;Note=The RefSeq protein has 9 substitutions compared to this genomic sequence;exception=annotated by transcript or proteomic data;gbkey=CDS;gene=GOLGA8J;product=golgin subfamily A member 8J;protein_id=NP_001269401.1
LBLP01000350.1	BestRefSeq	CDS	193267	193367	.	+	0	ID=cds29;Parent=rna56;Dbxref=GeneID:653073,Genbank:NP_001269401.1,HGNC:HGNC:38650;Name=NP_001269401.1;Note=The RefSeq protein has 9 substitutions compared to this genomic sequence;exception=annotated by transcript or proteomic data;gbkey=CDS;gene=GOLGA8J;product=golgin subfamily A member 8J;protein_id=NP_001269401.1
LBLP01000350.1	BestRefSeq	CDS	193450	193547	.	+	1	ID=cds29;Parent=rna56;Dbxref=GeneID:653073,Genbank:NP_001269401.1,HGNC:HGNC:38650;Name=NP_001269401.1;Note=The RefSeq protein has 9 substitutions compared to this genomic sequence;exception=annotated by transcript or proteomic data;gbkey=CDS;gene=GOLGA8J;product=golgin subfamily A member 8J;protein_id=NP_001269401.1
LBLP01000350.1	BestRefSeq	CDS	193642	193797	.	+	2	ID=cds29;Parent=rna56;Dbxref=GeneID:653073,Genbank:NP_001269401.1,HGNC:HGNC:38650;Name=NP_001269401.1;Note=The RefSeq protein has 9 substitutions compared to this genomic sequence;exception=annotated by transcript or proteomic data;gbkey=CDS;gene=GOLGA8J;product=golgin subfamily A member 8J;protein_id=NP_001269401.1
LBLP01000350.1	BestRefSeq	CDS	193882	194057	.	+	2	ID=cds29;Parent=rna56;Dbxref=GeneID:653073,Genbank:NP_001269401.1,HGNC:HGNC:38650;Name=NP_001269401.1;Note=The RefSeq protein has 9 substitutions compared to this genomic sequence;exception=annotated by transcript or proteomic data;gbkey=CDS;gene=GOLGA8J;product=golgin subfamily A member 8J;protein_id=NP_001269401.1
###
LBLP01000350.1	BestRefSeq	gene	152037	180203	.	+	.	ID=gene50;Dbxref=GeneID:100288380,HGNC:HGNC:15776;Name=ULK4P2;description=ULK4 pseudogene 2;gbkey=Gene;gene=ULK4P2;gene_synonym=D-X,FAM7A2;pseudo=true
LBLP01000350.1	BestRefSeq	transcript	152037	180203	.	+	.	ID=rna58;Parent=gene50;Dbxref=GeneID:100288380,Genbank:NR_027470.1,HGNC:HGNC:15776;Name=gi|226423879;gbkey=misc_RNA;gene=ULK4P2;product=ULK4 pseudogene 2;transcript_id=gi|226423879
LBLP01000350.1	BestRefSeq	exon	152037	152053	.	+	.	ID=id471;Parent=rna58;Dbxref=GeneID:100288380,Genbank:NR_027470.1,HGNC:HGNC:15776;gbkey=misc_RNA;gene=ULK4P2;product=ULK4 pseudogene 2;transcript_id=gi|226423879
LBLP01000350.1	BestRefSeq	exon	152451	152498	.	+	.	ID=id472;Parent=rna58;Dbxref=GeneID:100288380,Genbank:NR_027470.1,HGNC:HGNC:15776;gbkey=misc_RNA;gene=ULK4P2;product=ULK4 pseudogene 2;transcript_id=gi|226423879
LBLP01000350.1	BestRefSeq	exon	158771	158895	.	+	.	ID=id473;Parent=rna58;Dbxref=GeneID:100288380,Genbank:NR_027470.1,HGNC:HGNC:15776;gbkey=misc_RNA;gene=ULK4P2;product=ULK4 pseudogene 2;transcript_id=gi|226423879
LBLP01000350.1	BestRefSeq	exon	176154	176232	.	+	.	ID=id474;Parent=rna58;Dbxref=GeneID:100288380,Genbank:NR_027470.1,HGNC:HGNC:15776;gbkey=misc_RNA;gene=ULK4P2;product=ULK4 pseudogene 2;transcript_id=gi|226423879
LBLP01000350.1	BestRefSeq	exon	179597	180203	.	+	.	ID=id475;Parent=rna58;Dbxref=GeneID:100288380,Genbank:NR_027470.1,HGNC:HGNC:15776;gbkey=misc_RNA;gene=ULK4P2;product=ULK4 pseudogene 2;transcript_id=gi|226423879
LBLP01000350.1	BestRefSeq	gene	152222	180217	.	+	.	ID=gene51;Dbxref=GeneID:89837,HGNC:HGNC:15777;Name=ULK4P3;description=ULK4 pseudogene 3;gbkey=Gene;gene=ULK4P3;gene_synonym=D-X,FAM7A3;pseudo=true
LBLP01000350.1	BestRefSeq	transcript	152222	180217	.	+	.	ID=rna59;Parent=gene51;Dbxref=GeneID:89837,Genbank:NR_026859.1,HGNC:HGNC:15777;Name=gi|223633993;Note=The RefSeq transcript has 3 substitutions compared to this genomic sequence;exception=annotated by transcript or proteomic data;gbkey=misc_RNA;gene=ULK4P3;product=ULK4 pseudogene 3;transcript_id=gi|223633993
LBLP01000350.1	BestRefSeq	exon	152222	152498	.	+	.	ID=id476;Parent=rna59;Dbxref=GeneID:89837,Genbank:NR_026859.1,HGNC:HGNC:15777;Note=The RefSeq transcript has 3 substitutions compared to this genomic sequence;exception=annotated by transcript or proteomic data;gbkey=misc_RNA;gene=ULK4P3;product=ULK4 pseudogene 3;transcript_id=gi|223633993
LBLP01000350.1	BestRefSeq	exon	158771	158895	.	+	.	ID=id477;Parent=rna59;Dbxref=GeneID:89837,Genbank:NR_026859.1,HGNC:HGNC:15777;Note=The RefSeq transcript has 3 substitutions compared to this genomic sequence;exception=annotated by transcript or proteomic data;gbkey=misc_RNA;gene=ULK4P3;product=ULK4 pseudogene 3;transcript_id=gi|223633993
LBLP01000350.1	BestRefSeq	exon	165361	165407	.	+	.	ID=id478;Parent=rna59;Dbxref=GeneID:89837,Genbank:NR_026859.1,HGNC:HGNC:15777;Note=The RefSeq transcript has 3 substitutions compared to this genomic sequence;exception=annotated by transcript or proteomic data;gbkey=misc_RNA;gene=ULK4P3;product=ULK4 pseudogene 3;transcript_id=gi|223633993
LBLP01000350.1	BestRefSeq	exon	176154	176232	.	+	.	ID=id479;Parent=rna59;Dbxref=GeneID:89837,Genbank:NR_026859.1,HGNC:HGNC:15777;Note=The RefSeq transcript has 3 substitutions compared to this genomic sequence;exception=annotated by transcript or proteomic data;gbkey=misc_RNA;gene=ULK4P3;product=ULK4 pseudogene 3;transcript_id=gi|223633993
LBLP01000350.1	BestRefSeq	exon	179597	180217	.	+	.	ID=id480;Parent=rna59;Dbxref=GeneID:89837,Genbank:NR_026859.1,HGNC:HGNC:15777;Note=The RefSeq transcript has 3 substitutions compared to this genomic sequence;exception=annotated by transcript or proteomic data;gbkey=misc_RNA;gene=ULK4P3;product=ULK4 pseudogene 3;transcript_id=gi|223633993
###
LBLP01000352.1	BestRefSeq	gene	9167	24070	.	+	.	ID=gene52;Dbxref=GeneID:653641,HGNC:HGNC:32206;Name=GOLGA6C;description=golgin A6 family member C;gbkey=Gene;gene=GOLGA6C
LBLP01000352.1	BestRefSeq	mRNA	9167	24070	.	+	.	ID=rna60;Parent=gene52;Dbxref=GeneID:653641,Genbank:NM_001164404.1,HGNC:HGNC:32206;Name=gi|256542287;Note=The RefSeq transcript has 23 substitutions%2C 13 non-frameshifting indels compared to this genomic sequence;exception=annotated by transcript or proteomic data;gbkey=mRNA;gene=GOLGA6C;product=golgin A6 family member C;transcript_id=gi|256542287
LBLP01000352.1	BestRefSeq	exon	9167	9291	.	+	.	ID=id481;Parent=rna60;Dbxref=GeneID:653641,Genbank:NM_001164404.1,HGNC:HGNC:32206;Note=The RefSeq transcript has 23 substitutions%2C 13 non-frameshifting indels compared to this genomic sequence;exception=annotated by transcript or proteomic data;gbkey=mRNA;gene=GOLGA6C;product=golgin A6 family member C;transcript_id=gi|256542287
LBLP01000352.1	BestRefSeq	exon	10982	11101	.	+	.	ID=id482;Parent=rna60;Dbxref=GeneID:653641,Genbank:NM_001164404.1,HGNC:HGNC:32206;Note=The RefSeq transcript has 23 substitutions%2C 13 non-frameshifting indels compared to this genomic sequence;exception=annotated by transcript or proteomic data;gbkey=mRNA;gene=GOLGA6C;product=golgin A6 family member C;transcript_id=gi|256542287
LBLP01000352.1	BestRefSeq	exon	13026	13106	.	+	.	ID=id483;Parent=rna60;Dbxref=GeneID:653641,Genbank:NM_001164404.1,HGNC:HGNC:32206;Note=The RefSeq transcript has 23 substitutions%2C 13 non-frameshifting indels compared to this genomic sequence;exception=annotated by transcript or proteomic data;gbkey=mRNA;gene=GOLGA6C;product=golgin A6 family member C;transcript_id=gi|256542287
LBLP01000352.1	BestRefSeq	exon	13962	14000	.	+	.	ID=id484;Parent=rna60;Dbxref=GeneID:653641,Genbank:NM_001164404.1,HGNC:HGNC:32206;Note=The RefSeq transcript has 23 substitutions%2C 13 non-frameshifting indels compared to this genomic sequence;exception=annotated by transcript or proteomic data;gbkey=mRNA;gene=GOLGA6C;product=golgin A6 family member C;transcript_id=gi|256542287
LBLP01000352.1	BestRefSeq	exon	14262	14312	.	+	.	ID=id485;Parent=rna60;Dbxref=GeneID:653641,Genbank:NM_001164404.1,HGNC:HGNC:32206;Note=The RefSeq transcript has 23 substitutions%2C 13 non-frameshifting indels compared to this genomic sequence;exception=annotated by transcript or proteomic data;gbkey=mRNA;gene=GOLGA6C;product=golgin A6 family member C;transcript_id=gi|256542287
LBLP01000352.1	BestRefSeq	exon	14413	14494	.	+	.	ID=id486;Parent=rna60;Dbxref=GeneID:653641,Genbank:NM_001164404.1,HGNC:HGNC:32206;Note=The RefSeq transcript has 23 substitutions%2C 13 non-frameshifting indels compared to this genomic sequence;exception=annotated by transcript or proteomic data;gbkey=mRNA;gene=GOLGA6C;product=golgin A6 family member C;transcript_id=gi|256542287
LBLP01000352.1	BestRefSeq	exon	14591	14697	.	+	.	ID=id487;Parent=rna60;Dbxref=GeneID:653641,Genbank:NM_001164404.1,HGNC:HGNC:32206;Note=The RefSeq transcript has 23 substitutions%2C 13 non-frameshifting indels compared to this genomic sequence;exception=annotated by transcript or proteomic data;gbkey=mRNA;gene=GOLGA6C;product=golgin A6 family member C;transcript_id=gi|256542287
LBLP01000352.1	BestRefSeq	exon	15732	15818	.	+	.	ID=id488;Parent=rna60;Dbxref=GeneID:653641,Genbank:NM_001164404.1,HGNC:HGNC:32206;Note=The RefSeq transcript has 23 substitutions%2C 13 non-frameshifting indels compared to this genomic sequence;exception=annotated by transcript or proteomic data;gbkey=mRNA;gene=GOLGA6C;product=golgin A6 family member C;transcript_id=gi|256542287
LBLP01000352.1	BestRefSeq	exon	15927	16034	.	+	.	ID=id489;Parent=rna60;Dbxref=GeneID:653641,Genbank:NM_001164404.1,HGNC:HGNC:32206;Note=The RefSeq transcript has 23 substitutions%2C 13 non-frameshifting indels compared to this genomic sequence;exception=annotated by transcript or proteomic data;gbkey=mRNA;gene=GOLGA6C;product=golgin A6 family member C;transcript_id=gi|256542287
LBLP01000352.1	BestRefSeq	exon	16227	16314	.	+	.	ID=id490;Parent=rna60;Dbxref=GeneID:653641,Genbank:NM_001164404.1,HGNC:HGNC:32206;Note=The RefSeq transcript has 23 substitutions%2C 13 non-frameshifting indels compared to this genomic sequence;exception=annotated by transcript or proteomic data;gbkey=mRNA;gene=GOLGA6C;product=golgin A6 family member C;transcript_id=gi|256542287
LBLP01000352.1	BestRefSeq	exon	16720	17228	.	+	.	ID=id491;Parent=rna60;Dbxref=GeneID:653641,Genbank:NM_001164404.1,HGNC:HGNC:32206;Note=The RefSeq transcript has 23 substitutions%2C 13 non-frameshifting indels compared to this genomic sequence;exception=annotated by transcript or proteomic data;gbkey=mRNA;gene=GOLGA6C;product=golgin A6 family member C;transcript_id=gi|256542287
LBLP01000352.1	BestRefSeq	exon	17505	17573	.	+	.	ID=id492;Parent=rna60;Dbxref=GeneID:653641,Genbank:NM_001164404.1,HGNC:HGNC:32206;Note=The RefSeq transcript has 23 substitutions%2C 13 non-frameshifting indels compared to this genomic sequence;exception=annotated by transcript or proteomic data;gbkey=mRNA;gene=GOLGA6C;product=golgin A6 family member C;transcript_id=gi|256542287
LBLP01000352.1	BestRefSeq	exon	18904	18979	.	+	.	ID=id493;Parent=rna60;Dbxref=GeneID:653641,Genbank:NM_001164404.1,HGNC:HGNC:32206;Note=The RefSeq transcript has 23 substitutions%2C 13 non-frameshifting indels compared to this genomic sequence;exception=annotated by transcript or proteomic data;gbkey=mRNA;gene=GOLGA6C;product=golgin A6 family member C;transcript_id=gi|256542287
LBLP01000352.1	BestRefSeq	exon	19412	19503	.	+	.	ID=id494;Parent=rna60;Dbxref=GeneID:653641,Genbank:NM_001164404.1,HGNC:HGNC:32206;Note=The RefSeq transcript has 23 substitutions%2C 13 non-frameshifting indels compared to this genomic sequence;exception=annotated by transcript or proteomic data;gbkey=mRNA;gene=GOLGA6C;product=golgin A6 family member C;transcript_id=gi|256542287
LBLP01000352.1	BestRefSeq	exon	20062	20164	.	+	.	ID=id495;Parent=rna60;Dbxref=GeneID:653641,Genbank:NM_001164404.1,HGNC:HGNC:32206;Note=The RefSeq transcript has 23 substitutions%2C 13 non-frameshifting indels compared to this genomic sequence;exception=annotated by transcript or proteomic data;gbkey=mRNA;gene=GOLGA6C;product=golgin A6 family member C;transcript_id=gi|256542287
LBLP01000352.1	BestRefSeq	exon	20248	20351	.	+	.	ID=id496;Parent=rna60;Dbxref=GeneID:653641,Genbank:NM_001164404.1,HGNC:HGNC:32206;Note=The RefSeq transcript has 23 substitutions%2C 13 non-frameshifting indels compared to this genomic sequence;exception=annotated by transcript or proteomic data;gbkey=mRNA;gene=GOLGA6C;product=golgin A6 family member C;transcript_id=gi|256542287
LBLP01000352.1	BestRefSeq	exon	20440	20593	.	+	.	ID=id497;Parent=rna60;Dbxref=GeneID:653641,Genbank:NM_001164404.1,HGNC:HGNC:32206;Note=The RefSeq transcript has 23 substitutions%2C 13 non-frameshifting indels compared to this genomic sequence;exception=annotated by transcript or proteomic data;gbkey=mRNA;gene=GOLGA6C;product=golgin A6 family member C;transcript_id=gi|256542287
LBLP01000352.1	BestRefSeq	exon	20680	24070	.	+	.	ID=id498;Parent=rna60;Dbxref=GeneID:653641,Genbank:NM_001164404.1,HGNC:HGNC:32206;Note=The RefSeq transcript has 23 substitutions%2C 13 non-frameshifting indels compared to this genomic sequence;exception=annotated by transcript or proteomic data;gbkey=mRNA;gene=GOLGA6C;product=golgin A6 family member C;transcript_id=gi|256542287
LBLP01000352.1	BestRefSeq	gene	9167	21859	.	+	.	ID=gene53;Dbxref=GeneID:55889,HGNC:HGNC:32205;Name=GOLGA6B;description=golgin A6 family member B;gbkey=Gene;gene=GOLGA6B;gene_synonym=GOLGA,GOLGA6D
LBLP01000352.1	BestRefSeq	mRNA	9167	21859	.	+	.	ID=rna61;Parent=gene53;Dbxref=GeneID:55889,Genbank:NM_018652.4,HGNC:HGNC:32205;Name=gi|94538358;Note=The RefSeq transcript has 10 substitutions%2C 2 non-frameshifting indels compared to this genomic sequence;exception=annotated by transcript or proteomic data;gbkey=mRNA;gene=GOLGA6B;product=golgin A6 family member B;transcript_id=gi|94538358
LBLP01000352.1	BestRefSeq	exon	9167	9291	.	+	.	ID=id499;Parent=rna61;Dbxref=GeneID:55889,Genbank:NM_018652.4,HGNC:HGNC:32205;Note=The RefSeq transcript has 10 substitutions%2C 2 non-frameshifting indels compared to this genomic sequence;exception=annotated by transcript or proteomic data;gbkey=mRNA;gene=GOLGA6B;product=golgin A6 family member B;transcript_id=gi|94538358
LBLP01000352.1	BestRefSeq	exon	10982	11101	.	+	.	ID=id500;Parent=rna61;Dbxref=GeneID:55889,Genbank:NM_018652.4,HGNC:HGNC:32205;Note=The RefSeq transcript has 10 substitutions%2C 2 non-frameshifting indels compared to this genomic sequence;exception=annotated by transcript or proteomic data;gbkey=mRNA;gene=GOLGA6B;product=golgin A6 family member B;transcript_id=gi|94538358
LBLP01000352.1	BestRefSeq	exon	13026	13106	.	+	.	ID=id501;Parent=rna61;Dbxref=GeneID:55889,Genbank:NM_018652.4,HGNC:HGNC:32205;Note=The RefSeq transcript has 10 substitutions%2C 2 non-frameshifting indels compared to this genomic sequence;exception=annotated by transcript or proteomic data;gbkey=mRNA;gene=GOLGA6B;product=golgin A6 family member B;transcript_id=gi|94538358
LBLP01000352.1	BestRefSeq	exon	13962	14000	.	+	.	ID=id502;Parent=rna61;Dbxref=GeneID:55889,Genbank:NM_018652.4,HGNC:HGNC:32205;Note=The RefSeq transcript has 10 substitutions%2C 2 non-frameshifting indels compared to this genomic sequence;exception=annotated by transcript or proteomic data;gbkey=mRNA;gene=GOLGA6B;product=golgin A6 family member B;transcript_id=gi|94538358
LBLP01000352.1	BestRefSeq	exon	14262	14312	.	+	.	ID=id503;Parent=rna61;Dbxref=GeneID:55889,Genbank:NM_018652.4,HGNC:HGNC:32205;Note=The RefSeq transcript has 10 substitutions%2C 2 non-frameshifting indels compared to this genomic sequence;exception=annotated by transcript or proteomic data;gbkey=mRNA;gene=GOLGA6B;product=golgin A6 family member B;transcript_id=gi|94538358
LBLP01000352.1	BestRefSeq	exon	14413	14494	.	+	.	ID=id504;Parent=rna61;Dbxref=GeneID:55889,Genbank:NM_018652.4,HGNC:HGNC:32205;Note=The RefSeq transcript has 10 substitutions%2C 2 non-frameshifting indels compared to this genomic sequence;exception=annotated by transcript or proteomic data;gbkey=mRNA;gene=GOLGA6B;product=golgin A6 family member B;transcript_id=gi|94538358
LBLP01000352.1	BestRefSeq	exon	14591	14697	.	+	.	ID=id505;Parent=rna61;Dbxref=GeneID:55889,Genbank:NM_018652.4,HGNC:HGNC:32205;Note=The RefSeq transcript has 10 substitutions%2C 2 non-frameshifting indels compared to this genomic sequence;exception=annotated by transcript or proteomic data;gbkey=mRNA;gene=GOLGA6B;product=golgin A6 family member B;transcript_id=gi|94538358
LBLP01000352.1	BestRefSeq	exon	15732	15818	.	+	.	ID=id506;Parent=rna61;Dbxref=GeneID:55889,Genbank:NM_018652.4,HGNC:HGNC:32205;Note=The RefSeq transcript has 10 substitutions%2C 2 non-frameshifting indels compared to this genomic sequence;exception=annotated by transcript or proteomic data;gbkey=mRNA;gene=GOLGA6B;product=golgin A6 family member B;transcript_id=gi|94538358
LBLP01000352.1	BestRefSeq	exon	15927	16034	.	+	.	ID=id507;Parent=rna61;Dbxref=GeneID:55889,Genbank:NM_018652.4,HGNC:HGNC:32205;Note=The RefSeq transcript has 10 substitutions%2C 2 non-frameshifting indels compared to this genomic sequence;exception=annotated by transcript or proteomic data;gbkey=mRNA;gene=GOLGA6B;product=golgin A6 family member B;transcript_id=gi|94538358
LBLP01000352.1	BestRefSeq	exon	16227	16314	.	+	.	ID=id508;Parent=rna61;Dbxref=GeneID:55889,Genbank:NM_018652.4,HGNC:HGNC:32205;Note=The RefSeq transcript has 10 substitutions%2C 2 non-frameshifting indels compared to this genomic sequence;exception=annotated by transcript or proteomic data;gbkey=mRNA;gene=GOLGA6B;product=golgin A6 family member B;transcript_id=gi|94538358
LBLP01000352.1	BestRefSeq	exon	16720	17228	.	+	.	ID=id509;Parent=rna61;Dbxref=GeneID:55889,Genbank:NM_018652.4,HGNC:HGNC:32205;Note=The RefSeq transcript has 10 substitutions%2C 2 non-frameshifting indels compared to this genomic sequence;exception=annotated by transcript or proteomic data;gbkey=mRNA;gene=GOLGA6B;product=golgin A6 family member B;transcript_id=gi|94538358
LBLP01000352.1	BestRefSeq	exon	17505	17573	.	+	.	ID=id510;Parent=rna61;Dbxref=GeneID:55889,Genbank:NM_018652.4,HGNC:HGNC:32205;Note=The RefSeq transcript has 10 substitutions%2C 2 non-frameshifting indels compared to this genomic sequence;exception=annotated by transcript or proteomic data;gbkey=mRNA;gene=GOLGA6B;product=golgin A6 family member B;transcript_id=gi|94538358
LBLP01000352.1	BestRefSeq	exon	18904	18979	.	+	.	ID=id511;Parent=rna61;Dbxref=GeneID:55889,Genbank:NM_018652.4,HGNC:HGNC:32205;Note=The RefSeq transcript has 10 substitutions%2C 2 non-frameshifting indels compared to this genomic sequence;exception=annotated by transcript or proteomic data;gbkey=mRNA;gene=GOLGA6B;product=golgin A6 family member B;transcript_id=gi|94538358
LBLP01000352.1	BestRefSeq	exon	19412	19503	.	+	.	ID=id512;Parent=rna61;Dbxref=GeneID:55889,Genbank:NM_018652.4,HGNC:HGNC:32205;Note=The RefSeq transcript has 10 substitutions%2C 2 non-frameshifting indels compared to this genomic sequence;exception=annotated by transcript or proteomic data;gbkey=mRNA;gene=GOLGA6B;product=golgin A6 family member B;transcript_id=gi|94538358
LBLP01000352.1	BestRefSeq	exon	20062	20164	.	+	.	ID=id513;Parent=rna61;Dbxref=GeneID:55889,Genbank:NM_018652.4,HGNC:HGNC:32205;Note=The RefSeq transcript has 10 substitutions%2C 2 non-frameshifting indels compared to this genomic sequence;exception=annotated by transcript or proteomic data;gbkey=mRNA;gene=GOLGA6B;product=golgin A6 family member B;transcript_id=gi|94538358
LBLP01000352.1	BestRefSeq	exon	20248	20351	.	+	.	ID=id514;Parent=rna61;Dbxref=GeneID:55889,Genbank:NM_018652.4,HGNC:HGNC:32205;Note=The RefSeq transcript has 10 substitutions%2C 2 non-frameshifting indels compared to this genomic sequence;exception=annotated by transcript or proteomic data;gbkey=mRNA;gene=GOLGA6B;product=golgin A6 family member B;transcript_id=gi|94538358
LBLP01000352.1	BestRefSeq	exon	20440	20593	.	+	.	ID=id515;Parent=rna61;Dbxref=GeneID:55889,Genbank:NM_018652.4,HGNC:HGNC:32205;Note=The RefSeq transcript has 10 substitutions%2C 2 non-frameshifting indels compared to this genomic sequence;exception=annotated by transcript or proteomic data;gbkey=mRNA;gene=GOLGA6B;product=golgin A6 family member B;transcript_id=gi|94538358
LBLP01000352.1	BestRefSeq	exon	20680	21859	.	+	.	ID=id516;Parent=rna61;Dbxref=GeneID:55889,Genbank:NM_018652.4,HGNC:HGNC:32205;Note=The RefSeq transcript has 10 substitutions%2C 2 non-frameshifting indels compared to this genomic sequence;exception=annotated by transcript or proteomic data;gbkey=mRNA;gene=GOLGA6B;product=golgin A6 family member B;transcript_id=gi|94538358
LBLP01000352.1	BestRefSeq	CDS	9208	9291	.	+	0	ID=cds30;Parent=rna61;Dbxref=GeneID:653641,Genbank:NP_001157876.1,GeneID:55889,HGNC:HGNC:32205;Name=NP_001157876.1;Note=The RefSeq protein has 4 substitutions compared to this genomic sequence;exception=annotated by transcript or proteomic data;gbkey=CDS;gene=GOLGA6B;product=putative golgin subfamily A member 6C;protein_id=NP_001157876.1
LBLP01000352.1	BestRefSeq	CDS	10982	11101	.	+	0	ID=cds30;Parent=rna61;Dbxref=GeneID:653641,Genbank:NP_001157876.1,GeneID:55889,HGNC:HGNC:32205;Name=NP_001157876.1;Note=The RefSeq protein has 4 substitutions compared to this genomic sequence;exception=annotated by transcript or proteomic data;gbkey=CDS;gene=GOLGA6B;product=putative golgin subfamily A member 6C;protein_id=NP_001157876.1
LBLP01000352.1	BestRefSeq	CDS	13026	13106	.	+	0	ID=cds30;Parent=rna61;Dbxref=GeneID:653641,Genbank:NP_001157876.1,GeneID:55889,HGNC:HGNC:32205;Name=NP_001157876.1;Note=The RefSeq protein has 4 substitutions compared to this genomic sequence;exception=annotated by transcript or proteomic data;gbkey=CDS;gene=GOLGA6B;product=putative golgin subfamily A member 6C;protein_id=NP_001157876.1
LBLP01000352.1	BestRefSeq	CDS	13962	14000	.	+	0	ID=cds30;Parent=rna61;Dbxref=GeneID:653641,Genbank:NP_001157876.1,GeneID:55889,HGNC:HGNC:32205;Name=NP_001157876.1;Note=The RefSeq protein has 4 substitutions compared to this genomic sequence;exception=annotated by transcript or proteomic data;gbkey=CDS;gene=GOLGA6B;product=putative golgin subfamily A member 6C;protein_id=NP_001157876.1
LBLP01000352.1	BestRefSeq	CDS	14262	14312	.	+	0	ID=cds30;Parent=rna61;Dbxref=GeneID:653641,Genbank:NP_001157876.1,GeneID:55889,HGNC:HGNC:32205;Name=NP_001157876.1;Note=The RefSeq protein has 4 substitutions compared to this genomic sequence;exception=annotated by transcript or proteomic data;gbkey=CDS;gene=GOLGA6B;product=putative golgin subfamily A member 6C;protein_id=NP_001157876.1
LBLP01000352.1	BestRefSeq	CDS	14413	14494	.	+	0	ID=cds30;Parent=rna61;Dbxref=GeneID:653641,Genbank:NP_001157876.1,GeneID:55889,HGNC:HGNC:32205;Name=NP_001157876.1;Note=The RefSeq protein has 4 substitutions compared to this genomic sequence;exception=annotated by transcript or proteomic data;gbkey=CDS;gene=GOLGA6B;product=putative golgin subfamily A member 6C;protein_id=NP_001157876.1
LBLP01000352.1	BestRefSeq	CDS	14591	14697	.	+	2	ID=cds30;Parent=rna61;Dbxref=GeneID:653641,Genbank:NP_001157876.1,GeneID:55889,HGNC:HGNC:32205;Name=NP_001157876.1;Note=The RefSeq protein has 4 substitutions compared to this genomic sequence;exception=annotated by transcript or proteomic data;gbkey=CDS;gene=GOLGA6B;product=putative golgin subfamily A member 6C;protein_id=NP_001157876.1
LBLP01000352.1	BestRefSeq	CDS	15732	15818	.	+	0	ID=cds30;Parent=rna61;Dbxref=GeneID:653641,Genbank:NP_001157876.1,GeneID:55889,HGNC:HGNC:32205;Name=NP_001157876.1;Note=The RefSeq protein has 4 substitutions compared to this genomic sequence;exception=annotated by transcript or proteomic data;gbkey=CDS;gene=GOLGA6B;product=putative golgin subfamily A member 6C;protein_id=NP_001157876.1
LBLP01000352.1	BestRefSeq	CDS	15927	16034	.	+	0	ID=cds30;Parent=rna61;Dbxref=GeneID:653641,Genbank:NP_001157876.1,GeneID:55889,HGNC:HGNC:32205;Name=NP_001157876.1;Note=The RefSeq protein has 4 substitutions compared to this genomic sequence;exception=annotated by transcript or proteomic data;gbkey=CDS;gene=GOLGA6B;product=putative golgin subfamily A member 6C;protein_id=NP_001157876.1
LBLP01000352.1	BestRefSeq	CDS	16227	16314	.	+	0	ID=cds30;Parent=rna61;Dbxref=GeneID:653641,Genbank:NP_001157876.1,GeneID:55889,HGNC:HGNC:32205;Name=NP_001157876.1;Note=The RefSeq protein has 4 substitutions compared to this genomic sequence;exception=annotated by transcript or proteomic data;gbkey=CDS;gene=GOLGA6B;product=putative golgin subfamily A member 6C;protein_id=NP_001157876.1
LBLP01000352.1	BestRefSeq	CDS	16720	17228	.	+	2	ID=cds30;Parent=rna61;Dbxref=GeneID:653641,Genbank:NP_001157876.1,GeneID:55889,HGNC:HGNC:32205;Name=NP_001157876.1;Note=The RefSeq protein has 4 substitutions compared to this genomic sequence;exception=annotated by transcript or proteomic data;gbkey=CDS;gene=GOLGA6B;product=putative golgin subfamily A member 6C;protein_id=NP_001157876.1
LBLP01000352.1	BestRefSeq	CDS	17505	17573	.	+	0	ID=cds30;Parent=rna61;Dbxref=GeneID:653641,Genbank:NP_001157876.1,GeneID:55889,HGNC:HGNC:32205;Name=NP_001157876.1;Note=The RefSeq protein has 4 substitutions compared to this genomic sequence;exception=annotated by transcript or proteomic data;gbkey=CDS;gene=GOLGA6B;product=putative golgin subfamily A member 6C;protein_id=NP_001157876.1
LBLP01000352.1	BestRefSeq	CDS	18904	18979	.	+	0	ID=cds30;Parent=rna61;Dbxref=GeneID:653641,Genbank:NP_001157876.1,GeneID:55889,HGNC:HGNC:32205;Name=NP_001157876.1;Note=The RefSeq protein has 4 substitutions compared to this genomic sequence;exception=annotated by transcript or proteomic data;gbkey=CDS;gene=GOLGA6B;product=putative golgin subfamily A member 6C;protein_id=NP_001157876.1
LBLP01000352.1	BestRefSeq	CDS	19412	19503	.	+	2	ID=cds30;Parent=rna61;Dbxref=GeneID:653641,Genbank:NP_001157876.1,GeneID:55889,HGNC:HGNC:32205;Name=NP_001157876.1;Note=The RefSeq protein has 4 substitutions compared to this genomic sequence;exception=annotated by transcript or proteomic data;gbkey=CDS;gene=GOLGA6B;product=putative golgin subfamily A member 6C;protein_id=NP_001157876.1
LBLP01000352.1	BestRefSeq	CDS	20062	20164	.	+	0	ID=cds30;Parent=rna61;Dbxref=GeneID:653641,Genbank:NP_001157876.1,GeneID:55889,HGNC:HGNC:32205;Name=NP_001157876.1;Note=The RefSeq protein has 4 substitutions compared to this genomic sequence;exception=annotated by transcript or proteomic data;gbkey=CDS;gene=GOLGA6B;product=putative golgin subfamily A member 6C;protein_id=NP_001157876.1
LBLP01000352.1	BestRefSeq	CDS	20248	20351	.	+	2	ID=cds30;Parent=rna61;Dbxref=GeneID:653641,Genbank:NP_001157876.1,GeneID:55889,HGNC:HGNC:32205;Name=NP_001157876.1;Note=The RefSeq protein has 4 substitutions compared to this genomic sequence;exception=annotated by transcript or proteomic data;gbkey=CDS;gene=GOLGA6B;product=putative golgin subfamily A member 6C;protein_id=NP_001157876.1
LBLP01000352.1	BestRefSeq	CDS	20440	20593	.	+	0	ID=cds30;Parent=rna61;Dbxref=GeneID:653641,Genbank:NP_001157876.1,GeneID:55889,HGNC:HGNC:32205;Name=NP_001157876.1;Note=The RefSeq protein has 4 substitutions compared to this genomic sequence;exception=annotated by transcript or proteomic data;gbkey=CDS;gene=GOLGA6B;product=putative golgin subfamily A member 6C;protein_id=NP_001157876.1
LBLP01000352.1	BestRefSeq	CDS	20680	20807	.	+	2	ID=cds30;Parent=rna61;Dbxref=GeneID:653641,Genbank:NP_001157876.1,GeneID:55889,HGNC:HGNC:32205;Name=NP_001157876.1;Note=The RefSeq protein has 4 substitutions compared to this genomic sequence;exception=annotated by transcript or proteomic data;gbkey=CDS;gene=GOLGA6B;product=putative golgin subfamily A member 6C;protein_id=NP_001157876.1
LBLP01000352.1	BestRefSeq	CDS	9208	9291	.	+	0	ID=cds31;Parent=rna61;Dbxref=GeneID:55889,Genbank:NP_061122.4,HGNC:HGNC:32205;Name=NP_061122.4;Note=The RefSeq protein has 6 substitutions compared to this genomic sequence;exception=annotated by transcript or proteomic data;gbkey=CDS;gene=GOLGA6B;product=putative golgin subfamily A member 6B;protein_id=NP_061122.4
LBLP01000352.1	BestRefSeq	CDS	10982	11101	.	+	0	ID=cds31;Parent=rna61;Dbxref=GeneID:55889,Genbank:NP_061122.4,HGNC:HGNC:32205;Name=NP_061122.4;Note=The RefSeq protein has 6 substitutions compared to this genomic sequence;exception=annotated by transcript or proteomic data;gbkey=CDS;gene=GOLGA6B;product=putative golgin subfamily A member 6B;protein_id=NP_061122.4
LBLP01000352.1	BestRefSeq	CDS	13026	13106	.	+	0	ID=cds31;Parent=rna61;Dbxref=GeneID:55889,Genbank:NP_061122.4,HGNC:HGNC:32205;Name=NP_061122.4;Note=The RefSeq protein has 6 substitutions compared to this genomic sequence;exception=annotated by transcript or proteomic data;gbkey=CDS;gene=GOLGA6B;product=putative golgin subfamily A member 6B;protein_id=NP_061122.4
LBLP01000352.1	BestRefSeq	CDS	13962	14000	.	+	0	ID=cds31;Parent=rna61;Dbxref=GeneID:55889,Genbank:NP_061122.4,HGNC:HGNC:32205;Name=NP_061122.4;Note=The RefSeq protein has 6 substitutions compared to this genomic sequence;exception=annotated by transcript or proteomic data;gbkey=CDS;gene=GOLGA6B;product=putative golgin subfamily A member 6B;protein_id=NP_061122.4
LBLP01000352.1	BestRefSeq	CDS	14262	14312	.	+	0	ID=cds31;Parent=rna61;Dbxref=GeneID:55889,Genbank:NP_061122.4,HGNC:HGNC:32205;Name=NP_061122.4;Note=The RefSeq protein has 6 substitutions compared to this genomic sequence;exception=annotated by transcript or proteomic data;gbkey=CDS;gene=GOLGA6B;product=putative golgin subfamily A member 6B;protein_id=NP_061122.4
LBLP01000352.1	BestRefSeq	CDS	14413	14494	.	+	0	ID=cds31;Parent=rna61;Dbxref=GeneID:55889,Genbank:NP_061122.4,HGNC:HGNC:32205;Name=NP_061122.4;Note=The RefSeq protein has 6 substitutions compared to this genomic sequence;exception=annotated by transcript or proteomic data;gbkey=CDS;gene=GOLGA6B;product=putative golgin subfamily A member 6B;protein_id=NP_061122.4
LBLP01000352.1	BestRefSeq	CDS	14591	14697	.	+	2	ID=cds31;Parent=rna61;Dbxref=GeneID:55889,Genbank:NP_061122.4,HGNC:HGNC:32205;Name=NP_061122.4;Note=The RefSeq protein has 6 substitutions compared to this genomic sequence;exception=annotated by transcript or proteomic data;gbkey=CDS;gene=GOLGA6B;product=putative golgin subfamily A member 6B;protein_id=NP_061122.4
LBLP01000352.1	BestRefSeq	CDS	15732	15818	.	+	0	ID=cds31;Parent=rna61;Dbxref=GeneID:55889,Genbank:NP_061122.4,HGNC:HGNC:32205;Name=NP_061122.4;Note=The RefSeq protein has 6 substitutions compared to this genomic sequence;exception=annotated by transcript or proteomic data;gbkey=CDS;gene=GOLGA6B;product=putative golgin subfamily A member 6B;protein_id=NP_061122.4
LBLP01000352.1	BestRefSeq	CDS	15927	16034	.	+	0	ID=cds31;Parent=rna61;Dbxref=GeneID:55889,Genbank:NP_061122.4,HGNC:HGNC:32205;Name=NP_061122.4;Note=The RefSeq protein has 6 substitutions compared to this genomic sequence;exception=annotated by transcript or proteomic data;gbkey=CDS;gene=GOLGA6B;product=putative golgin subfamily A member 6B;protein_id=NP_061122.4
LBLP01000352.1	BestRefSeq	CDS	16227	16314	.	+	0	ID=cds31;Parent=rna61;Dbxref=GeneID:55889,Genbank:NP_061122.4,HGNC:HGNC:32205;Name=NP_061122.4;Note=The RefSeq protein has 6 substitutions compared to this genomic sequence;exception=annotated by transcript or proteomic data;gbkey=CDS;gene=GOLGA6B;product=putative golgin subfamily A member 6B;protein_id=NP_061122.4
LBLP01000352.1	BestRefSeq	CDS	16720	17228	.	+	2	ID=cds31;Parent=rna61;Dbxref=GeneID:55889,Genbank:NP_061122.4,HGNC:HGNC:32205;Name=NP_061122.4;Note=The RefSeq protein has 6 substitutions compared to this genomic sequence;exception=annotated by transcript or proteomic data;gbkey=CDS;gene=GOLGA6B;product=putative golgin subfamily A member 6B;protein_id=NP_061122.4
LBLP01000352.1	BestRefSeq	CDS	17505	17573	.	+	0	ID=cds31;Parent=rna61;Dbxref=GeneID:55889,Genbank:NP_061122.4,HGNC:HGNC:32205;Name=NP_061122.4;Note=The RefSeq protein has 6 substitutions compared to this genomic sequence;exception=annotated by transcript or proteomic data;gbkey=CDS;gene=GOLGA6B;product=putative golgin subfamily A member 6B;protein_id=NP_061122.4
LBLP01000352.1	BestRefSeq	CDS	18904	18979	.	+	0	ID=cds31;Parent=rna61;Dbxref=GeneID:55889,Genbank:NP_061122.4,HGNC:HGNC:32205;Name=NP_061122.4;Note=The RefSeq protein has 6 substitutions compared to this genomic sequence;exception=annotated by transcript or proteomic data;gbkey=CDS;gene=GOLGA6B;product=putative golgin subfamily A member 6B;protein_id=NP_061122.4
LBLP01000352.1	BestRefSeq	CDS	19412	19503	.	+	2	ID=cds31;Parent=rna61;Dbxref=GeneID:55889,Genbank:NP_061122.4,HGNC:HGNC:32205;Name=NP_061122.4;Note=The RefSeq protein has 6 substitutions compared to this genomic sequence;exception=annotated by transcript or proteomic data;gbkey=CDS;gene=GOLGA6B;product=putative golgin subfamily A member 6B;protein_id=NP_061122.4
LBLP01000352.1	BestRefSeq	CDS	20062	20164	.	+	0	ID=cds31;Parent=rna61;Dbxref=GeneID:55889,Genbank:NP_061122.4,HGNC:HGNC:32205;Name=NP_061122.4;Note=The RefSeq protein has 6 substitutions compared to this genomic sequence;exception=annotated by transcript or proteomic data;gbkey=CDS;gene=GOLGA6B;product=putative golgin subfamily A member 6B;protein_id=NP_061122.4
LBLP01000352.1	BestRefSeq	CDS	20248	20351	.	+	2	ID=cds31;Parent=rna61;Dbxref=GeneID:55889,Genbank:NP_061122.4,HGNC:HGNC:32205;Name=NP_061122.4;Note=The RefSeq protein has 6 substitutions compared to this genomic sequence;exception=annotated by transcript or proteomic data;gbkey=CDS;gene=GOLGA6B;product=putative golgin subfamily A member 6B;protein_id=NP_061122.4
LBLP01000352.1	BestRefSeq	CDS	20440	20593	.	+	0	ID=cds31;Parent=rna61;Dbxref=GeneID:55889,Genbank:NP_061122.4,HGNC:HGNC:32205;Name=NP_061122.4;Note=The RefSeq protein has 6 substitutions compared to this genomic sequence;exception=annotated by transcript or proteomic data;gbkey=CDS;gene=GOLGA6B;product=putative golgin subfamily A member 6B;protein_id=NP_061122.4
LBLP01000352.1	BestRefSeq	CDS	20680	20807	.	+	2	ID=cds31;Parent=rna61;Dbxref=GeneID:55889,Genbank:NP_061122.4,HGNC:HGNC:32205;Name=NP_061122.4;Note=The RefSeq protein has 6 substitutions compared to this genomic sequence;exception=annotated by transcript or proteomic data;gbkey=CDS;gene=GOLGA6B;product=putative golgin subfamily A member 6B;protein_id=NP_061122.4
###
LBLP01000369.1	BestRefSeq	gene	5536961	5540071	.	-	.	ID=gene54;Dbxref=GeneID:100142659,HGNC:HGNC:37294;Name=CTAGE8;description=CTAGE family member 8;gbkey=Gene;gene=CTAGE8
LBLP01000369.1	BestRefSeq	mRNA	5536961	5540071	.	-	.	ID=rna62;Parent=gene54;Dbxref=GeneID:100142659,Genbank:NM_001278507.1,HGNC:HGNC:37294;Name=gi|511772981;Note=The RefSeq transcript has 7 substitutions compared to this genomic sequence;exception=annotated by transcript or proteomic data;gbkey=mRNA;gene=CTAGE8;product=CTAGE family member 8;transcript_id=gi|511772981
LBLP01000369.1	BestRefSeq	exon	5536961	5540071	.	-	.	ID=id517;Parent=rna62;Dbxref=GeneID:100142659,Genbank:NM_001278507.1,HGNC:HGNC:37294;Note=The RefSeq transcript has 7 substitutions compared to this genomic sequence;exception=annotated by transcript or proteomic data;gbkey=mRNA;gene=CTAGE8;product=CTAGE family member 8;transcript_id=gi|511772981
LBLP01000369.1	BestRefSeq	gene	5536961	5539586	.	-	.	ID=gene55;Dbxref=GeneID:100128553,HGNC:HGNC:24772,MIM:608910;Name=CTAGE4;description=CTAGE family member 4;gbkey=Gene;gene=CTAGE4;gene_synonym=cTAGE-4
LBLP01000369.1	BestRefSeq	mRNA	5536961	5539586	.	-	.	ID=rna63;Parent=gene55;Dbxref=GeneID:100128553,Genbank:NM_198495.2,HGNC:HGNC:24772,MIM:608910;Name=gi|193290159;Note=The RefSeq transcript has 11 substitutions compared to this genomic sequence;exception=annotated by transcript or proteomic data;gbkey=mRNA;gene=CTAGE4;product=CTAGE family member 4;transcript_id=gi|193290159
LBLP01000369.1	BestRefSeq	exon	5536961	5539586	.	-	.	ID=id518;Parent=rna63;Dbxref=GeneID:100128553,Genbank:NM_198495.2,HGNC:HGNC:24772,MIM:608910;Note=The RefSeq transcript has 11 substitutions compared to this genomic sequence;exception=annotated by transcript or proteomic data;gbkey=mRNA;gene=CTAGE4;product=CTAGE family member 4;transcript_id=gi|193290159
LBLP01000369.1	BestRefSeq	CDS	5537204	5539537	.	-	0	ID=cds32;Parent=rna63;Dbxref=GeneID:100128553,Genbank:NP_940897.2,HGNC:HGNC:24772,MIM:608910;Name=NP_940897.2;Note=The RefSeq protein has 8 substitutions compared to this genomic sequence;exception=annotated by transcript or proteomic data;gbkey=CDS;gene=CTAGE4;product=cTAGE family member 4;protein_id=NP_940897.2
LBLP01000369.1	BestRefSeq	CDS	5537204	5539537	.	-	0	ID=cds33;Parent=rna63;Dbxref=GeneID:100142659,Genbank:NP_001265436.1,GeneID:100128553,HGNC:HGNC:24772,MIM:608910;Name=NP_001265436.1;Note=The RefSeq protein has 4 substitutions compared to this genomic sequence;exception=annotated by transcript or proteomic data;gbkey=CDS;gene=CTAGE4;product=cTAGE family member 8;protein_id=NP_001265436.1
###
LBLP01000369.1	BestRefSeq	gene	5502545	5503477	.	-	.	ID=gene56;Dbxref=GeneID:402317,HGNC:HGNC:31230;Name=OR2A42;description=olfactory receptor%2C family 2%2C subfamily A%2C member 42;gbkey=Gene;gene=OR2A42
LBLP01000369.1	BestRefSeq	gene	5502545	5503477	.	-	.	ID=gene57;Dbxref=GeneID:346528,HGNC:HGNC:8229,HPRD:14928;Name=OR2A1;description=olfactory receptor%2C family 2%2C subfamily A%2C member 1;gbkey=Gene;gene=OR2A1
LBLP01000369.1	BestRefSeq	mRNA	5502545	5503477	.	-	.	ID=rna64;Parent=gene56;Dbxref=GeneID:402317,Genbank:NM_001001802.2,HGNC:HGNC:31230;Name=gi|333360868;Note=The RefSeq transcript has 5 substitutions compared to this genomic sequence;exception=annotated by transcript or proteomic data;gbkey=mRNA;gene=OR2A42;product=olfactory receptor%2C family 2%2C subfamily A%2C member 42;transcript_id=gi|333360868
LBLP01000369.1	BestRefSeq	exon	5502545	5503477	.	-	.	ID=id519;Parent=rna64;Dbxref=GeneID:402317,Genbank:NM_001001802.2,HGNC:HGNC:31230;Note=The RefSeq transcript has 5 substitutions compared to this genomic sequence;exception=annotated by transcript or proteomic data;gbkey=mRNA;gene=OR2A42;product=olfactory receptor%2C family 2%2C subfamily A%2C member 42;transcript_id=gi|333360868
LBLP01000369.1	BestRefSeq	mRNA	5502545	5503477	.	-	.	ID=rna65;Parent=gene57;Dbxref=GeneID:346528,Genbank:NM_001005287.1,HGNC:HGNC:8229,HPRD:14928;Name=gi|52627212;Note=The RefSeq transcript has 4 substitutions compared to this genomic sequence;exception=annotated by transcript or proteomic data;gbkey=mRNA;gene=OR2A1;product=olfactory receptor%2C family 2%2C subfamily A%2C member 1;transcript_id=gi|52627212
LBLP01000369.1	BestRefSeq	exon	5502545	5503477	.	-	.	ID=id520;Parent=rna65;Dbxref=GeneID:346528,Genbank:NM_001005287.1,HGNC:HGNC:8229,HPRD:14928;Note=The RefSeq transcript has 4 substitutions compared to this genomic sequence;exception=annotated by transcript or proteomic data;gbkey=mRNA;gene=OR2A1;product=olfactory receptor%2C family 2%2C subfamily A%2C member 1;transcript_id=gi|52627212
LBLP01000369.1	BestRefSeq	CDS	5502545	5503477	.	-	0	ID=cds34;Parent=rna64;Dbxref=GeneID:402317,Genbank:NP_001001802.2,HGNC:HGNC:31230;Name=NP_001001802.2;Note=The RefSeq protein has 3 substitutions compared to this genomic sequence;exception=annotated by transcript or proteomic data;gbkey=CDS;gene=OR2A42;product=olfactory receptor 2A1/2A42;protein_id=NP_001001802.2
LBLP01000369.1	BestRefSeq	CDS	5502545	5503477	.	-	0	ID=cds35;Parent=rna65;Dbxref=GeneID:346528,Genbank:NP_001005287.1,HGNC:HGNC:8229,HPRD:14928;Name=NP_001005287.1;Note=The RefSeq protein has 3 substitutions compared to this genomic sequence;exception=annotated by transcript or proteomic data;gbkey=CDS;gene=OR2A1;product=olfactory receptor 2A1/2A42;protein_id=NP_001005287.1
###
LBLP01000369.1	BestRefSeq	gene	5521104	5522088	.	-	.	ID=gene58;Dbxref=GeneID:441295,HGNC:HGNC:8236;Name=OR2A9P;description=olfactory receptor%2C family 2%2C subfamily A%2C member 9 pseudogene;gbkey=Gene;gene=OR2A9P;gene_synonym=FKSG35,HSDJ0798C17,OR2A19,OR2A22P,OR2A9;pseudo=true
LBLP01000369.1	BestRefSeq	transcript	5521104	5522088	.	-	.	ID=rna66;Parent=gene58;Dbxref=GeneID:441295,Genbank:NR_002157.1,HGNC:HGNC:8236;Name=gi|49227711;gbkey=misc_RNA;gene=OR2A9P;product=olfactory receptor%2C family 2%2C subfamily A%2C member 9 pseudogene;transcript_id=gi|49227711
LBLP01000369.1	BestRefSeq	exon	5521104	5522088	.	-	.	ID=id521;Parent=rna66;Dbxref=GeneID:441295,Genbank:NR_002157.1,HGNC:HGNC:8236;gbkey=misc_RNA;gene=OR2A9P;product=olfactory receptor%2C family 2%2C subfamily A%2C member 9 pseudogene;transcript_id=gi|49227711
LBLP01000369.1	BestRefSeq	gene	5521307	5522236	.	-	.	ID=gene59;Dbxref=GeneID:401428,HGNC:HGNC:15413;Name=OR2A20P;description=olfactory receptor%2C family 2%2C subfamily A%2C member 20 pseudogene;gbkey=Gene;gene=OR2A20P;gene_synonym=OR2A20;pseudo=true
LBLP01000369.1	BestRefSeq	transcript	5521307	5522236	.	-	.	ID=rna67;Parent=gene59;Dbxref=GeneID:401428,Genbank:NR_002158.1,HGNC:HGNC:15413;Name=gi|49227780;gbkey=misc_RNA;gene=OR2A20P;product=olfactory receptor%2C family 2%2C subfamily A%2C member 20 pseudogene;transcript_id=gi|49227780
LBLP01000369.1	BestRefSeq	exon	5521307	5522236	.	-	.	ID=id522;Parent=rna67;Dbxref=GeneID:401428,Genbank:NR_002158.1,HGNC:HGNC:15413;gbkey=misc_RNA;gene=OR2A20P;product=olfactory receptor%2C family 2%2C subfamily A%2C member 20 pseudogene;transcript_id=gi|49227780
###
LBLP01000369.1	BestRefSeq	gene	5442721	5467949	.	-	.	ID=gene60;Dbxref=GeneID:7984,HGNC:HGNC:13209,MIM:600888;Name=ARHGEF5;description=Rho guanine nucleotide exchange factor 5;gbkey=Gene;gene=ARHGEF5;gene_synonym=GEF5,P60,TIM,TIM1
LBLP01000369.1	BestRefSeq	mRNA	5442721	5467949	.	-	.	ID=rna68;Parent=gene60;Dbxref=GeneID:7984,Genbank:NM_005435.3,HGNC:HGNC:13209,MIM:600888;Name=gi|50959190;Note=The RefSeq transcript has 4 substitutions compared to this genomic sequence;exception=annotated by transcript or proteomic data;gbkey=mRNA;gene=ARHGEF5;product=Rho guanine nucleotide exchange factor 5;transcript_id=gi|50959190
LBLP01000369.1	BestRefSeq	exon	5467844	5467949	.	-	.	ID=id523;Parent=rna68;Dbxref=GeneID:7984,Genbank:NM_005435.3,HGNC:HGNC:13209,MIM:600888;Note=The RefSeq transcript has 4 substitutions compared to this genomic sequence;exception=annotated by transcript or proteomic data;gbkey=mRNA;gene=ARHGEF5;product=Rho guanine nucleotide exchange factor 5;transcript_id=gi|50959190
LBLP01000369.1	BestRefSeq	exon	5457529	5460694	.	-	.	ID=id524;Parent=rna68;Dbxref=GeneID:7984,Genbank:NM_005435.3,HGNC:HGNC:13209,MIM:600888;Note=The RefSeq transcript has 4 substitutions compared to this genomic sequence;exception=annotated by transcript or proteomic data;gbkey=mRNA;gene=ARHGEF5;product=Rho guanine nucleotide exchange factor 5;transcript_id=gi|50959190
LBLP01000369.1	BestRefSeq	exon	5456940	5456997	.	-	.	ID=id525;Parent=rna68;Dbxref=GeneID:7984,Genbank:NM_005435.3,HGNC:HGNC:13209,MIM:600888;Note=The RefSeq transcript has 4 substitutions compared to this genomic sequence;exception=annotated by transcript or proteomic data;gbkey=mRNA;gene=ARHGEF5;product=Rho guanine nucleotide exchange factor 5;transcript_id=gi|50959190
LBLP01000369.1	BestRefSeq	exon	5456442	5456506	.	-	.	ID=id526;Parent=rna68;Dbxref=GeneID:7984,Genbank:NM_005435.3,HGNC:HGNC:13209,MIM:600888;Note=The RefSeq transcript has 4 substitutions compared to this genomic sequence;exception=annotated by transcript or proteomic data;gbkey=mRNA;gene=ARHGEF5;product=Rho guanine nucleotide exchange factor 5;transcript_id=gi|50959190
LBLP01000369.1	BestRefSeq	exon	5455997	5456250	.	-	.	ID=id527;Parent=rna68;Dbxref=GeneID:7984,Genbank:NM_005435.3,HGNC:HGNC:13209,MIM:600888;Note=The RefSeq transcript has 4 substitutions compared to this genomic sequence;exception=annotated by transcript or proteomic data;gbkey=mRNA;gene=ARHGEF5;product=Rho guanine nucleotide exchange factor 5;transcript_id=gi|50959190
LBLP01000369.1	BestRefSeq	exon	5452032	5452192	.	-	.	ID=id528;Parent=rna68;Dbxref=GeneID:7984,Genbank:NM_005435.3,HGNC:HGNC:13209,MIM:600888;Note=The RefSeq transcript has 4 substitutions compared to this genomic sequence;exception=annotated by transcript or proteomic data;gbkey=mRNA;gene=ARHGEF5;product=Rho guanine nucleotide exchange factor 5;transcript_id=gi|50959190
LBLP01000369.1	BestRefSeq	exon	5451324	5451476	.	-	.	ID=id529;Parent=rna68;Dbxref=GeneID:7984,Genbank:NM_005435.3,HGNC:HGNC:13209,MIM:600888;Note=The RefSeq transcript has 4 substitutions compared to this genomic sequence;exception=annotated by transcript or proteomic data;gbkey=mRNA;gene=ARHGEF5;product=Rho guanine nucleotide exchange factor 5;transcript_id=gi|50959190
LBLP01000369.1	BestRefSeq	exon	5450925	5451054	.	-	.	ID=id530;Parent=rna68;Dbxref=GeneID:7984,Genbank:NM_005435.3,HGNC:HGNC:13209,MIM:600888;Note=The RefSeq transcript has 4 substitutions compared to this genomic sequence;exception=annotated by transcript or proteomic data;gbkey=mRNA;gene=ARHGEF5;product=Rho guanine nucleotide exchange factor 5;transcript_id=gi|50959190
LBLP01000369.1	BestRefSeq	exon	5450596	5450670	.	-	.	ID=id531;Parent=rna68;Dbxref=GeneID:7984,Genbank:NM_005435.3,HGNC:HGNC:13209,MIM:600888;Note=The RefSeq transcript has 4 substitutions compared to this genomic sequence;exception=annotated by transcript or proteomic data;gbkey=mRNA;gene=ARHGEF5;product=Rho guanine nucleotide exchange factor 5;transcript_id=gi|50959190
LBLP01000369.1	BestRefSeq	exon	5450069	5450158	.	-	.	ID=id532;Parent=rna68;Dbxref=GeneID:7984,Genbank:NM_005435.3,HGNC:HGNC:13209,MIM:600888;Note=The RefSeq transcript has 4 substitutions compared to this genomic sequence;exception=annotated by transcript or proteomic data;gbkey=mRNA;gene=ARHGEF5;product=Rho guanine nucleotide exchange factor 5;transcript_id=gi|50959190
LBLP01000369.1	BestRefSeq	exon	5448464	5448621	.	-	.	ID=id533;Parent=rna68;Dbxref=GeneID:7984,Genbank:NM_005435.3,HGNC:HGNC:13209,MIM:600888;Note=The RefSeq transcript has 4 substitutions compared to this genomic sequence;exception=annotated by transcript or proteomic data;gbkey=mRNA;gene=ARHGEF5;product=Rho guanine nucleotide exchange factor 5;transcript_id=gi|50959190
LBLP01000369.1	BestRefSeq	exon	5447678	5447839	.	-	.	ID=id534;Parent=rna68;Dbxref=GeneID:7984,Genbank:NM_005435.3,HGNC:HGNC:13209,MIM:600888;Note=The RefSeq transcript has 4 substitutions compared to this genomic sequence;exception=annotated by transcript or proteomic data;gbkey=mRNA;gene=ARHGEF5;product=Rho guanine nucleotide exchange factor 5;transcript_id=gi|50959190
LBLP01000369.1	BestRefSeq	exon	5446163	5446233	.	-	.	ID=id535;Parent=rna68;Dbxref=GeneID:7984,Genbank:NM_005435.3,HGNC:HGNC:13209,MIM:600888;Note=The RefSeq transcript has 4 substitutions compared to this genomic sequence;exception=annotated by transcript or proteomic data;gbkey=mRNA;gene=ARHGEF5;product=Rho guanine nucleotide exchange factor 5;transcript_id=gi|50959190
LBLP01000369.1	BestRefSeq	exon	5444487	5444591	.	-	.	ID=id536;Parent=rna68;Dbxref=GeneID:7984,Genbank:NM_005435.3,HGNC:HGNC:13209,MIM:600888;Note=The RefSeq transcript has 4 substitutions compared to this genomic sequence;exception=annotated by transcript or proteomic data;gbkey=mRNA;gene=ARHGEF5;product=Rho guanine nucleotide exchange factor 5;transcript_id=gi|50959190
LBLP01000369.1	BestRefSeq	exon	5442721	5443454	.	-	.	ID=id537;Parent=rna68;Dbxref=GeneID:7984,Genbank:NM_005435.3,HGNC:HGNC:13209,MIM:600888;Note=The RefSeq transcript has 4 substitutions compared to this genomic sequence;exception=annotated by transcript or proteomic data;gbkey=mRNA;gene=ARHGEF5;product=Rho guanine nucleotide exchange factor 5;transcript_id=gi|50959190
LBLP01000369.1	BestRefSeq	CDS	5457529	5460682	.	-	0	ID=cds36;Parent=rna68;Dbxref=GeneID:7984,Genbank:NP_005426.2,HGNC:HGNC:13209,MIM:600888;Name=NP_005426.2;Note=The RefSeq protein has 3 substitutions compared to this genomic sequence;exception=annotated by transcript or proteomic data;gbkey=CDS;gene=ARHGEF5;product=rho guanine nucleotide exchange factor 5;protein_id=NP_005426.2
LBLP01000369.1	BestRefSeq	CDS	5456940	5456997	.	-	2	ID=cds36;Parent=rna68;Dbxref=GeneID:7984,Genbank:NP_005426.2,HGNC:HGNC:13209,MIM:600888;Name=NP_005426.2;Note=The RefSeq protein has 3 substitutions compared to this genomic sequence;exception=annotated by transcript or proteomic data;gbkey=CDS;gene=ARHGEF5;product=rho guanine nucleotide exchange factor 5;protein_id=NP_005426.2
LBLP01000369.1	BestRefSeq	CDS	5456442	5456506	.	-	1	ID=cds36;Parent=rna68;Dbxref=GeneID:7984,Genbank:NP_005426.2,HGNC:HGNC:13209,MIM:600888;Name=NP_005426.2;Note=The RefSeq protein has 3 substitutions compared to this genomic sequence;exception=annotated by transcript or proteomic data;gbkey=CDS;gene=ARHGEF5;product=rho guanine nucleotide exchange factor 5;protein_id=NP_005426.2
LBLP01000369.1	BestRefSeq	CDS	5455997	5456250	.	-	2	ID=cds36;Parent=rna68;Dbxref=GeneID:7984,Genbank:NP_005426.2,HGNC:HGNC:13209,MIM:600888;Name=NP_005426.2;Note=The RefSeq protein has 3 substitutions compared to this genomic sequence;exception=annotated by transcript or proteomic data;gbkey=CDS;gene=ARHGEF5;product=rho guanine nucleotide exchange factor 5;protein_id=NP_005426.2
LBLP01000369.1	BestRefSeq	CDS	5452032	5452192	.	-	0	ID=cds36;Parent=rna68;Dbxref=GeneID:7984,Genbank:NP_005426.2,HGNC:HGNC:13209,MIM:600888;Name=NP_005426.2;Note=The RefSeq protein has 3 substitutions compared to this genomic sequence;exception=annotated by transcript or proteomic data;gbkey=CDS;gene=ARHGEF5;product=rho guanine nucleotide exchange factor 5;protein_id=NP_005426.2
LBLP01000369.1	BestRefSeq	CDS	5451324	5451476	.	-	1	ID=cds36;Parent=rna68;Dbxref=GeneID:7984,Genbank:NP_005426.2,HGNC:HGNC:13209,MIM:600888;Name=NP_005426.2;Note=The RefSeq protein has 3 substitutions compared to this genomic sequence;exception=annotated by transcript or proteomic data;gbkey=CDS;gene=ARHGEF5;product=rho guanine nucleotide exchange factor 5;protein_id=NP_005426.2
LBLP01000369.1	BestRefSeq	CDS	5450925	5451054	.	-	1	ID=cds36;Parent=rna68;Dbxref=GeneID:7984,Genbank:NP_005426.2,HGNC:HGNC:13209,MIM:600888;Name=NP_005426.2;Note=The RefSeq protein has 3 substitutions compared to this genomic sequence;exception=annotated by transcript or proteomic data;gbkey=CDS;gene=ARHGEF5;product=rho guanine nucleotide exchange factor 5;protein_id=NP_005426.2
LBLP01000369.1	BestRefSeq	CDS	5450596	5450670	.	-	0	ID=cds36;Parent=rna68;Dbxref=GeneID:7984,Genbank:NP_005426.2,HGNC:HGNC:13209,MIM:600888;Name=NP_005426.2;Note=The RefSeq protein has 3 substitutions compared to this genomic sequence;exception=annotated by transcript or proteomic data;gbkey=CDS;gene=ARHGEF5;product=rho guanine nucleotide exchange factor 5;protein_id=NP_005426.2
LBLP01000369.1	BestRefSeq	CDS	5450069	5450158	.	-	0	ID=cds36;Parent=rna68;Dbxref=GeneID:7984,Genbank:NP_005426.2,HGNC:HGNC:13209,MIM:600888;Name=NP_005426.2;Note=The RefSeq protein has 3 substitutions compared to this genomic sequence;exception=annotated by transcript or proteomic data;gbkey=CDS;gene=ARHGEF5;product=rho guanine nucleotide exchange factor 5;protein_id=NP_005426.2
LBLP01000369.1	BestRefSeq	CDS	5448464	5448621	.	-	0	ID=cds36;Parent=rna68;Dbxref=GeneID:7984,Genbank:NP_005426.2,HGNC:HGNC:13209,MIM:600888;Name=NP_005426.2;Note=The RefSeq protein has 3 substitutions compared to this genomic sequence;exception=annotated by transcript or proteomic data;gbkey=CDS;gene=ARHGEF5;product=rho guanine nucleotide exchange factor 5;protein_id=NP_005426.2
LBLP01000369.1	BestRefSeq	CDS	5447678	5447839	.	-	1	ID=cds36;Parent=rna68;Dbxref=GeneID:7984,Genbank:NP_005426.2,HGNC:HGNC:13209,MIM:600888;Name=NP_005426.2;Note=The RefSeq protein has 3 substitutions compared to this genomic sequence;exception=annotated by transcript or proteomic data;gbkey=CDS;gene=ARHGEF5;product=rho guanine nucleotide exchange factor 5;protein_id=NP_005426.2
LBLP01000369.1	BestRefSeq	CDS	5446163	5446233	.	-	1	ID=cds36;Parent=rna68;Dbxref=GeneID:7984,Genbank:NP_005426.2,HGNC:HGNC:13209,MIM:600888;Name=NP_005426.2;Note=The RefSeq protein has 3 substitutions compared to this genomic sequence;exception=annotated by transcript or proteomic data;gbkey=CDS;gene=ARHGEF5;product=rho guanine nucleotide exchange factor 5;protein_id=NP_005426.2
LBLP01000369.1	BestRefSeq	CDS	5444487	5444591	.	-	2	ID=cds36;Parent=rna68;Dbxref=GeneID:7984,Genbank:NP_005426.2,HGNC:HGNC:13209,MIM:600888;Name=NP_005426.2;Note=The RefSeq protein has 3 substitutions compared to this genomic sequence;exception=annotated by transcript or proteomic data;gbkey=CDS;gene=ARHGEF5;product=rho guanine nucleotide exchange factor 5;protein_id=NP_005426.2
LBLP01000369.1	BestRefSeq	CDS	5443297	5443454	.	-	2	ID=cds36;Parent=rna68;Dbxref=GeneID:7984,Genbank:NP_005426.2,HGNC:HGNC:13209,MIM:600888;Name=NP_005426.2;Note=The RefSeq protein has 3 substitutions compared to this genomic sequence;exception=annotated by transcript or proteomic data;gbkey=CDS;gene=ARHGEF5;product=rho guanine nucleotide exchange factor 5;protein_id=NP_005426.2
LBLP01000369.1	BestRefSeq	gene	5446162	5459719	.	-	.	ID=gene61;Dbxref=GeneID:728377,HGNC:HGNC:38086;Name=ARHGEF34P;description=Rho guanine nucleotide exchange factor 34%2C pseudogene;gbkey=Gene;gene=ARHGEF34P;partial=true;pseudo=true;start_range=.,5446162
LBLP01000369.1	BestRefSeq	transcript	5446162	5459719	.	-	.	ID=rna69;Parent=gene61;Dbxref=GeneID:728377,Genbank:NR_033942.1,HGNC:HGNC:38086;Name=gi|300068984;Note=The RefSeq transcript has 5 substitutions and aligns at 84%25 coverage compared to this genomic sequence;exception=annotated by transcript or proteomic data;gbkey=misc_RNA;gene=ARHGEF34P;partial=true;product=Rho guanine nucleotide exchange factor 34%2C pseudogene;start_range=.,5446162;transcript…
LBLP01000369.1	BestRefSeq	exon	5457529	5459719	.	-	.	ID=id538;Parent=rna69;Dbxref=GeneID:728377,Genbank:NR_033942.1,HGNC:HGNC:38086;Note=The RefSeq transcript has 5 substitutions and aligns at 84%25 coverage compared to this genomic sequence;exception=annotated by transcript or proteomic data;gbkey=misc_RNA;gene=ARHGEF34P;partial=true;product=Rho guanine nucleotide exchange factor 34%2C pseudogene;transcript_id=gi|300068984
LBLP01000369.1	BestRefSeq	exon	5456940	5456997	.	-	.	ID=id539;Parent=rna69;Dbxref=GeneID:728377,Genbank:NR_033942.1,HGNC:HGNC:38086;Note=The RefSeq transcript has 5 substitutions and aligns at 84%25 coverage compared to this genomic sequence;exception=annotated by transcript or proteomic data;gbkey=misc_RNA;gene=ARHGEF34P;partial=true;product=Rho guanine nucleotide exchange factor 34%2C pseudogene;transcript_id=gi|300068984
LBLP01000369.1	BestRefSeq	exon	5456442	5456506	.	-	.	ID=id540;Parent=rna69;Dbxref=GeneID:728377,Genbank:NR_033942.1,HGNC:HGNC:38086;Note=The RefSeq transcript has 5 substitutions and aligns at 84%25 coverage compared to this genomic sequence;exception=annotated by transcript or proteomic data;gbkey=misc_RNA;gene=ARHGEF34P;partial=true;product=Rho guanine nucleotide exchange factor 34%2C pseudogene;transcript_id=gi|300068984
LBLP01000369.1	BestRefSeq	exon	5455997	5456250	.	-	.	ID=id541;Parent=rna69;Dbxref=GeneID:728377,Genbank:NR_033942.1,HGNC:HGNC:38086;Note=The RefSeq transcript has 5 substitutions and aligns at 84%25 coverage compared to this genomic sequence;exception=annotated by transcript or proteomic data;gbkey=misc_RNA;gene=ARHGEF34P;partial=true;product=Rho guanine nucleotide exchange factor 34%2C pseudogene;transcript_id=gi|300068984
LBLP01000369.1	BestRefSeq	exon	5452032	5452191	.	-	.	ID=id542;Parent=rna69;Dbxref=GeneID:728377,Genbank:NR_033942.1,HGNC:HGNC:38086;Note=The RefSeq transcript has 5 substitutions and aligns at 84%25 coverage compared to this genomic sequence;exception=annotated by transcript or proteomic data;gbkey=misc_RNA;gene=ARHGEF34P;partial=true;product=Rho guanine nucleotide exchange factor 34%2C pseudogene;transcript_id=gi|300068984
LBLP01000369.1	BestRefSeq	exon	5451324	5451476	.	-	.	ID=id543;Parent=rna69;Dbxref=GeneID:728377,Genbank:NR_033942.1,HGNC:HGNC:38086;Note=The RefSeq transcript has 5 substitutions and aligns at 84%25 coverage compared to this genomic sequence;exception=annotated by transcript or proteomic data;gbkey=misc_RNA;gene=ARHGEF34P;partial=true;product=Rho guanine nucleotide exchange factor 34%2C pseudogene;transcript_id=gi|300068984
LBLP01000369.1	BestRefSeq	exon	5450925	5451054	.	-	.	ID=id544;Parent=rna69;Dbxref=GeneID:728377,Genbank:NR_033942.1,HGNC:HGNC:38086;Note=The RefSeq transcript has 5 substitutions and aligns at 84%25 coverage compared to this genomic sequence;exception=annotated by transcript or proteomic data;gbkey=misc_RNA;gene=ARHGEF34P;partial=true;product=Rho guanine nucleotide exchange factor 34%2C pseudogene;transcript_id=gi|300068984
LBLP01000369.1	BestRefSeq	exon	5450596	5450670	.	-	.	ID=id545;Parent=rna69;Dbxref=GeneID:728377,Genbank:NR_033942.1,HGNC:HGNC:38086;Note=The RefSeq transcript has 5 substitutions and aligns at 84%25 coverage compared to this genomic sequence;exception=annotated by transcript or proteomic data;gbkey=misc_RNA;gene=ARHGEF34P;partial=true;product=Rho guanine nucleotide exchange factor 34%2C pseudogene;transcript_id=gi|300068984
LBLP01000369.1	BestRefSeq	exon	5450069	5450158	.	-	.	ID=id546;Parent=rna69;Dbxref=GeneID:728377,Genbank:NR_033942.1,HGNC:HGNC:38086;Note=The RefSeq transcript has 5 substitutions and aligns at 84%25 coverage compared to this genomic sequence;exception=annotated by transcript or proteomic data;gbkey=misc_RNA;gene=ARHGEF34P;partial=true;product=Rho guanine nucleotide exchange factor 34%2C pseudogene;transcript_id=gi|300068984
[truncated: 14,249 more rows]
