# Supplementary material for: Evaluation of GRCh38 and de novo haploid genome assemblies demonstrates the enduring quality of the reference assembly
Source: Genome Res. 2017 May;27(5):849–64. doi: 10.1101/gr.213611.116 (PMC5411779; doi:10.1101/gr.213611.116)
Supplement: Supplemental Material [file supp_gr.213611.116_Supplemental_GFF3_S2.tar.gz › ./GCA_000983465.1.Splign_placement_conflicts_with_known_high_quality_evidence.gff3]

##gff-version 3
#!gff-spec-version 1.21
#!processor NCBI annotwriter
LBLP01000197.1	BestRefSeq	gene	5542275	5926545	.	-	.	ID=gene0;Dbxref=GeneID:57101,HGNC:HGNC:1183,MIM:610109;Name=ANO2;description=anoctamin 2%2C calcium activated chloride channel;gbkey=Gene;gene=ANO2;gene_synonym=C12orf3,TMEM16B
LBLP01000197.1	Curated Genomic	gene	5542275	5926545	.	-	.	ID=gene1;Dbxref=GeneID:57101,HGNC:HGNC:1183,MIM:610109;Name=ANO2;description=anoctamin 2;gbkey=Gene;gene=ANO2;gene_synonym=C12orf3,TMEM16B
LBLP01000197.1	Curated Genomic	mRNA	5542275	5925572	.	-	.	ID=rna0;Parent=gene1;Dbxref=GeneID:57101,Genbank:NM_001278596.1,HGNC:HGNC:1183,MIM:610109;Name=gi|515870433;exception=annotated by transcript or proteomic data;gbkey=mRNA;gene=ANO2;product=anoctamin 2%2C transcript variant 1;transcript_id=gi|515870433
LBLP01000197.1	Curated Genomic	exon	5925509	5925572	.	-	.	ID=id0;Parent=rna0;Dbxref=GeneID:57101,Genbank:NM_001278596.1,HGNC:HGNC:1183,MIM:610109;exception=annotated by transcript or proteomic data;gbkey=mRNA;gene=ANO2;product=anoctamin 2%2C transcript variant 1;transcript_id=gi|515870433
LBLP01000197.1	Curated Genomic	exon	5902990	5903174	.	-	.	ID=id1;Parent=rna0;Dbxref=GeneID:57101,Genbank:NM_001278596.1,HGNC:HGNC:1183,MIM:610109;exception=annotated by transcript or proteomic data;gbkey=mRNA;gene=ANO2;product=anoctamin 2%2C transcript variant 1;transcript_id=gi|515870433
LBLP01000197.1	Curated Genomic	exon	5901410	5901736	.	-	.	ID=id2;Parent=rna0;Dbxref=GeneID:57101,Genbank:NM_001278596.1,HGNC:HGNC:1183,MIM:610109;exception=annotated by transcript or proteomic data;gbkey=mRNA;gene=ANO2;product=anoctamin 2%2C transcript variant 1;transcript_id=gi|515870433
LBLP01000197.1	Curated Genomic	exon	5834424	5834522	.	-	.	ID=id3;Parent=rna0;Dbxref=GeneID:57101,Genbank:NM_001278596.1,HGNC:HGNC:1183,MIM:610109;exception=annotated by transcript or proteomic data;gbkey=mRNA;gene=ANO2;product=anoctamin 2%2C transcript variant 1;transcript_id=gi|515870433
LBLP01000197.1	Curated Genomic	exon	5832333	5832335	.	-	.	ID=id4;Parent=rna0;Dbxref=GeneID:57101,Genbank:NM_001278596.1,HGNC:HGNC:1183,MIM:610109;exception=annotated by transcript or proteomic data;gbkey=mRNA;gene=ANO2;product=anoctamin 2%2C transcript variant 1;transcript_id=gi|515870433
LBLP01000197.1	Curated Genomic	exon	5812813	5812964	.	-	.	ID=id5;Parent=rna0;Dbxref=GeneID:57101,Genbank:NM_001278596.1,HGNC:HGNC:1183,MIM:610109;exception=annotated by transcript or proteomic data;gbkey=mRNA;gene=ANO2;product=anoctamin 2%2C transcript variant 1;transcript_id=gi|515870433
LBLP01000197.1	Curated Genomic	exon	5810796	5810850	.	-	.	ID=id6;Parent=rna0;Dbxref=GeneID:57101,Genbank:NM_001278596.1,HGNC:HGNC:1183,MIM:610109;exception=annotated by transcript or proteomic data;gbkey=mRNA;gene=ANO2;product=anoctamin 2%2C transcript variant 1;transcript_id=gi|515870433
LBLP01000197.1	Curated Genomic	exon	5808130	5808181	.	-	.	ID=id7;Parent=rna0;Dbxref=GeneID:57101,Genbank:NM_001278596.1,HGNC:HGNC:1183,MIM:610109;exception=annotated by transcript or proteomic data;gbkey=mRNA;gene=ANO2;product=anoctamin 2%2C transcript variant 1;transcript_id=gi|515870433
LBLP01000197.1	Curated Genomic	exon	5787662	5787717	.	-	.	ID=id8;Parent=rna0;Dbxref=GeneID:57101,Genbank:NM_001278596.1,HGNC:HGNC:1183,MIM:610109;exception=annotated by transcript or proteomic data;gbkey=mRNA;gene=ANO2;product=anoctamin 2%2C transcript variant 1;transcript_id=gi|515870433
LBLP01000197.1	Curated Genomic	exon	5786401	5786442	.	-	.	ID=id9;Parent=rna0;Dbxref=GeneID:57101,Genbank:NM_001278596.1,HGNC:HGNC:1183,MIM:610109;exception=annotated by transcript or proteomic data;gbkey=mRNA;gene=ANO2;product=anoctamin 2%2C transcript variant 1;transcript_id=gi|515870433
LBLP01000197.1	Curated Genomic	exon	5779859	5779923	.	-	.	ID=id10;Parent=rna0;Dbxref=GeneID:57101,Genbank:NM_001278596.1,HGNC:HGNC:1183,MIM:610109;exception=annotated by transcript or proteomic data;gbkey=mRNA;gene=ANO2;product=anoctamin 2%2C transcript variant 1;transcript_id=gi|515870433
LBLP01000197.1	Curated Genomic	exon	5731198	5731332	.	-	.	ID=id11;Parent=rna0;Dbxref=GeneID:57101,Genbank:NM_001278596.1,HGNC:HGNC:1183,MIM:610109;exception=annotated by transcript or proteomic data;gbkey=mRNA;gene=ANO2;product=anoctamin 2%2C transcript variant 1;transcript_id=gi|515870433
LBLP01000197.1	Curated Genomic	exon	5724520	5724680	.	-	.	ID=id12;Parent=rna0;Dbxref=GeneID:57101,Genbank:NM_001278596.1,HGNC:HGNC:1183,MIM:610109;exception=annotated by transcript or proteomic data;gbkey=mRNA;gene=ANO2;product=anoctamin 2%2C transcript variant 1;transcript_id=gi|515870433
LBLP01000197.1	Curated Genomic	exon	5719674	5719756	.	-	.	ID=id13;Parent=rna0;Dbxref=GeneID:57101,Genbank:NM_001278596.1,HGNC:HGNC:1183,MIM:610109;exception=annotated by transcript or proteomic data;gbkey=mRNA;gene=ANO2;product=anoctamin 2%2C transcript variant 1;transcript_id=gi|515870433
LBLP01000197.1	Curated Genomic	exon	5713223	5713234	.	-	.	ID=id14;Parent=rna0;Dbxref=GeneID:57101,Genbank:NM_001278596.1,HGNC:HGNC:1183,MIM:610109;exception=annotated by transcript or proteomic data;gbkey=mRNA;gene=ANO2;product=anoctamin 2%2C transcript variant 1;transcript_id=gi|515870433
LBLP01000197.1	Curated Genomic	exon	5712877	5712987	.	-	.	ID=id15;Parent=rna0;Dbxref=GeneID:57101,Genbank:NM_001278596.1,HGNC:HGNC:1183,MIM:610109;exception=annotated by transcript or proteomic data;gbkey=mRNA;gene=ANO2;product=anoctamin 2%2C transcript variant 1;transcript_id=gi|515870433
LBLP01000197.1	Curated Genomic	exon	5628016	5628090	.	-	.	ID=id16;Parent=rna0;Dbxref=GeneID:57101,Genbank:NM_001278596.1,HGNC:HGNC:1183,MIM:610109;exception=annotated by transcript or proteomic data;gbkey=mRNA;gene=ANO2;product=anoctamin 2%2C transcript variant 1;transcript_id=gi|515870433
LBLP01000197.1	Curated Genomic	exon	5614969	5615164	.	-	.	ID=id17;Parent=rna0;Dbxref=GeneID:57101,Genbank:NM_001278596.1,HGNC:HGNC:1183,MIM:610109;exception=annotated by transcript or proteomic data;gbkey=mRNA;gene=ANO2;product=anoctamin 2%2C transcript variant 1;transcript_id=gi|515870433
LBLP01000197.1	Curated Genomic	exon	5594844	5594955	.	-	.	ID=id18;Parent=rna0;Dbxref=GeneID:57101,Genbank:NM_001278596.1,HGNC:HGNC:1183,MIM:610109;exception=annotated by transcript or proteomic data;gbkey=mRNA;gene=ANO2;product=anoctamin 2%2C transcript variant 1;transcript_id=gi|515870433
LBLP01000197.1	Curated Genomic	exon	5592559	5592616	.	-	.	ID=id19;Parent=rna0;Dbxref=GeneID:57101,Genbank:NM_001278596.1,HGNC:HGNC:1183,MIM:610109;exception=annotated by transcript or proteomic data;gbkey=mRNA;gene=ANO2;product=anoctamin 2%2C transcript variant 1;transcript_id=gi|515870433
LBLP01000197.1	Curated Genomic	exon	5592314	5592414	.	-	.	ID=id20;Parent=rna0;Dbxref=GeneID:57101,Genbank:NM_001278596.1,HGNC:HGNC:1183,MIM:610109;exception=annotated by transcript or proteomic data;gbkey=mRNA;gene=ANO2;product=anoctamin 2%2C transcript variant 1;transcript_id=gi|515870433
LBLP01000197.1	Curated Genomic	exon	5579116	5579261	.	-	.	ID=id21;Parent=rna0;Dbxref=GeneID:57101,Genbank:NM_001278596.1,HGNC:HGNC:1183,MIM:610109;exception=annotated by transcript or proteomic data;gbkey=mRNA;gene=ANO2;product=anoctamin 2%2C transcript variant 1;transcript_id=gi|515870433
LBLP01000197.1	Curated Genomic	exon	5557992	5558144	.	-	.	ID=id22;Parent=rna0;Dbxref=GeneID:57101,Genbank:NM_001278596.1,HGNC:HGNC:1183,MIM:610109;exception=annotated by transcript or proteomic data;gbkey=mRNA;gene=ANO2;product=anoctamin 2%2C transcript variant 1;transcript_id=gi|515870433
LBLP01000197.1	Curated Genomic	exon	5557581	5557633	.	-	.	ID=id23;Parent=rna0;Dbxref=GeneID:57101,Genbank:NM_001278596.1,HGNC:HGNC:1183,MIM:610109;exception=annotated by transcript or proteomic data;gbkey=mRNA;gene=ANO2;product=anoctamin 2%2C transcript variant 1;transcript_id=gi|515870433
LBLP01000197.1	Curated Genomic	exon	5555460	5555641	.	-	.	ID=id24;Parent=rna0;Dbxref=GeneID:57101,Genbank:NM_001278596.1,HGNC:HGNC:1183,MIM:610109;exception=annotated by transcript or proteomic data;gbkey=mRNA;gene=ANO2;product=anoctamin 2%2C transcript variant 1;transcript_id=gi|515870433
LBLP01000197.1	Curated Genomic	exon	5545182	5545287	.	-	.	ID=id25;Parent=rna0;Dbxref=GeneID:57101,Genbank:NM_001278596.1,HGNC:HGNC:1183,MIM:610109;exception=annotated by transcript or proteomic data;gbkey=mRNA;gene=ANO2;product=anoctamin 2%2C transcript variant 1;transcript_id=gi|515870433
LBLP01000197.1	Curated Genomic	exon	5542275	5543192	.	-	.	ID=id26;Parent=rna0;Dbxref=GeneID:57101,Genbank:NM_001278596.1,HGNC:HGNC:1183,MIM:610109;exception=annotated by transcript or proteomic data;gbkey=mRNA;gene=ANO2;product=anoctamin 2%2C transcript variant 1;transcript_id=gi|515870433
LBLP01000197.1	BestRefSeq	mRNA	5542275	5925572	.	-	.	ID=rna1;Parent=gene0;Dbxref=GeneID:57101,Genbank:NM_001278596.1,HGNC:HGNC:1183,MIM:610109;Name=gi|515870433;Note=The RefSeq transcript has 2 substitutions compared to this genomic sequence;exception=annotated by transcript or proteomic data;gbkey=mRNA;gene=ANO2;product=anoctamin 2%2C calcium activated chloride channel%2C transcript variant 1;transcript_id=gi|515870433
LBLP01000197.1	BestRefSeq	exon	5925509	5925572	.	-	.	ID=id27;Parent=rna1;Dbxref=GeneID:57101,Genbank:NM_001278596.1,HGNC:HGNC:1183,MIM:610109;Note=The RefSeq transcript has 2 substitutions compared to this genomic sequence;exception=annotated by transcript or proteomic data;gbkey=mRNA;gene=ANO2;product=anoctamin 2%2C calcium activated chloride channel%2C transcript variant 1;transcript_id=gi|515870433
LBLP01000197.1	BestRefSeq	exon	5902990	5903174	.	-	.	ID=id28;Parent=rna1;Dbxref=GeneID:57101,Genbank:NM_001278596.1,HGNC:HGNC:1183,MIM:610109;Note=The RefSeq transcript has 2 substitutions compared to this genomic sequence;exception=annotated by transcript or proteomic data;gbkey=mRNA;gene=ANO2;product=anoctamin 2%2C calcium activated chloride channel%2C transcript variant 1;transcript_id=gi|515870433
LBLP01000197.1	BestRefSeq	exon	5901410	5901736	.	-	.	ID=id29;Parent=rna1;Dbxref=GeneID:57101,Genbank:NM_001278596.1,HGNC:HGNC:1183,MIM:610109;Note=The RefSeq transcript has 2 substitutions compared to this genomic sequence;exception=annotated by transcript or proteomic data;gbkey=mRNA;gene=ANO2;product=anoctamin 2%2C calcium activated chloride channel%2C transcript variant 1;transcript_id=gi|515870433
LBLP01000197.1	BestRefSeq	exon	5834423	5834522	.	-	.	ID=id30;Parent=rna1;Dbxref=GeneID:57101,Genbank:NM_001278596.1,HGNC:HGNC:1183,MIM:610109;Note=The RefSeq transcript has 2 substitutions compared to this genomic sequence;exception=annotated by transcript or proteomic data;gbkey=mRNA;gene=ANO2;product=anoctamin 2%2C calcium activated chloride channel%2C transcript variant 1;transcript_id=gi|515870433
LBLP01000197.1	BestRefSeq	exon	5812813	5812966	.	-	.	ID=id31;Parent=rna1;Dbxref=GeneID:57101,Genbank:NM_001278596.1,HGNC:HGNC:1183,MIM:610109;Note=The RefSeq transcript has 2 substitutions compared to this genomic sequence;exception=annotated by transcript or proteomic data;gbkey=mRNA;gene=ANO2;product=anoctamin 2%2C calcium activated chloride channel%2C transcript variant 1;transcript_id=gi|515870433
LBLP01000197.1	BestRefSeq	exon	5810796	5810850	.	-	.	ID=id32;Parent=rna1;Dbxref=GeneID:57101,Genbank:NM_001278596.1,HGNC:HGNC:1183,MIM:610109;Note=The RefSeq transcript has 2 substitutions compared to this genomic sequence;exception=annotated by transcript or proteomic data;gbkey=mRNA;gene=ANO2;product=anoctamin 2%2C calcium activated chloride channel%2C transcript variant 1;transcript_id=gi|515870433
LBLP01000197.1	BestRefSeq	exon	5808130	5808181	.	-	.	ID=id33;Parent=rna1;Dbxref=GeneID:57101,Genbank:NM_001278596.1,HGNC:HGNC:1183,MIM:610109;Note=The RefSeq transcript has 2 substitutions compared to this genomic sequence;exception=annotated by transcript or proteomic data;gbkey=mRNA;gene=ANO2;product=anoctamin 2%2C calcium activated chloride channel%2C transcript variant 1;transcript_id=gi|515870433
LBLP01000197.1	BestRefSeq	exon	5787662	5787717	.	-	.	ID=id34;Parent=rna1;Dbxref=GeneID:57101,Genbank:NM_001278596.1,HGNC:HGNC:1183,MIM:610109;Note=The RefSeq transcript has 2 substitutions compared to this genomic sequence;exception=annotated by transcript or proteomic data;gbkey=mRNA;gene=ANO2;product=anoctamin 2%2C calcium activated chloride channel%2C transcript variant 1;transcript_id=gi|515870433
LBLP01000197.1	BestRefSeq	exon	5786401	5786442	.	-	.	ID=id35;Parent=rna1;Dbxref=GeneID:57101,Genbank:NM_001278596.1,HGNC:HGNC:1183,MIM:610109;Note=The RefSeq transcript has 2 substitutions compared to this genomic sequence;exception=annotated by transcript or proteomic data;gbkey=mRNA;gene=ANO2;product=anoctamin 2%2C calcium activated chloride channel%2C transcript variant 1;transcript_id=gi|515870433
LBLP01000197.1	BestRefSeq	exon	5779859	5779923	.	-	.	ID=id36;Parent=rna1;Dbxref=GeneID:57101,Genbank:NM_001278596.1,HGNC:HGNC:1183,MIM:610109;Note=The RefSeq transcript has 2 substitutions compared to this genomic sequence;exception=annotated by transcript or proteomic data;gbkey=mRNA;gene=ANO2;product=anoctamin 2%2C calcium activated chloride channel%2C transcript variant 1;transcript_id=gi|515870433
LBLP01000197.1	BestRefSeq	exon	5731198	5731332	.	-	.	ID=id37;Parent=rna1;Dbxref=GeneID:57101,Genbank:NM_001278596.1,HGNC:HGNC:1183,MIM:610109;Note=The RefSeq transcript has 2 substitutions compared to this genomic sequence;exception=annotated by transcript or proteomic data;gbkey=mRNA;gene=ANO2;product=anoctamin 2%2C calcium activated chloride channel%2C transcript variant 1;transcript_id=gi|515870433
LBLP01000197.1	BestRefSeq	exon	5724520	5724680	.	-	.	ID=id38;Parent=rna1;Dbxref=GeneID:57101,Genbank:NM_001278596.1,HGNC:HGNC:1183,MIM:610109;Note=The RefSeq transcript has 2 substitutions compared to this genomic sequence;exception=annotated by transcript or proteomic data;gbkey=mRNA;gene=ANO2;product=anoctamin 2%2C calcium activated chloride channel%2C transcript variant 1;transcript_id=gi|515870433
LBLP01000197.1	BestRefSeq	exon	5719674	5719756	.	-	.	ID=id39;Parent=rna1;Dbxref=GeneID:57101,Genbank:NM_001278596.1,HGNC:HGNC:1183,MIM:610109;Note=The RefSeq transcript has 2 substitutions compared to this genomic sequence;exception=annotated by transcript or proteomic data;gbkey=mRNA;gene=ANO2;product=anoctamin 2%2C calcium activated chloride channel%2C transcript variant 1;transcript_id=gi|515870433
LBLP01000197.1	BestRefSeq	exon	5713223	5713234	.	-	.	ID=id40;Parent=rna1;Dbxref=GeneID:57101,Genbank:NM_001278596.1,HGNC:HGNC:1183,MIM:610109;Note=The RefSeq transcript has 2 substitutions compared to this genomic sequence;exception=annotated by transcript or proteomic data;gbkey=mRNA;gene=ANO2;product=anoctamin 2%2C calcium activated chloride channel%2C transcript variant 1;transcript_id=gi|515870433
LBLP01000197.1	BestRefSeq	exon	5712877	5712987	.	-	.	ID=id41;Parent=rna1;Dbxref=GeneID:57101,Genbank:NM_001278596.1,HGNC:HGNC:1183,MIM:610109;Note=The RefSeq transcript has 2 substitutions compared to this genomic sequence;exception=annotated by transcript or proteomic data;gbkey=mRNA;gene=ANO2;product=anoctamin 2%2C calcium activated chloride channel%2C transcript variant 1;transcript_id=gi|515870433
LBLP01000197.1	BestRefSeq	exon	5628016	5628090	.	-	.	ID=id42;Parent=rna1;Dbxref=GeneID:57101,Genbank:NM_001278596.1,HGNC:HGNC:1183,MIM:610109;Note=The RefSeq transcript has 2 substitutions compared to this genomic sequence;exception=annotated by transcript or proteomic data;gbkey=mRNA;gene=ANO2;product=anoctamin 2%2C calcium activated chloride channel%2C transcript variant 1;transcript_id=gi|515870433
LBLP01000197.1	BestRefSeq	exon	5614969	5615164	.	-	.	ID=id43;Parent=rna1;Dbxref=GeneID:57101,Genbank:NM_001278596.1,HGNC:HGNC:1183,MIM:610109;Note=The RefSeq transcript has 2 substitutions compared to this genomic sequence;exception=annotated by transcript or proteomic data;gbkey=mRNA;gene=ANO2;product=anoctamin 2%2C calcium activated chloride channel%2C transcript variant 1;transcript_id=gi|515870433
LBLP01000197.1	BestRefSeq	exon	5594844	5594955	.	-	.	ID=id44;Parent=rna1;Dbxref=GeneID:57101,Genbank:NM_001278596.1,HGNC:HGNC:1183,MIM:610109;Note=The RefSeq transcript has 2 substitutions compared to this genomic sequence;exception=annotated by transcript or proteomic data;gbkey=mRNA;gene=ANO2;product=anoctamin 2%2C calcium activated chloride channel%2C transcript variant 1;transcript_id=gi|515870433
LBLP01000197.1	BestRefSeq	exon	5592559	5592616	.	-	.	ID=id45;Parent=rna1;Dbxref=GeneID:57101,Genbank:NM_001278596.1,HGNC:HGNC:1183,MIM:610109;Note=The RefSeq transcript has 2 substitutions compared to this genomic sequence;exception=annotated by transcript or proteomic data;gbkey=mRNA;gene=ANO2;product=anoctamin 2%2C calcium activated chloride channel%2C transcript variant 1;transcript_id=gi|515870433
LBLP01000197.1	BestRefSeq	exon	5592314	5592414	.	-	.	ID=id46;Parent=rna1;Dbxref=GeneID:57101,Genbank:NM_001278596.1,HGNC:HGNC:1183,MIM:610109;Note=The RefSeq transcript has 2 substitutions compared to this genomic sequence;exception=annotated by transcript or proteomic data;gbkey=mRNA;gene=ANO2;product=anoctamin 2%2C calcium activated chloride channel%2C transcript variant 1;transcript_id=gi|515870433
LBLP01000197.1	BestRefSeq	exon	5579116	5579261	.	-	.	ID=id47;Parent=rna1;Dbxref=GeneID:57101,Genbank:NM_001278596.1,HGNC:HGNC:1183,MIM:610109;Note=The RefSeq transcript has 2 substitutions compared to this genomic sequence;exception=annotated by transcript or proteomic data;gbkey=mRNA;gene=ANO2;product=anoctamin 2%2C calcium activated chloride channel%2C transcript variant 1;transcript_id=gi|515870433
LBLP01000197.1	BestRefSeq	exon	5557992	5558144	.	-	.	ID=id48;Parent=rna1;Dbxref=GeneID:57101,Genbank:NM_001278596.1,HGNC:HGNC:1183,MIM:610109;Note=The RefSeq transcript has 2 substitutions compared to this genomic sequence;exception=annotated by transcript or proteomic data;gbkey=mRNA;gene=ANO2;product=anoctamin 2%2C calcium activated chloride channel%2C transcript variant 1;transcript_id=gi|515870433
LBLP01000197.1	BestRefSeq	exon	5557581	5557633	.	-	.	ID=id49;Parent=rna1;Dbxref=GeneID:57101,Genbank:NM_001278596.1,HGNC:HGNC:1183,MIM:610109;Note=The RefSeq transcript has 2 substitutions compared to this genomic sequence;exception=annotated by transcript or proteomic data;gbkey=mRNA;gene=ANO2;product=anoctamin 2%2C calcium activated chloride channel%2C transcript variant 1;transcript_id=gi|515870433
LBLP01000197.1	BestRefSeq	exon	5555460	5555641	.	-	.	ID=id50;Parent=rna1;Dbxref=GeneID:57101,Genbank:NM_001278596.1,HGNC:HGNC:1183,MIM:610109;Note=The RefSeq transcript has 2 substitutions compared to this genomic sequence;exception=annotated by transcript or proteomic data;gbkey=mRNA;gene=ANO2;product=anoctamin 2%2C calcium activated chloride channel%2C transcript variant 1;transcript_id=gi|515870433
LBLP01000197.1	BestRefSeq	exon	5545182	5545287	.	-	.	ID=id51;Parent=rna1;Dbxref=GeneID:57101,Genbank:NM_001278596.1,HGNC:HGNC:1183,MIM:610109;Note=The RefSeq transcript has 2 substitutions compared to this genomic sequence;exception=annotated by transcript or proteomic data;gbkey=mRNA;gene=ANO2;product=anoctamin 2%2C calcium activated chloride channel%2C transcript variant 1;transcript_id=gi|515870433
LBLP01000197.1	BestRefSeq	exon	5542275	5543192	.	-	.	ID=id52;Parent=rna1;Dbxref=GeneID:57101,Genbank:NM_001278596.1,HGNC:HGNC:1183,MIM:610109;Note=The RefSeq transcript has 2 substitutions compared to this genomic sequence;exception=annotated by transcript or proteomic data;gbkey=mRNA;gene=ANO2;product=anoctamin 2%2C calcium activated chloride channel%2C transcript variant 1;transcript_id=gi|515870433
LBLP01000197.1	Curated Genomic	CDS	5925509	5925530	.	-	0	ID=cds0;Parent=rna0;Dbxref=GeneID:57101,Genbank:NP_001265525.1,HGNC:HGNC:1183,MIM:610109;Name=NP_001265525.1;Note=isoform 1 is encoded by transcript variant 1;gbkey=CDS;gene=ANO2;product=anoctamin-2 isoform 1;protein_id=NP_001265525.1
LBLP01000197.1	Curated Genomic	CDS	5902990	5903174	.	-	2	ID=cds0;Parent=rna0;Dbxref=GeneID:57101,Genbank:NP_001265525.1,HGNC:HGNC:1183,MIM:610109;Name=NP_001265525.1;Note=isoform 1 is encoded by transcript variant 1;gbkey=CDS;gene=ANO2;product=anoctamin-2 isoform 1;protein_id=NP_001265525.1
LBLP01000197.1	Curated Genomic	CDS	5901410	5901736	.	-	0	ID=cds0;Parent=rna0;Dbxref=GeneID:57101,Genbank:NP_001265525.1,HGNC:HGNC:1183,MIM:610109;Name=NP_001265525.1;Note=isoform 1 is encoded by transcript variant 1;gbkey=CDS;gene=ANO2;product=anoctamin-2 isoform 1;protein_id=NP_001265525.1
LBLP01000197.1	Curated Genomic	CDS	5834424	5834522	.	-	0	ID=cds0;Parent=rna0;Dbxref=GeneID:57101,Genbank:NP_001265525.1,HGNC:HGNC:1183,MIM:610109;Name=NP_001265525.1;Note=isoform 1 is encoded by transcript variant 1;gbkey=CDS;gene=ANO2;product=anoctamin-2 isoform 1;protein_id=NP_001265525.1
LBLP01000197.1	Curated Genomic	CDS	5832333	5832335	.	-	0	ID=cds0;Parent=rna0;Dbxref=GeneID:57101,Genbank:NP_001265525.1,HGNC:HGNC:1183,MIM:610109;Name=NP_001265525.1;Note=isoform 1 is encoded by transcript variant 1;gbkey=CDS;gene=ANO2;product=anoctamin-2 isoform 1;protein_id=NP_001265525.1
LBLP01000197.1	Curated Genomic	CDS	5812813	5812964	.	-	0	ID=cds0;Parent=rna0;Dbxref=GeneID:57101,Genbank:NP_001265525.1,HGNC:HGNC:1183,MIM:610109;Name=NP_001265525.1;Note=isoform 1 is encoded by transcript variant 1;gbkey=CDS;gene=ANO2;product=anoctamin-2 isoform 1;protein_id=NP_001265525.1
LBLP01000197.1	Curated Genomic	CDS	5810796	5810850	.	-	1	ID=cds0;Parent=rna0;Dbxref=GeneID:57101,Genbank:NP_001265525.1,HGNC:HGNC:1183,MIM:610109;Name=NP_001265525.1;Note=isoform 1 is encoded by transcript variant 1;gbkey=CDS;gene=ANO2;product=anoctamin-2 isoform 1;protein_id=NP_001265525.1
LBLP01000197.1	Curated Genomic	CDS	5808130	5808181	.	-	0	ID=cds0;Parent=rna0;Dbxref=GeneID:57101,Genbank:NP_001265525.1,HGNC:HGNC:1183,MIM:610109;Name=NP_001265525.1;Note=isoform 1 is encoded by transcript variant 1;gbkey=CDS;gene=ANO2;product=anoctamin-2 isoform 1;protein_id=NP_001265525.1
LBLP01000197.1	Curated Genomic	CDS	5787662	5787717	.	-	2	ID=cds0;Parent=rna0;Dbxref=GeneID:57101,Genbank:NP_001265525.1,HGNC:HGNC:1183,MIM:610109;Name=NP_001265525.1;Note=isoform 1 is encoded by transcript variant 1;gbkey=CDS;gene=ANO2;product=anoctamin-2 isoform 1;protein_id=NP_001265525.1
LBLP01000197.1	Curated Genomic	CDS	5786401	5786442	.	-	0	ID=cds0;Parent=rna0;Dbxref=GeneID:57101,Genbank:NP_001265525.1,HGNC:HGNC:1183,MIM:610109;Name=NP_001265525.1;Note=isoform 1 is encoded by transcript variant 1;gbkey=CDS;gene=ANO2;product=anoctamin-2 isoform 1;protein_id=NP_001265525.1
LBLP01000197.1	Curated Genomic	CDS	5779859	5779923	.	-	0	ID=cds0;Parent=rna0;Dbxref=GeneID:57101,Genbank:NP_001265525.1,HGNC:HGNC:1183,MIM:610109;Name=NP_001265525.1;Note=isoform 1 is encoded by transcript variant 1;gbkey=CDS;gene=ANO2;product=anoctamin-2 isoform 1;protein_id=NP_001265525.1
LBLP01000197.1	Curated Genomic	CDS	5731198	5731332	.	-	1	ID=cds0;Parent=rna0;Dbxref=GeneID:57101,Genbank:NP_001265525.1,HGNC:HGNC:1183,MIM:610109;Name=NP_001265525.1;Note=isoform 1 is encoded by transcript variant 1;gbkey=CDS;gene=ANO2;product=anoctamin-2 isoform 1;protein_id=NP_001265525.1
LBLP01000197.1	Curated Genomic	CDS	5724520	5724680	.	-	1	ID=cds0;Parent=rna0;Dbxref=GeneID:57101,Genbank:NP_001265525.1,HGNC:HGNC:1183,MIM:610109;Name=NP_001265525.1;Note=isoform 1 is encoded by transcript variant 1;gbkey=CDS;gene=ANO2;product=anoctamin-2 isoform 1;protein_id=NP_001265525.1
LBLP01000197.1	Curated Genomic	CDS	5719674	5719756	.	-	2	ID=cds0;Parent=rna0;Dbxref=GeneID:57101,Genbank:NP_001265525.1,HGNC:HGNC:1183,MIM:610109;Name=NP_001265525.1;Note=isoform 1 is encoded by transcript variant 1;gbkey=CDS;gene=ANO2;product=anoctamin-2 isoform 1;protein_id=NP_001265525.1
LBLP01000197.1	Curated Genomic	CDS	5713223	5713234	.	-	0	ID=cds0;Parent=rna0;Dbxref=GeneID:57101,Genbank:NP_001265525.1,HGNC:HGNC:1183,MIM:610109;Name=NP_001265525.1;Note=isoform 1 is encoded by transcript variant 1;gbkey=CDS;gene=ANO2;product=anoctamin-2 isoform 1;protein_id=NP_001265525.1
LBLP01000197.1	Curated Genomic	CDS	5712877	5712987	.	-	0	ID=cds0;Parent=rna0;Dbxref=GeneID:57101,Genbank:NP_001265525.1,HGNC:HGNC:1183,MIM:610109;Name=NP_001265525.1;Note=isoform 1 is encoded by transcript variant 1;gbkey=CDS;gene=ANO2;product=anoctamin-2 isoform 1;protein_id=NP_001265525.1
LBLP01000197.1	Curated Genomic	CDS	5628016	5628090	.	-	0	ID=cds0;Parent=rna0;Dbxref=GeneID:57101,Genbank:NP_001265525.1,HGNC:HGNC:1183,MIM:610109;Name=NP_001265525.1;Note=isoform 1 is encoded by transcript variant 1;gbkey=CDS;gene=ANO2;product=anoctamin-2 isoform 1;protein_id=NP_001265525.1
LBLP01000197.1	Curated Genomic	CDS	5614969	5615164	.	-	0	ID=cds0;Parent=rna0;Dbxref=GeneID:57101,Genbank:NP_001265525.1,HGNC:HGNC:1183,MIM:610109;Name=NP_001265525.1;Note=isoform 1 is encoded by transcript variant 1;gbkey=CDS;gene=ANO2;product=anoctamin-2 isoform 1;protein_id=NP_001265525.1
LBLP01000197.1	Curated Genomic	CDS	5594844	5594955	.	-	2	ID=cds0;Parent=rna0;Dbxref=GeneID:57101,Genbank:NP_001265525.1,HGNC:HGNC:1183,MIM:610109;Name=NP_001265525.1;Note=isoform 1 is encoded by transcript variant 1;gbkey=CDS;gene=ANO2;product=anoctamin-2 isoform 1;protein_id=NP_001265525.1
LBLP01000197.1	Curated Genomic	CDS	5592559	5592616	.	-	1	ID=cds0;Parent=rna0;Dbxref=GeneID:57101,Genbank:NP_001265525.1,HGNC:HGNC:1183,MIM:610109;Name=NP_001265525.1;Note=isoform 1 is encoded by transcript variant 1;gbkey=CDS;gene=ANO2;product=anoctamin-2 isoform 1;protein_id=NP_001265525.1
LBLP01000197.1	Curated Genomic	CDS	5592314	5592414	.	-	0	ID=cds0;Parent=rna0;Dbxref=GeneID:57101,Genbank:NP_001265525.1,HGNC:HGNC:1183,MIM:610109;Name=NP_001265525.1;Note=isoform 1 is encoded by transcript variant 1;gbkey=CDS;gene=ANO2;product=anoctamin-2 isoform 1;protein_id=NP_001265525.1
LBLP01000197.1	Curated Genomic	CDS	5579116	5579261	.	-	1	ID=cds0;Parent=rna0;Dbxref=GeneID:57101,Genbank:NP_001265525.1,HGNC:HGNC:1183,MIM:610109;Name=NP_001265525.1;Note=isoform 1 is encoded by transcript variant 1;gbkey=CDS;gene=ANO2;product=anoctamin-2 isoform 1;protein_id=NP_001265525.1
LBLP01000197.1	Curated Genomic	CDS	5557992	5558144	.	-	2	ID=cds0;Parent=rna0;Dbxref=GeneID:57101,Genbank:NP_001265525.1,HGNC:HGNC:1183,MIM:610109;Name=NP_001265525.1;Note=isoform 1 is encoded by transcript variant 1;gbkey=CDS;gene=ANO2;product=anoctamin-2 isoform 1;protein_id=NP_001265525.1
LBLP01000197.1	Curated Genomic	CDS	5557581	5557633	.	-	2	ID=cds0;Parent=rna0;Dbxref=GeneID:57101,Genbank:NP_001265525.1,HGNC:HGNC:1183,MIM:610109;Name=NP_001265525.1;Note=isoform 1 is encoded by transcript variant 1;gbkey=CDS;gene=ANO2;product=anoctamin-2 isoform 1;protein_id=NP_001265525.1
LBLP01000197.1	Curated Genomic	CDS	5555460	5555641	.	-	0	ID=cds0;Parent=rna0;Dbxref=GeneID:57101,Genbank:NP_001265525.1,HGNC:HGNC:1183,MIM:610109;Name=NP_001265525.1;Note=isoform 1 is encoded by transcript variant 1;gbkey=CDS;gene=ANO2;product=anoctamin-2 isoform 1;protein_id=NP_001265525.1
LBLP01000197.1	Curated Genomic	CDS	5545182	5545287	.	-	1	ID=cds0;Parent=rna0;Dbxref=GeneID:57101,Genbank:NP_001265525.1,HGNC:HGNC:1183,MIM:610109;Name=NP_001265525.1;Note=isoform 1 is encoded by transcript variant 1;gbkey=CDS;gene=ANO2;product=anoctamin-2 isoform 1;protein_id=NP_001265525.1
LBLP01000197.1	Curated Genomic	CDS	5542923	5543192	.	-	0	ID=cds0;Parent=rna0;Dbxref=GeneID:57101,Genbank:NP_001265525.1,HGNC:HGNC:1183,MIM:610109;Name=NP_001265525.1;Note=isoform 1 is encoded by transcript variant 1;gbkey=CDS;gene=ANO2;product=anoctamin-2 isoform 1;protein_id=NP_001265525.1
LBLP01000197.1	BestRefSeq	CDS	5925509	5925530	.	-	0	ID=cds1;Parent=rna1;Dbxref=GeneID:57101,Genbank:NP_001265525.1,HGNC:HGNC:1183,MIM:610109;Name=NP_001265525.1;Note=isoform 1 is encoded by transcript variant 1;gbkey=CDS;gene=ANO2;product=anoctamin-2 isoform 1;protein_id=NP_001265525.1
LBLP01000197.1	BestRefSeq	CDS	5902990	5903174	.	-	2	ID=cds1;Parent=rna1;Dbxref=GeneID:57101,Genbank:NP_001265525.1,HGNC:HGNC:1183,MIM:610109;Name=NP_001265525.1;Note=isoform 1 is encoded by transcript variant 1;gbkey=CDS;gene=ANO2;product=anoctamin-2 isoform 1;protein_id=NP_001265525.1
LBLP01000197.1	BestRefSeq	CDS	5901410	5901736	.	-	0	ID=cds1;Parent=rna1;Dbxref=GeneID:57101,Genbank:NP_001265525.1,HGNC:HGNC:1183,MIM:610109;Name=NP_001265525.1;Note=isoform 1 is encoded by transcript variant 1;gbkey=CDS;gene=ANO2;product=anoctamin-2 isoform 1;protein_id=NP_001265525.1
LBLP01000197.1	BestRefSeq	CDS	5834423	5834522	.	-	0	ID=cds1;Parent=rna1;Dbxref=GeneID:57101,Genbank:NP_001265525.1,HGNC:HGNC:1183,MIM:610109;Name=NP_001265525.1;Note=isoform 1 is encoded by transcript variant 1;gbkey=CDS;gene=ANO2;product=anoctamin-2 isoform 1;protein_id=NP_001265525.1
LBLP01000197.1	BestRefSeq	CDS	5812813	5812966	.	-	2	ID=cds1;Parent=rna1;Dbxref=GeneID:57101,Genbank:NP_001265525.1,HGNC:HGNC:1183,MIM:610109;Name=NP_001265525.1;Note=isoform 1 is encoded by transcript variant 1;gbkey=CDS;gene=ANO2;product=anoctamin-2 isoform 1;protein_id=NP_001265525.1
LBLP01000197.1	BestRefSeq	CDS	5810796	5810850	.	-	1	ID=cds1;Parent=rna1;Dbxref=GeneID:57101,Genbank:NP_001265525.1,HGNC:HGNC:1183,MIM:610109;Name=NP_001265525.1;Note=isoform 1 is encoded by transcript variant 1;gbkey=CDS;gene=ANO2;product=anoctamin-2 isoform 1;protein_id=NP_001265525.1
LBLP01000197.1	BestRefSeq	CDS	5808130	5808181	.	-	0	ID=cds1;Parent=rna1;Dbxref=GeneID:57101,Genbank:NP_001265525.1,HGNC:HGNC:1183,MIM:610109;Name=NP_001265525.1;Note=isoform 1 is encoded by transcript variant 1;gbkey=CDS;gene=ANO2;product=anoctamin-2 isoform 1;protein_id=NP_001265525.1
LBLP01000197.1	BestRefSeq	CDS	5787662	5787717	.	-	2	ID=cds1;Parent=rna1;Dbxref=GeneID:57101,Genbank:NP_001265525.1,HGNC:HGNC:1183,MIM:610109;Name=NP_001265525.1;Note=isoform 1 is encoded by transcript variant 1;gbkey=CDS;gene=ANO2;product=anoctamin-2 isoform 1;protein_id=NP_001265525.1
LBLP01000197.1	BestRefSeq	CDS	5786401	5786442	.	-	0	ID=cds1;Parent=rna1;Dbxref=GeneID:57101,Genbank:NP_001265525.1,HGNC:HGNC:1183,MIM:610109;Name=NP_001265525.1;Note=isoform 1 is encoded by transcript variant 1;gbkey=CDS;gene=ANO2;product=anoctamin-2 isoform 1;protein_id=NP_001265525.1
LBLP01000197.1	BestRefSeq	CDS	5779859	5779923	.	-	0	ID=cds1;Parent=rna1;Dbxref=GeneID:57101,Genbank:NP_001265525.1,HGNC:HGNC:1183,MIM:610109;Name=NP_001265525.1;Note=isoform 1 is encoded by transcript variant 1;gbkey=CDS;gene=ANO2;product=anoctamin-2 isoform 1;protein_id=NP_001265525.1
LBLP01000197.1	BestRefSeq	CDS	5731198	5731332	.	-	1	ID=cds1;Parent=rna1;Dbxref=GeneID:57101,Genbank:NP_001265525.1,HGNC:HGNC:1183,MIM:610109;Name=NP_001265525.1;Note=isoform 1 is encoded by transcript variant 1;gbkey=CDS;gene=ANO2;product=anoctamin-2 isoform 1;protein_id=NP_001265525.1
LBLP01000197.1	BestRefSeq	CDS	5724520	5724680	.	-	1	ID=cds1;Parent=rna1;Dbxref=GeneID:57101,Genbank:NP_001265525.1,HGNC:HGNC:1183,MIM:610109;Name=NP_001265525.1;Note=isoform 1 is encoded by transcript variant 1;gbkey=CDS;gene=ANO2;product=anoctamin-2 isoform 1;protein_id=NP_001265525.1
LBLP01000197.1	BestRefSeq	CDS	5719674	5719756	.	-	2	ID=cds1;Parent=rna1;Dbxref=GeneID:57101,Genbank:NP_001265525.1,HGNC:HGNC:1183,MIM:610109;Name=NP_001265525.1;Note=isoform 1 is encoded by transcript variant 1;gbkey=CDS;gene=ANO2;product=anoctamin-2 isoform 1;protein_id=NP_001265525.1
LBLP01000197.1	BestRefSeq	CDS	5713223	5713234	.	-	0	ID=cds1;Parent=rna1;Dbxref=GeneID:57101,Genbank:NP_001265525.1,HGNC:HGNC:1183,MIM:610109;Name=NP_001265525.1;Note=isoform 1 is encoded by transcript variant 1;gbkey=CDS;gene=ANO2;product=anoctamin-2 isoform 1;protein_id=NP_001265525.1
LBLP01000197.1	BestRefSeq	CDS	5712877	5712987	.	-	0	ID=cds1;Parent=rna1;Dbxref=GeneID:57101,Genbank:NP_001265525.1,HGNC:HGNC:1183,MIM:610109;Name=NP_001265525.1;Note=isoform 1 is encoded by transcript variant 1;gbkey=CDS;gene=ANO2;product=anoctamin-2 isoform 1;protein_id=NP_001265525.1
LBLP01000197.1	BestRefSeq	CDS	5628016	5628090	.	-	0	ID=cds1;Parent=rna1;Dbxref=GeneID:57101,Genbank:NP_001265525.1,HGNC:HGNC:1183,MIM:610109;Name=NP_001265525.1;Note=isoform 1 is encoded by transcript variant 1;gbkey=CDS;gene=ANO2;product=anoctamin-2 isoform 1;protein_id=NP_001265525.1
LBLP01000197.1	BestRefSeq	CDS	5614969	5615164	.	-	0	ID=cds1;Parent=rna1;Dbxref=GeneID:57101,Genbank:NP_001265525.1,HGNC:HGNC:1183,MIM:610109;Name=NP_001265525.1;Note=isoform 1 is encoded by transcript variant 1;gbkey=CDS;gene=ANO2;product=anoctamin-2 isoform 1;protein_id=NP_001265525.1
LBLP01000197.1	BestRefSeq	CDS	5594844	5594955	.	-	2	ID=cds1;Parent=rna1;Dbxref=GeneID:57101,Genbank:NP_001265525.1,HGNC:HGNC:1183,MIM:610109;Name=NP_001265525.1;Note=isoform 1 is encoded by transcript variant 1;gbkey=CDS;gene=ANO2;product=anoctamin-2 isoform 1;protein_id=NP_001265525.1
LBLP01000197.1	BestRefSeq	CDS	5592559	5592616	.	-	1	ID=cds1;Parent=rna1;Dbxref=GeneID:57101,Genbank:NP_001265525.1,HGNC:HGNC:1183,MIM:610109;Name=NP_001265525.1;Note=isoform 1 is encoded by transcript variant 1;gbkey=CDS;gene=ANO2;product=anoctamin-2 isoform 1;protein_id=NP_001265525.1
LBLP01000197.1	BestRefSeq	CDS	5592314	5592414	.	-	0	ID=cds1;Parent=rna1;Dbxref=GeneID:57101,Genbank:NP_001265525.1,HGNC:HGNC:1183,MIM:610109;Name=NP_001265525.1;Note=isoform 1 is encoded by transcript variant 1;gbkey=CDS;gene=ANO2;product=anoctamin-2 isoform 1;protein_id=NP_001265525.1
LBLP01000197.1	BestRefSeq	CDS	5579116	5579261	.	-	1	ID=cds1;Parent=rna1;Dbxref=GeneID:57101,Genbank:NP_001265525.1,HGNC:HGNC:1183,MIM:610109;Name=NP_001265525.1;Note=isoform 1 is encoded by transcript variant 1;gbkey=CDS;gene=ANO2;product=anoctamin-2 isoform 1;protein_id=NP_001265525.1
LBLP01000197.1	BestRefSeq	CDS	5557992	5558144	.	-	2	ID=cds1;Parent=rna1;Dbxref=GeneID:57101,Genbank:NP_001265525.1,HGNC:HGNC:1183,MIM:610109;Name=NP_001265525.1;Note=isoform 1 is encoded by transcript variant 1;gbkey=CDS;gene=ANO2;product=anoctamin-2 isoform 1;protein_id=NP_001265525.1
LBLP01000197.1	BestRefSeq	CDS	5557581	5557633	.	-	2	ID=cds1;Parent=rna1;Dbxref=GeneID:57101,Genbank:NP_001265525.1,HGNC:HGNC:1183,MIM:610109;Name=NP_001265525.1;Note=isoform 1 is encoded by transcript variant 1;gbkey=CDS;gene=ANO2;product=anoctamin-2 isoform 1;protein_id=NP_001265525.1
LBLP01000197.1	BestRefSeq	CDS	5555460	5555641	.	-	0	ID=cds1;Parent=rna1;Dbxref=GeneID:57101,Genbank:NP_001265525.1,HGNC:HGNC:1183,MIM:610109;Name=NP_001265525.1;Note=isoform 1 is encoded by transcript variant 1;gbkey=CDS;gene=ANO2;product=anoctamin-2 isoform 1;protein_id=NP_001265525.1
LBLP01000197.1	BestRefSeq	CDS	5545182	5545287	.	-	1	ID=cds1;Parent=rna1;Dbxref=GeneID:57101,Genbank:NP_001265525.1,HGNC:HGNC:1183,MIM:610109;Name=NP_001265525.1;Note=isoform 1 is encoded by transcript variant 1;gbkey=CDS;gene=ANO2;product=anoctamin-2 isoform 1;protein_id=NP_001265525.1
LBLP01000197.1	BestRefSeq	CDS	5542923	5543192	.	-	0	ID=cds1;Parent=rna1;Dbxref=GeneID:57101,Genbank:NP_001265525.1,HGNC:HGNC:1183,MIM:610109;Name=NP_001265525.1;Note=isoform 1 is encoded by transcript variant 1;gbkey=CDS;gene=ANO2;product=anoctamin-2 isoform 1;protein_id=NP_001265525.1
###
LBLP01000197.1	BestRefSeq	gene	5542275	5926545	.	-	.	ID=gene2;Dbxref=GeneID:57101,HGNC:HGNC:1183,MIM:610109;Name=ANO2;description=anoctamin 2%2C calcium activated chloride channel;gbkey=Gene;gene=ANO2;gene_synonym=C12orf3,TMEM16B
LBLP01000197.1	Curated Genomic	gene	5542275	5926545	.	-	.	ID=gene3;Dbxref=GeneID:57101,HGNC:HGNC:1183,MIM:610109;Name=ANO2;description=anoctamin 2;gbkey=Gene;gene=ANO2;gene_synonym=C12orf3,TMEM16B
LBLP01000197.1	Curated Genomic	mRNA	5542275	5926545	.	-	.	ID=rna2;Parent=gene3;Dbxref=GeneID:57101,Genbank:NM_001278597.1,HGNC:HGNC:1183,MIM:610109;Name=gi|515870520;exception=annotated by transcript or proteomic data;gbkey=mRNA;gene=ANO2;product=anoctamin 2%2C transcript variant 2;transcript_id=gi|515870520
LBLP01000197.1	Curated Genomic	exon	5926464	5926545	.	-	.	ID=id53;Parent=rna2;Dbxref=GeneID:57101,Genbank:NM_001278597.1,HGNC:HGNC:1183,MIM:610109;exception=annotated by transcript or proteomic data;gbkey=mRNA;gene=ANO2;product=anoctamin 2%2C transcript variant 2;transcript_id=gi|515870520
LBLP01000197.1	Curated Genomic	exon	5902990	5903174	.	-	.	ID=id54;Parent=rna2;Dbxref=GeneID:57101,Genbank:NM_001278597.1,HGNC:HGNC:1183,MIM:610109;exception=annotated by transcript or proteomic data;gbkey=mRNA;gene=ANO2;product=anoctamin 2%2C transcript variant 2;transcript_id=gi|515870520
LBLP01000197.1	Curated Genomic	exon	5901410	5901736	.	-	.	ID=id55;Parent=rna2;Dbxref=GeneID:57101,Genbank:NM_001278597.1,HGNC:HGNC:1183,MIM:610109;exception=annotated by transcript or proteomic data;gbkey=mRNA;gene=ANO2;product=anoctamin 2%2C transcript variant 2;transcript_id=gi|515870520
LBLP01000197.1	Curated Genomic	exon	5834424	5834522	.	-	.	ID=id56;Parent=rna2;Dbxref=GeneID:57101,Genbank:NM_001278597.1,HGNC:HGNC:1183,MIM:610109;exception=annotated by transcript or proteomic data;gbkey=mRNA;gene=ANO2;product=anoctamin 2%2C transcript variant 2;transcript_id=gi|515870520
LBLP01000197.1	Curated Genomic	exon	5832333	5832335	.	-	.	ID=id57;Parent=rna2;Dbxref=GeneID:57101,Genbank:NM_001278597.1,HGNC:HGNC:1183,MIM:610109;exception=annotated by transcript or proteomic data;gbkey=mRNA;gene=ANO2;product=anoctamin 2%2C transcript variant 2;transcript_id=gi|515870520
LBLP01000197.1	Curated Genomic	exon	5812813	5812964	.	-	.	ID=id58;Parent=rna2;Dbxref=GeneID:57101,Genbank:NM_001278597.1,HGNC:HGNC:1183,MIM:610109;exception=annotated by transcript or proteomic data;gbkey=mRNA;gene=ANO2;product=anoctamin 2%2C transcript variant 2;transcript_id=gi|515870520
LBLP01000197.1	Curated Genomic	exon	5810796	5810850	.	-	.	ID=id59;Parent=rna2;Dbxref=GeneID:57101,Genbank:NM_001278597.1,HGNC:HGNC:1183,MIM:610109;exception=annotated by transcript or proteomic data;gbkey=mRNA;gene=ANO2;product=anoctamin 2%2C transcript variant 2;transcript_id=gi|515870520
LBLP01000197.1	Curated Genomic	exon	5808130	5808181	.	-	.	ID=id60;Parent=rna2;Dbxref=GeneID:57101,Genbank:NM_001278597.1,HGNC:HGNC:1183,MIM:610109;exception=annotated by transcript or proteomic data;gbkey=mRNA;gene=ANO2;product=anoctamin 2%2C transcript variant 2;transcript_id=gi|515870520
LBLP01000197.1	Curated Genomic	exon	5787662	5787717	.	-	.	ID=id61;Parent=rna2;Dbxref=GeneID:57101,Genbank:NM_001278597.1,HGNC:HGNC:1183,MIM:610109;exception=annotated by transcript or proteomic data;gbkey=mRNA;gene=ANO2;product=anoctamin 2%2C transcript variant 2;transcript_id=gi|515870520
LBLP01000197.1	Curated Genomic	exon	5786401	5786442	.	-	.	ID=id62;Parent=rna2;Dbxref=GeneID:57101,Genbank:NM_001278597.1,HGNC:HGNC:1183,MIM:610109;exception=annotated by transcript or proteomic data;gbkey=mRNA;gene=ANO2;product=anoctamin 2%2C transcript variant 2;transcript_id=gi|515870520
LBLP01000197.1	Curated Genomic	exon	5779859	5779923	.	-	.	ID=id63;Parent=rna2;Dbxref=GeneID:57101,Genbank:NM_001278597.1,HGNC:HGNC:1183,MIM:610109;exception=annotated by transcript or proteomic data;gbkey=mRNA;gene=ANO2;product=anoctamin 2%2C transcript variant 2;transcript_id=gi|515870520
LBLP01000197.1	Curated Genomic	exon	5731198	5731332	.	-	.	ID=id64;Parent=rna2;Dbxref=GeneID:57101,Genbank:NM_001278597.1,HGNC:HGNC:1183,MIM:610109;exception=annotated by transcript or proteomic data;gbkey=mRNA;gene=ANO2;product=anoctamin 2%2C transcript variant 2;transcript_id=gi|515870520
LBLP01000197.1	Curated Genomic	exon	5724520	5724680	.	-	.	ID=id65;Parent=rna2;Dbxref=GeneID:57101,Genbank:NM_001278597.1,HGNC:HGNC:1183,MIM:610109;exception=annotated by transcript or proteomic data;gbkey=mRNA;gene=ANO2;product=anoctamin 2%2C transcript variant 2;transcript_id=gi|515870520
LBLP01000197.1	Curated Genomic	exon	5719674	5719756	.	-	.	ID=id66;Parent=rna2;Dbxref=GeneID:57101,Genbank:NM_001278597.1,HGNC:HGNC:1183,MIM:610109;exception=annotated by transcript or proteomic data;gbkey=mRNA;gene=ANO2;product=anoctamin 2%2C transcript variant 2;transcript_id=gi|515870520
LBLP01000197.1	Curated Genomic	exon	5713223	5713234	.	-	.	ID=id67;Parent=rna2;Dbxref=GeneID:57101,Genbank:NM_001278597.1,HGNC:HGNC:1183,MIM:610109;exception=annotated by transcript or proteomic data;gbkey=mRNA;gene=ANO2;product=anoctamin 2%2C transcript variant 2;transcript_id=gi|515870520
LBLP01000197.1	Curated Genomic	exon	5712877	5712987	.	-	.	ID=id68;Parent=rna2;Dbxref=GeneID:57101,Genbank:NM_001278597.1,HGNC:HGNC:1183,MIM:610109;exception=annotated by transcript or proteomic data;gbkey=mRNA;gene=ANO2;product=anoctamin 2%2C transcript variant 2;transcript_id=gi|515870520
LBLP01000197.1	Curated Genomic	exon	5628016	5628090	.	-	.	ID=id69;Parent=rna2;Dbxref=GeneID:57101,Genbank:NM_001278597.1,HGNC:HGNC:1183,MIM:610109;exception=annotated by transcript or proteomic data;gbkey=mRNA;gene=ANO2;product=anoctamin 2%2C transcript variant 2;transcript_id=gi|515870520
LBLP01000197.1	Curated Genomic	exon	5614969	5615164	.	-	.	ID=id70;Parent=rna2;Dbxref=GeneID:57101,Genbank:NM_001278597.1,HGNC:HGNC:1183,MIM:610109;exception=annotated by transcript or proteomic data;gbkey=mRNA;gene=ANO2;product=anoctamin 2%2C transcript variant 2;transcript_id=gi|515870520
LBLP01000197.1	Curated Genomic	exon	5594844	5594955	.	-	.	ID=id71;Parent=rna2;Dbxref=GeneID:57101,Genbank:NM_001278597.1,HGNC:HGNC:1183,MIM:610109;exception=annotated by transcript or proteomic data;gbkey=mRNA;gene=ANO2;product=anoctamin 2%2C transcript variant 2;transcript_id=gi|515870520
LBLP01000197.1	Curated Genomic	exon	5592559	5592616	.	-	.	ID=id72;Parent=rna2;Dbxref=GeneID:57101,Genbank:NM_001278597.1,HGNC:HGNC:1183,MIM:610109;exception=annotated by transcript or proteomic data;gbkey=mRNA;gene=ANO2;product=anoctamin 2%2C transcript variant 2;transcript_id=gi|515870520
LBLP01000197.1	Curated Genomic	exon	5592314	5592414	.	-	.	ID=id73;Parent=rna2;Dbxref=GeneID:57101,Genbank:NM_001278597.1,HGNC:HGNC:1183,MIM:610109;exception=annotated by transcript or proteomic data;gbkey=mRNA;gene=ANO2;product=anoctamin 2%2C transcript variant 2;transcript_id=gi|515870520
LBLP01000197.1	Curated Genomic	exon	5579116	5579261	.	-	.	ID=id74;Parent=rna2;Dbxref=GeneID:57101,Genbank:NM_001278597.1,HGNC:HGNC:1183,MIM:610109;exception=annotated by transcript or proteomic data;gbkey=mRNA;gene=ANO2;product=anoctamin 2%2C transcript variant 2;transcript_id=gi|515870520
LBLP01000197.1	Curated Genomic	exon	5557992	5558144	.	-	.	ID=id75;Parent=rna2;Dbxref=GeneID:57101,Genbank:NM_001278597.1,HGNC:HGNC:1183,MIM:610109;exception=annotated by transcript or proteomic data;gbkey=mRNA;gene=ANO2;product=anoctamin 2%2C transcript variant 2;transcript_id=gi|515870520
LBLP01000197.1	Curated Genomic	exon	5557581	5557633	.	-	.	ID=id76;Parent=rna2;Dbxref=GeneID:57101,Genbank:NM_001278597.1,HGNC:HGNC:1183,MIM:610109;exception=annotated by transcript or proteomic data;gbkey=mRNA;gene=ANO2;product=anoctamin 2%2C transcript variant 2;transcript_id=gi|515870520
LBLP01000197.1	Curated Genomic	exon	5555460	5555641	.	-	.	ID=id77;Parent=rna2;Dbxref=GeneID:57101,Genbank:NM_001278597.1,HGNC:HGNC:1183,MIM:610109;exception=annotated by transcript or proteomic data;gbkey=mRNA;gene=ANO2;product=anoctamin 2%2C transcript variant 2;transcript_id=gi|515870520
LBLP01000197.1	Curated Genomic	exon	5545182	5545287	.	-	.	ID=id78;Parent=rna2;Dbxref=GeneID:57101,Genbank:NM_001278597.1,HGNC:HGNC:1183,MIM:610109;exception=annotated by transcript or proteomic data;gbkey=mRNA;gene=ANO2;product=anoctamin 2%2C transcript variant 2;transcript_id=gi|515870520
LBLP01000197.1	Curated Genomic	exon	5542275	5543192	.	-	.	ID=id79;Parent=rna2;Dbxref=GeneID:57101,Genbank:NM_001278597.1,HGNC:HGNC:1183,MIM:610109;exception=annotated by transcript or proteomic data;gbkey=mRNA;gene=ANO2;product=anoctamin 2%2C transcript variant 2;transcript_id=gi|515870520
LBLP01000197.1	BestRefSeq	mRNA	5542275	5926545	.	-	.	ID=rna3;Parent=gene2;Dbxref=GeneID:57101,Genbank:NM_001278597.1,HGNC:HGNC:1183,MIM:610109;Name=gi|515870520;Note=The RefSeq transcript has 1 substitution compared to this genomic sequence;exception=annotated by transcript or proteomic data;gbkey=mRNA;gene=ANO2;product=anoctamin 2%2C calcium activated chloride channel%2C transcript variant 2;transcript_id=gi|515870520
LBLP01000197.1	BestRefSeq	exon	5926464	5926545	.	-	.	ID=id80;Parent=rna3;Dbxref=GeneID:57101,Genbank:NM_001278597.1,HGNC:HGNC:1183,MIM:610109;Note=The RefSeq transcript has 1 substitution compared to this genomic sequence;exception=annotated by transcript or proteomic data;gbkey=mRNA;gene=ANO2;product=anoctamin 2%2C calcium activated chloride channel%2C transcript variant 2;transcript_id=gi|515870520
LBLP01000197.1	BestRefSeq	exon	5902990	5903174	.	-	.	ID=id81;Parent=rna3;Dbxref=GeneID:57101,Genbank:NM_001278597.1,HGNC:HGNC:1183,MIM:610109;Note=The RefSeq transcript has 1 substitution compared to this genomic sequence;exception=annotated by transcript or proteomic data;gbkey=mRNA;gene=ANO2;product=anoctamin 2%2C calcium activated chloride channel%2C transcript variant 2;transcript_id=gi|515870520
LBLP01000197.1	BestRefSeq	exon	5901410	5901736	.	-	.	ID=id82;Parent=rna3;Dbxref=GeneID:57101,Genbank:NM_001278597.1,HGNC:HGNC:1183,MIM:610109;Note=The RefSeq transcript has 1 substitution compared to this genomic sequence;exception=annotated by transcript or proteomic data;gbkey=mRNA;gene=ANO2;product=anoctamin 2%2C calcium activated chloride channel%2C transcript variant 2;transcript_id=gi|515870520
LBLP01000197.1	BestRefSeq	exon	5834423	5834522	.	-	.	ID=id83;Parent=rna3;Dbxref=GeneID:57101,Genbank:NM_001278597.1,HGNC:HGNC:1183,MIM:610109;Note=The RefSeq transcript has 1 substitution compared to this genomic sequence;exception=annotated by transcript or proteomic data;gbkey=mRNA;gene=ANO2;product=anoctamin 2%2C calcium activated chloride channel%2C transcript variant 2;transcript_id=gi|515870520
LBLP01000197.1	BestRefSeq	exon	5812813	5812966	.	-	.	ID=id84;Parent=rna3;Dbxref=GeneID:57101,Genbank:NM_001278597.1,HGNC:HGNC:1183,MIM:610109;Note=The RefSeq transcript has 1 substitution compared to this genomic sequence;exception=annotated by transcript or proteomic data;gbkey=mRNA;gene=ANO2;product=anoctamin 2%2C calcium activated chloride channel%2C transcript variant 2;transcript_id=gi|515870520
LBLP01000197.1	BestRefSeq	exon	5810796	5810850	.	-	.	ID=id85;Parent=rna3;Dbxref=GeneID:57101,Genbank:NM_001278597.1,HGNC:HGNC:1183,MIM:610109;Note=The RefSeq transcript has 1 substitution compared to this genomic sequence;exception=annotated by transcript or proteomic data;gbkey=mRNA;gene=ANO2;product=anoctamin 2%2C calcium activated chloride channel%2C transcript variant 2;transcript_id=gi|515870520
LBLP01000197.1	BestRefSeq	exon	5808130	5808181	.	-	.	ID=id86;Parent=rna3;Dbxref=GeneID:57101,Genbank:NM_001278597.1,HGNC:HGNC:1183,MIM:610109;Note=The RefSeq transcript has 1 substitution compared to this genomic sequence;exception=annotated by transcript or proteomic data;gbkey=mRNA;gene=ANO2;product=anoctamin 2%2C calcium activated chloride channel%2C transcript variant 2;transcript_id=gi|515870520
LBLP01000197.1	BestRefSeq	exon	5787662	5787717	.	-	.	ID=id87;Parent=rna3;Dbxref=GeneID:57101,Genbank:NM_001278597.1,HGNC:HGNC:1183,MIM:610109;Note=The RefSeq transcript has 1 substitution compared to this genomic sequence;exception=annotated by transcript or proteomic data;gbkey=mRNA;gene=ANO2;product=anoctamin 2%2C calcium activated chloride channel%2C transcript variant 2;transcript_id=gi|515870520
LBLP01000197.1	BestRefSeq	exon	5786401	5786442	.	-	.	ID=id88;Parent=rna3;Dbxref=GeneID:57101,Genbank:NM_001278597.1,HGNC:HGNC:1183,MIM:610109;Note=The RefSeq transcript has 1 substitution compared to this genomic sequence;exception=annotated by transcript or proteomic data;gbkey=mRNA;gene=ANO2;product=anoctamin 2%2C calcium activated chloride channel%2C transcript variant 2;transcript_id=gi|515870520
LBLP01000197.1	BestRefSeq	exon	5779859	5779923	.	-	.	ID=id89;Parent=rna3;Dbxref=GeneID:57101,Genbank:NM_001278597.1,HGNC:HGNC:1183,MIM:610109;Note=The RefSeq transcript has 1 substitution compared to this genomic sequence;exception=annotated by transcript or proteomic data;gbkey=mRNA;gene=ANO2;product=anoctamin 2%2C calcium activated chloride channel%2C transcript variant 2;transcript_id=gi|515870520
LBLP01000197.1	BestRefSeq	exon	5731198	5731332	.	-	.	ID=id90;Parent=rna3;Dbxref=GeneID:57101,Genbank:NM_001278597.1,HGNC:HGNC:1183,MIM:610109;Note=The RefSeq transcript has 1 substitution compared to this genomic sequence;exception=annotated by transcript or proteomic data;gbkey=mRNA;gene=ANO2;product=anoctamin 2%2C calcium activated chloride channel%2C transcript variant 2;transcript_id=gi|515870520
LBLP01000197.1	BestRefSeq	exon	5724520	5724680	.	-	.	ID=id91;Parent=rna3;Dbxref=GeneID:57101,Genbank:NM_001278597.1,HGNC:HGNC:1183,MIM:610109;Note=The RefSeq transcript has 1 substitution compared to this genomic sequence;exception=annotated by transcript or proteomic data;gbkey=mRNA;gene=ANO2;product=anoctamin 2%2C calcium activated chloride channel%2C transcript variant 2;transcript_id=gi|515870520
LBLP01000197.1	BestRefSeq	exon	5719674	5719756	.	-	.	ID=id92;Parent=rna3;Dbxref=GeneID:57101,Genbank:NM_001278597.1,HGNC:HGNC:1183,MIM:610109;Note=The RefSeq transcript has 1 substitution compared to this genomic sequence;exception=annotated by transcript or proteomic data;gbkey=mRNA;gene=ANO2;product=anoctamin 2%2C calcium activated chloride channel%2C transcript variant 2;transcript_id=gi|515870520
LBLP01000197.1	BestRefSeq	exon	5713223	5713234	.	-	.	ID=id93;Parent=rna3;Dbxref=GeneID:57101,Genbank:NM_001278597.1,HGNC:HGNC:1183,MIM:610109;Note=The RefSeq transcript has 1 substitution compared to this genomic sequence;exception=annotated by transcript or proteomic data;gbkey=mRNA;gene=ANO2;product=anoctamin 2%2C calcium activated chloride channel%2C transcript variant 2;transcript_id=gi|515870520
LBLP01000197.1	BestRefSeq	exon	5712877	5712987	.	-	.	ID=id94;Parent=rna3;Dbxref=GeneID:57101,Genbank:NM_001278597.1,HGNC:HGNC:1183,MIM:610109;Note=The RefSeq transcript has 1 substitution compared to this genomic sequence;exception=annotated by transcript or proteomic data;gbkey=mRNA;gene=ANO2;product=anoctamin 2%2C calcium activated chloride channel%2C transcript variant 2;transcript_id=gi|515870520
LBLP01000197.1	BestRefSeq	exon	5628016	5628090	.	-	.	ID=id95;Parent=rna3;Dbxref=GeneID:57101,Genbank:NM_001278597.1,HGNC:HGNC:1183,MIM:610109;Note=The RefSeq transcript has 1 substitution compared to this genomic sequence;exception=annotated by transcript or proteomic data;gbkey=mRNA;gene=ANO2;product=anoctamin 2%2C calcium activated chloride channel%2C transcript variant 2;transcript_id=gi|515870520
LBLP01000197.1	BestRefSeq	exon	5614969	5615164	.	-	.	ID=id96;Parent=rna3;Dbxref=GeneID:57101,Genbank:NM_001278597.1,HGNC:HGNC:1183,MIM:610109;Note=The RefSeq transcript has 1 substitution compared to this genomic sequence;exception=annotated by transcript or proteomic data;gbkey=mRNA;gene=ANO2;product=anoctamin 2%2C calcium activated chloride channel%2C transcript variant 2;transcript_id=gi|515870520
LBLP01000197.1	BestRefSeq	exon	5594844	5594955	.	-	.	ID=id97;Parent=rna3;Dbxref=GeneID:57101,Genbank:NM_001278597.1,HGNC:HGNC:1183,MIM:610109;Note=The RefSeq transcript has 1 substitution compared to this genomic sequence;exception=annotated by transcript or proteomic data;gbkey=mRNA;gene=ANO2;product=anoctamin 2%2C calcium activated chloride channel%2C transcript variant 2;transcript_id=gi|515870520
LBLP01000197.1	BestRefSeq	exon	5592559	5592616	.	-	.	ID=id98;Parent=rna3;Dbxref=GeneID:57101,Genbank:NM_001278597.1,HGNC:HGNC:1183,MIM:610109;Note=The RefSeq transcript has 1 substitution compared to this genomic sequence;exception=annotated by transcript or proteomic data;gbkey=mRNA;gene=ANO2;product=anoctamin 2%2C calcium activated chloride channel%2C transcript variant 2;transcript_id=gi|515870520
LBLP01000197.1	BestRefSeq	exon	5592314	5592414	.	-	.	ID=id99;Parent=rna3;Dbxref=GeneID:57101,Genbank:NM_001278597.1,HGNC:HGNC:1183,MIM:610109;Note=The RefSeq transcript has 1 substitution compared to this genomic sequence;exception=annotated by transcript or proteomic data;gbkey=mRNA;gene=ANO2;product=anoctamin 2%2C calcium activated chloride channel%2C transcript variant 2;transcript_id=gi|515870520
LBLP01000197.1	BestRefSeq	exon	5579116	5579261	.	-	.	ID=id100;Parent=rna3;Dbxref=GeneID:57101,Genbank:NM_001278597.1,HGNC:HGNC:1183,MIM:610109;Note=The RefSeq transcript has 1 substitution compared to this genomic sequence;exception=annotated by transcript or proteomic data;gbkey=mRNA;gene=ANO2;product=anoctamin 2%2C calcium activated chloride channel%2C transcript variant 2;transcript_id=gi|515870520
LBLP01000197.1	BestRefSeq	exon	5557992	5558144	.	-	.	ID=id101;Parent=rna3;Dbxref=GeneID:57101,Genbank:NM_001278597.1,HGNC:HGNC:1183,MIM:610109;Note=The RefSeq transcript has 1 substitution compared to this genomic sequence;exception=annotated by transcript or proteomic data;gbkey=mRNA;gene=ANO2;product=anoctamin 2%2C calcium activated chloride channel%2C transcript variant 2;transcript_id=gi|515870520
LBLP01000197.1	BestRefSeq	exon	5557581	5557633	.	-	.	ID=id102;Parent=rna3;Dbxref=GeneID:57101,Genbank:NM_001278597.1,HGNC:HGNC:1183,MIM:610109;Note=The RefSeq transcript has 1 substitution compared to this genomic sequence;exception=annotated by transcript or proteomic data;gbkey=mRNA;gene=ANO2;product=anoctamin 2%2C calcium activated chloride channel%2C transcript variant 2;transcript_id=gi|515870520
LBLP01000197.1	BestRefSeq	exon	5555460	5555641	.	-	.	ID=id103;Parent=rna3;Dbxref=GeneID:57101,Genbank:NM_001278597.1,HGNC:HGNC:1183,MIM:610109;Note=The RefSeq transcript has 1 substitution compared to this genomic sequence;exception=annotated by transcript or proteomic data;gbkey=mRNA;gene=ANO2;product=anoctamin 2%2C calcium activated chloride channel%2C transcript variant 2;transcript_id=gi|515870520
LBLP01000197.1	BestRefSeq	exon	5545182	5545287	.	-	.	ID=id104;Parent=rna3;Dbxref=GeneID:57101,Genbank:NM_001278597.1,HGNC:HGNC:1183,MIM:610109;Note=The RefSeq transcript has 1 substitution compared to this genomic sequence;exception=annotated by transcript or proteomic data;gbkey=mRNA;gene=ANO2;product=anoctamin 2%2C calcium activated chloride channel%2C transcript variant 2;transcript_id=gi|515870520
LBLP01000197.1	BestRefSeq	exon	5542275	5543192	.	-	.	ID=id105;Parent=rna3;Dbxref=GeneID:57101,Genbank:NM_001278597.1,HGNC:HGNC:1183,MIM:610109;Note=The RefSeq transcript has 1 substitution compared to this genomic sequence;exception=annotated by transcript or proteomic data;gbkey=mRNA;gene=ANO2;product=anoctamin 2%2C calcium activated chloride channel%2C transcript variant 2;transcript_id=gi|515870520
LBLP01000197.1	Curated Genomic	CDS	5926464	5926473	.	-	0	ID=cds2;Parent=rna2;Dbxref=GeneID:57101,Genbank:NP_001265526.1,HGNC:HGNC:1183,MIM:610109;Name=NP_001265526.1;Note=isoform 2 is encoded by transcript variant 2;gbkey=CDS;gene=ANO2;product=anoctamin-2 isoform 2;protein_id=NP_001265526.1
LBLP01000197.1	Curated Genomic	CDS	5902990	5903174	.	-	2	ID=cds2;Parent=rna2;Dbxref=GeneID:57101,Genbank:NP_001265526.1,HGNC:HGNC:1183,MIM:610109;Name=NP_001265526.1;Note=isoform 2 is encoded by transcript variant 2;gbkey=CDS;gene=ANO2;product=anoctamin-2 isoform 2;protein_id=NP_001265526.1
LBLP01000197.1	Curated Genomic	CDS	5901410	5901736	.	-	0	ID=cds2;Parent=rna2;Dbxref=GeneID:57101,Genbank:NP_001265526.1,HGNC:HGNC:1183,MIM:610109;Name=NP_001265526.1;Note=isoform 2 is encoded by transcript variant 2;gbkey=CDS;gene=ANO2;product=anoctamin-2 isoform 2;protein_id=NP_001265526.1
LBLP01000197.1	Curated Genomic	CDS	5834424	5834522	.	-	0	ID=cds2;Parent=rna2;Dbxref=GeneID:57101,Genbank:NP_001265526.1,HGNC:HGNC:1183,MIM:610109;Name=NP_001265526.1;Note=isoform 2 is encoded by transcript variant 2;gbkey=CDS;gene=ANO2;product=anoctamin-2 isoform 2;protein_id=NP_001265526.1
LBLP01000197.1	Curated Genomic	CDS	5832333	5832335	.	-	0	ID=cds2;Parent=rna2;Dbxref=GeneID:57101,Genbank:NP_001265526.1,HGNC:HGNC:1183,MIM:610109;Name=NP_001265526.1;Note=isoform 2 is encoded by transcript variant 2;gbkey=CDS;gene=ANO2;product=anoctamin-2 isoform 2;protein_id=NP_001265526.1
LBLP01000197.1	Curated Genomic	CDS	5812813	5812964	.	-	0	ID=cds2;Parent=rna2;Dbxref=GeneID:57101,Genbank:NP_001265526.1,HGNC:HGNC:1183,MIM:610109;Name=NP_001265526.1;Note=isoform 2 is encoded by transcript variant 2;gbkey=CDS;gene=ANO2;product=anoctamin-2 isoform 2;protein_id=NP_001265526.1
LBLP01000197.1	Curated Genomic	CDS	5810796	5810850	.	-	1	ID=cds2;Parent=rna2;Dbxref=GeneID:57101,Genbank:NP_001265526.1,HGNC:HGNC:1183,MIM:610109;Name=NP_001265526.1;Note=isoform 2 is encoded by transcript variant 2;gbkey=CDS;gene=ANO2;product=anoctamin-2 isoform 2;protein_id=NP_001265526.1
LBLP01000197.1	Curated Genomic	CDS	5808130	5808181	.	-	0	ID=cds2;Parent=rna2;Dbxref=GeneID:57101,Genbank:NP_001265526.1,HGNC:HGNC:1183,MIM:610109;Name=NP_001265526.1;Note=isoform 2 is encoded by transcript variant 2;gbkey=CDS;gene=ANO2;product=anoctamin-2 isoform 2;protein_id=NP_001265526.1
LBLP01000197.1	Curated Genomic	CDS	5787662	5787717	.	-	2	ID=cds2;Parent=rna2;Dbxref=GeneID:57101,Genbank:NP_001265526.1,HGNC:HGNC:1183,MIM:610109;Name=NP_001265526.1;Note=isoform 2 is encoded by transcript variant 2;gbkey=CDS;gene=ANO2;product=anoctamin-2 isoform 2;protein_id=NP_001265526.1
LBLP01000197.1	Curated Genomic	CDS	5786401	5786442	.	-	0	ID=cds2;Parent=rna2;Dbxref=GeneID:57101,Genbank:NP_001265526.1,HGNC:HGNC:1183,MIM:610109;Name=NP_001265526.1;Note=isoform 2 is encoded by transcript variant 2;gbkey=CDS;gene=ANO2;product=anoctamin-2 isoform 2;protein_id=NP_001265526.1
LBLP01000197.1	Curated Genomic	CDS	5779859	5779923	.	-	0	ID=cds2;Parent=rna2;Dbxref=GeneID:57101,Genbank:NP_001265526.1,HGNC:HGNC:1183,MIM:610109;Name=NP_001265526.1;Note=isoform 2 is encoded by transcript variant 2;gbkey=CDS;gene=ANO2;product=anoctamin-2 isoform 2;protein_id=NP_001265526.1
LBLP01000197.1	Curated Genomic	CDS	5731198	5731332	.	-	1	ID=cds2;Parent=rna2;Dbxref=GeneID:57101,Genbank:NP_001265526.1,HGNC:HGNC:1183,MIM:610109;Name=NP_001265526.1;Note=isoform 2 is encoded by transcript variant 2;gbkey=CDS;gene=ANO2;product=anoctamin-2 isoform 2;protein_id=NP_001265526.1
LBLP01000197.1	Curated Genomic	CDS	5724520	5724680	.	-	1	ID=cds2;Parent=rna2;Dbxref=GeneID:57101,Genbank:NP_001265526.1,HGNC:HGNC:1183,MIM:610109;Name=NP_001265526.1;Note=isoform 2 is encoded by transcript variant 2;gbkey=CDS;gene=ANO2;product=anoctamin-2 isoform 2;protein_id=NP_001265526.1
LBLP01000197.1	Curated Genomic	CDS	5719674	5719756	.	-	2	ID=cds2;Parent=rna2;Dbxref=GeneID:57101,Genbank:NP_001265526.1,HGNC:HGNC:1183,MIM:610109;Name=NP_001265526.1;Note=isoform 2 is encoded by transcript variant 2;gbkey=CDS;gene=ANO2;product=anoctamin-2 isoform 2;protein_id=NP_001265526.1
LBLP01000197.1	Curated Genomic	CDS	5713223	5713234	.	-	0	ID=cds2;Parent=rna2;Dbxref=GeneID:57101,Genbank:NP_001265526.1,HGNC:HGNC:1183,MIM:610109;Name=NP_001265526.1;Note=isoform 2 is encoded by transcript variant 2;gbkey=CDS;gene=ANO2;product=anoctamin-2 isoform 2;protein_id=NP_001265526.1
LBLP01000197.1	Curated Genomic	CDS	5712877	5712987	.	-	0	ID=cds2;Parent=rna2;Dbxref=GeneID:57101,Genbank:NP_001265526.1,HGNC:HGNC:1183,MIM:610109;Name=NP_001265526.1;Note=isoform 2 is encoded by transcript variant 2;gbkey=CDS;gene=ANO2;product=anoctamin-2 isoform 2;protein_id=NP_001265526.1
LBLP01000197.1	Curated Genomic	CDS	5628016	5628090	.	-	0	ID=cds2;Parent=rna2;Dbxref=GeneID:57101,Genbank:NP_001265526.1,HGNC:HGNC:1183,MIM:610109;Name=NP_001265526.1;Note=isoform 2 is encoded by transcript variant 2;gbkey=CDS;gene=ANO2;product=anoctamin-2 isoform 2;protein_id=NP_001265526.1
LBLP01000197.1	Curated Genomic	CDS	5614969	5615164	.	-	0	ID=cds2;Parent=rna2;Dbxref=GeneID:57101,Genbank:NP_001265526.1,HGNC:HGNC:1183,MIM:610109;Name=NP_001265526.1;Note=isoform 2 is encoded by transcript variant 2;gbkey=CDS;gene=ANO2;product=anoctamin-2 isoform 2;protein_id=NP_001265526.1
LBLP01000197.1	Curated Genomic	CDS	5594844	5594955	.	-	2	ID=cds2;Parent=rna2;Dbxref=GeneID:57101,Genbank:NP_001265526.1,HGNC:HGNC:1183,MIM:610109;Name=NP_001265526.1;Note=isoform 2 is encoded by transcript variant 2;gbkey=CDS;gene=ANO2;product=anoctamin-2 isoform 2;protein_id=NP_001265526.1
LBLP01000197.1	Curated Genomic	CDS	5592559	5592616	.	-	1	ID=cds2;Parent=rna2;Dbxref=GeneID:57101,Genbank:NP_001265526.1,HGNC:HGNC:1183,MIM:610109;Name=NP_001265526.1;Note=isoform 2 is encoded by transcript variant 2;gbkey=CDS;gene=ANO2;product=anoctamin-2 isoform 2;protein_id=NP_001265526.1
LBLP01000197.1	Curated Genomic	CDS	5592314	5592414	.	-	0	ID=cds2;Parent=rna2;Dbxref=GeneID:57101,Genbank:NP_001265526.1,HGNC:HGNC:1183,MIM:610109;Name=NP_001265526.1;Note=isoform 2 is encoded by transcript variant 2;gbkey=CDS;gene=ANO2;product=anoctamin-2 isoform 2;protein_id=NP_001265526.1
LBLP01000197.1	Curated Genomic	CDS	5579116	5579261	.	-	1	ID=cds2;Parent=rna2;Dbxref=GeneID:57101,Genbank:NP_001265526.1,HGNC:HGNC:1183,MIM:610109;Name=NP_001265526.1;Note=isoform 2 is encoded by transcript variant 2;gbkey=CDS;gene=ANO2;product=anoctamin-2 isoform 2;protein_id=NP_001265526.1
LBLP01000197.1	Curated Genomic	CDS	5557992	5558144	.	-	2	ID=cds2;Parent=rna2;Dbxref=GeneID:57101,Genbank:NP_001265526.1,HGNC:HGNC:1183,MIM:610109;Name=NP_001265526.1;Note=isoform 2 is encoded by transcript variant 2;gbkey=CDS;gene=ANO2;product=anoctamin-2 isoform 2;protein_id=NP_001265526.1
LBLP01000197.1	Curated Genomic	CDS	5557581	5557633	.	-	2	ID=cds2;Parent=rna2;Dbxref=GeneID:57101,Genbank:NP_001265526.1,HGNC:HGNC:1183,MIM:610109;Name=NP_001265526.1;Note=isoform 2 is encoded by transcript variant 2;gbkey=CDS;gene=ANO2;product=anoctamin-2 isoform 2;protein_id=NP_001265526.1
LBLP01000197.1	Curated Genomic	CDS	5555460	5555641	.	-	0	ID=cds2;Parent=rna2;Dbxref=GeneID:57101,Genbank:NP_001265526.1,HGNC:HGNC:1183,MIM:610109;Name=NP_001265526.1;Note=isoform 2 is encoded by transcript variant 2;gbkey=CDS;gene=ANO2;product=anoctamin-2 isoform 2;protein_id=NP_001265526.1
LBLP01000197.1	Curated Genomic	CDS	5545182	5545287	.	-	1	ID=cds2;Parent=rna2;Dbxref=GeneID:57101,Genbank:NP_001265526.1,HGNC:HGNC:1183,MIM:610109;Name=NP_001265526.1;Note=isoform 2 is encoded by transcript variant 2;gbkey=CDS;gene=ANO2;product=anoctamin-2 isoform 2;protein_id=NP_001265526.1
LBLP01000197.1	Curated Genomic	CDS	5542923	5543192	.	-	0	ID=cds2;Parent=rna2;Dbxref=GeneID:57101,Genbank:NP_001265526.1,HGNC:HGNC:1183,MIM:610109;Name=NP_001265526.1;Note=isoform 2 is encoded by transcript variant 2;gbkey=CDS;gene=ANO2;product=anoctamin-2 isoform 2;protein_id=NP_001265526.1
LBLP01000197.1	BestRefSeq	CDS	5926464	5926473	.	-	0	ID=cds3;Parent=rna3;Dbxref=GeneID:57101,Genbank:NP_001265526.1,HGNC:HGNC:1183,MIM:610109;Name=NP_001265526.1;Note=isoform 2 is encoded by transcript variant 2;gbkey=CDS;gene=ANO2;product=anoctamin-2 isoform 2;protein_id=NP_001265526.1
LBLP01000197.1	BestRefSeq	CDS	5902990	5903174	.	-	2	ID=cds3;Parent=rna3;Dbxref=GeneID:57101,Genbank:NP_001265526.1,HGNC:HGNC:1183,MIM:610109;Name=NP_001265526.1;Note=isoform 2 is encoded by transcript variant 2;gbkey=CDS;gene=ANO2;product=anoctamin-2 isoform 2;protein_id=NP_001265526.1
LBLP01000197.1	BestRefSeq	CDS	5901410	5901736	.	-	0	ID=cds3;Parent=rna3;Dbxref=GeneID:57101,Genbank:NP_001265526.1,HGNC:HGNC:1183,MIM:610109;Name=NP_001265526.1;Note=isoform 2 is encoded by transcript variant 2;gbkey=CDS;gene=ANO2;product=anoctamin-2 isoform 2;protein_id=NP_001265526.1
LBLP01000197.1	BestRefSeq	CDS	5834423	5834522	.	-	0	ID=cds3;Parent=rna3;Dbxref=GeneID:57101,Genbank:NP_001265526.1,HGNC:HGNC:1183,MIM:610109;Name=NP_001265526.1;Note=isoform 2 is encoded by transcript variant 2;gbkey=CDS;gene=ANO2;product=anoctamin-2 isoform 2;protein_id=NP_001265526.1
LBLP01000197.1	BestRefSeq	CDS	5812813	5812966	.	-	2	ID=cds3;Parent=rna3;Dbxref=GeneID:57101,Genbank:NP_001265526.1,HGNC:HGNC:1183,MIM:610109;Name=NP_001265526.1;Note=isoform 2 is encoded by transcript variant 2;gbkey=CDS;gene=ANO2;product=anoctamin-2 isoform 2;protein_id=NP_001265526.1
LBLP01000197.1	BestRefSeq	CDS	5810796	5810850	.	-	1	ID=cds3;Parent=rna3;Dbxref=GeneID:57101,Genbank:NP_001265526.1,HGNC:HGNC:1183,MIM:610109;Name=NP_001265526.1;Note=isoform 2 is encoded by transcript variant 2;gbkey=CDS;gene=ANO2;product=anoctamin-2 isoform 2;protein_id=NP_001265526.1
LBLP01000197.1	BestRefSeq	CDS	5808130	5808181	.	-	0	ID=cds3;Parent=rna3;Dbxref=GeneID:57101,Genbank:NP_001265526.1,HGNC:HGNC:1183,MIM:610109;Name=NP_001265526.1;Note=isoform 2 is encoded by transcript variant 2;gbkey=CDS;gene=ANO2;product=anoctamin-2 isoform 2;protein_id=NP_001265526.1
LBLP01000197.1	BestRefSeq	CDS	5787662	5787717	.	-	2	ID=cds3;Parent=rna3;Dbxref=GeneID:57101,Genbank:NP_001265526.1,HGNC:HGNC:1183,MIM:610109;Name=NP_001265526.1;Note=isoform 2 is encoded by transcript variant 2;gbkey=CDS;gene=ANO2;product=anoctamin-2 isoform 2;protein_id=NP_001265526.1
LBLP01000197.1	BestRefSeq	CDS	5786401	5786442	.	-	0	ID=cds3;Parent=rna3;Dbxref=GeneID:57101,Genbank:NP_001265526.1,HGNC:HGNC:1183,MIM:610109;Name=NP_001265526.1;Note=isoform 2 is encoded by transcript variant 2;gbkey=CDS;gene=ANO2;product=anoctamin-2 isoform 2;protein_id=NP_001265526.1
LBLP01000197.1	BestRefSeq	CDS	5779859	5779923	.	-	0	ID=cds3;Parent=rna3;Dbxref=GeneID:57101,Genbank:NP_001265526.1,HGNC:HGNC:1183,MIM:610109;Name=NP_001265526.1;Note=isoform 2 is encoded by transcript variant 2;gbkey=CDS;gene=ANO2;product=anoctamin-2 isoform 2;protein_id=NP_001265526.1
LBLP01000197.1	BestRefSeq	CDS	5731198	5731332	.	-	1	ID=cds3;Parent=rna3;Dbxref=GeneID:57101,Genbank:NP_001265526.1,HGNC:HGNC:1183,MIM:610109;Name=NP_001265526.1;Note=isoform 2 is encoded by transcript variant 2;gbkey=CDS;gene=ANO2;product=anoctamin-2 isoform 2;protein_id=NP_001265526.1
LBLP01000197.1	BestRefSeq	CDS	5724520	5724680	.	-	1	ID=cds3;Parent=rna3;Dbxref=GeneID:57101,Genbank:NP_001265526.1,HGNC:HGNC:1183,MIM:610109;Name=NP_001265526.1;Note=isoform 2 is encoded by transcript variant 2;gbkey=CDS;gene=ANO2;product=anoctamin-2 isoform 2;protein_id=NP_001265526.1
LBLP01000197.1	BestRefSeq	CDS	5719674	5719756	.	-	2	ID=cds3;Parent=rna3;Dbxref=GeneID:57101,Genbank:NP_001265526.1,HGNC:HGNC:1183,MIM:610109;Name=NP_001265526.1;Note=isoform 2 is encoded by transcript variant 2;gbkey=CDS;gene=ANO2;product=anoctamin-2 isoform 2;protein_id=NP_001265526.1
LBLP01000197.1	BestRefSeq	CDS	5713223	5713234	.	-	0	ID=cds3;Parent=rna3;Dbxref=GeneID:57101,Genbank:NP_001265526.1,HGNC:HGNC:1183,MIM:610109;Name=NP_001265526.1;Note=isoform 2 is encoded by transcript variant 2;gbkey=CDS;gene=ANO2;product=anoctamin-2 isoform 2;protein_id=NP_001265526.1
LBLP01000197.1	BestRefSeq	CDS	5712877	5712987	.	-	0	ID=cds3;Parent=rna3;Dbxref=GeneID:57101,Genbank:NP_001265526.1,HGNC:HGNC:1183,MIM:610109;Name=NP_001265526.1;Note=isoform 2 is encoded by transcript variant 2;gbkey=CDS;gene=ANO2;product=anoctamin-2 isoform 2;protein_id=NP_001265526.1
LBLP01000197.1	BestRefSeq	CDS	5628016	5628090	.	-	0	ID=cds3;Parent=rna3;Dbxref=GeneID:57101,Genbank:NP_001265526.1,HGNC:HGNC:1183,MIM:610109;Name=NP_001265526.1;Note=isoform 2 is encoded by transcript variant 2;gbkey=CDS;gene=ANO2;product=anoctamin-2 isoform 2;protein_id=NP_001265526.1
LBLP01000197.1	BestRefSeq	CDS	5614969	5615164	.	-	0	ID=cds3;Parent=rna3;Dbxref=GeneID:57101,Genbank:NP_001265526.1,HGNC:HGNC:1183,MIM:610109;Name=NP_001265526.1;Note=isoform 2 is encoded by transcript variant 2;gbkey=CDS;gene=ANO2;product=anoctamin-2 isoform 2;protein_id=NP_001265526.1
LBLP01000197.1	BestRefSeq	CDS	5594844	5594955	.	-	2	ID=cds3;Parent=rna3;Dbxref=GeneID:57101,Genbank:NP_001265526.1,HGNC:HGNC:1183,MIM:610109;Name=NP_001265526.1;Note=isoform 2 is encoded by transcript variant 2;gbkey=CDS;gene=ANO2;product=anoctamin-2 isoform 2;protein_id=NP_001265526.1
LBLP01000197.1	BestRefSeq	CDS	5592559	5592616	.	-	1	ID=cds3;Parent=rna3;Dbxref=GeneID:57101,Genbank:NP_001265526.1,HGNC:HGNC:1183,MIM:610109;Name=NP_001265526.1;Note=isoform 2 is encoded by transcript variant 2;gbkey=CDS;gene=ANO2;product=anoctamin-2 isoform 2;protein_id=NP_001265526.1
LBLP01000197.1	BestRefSeq	CDS	5592314	5592414	.	-	0	ID=cds3;Parent=rna3;Dbxref=GeneID:57101,Genbank:NP_001265526.1,HGNC:HGNC:1183,MIM:610109;Name=NP_001265526.1;Note=isoform 2 is encoded by transcript variant 2;gbkey=CDS;gene=ANO2;product=anoctamin-2 isoform 2;protein_id=NP_001265526.1
LBLP01000197.1	BestRefSeq	CDS	5579116	5579261	.	-	1	ID=cds3;Parent=rna3;Dbxref=GeneID:57101,Genbank:NP_001265526.1,HGNC:HGNC:1183,MIM:610109;Name=NP_001265526.1;Note=isoform 2 is encoded by transcript variant 2;gbkey=CDS;gene=ANO2;product=anoctamin-2 isoform 2;protein_id=NP_001265526.1
LBLP01000197.1	BestRefSeq	CDS	5557992	5558144	.	-	2	ID=cds3;Parent=rna3;Dbxref=GeneID:57101,Genbank:NP_001265526.1,HGNC:HGNC:1183,MIM:610109;Name=NP_001265526.1;Note=isoform 2 is encoded by transcript variant 2;gbkey=CDS;gene=ANO2;product=anoctamin-2 isoform 2;protein_id=NP_001265526.1
LBLP01000197.1	BestRefSeq	CDS	5557581	5557633	.	-	2	ID=cds3;Parent=rna3;Dbxref=GeneID:57101,Genbank:NP_001265526.1,HGNC:HGNC:1183,MIM:610109;Name=NP_001265526.1;Note=isoform 2 is encoded by transcript variant 2;gbkey=CDS;gene=ANO2;product=anoctamin-2 isoform 2;protein_id=NP_001265526.1
LBLP01000197.1	BestRefSeq	CDS	5555460	5555641	.	-	0	ID=cds3;Parent=rna3;Dbxref=GeneID:57101,Genbank:NP_001265526.1,HGNC:HGNC:1183,MIM:610109;Name=NP_001265526.1;Note=isoform 2 is encoded by transcript variant 2;gbkey=CDS;gene=ANO2;product=anoctamin-2 isoform 2;protein_id=NP_001265526.1
LBLP01000197.1	BestRefSeq	CDS	5545182	5545287	.	-	1	ID=cds3;Parent=rna3;Dbxref=GeneID:57101,Genbank:NP_001265526.1,HGNC:HGNC:1183,MIM:610109;Name=NP_001265526.1;Note=isoform 2 is encoded by transcript variant 2;gbkey=CDS;gene=ANO2;product=anoctamin-2 isoform 2;protein_id=NP_001265526.1
LBLP01000197.1	BestRefSeq	CDS	5542923	5543192	.	-	0	ID=cds3;Parent=rna3;Dbxref=GeneID:57101,Genbank:NP_001265526.1,HGNC:HGNC:1183,MIM:610109;Name=NP_001265526.1;Note=isoform 2 is encoded by transcript variant 2;gbkey=CDS;gene=ANO2;product=anoctamin-2 isoform 2;protein_id=NP_001265526.1
###
LBLP01000197.1	BestRefSeq	gene	5542275	5926545	.	-	.	ID=gene4;Dbxref=GeneID:57101,HGNC:HGNC:1183,MIM:610109;Name=ANO2;description=anoctamin 2%2C calcium activated chloride channel;gbkey=Gene;gene=ANO2;gene_synonym=C12orf3,TMEM16B
LBLP01000197.1	Curated Genomic	gene	5542275	5926545	.	-	.	ID=gene5;Dbxref=GeneID:57101,HGNC:HGNC:1183,MIM:610109;Name=ANO2;description=anoctamin 2;gbkey=Gene;gene=ANO2;gene_synonym=C12orf3,TMEM16B
LBLP01000197.1	Curated Genomic	mRNA	5542275	5925572	.	-	.	ID=rna4;Parent=gene5;Dbxref=GeneID:57101,Genbank:NM_001278596.1,HGNC:HGNC:1183,MIM:610109;Name=gi|515870433;exception=annotated by transcript or proteomic data;gbkey=mRNA;gene=ANO2;product=anoctamin 2%2C transcript variant 1;transcript_id=gi|515870433
LBLP01000197.1	Curated Genomic	exon	5925509	5925572	.	-	.	ID=id106;Parent=rna4;Dbxref=GeneID:57101,Genbank:NM_001278596.1,HGNC:HGNC:1183,MIM:610109;exception=annotated by transcript or proteomic data;gbkey=mRNA;gene=ANO2;product=anoctamin 2%2C transcript variant 1;transcript_id=gi|515870433
LBLP01000197.1	Curated Genomic	exon	5902990	5903174	.	-	.	ID=id107;Parent=rna4;Dbxref=GeneID:57101,Genbank:NM_001278596.1,HGNC:HGNC:1183,MIM:610109;exception=annotated by transcript or proteomic data;gbkey=mRNA;gene=ANO2;product=anoctamin 2%2C transcript variant 1;transcript_id=gi|515870433
LBLP01000197.1	Curated Genomic	exon	5901410	5901736	.	-	.	ID=id108;Parent=rna4;Dbxref=GeneID:57101,Genbank:NM_001278596.1,HGNC:HGNC:1183,MIM:610109;exception=annotated by transcript or proteomic data;gbkey=mRNA;gene=ANO2;product=anoctamin 2%2C transcript variant 1;transcript_id=gi|515870433
LBLP01000197.1	Curated Genomic	exon	5834424	5834522	.	-	.	ID=id109;Parent=rna4;Dbxref=GeneID:57101,Genbank:NM_001278596.1,HGNC:HGNC:1183,MIM:610109;exception=annotated by transcript or proteomic data;gbkey=mRNA;gene=ANO2;product=anoctamin 2%2C transcript variant 1;transcript_id=gi|515870433
LBLP01000197.1	Curated Genomic	exon	5832333	5832335	.	-	.	ID=id110;Parent=rna4;Dbxref=GeneID:57101,Genbank:NM_001278596.1,HGNC:HGNC:1183,MIM:610109;exception=annotated by transcript or proteomic data;gbkey=mRNA;gene=ANO2;product=anoctamin 2%2C transcript variant 1;transcript_id=gi|515870433
LBLP01000197.1	Curated Genomic	exon	5812813	5812964	.	-	.	ID=id111;Parent=rna4;Dbxref=GeneID:57101,Genbank:NM_001278596.1,HGNC:HGNC:1183,MIM:610109;exception=annotated by transcript or proteomic data;gbkey=mRNA;gene=ANO2;product=anoctamin 2%2C transcript variant 1;transcript_id=gi|515870433
LBLP01000197.1	Curated Genomic	exon	5810796	5810850	.	-	.	ID=id112;Parent=rna4;Dbxref=GeneID:57101,Genbank:NM_001278596.1,HGNC:HGNC:1183,MIM:610109;exception=annotated by transcript or proteomic data;gbkey=mRNA;gene=ANO2;product=anoctamin 2%2C transcript variant 1;transcript_id=gi|515870433
LBLP01000197.1	Curated Genomic	exon	5808130	5808181	.	-	.	ID=id113;Parent=rna4;Dbxref=GeneID:57101,Genbank:NM_001278596.1,HGNC:HGNC:1183,MIM:610109;exception=annotated by transcript or proteomic data;gbkey=mRNA;gene=ANO2;product=anoctamin 2%2C transcript variant 1;transcript_id=gi|515870433
LBLP01000197.1	Curated Genomic	exon	5787662	5787717	.	-	.	ID=id114;Parent=rna4;Dbxref=GeneID:57101,Genbank:NM_001278596.1,HGNC:HGNC:1183,MIM:610109;exception=annotated by transcript or proteomic data;gbkey=mRNA;gene=ANO2;product=anoctamin 2%2C transcript variant 1;transcript_id=gi|515870433
LBLP01000197.1	Curated Genomic	exon	5786401	5786442	.	-	.	ID=id115;Parent=rna4;Dbxref=GeneID:57101,Genbank:NM_001278596.1,HGNC:HGNC:1183,MIM:610109;exception=annotated by transcript or proteomic data;gbkey=mRNA;gene=ANO2;product=anoctamin 2%2C transcript variant 1;transcript_id=gi|515870433
LBLP01000197.1	Curated Genomic	exon	5779859	5779923	.	-	.	ID=id116;Parent=rna4;Dbxref=GeneID:57101,Genbank:NM_001278596.1,HGNC:HGNC:1183,MIM:610109;exception=annotated by transcript or proteomic data;gbkey=mRNA;gene=ANO2;product=anoctamin 2%2C transcript variant 1;transcript_id=gi|515870433
LBLP01000197.1	Curated Genomic	exon	5731198	5731332	.	-	.	ID=id117;Parent=rna4;Dbxref=GeneID:57101,Genbank:NM_001278596.1,HGNC:HGNC:1183,MIM:610109;exception=annotated by transcript or proteomic data;gbkey=mRNA;gene=ANO2;product=anoctamin 2%2C transcript variant 1;transcript_id=gi|515870433
LBLP01000197.1	Curated Genomic	exon	5724520	5724680	.	-	.	ID=id118;Parent=rna4;Dbxref=GeneID:57101,Genbank:NM_001278596.1,HGNC:HGNC:1183,MIM:610109;exception=annotated by transcript or proteomic data;gbkey=mRNA;gene=ANO2;product=anoctamin 2%2C transcript variant 1;transcript_id=gi|515870433
LBLP01000197.1	Curated Genomic	exon	5719674	5719756	.	-	.	ID=id119;Parent=rna4;Dbxref=GeneID:57101,Genbank:NM_001278596.1,HGNC:HGNC:1183,MIM:610109;exception=annotated by transcript or proteomic data;gbkey=mRNA;gene=ANO2;product=anoctamin 2%2C transcript variant 1;transcript_id=gi|515870433
LBLP01000197.1	Curated Genomic	exon	5713223	5713234	.	-	.	ID=id120;Parent=rna4;Dbxref=GeneID:57101,Genbank:NM_001278596.1,HGNC:HGNC:1183,MIM:610109;exception=annotated by transcript or proteomic data;gbkey=mRNA;gene=ANO2;product=anoctamin 2%2C transcript variant 1;transcript_id=gi|515870433
LBLP01000197.1	Curated Genomic	exon	5712877	5712987	.	-	.	ID=id121;Parent=rna4;Dbxref=GeneID:57101,Genbank:NM_001278596.1,HGNC:HGNC:1183,MIM:610109;exception=annotated by transcript or proteomic data;gbkey=mRNA;gene=ANO2;product=anoctamin 2%2C transcript variant 1;transcript_id=gi|515870433
LBLP01000197.1	Curated Genomic	exon	5628016	5628090	.	-	.	ID=id122;Parent=rna4;Dbxref=GeneID:57101,Genbank:NM_001278596.1,HGNC:HGNC:1183,MIM:610109;exception=annotated by transcript or proteomic data;gbkey=mRNA;gene=ANO2;product=anoctamin 2%2C transcript variant 1;transcript_id=gi|515870433
LBLP01000197.1	Curated Genomic	exon	5614969	5615164	.	-	.	ID=id123;Parent=rna4;Dbxref=GeneID:57101,Genbank:NM_001278596.1,HGNC:HGNC:1183,MIM:610109;exception=annotated by transcript or proteomic data;gbkey=mRNA;gene=ANO2;product=anoctamin 2%2C transcript variant 1;transcript_id=gi|515870433
LBLP01000197.1	Curated Genomic	exon	5594844	5594955	.	-	.	ID=id124;Parent=rna4;Dbxref=GeneID:57101,Genbank:NM_001278596.1,HGNC:HGNC:1183,MIM:610109;exception=annotated by transcript or proteomic data;gbkey=mRNA;gene=ANO2;product=anoctamin 2%2C transcript variant 1;transcript_id=gi|515870433
LBLP01000197.1	Curated Genomic	exon	5592559	5592616	.	-	.	ID=id125;Parent=rna4;Dbxref=GeneID:57101,Genbank:NM_001278596.1,HGNC:HGNC:1183,MIM:610109;exception=annotated by transcript or proteomic data;gbkey=mRNA;gene=ANO2;product=anoctamin 2%2C transcript variant 1;transcript_id=gi|515870433
LBLP01000197.1	Curated Genomic	exon	5592314	5592414	.	-	.	ID=id126;Parent=rna4;Dbxref=GeneID:57101,Genbank:NM_001278596.1,HGNC:HGNC:1183,MIM:610109;exception=annotated by transcript or proteomic data;gbkey=mRNA;gene=ANO2;product=anoctamin 2%2C transcript variant 1;transcript_id=gi|515870433
LBLP01000197.1	Curated Genomic	exon	5579116	5579261	.	-	.	ID=id127;Parent=rna4;Dbxref=GeneID:57101,Genbank:NM_001278596.1,HGNC:HGNC:1183,MIM:610109;exception=annotated by transcript or proteomic data;gbkey=mRNA;gene=ANO2;product=anoctamin 2%2C transcript variant 1;transcript_id=gi|515870433
LBLP01000197.1	Curated Genomic	exon	5557992	5558144	.	-	.	ID=id128;Parent=rna4;Dbxref=GeneID:57101,Genbank:NM_001278596.1,HGNC:HGNC:1183,MIM:610109;exception=annotated by transcript or proteomic data;gbkey=mRNA;gene=ANO2;product=anoctamin 2%2C transcript variant 1;transcript_id=gi|515870433
LBLP01000197.1	Curated Genomic	exon	5557581	5557633	.	-	.	ID=id129;Parent=rna4;Dbxref=GeneID:57101,Genbank:NM_001278596.1,HGNC:HGNC:1183,MIM:610109;exception=annotated by transcript or proteomic data;gbkey=mRNA;gene=ANO2;product=anoctamin 2%2C transcript variant 1;transcript_id=gi|515870433
LBLP01000197.1	Curated Genomic	exon	5555460	5555641	.	-	.	ID=id130;Parent=rna4;Dbxref=GeneID:57101,Genbank:NM_001278596.1,HGNC:HGNC:1183,MIM:610109;exception=annotated by transcript or proteomic data;gbkey=mRNA;gene=ANO2;product=anoctamin 2%2C transcript variant 1;transcript_id=gi|515870433
LBLP01000197.1	Curated Genomic	exon	5545182	5545287	.	-	.	ID=id131;Parent=rna4;Dbxref=GeneID:57101,Genbank:NM_001278596.1,HGNC:HGNC:1183,MIM:610109;exception=annotated by transcript or proteomic data;gbkey=mRNA;gene=ANO2;product=anoctamin 2%2C transcript variant 1;transcript_id=gi|515870433
LBLP01000197.1	Curated Genomic	exon	5542275	5543192	.	-	.	ID=id132;Parent=rna4;Dbxref=GeneID:57101,Genbank:NM_001278596.1,HGNC:HGNC:1183,MIM:610109;exception=annotated by transcript or proteomic data;gbkey=mRNA;gene=ANO2;product=anoctamin 2%2C transcript variant 1;transcript_id=gi|515870433
LBLP01000197.1	BestRefSeq	mRNA	5542275	5925572	.	-	.	ID=rna5;Parent=gene4;Dbxref=GeneID:57101,Genbank:NM_001278596.1,HGNC:HGNC:1183,MIM:610109;Name=gi|515870433;Note=The RefSeq transcript has 2 substitutions compared to this genomic sequence;exception=annotated by transcript or proteomic data;gbkey=mRNA;gene=ANO2;product=anoctamin 2%2C calcium activated chloride channel%2C transcript variant 1;transcript_id=gi|515870433
LBLP01000197.1	BestRefSeq	exon	5925509	5925572	.	-	.	ID=id133;Parent=rna5;Dbxref=GeneID:57101,Genbank:NM_001278596.1,HGNC:HGNC:1183,MIM:610109;Note=The RefSeq transcript has 2 substitutions compared to this genomic sequence;exception=annotated by transcript or proteomic data;gbkey=mRNA;gene=ANO2;product=anoctamin 2%2C calcium activated chloride channel%2C transcript variant 1;transcript_id=gi|515870433
LBLP01000197.1	BestRefSeq	exon	5902990	5903174	.	-	.	ID=id134;Parent=rna5;Dbxref=GeneID:57101,Genbank:NM_001278596.1,HGNC:HGNC:1183,MIM:610109;Note=The RefSeq transcript has 2 substitutions compared to this genomic sequence;exception=annotated by transcript or proteomic data;gbkey=mRNA;gene=ANO2;product=anoctamin 2%2C calcium activated chloride channel%2C transcript variant 1;transcript_id=gi|515870433
LBLP01000197.1	BestRefSeq	exon	5901410	5901736	.	-	.	ID=id135;Parent=rna5;Dbxref=GeneID:57101,Genbank:NM_001278596.1,HGNC:HGNC:1183,MIM:610109;Note=The RefSeq transcript has 2 substitutions compared to this genomic sequence;exception=annotated by transcript or proteomic data;gbkey=mRNA;gene=ANO2;product=anoctamin 2%2C calcium activated chloride channel%2C transcript variant 1;transcript_id=gi|515870433
LBLP01000197.1	BestRefSeq	exon	5834423	5834522	.	-	.	ID=id136;Parent=rna5;Dbxref=GeneID:57101,Genbank:NM_001278596.1,HGNC:HGNC:1183,MIM:610109;Note=The RefSeq transcript has 2 substitutions compared to this genomic sequence;exception=annotated by transcript or proteomic data;gbkey=mRNA;gene=ANO2;product=anoctamin 2%2C calcium activated chloride channel%2C transcript variant 1;transcript_id=gi|515870433
LBLP01000197.1	BestRefSeq	exon	5812813	5812966	.	-	.	ID=id137;Parent=rna5;Dbxref=GeneID:57101,Genbank:NM_001278596.1,HGNC:HGNC:1183,MIM:610109;Note=The RefSeq transcript has 2 substitutions compared to this genomic sequence;exception=annotated by transcript or proteomic data;gbkey=mRNA;gene=ANO2;product=anoctamin 2%2C calcium activated chloride channel%2C transcript variant 1;transcript_id=gi|515870433
LBLP01000197.1	BestRefSeq	exon	5810796	5810850	.	-	.	ID=id138;Parent=rna5;Dbxref=GeneID:57101,Genbank:NM_001278596.1,HGNC:HGNC:1183,MIM:610109;Note=The RefSeq transcript has 2 substitutions compared to this genomic sequence;exception=annotated by transcript or proteomic data;gbkey=mRNA;gene=ANO2;product=anoctamin 2%2C calcium activated chloride channel%2C transcript variant 1;transcript_id=gi|515870433
LBLP01000197.1	BestRefSeq	exon	5808130	5808181	.	-	.	ID=id139;Parent=rna5;Dbxref=GeneID:57101,Genbank:NM_001278596.1,HGNC:HGNC:1183,MIM:610109;Note=The RefSeq transcript has 2 substitutions compared to this genomic sequence;exception=annotated by transcript or proteomic data;gbkey=mRNA;gene=ANO2;product=anoctamin 2%2C calcium activated chloride channel%2C transcript variant 1;transcript_id=gi|515870433
LBLP01000197.1	BestRefSeq	exon	5787662	5787717	.	-	.	ID=id140;Parent=rna5;Dbxref=GeneID:57101,Genbank:NM_001278596.1,HGNC:HGNC:1183,MIM:610109;Note=The RefSeq transcript has 2 substitutions compared to this genomic sequence;exception=annotated by transcript or proteomic data;gbkey=mRNA;gene=ANO2;product=anoctamin 2%2C calcium activated chloride channel%2C transcript variant 1;transcript_id=gi|515870433
LBLP01000197.1	BestRefSeq	exon	5786401	5786442	.	-	.	ID=id141;Parent=rna5;Dbxref=GeneID:57101,Genbank:NM_001278596.1,HGNC:HGNC:1183,MIM:610109;Note=The RefSeq transcript has 2 substitutions compared to this genomic sequence;exception=annotated by transcript or proteomic data;gbkey=mRNA;gene=ANO2;product=anoctamin 2%2C calcium activated chloride channel%2C transcript variant 1;transcript_id=gi|515870433
LBLP01000197.1	BestRefSeq	exon	5779859	5779923	.	-	.	ID=id142;Parent=rna5;Dbxref=GeneID:57101,Genbank:NM_001278596.1,HGNC:HGNC:1183,MIM:610109;Note=The RefSeq transcript has 2 substitutions compared to this genomic sequence;exception=annotated by transcript or proteomic data;gbkey=mRNA;gene=ANO2;product=anoctamin 2%2C calcium activated chloride channel%2C transcript variant 1;transcript_id=gi|515870433
LBLP01000197.1	BestRefSeq	exon	5731198	5731332	.	-	.	ID=id143;Parent=rna5;Dbxref=GeneID:57101,Genbank:NM_001278596.1,HGNC:HGNC:1183,MIM:610109;Note=The RefSeq transcript has 2 substitutions compared to this genomic sequence;exception=annotated by transcript or proteomic data;gbkey=mRNA;gene=ANO2;product=anoctamin 2%2C calcium activated chloride channel%2C transcript variant 1;transcript_id=gi|515870433
LBLP01000197.1	BestRefSeq	exon	5724520	5724680	.	-	.	ID=id144;Parent=rna5;Dbxref=GeneID:57101,Genbank:NM_001278596.1,HGNC:HGNC:1183,MIM:610109;Note=The RefSeq transcript has 2 substitutions compared to this genomic sequence;exception=annotated by transcript or proteomic data;gbkey=mRNA;gene=ANO2;product=anoctamin 2%2C calcium activated chloride channel%2C transcript variant 1;transcript_id=gi|515870433
LBLP01000197.1	BestRefSeq	exon	5719674	5719756	.	-	.	ID=id145;Parent=rna5;Dbxref=GeneID:57101,Genbank:NM_001278596.1,HGNC:HGNC:1183,MIM:610109;Note=The RefSeq transcript has 2 substitutions compared to this genomic sequence;exception=annotated by transcript or proteomic data;gbkey=mRNA;gene=ANO2;product=anoctamin 2%2C calcium activated chloride channel%2C transcript variant 1;transcript_id=gi|515870433
LBLP01000197.1	BestRefSeq	exon	5713223	5713234	.	-	.	ID=id146;Parent=rna5;Dbxref=GeneID:57101,Genbank:NM_001278596.1,HGNC:HGNC:1183,MIM:610109;Note=The RefSeq transcript has 2 substitutions compared to this genomic sequence;exception=annotated by transcript or proteomic data;gbkey=mRNA;gene=ANO2;product=anoctamin 2%2C calcium activated chloride channel%2C transcript variant 1;transcript_id=gi|515870433
LBLP01000197.1	BestRefSeq	exon	5712877	5712987	.	-	.	ID=id147;Parent=rna5;Dbxref=GeneID:57101,Genbank:NM_001278596.1,HGNC:HGNC:1183,MIM:610109;Note=The RefSeq transcript has 2 substitutions compared to this genomic sequence;exception=annotated by transcript or proteomic data;gbkey=mRNA;gene=ANO2;product=anoctamin 2%2C calcium activated chloride channel%2C transcript variant 1;transcript_id=gi|515870433
LBLP01000197.1	BestRefSeq	exon	5628016	5628090	.	-	.	ID=id148;Parent=rna5;Dbxref=GeneID:57101,Genbank:NM_001278596.1,HGNC:HGNC:1183,MIM:610109;Note=The RefSeq transcript has 2 substitutions compared to this genomic sequence;exception=annotated by transcript or proteomic data;gbkey=mRNA;gene=ANO2;product=anoctamin 2%2C calcium activated chloride channel%2C transcript variant 1;transcript_id=gi|515870433
LBLP01000197.1	BestRefSeq	exon	5614969	5615164	.	-	.	ID=id149;Parent=rna5;Dbxref=GeneID:57101,Genbank:NM_001278596.1,HGNC:HGNC:1183,MIM:610109;Note=The RefSeq transcript has 2 substitutions compared to this genomic sequence;exception=annotated by transcript or proteomic data;gbkey=mRNA;gene=ANO2;product=anoctamin 2%2C calcium activated chloride channel%2C transcript variant 1;transcript_id=gi|515870433
LBLP01000197.1	BestRefSeq	exon	5594844	5594955	.	-	.	ID=id150;Parent=rna5;Dbxref=GeneID:57101,Genbank:NM_001278596.1,HGNC:HGNC:1183,MIM:610109;Note=The RefSeq transcript has 2 substitutions compared to this genomic sequence;exception=annotated by transcript or proteomic data;gbkey=mRNA;gene=ANO2;product=anoctamin 2%2C calcium activated chloride channel%2C transcript variant 1;transcript_id=gi|515870433
LBLP01000197.1	BestRefSeq	exon	5592559	5592616	.	-	.	ID=id151;Parent=rna5;Dbxref=GeneID:57101,Genbank:NM_001278596.1,HGNC:HGNC:1183,MIM:610109;Note=The RefSeq transcript has 2 substitutions compared to this genomic sequence;exception=annotated by transcript or proteomic data;gbkey=mRNA;gene=ANO2;product=anoctamin 2%2C calcium activated chloride channel%2C transcript variant 1;transcript_id=gi|515870433
LBLP01000197.1	BestRefSeq	exon	5592314	5592414	.	-	.	ID=id152;Parent=rna5;Dbxref=GeneID:57101,Genbank:NM_001278596.1,HGNC:HGNC:1183,MIM:610109;Note=The RefSeq transcript has 2 substitutions compared to this genomic sequence;exception=annotated by transcript or proteomic data;gbkey=mRNA;gene=ANO2;product=anoctamin 2%2C calcium activated chloride channel%2C transcript variant 1;transcript_id=gi|515870433
LBLP01000197.1	BestRefSeq	exon	5579116	5579261	.	-	.	ID=id153;Parent=rna5;Dbxref=GeneID:57101,Genbank:NM_001278596.1,HGNC:HGNC:1183,MIM:610109;Note=The RefSeq transcript has 2 substitutions compared to this genomic sequence;exception=annotated by transcript or proteomic data;gbkey=mRNA;gene=ANO2;product=anoctamin 2%2C calcium activated chloride channel%2C transcript variant 1;transcript_id=gi|515870433
LBLP01000197.1	BestRefSeq	exon	5557992	5558144	.	-	.	ID=id154;Parent=rna5;Dbxref=GeneID:57101,Genbank:NM_001278596.1,HGNC:HGNC:1183,MIM:610109;Note=The RefSeq transcript has 2 substitutions compared to this genomic sequence;exception=annotated by transcript or proteomic data;gbkey=mRNA;gene=ANO2;product=anoctamin 2%2C calcium activated chloride channel%2C transcript variant 1;transcript_id=gi|515870433
LBLP01000197.1	BestRefSeq	exon	5557581	5557633	.	-	.	ID=id155;Parent=rna5;Dbxref=GeneID:57101,Genbank:NM_001278596.1,HGNC:HGNC:1183,MIM:610109;Note=The RefSeq transcript has 2 substitutions compared to this genomic sequence;exception=annotated by transcript or proteomic data;gbkey=mRNA;gene=ANO2;product=anoctamin 2%2C calcium activated chloride channel%2C transcript variant 1;transcript_id=gi|515870433
LBLP01000197.1	BestRefSeq	exon	5555460	5555641	.	-	.	ID=id156;Parent=rna5;Dbxref=GeneID:57101,Genbank:NM_001278596.1,HGNC:HGNC:1183,MIM:610109;Note=The RefSeq transcript has 2 substitutions compared to this genomic sequence;exception=annotated by transcript or proteomic data;gbkey=mRNA;gene=ANO2;product=anoctamin 2%2C calcium activated chloride channel%2C transcript variant 1;transcript_id=gi|515870433
LBLP01000197.1	BestRefSeq	exon	5545182	5545287	.	-	.	ID=id157;Parent=rna5;Dbxref=GeneID:57101,Genbank:NM_001278596.1,HGNC:HGNC:1183,MIM:610109;Note=The RefSeq transcript has 2 substitutions compared to this genomic sequence;exception=annotated by transcript or proteomic data;gbkey=mRNA;gene=ANO2;product=anoctamin 2%2C calcium activated chloride channel%2C transcript variant 1;transcript_id=gi|515870433
LBLP01000197.1	BestRefSeq	exon	5542275	5543192	.	-	.	ID=id158;Parent=rna5;Dbxref=GeneID:57101,Genbank:NM_001278596.1,HGNC:HGNC:1183,MIM:610109;Note=The RefSeq transcript has 2 substitutions compared to this genomic sequence;exception=annotated by transcript or proteomic data;gbkey=mRNA;gene=ANO2;product=anoctamin 2%2C calcium activated chloride channel%2C transcript variant 1;transcript_id=gi|515870433
LBLP01000197.1	Curated Genomic	CDS	5925509	5925530	.	-	0	ID=cds4;Parent=rna4;Dbxref=GeneID:57101,Genbank:NP_001265525.1,HGNC:HGNC:1183,MIM:610109;Name=NP_001265525.1;Note=isoform 1 is encoded by transcript variant 1;gbkey=CDS;gene=ANO2;product=anoctamin-2 isoform 1;protein_id=NP_001265525.1
LBLP01000197.1	Curated Genomic	CDS	5902990	5903174	.	-	2	ID=cds4;Parent=rna4;Dbxref=GeneID:57101,Genbank:NP_001265525.1,HGNC:HGNC:1183,MIM:610109;Name=NP_001265525.1;Note=isoform 1 is encoded by transcript variant 1;gbkey=CDS;gene=ANO2;product=anoctamin-2 isoform 1;protein_id=NP_001265525.1
LBLP01000197.1	Curated Genomic	CDS	5901410	5901736	.	-	0	ID=cds4;Parent=rna4;Dbxref=GeneID:57101,Genbank:NP_001265525.1,HGNC:HGNC:1183,MIM:610109;Name=NP_001265525.1;Note=isoform 1 is encoded by transcript variant 1;gbkey=CDS;gene=ANO2;product=anoctamin-2 isoform 1;protein_id=NP_001265525.1
LBLP01000197.1	Curated Genomic	CDS	5834424	5834522	.	-	0	ID=cds4;Parent=rna4;Dbxref=GeneID:57101,Genbank:NP_001265525.1,HGNC:HGNC:1183,MIM:610109;Name=NP_001265525.1;Note=isoform 1 is encoded by transcript variant 1;gbkey=CDS;gene=ANO2;product=anoctamin-2 isoform 1;protein_id=NP_001265525.1
LBLP01000197.1	Curated Genomic	CDS	5832333	5832335	.	-	0	ID=cds4;Parent=rna4;Dbxref=GeneID:57101,Genbank:NP_001265525.1,HGNC:HGNC:1183,MIM:610109;Name=NP_001265525.1;Note=isoform 1 is encoded by transcript variant 1;gbkey=CDS;gene=ANO2;product=anoctamin-2 isoform 1;protein_id=NP_001265525.1
LBLP01000197.1	Curated Genomic	CDS	5812813	5812964	.	-	0	ID=cds4;Parent=rna4;Dbxref=GeneID:57101,Genbank:NP_001265525.1,HGNC:HGNC:1183,MIM:610109;Name=NP_001265525.1;Note=isoform 1 is encoded by transcript variant 1;gbkey=CDS;gene=ANO2;product=anoctamin-2 isoform 1;protein_id=NP_001265525.1
LBLP01000197.1	Curated Genomic	CDS	5810796	5810850	.	-	1	ID=cds4;Parent=rna4;Dbxref=GeneID:57101,Genbank:NP_001265525.1,HGNC:HGNC:1183,MIM:610109;Name=NP_001265525.1;Note=isoform 1 is encoded by transcript variant 1;gbkey=CDS;gene=ANO2;product=anoctamin-2 isoform 1;protein_id=NP_001265525.1
LBLP01000197.1	Curated Genomic	CDS	5808130	5808181	.	-	0	ID=cds4;Parent=rna4;Dbxref=GeneID:57101,Genbank:NP_001265525.1,HGNC:HGNC:1183,MIM:610109;Name=NP_001265525.1;Note=isoform 1 is encoded by transcript variant 1;gbkey=CDS;gene=ANO2;product=anoctamin-2 isoform 1;protein_id=NP_001265525.1
LBLP01000197.1	Curated Genomic	CDS	5787662	5787717	.	-	2	ID=cds4;Parent=rna4;Dbxref=GeneID:57101,Genbank:NP_001265525.1,HGNC:HGNC:1183,MIM:610109;Name=NP_001265525.1;Note=isoform 1 is encoded by transcript variant 1;gbkey=CDS;gene=ANO2;product=anoctamin-2 isoform 1;protein_id=NP_001265525.1
LBLP01000197.1	Curated Genomic	CDS	5786401	5786442	.	-	0	ID=cds4;Parent=rna4;Dbxref=GeneID:57101,Genbank:NP_001265525.1,HGNC:HGNC:1183,MIM:610109;Name=NP_001265525.1;Note=isoform 1 is encoded by transcript variant 1;gbkey=CDS;gene=ANO2;product=anoctamin-2 isoform 1;protein_id=NP_001265525.1
LBLP01000197.1	Curated Genomic	CDS	5779859	5779923	.	-	0	ID=cds4;Parent=rna4;Dbxref=GeneID:57101,Genbank:NP_001265525.1,HGNC:HGNC:1183,MIM:610109;Name=NP_001265525.1;Note=isoform 1 is encoded by transcript variant 1;gbkey=CDS;gene=ANO2;product=anoctamin-2 isoform 1;protein_id=NP_001265525.1
LBLP01000197.1	Curated Genomic	CDS	5731198	5731332	.	-	1	ID=cds4;Parent=rna4;Dbxref=GeneID:57101,Genbank:NP_001265525.1,HGNC:HGNC:1183,MIM:610109;Name=NP_001265525.1;Note=isoform 1 is encoded by transcript variant 1;gbkey=CDS;gene=ANO2;product=anoctamin-2 isoform 1;protein_id=NP_001265525.1
LBLP01000197.1	Curated Genomic	CDS	5724520	5724680	.	-	1	ID=cds4;Parent=rna4;Dbxref=GeneID:57101,Genbank:NP_001265525.1,HGNC:HGNC:1183,MIM:610109;Name=NP_001265525.1;Note=isoform 1 is encoded by transcript variant 1;gbkey=CDS;gene=ANO2;product=anoctamin-2 isoform 1;protein_id=NP_001265525.1
LBLP01000197.1	Curated Genomic	CDS	5719674	5719756	.	-	2	ID=cds4;Parent=rna4;Dbxref=GeneID:57101,Genbank:NP_001265525.1,HGNC:HGNC:1183,MIM:610109;Name=NP_001265525.1;Note=isoform 1 is encoded by transcript variant 1;gbkey=CDS;gene=ANO2;product=anoctamin-2 isoform 1;protein_id=NP_001265525.1
LBLP01000197.1	Curated Genomic	CDS	5713223	5713234	.	-	0	ID=cds4;Parent=rna4;Dbxref=GeneID:57101,Genbank:NP_001265525.1,HGNC:HGNC:1183,MIM:610109;Name=NP_001265525.1;Note=isoform 1 is encoded by transcript variant 1;gbkey=CDS;gene=ANO2;product=anoctamin-2 isoform 1;protein_id=NP_001265525.1
LBLP01000197.1	Curated Genomic	CDS	5712877	5712987	.	-	0	ID=cds4;Parent=rna4;Dbxref=GeneID:57101,Genbank:NP_001265525.1,HGNC:HGNC:1183,MIM:610109;Name=NP_001265525.1;Note=isoform 1 is encoded by transcript variant 1;gbkey=CDS;gene=ANO2;product=anoctamin-2 isoform 1;protein_id=NP_001265525.1
LBLP01000197.1	Curated Genomic	CDS	5628016	5628090	.	-	0	ID=cds4;Parent=rna4;Dbxref=GeneID:57101,Genbank:NP_001265525.1,HGNC:HGNC:1183,MIM:610109;Name=NP_001265525.1;Note=isoform 1 is encoded by transcript variant 1;gbkey=CDS;gene=ANO2;product=anoctamin-2 isoform 1;protein_id=NP_001265525.1
LBLP01000197.1	Curated Genomic	CDS	5614969	5615164	.	-	0	ID=cds4;Parent=rna4;Dbxref=GeneID:57101,Genbank:NP_001265525.1,HGNC:HGNC:1183,MIM:610109;Name=NP_001265525.1;Note=isoform 1 is encoded by transcript variant 1;gbkey=CDS;gene=ANO2;product=anoctamin-2 isoform 1;protein_id=NP_001265525.1
LBLP01000197.1	Curated Genomic	CDS	5594844	5594955	.	-	2	ID=cds4;Parent=rna4;Dbxref=GeneID:57101,Genbank:NP_001265525.1,HGNC:HGNC:1183,MIM:610109;Name=NP_001265525.1;Note=isoform 1 is encoded by transcript variant 1;gbkey=CDS;gene=ANO2;product=anoctamin-2 isoform 1;protein_id=NP_001265525.1
LBLP01000197.1	Curated Genomic	CDS	5592559	5592616	.	-	1	ID=cds4;Parent=rna4;Dbxref=GeneID:57101,Genbank:NP_001265525.1,HGNC:HGNC:1183,MIM:610109;Name=NP_001265525.1;Note=isoform 1 is encoded by transcript variant 1;gbkey=CDS;gene=ANO2;product=anoctamin-2 isoform 1;protein_id=NP_001265525.1
LBLP01000197.1	Curated Genomic	CDS	5592314	5592414	.	-	0	ID=cds4;Parent=rna4;Dbxref=GeneID:57101,Genbank:NP_001265525.1,HGNC:HGNC:1183,MIM:610109;Name=NP_001265525.1;Note=isoform 1 is encoded by transcript variant 1;gbkey=CDS;gene=ANO2;product=anoctamin-2 isoform 1;protein_id=NP_001265525.1
LBLP01000197.1	Curated Genomic	CDS	5579116	5579261	.	-	1	ID=cds4;Parent=rna4;Dbxref=GeneID:57101,Genbank:NP_001265525.1,HGNC:HGNC:1183,MIM:610109;Name=NP_001265525.1;Note=isoform 1 is encoded by transcript variant 1;gbkey=CDS;gene=ANO2;product=anoctamin-2 isoform 1;protein_id=NP_001265525.1
LBLP01000197.1	Curated Genomic	CDS	5557992	5558144	.	-	2	ID=cds4;Parent=rna4;Dbxref=GeneID:57101,Genbank:NP_001265525.1,HGNC:HGNC:1183,MIM:610109;Name=NP_001265525.1;Note=isoform 1 is encoded by transcript variant 1;gbkey=CDS;gene=ANO2;product=anoctamin-2 isoform 1;protein_id=NP_001265525.1
LBLP01000197.1	Curated Genomic	CDS	5557581	5557633	.	-	2	ID=cds4;Parent=rna4;Dbxref=GeneID:57101,Genbank:NP_001265525.1,HGNC:HGNC:1183,MIM:610109;Name=NP_001265525.1;Note=isoform 1 is encoded by transcript variant 1;gbkey=CDS;gene=ANO2;product=anoctamin-2 isoform 1;protein_id=NP_001265525.1
LBLP01000197.1	Curated Genomic	CDS	5555460	5555641	.	-	0	ID=cds4;Parent=rna4;Dbxref=GeneID:57101,Genbank:NP_001265525.1,HGNC:HGNC:1183,MIM:610109;Name=NP_001265525.1;Note=isoform 1 is encoded by transcript variant 1;gbkey=CDS;gene=ANO2;product=anoctamin-2 isoform 1;protein_id=NP_001265525.1
LBLP01000197.1	Curated Genomic	CDS	5545182	5545287	.	-	1	ID=cds4;Parent=rna4;Dbxref=GeneID:57101,Genbank:NP_001265525.1,HGNC:HGNC:1183,MIM:610109;Name=NP_001265525.1;Note=isoform 1 is encoded by transcript variant 1;gbkey=CDS;gene=ANO2;product=anoctamin-2 isoform 1;protein_id=NP_001265525.1
LBLP01000197.1	Curated Genomic	CDS	5542923	5543192	.	-	0	ID=cds4;Parent=rna4;Dbxref=GeneID:57101,Genbank:NP_001265525.1,HGNC:HGNC:1183,MIM:610109;Name=NP_001265525.1;Note=isoform 1 is encoded by transcript variant 1;gbkey=CDS;gene=ANO2;product=anoctamin-2 isoform 1;protein_id=NP_001265525.1
LBLP01000197.1	BestRefSeq	CDS	5925509	5925530	.	-	0	ID=cds5;Parent=rna5;Dbxref=GeneID:57101,Genbank:NP_001265525.1,HGNC:HGNC:1183,MIM:610109;Name=NP_001265525.1;Note=isoform 1 is encoded by transcript variant 1;gbkey=CDS;gene=ANO2;product=anoctamin-2 isoform 1;protein_id=NP_001265525.1
LBLP01000197.1	BestRefSeq	CDS	5902990	5903174	.	-	2	ID=cds5;Parent=rna5;Dbxref=GeneID:57101,Genbank:NP_001265525.1,HGNC:HGNC:1183,MIM:610109;Name=NP_001265525.1;Note=isoform 1 is encoded by transcript variant 1;gbkey=CDS;gene=ANO2;product=anoctamin-2 isoform 1;protein_id=NP_001265525.1
LBLP01000197.1	BestRefSeq	CDS	5901410	5901736	.	-	0	ID=cds5;Parent=rna5;Dbxref=GeneID:57101,Genbank:NP_001265525.1,HGNC:HGNC:1183,MIM:610109;Name=NP_001265525.1;Note=isoform 1 is encoded by transcript variant 1;gbkey=CDS;gene=ANO2;product=anoctamin-2 isoform 1;protein_id=NP_001265525.1
LBLP01000197.1	BestRefSeq	CDS	5834423	5834522	.	-	0	ID=cds5;Parent=rna5;Dbxref=GeneID:57101,Genbank:NP_001265525.1,HGNC:HGNC:1183,MIM:610109;Name=NP_001265525.1;Note=isoform 1 is encoded by transcript variant 1;gbkey=CDS;gene=ANO2;product=anoctamin-2 isoform 1;protein_id=NP_001265525.1
LBLP01000197.1	BestRefSeq	CDS	5812813	5812966	.	-	2	ID=cds5;Parent=rna5;Dbxref=GeneID:57101,Genbank:NP_001265525.1,HGNC:HGNC:1183,MIM:610109;Name=NP_001265525.1;Note=isoform 1 is encoded by transcript variant 1;gbkey=CDS;gene=ANO2;product=anoctamin-2 isoform 1;protein_id=NP_001265525.1
LBLP01000197.1	BestRefSeq	CDS	5810796	5810850	.	-	1	ID=cds5;Parent=rna5;Dbxref=GeneID:57101,Genbank:NP_001265525.1,HGNC:HGNC:1183,MIM:610109;Name=NP_001265525.1;Note=isoform 1 is encoded by transcript variant 1;gbkey=CDS;gene=ANO2;product=anoctamin-2 isoform 1;protein_id=NP_001265525.1
LBLP01000197.1	BestRefSeq	CDS	5808130	5808181	.	-	0	ID=cds5;Parent=rna5;Dbxref=GeneID:57101,Genbank:NP_001265525.1,HGNC:HGNC:1183,MIM:610109;Name=NP_001265525.1;Note=isoform 1 is encoded by transcript variant 1;gbkey=CDS;gene=ANO2;product=anoctamin-2 isoform 1;protein_id=NP_001265525.1
LBLP01000197.1	BestRefSeq	CDS	5787662	5787717	.	-	2	ID=cds5;Parent=rna5;Dbxref=GeneID:57101,Genbank:NP_001265525.1,HGNC:HGNC:1183,MIM:610109;Name=NP_001265525.1;Note=isoform 1 is encoded by transcript variant 1;gbkey=CDS;gene=ANO2;product=anoctamin-2 isoform 1;protein_id=NP_001265525.1
LBLP01000197.1	BestRefSeq	CDS	5786401	5786442	.	-	0	ID=cds5;Parent=rna5;Dbxref=GeneID:57101,Genbank:NP_001265525.1,HGNC:HGNC:1183,MIM:610109;Name=NP_001265525.1;Note=isoform 1 is encoded by transcript variant 1;gbkey=CDS;gene=ANO2;product=anoctamin-2 isoform 1;protein_id=NP_001265525.1
LBLP01000197.1	BestRefSeq	CDS	5779859	5779923	.	-	0	ID=cds5;Parent=rna5;Dbxref=GeneID:57101,Genbank:NP_001265525.1,HGNC:HGNC:1183,MIM:610109;Name=NP_001265525.1;Note=isoform 1 is encoded by transcript variant 1;gbkey=CDS;gene=ANO2;product=anoctamin-2 isoform 1;protein_id=NP_001265525.1
LBLP01000197.1	BestRefSeq	CDS	5731198	5731332	.	-	1	ID=cds5;Parent=rna5;Dbxref=GeneID:57101,Genbank:NP_001265525.1,HGNC:HGNC:1183,MIM:610109;Name=NP_001265525.1;Note=isoform 1 is encoded by transcript variant 1;gbkey=CDS;gene=ANO2;product=anoctamin-2 isoform 1;protein_id=NP_001265525.1
LBLP01000197.1	BestRefSeq	CDS	5724520	5724680	.	-	1	ID=cds5;Parent=rna5;Dbxref=GeneID:57101,Genbank:NP_001265525.1,HGNC:HGNC:1183,MIM:610109;Name=NP_001265525.1;Note=isoform 1 is encoded by transcript variant 1;gbkey=CDS;gene=ANO2;product=anoctamin-2 isoform 1;protein_id=NP_001265525.1
LBLP01000197.1	BestRefSeq	CDS	5719674	5719756	.	-	2	ID=cds5;Parent=rna5;Dbxref=GeneID:57101,Genbank:NP_001265525.1,HGNC:HGNC:1183,MIM:610109;Name=NP_001265525.1;Note=isoform 1 is encoded by transcript variant 1;gbkey=CDS;gene=ANO2;product=anoctamin-2 isoform 1;protein_id=NP_001265525.1
LBLP01000197.1	BestRefSeq	CDS	5713223	5713234	.	-	0	ID=cds5;Parent=rna5;Dbxref=GeneID:57101,Genbank:NP_001265525.1,HGNC:HGNC:1183,MIM:610109;Name=NP_001265525.1;Note=isoform 1 is encoded by transcript variant 1;gbkey=CDS;gene=ANO2;product=anoctamin-2 isoform 1;protein_id=NP_001265525.1
LBLP01000197.1	BestRefSeq	CDS	5712877	5712987	.	-	0	ID=cds5;Parent=rna5;Dbxref=GeneID:57101,Genbank:NP_001265525.1,HGNC:HGNC:1183,MIM:610109;Name=NP_001265525.1;Note=isoform 1 is encoded by transcript variant 1;gbkey=CDS;gene=ANO2;product=anoctamin-2 isoform 1;protein_id=NP_001265525.1
LBLP01000197.1	BestRefSeq	CDS	5628016	5628090	.	-	0	ID=cds5;Parent=rna5;Dbxref=GeneID:57101,Genbank:NP_001265525.1,HGNC:HGNC:1183,MIM:610109;Name=NP_001265525.1;Note=isoform 1 is encoded by transcript variant 1;gbkey=CDS;gene=ANO2;product=anoctamin-2 isoform 1;protein_id=NP_001265525.1
LBLP01000197.1	BestRefSeq	CDS	5614969	5615164	.	-	0	ID=cds5;Parent=rna5;Dbxref=GeneID:57101,Genbank:NP_001265525.1,HGNC:HGNC:1183,MIM:610109;Name=NP_001265525.1;Note=isoform 1 is encoded by transcript variant 1;gbkey=CDS;gene=ANO2;product=anoctamin-2 isoform 1;protein_id=NP_001265525.1
LBLP01000197.1	BestRefSeq	CDS	5594844	5594955	.	-	2	ID=cds5;Parent=rna5;Dbxref=GeneID:57101,Genbank:NP_001265525.1,HGNC:HGNC:1183,MIM:610109;Name=NP_001265525.1;Note=isoform 1 is encoded by transcript variant 1;gbkey=CDS;gene=ANO2;product=anoctamin-2 isoform 1;protein_id=NP_001265525.1
LBLP01000197.1	BestRefSeq	CDS	5592559	5592616	.	-	1	ID=cds5;Parent=rna5;Dbxref=GeneID:57101,Genbank:NP_001265525.1,HGNC:HGNC:1183,MIM:610109;Name=NP_001265525.1;Note=isoform 1 is encoded by transcript variant 1;gbkey=CDS;gene=ANO2;product=anoctamin-2 isoform 1;protein_id=NP_001265525.1
LBLP01000197.1	BestRefSeq	CDS	5592314	5592414	.	-	0	ID=cds5;Parent=rna5;Dbxref=GeneID:57101,Genbank:NP_001265525.1,HGNC:HGNC:1183,MIM:610109;Name=NP_001265525.1;Note=isoform 1 is encoded by transcript variant 1;gbkey=CDS;gene=ANO2;product=anoctamin-2 isoform 1;protein_id=NP_001265525.1
LBLP01000197.1	BestRefSeq	CDS	5579116	5579261	.	-	1	ID=cds5;Parent=rna5;Dbxref=GeneID:57101,Genbank:NP_001265525.1,HGNC:HGNC:1183,MIM:610109;Name=NP_001265525.1;Note=isoform 1 is encoded by transcript variant 1;gbkey=CDS;gene=ANO2;product=anoctamin-2 isoform 1;protein_id=NP_001265525.1
LBLP01000197.1	BestRefSeq	CDS	5557992	5558144	.	-	2	ID=cds5;Parent=rna5;Dbxref=GeneID:57101,Genbank:NP_001265525.1,HGNC:HGNC:1183,MIM:610109;Name=NP_001265525.1;Note=isoform 1 is encoded by transcript variant 1;gbkey=CDS;gene=ANO2;product=anoctamin-2 isoform 1;protein_id=NP_001265525.1
LBLP01000197.1	BestRefSeq	CDS	5557581	5557633	.	-	2	ID=cds5;Parent=rna5;Dbxref=GeneID:57101,Genbank:NP_001265525.1,HGNC:HGNC:1183,MIM:610109;Name=NP_001265525.1;Note=isoform 1 is encoded by transcript variant 1;gbkey=CDS;gene=ANO2;product=anoctamin-2 isoform 1;protein_id=NP_001265525.1
LBLP01000197.1	BestRefSeq	CDS	5555460	5555641	.	-	0	ID=cds5;Parent=rna5;Dbxref=GeneID:57101,Genbank:NP_001265525.1,HGNC:HGNC:1183,MIM:610109;Name=NP_001265525.1;Note=isoform 1 is encoded by transcript variant 1;gbkey=CDS;gene=ANO2;product=anoctamin-2 isoform 1;protein_id=NP_001265525.1
LBLP01000197.1	BestRefSeq	CDS	5545182	5545287	.	-	1	ID=cds5;Parent=rna5;Dbxref=GeneID:57101,Genbank:NP_001265525.1,HGNC:HGNC:1183,MIM:610109;Name=NP_001265525.1;Note=isoform 1 is encoded by transcript variant 1;gbkey=CDS;gene=ANO2;product=anoctamin-2 isoform 1;protein_id=NP_001265525.1
LBLP01000197.1	BestRefSeq	CDS	5542923	5543192	.	-	0	ID=cds5;Parent=rna5;Dbxref=GeneID:57101,Genbank:NP_001265525.1,HGNC:HGNC:1183,MIM:610109;Name=NP_001265525.1;Note=isoform 1 is encoded by transcript variant 1;gbkey=CDS;gene=ANO2;product=anoctamin-2 isoform 1;protein_id=NP_001265525.1
###
LBLP01000197.1	BestRefSeq	gene	5542275	5926545	.	-	.	ID=gene6;Dbxref=GeneID:57101,HGNC:HGNC:1183,MIM:610109;Name=ANO2;description=anoctamin 2%2C calcium activated chloride channel;gbkey=Gene;gene=ANO2;gene_synonym=C12orf3,TMEM16B
LBLP01000197.1	Curated Genomic	gene	5542275	5926545	.	-	.	ID=gene7;Dbxref=GeneID:57101,HGNC:HGNC:1183,MIM:610109;Name=ANO2;description=anoctamin 2;gbkey=Gene;gene=ANO2;gene_synonym=C12orf3,TMEM16B
LBLP01000197.1	Curated Genomic	mRNA	5542275	5926545	.	-	.	ID=rna6;Parent=gene7;Dbxref=GeneID:57101,Genbank:NM_001278597.1,HGNC:HGNC:1183,MIM:610109;Name=gi|515870520;exception=annotated by transcript or proteomic data;gbkey=mRNA;gene=ANO2;product=anoctamin 2%2C transcript variant 2;transcript_id=gi|515870520
LBLP01000197.1	Curated Genomic	exon	5926464	5926545	.	-	.	ID=id159;Parent=rna6;Dbxref=GeneID:57101,Genbank:NM_001278597.1,HGNC:HGNC:1183,MIM:610109;exception=annotated by transcript or proteomic data;gbkey=mRNA;gene=ANO2;product=anoctamin 2%2C transcript variant 2;transcript_id=gi|515870520
LBLP01000197.1	Curated Genomic	exon	5902990	5903174	.	-	.	ID=id160;Parent=rna6;Dbxref=GeneID:57101,Genbank:NM_001278597.1,HGNC:HGNC:1183,MIM:610109;exception=annotated by transcript or proteomic data;gbkey=mRNA;gene=ANO2;product=anoctamin 2%2C transcript variant 2;transcript_id=gi|515870520
LBLP01000197.1	Curated Genomic	exon	5901410	5901736	.	-	.	ID=id161;Parent=rna6;Dbxref=GeneID:57101,Genbank:NM_001278597.1,HGNC:HGNC:1183,MIM:610109;exception=annotated by transcript or proteomic data;gbkey=mRNA;gene=ANO2;product=anoctamin 2%2C transcript variant 2;transcript_id=gi|515870520
LBLP01000197.1	Curated Genomic	exon	5834424	5834522	.	-	.	ID=id162;Parent=rna6;Dbxref=GeneID:57101,Genbank:NM_001278597.1,HGNC:HGNC:1183,MIM:610109;exception=annotated by transcript or proteomic data;gbkey=mRNA;gene=ANO2;product=anoctamin 2%2C transcript variant 2;transcript_id=gi|515870520
LBLP01000197.1	Curated Genomic	exon	5832333	5832335	.	-	.	ID=id163;Parent=rna6;Dbxref=GeneID:57101,Genbank:NM_001278597.1,HGNC:HGNC:1183,MIM:610109;exception=annotated by transcript or proteomic data;gbkey=mRNA;gene=ANO2;product=anoctamin 2%2C transcript variant 2;transcript_id=gi|515870520
LBLP01000197.1	Curated Genomic	exon	5812813	5812964	.	-	.	ID=id164;Parent=rna6;Dbxref=GeneID:57101,Genbank:NM_001278597.1,HGNC:HGNC:1183,MIM:610109;exception=annotated by transcript or proteomic data;gbkey=mRNA;gene=ANO2;product=anoctamin 2%2C transcript variant 2;transcript_id=gi|515870520
LBLP01000197.1	Curated Genomic	exon	5810796	5810850	.	-	.	ID=id165;Parent=rna6;Dbxref=GeneID:57101,Genbank:NM_001278597.1,HGNC:HGNC:1183,MIM:610109;exception=annotated by transcript or proteomic data;gbkey=mRNA;gene=ANO2;product=anoctamin 2%2C transcript variant 2;transcript_id=gi|515870520
LBLP01000197.1	Curated Genomic	exon	5808130	5808181	.	-	.	ID=id166;Parent=rna6;Dbxref=GeneID:57101,Genbank:NM_001278597.1,HGNC:HGNC:1183,MIM:610109;exception=annotated by transcript or proteomic data;gbkey=mRNA;gene=ANO2;product=anoctamin 2%2C transcript variant 2;transcript_id=gi|515870520
LBLP01000197.1	Curated Genomic	exon	5787662	5787717	.	-	.	ID=id167;Parent=rna6;Dbxref=GeneID:57101,Genbank:NM_001278597.1,HGNC:HGNC:1183,MIM:610109;exception=annotated by transcript or proteomic data;gbkey=mRNA;gene=ANO2;product=anoctamin 2%2C transcript variant 2;transcript_id=gi|515870520
LBLP01000197.1	Curated Genomic	exon	5786401	5786442	.	-	.	ID=id168;Parent=rna6;Dbxref=GeneID:57101,Genbank:NM_001278597.1,HGNC:HGNC:1183,MIM:610109;exception=annotated by transcript or proteomic data;gbkey=mRNA;gene=ANO2;product=anoctamin 2%2C transcript variant 2;transcript_id=gi|515870520
LBLP01000197.1	Curated Genomic	exon	5779859	5779923	.	-	.	ID=id169;Parent=rna6;Dbxref=GeneID:57101,Genbank:NM_001278597.1,HGNC:HGNC:1183,MIM:610109;exception=annotated by transcript or proteomic data;gbkey=mRNA;gene=ANO2;product=anoctamin 2%2C transcript variant 2;transcript_id=gi|515870520
LBLP01000197.1	Curated Genomic	exon	5731198	5731332	.	-	.	ID=id170;Parent=rna6;Dbxref=GeneID:57101,Genbank:NM_001278597.1,HGNC:HGNC:1183,MIM:610109;exception=annotated by transcript or proteomic data;gbkey=mRNA;gene=ANO2;product=anoctamin 2%2C transcript variant 2;transcript_id=gi|515870520
LBLP01000197.1	Curated Genomic	exon	5724520	5724680	.	-	.	ID=id171;Parent=rna6;Dbxref=GeneID:57101,Genbank:NM_001278597.1,HGNC:HGNC:1183,MIM:610109;exception=annotated by transcript or proteomic data;gbkey=mRNA;gene=ANO2;product=anoctamin 2%2C transcript variant 2;transcript_id=gi|515870520
LBLP01000197.1	Curated Genomic	exon	5719674	5719756	.	-	.	ID=id172;Parent=rna6;Dbxref=GeneID:57101,Genbank:NM_001278597.1,HGNC:HGNC:1183,MIM:610109;exception=annotated by transcript or proteomic data;gbkey=mRNA;gene=ANO2;product=anoctamin 2%2C transcript variant 2;transcript_id=gi|515870520
LBLP01000197.1	Curated Genomic	exon	5713223	5713234	.	-	.	ID=id173;Parent=rna6;Dbxref=GeneID:57101,Genbank:NM_001278597.1,HGNC:HGNC:1183,MIM:610109;exception=annotated by transcript or proteomic data;gbkey=mRNA;gene=ANO2;product=anoctamin 2%2C transcript variant 2;transcript_id=gi|515870520
LBLP01000197.1	Curated Genomic	exon	5712877	5712987	.	-	.	ID=id174;Parent=rna6;Dbxref=GeneID:57101,Genbank:NM_001278597.1,HGNC:HGNC:1183,MIM:610109;exception=annotated by transcript or proteomic data;gbkey=mRNA;gene=ANO2;product=anoctamin 2%2C transcript variant 2;transcript_id=gi|515870520
LBLP01000197.1	Curated Genomic	exon	5628016	5628090	.	-	.	ID=id175;Parent=rna6;Dbxref=GeneID:57101,Genbank:NM_001278597.1,HGNC:HGNC:1183,MIM:610109;exception=annotated by transcript or proteomic data;gbkey=mRNA;gene=ANO2;product=anoctamin 2%2C transcript variant 2;transcript_id=gi|515870520
LBLP01000197.1	Curated Genomic	exon	5614969	5615164	.	-	.	ID=id176;Parent=rna6;Dbxref=GeneID:57101,Genbank:NM_001278597.1,HGNC:HGNC:1183,MIM:610109;exception=annotated by transcript or proteomic data;gbkey=mRNA;gene=ANO2;product=anoctamin 2%2C transcript variant 2;transcript_id=gi|515870520
LBLP01000197.1	Curated Genomic	exon	5594844	5594955	.	-	.	ID=id177;Parent=rna6;Dbxref=GeneID:57101,Genbank:NM_001278597.1,HGNC:HGNC:1183,MIM:610109;exception=annotated by transcript or proteomic data;gbkey=mRNA;gene=ANO2;product=anoctamin 2%2C transcript variant 2;transcript_id=gi|515870520
LBLP01000197.1	Curated Genomic	exon	5592559	5592616	.	-	.	ID=id178;Parent=rna6;Dbxref=GeneID:57101,Genbank:NM_001278597.1,HGNC:HGNC:1183,MIM:610109;exception=annotated by transcript or proteomic data;gbkey=mRNA;gene=ANO2;product=anoctamin 2%2C transcript variant 2;transcript_id=gi|515870520
LBLP01000197.1	Curated Genomic	exon	5592314	5592414	.	-	.	ID=id179;Parent=rna6;Dbxref=GeneID:57101,Genbank:NM_001278597.1,HGNC:HGNC:1183,MIM:610109;exception=annotated by transcript or proteomic data;gbkey=mRNA;gene=ANO2;product=anoctamin 2%2C transcript variant 2;transcript_id=gi|515870520
LBLP01000197.1	Curated Genomic	exon	5579116	5579261	.	-	.	ID=id180;Parent=rna6;Dbxref=GeneID:57101,Genbank:NM_001278597.1,HGNC:HGNC:1183,MIM:610109;exception=annotated by transcript or proteomic data;gbkey=mRNA;gene=ANO2;product=anoctamin 2%2C transcript variant 2;transcript_id=gi|515870520
LBLP01000197.1	Curated Genomic	exon	5557992	5558144	.	-	.	ID=id181;Parent=rna6;Dbxref=GeneID:57101,Genbank:NM_001278597.1,HGNC:HGNC:1183,MIM:610109;exception=annotated by transcript or proteomic data;gbkey=mRNA;gene=ANO2;product=anoctamin 2%2C transcript variant 2;transcript_id=gi|515870520
LBLP01000197.1	Curated Genomic	exon	5557581	5557633	.	-	.	ID=id182;Parent=rna6;Dbxref=GeneID:57101,Genbank:NM_001278597.1,HGNC:HGNC:1183,MIM:610109;exception=annotated by transcript or proteomic data;gbkey=mRNA;gene=ANO2;product=anoctamin 2%2C transcript variant 2;transcript_id=gi|515870520
LBLP01000197.1	Curated Genomic	exon	5555460	5555641	.	-	.	ID=id183;Parent=rna6;Dbxref=GeneID:57101,Genbank:NM_001278597.1,HGNC:HGNC:1183,MIM:610109;exception=annotated by transcript or proteomic data;gbkey=mRNA;gene=ANO2;product=anoctamin 2%2C transcript variant 2;transcript_id=gi|515870520
LBLP01000197.1	Curated Genomic	exon	5545182	5545287	.	-	.	ID=id184;Parent=rna6;Dbxref=GeneID:57101,Genbank:NM_001278597.1,HGNC:HGNC:1183,MIM:610109;exception=annotated by transcript or proteomic data;gbkey=mRNA;gene=ANO2;product=anoctamin 2%2C transcript variant 2;transcript_id=gi|515870520
LBLP01000197.1	Curated Genomic	exon	5542275	5543192	.	-	.	ID=id185;Parent=rna6;Dbxref=GeneID:57101,Genbank:NM_001278597.1,HGNC:HGNC:1183,MIM:610109;exception=annotated by transcript or proteomic data;gbkey=mRNA;gene=ANO2;product=anoctamin 2%2C transcript variant 2;transcript_id=gi|515870520
LBLP01000197.1	BestRefSeq	mRNA	5542275	5926545	.	-	.	ID=rna7;Parent=gene6;Dbxref=GeneID:57101,Genbank:NM_001278597.1,HGNC:HGNC:1183,MIM:610109;Name=gi|515870520;Note=The RefSeq transcript has 1 substitution compared to this genomic sequence;exception=annotated by transcript or proteomic data;gbkey=mRNA;gene=ANO2;product=anoctamin 2%2C calcium activated chloride channel%2C transcript variant 2;transcript_id=gi|515870520
LBLP01000197.1	BestRefSeq	exon	5926464	5926545	.	-	.	ID=id186;Parent=rna7;Dbxref=GeneID:57101,Genbank:NM_001278597.1,HGNC:HGNC:1183,MIM:610109;Note=The RefSeq transcript has 1 substitution compared to this genomic sequence;exception=annotated by transcript or proteomic data;gbkey=mRNA;gene=ANO2;product=anoctamin 2%2C calcium activated chloride channel%2C transcript variant 2;transcript_id=gi|515870520
LBLP01000197.1	BestRefSeq	exon	5902990	5903174	.	-	.	ID=id187;Parent=rna7;Dbxref=GeneID:57101,Genbank:NM_001278597.1,HGNC:HGNC:1183,MIM:610109;Note=The RefSeq transcript has 1 substitution compared to this genomic sequence;exception=annotated by transcript or proteomic data;gbkey=mRNA;gene=ANO2;product=anoctamin 2%2C calcium activated chloride channel%2C transcript variant 2;transcript_id=gi|515870520
LBLP01000197.1	BestRefSeq	exon	5901410	5901736	.	-	.	ID=id188;Parent=rna7;Dbxref=GeneID:57101,Genbank:NM_001278597.1,HGNC:HGNC:1183,MIM:610109;Note=The RefSeq transcript has 1 substitution compared to this genomic sequence;exception=annotated by transcript or proteomic data;gbkey=mRNA;gene=ANO2;product=anoctamin 2%2C calcium activated chloride channel%2C transcript variant 2;transcript_id=gi|515870520
LBLP01000197.1	BestRefSeq	exon	5834423	5834522	.	-	.	ID=id189;Parent=rna7;Dbxref=GeneID:57101,Genbank:NM_001278597.1,HGNC:HGNC:1183,MIM:610109;Note=The RefSeq transcript has 1 substitution compared to this genomic sequence;exception=annotated by transcript or proteomic data;gbkey=mRNA;gene=ANO2;product=anoctamin 2%2C calcium activated chloride channel%2C transcript variant 2;transcript_id=gi|515870520
LBLP01000197.1	BestRefSeq	exon	5812813	5812966	.	-	.	ID=id190;Parent=rna7;Dbxref=GeneID:57101,Genbank:NM_001278597.1,HGNC:HGNC:1183,MIM:610109;Note=The RefSeq transcript has 1 substitution compared to this genomic sequence;exception=annotated by transcript or proteomic data;gbkey=mRNA;gene=ANO2;product=anoctamin 2%2C calcium activated chloride channel%2C transcript variant 2;transcript_id=gi|515870520
LBLP01000197.1	BestRefSeq	exon	5810796	5810850	.	-	.	ID=id191;Parent=rna7;Dbxref=GeneID:57101,Genbank:NM_001278597.1,HGNC:HGNC:1183,MIM:610109;Note=The RefSeq transcript has 1 substitution compared to this genomic sequence;exception=annotated by transcript or proteomic data;gbkey=mRNA;gene=ANO2;product=anoctamin 2%2C calcium activated chloride channel%2C transcript variant 2;transcript_id=gi|515870520
LBLP01000197.1	BestRefSeq	exon	5808130	5808181	.	-	.	ID=id192;Parent=rna7;Dbxref=GeneID:57101,Genbank:NM_001278597.1,HGNC:HGNC:1183,MIM:610109;Note=The RefSeq transcript has 1 substitution compared to this genomic sequence;exception=annotated by transcript or proteomic data;gbkey=mRNA;gene=ANO2;product=anoctamin 2%2C calcium activated chloride channel%2C transcript variant 2;transcript_id=gi|515870520
LBLP01000197.1	BestRefSeq	exon	5787662	5787717	.	-	.	ID=id193;Parent=rna7;Dbxref=GeneID:57101,Genbank:NM_001278597.1,HGNC:HGNC:1183,MIM:610109;Note=The RefSeq transcript has 1 substitution compared to this genomic sequence;exception=annotated by transcript or proteomic data;gbkey=mRNA;gene=ANO2;product=anoctamin 2%2C calcium activated chloride channel%2C transcript variant 2;transcript_id=gi|515870520
LBLP01000197.1	BestRefSeq	exon	5786401	5786442	.	-	.	ID=id194;Parent=rna7;Dbxref=GeneID:57101,Genbank:NM_001278597.1,HGNC:HGNC:1183,MIM:610109;Note=The RefSeq transcript has 1 substitution compared to this genomic sequence;exception=annotated by transcript or proteomic data;gbkey=mRNA;gene=ANO2;product=anoctamin 2%2C calcium activated chloride channel%2C transcript variant 2;transcript_id=gi|515870520
LBLP01000197.1	BestRefSeq	exon	5779859	5779923	.	-	.	ID=id195;Parent=rna7;Dbxref=GeneID:57101,Genbank:NM_001278597.1,HGNC:HGNC:1183,MIM:610109;Note=The RefSeq transcript has 1 substitution compared to this genomic sequence;exception=annotated by transcript or proteomic data;gbkey=mRNA;gene=ANO2;product=anoctamin 2%2C calcium activated chloride channel%2C transcript variant 2;transcript_id=gi|515870520
LBLP01000197.1	BestRefSeq	exon	5731198	5731332	.	-	.	ID=id196;Parent=rna7;Dbxref=GeneID:57101,Genbank:NM_001278597.1,HGNC:HGNC:1183,MIM:610109;Note=The RefSeq transcript has 1 substitution compared to this genomic sequence;exception=annotated by transcript or proteomic data;gbkey=mRNA;gene=ANO2;product=anoctamin 2%2C calcium activated chloride channel%2C transcript variant 2;transcript_id=gi|515870520
LBLP01000197.1	BestRefSeq	exon	5724520	5724680	.	-	.	ID=id197;Parent=rna7;Dbxref=GeneID:57101,Genbank:NM_001278597.1,HGNC:HGNC:1183,MIM:610109;Note=The RefSeq transcript has 1 substitution compared to this genomic sequence;exception=annotated by transcript or proteomic data;gbkey=mRNA;gene=ANO2;product=anoctamin 2%2C calcium activated chloride channel%2C transcript variant 2;transcript_id=gi|515870520
LBLP01000197.1	BestRefSeq	exon	5719674	5719756	.	-	.	ID=id198;Parent=rna7;Dbxref=GeneID:57101,Genbank:NM_001278597.1,HGNC:HGNC:1183,MIM:610109;Note=The RefSeq transcript has 1 substitution compared to this genomic sequence;exception=annotated by transcript or proteomic data;gbkey=mRNA;gene=ANO2;product=anoctamin 2%2C calcium activated chloride channel%2C transcript variant 2;transcript_id=gi|515870520
LBLP01000197.1	BestRefSeq	exon	5713223	5713234	.	-	.	ID=id199;Parent=rna7;Dbxref=GeneID:57101,Genbank:NM_001278597.1,HGNC:HGNC:1183,MIM:610109;Note=The RefSeq transcript has 1 substitution compared to this genomic sequence;exception=annotated by transcript or proteomic data;gbkey=mRNA;gene=ANO2;product=anoctamin 2%2C calcium activated chloride channel%2C transcript variant 2;transcript_id=gi|515870520
LBLP01000197.1	BestRefSeq	exon	5712877	5712987	.	-	.	ID=id200;Parent=rna7;Dbxref=GeneID:57101,Genbank:NM_001278597.1,HGNC:HGNC:1183,MIM:610109;Note=The RefSeq transcript has 1 substitution compared to this genomic sequence;exception=annotated by transcript or proteomic data;gbkey=mRNA;gene=ANO2;product=anoctamin 2%2C calcium activated chloride channel%2C transcript variant 2;transcript_id=gi|515870520
LBLP01000197.1	BestRefSeq	exon	5628016	5628090	.	-	.	ID=id201;Parent=rna7;Dbxref=GeneID:57101,Genbank:NM_001278597.1,HGNC:HGNC:1183,MIM:610109;Note=The RefSeq transcript has 1 substitution compared to this genomic sequence;exception=annotated by transcript or proteomic data;gbkey=mRNA;gene=ANO2;product=anoctamin 2%2C calcium activated chloride channel%2C transcript variant 2;transcript_id=gi|515870520
LBLP01000197.1	BestRefSeq	exon	5614969	5615164	.	-	.	ID=id202;Parent=rna7;Dbxref=GeneID:57101,Genbank:NM_001278597.1,HGNC:HGNC:1183,MIM:610109;Note=The RefSeq transcript has 1 substitution compared to this genomic sequence;exception=annotated by transcript or proteomic data;gbkey=mRNA;gene=ANO2;product=anoctamin 2%2C calcium activated chloride channel%2C transcript variant 2;transcript_id=gi|515870520
LBLP01000197.1	BestRefSeq	exon	5594844	5594955	.	-	.	ID=id203;Parent=rna7;Dbxref=GeneID:57101,Genbank:NM_001278597.1,HGNC:HGNC:1183,MIM:610109;Note=The RefSeq transcript has 1 substitution compared to this genomic sequence;exception=annotated by transcript or proteomic data;gbkey=mRNA;gene=ANO2;product=anoctamin 2%2C calcium activated chloride channel%2C transcript variant 2;transcript_id=gi|515870520
LBLP01000197.1	BestRefSeq	exon	5592559	5592616	.	-	.	ID=id204;Parent=rna7;Dbxref=GeneID:57101,Genbank:NM_001278597.1,HGNC:HGNC:1183,MIM:610109;Note=The RefSeq transcript has 1 substitution compared to this genomic sequence;exception=annotated by transcript or proteomic data;gbkey=mRNA;gene=ANO2;product=anoctamin 2%2C calcium activated chloride channel%2C transcript variant 2;transcript_id=gi|515870520
LBLP01000197.1	BestRefSeq	exon	5592314	5592414	.	-	.	ID=id205;Parent=rna7;Dbxref=GeneID:57101,Genbank:NM_001278597.1,HGNC:HGNC:1183,MIM:610109;Note=The RefSeq transcript has 1 substitution compared to this genomic sequence;exception=annotated by transcript or proteomic data;gbkey=mRNA;gene=ANO2;product=anoctamin 2%2C calcium activated chloride channel%2C transcript variant 2;transcript_id=gi|515870520
LBLP01000197.1	BestRefSeq	exon	5579116	5579261	.	-	.	ID=id206;Parent=rna7;Dbxref=GeneID:57101,Genbank:NM_001278597.1,HGNC:HGNC:1183,MIM:610109;Note=The RefSeq transcript has 1 substitution compared to this genomic sequence;exception=annotated by transcript or proteomic data;gbkey=mRNA;gene=ANO2;product=anoctamin 2%2C calcium activated chloride channel%2C transcript variant 2;transcript_id=gi|515870520
LBLP01000197.1	BestRefSeq	exon	5557992	5558144	.	-	.	ID=id207;Parent=rna7;Dbxref=GeneID:57101,Genbank:NM_001278597.1,HGNC:HGNC:1183,MIM:610109;Note=The RefSeq transcript has 1 substitution compared to this genomic sequence;exception=annotated by transcript or proteomic data;gbkey=mRNA;gene=ANO2;product=anoctamin 2%2C calcium activated chloride channel%2C transcript variant 2;transcript_id=gi|515870520
LBLP01000197.1	BestRefSeq	exon	5557581	5557633	.	-	.	ID=id208;Parent=rna7;Dbxref=GeneID:57101,Genbank:NM_001278597.1,HGNC:HGNC:1183,MIM:610109;Note=The RefSeq transcript has 1 substitution compared to this genomic sequence;exception=annotated by transcript or proteomic data;gbkey=mRNA;gene=ANO2;product=anoctamin 2%2C calcium activated chloride channel%2C transcript variant 2;transcript_id=gi|515870520
LBLP01000197.1	BestRefSeq	exon	5555460	5555641	.	-	.	ID=id209;Parent=rna7;Dbxref=GeneID:57101,Genbank:NM_001278597.1,HGNC:HGNC:1183,MIM:610109;Note=The RefSeq transcript has 1 substitution compared to this genomic sequence;exception=annotated by transcript or proteomic data;gbkey=mRNA;gene=ANO2;product=anoctamin 2%2C calcium activated chloride channel%2C transcript variant 2;transcript_id=gi|515870520
LBLP01000197.1	BestRefSeq	exon	5545182	5545287	.	-	.	ID=id210;Parent=rna7;Dbxref=GeneID:57101,Genbank:NM_001278597.1,HGNC:HGNC:1183,MIM:610109;Note=The RefSeq transcript has 1 substitution compared to this genomic sequence;exception=annotated by transcript or proteomic data;gbkey=mRNA;gene=ANO2;product=anoctamin 2%2C calcium activated chloride channel%2C transcript variant 2;transcript_id=gi|515870520
LBLP01000197.1	BestRefSeq	exon	5542275	5543192	.	-	.	ID=id211;Parent=rna7;Dbxref=GeneID:57101,Genbank:NM_001278597.1,HGNC:HGNC:1183,MIM:610109;Note=The RefSeq transcript has 1 substitution compared to this genomic sequence;exception=annotated by transcript or proteomic data;gbkey=mRNA;gene=ANO2;product=anoctamin 2%2C calcium activated chloride channel%2C transcript variant 2;transcript_id=gi|515870520
LBLP01000197.1	Curated Genomic	CDS	5926464	5926473	.	-	0	ID=cds6;Parent=rna6;Dbxref=GeneID:57101,Genbank:NP_001265526.1,HGNC:HGNC:1183,MIM:610109;Name=NP_001265526.1;Note=isoform 2 is encoded by transcript variant 2;gbkey=CDS;gene=ANO2;product=anoctamin-2 isoform 2;protein_id=NP_001265526.1
LBLP01000197.1	Curated Genomic	CDS	5902990	5903174	.	-	2	ID=cds6;Parent=rna6;Dbxref=GeneID:57101,Genbank:NP_001265526.1,HGNC:HGNC:1183,MIM:610109;Name=NP_001265526.1;Note=isoform 2 is encoded by transcript variant 2;gbkey=CDS;gene=ANO2;product=anoctamin-2 isoform 2;protein_id=NP_001265526.1
LBLP01000197.1	Curated Genomic	CDS	5901410	5901736	.	-	0	ID=cds6;Parent=rna6;Dbxref=GeneID:57101,Genbank:NP_001265526.1,HGNC:HGNC:1183,MIM:610109;Name=NP_001265526.1;Note=isoform 2 is encoded by transcript variant 2;gbkey=CDS;gene=ANO2;product=anoctamin-2 isoform 2;protein_id=NP_001265526.1
LBLP01000197.1	Curated Genomic	CDS	5834424	5834522	.	-	0	ID=cds6;Parent=rna6;Dbxref=GeneID:57101,Genbank:NP_001265526.1,HGNC:HGNC:1183,MIM:610109;Name=NP_001265526.1;Note=isoform 2 is encoded by transcript variant 2;gbkey=CDS;gene=ANO2;product=anoctamin-2 isoform 2;protein_id=NP_001265526.1
LBLP01000197.1	Curated Genomic	CDS	5832333	5832335	.	-	0	ID=cds6;Parent=rna6;Dbxref=GeneID:57101,Genbank:NP_001265526.1,HGNC:HGNC:1183,MIM:610109;Name=NP_001265526.1;Note=isoform 2 is encoded by transcript variant 2;gbkey=CDS;gene=ANO2;product=anoctamin-2 isoform 2;protein_id=NP_001265526.1
LBLP01000197.1	Curated Genomic	CDS	5812813	5812964	.	-	0	ID=cds6;Parent=rna6;Dbxref=GeneID:57101,Genbank:NP_001265526.1,HGNC:HGNC:1183,MIM:610109;Name=NP_001265526.1;Note=isoform 2 is encoded by transcript variant 2;gbkey=CDS;gene=ANO2;product=anoctamin-2 isoform 2;protein_id=NP_001265526.1
LBLP01000197.1	Curated Genomic	CDS	5810796	5810850	.	-	1	ID=cds6;Parent=rna6;Dbxref=GeneID:57101,Genbank:NP_001265526.1,HGNC:HGNC:1183,MIM:610109;Name=NP_001265526.1;Note=isoform 2 is encoded by transcript variant 2;gbkey=CDS;gene=ANO2;product=anoctamin-2 isoform 2;protein_id=NP_001265526.1
LBLP01000197.1	Curated Genomic	CDS	5808130	5808181	.	-	0	ID=cds6;Parent=rna6;Dbxref=GeneID:57101,Genbank:NP_001265526.1,HGNC:HGNC:1183,MIM:610109;Name=NP_001265526.1;Note=isoform 2 is encoded by transcript variant 2;gbkey=CDS;gene=ANO2;product=anoctamin-2 isoform 2;protein_id=NP_001265526.1
LBLP01000197.1	Curated Genomic	CDS	5787662	5787717	.	-	2	ID=cds6;Parent=rna6;Dbxref=GeneID:57101,Genbank:NP_001265526.1,HGNC:HGNC:1183,MIM:610109;Name=NP_001265526.1;Note=isoform 2 is encoded by transcript variant 2;gbkey=CDS;gene=ANO2;product=anoctamin-2 isoform 2;protein_id=NP_001265526.1
LBLP01000197.1	Curated Genomic	CDS	5786401	5786442	.	-	0	ID=cds6;Parent=rna6;Dbxref=GeneID:57101,Genbank:NP_001265526.1,HGNC:HGNC:1183,MIM:610109;Name=NP_001265526.1;Note=isoform 2 is encoded by transcript variant 2;gbkey=CDS;gene=ANO2;product=anoctamin-2 isoform 2;protein_id=NP_001265526.1
LBLP01000197.1	Curated Genomic	CDS	5779859	5779923	.	-	0	ID=cds6;Parent=rna6;Dbxref=GeneID:57101,Genbank:NP_001265526.1,HGNC:HGNC:1183,MIM:610109;Name=NP_001265526.1;Note=isoform 2 is encoded by transcript variant 2;gbkey=CDS;gene=ANO2;product=anoctamin-2 isoform 2;protein_id=NP_001265526.1
LBLP01000197.1	Curated Genomic	CDS	5731198	5731332	.	-	1	ID=cds6;Parent=rna6;Dbxref=GeneID:57101,Genbank:NP_001265526.1,HGNC:HGNC:1183,MIM:610109;Name=NP_001265526.1;Note=isoform 2 is encoded by transcript variant 2;gbkey=CDS;gene=ANO2;product=anoctamin-2 isoform 2;protein_id=NP_001265526.1
LBLP01000197.1	Curated Genomic	CDS	5724520	5724680	.	-	1	ID=cds6;Parent=rna6;Dbxref=GeneID:57101,Genbank:NP_001265526.1,HGNC:HGNC:1183,MIM:610109;Name=NP_001265526.1;Note=isoform 2 is encoded by transcript variant 2;gbkey=CDS;gene=ANO2;product=anoctamin-2 isoform 2;protein_id=NP_001265526.1
LBLP01000197.1	Curated Genomic	CDS	5719674	5719756	.	-	2	ID=cds6;Parent=rna6;Dbxref=GeneID:57101,Genbank:NP_001265526.1,HGNC:HGNC:1183,MIM:610109;Name=NP_001265526.1;Note=isoform 2 is encoded by transcript variant 2;gbkey=CDS;gene=ANO2;product=anoctamin-2 isoform 2;protein_id=NP_001265526.1
LBLP01000197.1	Curated Genomic	CDS	5713223	5713234	.	-	0	ID=cds6;Parent=rna6;Dbxref=GeneID:57101,Genbank:NP_001265526.1,HGNC:HGNC:1183,MIM:610109;Name=NP_001265526.1;Note=isoform 2 is encoded by transcript variant 2;gbkey=CDS;gene=ANO2;product=anoctamin-2 isoform 2;protein_id=NP_001265526.1
LBLP01000197.1	Curated Genomic	CDS	5712877	5712987	.	-	0	ID=cds6;Parent=rna6;Dbxref=GeneID:57101,Genbank:NP_001265526.1,HGNC:HGNC:1183,MIM:610109;Name=NP_001265526.1;Note=isoform 2 is encoded by transcript variant 2;gbkey=CDS;gene=ANO2;product=anoctamin-2 isoform 2;protein_id=NP_001265526.1
LBLP01000197.1	Curated Genomic	CDS	5628016	5628090	.	-	0	ID=cds6;Parent=rna6;Dbxref=GeneID:57101,Genbank:NP_001265526.1,HGNC:HGNC:1183,MIM:610109;Name=NP_001265526.1;Note=isoform 2 is encoded by transcript variant 2;gbkey=CDS;gene=ANO2;product=anoctamin-2 isoform 2;protein_id=NP_001265526.1
LBLP01000197.1	Curated Genomic	CDS	5614969	5615164	.	-	0	ID=cds6;Parent=rna6;Dbxref=GeneID:57101,Genbank:NP_001265526.1,HGNC:HGNC:1183,MIM:610109;Name=NP_001265526.1;Note=isoform 2 is encoded by transcript variant 2;gbkey=CDS;gene=ANO2;product=anoctamin-2 isoform 2;protein_id=NP_001265526.1
LBLP01000197.1	Curated Genomic	CDS	5594844	5594955	.	-	2	ID=cds6;Parent=rna6;Dbxref=GeneID:57101,Genbank:NP_001265526.1,HGNC:HGNC:1183,MIM:610109;Name=NP_001265526.1;Note=isoform 2 is encoded by transcript variant 2;gbkey=CDS;gene=ANO2;product=anoctamin-2 isoform 2;protein_id=NP_001265526.1
LBLP01000197.1	Curated Genomic	CDS	5592559	5592616	.	-	1	ID=cds6;Parent=rna6;Dbxref=GeneID:57101,Genbank:NP_001265526.1,HGNC:HGNC:1183,MIM:610109;Name=NP_001265526.1;Note=isoform 2 is encoded by transcript variant 2;gbkey=CDS;gene=ANO2;product=anoctamin-2 isoform 2;protein_id=NP_001265526.1
LBLP01000197.1	Curated Genomic	CDS	5592314	5592414	.	-	0	ID=cds6;Parent=rna6;Dbxref=GeneID:57101,Genbank:NP_001265526.1,HGNC:HGNC:1183,MIM:610109;Name=NP_001265526.1;Note=isoform 2 is encoded by transcript variant 2;gbkey=CDS;gene=ANO2;product=anoctamin-2 isoform 2;protein_id=NP_001265526.1
LBLP01000197.1	Curated Genomic	CDS	5579116	5579261	.	-	1	ID=cds6;Parent=rna6;Dbxref=GeneID:57101,Genbank:NP_001265526.1,HGNC:HGNC:1183,MIM:610109;Name=NP_001265526.1;Note=isoform 2 is encoded by transcript variant 2;gbkey=CDS;gene=ANO2;product=anoctamin-2 isoform 2;protein_id=NP_001265526.1
LBLP01000197.1	Curated Genomic	CDS	5557992	5558144	.	-	2	ID=cds6;Parent=rna6;Dbxref=GeneID:57101,Genbank:NP_001265526.1,HGNC:HGNC:1183,MIM:610109;Name=NP_001265526.1;Note=isoform 2 is encoded by transcript variant 2;gbkey=CDS;gene=ANO2;product=anoctamin-2 isoform 2;protein_id=NP_001265526.1
LBLP01000197.1	Curated Genomic	CDS	5557581	5557633	.	-	2	ID=cds6;Parent=rna6;Dbxref=GeneID:57101,Genbank:NP_001265526.1,HGNC:HGNC:1183,MIM:610109;Name=NP_001265526.1;Note=isoform 2 is encoded by transcript variant 2;gbkey=CDS;gene=ANO2;product=anoctamin-2 isoform 2;protein_id=NP_001265526.1
LBLP01000197.1	Curated Genomic	CDS	5555460	5555641	.	-	0	ID=cds6;Parent=rna6;Dbxref=GeneID:57101,Genbank:NP_001265526.1,HGNC:HGNC:1183,MIM:610109;Name=NP_001265526.1;Note=isoform 2 is encoded by transcript variant 2;gbkey=CDS;gene=ANO2;product=anoctamin-2 isoform 2;protein_id=NP_001265526.1
LBLP01000197.1	Curated Genomic	CDS	5545182	5545287	.	-	1	ID=cds6;Parent=rna6;Dbxref=GeneID:57101,Genbank:NP_001265526.1,HGNC:HGNC:1183,MIM:610109;Name=NP_001265526.1;Note=isoform 2 is encoded by transcript variant 2;gbkey=CDS;gene=ANO2;product=anoctamin-2 isoform 2;protein_id=NP_001265526.1
LBLP01000197.1	Curated Genomic	CDS	5542923	5543192	.	-	0	ID=cds6;Parent=rna6;Dbxref=GeneID:57101,Genbank:NP_001265526.1,HGNC:HGNC:1183,MIM:610109;Name=NP_001265526.1;Note=isoform 2 is encoded by transcript variant 2;gbkey=CDS;gene=ANO2;product=anoctamin-2 isoform 2;protein_id=NP_001265526.1
LBLP01000197.1	BestRefSeq	CDS	5926464	5926473	.	-	0	ID=cds7;Parent=rna7;Dbxref=GeneID:57101,Genbank:NP_001265526.1,HGNC:HGNC:1183,MIM:610109;Name=NP_001265526.1;Note=isoform 2 is encoded by transcript variant 2;gbkey=CDS;gene=ANO2;product=anoctamin-2 isoform 2;protein_id=NP_001265526.1
LBLP01000197.1	BestRefSeq	CDS	5902990	5903174	.	-	2	ID=cds7;Parent=rna7;Dbxref=GeneID:57101,Genbank:NP_001265526.1,HGNC:HGNC:1183,MIM:610109;Name=NP_001265526.1;Note=isoform 2 is encoded by transcript variant 2;gbkey=CDS;gene=ANO2;product=anoctamin-2 isoform 2;protein_id=NP_001265526.1
LBLP01000197.1	BestRefSeq	CDS	5901410	5901736	.	-	0	ID=cds7;Parent=rna7;Dbxref=GeneID:57101,Genbank:NP_001265526.1,HGNC:HGNC:1183,MIM:610109;Name=NP_001265526.1;Note=isoform 2 is encoded by transcript variant 2;gbkey=CDS;gene=ANO2;product=anoctamin-2 isoform 2;protein_id=NP_001265526.1
LBLP01000197.1	BestRefSeq	CDS	5834423	5834522	.	-	0	ID=cds7;Parent=rna7;Dbxref=GeneID:57101,Genbank:NP_001265526.1,HGNC:HGNC:1183,MIM:610109;Name=NP_001265526.1;Note=isoform 2 is encoded by transcript variant 2;gbkey=CDS;gene=ANO2;product=anoctamin-2 isoform 2;protein_id=NP_001265526.1
LBLP01000197.1	BestRefSeq	CDS	5812813	5812966	.	-	2	ID=cds7;Parent=rna7;Dbxref=GeneID:57101,Genbank:NP_001265526.1,HGNC:HGNC:1183,MIM:610109;Name=NP_001265526.1;Note=isoform 2 is encoded by transcript variant 2;gbkey=CDS;gene=ANO2;product=anoctamin-2 isoform 2;protein_id=NP_001265526.1
LBLP01000197.1	BestRefSeq	CDS	5810796	5810850	.	-	1	ID=cds7;Parent=rna7;Dbxref=GeneID:57101,Genbank:NP_001265526.1,HGNC:HGNC:1183,MIM:610109;Name=NP_001265526.1;Note=isoform 2 is encoded by transcript variant 2;gbkey=CDS;gene=ANO2;product=anoctamin-2 isoform 2;protein_id=NP_001265526.1
LBLP01000197.1	BestRefSeq	CDS	5808130	5808181	.	-	0	ID=cds7;Parent=rna7;Dbxref=GeneID:57101,Genbank:NP_001265526.1,HGNC:HGNC:1183,MIM:610109;Name=NP_001265526.1;Note=isoform 2 is encoded by transcript variant 2;gbkey=CDS;gene=ANO2;product=anoctamin-2 isoform 2;protein_id=NP_001265526.1
LBLP01000197.1	BestRefSeq	CDS	5787662	5787717	.	-	2	ID=cds7;Parent=rna7;Dbxref=GeneID:57101,Genbank:NP_001265526.1,HGNC:HGNC:1183,MIM:610109;Name=NP_001265526.1;Note=isoform 2 is encoded by transcript variant 2;gbkey=CDS;gene=ANO2;product=anoctamin-2 isoform 2;protein_id=NP_001265526.1
LBLP01000197.1	BestRefSeq	CDS	5786401	5786442	.	-	0	ID=cds7;Parent=rna7;Dbxref=GeneID:57101,Genbank:NP_001265526.1,HGNC:HGNC:1183,MIM:610109;Name=NP_001265526.1;Note=isoform 2 is encoded by transcript variant 2;gbkey=CDS;gene=ANO2;product=anoctamin-2 isoform 2;protein_id=NP_001265526.1
LBLP01000197.1	BestRefSeq	CDS	5779859	5779923	.	-	0	ID=cds7;Parent=rna7;Dbxref=GeneID:57101,Genbank:NP_001265526.1,HGNC:HGNC:1183,MIM:610109;Name=NP_001265526.1;Note=isoform 2 is encoded by transcript variant 2;gbkey=CDS;gene=ANO2;product=anoctamin-2 isoform 2;protein_id=NP_001265526.1
LBLP01000197.1	BestRefSeq	CDS	5731198	5731332	.	-	1	ID=cds7;Parent=rna7;Dbxref=GeneID:57101,Genbank:NP_001265526.1,HGNC:HGNC:1183,MIM:610109;Name=NP_001265526.1;Note=isoform 2 is encoded by transcript variant 2;gbkey=CDS;gene=ANO2;product=anoctamin-2 isoform 2;protein_id=NP_001265526.1
LBLP01000197.1	BestRefSeq	CDS	5724520	5724680	.	-	1	ID=cds7;Parent=rna7;Dbxref=GeneID:57101,Genbank:NP_001265526.1,HGNC:HGNC:1183,MIM:610109;Name=NP_001265526.1;Note=isoform 2 is encoded by transcript variant 2;gbkey=CDS;gene=ANO2;product=anoctamin-2 isoform 2;protein_id=NP_001265526.1
LBLP01000197.1	BestRefSeq	CDS	5719674	5719756	.	-	2	ID=cds7;Parent=rna7;Dbxref=GeneID:57101,Genbank:NP_001265526.1,HGNC:HGNC:1183,MIM:610109;Name=NP_001265526.1;Note=isoform 2 is encoded by transcript variant 2;gbkey=CDS;gene=ANO2;product=anoctamin-2 isoform 2;protein_id=NP_001265526.1
LBLP01000197.1	BestRefSeq	CDS	5713223	5713234	.	-	0	ID=cds7;Parent=rna7;Dbxref=GeneID:57101,Genbank:NP_001265526.1,HGNC:HGNC:1183,MIM:610109;Name=NP_001265526.1;Note=isoform 2 is encoded by transcript variant 2;gbkey=CDS;gene=ANO2;product=anoctamin-2 isoform 2;protein_id=NP_001265526.1
LBLP01000197.1	BestRefSeq	CDS	5712877	5712987	.	-	0	ID=cds7;Parent=rna7;Dbxref=GeneID:57101,Genbank:NP_001265526.1,HGNC:HGNC:1183,MIM:610109;Name=NP_001265526.1;Note=isoform 2 is encoded by transcript variant 2;gbkey=CDS;gene=ANO2;product=anoctamin-2 isoform 2;protein_id=NP_001265526.1
LBLP01000197.1	BestRefSeq	CDS	5628016	5628090	.	-	0	ID=cds7;Parent=rna7;Dbxref=GeneID:57101,Genbank:NP_001265526.1,HGNC:HGNC:1183,MIM:610109;Name=NP_001265526.1;Note=isoform 2 is encoded by transcript variant 2;gbkey=CDS;gene=ANO2;product=anoctamin-2 isoform 2;protein_id=NP_001265526.1
LBLP01000197.1	BestRefSeq	CDS	5614969	5615164	.	-	0	ID=cds7;Parent=rna7;Dbxref=GeneID:57101,Genbank:NP_001265526.1,HGNC:HGNC:1183,MIM:610109;Name=NP_001265526.1;Note=isoform 2 is encoded by transcript variant 2;gbkey=CDS;gene=ANO2;product=anoctamin-2 isoform 2;protein_id=NP_001265526.1
LBLP01000197.1	BestRefSeq	CDS	5594844	5594955	.	-	2	ID=cds7;Parent=rna7;Dbxref=GeneID:57101,Genbank:NP_001265526.1,HGNC:HGNC:1183,MIM:610109;Name=NP_001265526.1;Note=isoform 2 is encoded by transcript variant 2;gbkey=CDS;gene=ANO2;product=anoctamin-2 isoform 2;protein_id=NP_001265526.1
LBLP01000197.1	BestRefSeq	CDS	5592559	5592616	.	-	1	ID=cds7;Parent=rna7;Dbxref=GeneID:57101,Genbank:NP_001265526.1,HGNC:HGNC:1183,MIM:610109;Name=NP_001265526.1;Note=isoform 2 is encoded by transcript variant 2;gbkey=CDS;gene=ANO2;product=anoctamin-2 isoform 2;protein_id=NP_001265526.1
LBLP01000197.1	BestRefSeq	CDS	5592314	5592414	.	-	0	ID=cds7;Parent=rna7;Dbxref=GeneID:57101,Genbank:NP_001265526.1,HGNC:HGNC:1183,MIM:610109;Name=NP_001265526.1;Note=isoform 2 is encoded by transcript variant 2;gbkey=CDS;gene=ANO2;product=anoctamin-2 isoform 2;protein_id=NP_001265526.1
LBLP01000197.1	BestRefSeq	CDS	5579116	5579261	.	-	1	ID=cds7;Parent=rna7;Dbxref=GeneID:57101,Genbank:NP_001265526.1,HGNC:HGNC:1183,MIM:610109;Name=NP_001265526.1;Note=isoform 2 is encoded by transcript variant 2;gbkey=CDS;gene=ANO2;product=anoctamin-2 isoform 2;protein_id=NP_001265526.1
LBLP01000197.1	BestRefSeq	CDS	5557992	5558144	.	-	2	ID=cds7;Parent=rna7;Dbxref=GeneID:57101,Genbank:NP_001265526.1,HGNC:HGNC:1183,MIM:610109;Name=NP_001265526.1;Note=isoform 2 is encoded by transcript variant 2;gbkey=CDS;gene=ANO2;product=anoctamin-2 isoform 2;protein_id=NP_001265526.1
LBLP01000197.1	BestRefSeq	CDS	5557581	5557633	.	-	2	ID=cds7;Parent=rna7;Dbxref=GeneID:57101,Genbank:NP_001265526.1,HGNC:HGNC:1183,MIM:610109;Name=NP_001265526.1;Note=isoform 2 is encoded by transcript variant 2;gbkey=CDS;gene=ANO2;product=anoctamin-2 isoform 2;protein_id=NP_001265526.1
LBLP01000197.1	BestRefSeq	CDS	5555460	5555641	.	-	0	ID=cds7;Parent=rna7;Dbxref=GeneID:57101,Genbank:NP_001265526.1,HGNC:HGNC:1183,MIM:610109;Name=NP_001265526.1;Note=isoform 2 is encoded by transcript variant 2;gbkey=CDS;gene=ANO2;product=anoctamin-2 isoform 2;protein_id=NP_001265526.1
LBLP01000197.1	BestRefSeq	CDS	5545182	5545287	.	-	1	ID=cds7;Parent=rna7;Dbxref=GeneID:57101,Genbank:NP_001265526.1,HGNC:HGNC:1183,MIM:610109;Name=NP_001265526.1;Note=isoform 2 is encoded by transcript variant 2;gbkey=CDS;gene=ANO2;product=anoctamin-2 isoform 2;protein_id=NP_001265526.1
LBLP01000197.1	BestRefSeq	CDS	5542923	5543192	.	-	0	ID=cds7;Parent=rna7;Dbxref=GeneID:57101,Genbank:NP_001265526.1,HGNC:HGNC:1183,MIM:610109;Name=NP_001265526.1;Note=isoform 2 is encoded by transcript variant 2;gbkey=CDS;gene=ANO2;product=anoctamin-2 isoform 2;protein_id=NP_001265526.1
###
LBLP01013600.1	BestRefSeq	gene	505439	647761	.	-	.	ID=gene8;Dbxref=GeneID:3482,HGNC:HGNC:5467,MIM:147280;Name=IGF2R;description=insulin-like growth factor 2 receptor;gbkey=Gene;gene=IGF2R;gene_synonym=CD222,CIMPR,M6P-R,M6P/IGF2R,MPR 300,MPR1,MPRI
LBLP01013600.1	BestRefSeq	mRNA	505439	647761	.	-	.	ID=rna8;Parent=gene8;Dbxref=GeneID:3482,Genbank:NM_000876.3,HGNC:HGNC:5467,MIM:147280;Name=gi|953768341;Note=The RefSeq transcript has 10 substitutions%2C 2 non-frameshifting indels compared to this genomic sequence;exception=annotated by transcript or proteomic data;gbkey=mRNA;gene=IGF2R;product=insulin-like growth factor 2 receptor;transcript_id=gi|953768341
LBLP01013600.1	BestRefSeq	exon	647465	647761	.	-	.	ID=id212;Parent=rna8;Dbxref=GeneID:3482,Genbank:NM_000876.3,HGNC:HGNC:5467,MIM:147280;Note=The RefSeq transcript has 10 substitutions%2C 2 non-frameshifting indels compared to this genomic sequence;exception=annotated by transcript or proteomic data;gbkey=mRNA;gene=IGF2R;product=insulin-like growth factor 2 receptor;transcript_id=gi|953768341
LBLP01013600.1	BestRefSeq	exon	625538	625677	.	-	.	ID=id213;Parent=rna8;Dbxref=GeneID:3482,Genbank:NM_000876.3,HGNC:HGNC:5467,MIM:147280;Note=The RefSeq transcript has 10 substitutions%2C 2 non-frameshifting indels compared to this genomic sequence;exception=annotated by transcript or proteomic data;gbkey=mRNA;gene=IGF2R;product=insulin-like growth factor 2 receptor;transcript_id=gi|953768341
LBLP01013600.1	BestRefSeq	exon	607724	607848	.	-	.	ID=id214;Parent=rna8;Dbxref=GeneID:3482,Genbank:NM_000876.3,HGNC:HGNC:5467,MIM:147280;Note=The RefSeq transcript has 10 substitutions%2C 2 non-frameshifting indels compared to this genomic sequence;exception=annotated by transcript or proteomic data;gbkey=mRNA;gene=IGF2R;product=insulin-like growth factor 2 receptor;transcript_id=gi|953768341
LBLP01013600.1	BestRefSeq	exon	606073	606171	.	-	.	ID=id215;Parent=rna8;Dbxref=GeneID:3482,Genbank:NM_000876.3,HGNC:HGNC:5467,MIM:147280;Note=The RefSeq transcript has 10 substitutions%2C 2 non-frameshifting indels compared to this genomic sequence;exception=annotated by transcript or proteomic data;gbkey=mRNA;gene=IGF2R;product=insulin-like growth factor 2 receptor;transcript_id=gi|953768341
LBLP01013600.1	BestRefSeq	exon	592152	592284	.	-	.	ID=id216;Parent=rna8;Dbxref=GeneID:3482,Genbank:NM_000876.3,HGNC:HGNC:5467,MIM:147280;Note=The RefSeq transcript has 10 substitutions%2C 2 non-frameshifting indels compared to this genomic sequence;exception=annotated by transcript or proteomic data;gbkey=mRNA;gene=IGF2R;product=insulin-like growth factor 2 receptor;transcript_id=gi|953768341
LBLP01013600.1	BestRefSeq	exon	589542	589671	.	-	.	ID=id217;Parent=rna8;Dbxref=GeneID:3482,Genbank:NM_000876.3,HGNC:HGNC:5467,MIM:147280;Note=The RefSeq transcript has 10 substitutions%2C 2 non-frameshifting indels compared to this genomic sequence;exception=annotated by transcript or proteomic data;gbkey=mRNA;gene=IGF2R;product=insulin-like growth factor 2 receptor;transcript_id=gi|953768341
LBLP01013600.1	BestRefSeq	exon	587201	587306	.	-	.	ID=id218;Parent=rna8;Dbxref=GeneID:3482,Genbank:NM_000876.3,HGNC:HGNC:5467,MIM:147280;Note=The RefSeq transcript has 10 substitutions%2C 2 non-frameshifting indels compared to this genomic sequence;exception=annotated by transcript or proteomic data;gbkey=mRNA;gene=IGF2R;product=insulin-like growth factor 2 receptor;transcript_id=gi|953768341
LBLP01013600.1	BestRefSeq	exon	584143	584305	.	-	.	ID=id219;Parent=rna8;Dbxref=GeneID:3482,Genbank:NM_000876.3,HGNC:HGNC:5467,MIM:147280;Note=The RefSeq transcript has 10 substitutions%2C 2 non-frameshifting indels compared to this genomic sequence;exception=annotated by transcript or proteomic data;gbkey=mRNA;gene=IGF2R;product=insulin-like growth factor 2 receptor;transcript_id=gi|953768341
LBLP01013600.1	BestRefSeq	exon	583749	583914	.	-	.	ID=id220;Parent=rna8;Dbxref=GeneID:3482,Genbank:NM_000876.3,HGNC:HGNC:5467,MIM:147280;Note=The RefSeq transcript has 10 substitutions%2C 2 non-frameshifting indels compared to this genomic sequence;exception=annotated by transcript or proteomic data;gbkey=mRNA;gene=IGF2R;product=insulin-like growth factor 2 receptor;transcript_id=gi|953768341
LBLP01013600.1	BestRefSeq	exon	582334	582437	.	-	.	ID=id221;Parent=rna8;Dbxref=GeneID:3482,Genbank:NM_000876.3,HGNC:HGNC:5467,MIM:147280;Note=The RefSeq transcript has 10 substitutions%2C 2 non-frameshifting indels compared to this genomic sequence;exception=annotated by transcript or proteomic data;gbkey=mRNA;gene=IGF2R;product=insulin-like growth factor 2 receptor;transcript_id=gi|953768341
LBLP01013600.1	BestRefSeq	exon	576132	576296	.	-	.	ID=id222;Parent=rna8;Dbxref=GeneID:3482,Genbank:NM_000876.3,HGNC:HGNC:5467,MIM:147280;Note=The RefSeq transcript has 10 substitutions%2C 2 non-frameshifting indels compared to this genomic sequence;exception=annotated by transcript or proteomic data;gbkey=mRNA;gene=IGF2R;product=insulin-like growth factor 2 receptor;transcript_id=gi|953768341
LBLP01013600.1	BestRefSeq	exon	573570	573710	.	-	.	ID=id223;Parent=rna8;Dbxref=GeneID:3482,Genbank:NM_000876.3,HGNC:HGNC:5467,MIM:147280;Note=The RefSeq transcript has 10 substitutions%2C 2 non-frameshifting indels compared to this genomic sequence;exception=annotated by transcript or proteomic data;gbkey=mRNA;gene=IGF2R;product=insulin-like growth factor 2 receptor;transcript_id=gi|953768341
LBLP01013600.1	BestRefSeq	exon	572205	572348	.	-	.	ID=id224;Parent=rna8;Dbxref=GeneID:3482,Genbank:NM_000876.3,HGNC:HGNC:5467,MIM:147280;Note=The RefSeq transcript has 10 substitutions%2C 2 non-frameshifting indels compared to this genomic sequence;exception=annotated by transcript or proteomic data;gbkey=mRNA;gene=IGF2R;product=insulin-like growth factor 2 receptor;transcript_id=gi|953768341
LBLP01013600.1	BestRefSeq	exon	570980	571117	.	-	.	ID=id225;Parent=rna8;Dbxref=GeneID:3482,Genbank:NM_000876.3,HGNC:HGNC:5467,MIM:147280;Note=The RefSeq transcript has 10 substitutions%2C 2 non-frameshifting indels compared to this genomic sequence;exception=annotated by transcript or proteomic data;gbkey=mRNA;gene=IGF2R;product=insulin-like growth factor 2 receptor;transcript_id=gi|953768341
LBLP01013600.1	BestRefSeq	exon	570217	570364	.	-	.	ID=id226;Parent=rna8;Dbxref=GeneID:3482,Genbank:NM_000876.3,HGNC:HGNC:5467,MIM:147280;Note=The RefSeq transcript has 10 substitutions%2C 2 non-frameshifting indels compared to this genomic sequence;exception=annotated by transcript or proteomic data;gbkey=mRNA;gene=IGF2R;product=insulin-like growth factor 2 receptor;transcript_id=gi|953768341
LBLP01013600.1	BestRefSeq	exon	569526	569703	.	-	.	ID=id227;Parent=rna8;Dbxref=GeneID:3482,Genbank:NM_000876.3,HGNC:HGNC:5467,MIM:147280;Note=The RefSeq transcript has 10 substitutions%2C 2 non-frameshifting indels compared to this genomic sequence;exception=annotated by transcript or proteomic data;gbkey=mRNA;gene=IGF2R;product=insulin-like growth factor 2 receptor;transcript_id=gi|953768341
LBLP01013600.1	BestRefSeq	exon	568955	569070	.	-	.	ID=id228;Parent=rna8;Dbxref=GeneID:3482,Genbank:NM_000876.3,HGNC:HGNC:5467,MIM:147280;Note=The RefSeq transcript has 10 substitutions%2C 2 non-frameshifting indels compared to this genomic sequence;exception=annotated by transcript or proteomic data;gbkey=mRNA;gene=IGF2R;product=insulin-like growth factor 2 receptor;transcript_id=gi|953768341
LBLP01013600.1	BestRefSeq	exon	568319	568487	.	-	.	ID=id229;Parent=rna8;Dbxref=GeneID:3482,Genbank:NM_000876.3,HGNC:HGNC:5467,MIM:147280;Note=The RefSeq transcript has 10 substitutions%2C 2 non-frameshifting indels compared to this genomic sequence;exception=annotated by transcript or proteomic data;gbkey=mRNA;gene=IGF2R;product=insulin-like growth factor 2 receptor;transcript_id=gi|953768341
LBLP01013600.1	BestRefSeq	exon	566210	566389	.	-	.	ID=id230;Parent=rna8;Dbxref=GeneID:3482,Genbank:NM_000876.3,HGNC:HGNC:5467,MIM:147280;Note=The RefSeq transcript has 10 substitutions%2C 2 non-frameshifting indels compared to this genomic sequence;exception=annotated by transcript or proteomic data;gbkey=mRNA;gene=IGF2R;product=insulin-like growth factor 2 receptor;transcript_id=gi|953768341
LBLP01013600.1	BestRefSeq	exon	560337	560438	.	-	.	ID=id231;Parent=rna8;Dbxref=GeneID:3482,Genbank:NM_000876.3,HGNC:HGNC:5467,MIM:147280;Note=The RefSeq transcript has 10 substitutions%2C 2 non-frameshifting indels compared to this genomic sequence;exception=annotated by transcript or proteomic data;gbkey=mRNA;gene=IGF2R;product=insulin-like growth factor 2 receptor;transcript_id=gi|953768341
LBLP01013600.1	BestRefSeq	exon	558738	558839	.	-	.	ID=id232;Parent=rna8;Dbxref=GeneID:3482,Genbank:NM_000876.3,HGNC:HGNC:5467,MIM:147280;Note=The RefSeq transcript has 10 substitutions%2C 2 non-frameshifting indels compared to this genomic sequence;exception=annotated by transcript or proteomic data;gbkey=mRNA;gene=IGF2R;product=insulin-like growth factor 2 receptor;transcript_id=gi|953768341
LBLP01013600.1	BestRefSeq	exon	557764	557956	.	-	.	ID=id233;Parent=rna8;Dbxref=GeneID:3482,Genbank:NM_000876.3,HGNC:HGNC:5467,MIM:147280;Note=The RefSeq transcript has 10 substitutions%2C 2 non-frameshifting indels compared to this genomic sequence;exception=annotated by transcript or proteomic data;gbkey=mRNA;gene=IGF2R;product=insulin-like growth factor 2 receptor;transcript_id=gi|953768341
LBLP01013600.1	BestRefSeq	exon	556145	556315	.	-	.	ID=id234;Parent=rna8;Dbxref=GeneID:3482,Genbank:NM_000876.3,HGNC:HGNC:5467,MIM:147280;Note=The RefSeq transcript has 10 substitutions%2C 2 non-frameshifting indels compared to this genomic sequence;exception=annotated by transcript or proteomic data;gbkey=mRNA;gene=IGF2R;product=insulin-like growth factor 2 receptor;transcript_id=gi|953768341
LBLP01013600.1	BestRefSeq	exon	555216	555359	.	-	.	ID=id235;Parent=rna8;Dbxref=GeneID:3482,Genbank:NM_000876.3,HGNC:HGNC:5467,MIM:147280;Note=The RefSeq transcript has 10 substitutions%2C 2 non-frameshifting indels compared to this genomic sequence;exception=annotated by transcript or proteomic data;gbkey=mRNA;gene=IGF2R;product=insulin-like growth factor 2 receptor;transcript_id=gi|953768341
LBLP01013600.1	BestRefSeq	exon	554934	555109	.	-	.	ID=id236;Parent=rna8;Dbxref=GeneID:3482,Genbank:NM_000876.3,HGNC:HGNC:5467,MIM:147280;Note=The RefSeq transcript has 10 substitutions%2C 2 non-frameshifting indels compared to this genomic sequence;exception=annotated by transcript or proteomic data;gbkey=mRNA;gene=IGF2R;product=insulin-like growth factor 2 receptor;transcript_id=gi|953768341
LBLP01013600.1	BestRefSeq	exon	554240	554327	.	-	.	ID=id237;Parent=rna8;Dbxref=GeneID:3482,Genbank:NM_000876.3,HGNC:HGNC:5467,MIM:147280;Note=The RefSeq transcript has 10 substitutions%2C 2 non-frameshifting indels compared to this genomic sequence;exception=annotated by transcript or proteomic data;gbkey=mRNA;gene=IGF2R;product=insulin-like growth factor 2 receptor;transcript_id=gi|953768341
LBLP01013600.1	BestRefSeq	exon	553230	553445	.	-	.	ID=id238;Parent=rna8;Dbxref=GeneID:3482,Genbank:NM_000876.3,HGNC:HGNC:5467,MIM:147280;Note=The RefSeq transcript has 10 substitutions%2C 2 non-frameshifting indels compared to this genomic sequence;exception=annotated by transcript or proteomic data;gbkey=mRNA;gene=IGF2R;product=insulin-like growth factor 2 receptor;transcript_id=gi|953768341
LBLP01013600.1	BestRefSeq	exon	552329	552459	.	-	.	ID=id239;Parent=rna8;Dbxref=GeneID:3482,Genbank:NM_000876.3,HGNC:HGNC:5467,MIM:147280;Note=The RefSeq transcript has 10 substitutions%2C 2 non-frameshifting indels compared to this genomic sequence;exception=annotated by transcript or proteomic data;gbkey=mRNA;gene=IGF2R;product=insulin-like growth factor 2 receptor;transcript_id=gi|953768341
LBLP01013600.1	BestRefSeq	exon	551959	552056	.	-	.	ID=id240;Parent=rna8;Dbxref=GeneID:3482,Genbank:NM_000876.3,HGNC:HGNC:5467,MIM:147280;Note=The RefSeq transcript has 10 substitutions%2C 2 non-frameshifting indels compared to this genomic sequence;exception=annotated by transcript or proteomic data;gbkey=mRNA;gene=IGF2R;product=insulin-like growth factor 2 receptor;transcript_id=gi|953768341
LBLP01013600.1	BestRefSeq	exon	548497	548633	.	-	.	ID=id241;Parent=rna8;Dbxref=GeneID:3482,Genbank:NM_000876.3,HGNC:HGNC:5467,MIM:147280;Note=The RefSeq transcript has 10 substitutions%2C 2 non-frameshifting indels compared to this genomic sequence;exception=annotated by transcript or proteomic data;gbkey=mRNA;gene=IGF2R;product=insulin-like growth factor 2 receptor;transcript_id=gi|953768341
LBLP01013600.1	BestRefSeq	exon	546824	547014	.	-	.	ID=id242;Parent=rna8;Dbxref=GeneID:3482,Genbank:NM_000876.3,HGNC:HGNC:5467,MIM:147280;Note=The RefSeq transcript has 10 substitutions%2C 2 non-frameshifting indels compared to this genomic sequence;exception=annotated by transcript or proteomic data;gbkey=mRNA;gene=IGF2R;product=insulin-like growth factor 2 receptor;transcript_id=gi|953768341
LBLP01013600.1	BestRefSeq	exon	544845	544971	.	-	.	ID=id243;Parent=rna8;Dbxref=GeneID:3482,Genbank:NM_000876.3,HGNC:HGNC:5467,MIM:147280;Note=The RefSeq transcript has 10 substitutions%2C 2 non-frameshifting indels compared to this genomic sequence;exception=annotated by transcript or proteomic data;gbkey=mRNA;gene=IGF2R;product=insulin-like growth factor 2 receptor;transcript_id=gi|953768341
LBLP01013600.1	BestRefSeq	exon	543997	544116	.	-	.	ID=id244;Parent=rna8;Dbxref=GeneID:3482,Genbank:NM_000876.3,HGNC:HGNC:5467,MIM:147280;Note=The RefSeq transcript has 10 substitutions%2C 2 non-frameshifting indels compared to this genomic sequence;exception=annotated by transcript or proteomic data;gbkey=mRNA;gene=IGF2R;product=insulin-like growth factor 2 receptor;transcript_id=gi|953768341
LBLP01013600.1	BestRefSeq	exon	543412	543668	.	-	.	ID=id245;Parent=rna8;Dbxref=GeneID:3482,Genbank:NM_000876.3,HGNC:HGNC:5467,MIM:147280;Note=The RefSeq transcript has 10 substitutions%2C 2 non-frameshifting indels compared to this genomic sequence;exception=annotated by transcript or proteomic data;gbkey=mRNA;gene=IGF2R;product=insulin-like growth factor 2 receptor;transcript_id=gi|953768341
LBLP01013600.1	BestRefSeq	exon	542906	543124	.	-	.	ID=id246;Parent=rna8;Dbxref=GeneID:3482,Genbank:NM_000876.3,HGNC:HGNC:5467,MIM:147280;Note=The RefSeq transcript has 10 substitutions%2C 2 non-frameshifting indels compared to this genomic sequence;exception=annotated by transcript or proteomic data;gbkey=mRNA;gene=IGF2R;product=insulin-like growth factor 2 receptor;transcript_id=gi|953768341
LBLP01013600.1	BestRefSeq	exon	540885	541034	.	-	.	ID=id247;Parent=rna8;Dbxref=GeneID:3482,Genbank:NM_000876.3,HGNC:HGNC:5467,MIM:147280;Note=The RefSeq transcript has 10 substitutions%2C 2 non-frameshifting indels compared to this genomic sequence;exception=annotated by transcript or proteomic data;gbkey=mRNA;gene=IGF2R;product=insulin-like growth factor 2 receptor;transcript_id=gi|953768341
LBLP01013600.1	BestRefSeq	exon	538519	538680	.	-	.	ID=id248;Parent=rna8;Dbxref=GeneID:3482,Genbank:NM_000876.3,HGNC:HGNC:5467,MIM:147280;Note=The RefSeq transcript has 10 substitutions%2C 2 non-frameshifting indels compared to this genomic sequence;exception=annotated by transcript or proteomic data;gbkey=mRNA;gene=IGF2R;product=insulin-like growth factor 2 receptor;transcript_id=gi|953768341
LBLP01013600.1	BestRefSeq	exon	537094	537301	.	-	.	ID=id249;Parent=rna8;Dbxref=GeneID:3482,Genbank:NM_000876.3,HGNC:HGNC:5467,MIM:147280;Note=The RefSeq transcript has 10 substitutions%2C 2 non-frameshifting indels compared to this genomic sequence;exception=annotated by transcript or proteomic data;gbkey=mRNA;gene=IGF2R;product=insulin-like growth factor 2 receptor;transcript_id=gi|953768341
LBLP01013600.1	BestRefSeq	exon	536606	536752	.	-	.	ID=id250;Parent=rna8;Dbxref=GeneID:3482,Genbank:NM_000876.3,HGNC:HGNC:5467,MIM:147280;Note=The RefSeq transcript has 10 substitutions%2C 2 non-frameshifting indels compared to this genomic sequence;exception=annotated by transcript or proteomic data;gbkey=mRNA;gene=IGF2R;product=insulin-like growth factor 2 receptor;transcript_id=gi|953768341
LBLP01013600.1	BestRefSeq	exon	532699	532933	.	-	.	ID=id251;Parent=rna8;Dbxref=GeneID:3482,Genbank:NM_000876.3,HGNC:HGNC:5467,MIM:147280;Note=The RefSeq transcript has 10 substitutions%2C 2 non-frameshifting indels compared to this genomic sequence;exception=annotated by transcript or proteomic data;gbkey=mRNA;gene=IGF2R;product=insulin-like growth factor 2 receptor;transcript_id=gi|953768341
LBLP01013600.1	BestRefSeq	exon	531752	531888	.	-	.	ID=id252;Parent=rna8;Dbxref=GeneID:3482,Genbank:NM_000876.3,HGNC:HGNC:5467,MIM:147280;Note=The RefSeq transcript has 10 substitutions%2C 2 non-frameshifting indels compared to this genomic sequence;exception=annotated by transcript or proteomic data;gbkey=mRNA;gene=IGF2R;product=insulin-like growth factor 2 receptor;transcript_id=gi|953768341
LBLP01013600.1	BestRefSeq	exon	528736	528850	.	-	.	ID=id253;Parent=rna8;Dbxref=GeneID:3482,Genbank:NM_000876.3,HGNC:HGNC:5467,MIM:147280;Note=The RefSeq transcript has 10 substitutions%2C 2 non-frameshifting indels compared to this genomic sequence;exception=annotated by transcript or proteomic data;gbkey=mRNA;gene=IGF2R;product=insulin-like growth factor 2 receptor;transcript_id=gi|953768341
LBLP01013600.1	BestRefSeq	exon	527630	527776	.	-	.	ID=id254;Parent=rna8;Dbxref=GeneID:3482,Genbank:NM_000876.3,HGNC:HGNC:5467,MIM:147280;Note=The RefSeq transcript has 10 substitutions%2C 2 non-frameshifting indels compared to this genomic sequence;exception=annotated by transcript or proteomic data;gbkey=mRNA;gene=IGF2R;product=insulin-like growth factor 2 receptor;transcript_id=gi|953768341
LBLP01013600.1	BestRefSeq	exon	526780	526967	.	-	.	ID=id255;Parent=rna8;Dbxref=GeneID:3482,Genbank:NM_000876.3,HGNC:HGNC:5467,MIM:147280;Note=The RefSeq transcript has 10 substitutions%2C 2 non-frameshifting indels compared to this genomic sequence;exception=annotated by transcript or proteomic data;gbkey=mRNA;gene=IGF2R;product=insulin-like growth factor 2 receptor;transcript_id=gi|953768341
LBLP01013600.1	BestRefSeq	exon	520256	520442	.	-	.	ID=id256;Parent=rna8;Dbxref=GeneID:3482,Genbank:NM_000876.3,HGNC:HGNC:5467,MIM:147280;Note=The RefSeq transcript has 10 substitutions%2C 2 non-frameshifting indels compared to this genomic sequence;exception=annotated by transcript or proteomic data;gbkey=mRNA;gene=IGF2R;product=insulin-like growth factor 2 receptor;transcript_id=gi|953768341
LBLP01013600.1	BestRefSeq	exon	514269	514421	.	-	.	ID=id257;Parent=rna8;Dbxref=GeneID:3482,Genbank:NM_000876.3,HGNC:HGNC:5467,MIM:147280;Note=The RefSeq transcript has 10 substitutions%2C 2 non-frameshifting indels compared to this genomic sequence;exception=annotated by transcript or proteomic data;gbkey=mRNA;gene=IGF2R;product=insulin-like growth factor 2 receptor;transcript_id=gi|953768341
LBLP01013600.1	BestRefSeq	exon	513125	513194	.	-	.	ID=id258;Parent=rna8;Dbxref=GeneID:3482,Genbank:NM_000876.3,HGNC:HGNC:5467,MIM:147280;Note=The RefSeq transcript has 10 substitutions%2C 2 non-frameshifting indels compared to this genomic sequence;exception=annotated by transcript or proteomic data;gbkey=mRNA;gene=IGF2R;product=insulin-like growth factor 2 receptor;transcript_id=gi|953768341
LBLP01013600.1	BestRefSeq	exon	505439	512266	.	-	.	ID=id259;Parent=rna8;Dbxref=GeneID:3482,Genbank:NM_000876.3,HGNC:HGNC:5467,MIM:147280;Note=The RefSeq transcript has 10 substitutions%2C 2 non-frameshifting indels compared to this genomic sequence;exception=annotated by transcript or proteomic data;gbkey=mRNA;gene=IGF2R;product=insulin-like growth factor 2 receptor;transcript_id=gi|953768341
LBLP01013600.1	Curated Genomic	gene	510392	647761	.	-	.	ID=gene9;Dbxref=GeneID:3482,HGNC:HGNC:5467,MIM:147280;Name=IGF2R;description=insulin-like growth factor 2 receptor;gbkey=Gene;gene=IGF2R;gene_synonym=CD222,CIMPR,M6P-R,M6P/IGF2R,MPR 300,MPR1,MPRI
LBLP01013600.1	Curated Genomic	mRNA	510392	647761	.	-	.	ID=rna9;Parent=gene9;Dbxref=GeneID:3482,Genbank:NM_000876.2,HGNC:HGNC:5467,MIM:147280;Name=gi|119964725;Note=The RefSeq transcript has 1 non-frameshifting indel compared to this genomic sequence;exception=annotated by transcript or proteomic data;gbkey=mRNA;gene=IGF2R;product=insulin-like growth factor 2 receptor;transcript_id=gi|119964725
LBLP01013600.1	Curated Genomic	exon	647465	647761	.	-	.	ID=id260;Parent=rna9;Dbxref=GeneID:3482,Genbank:NM_000876.2,HGNC:HGNC:5467,MIM:147280;Note=The RefSeq transcript has 1 non-frameshifting indel compared to this genomic sequence;exception=annotated by transcript or proteomic data;gbkey=mRNA;gene=IGF2R;product=insulin-like growth factor 2 receptor;transcript_id=gi|119964725
LBLP01013600.1	Curated Genomic	exon	625538	625677	.	-	.	ID=id261;Parent=rna9;Dbxref=GeneID:3482,Genbank:NM_000876.2,HGNC:HGNC:5467,MIM:147280;Note=The RefSeq transcript has 1 non-frameshifting indel compared to this genomic sequence;exception=annotated by transcript or proteomic data;gbkey=mRNA;gene=IGF2R;product=insulin-like growth factor 2 receptor;transcript_id=gi|119964725
LBLP01013600.1	Curated Genomic	exon	607724	607848	.	-	.	ID=id262;Parent=rna9;Dbxref=GeneID:3482,Genbank:NM_000876.2,HGNC:HGNC:5467,MIM:147280;Note=The RefSeq transcript has 1 non-frameshifting indel compared to this genomic sequence;exception=annotated by transcript or proteomic data;gbkey=mRNA;gene=IGF2R;product=insulin-like growth factor 2 receptor;transcript_id=gi|119964725
LBLP01013600.1	Curated Genomic	exon	606073	606171	.	-	.	ID=id263;Parent=rna9;Dbxref=GeneID:3482,Genbank:NM_000876.2,HGNC:HGNC:5467,MIM:147280;Note=The RefSeq transcript has 1 non-frameshifting indel compared to this genomic sequence;exception=annotated by transcript or proteomic data;gbkey=mRNA;gene=IGF2R;product=insulin-like growth factor 2 receptor;transcript_id=gi|119964725
LBLP01013600.1	Curated Genomic	exon	592152	592284	.	-	.	ID=id264;Parent=rna9;Dbxref=GeneID:3482,Genbank:NM_000876.2,HGNC:HGNC:5467,MIM:147280;Note=The RefSeq transcript has 1 non-frameshifting indel compared to this genomic sequence;exception=annotated by transcript or proteomic data;gbkey=mRNA;gene=IGF2R;product=insulin-like growth factor 2 receptor;transcript_id=gi|119964725
LBLP01013600.1	Curated Genomic	exon	589542	589671	.	-	.	ID=id265;Parent=rna9;Dbxref=GeneID:3482,Genbank:NM_000876.2,HGNC:HGNC:5467,MIM:147280;Note=The RefSeq transcript has 1 non-frameshifting indel compared to this genomic sequence;exception=annotated by transcript or proteomic data;gbkey=mRNA;gene=IGF2R;product=insulin-like growth factor 2 receptor;transcript_id=gi|119964725
LBLP01013600.1	Curated Genomic	exon	587201	587306	.	-	.	ID=id266;Parent=rna9;Dbxref=GeneID:3482,Genbank:NM_000876.2,HGNC:HGNC:5467,MIM:147280;Note=The RefSeq transcript has 1 non-frameshifting indel compared to this genomic sequence;exception=annotated by transcript or proteomic data;gbkey=mRNA;gene=IGF2R;product=insulin-like growth factor 2 receptor;transcript_id=gi|119964725
LBLP01013600.1	Curated Genomic	exon	584143	584305	.	-	.	ID=id267;Parent=rna9;Dbxref=GeneID:3482,Genbank:NM_000876.2,HGNC:HGNC:5467,MIM:147280;Note=The RefSeq transcript has 1 non-frameshifting indel compared to this genomic sequence;exception=annotated by transcript or proteomic data;gbkey=mRNA;gene=IGF2R;product=insulin-like growth factor 2 receptor;transcript_id=gi|119964725
LBLP01013600.1	Curated Genomic	exon	583749	583914	.	-	.	ID=id268;Parent=rna9;Dbxref=GeneID:3482,Genbank:NM_000876.2,HGNC:HGNC:5467,MIM:147280;Note=The RefSeq transcript has 1 non-frameshifting indel compared to this genomic sequence;exception=annotated by transcript or proteomic data;gbkey=mRNA;gene=IGF2R;product=insulin-like growth factor 2 receptor;transcript_id=gi|119964725
LBLP01013600.1	Curated Genomic	exon	582334	582437	.	-	.	ID=id269;Parent=rna9;Dbxref=GeneID:3482,Genbank:NM_000876.2,HGNC:HGNC:5467,MIM:147280;Note=The RefSeq transcript has 1 non-frameshifting indel compared to this genomic sequence;exception=annotated by transcript or proteomic data;gbkey=mRNA;gene=IGF2R;product=insulin-like growth factor 2 receptor;transcript_id=gi|119964725
LBLP01013600.1	Curated Genomic	exon	576132	576296	.	-	.	ID=id270;Parent=rna9;Dbxref=GeneID:3482,Genbank:NM_000876.2,HGNC:HGNC:5467,MIM:147280;Note=The RefSeq transcript has 1 non-frameshifting indel compared to this genomic sequence;exception=annotated by transcript or proteomic data;gbkey=mRNA;gene=IGF2R;product=insulin-like growth factor 2 receptor;transcript_id=gi|119964725
LBLP01013600.1	Curated Genomic	exon	573570	573710	.	-	.	ID=id271;Parent=rna9;Dbxref=GeneID:3482,Genbank:NM_000876.2,HGNC:HGNC:5467,MIM:147280;Note=The RefSeq transcript has 1 non-frameshifting indel compared to this genomic sequence;exception=annotated by transcript or proteomic data;gbkey=mRNA;gene=IGF2R;product=insulin-like growth factor 2 receptor;transcript_id=gi|119964725
LBLP01013600.1	Curated Genomic	exon	572205	572348	.	-	.	ID=id272;Parent=rna9;Dbxref=GeneID:3482,Genbank:NM_000876.2,HGNC:HGNC:5467,MIM:147280;Note=The RefSeq transcript has 1 non-frameshifting indel compared to this genomic sequence;exception=annotated by transcript or proteomic data;gbkey=mRNA;gene=IGF2R;product=insulin-like growth factor 2 receptor;transcript_id=gi|119964725
LBLP01013600.1	Curated Genomic	exon	570980	571117	.	-	.	ID=id273;Parent=rna9;Dbxref=GeneID:3482,Genbank:NM_000876.2,HGNC:HGNC:5467,MIM:147280;Note=The RefSeq transcript has 1 non-frameshifting indel compared to this genomic sequence;exception=annotated by transcript or proteomic data;gbkey=mRNA;gene=IGF2R;product=insulin-like growth factor 2 receptor;transcript_id=gi|119964725
LBLP01013600.1	Curated Genomic	exon	570217	570364	.	-	.	ID=id274;Parent=rna9;Dbxref=GeneID:3482,Genbank:NM_000876.2,HGNC:HGNC:5467,MIM:147280;Note=The RefSeq transcript has 1 non-frameshifting indel compared to this genomic sequence;exception=annotated by transcript or proteomic data;gbkey=mRNA;gene=IGF2R;product=insulin-like growth factor 2 receptor;transcript_id=gi|119964725
LBLP01013600.1	Curated Genomic	exon	569526	569703	.	-	.	ID=id275;Parent=rna9;Dbxref=GeneID:3482,Genbank:NM_000876.2,HGNC:HGNC:5467,MIM:147280;Note=The RefSeq transcript has 1 non-frameshifting indel compared to this genomic sequence;exception=annotated by transcript or proteomic data;gbkey=mRNA;gene=IGF2R;product=insulin-like growth factor 2 receptor;transcript_id=gi|119964725
LBLP01013600.1	Curated Genomic	exon	568955	569070	.	-	.	ID=id276;Parent=rna9;Dbxref=GeneID:3482,Genbank:NM_000876.2,HGNC:HGNC:5467,MIM:147280;Note=The RefSeq transcript has 1 non-frameshifting indel compared to this genomic sequence;exception=annotated by transcript or proteomic data;gbkey=mRNA;gene=IGF2R;product=insulin-like growth factor 2 receptor;transcript_id=gi|119964725
LBLP01013600.1	Curated Genomic	exon	568319	568487	.	-	.	ID=id277;Parent=rna9;Dbxref=GeneID:3482,Genbank:NM_000876.2,HGNC:HGNC:5467,MIM:147280;Note=The RefSeq transcript has 1 non-frameshifting indel compared to this genomic sequence;exception=annotated by transcript or proteomic data;gbkey=mRNA;gene=IGF2R;product=insulin-like growth factor 2 receptor;transcript_id=gi|119964725
LBLP01013600.1	Curated Genomic	exon	566210	566389	.	-	.	ID=id278;Parent=rna9;Dbxref=GeneID:3482,Genbank:NM_000876.2,HGNC:HGNC:5467,MIM:147280;Note=The RefSeq transcript has 1 non-frameshifting indel compared to this genomic sequence;exception=annotated by transcript or proteomic data;gbkey=mRNA;gene=IGF2R;product=insulin-like growth factor 2 receptor;transcript_id=gi|119964725
LBLP01013600.1	Curated Genomic	exon	560337	560438	.	-	.	ID=id279;Parent=rna9;Dbxref=GeneID:3482,Genbank:NM_000876.2,HGNC:HGNC:5467,MIM:147280;Note=The RefSeq transcript has 1 non-frameshifting indel compared to this genomic sequence;exception=annotated by transcript or proteomic data;gbkey=mRNA;gene=IGF2R;product=insulin-like growth factor 2 receptor;transcript_id=gi|119964725
LBLP01013600.1	Curated Genomic	exon	558738	558839	.	-	.	ID=id280;Parent=rna9;Dbxref=GeneID:3482,Genbank:NM_000876.2,HGNC:HGNC:5467,MIM:147280;Note=The RefSeq transcript has 1 non-frameshifting indel compared to this genomic sequence;exception=annotated by transcript or proteomic data;gbkey=mRNA;gene=IGF2R;product=insulin-like growth factor 2 receptor;transcript_id=gi|119964725
LBLP01013600.1	Curated Genomic	exon	557764	557956	.	-	.	ID=id281;Parent=rna9;Dbxref=GeneID:3482,Genbank:NM_000876.2,HGNC:HGNC:5467,MIM:147280;Note=The RefSeq transcript has 1 non-frameshifting indel compared to this genomic sequence;exception=annotated by transcript or proteomic data;gbkey=mRNA;gene=IGF2R;product=insulin-like growth factor 2 receptor;transcript_id=gi|119964725
LBLP01013600.1	Curated Genomic	exon	556145	556315	.	-	.	ID=id282;Parent=rna9;Dbxref=GeneID:3482,Genbank:NM_000876.2,HGNC:HGNC:5467,MIM:147280;Note=The RefSeq transcript has 1 non-frameshifting indel compared to this genomic sequence;exception=annotated by transcript or proteomic data;gbkey=mRNA;gene=IGF2R;product=insulin-like growth factor 2 receptor;transcript_id=gi|119964725
LBLP01013600.1	Curated Genomic	exon	555216	555359	.	-	.	ID=id283;Parent=rna9;Dbxref=GeneID:3482,Genbank:NM_000876.2,HGNC:HGNC:5467,MIM:147280;Note=The RefSeq transcript has 1 non-frameshifting indel compared to this genomic sequence;exception=annotated by transcript or proteomic data;gbkey=mRNA;gene=IGF2R;product=insulin-like growth factor 2 receptor;transcript_id=gi|119964725
LBLP01013600.1	Curated Genomic	exon	554934	555109	.	-	.	ID=id284;Parent=rna9;Dbxref=GeneID:3482,Genbank:NM_000876.2,HGNC:HGNC:5467,MIM:147280;Note=The RefSeq transcript has 1 non-frameshifting indel compared to this genomic sequence;exception=annotated by transcript or proteomic data;gbkey=mRNA;gene=IGF2R;product=insulin-like growth factor 2 receptor;transcript_id=gi|119964725
LBLP01013600.1	Curated Genomic	exon	554240	554327	.	-	.	ID=id285;Parent=rna9;Dbxref=GeneID:3482,Genbank:NM_000876.2,HGNC:HGNC:5467,MIM:147280;Note=The RefSeq transcript has 1 non-frameshifting indel compared to this genomic sequence;exception=annotated by transcript or proteomic data;gbkey=mRNA;gene=IGF2R;product=insulin-like growth factor 2 receptor;transcript_id=gi|119964725
LBLP01013600.1	Curated Genomic	exon	553230	553445	.	-	.	ID=id286;Parent=rna9;Dbxref=GeneID:3482,Genbank:NM_000876.2,HGNC:HGNC:5467,MIM:147280;Note=The RefSeq transcript has 1 non-frameshifting indel compared to this genomic sequence;exception=annotated by transcript or proteomic data;gbkey=mRNA;gene=IGF2R;product=insulin-like growth factor 2 receptor;transcript_id=gi|119964725
LBLP01013600.1	Curated Genomic	exon	552329	552459	.	-	.	ID=id287;Parent=rna9;Dbxref=GeneID:3482,Genbank:NM_000876.2,HGNC:HGNC:5467,MIM:147280;Note=The RefSeq transcript has 1 non-frameshifting indel compared to this genomic sequence;exception=annotated by transcript or proteomic data;gbkey=mRNA;gene=IGF2R;product=insulin-like growth factor 2 receptor;transcript_id=gi|119964725
LBLP01013600.1	Curated Genomic	exon	551959	552056	.	-	.	ID=id288;Parent=rna9;Dbxref=GeneID:3482,Genbank:NM_000876.2,HGNC:HGNC:5467,MIM:147280;Note=The RefSeq transcript has 1 non-frameshifting indel compared to this genomic sequence;exception=annotated by transcript or proteomic data;gbkey=mRNA;gene=IGF2R;product=insulin-like growth factor 2 receptor;transcript_id=gi|119964725
LBLP01013600.1	Curated Genomic	exon	548497	548633	.	-	.	ID=id289;Parent=rna9;Dbxref=GeneID:3482,Genbank:NM_000876.2,HGNC:HGNC:5467,MIM:147280;Note=The RefSeq transcript has 1 non-frameshifting indel compared to this genomic sequence;exception=annotated by transcript or proteomic data;gbkey=mRNA;gene=IGF2R;product=insulin-like growth factor 2 receptor;transcript_id=gi|119964725
LBLP01013600.1	Curated Genomic	exon	546824	547014	.	-	.	ID=id290;Parent=rna9;Dbxref=GeneID:3482,Genbank:NM_000876.2,HGNC:HGNC:5467,MIM:147280;Note=The RefSeq transcript has 1 non-frameshifting indel compared to this genomic sequence;exception=annotated by transcript or proteomic data;gbkey=mRNA;gene=IGF2R;product=insulin-like growth factor 2 receptor;transcript_id=gi|119964725
LBLP01013600.1	Curated Genomic	exon	544845	544971	.	-	.	ID=id291;Parent=rna9;Dbxref=GeneID:3482,Genbank:NM_000876.2,HGNC:HGNC:5467,MIM:147280;Note=The RefSeq transcript has 1 non-frameshifting indel compared to this genomic sequence;exception=annotated by transcript or proteomic data;gbkey=mRNA;gene=IGF2R;product=insulin-like growth factor 2 receptor;transcript_id=gi|119964725
LBLP01013600.1	Curated Genomic	exon	543997	544116	.	-	.	ID=id292;Parent=rna9;Dbxref=GeneID:3482,Genbank:NM_000876.2,HGNC:HGNC:5467,MIM:147280;Note=The RefSeq transcript has 1 non-frameshifting indel compared to this genomic sequence;exception=annotated by transcript or proteomic data;gbkey=mRNA;gene=IGF2R;product=insulin-like growth factor 2 receptor;transcript_id=gi|119964725
LBLP01013600.1	Curated Genomic	exon	543412	543668	.	-	.	ID=id293;Parent=rna9;Dbxref=GeneID:3482,Genbank:NM_000876.2,HGNC:HGNC:5467,MIM:147280;Note=The RefSeq transcript has 1 non-frameshifting indel compared to this genomic sequence;exception=annotated by transcript or proteomic data;gbkey=mRNA;gene=IGF2R;product=insulin-like growth factor 2 receptor;transcript_id=gi|119964725
LBLP01013600.1	Curated Genomic	exon	542906	543124	.	-	.	ID=id294;Parent=rna9;Dbxref=GeneID:3482,Genbank:NM_000876.2,HGNC:HGNC:5467,MIM:147280;Note=The RefSeq transcript has 1 non-frameshifting indel compared to this genomic sequence;exception=annotated by transcript or proteomic data;gbkey=mRNA;gene=IGF2R;product=insulin-like growth factor 2 receptor;transcript_id=gi|119964725
LBLP01013600.1	Curated Genomic	exon	540885	541034	.	-	.	ID=id295;Parent=rna9;Dbxref=GeneID:3482,Genbank:NM_000876.2,HGNC:HGNC:5467,MIM:147280;Note=The RefSeq transcript has 1 non-frameshifting indel compared to this genomic sequence;exception=annotated by transcript or proteomic data;gbkey=mRNA;gene=IGF2R;product=insulin-like growth factor 2 receptor;transcript_id=gi|119964725
LBLP01013600.1	Curated Genomic	exon	538519	538680	.	-	.	ID=id296;Parent=rna9;Dbxref=GeneID:3482,Genbank:NM_000876.2,HGNC:HGNC:5467,MIM:147280;Note=The RefSeq transcript has 1 non-frameshifting indel compared to this genomic sequence;exception=annotated by transcript or proteomic data;gbkey=mRNA;gene=IGF2R;product=insulin-like growth factor 2 receptor;transcript_id=gi|119964725
LBLP01013600.1	Curated Genomic	exon	537094	537301	.	-	.	ID=id297;Parent=rna9;Dbxref=GeneID:3482,Genbank:NM_000876.2,HGNC:HGNC:5467,MIM:147280;Note=The RefSeq transcript has 1 non-frameshifting indel compared to this genomic sequence;exception=annotated by transcript or proteomic data;gbkey=mRNA;gene=IGF2R;product=insulin-like growth factor 2 receptor;transcript_id=gi|119964725
LBLP01013600.1	Curated Genomic	exon	536606	536752	.	-	.	ID=id298;Parent=rna9;Dbxref=GeneID:3482,Genbank:NM_000876.2,HGNC:HGNC:5467,MIM:147280;Note=The RefSeq transcript has 1 non-frameshifting indel compared to this genomic sequence;exception=annotated by transcript or proteomic data;gbkey=mRNA;gene=IGF2R;product=insulin-like growth factor 2 receptor;transcript_id=gi|119964725
LBLP01013600.1	Curated Genomic	exon	532699	532933	.	-	.	ID=id299;Parent=rna9;Dbxref=GeneID:3482,Genbank:NM_000876.2,HGNC:HGNC:5467,MIM:147280;Note=The RefSeq transcript has 1 non-frameshifting indel compared to this genomic sequence;exception=annotated by transcript or proteomic data;gbkey=mRNA;gene=IGF2R;product=insulin-like growth factor 2 receptor;transcript_id=gi|119964725
LBLP01013600.1	Curated Genomic	exon	531752	531888	.	-	.	ID=id300;Parent=rna9;Dbxref=GeneID:3482,Genbank:NM_000876.2,HGNC:HGNC:5467,MIM:147280;Note=The RefSeq transcript has 1 non-frameshifting indel compared to this genomic sequence;exception=annotated by transcript or proteomic data;gbkey=mRNA;gene=IGF2R;product=insulin-like growth factor 2 receptor;transcript_id=gi|119964725
LBLP01013600.1	Curated Genomic	exon	528736	528850	.	-	.	ID=id301;Parent=rna9;Dbxref=GeneID:3482,Genbank:NM_000876.2,HGNC:HGNC:5467,MIM:147280;Note=The RefSeq transcript has 1 non-frameshifting indel compared to this genomic sequence;exception=annotated by transcript or proteomic data;gbkey=mRNA;gene=IGF2R;product=insulin-like growth factor 2 receptor;transcript_id=gi|119964725
LBLP01013600.1	Curated Genomic	exon	527630	527776	.	-	.	ID=id302;Parent=rna9;Dbxref=GeneID:3482,Genbank:NM_000876.2,HGNC:HGNC:5467,MIM:147280;Note=The RefSeq transcript has 1 non-frameshifting indel compared to this genomic sequence;exception=annotated by transcript or proteomic data;gbkey=mRNA;gene=IGF2R;product=insulin-like growth factor 2 receptor;transcript_id=gi|119964725
LBLP01013600.1	Curated Genomic	exon	526780	526967	.	-	.	ID=id303;Parent=rna9;Dbxref=GeneID:3482,Genbank:NM_000876.2,HGNC:HGNC:5467,MIM:147280;Note=The RefSeq transcript has 1 non-frameshifting indel compared to this genomic sequence;exception=annotated by transcript or proteomic data;gbkey=mRNA;gene=IGF2R;product=insulin-like growth factor 2 receptor;transcript_id=gi|119964725
LBLP01013600.1	Curated Genomic	exon	520256	520442	.	-	.	ID=id304;Parent=rna9;Dbxref=GeneID:3482,Genbank:NM_000876.2,HGNC:HGNC:5467,MIM:147280;Note=The RefSeq transcript has 1 non-frameshifting indel compared to this genomic sequence;exception=annotated by transcript or proteomic data;gbkey=mRNA;gene=IGF2R;product=insulin-like growth factor 2 receptor;transcript_id=gi|119964725
LBLP01013600.1	Curated Genomic	exon	514269	514421	.	-	.	ID=id305;Parent=rna9;Dbxref=GeneID:3482,Genbank:NM_000876.2,HGNC:HGNC:5467,MIM:147280;Note=The RefSeq transcript has 1 non-frameshifting indel compared to this genomic sequence;exception=annotated by transcript or proteomic data;gbkey=mRNA;gene=IGF2R;product=insulin-like growth factor 2 receptor;transcript_id=gi|119964725
LBLP01013600.1	Curated Genomic	exon	513125	513194	.	-	.	ID=id306;Parent=rna9;Dbxref=GeneID:3482,Genbank:NM_000876.2,HGNC:HGNC:5467,MIM:147280;Note=The RefSeq transcript has 1 non-frameshifting indel compared to this genomic sequence;exception=annotated by transcript or proteomic data;gbkey=mRNA;gene=IGF2R;product=insulin-like growth factor 2 receptor;transcript_id=gi|119964725
LBLP01013600.1	Curated Genomic	exon	510392	512266	.	-	.	ID=id307;Parent=rna9;Dbxref=GeneID:3482,Genbank:NM_000876.2,HGNC:HGNC:5467,MIM:147280;Note=The RefSeq transcript has 1 non-frameshifting indel compared to this genomic sequence;exception=annotated by transcript or proteomic data;gbkey=mRNA;gene=IGF2R;product=insulin-like growth factor 2 receptor;transcript_id=gi|119964725
LBLP01013600.1	Curated Genomic	CDS	647465	647613	.	-	0	ID=cds8;Parent=rna9;Dbxref=GeneID:3482,Genbank:NP_000867.2,HGNC:HGNC:5467,MIM:147280;Name=NP_000867.2;gbkey=CDS;gene=IGF2R;product=cation-independent mannose-6-phosphate receptor precursor;protein_id=NP_000867.2
LBLP01013600.1	Curated Genomic	CDS	625538	625677	.	-	1	ID=cds8;Parent=rna9;Dbxref=GeneID:3482,Genbank:NP_000867.2,HGNC:HGNC:5467,MIM:147280;Name=NP_000867.2;gbkey=CDS;gene=IGF2R;product=cation-independent mannose-6-phosphate receptor precursor;protein_id=NP_000867.2
LBLP01013600.1	Curated Genomic	CDS	607724	607848	.	-	2	ID=cds8;Parent=rna9;Dbxref=GeneID:3482,Genbank:NP_000867.2,HGNC:HGNC:5467,MIM:147280;Name=NP_000867.2;gbkey=CDS;gene=IGF2R;product=cation-independent mannose-6-phosphate receptor precursor;protein_id=NP_000867.2
LBLP01013600.1	Curated Genomic	CDS	606073	606171	.	-	0	ID=cds8;Parent=rna9;Dbxref=GeneID:3482,Genbank:NP_000867.2,HGNC:HGNC:5467,MIM:147280;Name=NP_000867.2;gbkey=CDS;gene=IGF2R;product=cation-independent mannose-6-phosphate receptor precursor;protein_id=NP_000867.2
LBLP01013600.1	Curated Genomic	CDS	592152	592284	.	-	0	ID=cds8;Parent=rna9;Dbxref=GeneID:3482,Genbank:NP_000867.2,HGNC:HGNC:5467,MIM:147280;Name=NP_000867.2;gbkey=CDS;gene=IGF2R;product=cation-independent mannose-6-phosphate receptor precursor;protein_id=NP_000867.2
LBLP01013600.1	Curated Genomic	CDS	589542	589671	.	-	2	ID=cds8;Parent=rna9;Dbxref=GeneID:3482,Genbank:NP_000867.2,HGNC:HGNC:5467,MIM:147280;Name=NP_000867.2;gbkey=CDS;gene=IGF2R;product=cation-independent mannose-6-phosphate receptor precursor;protein_id=NP_000867.2
LBLP01013600.1	Curated Genomic	CDS	587201	587306	.	-	1	ID=cds8;Parent=rna9;Dbxref=GeneID:3482,Genbank:NP_000867.2,HGNC:HGNC:5467,MIM:147280;Name=NP_000867.2;gbkey=CDS;gene=IGF2R;product=cation-independent mannose-6-phosphate receptor precursor;protein_id=NP_000867.2
LBLP01013600.1	Curated Genomic	CDS	584143	584305	.	-	0	ID=cds8;Parent=rna9;Dbxref=GeneID:3482,Genbank:NP_000867.2,HGNC:HGNC:5467,MIM:147280;Name=NP_000867.2;gbkey=CDS;gene=IGF2R;product=cation-independent mannose-6-phosphate receptor precursor;protein_id=NP_000867.2
LBLP01013600.1	Curated Genomic	CDS	583749	583914	.	-	2	ID=cds8;Parent=rna9;Dbxref=GeneID:3482,Genbank:NP_000867.2,HGNC:HGNC:5467,MIM:147280;Name=NP_000867.2;gbkey=CDS;gene=IGF2R;product=cation-independent mannose-6-phosphate receptor precursor;protein_id=NP_000867.2
LBLP01013600.1	Curated Genomic	CDS	582334	582437	.	-	1	ID=cds8;Parent=rna9;Dbxref=GeneID:3482,Genbank:NP_000867.2,HGNC:HGNC:5467,MIM:147280;Name=NP_000867.2;gbkey=CDS;gene=IGF2R;product=cation-independent mannose-6-phosphate receptor precursor;protein_id=NP_000867.2
LBLP01013600.1	Curated Genomic	CDS	576132	576296	.	-	2	ID=cds8;Parent=rna9;Dbxref=GeneID:3482,Genbank:NP_000867.2,HGNC:HGNC:5467,MIM:147280;Name=NP_000867.2;gbkey=CDS;gene=IGF2R;product=cation-independent mannose-6-phosphate receptor precursor;protein_id=NP_000867.2
LBLP01013600.1	Curated Genomic	CDS	573570	573710	.	-	2	ID=cds8;Parent=rna9;Dbxref=GeneID:3482,Genbank:NP_000867.2,HGNC:HGNC:5467,MIM:147280;Name=NP_000867.2;gbkey=CDS;gene=IGF2R;product=cation-independent mannose-6-phosphate receptor precursor;protein_id=NP_000867.2
LBLP01013600.1	Curated Genomic	CDS	572205	572348	.	-	2	ID=cds8;Parent=rna9;Dbxref=GeneID:3482,Genbank:NP_000867.2,HGNC:HGNC:5467,MIM:147280;Name=NP_000867.2;gbkey=CDS;gene=IGF2R;product=cation-independent mannose-6-phosphate receptor precursor;protein_id=NP_000867.2
LBLP01013600.1	Curated Genomic	CDS	570980	571117	.	-	2	ID=cds8;Parent=rna9;Dbxref=GeneID:3482,Genbank:NP_000867.2,HGNC:HGNC:5467,MIM:147280;Name=NP_000867.2;gbkey=CDS;gene=IGF2R;product=cation-independent mannose-6-phosphate receptor precursor;protein_id=NP_000867.2
LBLP01013600.1	Curated Genomic	CDS	570217	570364	.	-	2	ID=cds8;Parent=rna9;Dbxref=GeneID:3482,Genbank:NP_000867.2,HGNC:HGNC:5467,MIM:147280;Name=NP_000867.2;gbkey=CDS;gene=IGF2R;product=cation-independent mannose-6-phosphate receptor precursor;protein_id=NP_000867.2
LBLP01013600.1	Curated Genomic	CDS	569526	569703	.	-	1	ID=cds8;Parent=rna9;Dbxref=GeneID:3482,Genbank:NP_000867.2,HGNC:HGNC:5467,MIM:147280;Name=NP_000867.2;gbkey=CDS;gene=IGF2R;product=cation-independent mannose-6-phosphate receptor precursor;protein_id=NP_000867.2
LBLP01013600.1	Curated Genomic	CDS	568955	569070	.	-	0	ID=cds8;Parent=rna9;Dbxref=GeneID:3482,Genbank:NP_000867.2,HGNC:HGNC:5467,MIM:147280;Name=NP_000867.2;gbkey=CDS;gene=IGF2R;product=cation-independent mannose-6-phosphate receptor precursor;protein_id=NP_000867.2
LBLP01013600.1	Curated Genomic	CDS	568319	568487	.	-	1	ID=cds8;Parent=rna9;Dbxref=GeneID:3482,Genbank:NP_000867.2,HGNC:HGNC:5467,MIM:147280;Name=NP_000867.2;gbkey=CDS;gene=IGF2R;product=cation-independent mannose-6-phosphate receptor precursor;protein_id=NP_000867.2
LBLP01013600.1	Curated Genomic	CDS	566210	566389	.	-	0	ID=cds8;Parent=rna9;Dbxref=GeneID:3482,Genbank:NP_000867.2,HGNC:HGNC:5467,MIM:147280;Name=NP_000867.2;gbkey=CDS;gene=IGF2R;product=cation-independent mannose-6-phosphate receptor precursor;protein_id=NP_000867.2
LBLP01013600.1	Curated Genomic	CDS	560337	560438	.	-	0	ID=cds8;Parent=rna9;Dbxref=GeneID:3482,Genbank:NP_000867.2,HGNC:HGNC:5467,MIM:147280;Name=NP_000867.2;gbkey=CDS;gene=IGF2R;product=cation-independent mannose-6-phosphate receptor precursor;protein_id=NP_000867.2
LBLP01013600.1	Curated Genomic	CDS	558738	558839	.	-	0	ID=cds8;Parent=rna9;Dbxref=GeneID:3482,Genbank:NP_000867.2,HGNC:HGNC:5467,MIM:147280;Name=NP_000867.2;gbkey=CDS;gene=IGF2R;product=cation-independent mannose-6-phosphate receptor precursor;protein_id=NP_000867.2
LBLP01013600.1	Curated Genomic	CDS	557764	557956	.	-	0	ID=cds8;Parent=rna9;Dbxref=GeneID:3482,Genbank:NP_000867.2,HGNC:HGNC:5467,MIM:147280;Name=NP_000867.2;gbkey=CDS;gene=IGF2R;product=cation-independent mannose-6-phosphate receptor precursor;protein_id=NP_000867.2
LBLP01013600.1	Curated Genomic	CDS	556145	556315	.	-	2	ID=cds8;Parent=rna9;Dbxref=GeneID:3482,Genbank:NP_000867.2,HGNC:HGNC:5467,MIM:147280;Name=NP_000867.2;gbkey=CDS;gene=IGF2R;product=cation-independent mannose-6-phosphate receptor precursor;protein_id=NP_000867.2
LBLP01013600.1	Curated Genomic	CDS	555216	555359	.	-	2	ID=cds8;Parent=rna9;Dbxref=GeneID:3482,Genbank:NP_000867.2,HGNC:HGNC:5467,MIM:147280;Name=NP_000867.2;gbkey=CDS;gene=IGF2R;product=cation-independent mannose-6-phosphate receptor precursor;protein_id=NP_000867.2
LBLP01013600.1	Curated Genomic	CDS	554934	555109	.	-	2	ID=cds8;Parent=rna9;Dbxref=GeneID:3482,Genbank:NP_000867.2,HGNC:HGNC:5467,MIM:147280;Name=NP_000867.2;gbkey=CDS;gene=IGF2R;product=cation-independent mannose-6-phosphate receptor precursor;protein_id=NP_000867.2
LBLP01013600.1	Curated Genomic	CDS	554240	554327	.	-	0	ID=cds8;Parent=rna9;Dbxref=GeneID:3482,Genbank:NP_000867.2,HGNC:HGNC:5467,MIM:147280;Name=NP_000867.2;gbkey=CDS;gene=IGF2R;product=cation-independent mannose-6-phosphate receptor precursor;protein_id=NP_000867.2
LBLP01013600.1	Curated Genomic	CDS	553230	553445	.	-	2	ID=cds8;Parent=rna9;Dbxref=GeneID:3482,Genbank:NP_000867.2,HGNC:HGNC:5467,MIM:147280;Name=NP_000867.2;gbkey=CDS;gene=IGF2R;product=cation-independent mannose-6-phosphate receptor precursor;protein_id=NP_000867.2
LBLP01013600.1	Curated Genomic	CDS	552329	552459	.	-	2	ID=cds8;Parent=rna9;Dbxref=GeneID:3482,Genbank:NP_000867.2,HGNC:HGNC:5467,MIM:147280;Name=NP_000867.2;gbkey=CDS;gene=IGF2R;product=cation-independent mannose-6-phosphate receptor precursor;protein_id=NP_000867.2
LBLP01013600.1	Curated Genomic	CDS	551959	552056	.	-	0	ID=cds8;Parent=rna9;Dbxref=GeneID:3482,Genbank:NP_000867.2,HGNC:HGNC:5467,MIM:147280;Name=NP_000867.2;gbkey=CDS;gene=IGF2R;product=cation-independent mannose-6-phosphate receptor precursor;protein_id=NP_000867.2
LBLP01013600.1	Curated Genomic	CDS	548497	548633	.	-	1	ID=cds8;Parent=rna9;Dbxref=GeneID:3482,Genbank:NP_000867.2,HGNC:HGNC:5467,MIM:147280;Name=NP_000867.2;gbkey=CDS;gene=IGF2R;product=cation-independent mannose-6-phosphate receptor precursor;protein_id=NP_000867.2
LBLP01013600.1	Curated Genomic	CDS	546824	547014	.	-	2	ID=cds8;Parent=rna9;Dbxref=GeneID:3482,Genbank:NP_000867.2,HGNC:HGNC:5467,MIM:147280;Name=NP_000867.2;gbkey=CDS;gene=IGF2R;product=cation-independent mannose-6-phosphate receptor precursor;protein_id=NP_000867.2
LBLP01013600.1	Curated Genomic	CDS	544845	544971	.	-	0	ID=cds8;Parent=rna9;Dbxref=GeneID:3482,Genbank:NP_000867.2,HGNC:HGNC:5467,MIM:147280;Name=NP_000867.2;gbkey=CDS;gene=IGF2R;product=cation-independent mannose-6-phosphate receptor precursor;protein_id=NP_000867.2
LBLP01013600.1	Curated Genomic	CDS	543997	544116	.	-	2	ID=cds8;Parent=rna9;Dbxref=GeneID:3482,Genbank:NP_000867.2,HGNC:HGNC:5467,MIM:147280;Name=NP_000867.2;gbkey=CDS;gene=IGF2R;product=cation-independent mannose-6-phosphate receptor precursor;protein_id=NP_000867.2
LBLP01013600.1	Curated Genomic	CDS	543412	543668	.	-	2	ID=cds8;Parent=rna9;Dbxref=GeneID:3482,Genbank:NP_000867.2,HGNC:HGNC:5467,MIM:147280;Name=NP_000867.2;gbkey=CDS;gene=IGF2R;product=cation-independent mannose-6-phosphate receptor precursor;protein_id=NP_000867.2
LBLP01013600.1	Curated Genomic	CDS	542906	543124	.	-	0	ID=cds8;Parent=rna9;Dbxref=GeneID:3482,Genbank:NP_000867.2,HGNC:HGNC:5467,MIM:147280;Name=NP_000867.2;gbkey=CDS;gene=IGF2R;product=cation-independent mannose-6-phosphate receptor precursor;protein_id=NP_000867.2
LBLP01013600.1	Curated Genomic	CDS	540885	541034	.	-	0	ID=cds8;Parent=rna9;Dbxref=GeneID:3482,Genbank:NP_000867.2,HGNC:HGNC:5467,MIM:147280;Name=NP_000867.2;gbkey=CDS;gene=IGF2R;product=cation-independent mannose-6-phosphate receptor precursor;protein_id=NP_000867.2
LBLP01013600.1	Curated Genomic	CDS	538519	538680	.	-	0	ID=cds8;Parent=rna9;Dbxref=GeneID:3482,Genbank:NP_000867.2,HGNC:HGNC:5467,MIM:147280;Name=NP_000867.2;gbkey=CDS;gene=IGF2R;product=cation-independent mannose-6-phosphate receptor precursor;protein_id=NP_000867.2
LBLP01013600.1	Curated Genomic	CDS	537094	537301	.	-	0	ID=cds8;Parent=rna9;Dbxref=GeneID:3482,Genbank:NP_000867.2,HGNC:HGNC:5467,MIM:147280;Name=NP_000867.2;gbkey=CDS;gene=IGF2R;product=cation-independent mannose-6-phosphate receptor precursor;protein_id=NP_000867.2
LBLP01013600.1	Curated Genomic	CDS	536606	536752	.	-	2	ID=cds8;Parent=rna9;Dbxref=GeneID:3482,Genbank:NP_000867.2,HGNC:HGNC:5467,MIM:147280;Name=NP_000867.2;gbkey=CDS;gene=IGF2R;product=cation-independent mannose-6-phosphate receptor precursor;protein_id=NP_000867.2
LBLP01013600.1	Curated Genomic	CDS	532699	532933	.	-	2	ID=cds8;Parent=rna9;Dbxref=GeneID:3482,Genbank:NP_000867.2,HGNC:HGNC:5467,MIM:147280;Name=NP_000867.2;gbkey=CDS;gene=IGF2R;product=cation-independent mannose-6-phosphate receptor precursor;protein_id=NP_000867.2
LBLP01013600.1	Curated Genomic	CDS	531752	531888	.	-	1	ID=cds8;Parent=rna9;Dbxref=GeneID:3482,Genbank:NP_000867.2,HGNC:HGNC:5467,MIM:147280;Name=NP_000867.2;gbkey=CDS;gene=IGF2R;product=cation-independent mannose-6-phosphate receptor precursor;protein_id=NP_000867.2
LBLP01013600.1	Curated Genomic	CDS	528736	528850	.	-	2	ID=cds8;Parent=rna9;Dbxref=GeneID:3482,Genbank:NP_000867.2,HGNC:HGNC:5467,MIM:147280;Name=NP_000867.2;gbkey=CDS;gene=IGF2R;product=cation-independent mannose-6-phosphate receptor precursor;protein_id=NP_000867.2
LBLP01013600.1	Curated Genomic	CDS	527630	527776	.	-	1	ID=cds8;Parent=rna9;Dbxref=GeneID:3482,Genbank:NP_000867.2,HGNC:HGNC:5467,MIM:147280;Name=NP_000867.2;gbkey=CDS;gene=IGF2R;product=cation-independent mannose-6-phosphate receptor precursor;protein_id=NP_000867.2
LBLP01013600.1	Curated Genomic	CDS	526780	526967	.	-	1	ID=cds8;Parent=rna9;Dbxref=GeneID:3482,Genbank:NP_000867.2,HGNC:HGNC:5467,MIM:147280;Name=NP_000867.2;gbkey=CDS;gene=IGF2R;product=cation-independent mannose-6-phosphate receptor precursor;protein_id=NP_000867.2
LBLP01013600.1	Curated Genomic	CDS	520256	520442	.	-	2	ID=cds8;Parent=rna9;Dbxref=GeneID:3482,Genbank:NP_000867.2,HGNC:HGNC:5467,MIM:147280;Name=NP_000867.2;gbkey=CDS;gene=IGF2R;product=cation-independent mannose-6-phosphate receptor precursor;protein_id=NP_000867.2
LBLP01013600.1	Curated Genomic	CDS	514269	514421	.	-	1	ID=cds8;Parent=rna9;Dbxref=GeneID:3482,Genbank:NP_000867.2,HGNC:HGNC:5467,MIM:147280;Name=NP_000867.2;gbkey=CDS;gene=IGF2R;product=cation-independent mannose-6-phosphate receptor precursor;protein_id=NP_000867.2
LBLP01013600.1	Curated Genomic	CDS	513125	513194	.	-	1	ID=cds8;Parent=rna9;Dbxref=GeneID:3482,Genbank:NP_000867.2,HGNC:HGNC:5467,MIM:147280;Name=NP_000867.2;gbkey=CDS;gene=IGF2R;product=cation-independent mannose-6-phosphate receptor precursor;protein_id=NP_000867.2
LBLP01013600.1	Curated Genomic	CDS	511856	512266	.	-	0	ID=cds8;Parent=rna9;Dbxref=GeneID:3482,Genbank:NP_000867.2,HGNC:HGNC:5467,MIM:147280;Name=NP_000867.2;gbkey=CDS;gene=IGF2R;product=cation-independent mannose-6-phosphate receptor precursor;protein_id=NP_000867.2
LBLP01013600.1	BestRefSeq	CDS	647465	647613	.	-	0	ID=cds9;Parent=rna9;Dbxref=GeneID:3482,Genbank:NP_000867.2,HGNC:HGNC:5467,MIM:147280;Name=NP_000867.2;gbkey=CDS;gene=IGF2R;product=cation-independent mannose-6-phosphate receptor precursor;protein_id=NP_000867.2
LBLP01013600.1	BestRefSeq	CDS	625538	625677	.	-	1	ID=cds9;Parent=rna9;Dbxref=GeneID:3482,Genbank:NP_000867.2,HGNC:HGNC:5467,MIM:147280;Name=NP_000867.2;gbkey=CDS;gene=IGF2R;product=cation-independent mannose-6-phosphate receptor precursor;protein_id=NP_000867.2
LBLP01013600.1	BestRefSeq	CDS	607724	607848	.	-	2	ID=cds9;Parent=rna9;Dbxref=GeneID:3482,Genbank:NP_000867.2,HGNC:HGNC:5467,MIM:147280;Name=NP_000867.2;gbkey=CDS;gene=IGF2R;product=cation-independent mannose-6-phosphate receptor precursor;protein_id=NP_000867.2
LBLP01013600.1	BestRefSeq	CDS	606073	606171	.	-	0	ID=cds9;Parent=rna9;Dbxref=GeneID:3482,Genbank:NP_000867.2,HGNC:HGNC:5467,MIM:147280;Name=NP_000867.2;gbkey=CDS;gene=IGF2R;product=cation-independent mannose-6-phosphate receptor precursor;protein_id=NP_000867.2
LBLP01013600.1	BestRefSeq	CDS	592152	592284	.	-	0	ID=cds9;Parent=rna9;Dbxref=GeneID:3482,Genbank:NP_000867.2,HGNC:HGNC:5467,MIM:147280;Name=NP_000867.2;gbkey=CDS;gene=IGF2R;product=cation-independent mannose-6-phosphate receptor precursor;protein_id=NP_000867.2
LBLP01013600.1	BestRefSeq	CDS	589542	589671	.	-	2	ID=cds9;Parent=rna9;Dbxref=GeneID:3482,Genbank:NP_000867.2,HGNC:HGNC:5467,MIM:147280;Name=NP_000867.2;gbkey=CDS;gene=IGF2R;product=cation-independent mannose-6-phosphate receptor precursor;protein_id=NP_000867.2
LBLP01013600.1	BestRefSeq	CDS	587201	587306	.	-	1	ID=cds9;Parent=rna9;Dbxref=GeneID:3482,Genbank:NP_000867.2,HGNC:HGNC:5467,MIM:147280;Name=NP_000867.2;gbkey=CDS;gene=IGF2R;product=cation-independent mannose-6-phosphate receptor precursor;protein_id=NP_000867.2
LBLP01013600.1	BestRefSeq	CDS	584143	584305	.	-	0	ID=cds9;Parent=rna9;Dbxref=GeneID:3482,Genbank:NP_000867.2,HGNC:HGNC:5467,MIM:147280;Name=NP_000867.2;gbkey=CDS;gene=IGF2R;product=cation-independent mannose-6-phosphate receptor precursor;protein_id=NP_000867.2
LBLP01013600.1	BestRefSeq	CDS	583749	583914	.	-	2	ID=cds9;Parent=rna9;Dbxref=GeneID:3482,Genbank:NP_000867.2,HGNC:HGNC:5467,MIM:147280;Name=NP_000867.2;gbkey=CDS;gene=IGF2R;product=cation-independent mannose-6-phosphate receptor precursor;protein_id=NP_000867.2
LBLP01013600.1	BestRefSeq	CDS	582334	582437	.	-	1	ID=cds9;Parent=rna9;Dbxref=GeneID:3482,Genbank:NP_000867.2,HGNC:HGNC:5467,MIM:147280;Name=NP_000867.2;gbkey=CDS;gene=IGF2R;product=cation-independent mannose-6-phosphate receptor precursor;protein_id=NP_000867.2
LBLP01013600.1	BestRefSeq	CDS	576132	576296	.	-	2	ID=cds9;Parent=rna9;Dbxref=GeneID:3482,Genbank:NP_000867.2,HGNC:HGNC:5467,MIM:147280;Name=NP_000867.2;gbkey=CDS;gene=IGF2R;product=cation-independent mannose-6-phosphate receptor precursor;protein_id=NP_000867.2
LBLP01013600.1	BestRefSeq	CDS	573570	573710	.	-	2	ID=cds9;Parent=rna9;Dbxref=GeneID:3482,Genbank:NP_000867.2,HGNC:HGNC:5467,MIM:147280;Name=NP_000867.2;gbkey=CDS;gene=IGF2R;product=cation-independent mannose-6-phosphate receptor precursor;protein_id=NP_000867.2
LBLP01013600.1	BestRefSeq	CDS	572205	572348	.	-	2	ID=cds9;Parent=rna9;Dbxref=GeneID:3482,Genbank:NP_000867.2,HGNC:HGNC:5467,MIM:147280;Name=NP_000867.2;gbkey=CDS;gene=IGF2R;product=cation-independent mannose-6-phosphate receptor precursor;protein_id=NP_000867.2
LBLP01013600.1	BestRefSeq	CDS	570980	571117	.	-	2	ID=cds9;Parent=rna9;Dbxref=GeneID:3482,Genbank:NP_000867.2,HGNC:HGNC:5467,MIM:147280;Name=NP_000867.2;gbkey=CDS;gene=IGF2R;product=cation-independent mannose-6-phosphate receptor precursor;protein_id=NP_000867.2
LBLP01013600.1	BestRefSeq	CDS	570217	570364	.	-	2	ID=cds9;Parent=rna9;Dbxref=GeneID:3482,Genbank:NP_000867.2,HGNC:HGNC:5467,MIM:147280;Name=NP_000867.2;gbkey=CDS;gene=IGF2R;product=cation-independent mannose-6-phosphate receptor precursor;protein_id=NP_000867.2
LBLP01013600.1	BestRefSeq	CDS	569526	569703	.	-	1	ID=cds9;Parent=rna9;Dbxref=GeneID:3482,Genbank:NP_000867.2,HGNC:HGNC:5467,MIM:147280;Name=NP_000867.2;gbkey=CDS;gene=IGF2R;product=cation-independent mannose-6-phosphate receptor precursor;protein_id=NP_000867.2
LBLP01013600.1	BestRefSeq	CDS	568955	569070	.	-	0	ID=cds9;Parent=rna9;Dbxref=GeneID:3482,Genbank:NP_000867.2,HGNC:HGNC:5467,MIM:147280;Name=NP_000867.2;gbkey=CDS;gene=IGF2R;product=cation-independent mannose-6-phosphate receptor precursor;protein_id=NP_000867.2
LBLP01013600.1	BestRefSeq	CDS	568319	568487	.	-	1	ID=cds9;Parent=rna9;Dbxref=GeneID:3482,Genbank:NP_000867.2,HGNC:HGNC:5467,MIM:147280;Name=NP_000867.2;gbkey=CDS;gene=IGF2R;product=cation-independent mannose-6-phosphate receptor precursor;protein_id=NP_000867.2
LBLP01013600.1	BestRefSeq	CDS	566210	566389	.	-	0	ID=cds9;Parent=rna9;Dbxref=GeneID:3482,Genbank:NP_000867.2,HGNC:HGNC:5467,MIM:147280;Name=NP_000867.2;gbkey=CDS;gene=IGF2R;product=cation-independent mannose-6-phosphate receptor precursor;protein_id=NP_000867.2
LBLP01013600.1	BestRefSeq	CDS	560337	560438	.	-	0	ID=cds9;Parent=rna9;Dbxref=GeneID:3482,Genbank:NP_000867.2,HGNC:HGNC:5467,MIM:147280;Name=NP_000867.2;gbkey=CDS;gene=IGF2R;product=cation-independent mannose-6-phosphate receptor precursor;protein_id=NP_000867.2
LBLP01013600.1	BestRefSeq	CDS	558738	558839	.	-	0	ID=cds9;Parent=rna9;Dbxref=GeneID:3482,Genbank:NP_000867.2,HGNC:HGNC:5467,MIM:147280;Name=NP_000867.2;gbkey=CDS;gene=IGF2R;product=cation-independent mannose-6-phosphate receptor precursor;protein_id=NP_000867.2
LBLP01013600.1	BestRefSeq	CDS	557764	557956	.	-	0	ID=cds9;Parent=rna9;Dbxref=GeneID:3482,Genbank:NP_000867.2,HGNC:HGNC:5467,MIM:147280;Name=NP_000867.2;gbkey=CDS;gene=IGF2R;product=cation-independent mannose-6-phosphate receptor precursor;protein_id=NP_000867.2
LBLP01013600.1	BestRefSeq	CDS	556145	556315	.	-	2	ID=cds9;Parent=rna9;Dbxref=GeneID:3482,Genbank:NP_000867.2,HGNC:HGNC:5467,MIM:147280;Name=NP_000867.2;gbkey=CDS;gene=IGF2R;product=cation-independent mannose-6-phosphate receptor precursor;protein_id=NP_000867.2
LBLP01013600.1	BestRefSeq	CDS	555216	555359	.	-	2	ID=cds9;Parent=rna9;Dbxref=GeneID:3482,Genbank:NP_000867.2,HGNC:HGNC:5467,MIM:147280;Name=NP_000867.2;gbkey=CDS;gene=IGF2R;product=cation-independent mannose-6-phosphate receptor precursor;protein_id=NP_000867.2
LBLP01013600.1	BestRefSeq	CDS	554934	555109	.	-	2	ID=cds9;Parent=rna9;Dbxref=GeneID:3482,Genbank:NP_000867.2,HGNC:HGNC:5467,MIM:147280;Name=NP_000867.2;gbkey=CDS;gene=IGF2R;product=cation-independent mannose-6-phosphate receptor precursor;protein_id=NP_000867.2
LBLP01013600.1	BestRefSeq	CDS	554240	554327	.	-	0	ID=cds9;Parent=rna9;Dbxref=GeneID:3482,Genbank:NP_000867.2,HGNC:HGNC:5467,MIM:147280;Name=NP_000867.2;gbkey=CDS;gene=IGF2R;product=cation-independent mannose-6-phosphate receptor precursor;protein_id=NP_000867.2
LBLP01013600.1	BestRefSeq	CDS	553230	553445	.	-	2	ID=cds9;Parent=rna9;Dbxref=GeneID:3482,Genbank:NP_000867.2,HGNC:HGNC:5467,MIM:147280;Name=NP_000867.2;gbkey=CDS;gene=IGF2R;product=cation-independent mannose-6-phosphate receptor precursor;protein_id=NP_000867.2
LBLP01013600.1	BestRefSeq	CDS	552329	552459	.	-	2	ID=cds9;Parent=rna9;Dbxref=GeneID:3482,Genbank:NP_000867.2,HGNC:HGNC:5467,MIM:147280;Name=NP_000867.2;gbkey=CDS;gene=IGF2R;product=cation-independent mannose-6-phosphate receptor precursor;protein_id=NP_000867.2
LBLP01013600.1	BestRefSeq	CDS	551959	552056	.	-	0	ID=cds9;Parent=rna9;Dbxref=GeneID:3482,Genbank:NP_000867.2,HGNC:HGNC:5467,MIM:147280;Name=NP_000867.2;gbkey=CDS;gene=IGF2R;product=cation-independent mannose-6-phosphate receptor precursor;protein_id=NP_000867.2
LBLP01013600.1	BestRefSeq	CDS	548497	548633	.	-	1	ID=cds9;Parent=rna9;Dbxref=GeneID:3482,Genbank:NP_000867.2,HGNC:HGNC:5467,MIM:147280;Name=NP_000867.2;gbkey=CDS;gene=IGF2R;product=cation-independent mannose-6-phosphate receptor precursor;protein_id=NP_000867.2
LBLP01013600.1	BestRefSeq	CDS	546824	547014	.	-	2	ID=cds9;Parent=rna9;Dbxref=GeneID:3482,Genbank:NP_000867.2,HGNC:HGNC:5467,MIM:147280;Name=NP_000867.2;gbkey=CDS;gene=IGF2R;product=cation-independent mannose-6-phosphate receptor precursor;protein_id=NP_000867.2
LBLP01013600.1	BestRefSeq	CDS	544845	544971	.	-	0	ID=cds9;Parent=rna9;Dbxref=GeneID:3482,Genbank:NP_000867.2,HGNC:HGNC:5467,MIM:147280;Name=NP_000867.2;gbkey=CDS;gene=IGF2R;product=cation-independent mannose-6-phosphate receptor precursor;protein_id=NP_000867.2
LBLP01013600.1	BestRefSeq	CDS	543997	544116	.	-	2	ID=cds9;Parent=rna9;Dbxref=GeneID:3482,Genbank:NP_000867.2,HGNC:HGNC:5467,MIM:147280;Name=NP_000867.2;gbkey=CDS;gene=IGF2R;product=cation-independent mannose-6-phosphate receptor precursor;protein_id=NP_000867.2
LBLP01013600.1	BestRefSeq	CDS	543412	543668	.	-	2	ID=cds9;Parent=rna9;Dbxref=GeneID:3482,Genbank:NP_000867.2,HGNC:HGNC:5467,MIM:147280;Name=NP_000867.2;gbkey=CDS;gene=IGF2R;product=cation-independent mannose-6-phosphate receptor precursor;protein_id=NP_000867.2
LBLP01013600.1	BestRefSeq	CDS	542906	543124	.	-	0	ID=cds9;Parent=rna9;Dbxref=GeneID:3482,Genbank:NP_000867.2,HGNC:HGNC:5467,MIM:147280;Name=NP_000867.2;gbkey=CDS;gene=IGF2R;product=cation-independent mannose-6-phosphate receptor precursor;protein_id=NP_000867.2
LBLP01013600.1	BestRefSeq	CDS	540885	541034	.	-	0	ID=cds9;Parent=rna9;Dbxref=GeneID:3482,Genbank:NP_000867.2,HGNC:HGNC:5467,MIM:147280;Name=NP_000867.2;gbkey=CDS;gene=IGF2R;product=cation-independent mannose-6-phosphate receptor precursor;protein_id=NP_000867.2
LBLP01013600.1	BestRefSeq	CDS	538519	538680	.	-	0	ID=cds9;Parent=rna9;Dbxref=GeneID:3482,Genbank:NP_000867.2,HGNC:HGNC:5467,MIM:147280;Name=NP_000867.2;gbkey=CDS;gene=IGF2R;product=cation-independent mannose-6-phosphate receptor precursor;protein_id=NP_000867.2
LBLP01013600.1	BestRefSeq	CDS	537094	537301	.	-	0	ID=cds9;Parent=rna9;Dbxref=GeneID:3482,Genbank:NP_000867.2,HGNC:HGNC:5467,MIM:147280;Name=NP_000867.2;gbkey=CDS;gene=IGF2R;product=cation-independent mannose-6-phosphate receptor precursor;protein_id=NP_000867.2
LBLP01013600.1	BestRefSeq	CDS	536606	536752	.	-	2	ID=cds9;Parent=rna9;Dbxref=GeneID:3482,Genbank:NP_000867.2,HGNC:HGNC:5467,MIM:147280;Name=NP_000867.2;gbkey=CDS;gene=IGF2R;product=cation-independent mannose-6-phosphate receptor precursor;protein_id=NP_000867.2
LBLP01013600.1	BestRefSeq	CDS	532699	532933	.	-	2	ID=cds9;Parent=rna9;Dbxref=GeneID:3482,Genbank:NP_000867.2,HGNC:HGNC:5467,MIM:147280;Name=NP_000867.2;gbkey=CDS;gene=IGF2R;product=cation-independent mannose-6-phosphate receptor precursor;protein_id=NP_000867.2
LBLP01013600.1	BestRefSeq	CDS	531752	531888	.	-	1	ID=cds9;Parent=rna9;Dbxref=GeneID:3482,Genbank:NP_000867.2,HGNC:HGNC:5467,MIM:147280;Name=NP_000867.2;gbkey=CDS;gene=IGF2R;product=cation-independent mannose-6-phosphate receptor precursor;protein_id=NP_000867.2
LBLP01013600.1	BestRefSeq	CDS	528736	528850	.	-	2	ID=cds9;Parent=rna9;Dbxref=GeneID:3482,Genbank:NP_000867.2,HGNC:HGNC:5467,MIM:147280;Name=NP_000867.2;gbkey=CDS;gene=IGF2R;product=cation-independent mannose-6-phosphate receptor precursor;protein_id=NP_000867.2
LBLP01013600.1	BestRefSeq	CDS	527630	527776	.	-	1	ID=cds9;Parent=rna9;Dbxref=GeneID:3482,Genbank:NP_000867.2,HGNC:HGNC:5467,MIM:147280;Name=NP_000867.2;gbkey=CDS;gene=IGF2R;product=cation-independent mannose-6-phosphate receptor precursor;protein_id=NP_000867.2
LBLP01013600.1	BestRefSeq	CDS	526780	526967	.	-	1	ID=cds9;Parent=rna9;Dbxref=GeneID:3482,Genbank:NP_000867.2,HGNC:HGNC:5467,MIM:147280;Name=NP_000867.2;gbkey=CDS;gene=IGF2R;product=cation-independent mannose-6-phosphate receptor precursor;protein_id=NP_000867.2
LBLP01013600.1	BestRefSeq	CDS	520256	520442	.	-	2	ID=cds9;Parent=rna9;Dbxref=GeneID:3482,Genbank:NP_000867.2,HGNC:HGNC:5467,MIM:147280;Name=NP_000867.2;gbkey=CDS;gene=IGF2R;product=cation-independent mannose-6-phosphate receptor precursor;protein_id=NP_000867.2
LBLP01013600.1	BestRefSeq	CDS	514269	514421	.	-	1	ID=cds9;Parent=rna9;Dbxref=GeneID:3482,Genbank:NP_000867.2,HGNC:HGNC:5467,MIM:147280;Name=NP_000867.2;gbkey=CDS;gene=IGF2R;product=cation-independent mannose-6-phosphate receptor precursor;protein_id=NP_000867.2
LBLP01013600.1	BestRefSeq	CDS	513125	513194	.	-	1	ID=cds9;Parent=rna9;Dbxref=GeneID:3482,Genbank:NP_000867.2,HGNC:HGNC:5467,MIM:147280;Name=NP_000867.2;gbkey=CDS;gene=IGF2R;product=cation-independent mannose-6-phosphate receptor precursor;protein_id=NP_000867.2
LBLP01013600.1	BestRefSeq	CDS	511856	512266	.	-	0	ID=cds9;Parent=rna9;Dbxref=GeneID:3482,Genbank:NP_000867.2,HGNC:HGNC:5467,MIM:147280;Name=NP_000867.2;gbkey=CDS;gene=IGF2R;product=cation-independent mannose-6-phosphate receptor precursor;protein_id=NP_000867.2
###
LBLP01013622.1	Curated Genomic	gene	41585616	41590242	.	+	.	ID=gene10;Dbxref=GeneID:84054,HGNC:HGNC:14549;Name=PCDHB19P;description=protocadherin beta 19 pseudogene;gbkey=Gene;gene=PCDHB19P;gene_synonym=PCDH-PSI5,PCDHB19;pseudo=true
LBLP01013622.1	Curated Genomic	transcript	41585616	41590242	.	+	.	ID=rna10;Parent=gene10;Dbxref=GeneID:84054,Genbank:NR_001282.2,HGNC:HGNC:14549;Name=gi|208609944;exception=annotated by transcript or proteomic data;gbkey=misc_RNA;gene=PCDHB19P;product=protocadherin beta 19 pseudogene;transcript_id=gi|208609944
LBLP01013622.1	Curated Genomic	exon	41585616	41590242	.	+	.	ID=id308;Parent=rna10;Dbxref=GeneID:84054,Genbank:NR_001282.2,HGNC:HGNC:14549;exception=annotated by transcript or proteomic data;gbkey=misc_RNA;gene=PCDHB19P;product=protocadherin beta 19 pseudogene;transcript_id=gi|208609944
LBLP01013622.1	BestRefSeq	gene	41585616	41590239	.	+	.	ID=gene11;Dbxref=GeneID:84054,HGNC:HGNC:14549;Name=PCDHB19P;description=protocadherin beta 19 pseudogene;gbkey=Gene;gene=PCDHB19P;gene_synonym=PCDH-PSI5,PCDHB19;pseudo=true
LBLP01013622.1	BestRefSeq	transcript	41585616	41590239	.	+	.	ID=rna11;Parent=gene11;Dbxref=GeneID:84054,Genbank:NR_001282.2,HGNC:HGNC:14549;Name=gi|208609944;Note=The RefSeq transcript has 4 substitutions%2C 1 non-frameshifting indel compared to this genomic sequence;exception=annotated by transcript or proteomic data;gbkey=misc_RNA;gene=PCDHB19P;product=protocadherin beta 19 pseudogene;transcript_id=gi|208609944
LBLP01013622.1	BestRefSeq	exon	41585616	41590239	.	+	.	ID=id309;Parent=rna11;Dbxref=GeneID:84054,Genbank:NR_001282.2,HGNC:HGNC:14549;Note=The RefSeq transcript has 4 substitutions%2C 1 non-frameshifting indel compared to this genomic sequence;exception=annotated by transcript or proteomic data;gbkey=misc_RNA;gene=PCDHB19P;product=protocadherin beta 19 pseudogene;transcript_id=gi|208609944
###
