# Supplementary material for: Evaluation of GRCh38 and de novo haploid genome assemblies demonstrates the enduring quality of the reference assembly
Source: Genome Res. 2017 May;27(5):849–64. doi: 10.1101/gr.213611.116 (PMC5411779; doi:10.1101/gr.213611.116)
Supplement: Supplemental Material [file supp_gr.213611.116_Supplemental_GFF3_S2.tar.gz › ./GCA_000983475.1.Overlapping_RefSeqs_with_multiple_gene_ids.gff3]

##gff-version 3
#!gff-spec-version 1.21
#!processor NCBI annotwriter
LBLQ01000248.1	BestRefSeq	gene	5088308	5153534	.	-	.	ID=gene0;Dbxref=GeneID:283417,HGNC:HGNC:19414,MIM:613893;Name=DPY19L2;description=dpy-19-like 2 (C. elegans);end_range=5153534,.;gbkey=Gene;gene=DPY19L2;gene_synonym=SPATA34,SPGF9;partial=true
LBLQ01000248.1	BestRefSeq	mRNA	5088308	5153534	.	-	.	ID=rna0;Parent=gene0;Dbxref=GeneID:283417,Genbank:NM_173812.4,HGNC:HGNC:19414,MIM:613893;Name=gi|93277104;Note=The RefSeq transcript has 7 substitutions and aligns at 73%25 coverage compared to this genomic sequence;end_range=5153534,.;exception=annotated by transcript or proteomic data;gbkey=mRNA;gene=DPY19L2;partial=true;product=dpy-19-like 2 (C. elegans);transcript_id=gi|93277104
LBLQ01000248.1	BestRefSeq	exon	5153479	5153534	.	-	.	ID=id0;Parent=rna0;Dbxref=GeneID:283417,Genbank:NM_173812.4,HGNC:HGNC:19414,MIM:613893;Note=The RefSeq transcript has 7 substitutions and aligns at 73%25 coverage compared to this genomic sequence;end_range=5153534,.;exception=annotated by transcript or proteomic data;gbkey=mRNA;gene=DPY19L2;partial=true;product=dpy-19-like 2 (C. elegans);transcript_id=gi|93277104
LBLQ01000248.1	BestRefSeq	exon	5150707	5150806	.	-	.	ID=id1;Parent=rna0;Dbxref=GeneID:283417,Genbank:NM_173812.4,HGNC:HGNC:19414,MIM:613893;Note=The RefSeq transcript has 7 substitutions and aligns at 73%25 coverage compared to this genomic sequence;exception=annotated by transcript or proteomic data;gbkey=mRNA;gene=DPY19L2;partial=true;product=dpy-19-like 2 (C. elegans);transcript_id=gi|93277104
LBLQ01000248.1	BestRefSeq	exon	5147618	5147695	.	-	.	ID=id2;Parent=rna0;Dbxref=GeneID:283417,Genbank:NM_173812.4,HGNC:HGNC:19414,MIM:613893;Note=The RefSeq transcript has 7 substitutions and aligns at 73%25 coverage compared to this genomic sequence;exception=annotated by transcript or proteomic data;gbkey=mRNA;gene=DPY19L2;partial=true;product=dpy-19-like 2 (C. elegans);transcript_id=gi|93277104
LBLQ01000248.1	BestRefSeq	exon	5146771	5146857	.	-	.	ID=id3;Parent=rna0;Dbxref=GeneID:283417,Genbank:NM_173812.4,HGNC:HGNC:19414,MIM:613893;Note=The RefSeq transcript has 7 substitutions and aligns at 73%25 coverage compared to this genomic sequence;exception=annotated by transcript or proteomic data;gbkey=mRNA;gene=DPY19L2;partial=true;product=dpy-19-like 2 (C. elegans);transcript_id=gi|93277104
LBLQ01000248.1	BestRefSeq	exon	5138067	5138126	.	-	.	ID=id4;Parent=rna0;Dbxref=GeneID:283417,Genbank:NM_173812.4,HGNC:HGNC:19414,MIM:613893;Note=The RefSeq transcript has 7 substitutions and aligns at 73%25 coverage compared to this genomic sequence;exception=annotated by transcript or proteomic data;gbkey=mRNA;gene=DPY19L2;partial=true;product=dpy-19-like 2 (C. elegans);transcript_id=gi|93277104
LBLQ01000248.1	BestRefSeq	exon	5129756	5129836	.	-	.	ID=id5;Parent=rna0;Dbxref=GeneID:283417,Genbank:NM_173812.4,HGNC:HGNC:19414,MIM:613893;Note=The RefSeq transcript has 7 substitutions and aligns at 73%25 coverage compared to this genomic sequence;exception=annotated by transcript or proteomic data;gbkey=mRNA;gene=DPY19L2;partial=true;product=dpy-19-like 2 (C. elegans);transcript_id=gi|93277104
LBLQ01000248.1	BestRefSeq	exon	5127260	5127361	.	-	.	ID=id6;Parent=rna0;Dbxref=GeneID:283417,Genbank:NM_173812.4,HGNC:HGNC:19414,MIM:613893;Note=The RefSeq transcript has 7 substitutions and aligns at 73%25 coverage compared to this genomic sequence;exception=annotated by transcript or proteomic data;gbkey=mRNA;gene=DPY19L2;partial=true;product=dpy-19-like 2 (C. elegans);transcript_id=gi|93277104
LBLQ01000248.1	BestRefSeq	exon	5125416	5125487	.	-	.	ID=id7;Parent=rna0;Dbxref=GeneID:283417,Genbank:NM_173812.4,HGNC:HGNC:19414,MIM:613893;Note=The RefSeq transcript has 7 substitutions and aligns at 73%25 coverage compared to this genomic sequence;exception=annotated by transcript or proteomic data;gbkey=mRNA;gene=DPY19L2;partial=true;product=dpy-19-like 2 (C. elegans);transcript_id=gi|93277104
LBLQ01000248.1	BestRefSeq	exon	5123523	5123569	.	-	.	ID=id8;Parent=rna0;Dbxref=GeneID:283417,Genbank:NM_173812.4,HGNC:HGNC:19414,MIM:613893;Note=The RefSeq transcript has 7 substitutions and aligns at 73%25 coverage compared to this genomic sequence;exception=annotated by transcript or proteomic data;gbkey=mRNA;gene=DPY19L2;partial=true;product=dpy-19-like 2 (C. elegans);transcript_id=gi|93277104
LBLQ01000248.1	BestRefSeq	exon	5113213	5113237	.	-	.	ID=id9;Parent=rna0;Dbxref=GeneID:283417,Genbank:NM_173812.4,HGNC:HGNC:19414,MIM:613893;Note=The RefSeq transcript has 7 substitutions and aligns at 73%25 coverage compared to this genomic sequence;exception=annotated by transcript or proteomic data;gbkey=mRNA;gene=DPY19L2;partial=true;product=dpy-19-like 2 (C. elegans);transcript_id=gi|93277104
LBLQ01000248.1	BestRefSeq	exon	5111807	5111926	.	-	.	ID=id10;Parent=rna0;Dbxref=GeneID:283417,Genbank:NM_173812.4,HGNC:HGNC:19414,MIM:613893;Note=The RefSeq transcript has 7 substitutions and aligns at 73%25 coverage compared to this genomic sequence;exception=annotated by transcript or proteomic data;gbkey=mRNA;gene=DPY19L2;partial=true;product=dpy-19-like 2 (C. elegans);transcript_id=gi|93277104
LBLQ01000248.1	BestRefSeq	exon	5110062	5110236	.	-	.	ID=id11;Parent=rna0;Dbxref=GeneID:283417,Genbank:NM_173812.4,HGNC:HGNC:19414,MIM:613893;Note=The RefSeq transcript has 7 substitutions and aligns at 73%25 coverage compared to this genomic sequence;exception=annotated by transcript or proteomic data;gbkey=mRNA;gene=DPY19L2;partial=true;product=dpy-19-like 2 (C. elegans);transcript_id=gi|93277104
LBLQ01000248.1	BestRefSeq	exon	5100157	5100256	.	-	.	ID=id12;Parent=rna0;Dbxref=GeneID:283417,Genbank:NM_173812.4,HGNC:HGNC:19414,MIM:613893;Note=The RefSeq transcript has 7 substitutions and aligns at 73%25 coverage compared to this genomic sequence;exception=annotated by transcript or proteomic data;gbkey=mRNA;gene=DPY19L2;partial=true;product=dpy-19-like 2 (C. elegans);transcript_id=gi|93277104
LBLQ01000248.1	BestRefSeq	exon	5098627	5098752	.	-	.	ID=id13;Parent=rna0;Dbxref=GeneID:283417,Genbank:NM_173812.4,HGNC:HGNC:19414,MIM:613893;Note=The RefSeq transcript has 7 substitutions and aligns at 73%25 coverage compared to this genomic sequence;exception=annotated by transcript or proteomic data;gbkey=mRNA;gene=DPY19L2;partial=true;product=dpy-19-like 2 (C. elegans);transcript_id=gi|93277104
LBLQ01000248.1	BestRefSeq	exon	5088308	5090057	.	-	.	ID=id14;Parent=rna0;Dbxref=GeneID:283417,Genbank:NM_173812.4,HGNC:HGNC:19414,MIM:613893;Note=The RefSeq transcript has 7 substitutions and aligns at 73%25 coverage compared to this genomic sequence;exception=annotated by transcript or proteomic data;gbkey=mRNA;gene=DPY19L2;partial=true;product=dpy-19-like 2 (C. elegans);transcript_id=gi|93277104
LBLQ01000248.1	BestRefSeq	gene	5089605	5153534	.	-	.	ID=gene1;Dbxref=GeneID:554236,HGNC:HGNC:22305;Name=DPY19L2P1;description=DPY19L2 pseudogene 1;end_range=5153534,.;gbkey=Gene;gene=DPY19L2P1;partial=true;pseudo=true
LBLQ01000248.1	BestRefSeq	transcript	5089605	5153534	.	-	.	ID=rna1;Parent=gene1;Dbxref=GeneID:554236,Genbank:NR_002833.2,HGNC:HGNC:22305;Name=gi|374349254;Note=The RefSeq transcript has 33 substitutions and aligns at 59%25 coverage compared to this genomic sequence;end_range=5153534,.;exception=annotated by transcript or proteomic data;gbkey=misc_RNA;gene=DPY19L2P1;partial=true;product=DPY19L2 pseudogene 1;transcript_id=gi|374349254
LBLQ01000248.1	BestRefSeq	exon	5153479	5153534	.	-	.	ID=id15;Parent=rna1;Dbxref=GeneID:554236,Genbank:NR_002833.2,HGNC:HGNC:22305;Note=The RefSeq transcript has 33 substitutions and aligns at 59%25 coverage compared to this genomic sequence;end_range=5153534,.;exception=annotated by transcript or proteomic data;gbkey=misc_RNA;gene=DPY19L2P1;partial=true;product=DPY19L2 pseudogene 1;transcript_id=gi|374349254
LBLQ01000248.1	BestRefSeq	exon	5150707	5150806	.	-	.	ID=id16;Parent=rna1;Dbxref=GeneID:554236,Genbank:NR_002833.2,HGNC:HGNC:22305;Note=The RefSeq transcript has 33 substitutions and aligns at 59%25 coverage compared to this genomic sequence;exception=annotated by transcript or proteomic data;gbkey=misc_RNA;gene=DPY19L2P1;partial=true;product=DPY19L2 pseudogene 1;transcript_id=gi|374349254
LBLQ01000248.1	BestRefSeq	exon	5147618	5147695	.	-	.	ID=id17;Parent=rna1;Dbxref=GeneID:554236,Genbank:NR_002833.2,HGNC:HGNC:22305;Note=The RefSeq transcript has 33 substitutions and aligns at 59%25 coverage compared to this genomic sequence;exception=annotated by transcript or proteomic data;gbkey=misc_RNA;gene=DPY19L2P1;partial=true;product=DPY19L2 pseudogene 1;transcript_id=gi|374349254
LBLQ01000248.1	BestRefSeq	exon	5146771	5146857	.	-	.	ID=id18;Parent=rna1;Dbxref=GeneID:554236,Genbank:NR_002833.2,HGNC:HGNC:22305;Note=The RefSeq transcript has 33 substitutions and aligns at 59%25 coverage compared to this genomic sequence;exception=annotated by transcript or proteomic data;gbkey=misc_RNA;gene=DPY19L2P1;partial=true;product=DPY19L2 pseudogene 1;transcript_id=gi|374349254
LBLQ01000248.1	BestRefSeq	exon	5138067	5138126	.	-	.	ID=id19;Parent=rna1;Dbxref=GeneID:554236,Genbank:NR_002833.2,HGNC:HGNC:22305;Note=The RefSeq transcript has 33 substitutions and aligns at 59%25 coverage compared to this genomic sequence;exception=annotated by transcript or proteomic data;gbkey=misc_RNA;gene=DPY19L2P1;partial=true;product=DPY19L2 pseudogene 1;transcript_id=gi|374349254
LBLQ01000248.1	BestRefSeq	exon	5129756	5129836	.	-	.	ID=id20;Parent=rna1;Dbxref=GeneID:554236,Genbank:NR_002833.2,HGNC:HGNC:22305;Note=The RefSeq transcript has 33 substitutions and aligns at 59%25 coverage compared to this genomic sequence;exception=annotated by transcript or proteomic data;gbkey=misc_RNA;gene=DPY19L2P1;partial=true;product=DPY19L2 pseudogene 1;transcript_id=gi|374349254
LBLQ01000248.1	BestRefSeq	exon	5127260	5127361	.	-	.	ID=id21;Parent=rna1;Dbxref=GeneID:554236,Genbank:NR_002833.2,HGNC:HGNC:22305;Note=The RefSeq transcript has 33 substitutions and aligns at 59%25 coverage compared to this genomic sequence;exception=annotated by transcript or proteomic data;gbkey=misc_RNA;gene=DPY19L2P1;partial=true;product=DPY19L2 pseudogene 1;transcript_id=gi|374349254
LBLQ01000248.1	BestRefSeq	exon	5125416	5125487	.	-	.	ID=id22;Parent=rna1;Dbxref=GeneID:554236,Genbank:NR_002833.2,HGNC:HGNC:22305;Note=The RefSeq transcript has 33 substitutions and aligns at 59%25 coverage compared to this genomic sequence;exception=annotated by transcript or proteomic data;gbkey=misc_RNA;gene=DPY19L2P1;partial=true;product=DPY19L2 pseudogene 1;transcript_id=gi|374349254
LBLQ01000248.1	BestRefSeq	exon	5123523	5123569	.	-	.	ID=id23;Parent=rna1;Dbxref=GeneID:554236,Genbank:NR_002833.2,HGNC:HGNC:22305;Note=The RefSeq transcript has 33 substitutions and aligns at 59%25 coverage compared to this genomic sequence;exception=annotated by transcript or proteomic data;gbkey=misc_RNA;gene=DPY19L2P1;partial=true;product=DPY19L2 pseudogene 1;transcript_id=gi|374349254
LBLQ01000248.1	BestRefSeq	exon	5113213	5113237	.	-	.	ID=id24;Parent=rna1;Dbxref=GeneID:554236,Genbank:NR_002833.2,HGNC:HGNC:22305;Note=The RefSeq transcript has 33 substitutions and aligns at 59%25 coverage compared to this genomic sequence;exception=annotated by transcript or proteomic data;gbkey=misc_RNA;gene=DPY19L2P1;partial=true;product=DPY19L2 pseudogene 1;transcript_id=gi|374349254
LBLQ01000248.1	BestRefSeq	exon	5111807	5111926	.	-	.	ID=id25;Parent=rna1;Dbxref=GeneID:554236,Genbank:NR_002833.2,HGNC:HGNC:22305;Note=The RefSeq transcript has 33 substitutions and aligns at 59%25 coverage compared to this genomic sequence;exception=annotated by transcript or proteomic data;gbkey=misc_RNA;gene=DPY19L2P1;partial=true;product=DPY19L2 pseudogene 1;transcript_id=gi|374349254
LBLQ01000248.1	BestRefSeq	exon	5110062	5110236	.	-	.	ID=id26;Parent=rna1;Dbxref=GeneID:554236,Genbank:NR_002833.2,HGNC:HGNC:22305;Note=The RefSeq transcript has 33 substitutions and aligns at 59%25 coverage compared to this genomic sequence;exception=annotated by transcript or proteomic data;gbkey=misc_RNA;gene=DPY19L2P1;partial=true;product=DPY19L2 pseudogene 1;transcript_id=gi|374349254
LBLQ01000248.1	BestRefSeq	exon	5100157	5100256	.	-	.	ID=id27;Parent=rna1;Dbxref=GeneID:554236,Genbank:NR_002833.2,HGNC:HGNC:22305;Note=The RefSeq transcript has 33 substitutions and aligns at 59%25 coverage compared to this genomic sequence;exception=annotated by transcript or proteomic data;gbkey=misc_RNA;gene=DPY19L2P1;partial=true;product=DPY19L2 pseudogene 1;transcript_id=gi|374349254
LBLQ01000248.1	BestRefSeq	exon	5098627	5098752	.	-	.	ID=id28;Parent=rna1;Dbxref=GeneID:554236,Genbank:NR_002833.2,HGNC:HGNC:22305;Note=The RefSeq transcript has 33 substitutions and aligns at 59%25 coverage compared to this genomic sequence;exception=annotated by transcript or proteomic data;gbkey=misc_RNA;gene=DPY19L2P1;partial=true;product=DPY19L2 pseudogene 1;transcript_id=gi|374349254
LBLQ01000248.1	BestRefSeq	exon	5089605	5090057	.	-	.	ID=id29;Parent=rna1;Dbxref=GeneID:554236,Genbank:NR_002833.2,HGNC:HGNC:22305;Note=The RefSeq transcript has 33 substitutions and aligns at 59%25 coverage compared to this genomic sequence;exception=annotated by transcript or proteomic data;gbkey=misc_RNA;gene=DPY19L2P1;partial=true;product=DPY19L2 pseudogene 1;transcript_id=gi|374349254
LBLQ01000248.1	BestRefSeq	CDS	5153479	5153534	.	-	0	ID=cds0;Parent=rna0;Dbxref=GeneID:283417,Genbank:NP_776173.3,HGNC:HGNC:19414,MIM:613893;Name=NP_776173.3;Note=The RefSeq protein aligns at 60%25 coverage compared to this genomic sequence;end_range=5153534,.;exception=annotated by transcript or proteomic data;gbkey=CDS;gene=DPY19L2;partial=true;product=probable C-mannosyltransferase DPY19L2;protein_id=NP_776173.3
LBLQ01000248.1	BestRefSeq	CDS	5150707	5150806	.	-	1	ID=cds0;Parent=rna0;Dbxref=GeneID:283417,Genbank:NP_776173.3,HGNC:HGNC:19414,MIM:613893;Name=NP_776173.3;Note=The RefSeq protein aligns at 60%25 coverage compared to this genomic sequence;exception=annotated by transcript or proteomic data;gbkey=CDS;gene=DPY19L2;partial=true;product=probable C-mannosyltransferase DPY19L2;protein_id=NP_776173.3
LBLQ01000248.1	BestRefSeq	CDS	5147618	5147695	.	-	0	ID=cds0;Parent=rna0;Dbxref=GeneID:283417,Genbank:NP_776173.3,HGNC:HGNC:19414,MIM:613893;Name=NP_776173.3;Note=The RefSeq protein aligns at 60%25 coverage compared to this genomic sequence;exception=annotated by transcript or proteomic data;gbkey=CDS;gene=DPY19L2;partial=true;product=probable C-mannosyltransferase DPY19L2;protein_id=NP_776173.3
LBLQ01000248.1	BestRefSeq	CDS	5146771	5146857	.	-	0	ID=cds0;Parent=rna0;Dbxref=GeneID:283417,Genbank:NP_776173.3,HGNC:HGNC:19414,MIM:613893;Name=NP_776173.3;Note=The RefSeq protein aligns at 60%25 coverage compared to this genomic sequence;exception=annotated by transcript or proteomic data;gbkey=CDS;gene=DPY19L2;partial=true;product=probable C-mannosyltransferase DPY19L2;protein_id=NP_776173.3
LBLQ01000248.1	BestRefSeq	CDS	5138067	5138126	.	-	0	ID=cds0;Parent=rna0;Dbxref=GeneID:283417,Genbank:NP_776173.3,HGNC:HGNC:19414,MIM:613893;Name=NP_776173.3;Note=The RefSeq protein aligns at 60%25 coverage compared to this genomic sequence;exception=annotated by transcript or proteomic data;gbkey=CDS;gene=DPY19L2;partial=true;product=probable C-mannosyltransferase DPY19L2;protein_id=NP_776173.3
LBLQ01000248.1	BestRefSeq	CDS	5129756	5129836	.	-	0	ID=cds0;Parent=rna0;Dbxref=GeneID:283417,Genbank:NP_776173.3,HGNC:HGNC:19414,MIM:613893;Name=NP_776173.3;Note=The RefSeq protein aligns at 60%25 coverage compared to this genomic sequence;exception=annotated by transcript or proteomic data;gbkey=CDS;gene=DPY19L2;partial=true;product=probable C-mannosyltransferase DPY19L2;protein_id=NP_776173.3
LBLQ01000248.1	BestRefSeq	CDS	5127260	5127361	.	-	0	ID=cds0;Parent=rna0;Dbxref=GeneID:283417,Genbank:NP_776173.3,HGNC:HGNC:19414,MIM:613893;Name=NP_776173.3;Note=The RefSeq protein aligns at 60%25 coverage compared to this genomic sequence;exception=annotated by transcript or proteomic data;gbkey=CDS;gene=DPY19L2;partial=true;product=probable C-mannosyltransferase DPY19L2;protein_id=NP_776173.3
LBLQ01000248.1	BestRefSeq	CDS	5125416	5125487	.	-	0	ID=cds0;Parent=rna0;Dbxref=GeneID:283417,Genbank:NP_776173.3,HGNC:HGNC:19414,MIM:613893;Name=NP_776173.3;Note=The RefSeq protein aligns at 60%25 coverage compared to this genomic sequence;exception=annotated by transcript or proteomic data;gbkey=CDS;gene=DPY19L2;partial=true;product=probable C-mannosyltransferase DPY19L2;protein_id=NP_776173.3
LBLQ01000248.1	BestRefSeq	CDS	5123523	5123569	.	-	0	ID=cds0;Parent=rna0;Dbxref=GeneID:283417,Genbank:NP_776173.3,HGNC:HGNC:19414,MIM:613893;Name=NP_776173.3;Note=The RefSeq protein aligns at 60%25 coverage compared to this genomic sequence;exception=annotated by transcript or proteomic data;gbkey=CDS;gene=DPY19L2;partial=true;product=probable C-mannosyltransferase DPY19L2;protein_id=NP_776173.3
LBLQ01000248.1	BestRefSeq	CDS	5113213	5113237	.	-	1	ID=cds0;Parent=rna0;Dbxref=GeneID:283417,Genbank:NP_776173.3,HGNC:HGNC:19414,MIM:613893;Name=NP_776173.3;Note=The RefSeq protein aligns at 60%25 coverage compared to this genomic sequence;exception=annotated by transcript or proteomic data;gbkey=CDS;gene=DPY19L2;partial=true;product=probable C-mannosyltransferase DPY19L2;protein_id=NP_776173.3
LBLQ01000248.1	BestRefSeq	CDS	5111807	5111926	.	-	0	ID=cds0;Parent=rna0;Dbxref=GeneID:283417,Genbank:NP_776173.3,HGNC:HGNC:19414,MIM:613893;Name=NP_776173.3;Note=The RefSeq protein aligns at 60%25 coverage compared to this genomic sequence;exception=annotated by transcript or proteomic data;gbkey=CDS;gene=DPY19L2;partial=true;product=probable C-mannosyltransferase DPY19L2;protein_id=NP_776173.3
LBLQ01000248.1	BestRefSeq	CDS	5110062	5110236	.	-	0	ID=cds0;Parent=rna0;Dbxref=GeneID:283417,Genbank:NP_776173.3,HGNC:HGNC:19414,MIM:613893;Name=NP_776173.3;Note=The RefSeq protein aligns at 60%25 coverage compared to this genomic sequence;exception=annotated by transcript or proteomic data;gbkey=CDS;gene=DPY19L2;partial=true;product=probable C-mannosyltransferase DPY19L2;protein_id=NP_776173.3
LBLQ01000248.1	BestRefSeq	CDS	5100157	5100256	.	-	2	ID=cds0;Parent=rna0;Dbxref=GeneID:283417,Genbank:NP_776173.3,HGNC:HGNC:19414,MIM:613893;Name=NP_776173.3;Note=The RefSeq protein aligns at 60%25 coverage compared to this genomic sequence;exception=annotated by transcript or proteomic data;gbkey=CDS;gene=DPY19L2;partial=true;product=probable C-mannosyltransferase DPY19L2;protein_id=NP_776173.3
LBLQ01000248.1	BestRefSeq	CDS	5098627	5098752	.	-	1	ID=cds0;Parent=rna0;Dbxref=GeneID:283417,Genbank:NP_776173.3,HGNC:HGNC:19414,MIM:613893;Name=NP_776173.3;Note=The RefSeq protein aligns at 60%25 coverage compared to this genomic sequence;exception=annotated by transcript or proteomic data;gbkey=CDS;gene=DPY19L2;partial=true;product=probable C-mannosyltransferase DPY19L2;protein_id=NP_776173.3
LBLQ01000248.1	BestRefSeq	CDS	5089907	5090057	.	-	1	ID=cds0;Parent=rna0;Dbxref=GeneID:283417,Genbank:NP_776173.3,HGNC:HGNC:19414,MIM:613893;Name=NP_776173.3;Note=The RefSeq protein aligns at 60%25 coverage compared to this genomic sequence;exception=annotated by transcript or proteomic data;gbkey=CDS;gene=DPY19L2;partial=true;product=probable C-mannosyltransferase DPY19L2;protein_id=NP_776173.3
###
LBLQ01000262.1	BestRefSeq	gene	7920	28507	.	-	.	ID=gene2;Dbxref=GeneID:148545,HGNC:HGNC:26550,MIM:613994;Name=NBPF4;description=neuroblastoma breakpoint family member 4;gbkey=Gene;gene=NBPF4
LBLQ01000262.1	BestRefSeq	mRNA	7920	28507	.	-	.	ID=rna2;Parent=gene2;Dbxref=GeneID:148545,Genbank:NM_001143989.2,HGNC:HGNC:26550,MIM:613994;Name=gi|253314432;Note=The RefSeq transcript has 7 substitutions compared to this genomic sequence;exception=annotated by transcript or proteomic data;gbkey=mRNA;gene=NBPF4;product=neuroblastoma breakpoint family member 4;transcript_id=gi|253314432
LBLQ01000262.1	BestRefSeq	exon	28325	28507	.	-	.	ID=id30;Parent=rna2;Dbxref=GeneID:148545,Genbank:NM_001143989.2,HGNC:HGNC:26550,MIM:613994;Note=The RefSeq transcript has 7 substitutions compared to this genomic sequence;exception=annotated by transcript or proteomic data;gbkey=mRNA;gene=NBPF4;product=neuroblastoma breakpoint family member 4;transcript_id=gi|253314432
LBLQ01000262.1	BestRefSeq	exon	28010	28222	.	-	.	ID=id31;Parent=rna2;Dbxref=GeneID:148545,Genbank:NM_001143989.2,HGNC:HGNC:26550,MIM:613994;Note=The RefSeq transcript has 7 substitutions compared to this genomic sequence;exception=annotated by transcript or proteomic data;gbkey=mRNA;gene=NBPF4;product=neuroblastoma breakpoint family member 4;transcript_id=gi|253314432
LBLQ01000262.1	BestRefSeq	exon	26498	26597	.	-	.	ID=id32;Parent=rna2;Dbxref=GeneID:148545,Genbank:NM_001143989.2,HGNC:HGNC:26550,MIM:613994;Note=The RefSeq transcript has 7 substitutions compared to this genomic sequence;exception=annotated by transcript or proteomic data;gbkey=mRNA;gene=NBPF4;product=neuroblastoma breakpoint family member 4;transcript_id=gi|253314432
LBLQ01000262.1	BestRefSeq	exon	25390	25604	.	-	.	ID=id33;Parent=rna2;Dbxref=GeneID:148545,Genbank:NM_001143989.2,HGNC:HGNC:26550,MIM:613994;Note=The RefSeq transcript has 7 substitutions compared to this genomic sequence;exception=annotated by transcript or proteomic data;gbkey=mRNA;gene=NBPF4;product=neuroblastoma breakpoint family member 4;transcript_id=gi|253314432
LBLQ01000262.1	BestRefSeq	exon	24268	24346	.	-	.	ID=id34;Parent=rna2;Dbxref=GeneID:148545,Genbank:NM_001143989.2,HGNC:HGNC:26550,MIM:613994;Note=The RefSeq transcript has 7 substitutions compared to this genomic sequence;exception=annotated by transcript or proteomic data;gbkey=mRNA;gene=NBPF4;product=neuroblastoma breakpoint family member 4;transcript_id=gi|253314432
LBLQ01000262.1	BestRefSeq	exon	23188	23399	.	-	.	ID=id35;Parent=rna2;Dbxref=GeneID:148545,Genbank:NM_001143989.2,HGNC:HGNC:26550,MIM:613994;Note=The RefSeq transcript has 7 substitutions compared to this genomic sequence;exception=annotated by transcript or proteomic data;gbkey=mRNA;gene=NBPF4;product=neuroblastoma breakpoint family member 4;transcript_id=gi|253314432
LBLQ01000262.1	BestRefSeq	exon	21745	21796	.	-	.	ID=id36;Parent=rna2;Dbxref=GeneID:148545,Genbank:NM_001143989.2,HGNC:HGNC:26550,MIM:613994;Note=The RefSeq transcript has 7 substitutions compared to this genomic sequence;exception=annotated by transcript or proteomic data;gbkey=mRNA;gene=NBPF4;product=neuroblastoma breakpoint family member 4;transcript_id=gi|253314432
LBLQ01000262.1	BestRefSeq	exon	20728	20867	.	-	.	ID=id37;Parent=rna2;Dbxref=GeneID:148545,Genbank:NM_001143989.2,HGNC:HGNC:26550,MIM:613994;Note=The RefSeq transcript has 7 substitutions compared to this genomic sequence;exception=annotated by transcript or proteomic data;gbkey=mRNA;gene=NBPF4;product=neuroblastoma breakpoint family member 4;transcript_id=gi|253314432
LBLQ01000262.1	BestRefSeq	exon	19694	19745	.	-	.	ID=id38;Parent=rna2;Dbxref=GeneID:148545,Genbank:NM_001143989.2,HGNC:HGNC:26550,MIM:613994;Note=The RefSeq transcript has 7 substitutions compared to this genomic sequence;exception=annotated by transcript or proteomic data;gbkey=mRNA;gene=NBPF4;product=neuroblastoma breakpoint family member 4;transcript_id=gi|253314432
LBLQ01000262.1	BestRefSeq	exon	18700	18869	.	-	.	ID=id39;Parent=rna2;Dbxref=GeneID:148545,Genbank:NM_001143989.2,HGNC:HGNC:26550,MIM:613994;Note=The RefSeq transcript has 7 substitutions compared to this genomic sequence;exception=annotated by transcript or proteomic data;gbkey=mRNA;gene=NBPF4;product=neuroblastoma breakpoint family member 4;transcript_id=gi|253314432
LBLQ01000262.1	BestRefSeq	exon	17618	17669	.	-	.	ID=id40;Parent=rna2;Dbxref=GeneID:148545,Genbank:NM_001143989.2,HGNC:HGNC:26550,MIM:613994;Note=The RefSeq transcript has 7 substitutions compared to this genomic sequence;exception=annotated by transcript or proteomic data;gbkey=mRNA;gene=NBPF4;product=neuroblastoma breakpoint family member 4;transcript_id=gi|253314432
LBLQ01000262.1	BestRefSeq	exon	16714	16886	.	-	.	ID=id41;Parent=rna2;Dbxref=GeneID:148545,Genbank:NM_001143989.2,HGNC:HGNC:26550,MIM:613994;Note=The RefSeq transcript has 7 substitutions compared to this genomic sequence;exception=annotated by transcript or proteomic data;gbkey=mRNA;gene=NBPF4;product=neuroblastoma breakpoint family member 4;transcript_id=gi|253314432
LBLQ01000262.1	BestRefSeq	exon	13499	13735	.	-	.	ID=id42;Parent=rna2;Dbxref=GeneID:148545,Genbank:NM_001143989.2,HGNC:HGNC:26550,MIM:613994;Note=The RefSeq transcript has 7 substitutions compared to this genomic sequence;exception=annotated by transcript or proteomic data;gbkey=mRNA;gene=NBPF4;product=neuroblastoma breakpoint family member 4;transcript_id=gi|253314432
LBLQ01000262.1	BestRefSeq	exon	11258	11472	.	-	.	ID=id43;Parent=rna2;Dbxref=GeneID:148545,Genbank:NM_001143989.2,HGNC:HGNC:26550,MIM:613994;Note=The RefSeq transcript has 7 substitutions compared to this genomic sequence;exception=annotated by transcript or proteomic data;gbkey=mRNA;gene=NBPF4;product=neuroblastoma breakpoint family member 4;transcript_id=gi|253314432
LBLQ01000262.1	BestRefSeq	exon	7920	8325	.	-	.	ID=id44;Parent=rna2;Dbxref=GeneID:148545,Genbank:NM_001143989.2,HGNC:HGNC:26550,MIM:613994;Note=The RefSeq transcript has 7 substitutions compared to this genomic sequence;exception=annotated by transcript or proteomic data;gbkey=mRNA;gene=NBPF4;product=neuroblastoma breakpoint family member 4;transcript_id=gi|253314432
LBLQ01000262.1	BestRefSeq	gene	8284	28507	.	-	.	ID=gene3;Dbxref=GeneID:653149,HGNC:HGNC:31988,MIM:613996;Name=NBPF6;description=neuroblastoma breakpoint family member 6;gbkey=Gene;gene=NBPF6
LBLQ01000262.1	BestRefSeq	mRNA	8284	28507	.	-	.	ID=rna3;Parent=gene3;Dbxref=GeneID:653149,Genbank:NM_001143987.1,HGNC:HGNC:31988,MIM:613996;Name=gi|221136843;Note=The RefSeq transcript has 10 substitutions compared to this genomic sequence;exception=annotated by transcript or proteomic data;gbkey=mRNA;gene=NBPF6;product=neuroblastoma breakpoint family member 6%2C transcript variant 1;transcript_id=gi|221136843
LBLQ01000262.1	BestRefSeq	exon	28325	28507	.	-	.	ID=id45;Parent=rna3;Dbxref=GeneID:653149,Genbank:NM_001143987.1,HGNC:HGNC:31988,MIM:613996;Note=The RefSeq transcript has 10 substitutions compared to this genomic sequence;exception=annotated by transcript or proteomic data;gbkey=mRNA;gene=NBPF6;product=neuroblastoma breakpoint family member 6%2C transcript variant 1;transcript_id=gi|221136843
LBLQ01000262.1	BestRefSeq	exon	28010	28222	.	-	.	ID=id46;Parent=rna3;Dbxref=GeneID:653149,Genbank:NM_001143987.1,HGNC:HGNC:31988,MIM:613996;Note=The RefSeq transcript has 10 substitutions compared to this genomic sequence;exception=annotated by transcript or proteomic data;gbkey=mRNA;gene=NBPF6;product=neuroblastoma breakpoint family member 6%2C transcript variant 1;transcript_id=gi|221136843
LBLQ01000262.1	BestRefSeq	exon	26498	26597	.	-	.	ID=id47;Parent=rna3;Dbxref=GeneID:653149,Genbank:NM_001143987.1,HGNC:HGNC:31988,MIM:613996;Note=The RefSeq transcript has 10 substitutions compared to this genomic sequence;exception=annotated by transcript or proteomic data;gbkey=mRNA;gene=NBPF6;product=neuroblastoma breakpoint family member 6%2C transcript variant 1;transcript_id=gi|221136843
LBLQ01000262.1	BestRefSeq	exon	25390	25604	.	-	.	ID=id48;Parent=rna3;Dbxref=GeneID:653149,Genbank:NM_001143987.1,HGNC:HGNC:31988,MIM:613996;Note=The RefSeq transcript has 10 substitutions compared to this genomic sequence;exception=annotated by transcript or proteomic data;gbkey=mRNA;gene=NBPF6;product=neuroblastoma breakpoint family member 6%2C transcript variant 1;transcript_id=gi|221136843
LBLQ01000262.1	BestRefSeq	exon	24268	24346	.	-	.	ID=id49;Parent=rna3;Dbxref=GeneID:653149,Genbank:NM_001143987.1,HGNC:HGNC:31988,MIM:613996;Note=The RefSeq transcript has 10 substitutions compared to this genomic sequence;exception=annotated by transcript or proteomic data;gbkey=mRNA;gene=NBPF6;product=neuroblastoma breakpoint family member 6%2C transcript variant 1;transcript_id=gi|221136843
LBLQ01000262.1	BestRefSeq	exon	23188	23399	.	-	.	ID=id50;Parent=rna3;Dbxref=GeneID:653149,Genbank:NM_001143987.1,HGNC:HGNC:31988,MIM:613996;Note=The RefSeq transcript has 10 substitutions compared to this genomic sequence;exception=annotated by transcript or proteomic data;gbkey=mRNA;gene=NBPF6;product=neuroblastoma breakpoint family member 6%2C transcript variant 1;transcript_id=gi|221136843
LBLQ01000262.1	BestRefSeq	exon	21745	21796	.	-	.	ID=id51;Parent=rna3;Dbxref=GeneID:653149,Genbank:NM_001143987.1,HGNC:HGNC:31988,MIM:613996;Note=The RefSeq transcript has 10 substitutions compared to this genomic sequence;exception=annotated by transcript or proteomic data;gbkey=mRNA;gene=NBPF6;product=neuroblastoma breakpoint family member 6%2C transcript variant 1;transcript_id=gi|221136843
LBLQ01000262.1	BestRefSeq	exon	21469	21555	.	-	.	ID=id52;Parent=rna3;Dbxref=GeneID:653149,Genbank:NM_001143987.1,HGNC:HGNC:31988,MIM:613996;Note=The RefSeq transcript has 10 substitutions compared to this genomic sequence;exception=annotated by transcript or proteomic data;gbkey=mRNA;gene=NBPF6;product=neuroblastoma breakpoint family member 6%2C transcript variant 1;transcript_id=gi|221136843
LBLQ01000262.1	BestRefSeq	exon	20728	20867	.	-	.	ID=id53;Parent=rna3;Dbxref=GeneID:653149,Genbank:NM_001143987.1,HGNC:HGNC:31988,MIM:613996;Note=The RefSeq transcript has 10 substitutions compared to this genomic sequence;exception=annotated by transcript or proteomic data;gbkey=mRNA;gene=NBPF6;product=neuroblastoma breakpoint family member 6%2C transcript variant 1;transcript_id=gi|221136843
LBLQ01000262.1	BestRefSeq	exon	19694	19745	.	-	.	ID=id54;Parent=rna3;Dbxref=GeneID:653149,Genbank:NM_001143987.1,HGNC:HGNC:31988,MIM:613996;Note=The RefSeq transcript has 10 substitutions compared to this genomic sequence;exception=annotated by transcript or proteomic data;gbkey=mRNA;gene=NBPF6;product=neuroblastoma breakpoint family member 6%2C transcript variant 1;transcript_id=gi|221136843
LBLQ01000262.1	BestRefSeq	exon	18700	18869	.	-	.	ID=id55;Parent=rna3;Dbxref=GeneID:653149,Genbank:NM_001143987.1,HGNC:HGNC:31988,MIM:613996;Note=The RefSeq transcript has 10 substitutions compared to this genomic sequence;exception=annotated by transcript or proteomic data;gbkey=mRNA;gene=NBPF6;product=neuroblastoma breakpoint family member 6%2C transcript variant 1;transcript_id=gi|221136843
LBLQ01000262.1	BestRefSeq	exon	17618	17669	.	-	.	ID=id56;Parent=rna3;Dbxref=GeneID:653149,Genbank:NM_001143987.1,HGNC:HGNC:31988,MIM:613996;Note=The RefSeq transcript has 10 substitutions compared to this genomic sequence;exception=annotated by transcript or proteomic data;gbkey=mRNA;gene=NBPF6;product=neuroblastoma breakpoint family member 6%2C transcript variant 1;transcript_id=gi|221136843
LBLQ01000262.1	BestRefSeq	exon	16714	16886	.	-	.	ID=id57;Parent=rna3;Dbxref=GeneID:653149,Genbank:NM_001143987.1,HGNC:HGNC:31988,MIM:613996;Note=The RefSeq transcript has 10 substitutions compared to this genomic sequence;exception=annotated by transcript or proteomic data;gbkey=mRNA;gene=NBPF6;product=neuroblastoma breakpoint family member 6%2C transcript variant 1;transcript_id=gi|221136843
LBLQ01000262.1	BestRefSeq	exon	13499	13735	.	-	.	ID=id58;Parent=rna3;Dbxref=GeneID:653149,Genbank:NM_001143987.1,HGNC:HGNC:31988,MIM:613996;Note=The RefSeq transcript has 10 substitutions compared to this genomic sequence;exception=annotated by transcript or proteomic data;gbkey=mRNA;gene=NBPF6;product=neuroblastoma breakpoint family member 6%2C transcript variant 1;transcript_id=gi|221136843
LBLQ01000262.1	BestRefSeq	exon	11258	11472	.	-	.	ID=id59;Parent=rna3;Dbxref=GeneID:653149,Genbank:NM_001143987.1,HGNC:HGNC:31988,MIM:613996;Note=The RefSeq transcript has 10 substitutions compared to this genomic sequence;exception=annotated by transcript or proteomic data;gbkey=mRNA;gene=NBPF6;product=neuroblastoma breakpoint family member 6%2C transcript variant 1;transcript_id=gi|221136843
LBLQ01000262.1	BestRefSeq	exon	8284	8325	.	-	.	ID=id60;Parent=rna3;Dbxref=GeneID:653149,Genbank:NM_001143987.1,HGNC:HGNC:31988,MIM:613996;Note=The RefSeq transcript has 10 substitutions compared to this genomic sequence;exception=annotated by transcript or proteomic data;gbkey=mRNA;gene=NBPF6;product=neuroblastoma breakpoint family member 6%2C transcript variant 1;transcript_id=gi|221136843
LBLQ01000262.1	BestRefSeq	CDS	28010	28187	.	-	0	ID=cds1;Parent=rna2;Dbxref=GeneID:148545,Genbank:NP_001137461.1,HGNC:HGNC:26550,MIM:613994;Name=NP_001137461.1;Note=The RefSeq protein has 1 substitution compared to this genomic sequence;exception=annotated by transcript or proteomic data;gbkey=CDS;gene=NBPF4;product=neuroblastoma breakpoint family member 4;protein_id=NP_001137461.1
LBLQ01000262.1	BestRefSeq	CDS	26498	26597	.	-	2	ID=cds1;Parent=rna2;Dbxref=GeneID:148545,Genbank:NP_001137461.1,HGNC:HGNC:26550,MIM:613994;Name=NP_001137461.1;Note=The RefSeq protein has 1 substitution compared to this genomic sequence;exception=annotated by transcript or proteomic data;gbkey=CDS;gene=NBPF4;product=neuroblastoma breakpoint family member 4;protein_id=NP_001137461.1
LBLQ01000262.1	BestRefSeq	CDS	25390	25604	.	-	1	ID=cds1;Parent=rna2;Dbxref=GeneID:148545,Genbank:NP_001137461.1,HGNC:HGNC:26550,MIM:613994;Name=NP_001137461.1;Note=The RefSeq protein has 1 substitution compared to this genomic sequence;exception=annotated by transcript or proteomic data;gbkey=CDS;gene=NBPF4;product=neuroblastoma breakpoint family member 4;protein_id=NP_001137461.1
LBLQ01000262.1	BestRefSeq	CDS	24268	24346	.	-	2	ID=cds1;Parent=rna2;Dbxref=GeneID:148545,Genbank:NP_001137461.1,HGNC:HGNC:26550,MIM:613994;Name=NP_001137461.1;Note=The RefSeq protein has 1 substitution compared to this genomic sequence;exception=annotated by transcript or proteomic data;gbkey=CDS;gene=NBPF4;product=neuroblastoma breakpoint family member 4;protein_id=NP_001137461.1
LBLQ01000262.1	BestRefSeq	CDS	23188	23399	.	-	1	ID=cds1;Parent=rna2;Dbxref=GeneID:148545,Genbank:NP_001137461.1,HGNC:HGNC:26550,MIM:613994;Name=NP_001137461.1;Note=The RefSeq protein has 1 substitution compared to this genomic sequence;exception=annotated by transcript or proteomic data;gbkey=CDS;gene=NBPF4;product=neuroblastoma breakpoint family member 4;protein_id=NP_001137461.1
LBLQ01000262.1	BestRefSeq	CDS	21745	21796	.	-	2	ID=cds1;Parent=rna2;Dbxref=GeneID:148545,Genbank:NP_001137461.1,HGNC:HGNC:26550,MIM:613994;Name=NP_001137461.1;Note=The RefSeq protein has 1 substitution compared to this genomic sequence;exception=annotated by transcript or proteomic data;gbkey=CDS;gene=NBPF4;product=neuroblastoma breakpoint family member 4;protein_id=NP_001137461.1
LBLQ01000262.1	BestRefSeq	CDS	20728	20867	.	-	1	ID=cds1;Parent=rna2;Dbxref=GeneID:148545,Genbank:NP_001137461.1,HGNC:HGNC:26550,MIM:613994;Name=NP_001137461.1;Note=The RefSeq protein has 1 substitution compared to this genomic sequence;exception=annotated by transcript or proteomic data;gbkey=CDS;gene=NBPF4;product=neuroblastoma breakpoint family member 4;protein_id=NP_001137461.1
LBLQ01000262.1	BestRefSeq	CDS	19694	19745	.	-	2	ID=cds1;Parent=rna2;Dbxref=GeneID:148545,Genbank:NP_001137461.1,HGNC:HGNC:26550,MIM:613994;Name=NP_001137461.1;Note=The RefSeq protein has 1 substitution compared to this genomic sequence;exception=annotated by transcript or proteomic data;gbkey=CDS;gene=NBPF4;product=neuroblastoma breakpoint family member 4;protein_id=NP_001137461.1
LBLQ01000262.1	BestRefSeq	CDS	18700	18869	.	-	1	ID=cds1;Parent=rna2;Dbxref=GeneID:148545,Genbank:NP_001137461.1,HGNC:HGNC:26550,MIM:613994;Name=NP_001137461.1;Note=The RefSeq protein has 1 substitution compared to this genomic sequence;exception=annotated by transcript or proteomic data;gbkey=CDS;gene=NBPF4;product=neuroblastoma breakpoint family member 4;protein_id=NP_001137461.1
LBLQ01000262.1	BestRefSeq	CDS	17618	17669	.	-	2	ID=cds1;Parent=rna2;Dbxref=GeneID:148545,Genbank:NP_001137461.1,HGNC:HGNC:26550,MIM:613994;Name=NP_001137461.1;Note=The RefSeq protein has 1 substitution compared to this genomic sequence;exception=annotated by transcript or proteomic data;gbkey=CDS;gene=NBPF4;product=neuroblastoma breakpoint family member 4;protein_id=NP_001137461.1
LBLQ01000262.1	BestRefSeq	CDS	16714	16886	.	-	1	ID=cds1;Parent=rna2;Dbxref=GeneID:148545,Genbank:NP_001137461.1,HGNC:HGNC:26550,MIM:613994;Name=NP_001137461.1;Note=The RefSeq protein has 1 substitution compared to this genomic sequence;exception=annotated by transcript or proteomic data;gbkey=CDS;gene=NBPF4;product=neuroblastoma breakpoint family member 4;protein_id=NP_001137461.1
LBLQ01000262.1	BestRefSeq	CDS	13499	13735	.	-	2	ID=cds1;Parent=rna2;Dbxref=GeneID:148545,Genbank:NP_001137461.1,HGNC:HGNC:26550,MIM:613994;Name=NP_001137461.1;Note=The RefSeq protein has 1 substitution compared to this genomic sequence;exception=annotated by transcript or proteomic data;gbkey=CDS;gene=NBPF4;product=neuroblastoma breakpoint family member 4;protein_id=NP_001137461.1
LBLQ01000262.1	BestRefSeq	CDS	11258	11472	.	-	2	ID=cds1;Parent=rna2;Dbxref=GeneID:148545,Genbank:NP_001137461.1,HGNC:HGNC:26550,MIM:613994;Name=NP_001137461.1;Note=The RefSeq protein has 1 substitution compared to this genomic sequence;exception=annotated by transcript or proteomic data;gbkey=CDS;gene=NBPF4;product=neuroblastoma breakpoint family member 4;protein_id=NP_001137461.1
LBLQ01000262.1	BestRefSeq	CDS	8284	8325	.	-	0	ID=cds1;Parent=rna2;Dbxref=GeneID:148545,Genbank:NP_001137461.1,HGNC:HGNC:26550,MIM:613994;Name=NP_001137461.1;Note=The RefSeq protein has 1 substitution compared to this genomic sequence;exception=annotated by transcript or proteomic data;gbkey=CDS;gene=NBPF4;product=neuroblastoma breakpoint family member 4;protein_id=NP_001137461.1
LBLQ01000262.1	BestRefSeq	CDS	28010	28187	.	-	0	ID=cds2;Parent=rna3;Dbxref=GeneID:653149,Genbank:NP_001137459.1,HGNC:HGNC:31988,MIM:613996;Name=NP_001137459.1;Note=isoform 1 is encoded by transcript variant 1%3B The RefSeq protein has 6 substitutions compared to this genomic sequence;exception=annotated by transcript or proteomic data;gbkey=CDS;gene=NBPF6;product=neuroblastoma breakpoint family member 6 isoform 1;protein_id=NP_001137459.1
LBLQ01000262.1	BestRefSeq	CDS	26498	26597	.	-	2	ID=cds2;Parent=rna3;Dbxref=GeneID:653149,Genbank:NP_001137459.1,HGNC:HGNC:31988,MIM:613996;Name=NP_001137459.1;Note=isoform 1 is encoded by transcript variant 1%3B The RefSeq protein has 6 substitutions compared to this genomic sequence;exception=annotated by transcript or proteomic data;gbkey=CDS;gene=NBPF6;product=neuroblastoma breakpoint family member 6 isoform 1;protein_id=NP_001137459.1
LBLQ01000262.1	BestRefSeq	CDS	25390	25604	.	-	1	ID=cds2;Parent=rna3;Dbxref=GeneID:653149,Genbank:NP_001137459.1,HGNC:HGNC:31988,MIM:613996;Name=NP_001137459.1;Note=isoform 1 is encoded by transcript variant 1%3B The RefSeq protein has 6 substitutions compared to this genomic sequence;exception=annotated by transcript or proteomic data;gbkey=CDS;gene=NBPF6;product=neuroblastoma breakpoint family member 6 isoform 1;protein_id=NP_001137459.1
LBLQ01000262.1	BestRefSeq	CDS	24268	24346	.	-	2	ID=cds2;Parent=rna3;Dbxref=GeneID:653149,Genbank:NP_001137459.1,HGNC:HGNC:31988,MIM:613996;Name=NP_001137459.1;Note=isoform 1 is encoded by transcript variant 1%3B The RefSeq protein has 6 substitutions compared to this genomic sequence;exception=annotated by transcript or proteomic data;gbkey=CDS;gene=NBPF6;product=neuroblastoma breakpoint family member 6 isoform 1;protein_id=NP_001137459.1
LBLQ01000262.1	BestRefSeq	CDS	23188	23399	.	-	1	ID=cds2;Parent=rna3;Dbxref=GeneID:653149,Genbank:NP_001137459.1,HGNC:HGNC:31988,MIM:613996;Name=NP_001137459.1;Note=isoform 1 is encoded by transcript variant 1%3B The RefSeq protein has 6 substitutions compared to this genomic sequence;exception=annotated by transcript or proteomic data;gbkey=CDS;gene=NBPF6;product=neuroblastoma breakpoint family member 6 isoform 1;protein_id=NP_001137459.1
LBLQ01000262.1	BestRefSeq	CDS	21745	21796	.	-	2	ID=cds2;Parent=rna3;Dbxref=GeneID:653149,Genbank:NP_001137459.1,HGNC:HGNC:31988,MIM:613996;Name=NP_001137459.1;Note=isoform 1 is encoded by transcript variant 1%3B The RefSeq protein has 6 substitutions compared to this genomic sequence;exception=annotated by transcript or proteomic data;gbkey=CDS;gene=NBPF6;product=neuroblastoma breakpoint family member 6 isoform 1;protein_id=NP_001137459.1
LBLQ01000262.1	BestRefSeq	CDS	21469	21555	.	-	1	ID=cds2;Parent=rna3;Dbxref=GeneID:653149,Genbank:NP_001137459.1,HGNC:HGNC:31988,MIM:613996;Name=NP_001137459.1;Note=isoform 1 is encoded by transcript variant 1%3B The RefSeq protein has 6 substitutions compared to this genomic sequence;exception=annotated by transcript or proteomic data;gbkey=CDS;gene=NBPF6;product=neuroblastoma breakpoint family member 6 isoform 1;protein_id=NP_001137459.1
LBLQ01000262.1	BestRefSeq	CDS	20728	20867	.	-	1	ID=cds2;Parent=rna3;Dbxref=GeneID:653149,Genbank:NP_001137459.1,HGNC:HGNC:31988,MIM:613996;Name=NP_001137459.1;Note=isoform 1 is encoded by transcript variant 1%3B The RefSeq protein has 6 substitutions compared to this genomic sequence;exception=annotated by transcript or proteomic data;gbkey=CDS;gene=NBPF6;product=neuroblastoma breakpoint family member 6 isoform 1;protein_id=NP_001137459.1
LBLQ01000262.1	BestRefSeq	CDS	19694	19745	.	-	2	ID=cds2;Parent=rna3;Dbxref=GeneID:653149,Genbank:NP_001137459.1,HGNC:HGNC:31988,MIM:613996;Name=NP_001137459.1;Note=isoform 1 is encoded by transcript variant 1%3B The RefSeq protein has 6 substitutions compared to this genomic sequence;exception=annotated by transcript or proteomic data;gbkey=CDS;gene=NBPF6;product=neuroblastoma breakpoint family member 6 isoform 1;protein_id=NP_001137459.1
LBLQ01000262.1	BestRefSeq	CDS	18700	18869	.	-	1	ID=cds2;Parent=rna3;Dbxref=GeneID:653149,Genbank:NP_001137459.1,HGNC:HGNC:31988,MIM:613996;Name=NP_001137459.1;Note=isoform 1 is encoded by transcript variant 1%3B The RefSeq protein has 6 substitutions compared to this genomic sequence;exception=annotated by transcript or proteomic data;gbkey=CDS;gene=NBPF6;product=neuroblastoma breakpoint family member 6 isoform 1;protein_id=NP_001137459.1
LBLQ01000262.1	BestRefSeq	CDS	17618	17669	.	-	2	ID=cds2;Parent=rna3;Dbxref=GeneID:653149,Genbank:NP_001137459.1,HGNC:HGNC:31988,MIM:613996;Name=NP_001137459.1;Note=isoform 1 is encoded by transcript variant 1%3B The RefSeq protein has 6 substitutions compared to this genomic sequence;exception=annotated by transcript or proteomic data;gbkey=CDS;gene=NBPF6;product=neuroblastoma breakpoint family member 6 isoform 1;protein_id=NP_001137459.1
LBLQ01000262.1	BestRefSeq	CDS	16714	16886	.	-	1	ID=cds2;Parent=rna3;Dbxref=GeneID:653149,Genbank:NP_001137459.1,HGNC:HGNC:31988,MIM:613996;Name=NP_001137459.1;Note=isoform 1 is encoded by transcript variant 1%3B The RefSeq protein has 6 substitutions compared to this genomic sequence;exception=annotated by transcript or proteomic data;gbkey=CDS;gene=NBPF6;product=neuroblastoma breakpoint family member 6 isoform 1;protein_id=NP_001137459.1
LBLQ01000262.1	BestRefSeq	CDS	13499	13735	.	-	2	ID=cds2;Parent=rna3;Dbxref=GeneID:653149,Genbank:NP_001137459.1,HGNC:HGNC:31988,MIM:613996;Name=NP_001137459.1;Note=isoform 1 is encoded by transcript variant 1%3B The RefSeq protein has 6 substitutions compared to this genomic sequence;exception=annotated by transcript or proteomic data;gbkey=CDS;gene=NBPF6;product=neuroblastoma breakpoint family member 6 isoform 1;protein_id=NP_001137459.1
LBLQ01000262.1	BestRefSeq	CDS	11258	11472	.	-	2	ID=cds2;Parent=rna3;Dbxref=GeneID:653149,Genbank:NP_001137459.1,HGNC:HGNC:31988,MIM:613996;Name=NP_001137459.1;Note=isoform 1 is encoded by transcript variant 1%3B The RefSeq protein has 6 substitutions compared to this genomic sequence;exception=annotated by transcript or proteomic data;gbkey=CDS;gene=NBPF6;product=neuroblastoma breakpoint family member 6 isoform 1;protein_id=NP_001137459.1
LBLQ01000262.1	BestRefSeq	CDS	8284	8325	.	-	0	ID=cds2;Parent=rna3;Dbxref=GeneID:653149,Genbank:NP_001137459.1,HGNC:HGNC:31988,MIM:613996;Name=NP_001137459.1;Note=isoform 1 is encoded by transcript variant 1%3B The RefSeq protein has 6 substitutions compared to this genomic sequence;exception=annotated by transcript or proteomic data;gbkey=CDS;gene=NBPF6;product=neuroblastoma breakpoint family member 6 isoform 1;protein_id=NP_001137459.1
###
LBLQ01000262.1	BestRefSeq	gene	7920	28507	.	-	.	ID=gene4;Dbxref=GeneID:148545,HGNC:HGNC:26550,MIM:613994;Name=NBPF4;description=neuroblastoma breakpoint family member 4;gbkey=Gene;gene=NBPF4
LBLQ01000262.1	BestRefSeq	mRNA	7920	28507	.	-	.	ID=rna4;Parent=gene4;Dbxref=GeneID:148545,Genbank:NM_001143989.2,HGNC:HGNC:26550,MIM:613994;Name=gi|253314432;Note=The RefSeq transcript has 7 substitutions compared to this genomic sequence;exception=annotated by transcript or proteomic data;gbkey=mRNA;gene=NBPF4;product=neuroblastoma breakpoint family member 4;transcript_id=gi|253314432
LBLQ01000262.1	BestRefSeq	exon	28325	28507	.	-	.	ID=id61;Parent=rna4;Dbxref=GeneID:148545,Genbank:NM_001143989.2,HGNC:HGNC:26550,MIM:613994;Note=The RefSeq transcript has 7 substitutions compared to this genomic sequence;exception=annotated by transcript or proteomic data;gbkey=mRNA;gene=NBPF4;product=neuroblastoma breakpoint family member 4;transcript_id=gi|253314432
LBLQ01000262.1	BestRefSeq	exon	28010	28222	.	-	.	ID=id62;Parent=rna4;Dbxref=GeneID:148545,Genbank:NM_001143989.2,HGNC:HGNC:26550,MIM:613994;Note=The RefSeq transcript has 7 substitutions compared to this genomic sequence;exception=annotated by transcript or proteomic data;gbkey=mRNA;gene=NBPF4;product=neuroblastoma breakpoint family member 4;transcript_id=gi|253314432
LBLQ01000262.1	BestRefSeq	exon	26498	26597	.	-	.	ID=id63;Parent=rna4;Dbxref=GeneID:148545,Genbank:NM_001143989.2,HGNC:HGNC:26550,MIM:613994;Note=The RefSeq transcript has 7 substitutions compared to this genomic sequence;exception=annotated by transcript or proteomic data;gbkey=mRNA;gene=NBPF4;product=neuroblastoma breakpoint family member 4;transcript_id=gi|253314432
LBLQ01000262.1	BestRefSeq	exon	25390	25604	.	-	.	ID=id64;Parent=rna4;Dbxref=GeneID:148545,Genbank:NM_001143989.2,HGNC:HGNC:26550,MIM:613994;Note=The RefSeq transcript has 7 substitutions compared to this genomic sequence;exception=annotated by transcript or proteomic data;gbkey=mRNA;gene=NBPF4;product=neuroblastoma breakpoint family member 4;transcript_id=gi|253314432
LBLQ01000262.1	BestRefSeq	exon	24268	24346	.	-	.	ID=id65;Parent=rna4;Dbxref=GeneID:148545,Genbank:NM_001143989.2,HGNC:HGNC:26550,MIM:613994;Note=The RefSeq transcript has 7 substitutions compared to this genomic sequence;exception=annotated by transcript or proteomic data;gbkey=mRNA;gene=NBPF4;product=neuroblastoma breakpoint family member 4;transcript_id=gi|253314432
LBLQ01000262.1	BestRefSeq	exon	23188	23399	.	-	.	ID=id66;Parent=rna4;Dbxref=GeneID:148545,Genbank:NM_001143989.2,HGNC:HGNC:26550,MIM:613994;Note=The RefSeq transcript has 7 substitutions compared to this genomic sequence;exception=annotated by transcript or proteomic data;gbkey=mRNA;gene=NBPF4;product=neuroblastoma breakpoint family member 4;transcript_id=gi|253314432
LBLQ01000262.1	BestRefSeq	exon	21745	21796	.	-	.	ID=id67;Parent=rna4;Dbxref=GeneID:148545,Genbank:NM_001143989.2,HGNC:HGNC:26550,MIM:613994;Note=The RefSeq transcript has 7 substitutions compared to this genomic sequence;exception=annotated by transcript or proteomic data;gbkey=mRNA;gene=NBPF4;product=neuroblastoma breakpoint family member 4;transcript_id=gi|253314432
LBLQ01000262.1	BestRefSeq	exon	20728	20867	.	-	.	ID=id68;Parent=rna4;Dbxref=GeneID:148545,Genbank:NM_001143989.2,HGNC:HGNC:26550,MIM:613994;Note=The RefSeq transcript has 7 substitutions compared to this genomic sequence;exception=annotated by transcript or proteomic data;gbkey=mRNA;gene=NBPF4;product=neuroblastoma breakpoint family member 4;transcript_id=gi|253314432
LBLQ01000262.1	BestRefSeq	exon	19694	19745	.	-	.	ID=id69;Parent=rna4;Dbxref=GeneID:148545,Genbank:NM_001143989.2,HGNC:HGNC:26550,MIM:613994;Note=The RefSeq transcript has 7 substitutions compared to this genomic sequence;exception=annotated by transcript or proteomic data;gbkey=mRNA;gene=NBPF4;product=neuroblastoma breakpoint family member 4;transcript_id=gi|253314432
LBLQ01000262.1	BestRefSeq	exon	18700	18869	.	-	.	ID=id70;Parent=rna4;Dbxref=GeneID:148545,Genbank:NM_001143989.2,HGNC:HGNC:26550,MIM:613994;Note=The RefSeq transcript has 7 substitutions compared to this genomic sequence;exception=annotated by transcript or proteomic data;gbkey=mRNA;gene=NBPF4;product=neuroblastoma breakpoint family member 4;transcript_id=gi|253314432
LBLQ01000262.1	BestRefSeq	exon	17618	17669	.	-	.	ID=id71;Parent=rna4;Dbxref=GeneID:148545,Genbank:NM_001143989.2,HGNC:HGNC:26550,MIM:613994;Note=The RefSeq transcript has 7 substitutions compared to this genomic sequence;exception=annotated by transcript or proteomic data;gbkey=mRNA;gene=NBPF4;product=neuroblastoma breakpoint family member 4;transcript_id=gi|253314432
LBLQ01000262.1	BestRefSeq	exon	16714	16886	.	-	.	ID=id72;Parent=rna4;Dbxref=GeneID:148545,Genbank:NM_001143989.2,HGNC:HGNC:26550,MIM:613994;Note=The RefSeq transcript has 7 substitutions compared to this genomic sequence;exception=annotated by transcript or proteomic data;gbkey=mRNA;gene=NBPF4;product=neuroblastoma breakpoint family member 4;transcript_id=gi|253314432
LBLQ01000262.1	BestRefSeq	exon	13499	13735	.	-	.	ID=id73;Parent=rna4;Dbxref=GeneID:148545,Genbank:NM_001143989.2,HGNC:HGNC:26550,MIM:613994;Note=The RefSeq transcript has 7 substitutions compared to this genomic sequence;exception=annotated by transcript or proteomic data;gbkey=mRNA;gene=NBPF4;product=neuroblastoma breakpoint family member 4;transcript_id=gi|253314432
LBLQ01000262.1	BestRefSeq	exon	11258	11472	.	-	.	ID=id74;Parent=rna4;Dbxref=GeneID:148545,Genbank:NM_001143989.2,HGNC:HGNC:26550,MIM:613994;Note=The RefSeq transcript has 7 substitutions compared to this genomic sequence;exception=annotated by transcript or proteomic data;gbkey=mRNA;gene=NBPF4;product=neuroblastoma breakpoint family member 4;transcript_id=gi|253314432
LBLQ01000262.1	BestRefSeq	exon	7920	8325	.	-	.	ID=id75;Parent=rna4;Dbxref=GeneID:148545,Genbank:NM_001143989.2,HGNC:HGNC:26550,MIM:613994;Note=The RefSeq transcript has 7 substitutions compared to this genomic sequence;exception=annotated by transcript or proteomic data;gbkey=mRNA;gene=NBPF4;product=neuroblastoma breakpoint family member 4;transcript_id=gi|253314432
LBLQ01000262.1	BestRefSeq	gene	8284	28507	.	-	.	ID=gene5;Dbxref=GeneID:653149,HGNC:HGNC:31988,MIM:613996;Name=NBPF6;description=neuroblastoma breakpoint family member 6;gbkey=Gene;gene=NBPF6
LBLQ01000262.1	BestRefSeq	mRNA	8284	28507	.	-	.	ID=rna5;Parent=gene5;Dbxref=GeneID:653149,Genbank:NM_001143988.1,HGNC:HGNC:31988,MIM:613996;Name=gi|221136847;Note=The RefSeq transcript has 10 substitutions compared to this genomic sequence;exception=annotated by transcript or proteomic data;gbkey=mRNA;gene=NBPF6;product=neuroblastoma breakpoint family member 6%2C transcript variant 2;transcript_id=gi|221136847
LBLQ01000262.1	BestRefSeq	exon	28325	28507	.	-	.	ID=id76;Parent=rna5;Dbxref=GeneID:653149,Genbank:NM_001143988.1,HGNC:HGNC:31988,MIM:613996;Note=The RefSeq transcript has 10 substitutions compared to this genomic sequence;exception=annotated by transcript or proteomic data;gbkey=mRNA;gene=NBPF6;product=neuroblastoma breakpoint family member 6%2C transcript variant 2;transcript_id=gi|221136847
LBLQ01000262.1	BestRefSeq	exon	28010	28222	.	-	.	ID=id77;Parent=rna5;Dbxref=GeneID:653149,Genbank:NM_001143988.1,HGNC:HGNC:31988,MIM:613996;Note=The RefSeq transcript has 10 substitutions compared to this genomic sequence;exception=annotated by transcript or proteomic data;gbkey=mRNA;gene=NBPF6;product=neuroblastoma breakpoint family member 6%2C transcript variant 2;transcript_id=gi|221136847
LBLQ01000262.1	BestRefSeq	exon	26498	26597	.	-	.	ID=id78;Parent=rna5;Dbxref=GeneID:653149,Genbank:NM_001143988.1,HGNC:HGNC:31988,MIM:613996;Note=The RefSeq transcript has 10 substitutions compared to this genomic sequence;exception=annotated by transcript or proteomic data;gbkey=mRNA;gene=NBPF6;product=neuroblastoma breakpoint family member 6%2C transcript variant 2;transcript_id=gi|221136847
LBLQ01000262.1	BestRefSeq	exon	25390	25604	.	-	.	ID=id79;Parent=rna5;Dbxref=GeneID:653149,Genbank:NM_001143988.1,HGNC:HGNC:31988,MIM:613996;Note=The RefSeq transcript has 10 substitutions compared to this genomic sequence;exception=annotated by transcript or proteomic data;gbkey=mRNA;gene=NBPF6;product=neuroblastoma breakpoint family member 6%2C transcript variant 2;transcript_id=gi|221136847
LBLQ01000262.1	BestRefSeq	exon	24268	24346	.	-	.	ID=id80;Parent=rna5;Dbxref=GeneID:653149,Genbank:NM_001143988.1,HGNC:HGNC:31988,MIM:613996;Note=The RefSeq transcript has 10 substitutions compared to this genomic sequence;exception=annotated by transcript or proteomic data;gbkey=mRNA;gene=NBPF6;product=neuroblastoma breakpoint family member 6%2C transcript variant 2;transcript_id=gi|221136847
LBLQ01000262.1	BestRefSeq	exon	23188	23399	.	-	.	ID=id81;Parent=rna5;Dbxref=GeneID:653149,Genbank:NM_001143988.1,HGNC:HGNC:31988,MIM:613996;Note=The RefSeq transcript has 10 substitutions compared to this genomic sequence;exception=annotated by transcript or proteomic data;gbkey=mRNA;gene=NBPF6;product=neuroblastoma breakpoint family member 6%2C transcript variant 2;transcript_id=gi|221136847
LBLQ01000262.1	BestRefSeq	exon	21745	21796	.	-	.	ID=id82;Parent=rna5;Dbxref=GeneID:653149,Genbank:NM_001143988.1,HGNC:HGNC:31988,MIM:613996;Note=The RefSeq transcript has 10 substitutions compared to this genomic sequence;exception=annotated by transcript or proteomic data;gbkey=mRNA;gene=NBPF6;product=neuroblastoma breakpoint family member 6%2C transcript variant 2;transcript_id=gi|221136847
LBLQ01000262.1	BestRefSeq	exon	20728	20867	.	-	.	ID=id83;Parent=rna5;Dbxref=GeneID:653149,Genbank:NM_001143988.1,HGNC:HGNC:31988,MIM:613996;Note=The RefSeq transcript has 10 substitutions compared to this genomic sequence;exception=annotated by transcript or proteomic data;gbkey=mRNA;gene=NBPF6;product=neuroblastoma breakpoint family member 6%2C transcript variant 2;transcript_id=gi|221136847
LBLQ01000262.1	BestRefSeq	exon	19694	19745	.	-	.	ID=id84;Parent=rna5;Dbxref=GeneID:653149,Genbank:NM_001143988.1,HGNC:HGNC:31988,MIM:613996;Note=The RefSeq transcript has 10 substitutions compared to this genomic sequence;exception=annotated by transcript or proteomic data;gbkey=mRNA;gene=NBPF6;product=neuroblastoma breakpoint family member 6%2C transcript variant 2;transcript_id=gi|221136847
LBLQ01000262.1	BestRefSeq	exon	18700	18869	.	-	.	ID=id85;Parent=rna5;Dbxref=GeneID:653149,Genbank:NM_001143988.1,HGNC:HGNC:31988,MIM:613996;Note=The RefSeq transcript has 10 substitutions compared to this genomic sequence;exception=annotated by transcript or proteomic data;gbkey=mRNA;gene=NBPF6;product=neuroblastoma breakpoint family member 6%2C transcript variant 2;transcript_id=gi|221136847
LBLQ01000262.1	BestRefSeq	exon	17618	17669	.	-	.	ID=id86;Parent=rna5;Dbxref=GeneID:653149,Genbank:NM_001143988.1,HGNC:HGNC:31988,MIM:613996;Note=The RefSeq transcript has 10 substitutions compared to this genomic sequence;exception=annotated by transcript or proteomic data;gbkey=mRNA;gene=NBPF6;product=neuroblastoma breakpoint family member 6%2C transcript variant 2;transcript_id=gi|221136847
LBLQ01000262.1	BestRefSeq	exon	16714	16886	.	-	.	ID=id87;Parent=rna5;Dbxref=GeneID:653149,Genbank:NM_001143988.1,HGNC:HGNC:31988,MIM:613996;Note=The RefSeq transcript has 10 substitutions compared to this genomic sequence;exception=annotated by transcript or proteomic data;gbkey=mRNA;gene=NBPF6;product=neuroblastoma breakpoint family member 6%2C transcript variant 2;transcript_id=gi|221136847
LBLQ01000262.1	BestRefSeq	exon	13499	13735	.	-	.	ID=id88;Parent=rna5;Dbxref=GeneID:653149,Genbank:NM_001143988.1,HGNC:HGNC:31988,MIM:613996;Note=The RefSeq transcript has 10 substitutions compared to this genomic sequence;exception=annotated by transcript or proteomic data;gbkey=mRNA;gene=NBPF6;product=neuroblastoma breakpoint family member 6%2C transcript variant 2;transcript_id=gi|221136847
LBLQ01000262.1	BestRefSeq	exon	11258	11472	.	-	.	ID=id89;Parent=rna5;Dbxref=GeneID:653149,Genbank:NM_001143988.1,HGNC:HGNC:31988,MIM:613996;Note=The RefSeq transcript has 10 substitutions compared to this genomic sequence;exception=annotated by transcript or proteomic data;gbkey=mRNA;gene=NBPF6;product=neuroblastoma breakpoint family member 6%2C transcript variant 2;transcript_id=gi|221136847
LBLQ01000262.1	BestRefSeq	exon	8284	8325	.	-	.	ID=id90;Parent=rna5;Dbxref=GeneID:653149,Genbank:NM_001143988.1,HGNC:HGNC:31988,MIM:613996;Note=The RefSeq transcript has 10 substitutions compared to this genomic sequence;exception=annotated by transcript or proteomic data;gbkey=mRNA;gene=NBPF6;product=neuroblastoma breakpoint family member 6%2C transcript variant 2;transcript_id=gi|221136847
LBLQ01000262.1	BestRefSeq	CDS	28010	28187	.	-	0	ID=cds3;Parent=rna5;Dbxref=GeneID:653149,Genbank:NP_001137460.1,HGNC:HGNC:31988,MIM:613996;Name=NP_001137460.1;Note=isoform 2 is encoded by transcript variant 2%3B The RefSeq protein has 6 substitutions compared to this genomic sequence;exception=annotated by transcript or proteomic data;gbkey=CDS;gene=NBPF6;product=neuroblastoma breakpoint family member 6 isoform 2;protein_id=NP_001137460.1
LBLQ01000262.1	BestRefSeq	CDS	26498	26597	.	-	2	ID=cds3;Parent=rna5;Dbxref=GeneID:653149,Genbank:NP_001137460.1,HGNC:HGNC:31988,MIM:613996;Name=NP_001137460.1;Note=isoform 2 is encoded by transcript variant 2%3B The RefSeq protein has 6 substitutions compared to this genomic sequence;exception=annotated by transcript or proteomic data;gbkey=CDS;gene=NBPF6;product=neuroblastoma breakpoint family member 6 isoform 2;protein_id=NP_001137460.1
LBLQ01000262.1	BestRefSeq	CDS	25390	25604	.	-	1	ID=cds3;Parent=rna5;Dbxref=GeneID:653149,Genbank:NP_001137460.1,HGNC:HGNC:31988,MIM:613996;Name=NP_001137460.1;Note=isoform 2 is encoded by transcript variant 2%3B The RefSeq protein has 6 substitutions compared to this genomic sequence;exception=annotated by transcript or proteomic data;gbkey=CDS;gene=NBPF6;product=neuroblastoma breakpoint family member 6 isoform 2;protein_id=NP_001137460.1
LBLQ01000262.1	BestRefSeq	CDS	24268	24346	.	-	2	ID=cds3;Parent=rna5;Dbxref=GeneID:653149,Genbank:NP_001137460.1,HGNC:HGNC:31988,MIM:613996;Name=NP_001137460.1;Note=isoform 2 is encoded by transcript variant 2%3B The RefSeq protein has 6 substitutions compared to this genomic sequence;exception=annotated by transcript or proteomic data;gbkey=CDS;gene=NBPF6;product=neuroblastoma breakpoint family member 6 isoform 2;protein_id=NP_001137460.1
LBLQ01000262.1	BestRefSeq	CDS	23188	23399	.	-	1	ID=cds3;Parent=rna5;Dbxref=GeneID:653149,Genbank:NP_001137460.1,HGNC:HGNC:31988,MIM:613996;Name=NP_001137460.1;Note=isoform 2 is encoded by transcript variant 2%3B The RefSeq protein has 6 substitutions compared to this genomic sequence;exception=annotated by transcript or proteomic data;gbkey=CDS;gene=NBPF6;product=neuroblastoma breakpoint family member 6 isoform 2;protein_id=NP_001137460.1
LBLQ01000262.1	BestRefSeq	CDS	21745	21796	.	-	2	ID=cds3;Parent=rna5;Dbxref=GeneID:653149,Genbank:NP_001137460.1,HGNC:HGNC:31988,MIM:613996;Name=NP_001137460.1;Note=isoform 2 is encoded by transcript variant 2%3B The RefSeq protein has 6 substitutions compared to this genomic sequence;exception=annotated by transcript or proteomic data;gbkey=CDS;gene=NBPF6;product=neuroblastoma breakpoint family member 6 isoform 2;protein_id=NP_001137460.1
LBLQ01000262.1	BestRefSeq	CDS	20728	20867	.	-	1	ID=cds3;Parent=rna5;Dbxref=GeneID:653149,Genbank:NP_001137460.1,HGNC:HGNC:31988,MIM:613996;Name=NP_001137460.1;Note=isoform 2 is encoded by transcript variant 2%3B The RefSeq protein has 6 substitutions compared to this genomic sequence;exception=annotated by transcript or proteomic data;gbkey=CDS;gene=NBPF6;product=neuroblastoma breakpoint family member 6 isoform 2;protein_id=NP_001137460.1
LBLQ01000262.1	BestRefSeq	CDS	19694	19745	.	-	2	ID=cds3;Parent=rna5;Dbxref=GeneID:653149,Genbank:NP_001137460.1,HGNC:HGNC:31988,MIM:613996;Name=NP_001137460.1;Note=isoform 2 is encoded by transcript variant 2%3B The RefSeq protein has 6 substitutions compared to this genomic sequence;exception=annotated by transcript or proteomic data;gbkey=CDS;gene=NBPF6;product=neuroblastoma breakpoint family member 6 isoform 2;protein_id=NP_001137460.1
LBLQ01000262.1	BestRefSeq	CDS	18700	18869	.	-	1	ID=cds3;Parent=rna5;Dbxref=GeneID:653149,Genbank:NP_001137460.1,HGNC:HGNC:31988,MIM:613996;Name=NP_001137460.1;Note=isoform 2 is encoded by transcript variant 2%3B The RefSeq protein has 6 substitutions compared to this genomic sequence;exception=annotated by transcript or proteomic data;gbkey=CDS;gene=NBPF6;product=neuroblastoma breakpoint family member 6 isoform 2;protein_id=NP_001137460.1
LBLQ01000262.1	BestRefSeq	CDS	17618	17669	.	-	2	ID=cds3;Parent=rna5;Dbxref=GeneID:653149,Genbank:NP_001137460.1,HGNC:HGNC:31988,MIM:613996;Name=NP_001137460.1;Note=isoform 2 is encoded by transcript variant 2%3B The RefSeq protein has 6 substitutions compared to this genomic sequence;exception=annotated by transcript or proteomic data;gbkey=CDS;gene=NBPF6;product=neuroblastoma breakpoint family member 6 isoform 2;protein_id=NP_001137460.1
LBLQ01000262.1	BestRefSeq	CDS	16714	16886	.	-	1	ID=cds3;Parent=rna5;Dbxref=GeneID:653149,Genbank:NP_001137460.1,HGNC:HGNC:31988,MIM:613996;Name=NP_001137460.1;Note=isoform 2 is encoded by transcript variant 2%3B The RefSeq protein has 6 substitutions compared to this genomic sequence;exception=annotated by transcript or proteomic data;gbkey=CDS;gene=NBPF6;product=neuroblastoma breakpoint family member 6 isoform 2;protein_id=NP_001137460.1
LBLQ01000262.1	BestRefSeq	CDS	13499	13735	.	-	2	ID=cds3;Parent=rna5;Dbxref=GeneID:653149,Genbank:NP_001137460.1,HGNC:HGNC:31988,MIM:613996;Name=NP_001137460.1;Note=isoform 2 is encoded by transcript variant 2%3B The RefSeq protein has 6 substitutions compared to this genomic sequence;exception=annotated by transcript or proteomic data;gbkey=CDS;gene=NBPF6;product=neuroblastoma breakpoint family member 6 isoform 2;protein_id=NP_001137460.1
LBLQ01000262.1	BestRefSeq	CDS	11258	11472	.	-	2	ID=cds3;Parent=rna5;Dbxref=GeneID:653149,Genbank:NP_001137460.1,HGNC:HGNC:31988,MIM:613996;Name=NP_001137460.1;Note=isoform 2 is encoded by transcript variant 2%3B The RefSeq protein has 6 substitutions compared to this genomic sequence;exception=annotated by transcript or proteomic data;gbkey=CDS;gene=NBPF6;product=neuroblastoma breakpoint family member 6 isoform 2;protein_id=NP_001137460.1
LBLQ01000262.1	BestRefSeq	CDS	8284	8325	.	-	0	ID=cds3;Parent=rna5;Dbxref=GeneID:653149,Genbank:NP_001137460.1,HGNC:HGNC:31988,MIM:613996;Name=NP_001137460.1;Note=isoform 2 is encoded by transcript variant 2%3B The RefSeq protein has 6 substitutions compared to this genomic sequence;exception=annotated by transcript or proteomic data;gbkey=CDS;gene=NBPF6;product=neuroblastoma breakpoint family member 6 isoform 2;protein_id=NP_001137460.1
LBLQ01000262.1	BestRefSeq	CDS	28010	28187	.	-	0	ID=cds4;Parent=rna4;Dbxref=GeneID:148545,Genbank:NP_001137461.1,HGNC:HGNC:26550,MIM:613994;Name=NP_001137461.1;Note=The RefSeq protein has 1 substitution compared to this genomic sequence;exception=annotated by transcript or proteomic data;gbkey=CDS;gene=NBPF4;product=neuroblastoma breakpoint family member 4;protein_id=NP_001137461.1
LBLQ01000262.1	BestRefSeq	CDS	26498	26597	.	-	2	ID=cds4;Parent=rna4;Dbxref=GeneID:148545,Genbank:NP_001137461.1,HGNC:HGNC:26550,MIM:613994;Name=NP_001137461.1;Note=The RefSeq protein has 1 substitution compared to this genomic sequence;exception=annotated by transcript or proteomic data;gbkey=CDS;gene=NBPF4;product=neuroblastoma breakpoint family member 4;protein_id=NP_001137461.1
LBLQ01000262.1	BestRefSeq	CDS	25390	25604	.	-	1	ID=cds4;Parent=rna4;Dbxref=GeneID:148545,Genbank:NP_001137461.1,HGNC:HGNC:26550,MIM:613994;Name=NP_001137461.1;Note=The RefSeq protein has 1 substitution compared to this genomic sequence;exception=annotated by transcript or proteomic data;gbkey=CDS;gene=NBPF4;product=neuroblastoma breakpoint family member 4;protein_id=NP_001137461.1
LBLQ01000262.1	BestRefSeq	CDS	24268	24346	.	-	2	ID=cds4;Parent=rna4;Dbxref=GeneID:148545,Genbank:NP_001137461.1,HGNC:HGNC:26550,MIM:613994;Name=NP_001137461.1;Note=The RefSeq protein has 1 substitution compared to this genomic sequence;exception=annotated by transcript or proteomic data;gbkey=CDS;gene=NBPF4;product=neuroblastoma breakpoint family member 4;protein_id=NP_001137461.1
LBLQ01000262.1	BestRefSeq	CDS	23188	23399	.	-	1	ID=cds4;Parent=rna4;Dbxref=GeneID:148545,Genbank:NP_001137461.1,HGNC:HGNC:26550,MIM:613994;Name=NP_001137461.1;Note=The RefSeq protein has 1 substitution compared to this genomic sequence;exception=annotated by transcript or proteomic data;gbkey=CDS;gene=NBPF4;product=neuroblastoma breakpoint family member 4;protein_id=NP_001137461.1
LBLQ01000262.1	BestRefSeq	CDS	21745	21796	.	-	2	ID=cds4;Parent=rna4;Dbxref=GeneID:148545,Genbank:NP_001137461.1,HGNC:HGNC:26550,MIM:613994;Name=NP_001137461.1;Note=The RefSeq protein has 1 substitution compared to this genomic sequence;exception=annotated by transcript or proteomic data;gbkey=CDS;gene=NBPF4;product=neuroblastoma breakpoint family member 4;protein_id=NP_001137461.1
LBLQ01000262.1	BestRefSeq	CDS	20728	20867	.	-	1	ID=cds4;Parent=rna4;Dbxref=GeneID:148545,Genbank:NP_001137461.1,HGNC:HGNC:26550,MIM:613994;Name=NP_001137461.1;Note=The RefSeq protein has 1 substitution compared to this genomic sequence;exception=annotated by transcript or proteomic data;gbkey=CDS;gene=NBPF4;product=neuroblastoma breakpoint family member 4;protein_id=NP_001137461.1
LBLQ01000262.1	BestRefSeq	CDS	19694	19745	.	-	2	ID=cds4;Parent=rna4;Dbxref=GeneID:148545,Genbank:NP_001137461.1,HGNC:HGNC:26550,MIM:613994;Name=NP_001137461.1;Note=The RefSeq protein has 1 substitution compared to this genomic sequence;exception=annotated by transcript or proteomic data;gbkey=CDS;gene=NBPF4;product=neuroblastoma breakpoint family member 4;protein_id=NP_001137461.1
LBLQ01000262.1	BestRefSeq	CDS	18700	18869	.	-	1	ID=cds4;Parent=rna4;Dbxref=GeneID:148545,Genbank:NP_001137461.1,HGNC:HGNC:26550,MIM:613994;Name=NP_001137461.1;Note=The RefSeq protein has 1 substitution compared to this genomic sequence;exception=annotated by transcript or proteomic data;gbkey=CDS;gene=NBPF4;product=neuroblastoma breakpoint family member 4;protein_id=NP_001137461.1
LBLQ01000262.1	BestRefSeq	CDS	17618	17669	.	-	2	ID=cds4;Parent=rna4;Dbxref=GeneID:148545,Genbank:NP_001137461.1,HGNC:HGNC:26550,MIM:613994;Name=NP_001137461.1;Note=The RefSeq protein has 1 substitution compared to this genomic sequence;exception=annotated by transcript or proteomic data;gbkey=CDS;gene=NBPF4;product=neuroblastoma breakpoint family member 4;protein_id=NP_001137461.1
LBLQ01000262.1	BestRefSeq	CDS	16714	16886	.	-	1	ID=cds4;Parent=rna4;Dbxref=GeneID:148545,Genbank:NP_001137461.1,HGNC:HGNC:26550,MIM:613994;Name=NP_001137461.1;Note=The RefSeq protein has 1 substitution compared to this genomic sequence;exception=annotated by transcript or proteomic data;gbkey=CDS;gene=NBPF4;product=neuroblastoma breakpoint family member 4;protein_id=NP_001137461.1
LBLQ01000262.1	BestRefSeq	CDS	13499	13735	.	-	2	ID=cds4;Parent=rna4;Dbxref=GeneID:148545,Genbank:NP_001137461.1,HGNC:HGNC:26550,MIM:613994;Name=NP_001137461.1;Note=The RefSeq protein has 1 substitution compared to this genomic sequence;exception=annotated by transcript or proteomic data;gbkey=CDS;gene=NBPF4;product=neuroblastoma breakpoint family member 4;protein_id=NP_001137461.1
LBLQ01000262.1	BestRefSeq	CDS	11258	11472	.	-	2	ID=cds4;Parent=rna4;Dbxref=GeneID:148545,Genbank:NP_001137461.1,HGNC:HGNC:26550,MIM:613994;Name=NP_001137461.1;Note=The RefSeq protein has 1 substitution compared to this genomic sequence;exception=annotated by transcript or proteomic data;gbkey=CDS;gene=NBPF4;product=neuroblastoma breakpoint family member 4;protein_id=NP_001137461.1
LBLQ01000262.1	BestRefSeq	CDS	8284	8325	.	-	0	ID=cds4;Parent=rna4;Dbxref=GeneID:148545,Genbank:NP_001137461.1,HGNC:HGNC:26550,MIM:613994;Name=NP_001137461.1;Note=The RefSeq protein has 1 substitution compared to this genomic sequence;exception=annotated by transcript or proteomic data;gbkey=CDS;gene=NBPF4;product=neuroblastoma breakpoint family member 4;protein_id=NP_001137461.1
###
LBLQ01000319.1	BestRefSeq	gene	5460286	5466643	.	+	.	ID=gene6;Dbxref=GeneID:548596,HGNC:HGNC:31736,HPRD:18683,MIM:613415;Name=CKMT1A;description=creatine kinase%2C mitochondrial 1A;gbkey=Gene;gene=CKMT1A;gene_synonym=CKMT1
LBLQ01000319.1	BestRefSeq	gene	5460286	5466643	.	+	.	ID=gene7;Dbxref=GeneID:1159,HGNC:HGNC:1995,HPRD:00424,MIM:123290;Name=CKMT1B;description=creatine kinase%2C mitochondrial 1B;gbkey=Gene;gene=CKMT1B;gene_synonym=CKMT,CKMT1,UMTCK
LBLQ01000319.1	BestRefSeq	mRNA	5460286	5466643	.	+	.	ID=rna6;Parent=gene6;Dbxref=GeneID:548596,Genbank:NM_001015001.1,HGNC:HGNC:31736,HPRD:18683,MIM:613415;Name=gi|66346729;Note=The RefSeq transcript has 1 substitution compared to this genomic sequence;exception=annotated by transcript or proteomic data;gbkey=mRNA;gene=CKMT1A;product=creatine kinase%2C mitochondrial 1A;transcript_id=gi|66346729
LBLQ01000319.1	BestRefSeq	exon	5460286	5460503	.	+	.	ID=id91;Parent=rna6;Dbxref=GeneID:548596,Genbank:NM_001015001.1,HGNC:HGNC:31736,HPRD:18683,MIM:613415;Note=The RefSeq transcript has 1 substitution compared to this genomic sequence;exception=annotated by transcript or proteomic data;gbkey=mRNA;gene=CKMT1A;product=creatine kinase%2C mitochondrial 1A;transcript_id=gi|66346729
LBLQ01000319.1	BestRefSeq	exon	5461277	5461599	.	+	.	ID=id92;Parent=rna6;Dbxref=GeneID:548596,Genbank:NM_001015001.1,HGNC:HGNC:31736,HPRD:18683,MIM:613415;Note=The RefSeq transcript has 1 substitution compared to this genomic sequence;exception=annotated by transcript or proteomic data;gbkey=mRNA;gene=CKMT1A;product=creatine kinase%2C mitochondrial 1A;transcript_id=gi|66346729
LBLQ01000319.1	BestRefSeq	exon	5462204	5462402	.	+	.	ID=id93;Parent=rna6;Dbxref=GeneID:548596,Genbank:NM_001015001.1,HGNC:HGNC:31736,HPRD:18683,MIM:613415;Note=The RefSeq transcript has 1 substitution compared to this genomic sequence;exception=annotated by transcript or proteomic data;gbkey=mRNA;gene=CKMT1A;product=creatine kinase%2C mitochondrial 1A;transcript_id=gi|66346729
LBLQ01000319.1	BestRefSeq	exon	5462606	5462701	.	+	.	ID=id94;Parent=rna6;Dbxref=GeneID:548596,Genbank:NM_001015001.1,HGNC:HGNC:31736,HPRD:18683,MIM:613415;Note=The RefSeq transcript has 1 substitution compared to this genomic sequence;exception=annotated by transcript or proteomic data;gbkey=mRNA;gene=CKMT1A;product=creatine kinase%2C mitochondrial 1A;transcript_id=gi|66346729
LBLQ01000319.1	BestRefSeq	exon	5463088	5463309	.	+	.	ID=id95;Parent=rna6;Dbxref=GeneID:548596,Genbank:NM_001015001.1,HGNC:HGNC:31736,HPRD:18683,MIM:613415;Note=The RefSeq transcript has 1 substitution compared to this genomic sequence;exception=annotated by transcript or proteomic data;gbkey=mRNA;gene=CKMT1A;product=creatine kinase%2C mitochondrial 1A;transcript_id=gi|66346729
LBLQ01000319.1	BestRefSeq	exon	5463439	5463524	.	+	.	ID=id96;Parent=rna6;Dbxref=GeneID:548596,Genbank:NM_001015001.1,HGNC:HGNC:31736,HPRD:18683,MIM:613415;Note=The RefSeq transcript has 1 substitution compared to this genomic sequence;exception=annotated by transcript or proteomic data;gbkey=mRNA;gene=CKMT1A;product=creatine kinase%2C mitochondrial 1A;transcript_id=gi|66346729
LBLQ01000319.1	BestRefSeq	exon	5463640	5463763	.	+	.	ID=id97;Parent=rna6;Dbxref=GeneID:548596,Genbank:NM_001015001.1,HGNC:HGNC:31736,HPRD:18683,MIM:613415;Note=The RefSeq transcript has 1 substitution compared to this genomic sequence;exception=annotated by transcript or proteomic data;gbkey=mRNA;gene=CKMT1A;product=creatine kinase%2C mitochondrial 1A;transcript_id=gi|66346729
LBLQ01000319.1	BestRefSeq	exon	5465429	5465563	.	+	.	ID=id98;Parent=rna6;Dbxref=GeneID:548596,Genbank:NM_001015001.1,HGNC:HGNC:31736,HPRD:18683,MIM:613415;Note=The RefSeq transcript has 1 substitution compared to this genomic sequence;exception=annotated by transcript or proteomic data;gbkey=mRNA;gene=CKMT1A;product=creatine kinase%2C mitochondrial 1A;transcript_id=gi|66346729
LBLQ01000319.1	BestRefSeq	exon	5466062	5466187	.	+	.	ID=id99;Parent=rna6;Dbxref=GeneID:548596,Genbank:NM_001015001.1,HGNC:HGNC:31736,HPRD:18683,MIM:613415;Note=The RefSeq transcript has 1 substitution compared to this genomic sequence;exception=annotated by transcript or proteomic data;gbkey=mRNA;gene=CKMT1A;product=creatine kinase%2C mitochondrial 1A;transcript_id=gi|66346729
LBLQ01000319.1	BestRefSeq	exon	5466394	5466643	.	+	.	ID=id100;Parent=rna6;Dbxref=GeneID:548596,Genbank:NM_001015001.1,HGNC:HGNC:31736,HPRD:18683,MIM:613415;Note=The RefSeq transcript has 1 substitution compared to this genomic sequence;exception=annotated by transcript or proteomic data;gbkey=mRNA;gene=CKMT1A;product=creatine kinase%2C mitochondrial 1A;transcript_id=gi|66346729
LBLQ01000319.1	BestRefSeq	mRNA	5460286	5466643	.	+	.	ID=rna7;Parent=gene7;Dbxref=GeneID:1159,Genbank:NM_020990.3,HGNC:HGNC:1995,HPRD:00424,MIM:123290;Name=gi|66346731;Note=The RefSeq transcript has 3 substitutions compared to this genomic sequence;exception=annotated by transcript or proteomic data;gbkey=mRNA;gene=CKMT1B;product=creatine kinase%2C mitochondrial 1B;transcript_id=gi|66346731
LBLQ01000319.1	BestRefSeq	exon	5460286	5460503	.	+	.	ID=id101;Parent=rna7;Dbxref=GeneID:1159,Genbank:NM_020990.3,HGNC:HGNC:1995,HPRD:00424,MIM:123290;Note=The RefSeq transcript has 3 substitutions compared to this genomic sequence;exception=annotated by transcript or proteomic data;gbkey=mRNA;gene=CKMT1B;product=creatine kinase%2C mitochondrial 1B;transcript_id=gi|66346731
LBLQ01000319.1	BestRefSeq	exon	5461277	5461599	.	+	.	ID=id102;Parent=rna7;Dbxref=GeneID:1159,Genbank:NM_020990.3,HGNC:HGNC:1995,HPRD:00424,MIM:123290;Note=The RefSeq transcript has 3 substitutions compared to this genomic sequence;exception=annotated by transcript or proteomic data;gbkey=mRNA;gene=CKMT1B;product=creatine kinase%2C mitochondrial 1B;transcript_id=gi|66346731
LBLQ01000319.1	BestRefSeq	exon	5462204	5462402	.	+	.	ID=id103;Parent=rna7;Dbxref=GeneID:1159,Genbank:NM_020990.3,HGNC:HGNC:1995,HPRD:00424,MIM:123290;Note=The RefSeq transcript has 3 substitutions compared to this genomic sequence;exception=annotated by transcript or proteomic data;gbkey=mRNA;gene=CKMT1B;product=creatine kinase%2C mitochondrial 1B;transcript_id=gi|66346731
LBLQ01000319.1	BestRefSeq	exon	5462606	5462701	.	+	.	ID=id104;Parent=rna7;Dbxref=GeneID:1159,Genbank:NM_020990.3,HGNC:HGNC:1995,HPRD:00424,MIM:123290;Note=The RefSeq transcript has 3 substitutions compared to this genomic sequence;exception=annotated by transcript or proteomic data;gbkey=mRNA;gene=CKMT1B;product=creatine kinase%2C mitochondrial 1B;transcript_id=gi|66346731
LBLQ01000319.1	BestRefSeq	exon	5463088	5463309	.	+	.	ID=id105;Parent=rna7;Dbxref=GeneID:1159,Genbank:NM_020990.3,HGNC:HGNC:1995,HPRD:00424,MIM:123290;Note=The RefSeq transcript has 3 substitutions compared to this genomic sequence;exception=annotated by transcript or proteomic data;gbkey=mRNA;gene=CKMT1B;product=creatine kinase%2C mitochondrial 1B;transcript_id=gi|66346731
LBLQ01000319.1	BestRefSeq	exon	5463439	5463524	.	+	.	ID=id106;Parent=rna7;Dbxref=GeneID:1159,Genbank:NM_020990.3,HGNC:HGNC:1995,HPRD:00424,MIM:123290;Note=The RefSeq transcript has 3 substitutions compared to this genomic sequence;exception=annotated by transcript or proteomic data;gbkey=mRNA;gene=CKMT1B;product=creatine kinase%2C mitochondrial 1B;transcript_id=gi|66346731
LBLQ01000319.1	BestRefSeq	exon	5463640	5463763	.	+	.	ID=id107;Parent=rna7;Dbxref=GeneID:1159,Genbank:NM_020990.3,HGNC:HGNC:1995,HPRD:00424,MIM:123290;Note=The RefSeq transcript has 3 substitutions compared to this genomic sequence;exception=annotated by transcript or proteomic data;gbkey=mRNA;gene=CKMT1B;product=creatine kinase%2C mitochondrial 1B;transcript_id=gi|66346731
LBLQ01000319.1	BestRefSeq	exon	5465429	5465563	.	+	.	ID=id108;Parent=rna7;Dbxref=GeneID:1159,Genbank:NM_020990.3,HGNC:HGNC:1995,HPRD:00424,MIM:123290;Note=The RefSeq transcript has 3 substitutions compared to this genomic sequence;exception=annotated by transcript or proteomic data;gbkey=mRNA;gene=CKMT1B;product=creatine kinase%2C mitochondrial 1B;transcript_id=gi|66346731
LBLQ01000319.1	BestRefSeq	exon	5466062	5466187	.	+	.	ID=id109;Parent=rna7;Dbxref=GeneID:1159,Genbank:NM_020990.3,HGNC:HGNC:1995,HPRD:00424,MIM:123290;Note=The RefSeq transcript has 3 substitutions compared to this genomic sequence;exception=annotated by transcript or proteomic data;gbkey=mRNA;gene=CKMT1B;product=creatine kinase%2C mitochondrial 1B;transcript_id=gi|66346731
LBLQ01000319.1	BestRefSeq	exon	5466394	5466643	.	+	.	ID=id110;Parent=rna7;Dbxref=GeneID:1159,Genbank:NM_020990.3,HGNC:HGNC:1995,HPRD:00424,MIM:123290;Note=The RefSeq transcript has 3 substitutions compared to this genomic sequence;exception=annotated by transcript or proteomic data;gbkey=mRNA;gene=CKMT1B;product=creatine kinase%2C mitochondrial 1B;transcript_id=gi|66346731
LBLQ01000319.1	BestRefSeq	CDS	5461451	5461599	.	+	0	ID=cds5;Parent=rna7;Dbxref=GeneID:1159,Genbank:NP_066270.1,HGNC:HGNC:1995,HPRD:00424,MIM:123290;Name=NP_066270.1;gbkey=CDS;gene=CKMT1B;product=creatine kinase U-type%2C mitochondrial precursor;protein_id=NP_066270.1
LBLQ01000319.1	BestRefSeq	CDS	5462204	5462402	.	+	1	ID=cds5;Parent=rna7;Dbxref=GeneID:1159,Genbank:NP_066270.1,HGNC:HGNC:1995,HPRD:00424,MIM:123290;Name=NP_066270.1;gbkey=CDS;gene=CKMT1B;product=creatine kinase U-type%2C mitochondrial precursor;protein_id=NP_066270.1
LBLQ01000319.1	BestRefSeq	CDS	5462606	5462701	.	+	0	ID=cds5;Parent=rna7;Dbxref=GeneID:1159,Genbank:NP_066270.1,HGNC:HGNC:1995,HPRD:00424,MIM:123290;Name=NP_066270.1;gbkey=CDS;gene=CKMT1B;product=creatine kinase U-type%2C mitochondrial precursor;protein_id=NP_066270.1
LBLQ01000319.1	BestRefSeq	CDS	5463088	5463309	.	+	0	ID=cds5;Parent=rna7;Dbxref=GeneID:1159,Genbank:NP_066270.1,HGNC:HGNC:1995,HPRD:00424,MIM:123290;Name=NP_066270.1;gbkey=CDS;gene=CKMT1B;product=creatine kinase U-type%2C mitochondrial precursor;protein_id=NP_066270.1
LBLQ01000319.1	BestRefSeq	CDS	5463439	5463524	.	+	0	ID=cds5;Parent=rna7;Dbxref=GeneID:1159,Genbank:NP_066270.1,HGNC:HGNC:1995,HPRD:00424,MIM:123290;Name=NP_066270.1;gbkey=CDS;gene=CKMT1B;product=creatine kinase U-type%2C mitochondrial precursor;protein_id=NP_066270.1
LBLQ01000319.1	BestRefSeq	CDS	5463640	5463763	.	+	1	ID=cds5;Parent=rna7;Dbxref=GeneID:1159,Genbank:NP_066270.1,HGNC:HGNC:1995,HPRD:00424,MIM:123290;Name=NP_066270.1;gbkey=CDS;gene=CKMT1B;product=creatine kinase U-type%2C mitochondrial precursor;protein_id=NP_066270.1
LBLQ01000319.1	BestRefSeq	CDS	5465429	5465563	.	+	0	ID=cds5;Parent=rna7;Dbxref=GeneID:1159,Genbank:NP_066270.1,HGNC:HGNC:1995,HPRD:00424,MIM:123290;Name=NP_066270.1;gbkey=CDS;gene=CKMT1B;product=creatine kinase U-type%2C mitochondrial precursor;protein_id=NP_066270.1
LBLQ01000319.1	BestRefSeq	CDS	5466062	5466187	.	+	0	ID=cds5;Parent=rna7;Dbxref=GeneID:1159,Genbank:NP_066270.1,HGNC:HGNC:1995,HPRD:00424,MIM:123290;Name=NP_066270.1;gbkey=CDS;gene=CKMT1B;product=creatine kinase U-type%2C mitochondrial precursor;protein_id=NP_066270.1
LBLQ01000319.1	BestRefSeq	CDS	5466394	5466510	.	+	0	ID=cds5;Parent=rna7;Dbxref=GeneID:1159,Genbank:NP_066270.1,HGNC:HGNC:1995,HPRD:00424,MIM:123290;Name=NP_066270.1;gbkey=CDS;gene=CKMT1B;product=creatine kinase U-type%2C mitochondrial precursor;protein_id=NP_066270.1
LBLQ01000319.1	BestRefSeq	CDS	5461451	5461599	.	+	0	ID=cds6;Parent=rna6;Dbxref=GeneID:548596,Genbank:NP_001015001.1,HGNC:HGNC:31736,HPRD:18683,MIM:613415;Name=NP_001015001.1;gbkey=CDS;gene=CKMT1A;product=creatine kinase U-type%2C mitochondrial precursor;protein_id=NP_001015001.1
LBLQ01000319.1	BestRefSeq	CDS	5462204	5462402	.	+	1	ID=cds6;Parent=rna6;Dbxref=GeneID:548596,Genbank:NP_001015001.1,HGNC:HGNC:31736,HPRD:18683,MIM:613415;Name=NP_001015001.1;gbkey=CDS;gene=CKMT1A;product=creatine kinase U-type%2C mitochondrial precursor;protein_id=NP_001015001.1
LBLQ01000319.1	BestRefSeq	CDS	5462606	5462701	.	+	0	ID=cds6;Parent=rna6;Dbxref=GeneID:548596,Genbank:NP_001015001.1,HGNC:HGNC:31736,HPRD:18683,MIM:613415;Name=NP_001015001.1;gbkey=CDS;gene=CKMT1A;product=creatine kinase U-type%2C mitochondrial precursor;protein_id=NP_001015001.1
LBLQ01000319.1	BestRefSeq	CDS	5463088	5463309	.	+	0	ID=cds6;Parent=rna6;Dbxref=GeneID:548596,Genbank:NP_001015001.1,HGNC:HGNC:31736,HPRD:18683,MIM:613415;Name=NP_001015001.1;gbkey=CDS;gene=CKMT1A;product=creatine kinase U-type%2C mitochondrial precursor;protein_id=NP_001015001.1
LBLQ01000319.1	BestRefSeq	CDS	5463439	5463524	.	+	0	ID=cds6;Parent=rna6;Dbxref=GeneID:548596,Genbank:NP_001015001.1,HGNC:HGNC:31736,HPRD:18683,MIM:613415;Name=NP_001015001.1;gbkey=CDS;gene=CKMT1A;product=creatine kinase U-type%2C mitochondrial precursor;protein_id=NP_001015001.1
LBLQ01000319.1	BestRefSeq	CDS	5463640	5463763	.	+	1	ID=cds6;Parent=rna6;Dbxref=GeneID:548596,Genbank:NP_001015001.1,HGNC:HGNC:31736,HPRD:18683,MIM:613415;Name=NP_001015001.1;gbkey=CDS;gene=CKMT1A;product=creatine kinase U-type%2C mitochondrial precursor;protein_id=NP_001015001.1
LBLQ01000319.1	BestRefSeq	CDS	5465429	5465563	.	+	0	ID=cds6;Parent=rna6;Dbxref=GeneID:548596,Genbank:NP_001015001.1,HGNC:HGNC:31736,HPRD:18683,MIM:613415;Name=NP_001015001.1;gbkey=CDS;gene=CKMT1A;product=creatine kinase U-type%2C mitochondrial precursor;protein_id=NP_001015001.1
LBLQ01000319.1	BestRefSeq	CDS	5466062	5466187	.	+	0	ID=cds6;Parent=rna6;Dbxref=GeneID:548596,Genbank:NP_001015001.1,HGNC:HGNC:31736,HPRD:18683,MIM:613415;Name=NP_001015001.1;gbkey=CDS;gene=CKMT1A;product=creatine kinase U-type%2C mitochondrial precursor;protein_id=NP_001015001.1
LBLQ01000319.1	BestRefSeq	CDS	5466394	5466510	.	+	0	ID=cds6;Parent=rna6;Dbxref=GeneID:548596,Genbank:NP_001015001.1,HGNC:HGNC:31736,HPRD:18683,MIM:613415;Name=NP_001015001.1;gbkey=CDS;gene=CKMT1A;product=creatine kinase U-type%2C mitochondrial precursor;protein_id=NP_001015001.1
###
LBLQ01000326.1	BestRefSeq	gene	12523	43641	.	-	.	ID=gene8;Dbxref=GeneID:100271836,HGNC:HGNC:49860;Name=SMG1P3;description=SMG1 pseudogene 3;end_range=43641,.;gbkey=Gene;gene=SMG1P3;partial=true;pseudo=true
LBLQ01000326.1	BestRefSeq	transcript	12523	43641	.	-	.	ID=rna8;Parent=gene8;Dbxref=GeneID:100271836,Genbank:NR_027155.2,HGNC:HGNC:49860;Name=gi|318055756;Note=The RefSeq transcript has 62 substitutions%2C 11 non-frameshifting indels and aligns at 79%25 coverage compared to this genomic sequence;end_range=43641,.;exception=annotated by transcript or proteomic data;gbkey=misc_RNA;gene=SMG1P3;partial=true;product=SMG1 pseudogene 3;transcript_id=gi|31805…
LBLQ01000326.1	BestRefSeq	exon	43421	43641	.	-	.	ID=id111;Parent=rna8;Dbxref=GeneID:100271836,Genbank:NR_027155.2,HGNC:HGNC:49860;Note=The RefSeq transcript has 62 substitutions%2C 11 non-frameshifting indels and aligns at 79%25 coverage compared to this genomic sequence;end_range=43641,.;exception=annotated by transcript or proteomic data;gbkey=misc_RNA;gene=SMG1P3;partial=true;product=SMG1 pseudogene 3;transcript_id=gi|318055756
LBLQ01000326.1	BestRefSeq	exon	39937	40062	.	-	.	ID=id112;Parent=rna8;Dbxref=GeneID:100271836,Genbank:NR_027155.2,HGNC:HGNC:49860;Note=The RefSeq transcript has 62 substitutions%2C 11 non-frameshifting indels and aligns at 79%25 coverage compared to this genomic sequence;exception=annotated by transcript or proteomic data;gbkey=misc_RNA;gene=SMG1P3;partial=true;product=SMG1 pseudogene 3;transcript_id=gi|318055756
LBLQ01000326.1	BestRefSeq	exon	39486	39558	.	-	.	ID=id113;Parent=rna8;Dbxref=GeneID:100271836,Genbank:NR_027155.2,HGNC:HGNC:49860;Note=The RefSeq transcript has 62 substitutions%2C 11 non-frameshifting indels and aligns at 79%25 coverage compared to this genomic sequence;exception=annotated by transcript or proteomic data;gbkey=misc_RNA;gene=SMG1P3;partial=true;product=SMG1 pseudogene 3;transcript_id=gi|318055756
LBLQ01000326.1	BestRefSeq	exon	38462	38559	.	-	.	ID=id114;Parent=rna8;Dbxref=GeneID:100271836,Genbank:NR_027155.2,HGNC:HGNC:49860;Note=The RefSeq transcript has 62 substitutions%2C 11 non-frameshifting indels and aligns at 79%25 coverage compared to this genomic sequence;exception=annotated by transcript or proteomic data;gbkey=misc_RNA;gene=SMG1P3;partial=true;product=SMG1 pseudogene 3;transcript_id=gi|318055756
LBLQ01000326.1	BestRefSeq	exon	36560	36733	.	-	.	ID=id115;Parent=rna8;Dbxref=GeneID:100271836,Genbank:NR_027155.2,HGNC:HGNC:49860;Note=The RefSeq transcript has 62 substitutions%2C 11 non-frameshifting indels and aligns at 79%25 coverage compared to this genomic sequence;exception=annotated by transcript or proteomic data;gbkey=misc_RNA;gene=SMG1P3;partial=true;product=SMG1 pseudogene 3;transcript_id=gi|318055756
LBLQ01000326.1	BestRefSeq	exon	33908	34132	.	-	.	ID=id116;Parent=rna8;Dbxref=GeneID:100271836,Genbank:NR_027155.2,HGNC:HGNC:49860;Note=The RefSeq transcript has 62 substitutions%2C 11 non-frameshifting indels and aligns at 79%25 coverage compared to this genomic sequence;exception=annotated by transcript or proteomic data;gbkey=misc_RNA;gene=SMG1P3;partial=true;product=SMG1 pseudogene 3;transcript_id=gi|318055756
LBLQ01000326.1	BestRefSeq	exon	31532	31633	.	-	.	ID=id117;Parent=rna8;Dbxref=GeneID:100271836,Genbank:NR_027155.2,HGNC:HGNC:49860;Note=The RefSeq transcript has 62 substitutions%2C 11 non-frameshifting indels and aligns at 79%25 coverage compared to this genomic sequence;exception=annotated by transcript or proteomic data;gbkey=misc_RNA;gene=SMG1P3;partial=true;product=SMG1 pseudogene 3;transcript_id=gi|318055756
LBLQ01000326.1	BestRefSeq	exon	30559	30818	.	-	.	ID=id118;Parent=rna8;Dbxref=GeneID:100271836,Genbank:NR_027155.2,HGNC:HGNC:49860;Note=The RefSeq transcript has 62 substitutions%2C 11 non-frameshifting indels and aligns at 79%25 coverage compared to this genomic sequence;exception=annotated by transcript or proteomic data;gbkey=misc_RNA;gene=SMG1P3;partial=true;product=SMG1 pseudogene 3;start_range=.,30559;transcript_id=gi|318055756
LBLQ01000326.1	BestRefSeq	exon	26939	27069	.	-	.	ID=id119;Parent=rna8;Dbxref=GeneID:100271836,Genbank:NR_027155.2,HGNC:HGNC:49860;Note=The RefSeq transcript has 62 substitutions%2C 11 non-frameshifting indels and aligns at 79%25 coverage compared to this genomic sequence;end_range=27069,.;exception=annotated by transcript or proteomic data;gbkey=misc_RNA;gene=SMG1P3;partial=true;product=SMG1 pseudogene 3;transcript_id=gi|318055756
LBLQ01000326.1	BestRefSeq	exon	26631	26789	.	-	.	ID=id120;Parent=rna8;Dbxref=GeneID:100271836,Genbank:NR_027155.2,HGNC:HGNC:49860;Note=The RefSeq transcript has 62 substitutions%2C 11 non-frameshifting indels and aligns at 79%25 coverage compared to this genomic sequence;exception=annotated by transcript or proteomic data;gbkey=misc_RNA;gene=SMG1P3;partial=true;product=SMG1 pseudogene 3;transcript_id=gi|318055756
LBLQ01000326.1	BestRefSeq	exon	25806	25924	.	-	.	ID=id121;Parent=rna8;Dbxref=GeneID:100271836,Genbank:NR_027155.2,HGNC:HGNC:49860;Note=The RefSeq transcript has 62 substitutions%2C 11 non-frameshifting indels and aligns at 79%25 coverage compared to this genomic sequence;exception=annotated by transcript or proteomic data;gbkey=misc_RNA;gene=SMG1P3;partial=true;product=SMG1 pseudogene 3;transcript_id=gi|318055756
LBLQ01000326.1	BestRefSeq	exon	25248	25335	.	-	.	ID=id122;Parent=rna8;Dbxref=GeneID:100271836,Genbank:NR_027155.2,HGNC:HGNC:49860;Note=The RefSeq transcript has 62 substitutions%2C 11 non-frameshifting indels and aligns at 79%25 coverage compared to this genomic sequence;exception=annotated by transcript or proteomic data;gbkey=misc_RNA;gene=SMG1P3;partial=true;product=SMG1 pseudogene 3;transcript_id=gi|318055756
LBLQ01000326.1	BestRefSeq	exon	25057	25158	.	-	.	ID=id123;Parent=rna8;Dbxref=GeneID:100271836,Genbank:NR_027155.2,HGNC:HGNC:49860;Note=The RefSeq transcript has 62 substitutions%2C 11 non-frameshifting indels and aligns at 79%25 coverage compared to this genomic sequence;exception=annotated by transcript or proteomic data;gbkey=misc_RNA;gene=SMG1P3;partial=true;product=SMG1 pseudogene 3;transcript_id=gi|318055756
LBLQ01000326.1	BestRefSeq	exon	24297	24437	.	-	.	ID=id124;Parent=rna8;Dbxref=GeneID:100271836,Genbank:NR_027155.2,HGNC:HGNC:49860;Note=The RefSeq transcript has 62 substitutions%2C 11 non-frameshifting indels and aligns at 79%25 coverage compared to this genomic sequence;exception=annotated by transcript or proteomic data;gbkey=misc_RNA;gene=SMG1P3;partial=true;product=SMG1 pseudogene 3;transcript_id=gi|318055756
LBLQ01000326.1	BestRefSeq	exon	23544	23743	.	-	.	ID=id125;Parent=rna8;Dbxref=GeneID:100271836,Genbank:NR_027155.2,HGNC:HGNC:49860;Note=The RefSeq transcript has 62 substitutions%2C 11 non-frameshifting indels and aligns at 79%25 coverage compared to this genomic sequence;exception=annotated by transcript or proteomic data;gbkey=misc_RNA;gene=SMG1P3;partial=true;product=SMG1 pseudogene 3;transcript_id=gi|318055756
LBLQ01000326.1	BestRefSeq	exon	22960	23156	.	-	.	ID=id126;Parent=rna8;Dbxref=GeneID:100271836,Genbank:NR_027155.2,HGNC:HGNC:49860;Note=The RefSeq transcript has 62 substitutions%2C 11 non-frameshifting indels and aligns at 79%25 coverage compared to this genomic sequence;exception=annotated by transcript or proteomic data;gbkey=misc_RNA;gene=SMG1P3;partial=true;product=SMG1 pseudogene 3;transcript_id=gi|318055756
LBLQ01000326.1	BestRefSeq	exon	22627	22791	.	-	.	ID=id127;Parent=rna8;Dbxref=GeneID:100271836,Genbank:NR_027155.2,HGNC:HGNC:49860;Note=The RefSeq transcript has 62 substitutions%2C 11 non-frameshifting indels and aligns at 79%25 coverage compared to this genomic sequence;exception=annotated by transcript or proteomic data;gbkey=misc_RNA;gene=SMG1P3;partial=true;product=SMG1 pseudogene 3;transcript_id=gi|318055756
LBLQ01000326.1	BestRefSeq	exon	21376	21530	.	-	.	ID=id128;Parent=rna8;Dbxref=GeneID:100271836,Genbank:NR_027155.2,HGNC:HGNC:49860;Note=The RefSeq transcript has 62 substitutions%2C 11 non-frameshifting indels and aligns at 79%25 coverage compared to this genomic sequence;exception=annotated by transcript or proteomic data;gbkey=misc_RNA;gene=SMG1P3;partial=true;product=SMG1 pseudogene 3;transcript_id=gi|318055756
LBLQ01000326.1	BestRefSeq	exon	18743	18885	.	-	.	ID=id129;Parent=rna8;Dbxref=GeneID:100271836,Genbank:NR_027155.2,HGNC:HGNC:49860;Note=The RefSeq transcript has 62 substitutions%2C 11 non-frameshifting indels and aligns at 79%25 coverage compared to this genomic sequence;exception=annotated by transcript or proteomic data;gbkey=misc_RNA;gene=SMG1P3;partial=true;product=SMG1 pseudogene 3;transcript_id=gi|318055756
LBLQ01000326.1	BestRefSeq	exon	18393	18594	.	-	.	ID=id130;Parent=rna8;Dbxref=GeneID:100271836,Genbank:NR_027155.2,HGNC:HGNC:49860;Note=The RefSeq transcript has 62 substitutions%2C 11 non-frameshifting indels and aligns at 79%25 coverage compared to this genomic sequence;exception=annotated by transcript or proteomic data;gbkey=misc_RNA;gene=SMG1P3;partial=true;product=SMG1 pseudogene 3;transcript_id=gi|318055756
LBLQ01000326.1	BestRefSeq	exon	15419	15528	.	-	.	ID=id131;Parent=rna8;Dbxref=GeneID:100271836,Genbank:NR_027155.2,HGNC:HGNC:49860;Note=The RefSeq transcript has 62 substitutions%2C 11 non-frameshifting indels and aligns at 79%25 coverage compared to this genomic sequence;exception=annotated by transcript or proteomic data;gbkey=misc_RNA;gene=SMG1P3;partial=true;product=SMG1 pseudogene 3;transcript_id=gi|318055756
LBLQ01000326.1	BestRefSeq	exon	14299	14446	.	-	.	ID=id132;Parent=rna8;Dbxref=GeneID:100271836,Genbank:NR_027155.2,HGNC:HGNC:49860;Note=The RefSeq transcript has 62 substitutions%2C 11 non-frameshifting indels and aligns at 79%25 coverage compared to this genomic sequence;exception=annotated by transcript or proteomic data;gbkey=misc_RNA;gene=SMG1P3;partial=true;product=SMG1 pseudogene 3;transcript_id=gi|318055756
LBLQ01000326.1	BestRefSeq	exon	13765	13924	.	-	.	ID=id133;Parent=rna8;Dbxref=GeneID:100271836,Genbank:NR_027155.2,HGNC:HGNC:49860;Note=The RefSeq transcript has 62 substitutions%2C 11 non-frameshifting indels and aligns at 79%25 coverage compared to this genomic sequence;exception=annotated by transcript or proteomic data;gbkey=misc_RNA;gene=SMG1P3;partial=true;product=SMG1 pseudogene 3;transcript_id=gi|318055756
LBLQ01000326.1	BestRefSeq	exon	12523	13035	.	-	.	ID=id134;Parent=rna8;Dbxref=GeneID:100271836,Genbank:NR_027155.2,HGNC:HGNC:49860;Note=The RefSeq transcript has 62 substitutions%2C 11 non-frameshifting indels and aligns at 79%25 coverage compared to this genomic sequence;exception=annotated by transcript or proteomic data;gbkey=misc_RNA;gene=SMG1P3;partial=true;product=SMG1 pseudogene 3;transcript_id=gi|318055756
LBLQ01000326.1	BestRefSeq	gene	12956	43641	.	-	.	ID=gene9;Dbxref=GeneID:440354,HGNC:HGNC:49859;Name=SMG1P2;description=SMG1 pseudogene 2;end_range=43641,.;gbkey=Gene;gene=SMG1P2;partial=true;pseudo=true
LBLQ01000326.1	BestRefSeq	transcript	12956	43641	.	-	.	ID=rna9;Parent=gene9;Dbxref=GeneID:440354,Genbank:NR_002473.2,HGNC:HGNC:49859;Name=gi|83415187;Note=The RefSeq transcript has 11 substitutions%2C 8 non-frameshifting indels and aligns at 87%25 coverage compared to this genomic sequence;end_range=43641,.;exception=annotated by transcript or proteomic data;gbkey=misc_RNA;gene=SMG1P2;partial=true;product=SMG1 pseudogene 2;transcript_id=gi|83415187
LBLQ01000326.1	BestRefSeq	exon	43421	43641	.	-	.	ID=id135;Parent=rna9;Dbxref=GeneID:440354,Genbank:NR_002473.2,HGNC:HGNC:49859;Note=The RefSeq transcript has 11 substitutions%2C 8 non-frameshifting indels and aligns at 87%25 coverage compared to this genomic sequence;end_range=43641,.;exception=annotated by transcript or proteomic data;gbkey=misc_RNA;gene=SMG1P2;partial=true;product=SMG1 pseudogene 2;transcript_id=gi|83415187
LBLQ01000326.1	BestRefSeq	exon	39937	40062	.	-	.	ID=id136;Parent=rna9;Dbxref=GeneID:440354,Genbank:NR_002473.2,HGNC:HGNC:49859;Note=The RefSeq transcript has 11 substitutions%2C 8 non-frameshifting indels and aligns at 87%25 coverage compared to this genomic sequence;exception=annotated by transcript or proteomic data;gbkey=misc_RNA;gene=SMG1P2;partial=true;product=SMG1 pseudogene 2;transcript_id=gi|83415187
LBLQ01000326.1	BestRefSeq	exon	39486	39558	.	-	.	ID=id137;Parent=rna9;Dbxref=GeneID:440354,Genbank:NR_002473.2,HGNC:HGNC:49859;Note=The RefSeq transcript has 11 substitutions%2C 8 non-frameshifting indels and aligns at 87%25 coverage compared to this genomic sequence;exception=annotated by transcript or proteomic data;gbkey=misc_RNA;gene=SMG1P2;partial=true;product=SMG1 pseudogene 2;transcript_id=gi|83415187
LBLQ01000326.1	BestRefSeq	exon	38462	38559	.	-	.	ID=id138;Parent=rna9;Dbxref=GeneID:440354,Genbank:NR_002473.2,HGNC:HGNC:49859;Note=The RefSeq transcript has 11 substitutions%2C 8 non-frameshifting indels and aligns at 87%25 coverage compared to this genomic sequence;exception=annotated by transcript or proteomic data;gbkey=misc_RNA;gene=SMG1P2;partial=true;product=SMG1 pseudogene 2;transcript_id=gi|83415187
LBLQ01000326.1	BestRefSeq	exon	36560	36733	.	-	.	ID=id139;Parent=rna9;Dbxref=GeneID:440354,Genbank:NR_002473.2,HGNC:HGNC:49859;Note=The RefSeq transcript has 11 substitutions%2C 8 non-frameshifting indels and aligns at 87%25 coverage compared to this genomic sequence;exception=annotated by transcript or proteomic data;gbkey=misc_RNA;gene=SMG1P2;partial=true;product=SMG1 pseudogene 2;transcript_id=gi|83415187
LBLQ01000326.1	BestRefSeq	exon	33908	34132	.	-	.	ID=id140;Parent=rna9;Dbxref=GeneID:440354,Genbank:NR_002473.2,HGNC:HGNC:49859;Note=The RefSeq transcript has 11 substitutions%2C 8 non-frameshifting indels and aligns at 87%25 coverage compared to this genomic sequence;exception=annotated by transcript or proteomic data;gbkey=misc_RNA;gene=SMG1P2;partial=true;product=SMG1 pseudogene 2;transcript_id=gi|83415187
LBLQ01000326.1	BestRefSeq	exon	31532	31633	.	-	.	ID=id141;Parent=rna9;Dbxref=GeneID:440354,Genbank:NR_002473.2,HGNC:HGNC:49859;Note=The RefSeq transcript has 11 substitutions%2C 8 non-frameshifting indels and aligns at 87%25 coverage compared to this genomic sequence;exception=annotated by transcript or proteomic data;gbkey=misc_RNA;gene=SMG1P2;partial=true;product=SMG1 pseudogene 2;transcript_id=gi|83415187
LBLQ01000326.1	BestRefSeq	exon	30430	30818	.	-	.	ID=id142;Parent=rna9;Dbxref=GeneID:440354,Genbank:NR_002473.2,HGNC:HGNC:49859;Note=The RefSeq transcript has 11 substitutions%2C 8 non-frameshifting indels and aligns at 87%25 coverage compared to this genomic sequence;exception=annotated by transcript or proteomic data;gbkey=misc_RNA;gene=SMG1P2;partial=true;product=SMG1 pseudogene 2;transcript_id=gi|83415187
LBLQ01000326.1	BestRefSeq	exon	26939	27069	.	-	.	ID=id143;Parent=rna9;Dbxref=GeneID:440354,Genbank:NR_002473.2,HGNC:HGNC:49859;Note=The RefSeq transcript has 11 substitutions%2C 8 non-frameshifting indels and aligns at 87%25 coverage compared to this genomic sequence;exception=annotated by transcript or proteomic data;gbkey=misc_RNA;gene=SMG1P2;partial=true;product=SMG1 pseudogene 2;transcript_id=gi|83415187
LBLQ01000326.1	BestRefSeq	exon	26673	26789	.	-	.	ID=id144;Parent=rna9;Dbxref=GeneID:440354,Genbank:NR_002473.2,HGNC:HGNC:49859;Note=The RefSeq transcript has 11 substitutions%2C 8 non-frameshifting indels and aligns at 87%25 coverage compared to this genomic sequence;exception=annotated by transcript or proteomic data;gbkey=misc_RNA;gene=SMG1P2;partial=true;product=SMG1 pseudogene 2;transcript_id=gi|83415187
LBLQ01000326.1	BestRefSeq	exon	25806	25829	.	-	.	ID=id145;Parent=rna9;Dbxref=GeneID:440354,Genbank:NR_002473.2,HGNC:HGNC:49859;Note=The RefSeq transcript has 11 substitutions%2C 8 non-frameshifting indels and aligns at 87%25 coverage compared to this genomic sequence;exception=annotated by transcript or proteomic data;gbkey=misc_RNA;gene=SMG1P2;partial=true;product=SMG1 pseudogene 2;transcript_id=gi|83415187
LBLQ01000326.1	BestRefSeq	exon	25057	25335	.	-	.	ID=id146;Parent=rna9;Dbxref=GeneID:440354,Genbank:NR_002473.2,HGNC:HGNC:49859;Note=The RefSeq transcript has 11 substitutions%2C 8 non-frameshifting indels and aligns at 87%25 coverage compared to this genomic sequence;exception=annotated by transcript or proteomic data;gbkey=misc_RNA;gene=SMG1P2;partial=true;product=SMG1 pseudogene 2;transcript_id=gi|83415187
LBLQ01000326.1	BestRefSeq	exon	24297	24437	.	-	.	ID=id147;Parent=rna9;Dbxref=GeneID:440354,Genbank:NR_002473.2,HGNC:HGNC:49859;Note=The RefSeq transcript has 11 substitutions%2C 8 non-frameshifting indels and aligns at 87%25 coverage compared to this genomic sequence;exception=annotated by transcript or proteomic data;gbkey=misc_RNA;gene=SMG1P2;partial=true;product=SMG1 pseudogene 2;transcript_id=gi|83415187
LBLQ01000326.1	BestRefSeq	exon	23544	23743	.	-	.	ID=id148;Parent=rna9;Dbxref=GeneID:440354,Genbank:NR_002473.2,HGNC:HGNC:49859;Note=The RefSeq transcript has 11 substitutions%2C 8 non-frameshifting indels and aligns at 87%25 coverage compared to this genomic sequence;exception=annotated by transcript or proteomic data;gbkey=misc_RNA;gene=SMG1P2;partial=true;product=SMG1 pseudogene 2;transcript_id=gi|83415187
LBLQ01000326.1	BestRefSeq	exon	22960	23156	.	-	.	ID=id149;Parent=rna9;Dbxref=GeneID:440354,Genbank:NR_002473.2,HGNC:HGNC:49859;Note=The RefSeq transcript has 11 substitutions%2C 8 non-frameshifting indels and aligns at 87%25 coverage compared to this genomic sequence;exception=annotated by transcript or proteomic data;gbkey=misc_RNA;gene=SMG1P2;partial=true;product=SMG1 pseudogene 2;transcript_id=gi|83415187
LBLQ01000326.1	BestRefSeq	exon	22627	22749	.	-	.	ID=id150;Parent=rna9;Dbxref=GeneID:440354,Genbank:NR_002473.2,HGNC:HGNC:49859;Note=The RefSeq transcript has 11 substitutions%2C 8 non-frameshifting indels and aligns at 87%25 coverage compared to this genomic sequence;exception=annotated by transcript or proteomic data;gbkey=misc_RNA;gene=SMG1P2;partial=true;product=SMG1 pseudogene 2;transcript_id=gi|83415187
LBLQ01000326.1	BestRefSeq	exon	21376	21530	.	-	.	ID=id151;Parent=rna9;Dbxref=GeneID:440354,Genbank:NR_002473.2,HGNC:HGNC:49859;Note=The RefSeq transcript has 11 substitutions%2C 8 non-frameshifting indels and aligns at 87%25 coverage compared to this genomic sequence;exception=annotated by transcript or proteomic data;gbkey=misc_RNA;gene=SMG1P2;partial=true;product=SMG1 pseudogene 2;transcript_id=gi|83415187
LBLQ01000326.1	BestRefSeq	exon	18743	18885	.	-	.	ID=id152;Parent=rna9;Dbxref=GeneID:440354,Genbank:NR_002473.2,HGNC:HGNC:49859;Note=The RefSeq transcript has 11 substitutions%2C 8 non-frameshifting indels and aligns at 87%25 coverage compared to this genomic sequence;exception=annotated by transcript or proteomic data;gbkey=misc_RNA;gene=SMG1P2;partial=true;product=SMG1 pseudogene 2;transcript_id=gi|83415187
LBLQ01000326.1	BestRefSeq	exon	18393	18594	.	-	.	ID=id153;Parent=rna9;Dbxref=GeneID:440354,Genbank:NR_002473.2,HGNC:HGNC:49859;Note=The RefSeq transcript has 11 substitutions%2C 8 non-frameshifting indels and aligns at 87%25 coverage compared to this genomic sequence;exception=annotated by transcript or proteomic data;gbkey=misc_RNA;gene=SMG1P2;partial=true;product=SMG1 pseudogene 2;transcript_id=gi|83415187
LBLQ01000326.1	BestRefSeq	exon	15419	15528	.	-	.	ID=id154;Parent=rna9;Dbxref=GeneID:440354,Genbank:NR_002473.2,HGNC:HGNC:49859;Note=The RefSeq transcript has 11 substitutions%2C 8 non-frameshifting indels and aligns at 87%25 coverage compared to this genomic sequence;exception=annotated by transcript or proteomic data;gbkey=misc_RNA;gene=SMG1P2;partial=true;product=SMG1 pseudogene 2;transcript_id=gi|83415187
LBLQ01000326.1	BestRefSeq	exon	14360	14446	.	-	.	ID=id155;Parent=rna9;Dbxref=GeneID:440354,Genbank:NR_002473.2,HGNC:HGNC:49859;Note=The RefSeq transcript has 11 substitutions%2C 8 non-frameshifting indels and aligns at 87%25 coverage compared to this genomic sequence;exception=annotated by transcript or proteomic data;gbkey=misc_RNA;gene=SMG1P2;partial=true;product=SMG1 pseudogene 2;transcript_id=gi|83415187
LBLQ01000326.1	BestRefSeq	exon	13830	13853	.	-	.	ID=id156;Parent=rna9;Dbxref=GeneID:440354,Genbank:NR_002473.2,HGNC:HGNC:49859;Note=The RefSeq transcript has 11 substitutions%2C 8 non-frameshifting indels and aligns at 87%25 coverage compared to this genomic sequence;exception=annotated by transcript or proteomic data;gbkey=misc_RNA;gene=SMG1P2;partial=true;product=SMG1 pseudogene 2;transcript_id=gi|83415187
LBLQ01000326.1	BestRefSeq	exon	12956	13007	.	-	.	ID=id157;Parent=rna9;Dbxref=GeneID:440354,Genbank:NR_002473.2,HGNC:HGNC:49859;Note=The RefSeq transcript has 11 substitutions%2C 8 non-frameshifting indels and aligns at 87%25 coverage compared to this genomic sequence;exception=annotated by transcript or proteomic data;gbkey=misc_RNA;gene=SMG1P2;partial=true;product=SMG1 pseudogene 2;transcript_id=gi|83415187
###
LBLQ01000326.1	BestRefSeq	gene	12956	43641	.	-	.	ID=gene10;Dbxref=GeneID:595101,HGNC:HGNC:49862;Name=SMG1P5;description=SMG1 pseudogene 5;end_range=43641,.;gbkey=Gene;gene=SMG1P5;partial=true;pseudo=true
LBLQ01000326.1	BestRefSeq	gene	12956	43641	.	-	.	ID=gene11;Dbxref=GeneID:440354,HGNC:HGNC:49859;Name=SMG1P2;description=SMG1 pseudogene 2;end_range=43641,.;gbkey=Gene;gene=SMG1P2;partial=true;pseudo=true
LBLQ01000326.1	BestRefSeq	transcript	12956	43641	.	-	.	ID=rna10;Parent=gene11;Dbxref=GeneID:440354,Genbank:NR_002473.2,HGNC:HGNC:49859;Name=gi|83415187;Note=The RefSeq transcript has 11 substitutions%2C 8 non-frameshifting indels and aligns at 87%25 coverage compared to this genomic sequence;end_range=43641,.;exception=annotated by transcript or proteomic data;gbkey=misc_RNA;gene=SMG1P2;partial=true;product=SMG1 pseudogene 2;transcript_id=gi|83415187
LBLQ01000326.1	BestRefSeq	exon	43421	43641	.	-	.	ID=id158;Parent=rna10;Dbxref=GeneID:440354,Genbank:NR_002473.2,HGNC:HGNC:49859;Note=The RefSeq transcript has 11 substitutions%2C 8 non-frameshifting indels and aligns at 87%25 coverage compared to this genomic sequence;end_range=43641,.;exception=annotated by transcript or proteomic data;gbkey=misc_RNA;gene=SMG1P2;partial=true;product=SMG1 pseudogene 2;transcript_id=gi|83415187
LBLQ01000326.1	BestRefSeq	exon	39937	40062	.	-	.	ID=id159;Parent=rna10;Dbxref=GeneID:440354,Genbank:NR_002473.2,HGNC:HGNC:49859;Note=The RefSeq transcript has 11 substitutions%2C 8 non-frameshifting indels and aligns at 87%25 coverage compared to this genomic sequence;exception=annotated by transcript or proteomic data;gbkey=misc_RNA;gene=SMG1P2;partial=true;product=SMG1 pseudogene 2;transcript_id=gi|83415187
LBLQ01000326.1	BestRefSeq	exon	39486	39558	.	-	.	ID=id160;Parent=rna10;Dbxref=GeneID:440354,Genbank:NR_002473.2,HGNC:HGNC:49859;Note=The RefSeq transcript has 11 substitutions%2C 8 non-frameshifting indels and aligns at 87%25 coverage compared to this genomic sequence;exception=annotated by transcript or proteomic data;gbkey=misc_RNA;gene=SMG1P2;partial=true;product=SMG1 pseudogene 2;transcript_id=gi|83415187
LBLQ01000326.1	BestRefSeq	exon	38462	38559	.	-	.	ID=id161;Parent=rna10;Dbxref=GeneID:440354,Genbank:NR_002473.2,HGNC:HGNC:49859;Note=The RefSeq transcript has 11 substitutions%2C 8 non-frameshifting indels and aligns at 87%25 coverage compared to this genomic sequence;exception=annotated by transcript or proteomic data;gbkey=misc_RNA;gene=SMG1P2;partial=true;product=SMG1 pseudogene 2;transcript_id=gi|83415187
LBLQ01000326.1	BestRefSeq	exon	36560	36733	.	-	.	ID=id162;Parent=rna10;Dbxref=GeneID:440354,Genbank:NR_002473.2,HGNC:HGNC:49859;Note=The RefSeq transcript has 11 substitutions%2C 8 non-frameshifting indels and aligns at 87%25 coverage compared to this genomic sequence;exception=annotated by transcript or proteomic data;gbkey=misc_RNA;gene=SMG1P2;partial=true;product=SMG1 pseudogene 2;transcript_id=gi|83415187
LBLQ01000326.1	BestRefSeq	exon	33908	34132	.	-	.	ID=id163;Parent=rna10;Dbxref=GeneID:440354,Genbank:NR_002473.2,HGNC:HGNC:49859;Note=The RefSeq transcript has 11 substitutions%2C 8 non-frameshifting indels and aligns at 87%25 coverage compared to this genomic sequence;exception=annotated by transcript or proteomic data;gbkey=misc_RNA;gene=SMG1P2;partial=true;product=SMG1 pseudogene 2;transcript_id=gi|83415187
LBLQ01000326.1	BestRefSeq	exon	31532	31633	.	-	.	ID=id164;Parent=rna10;Dbxref=GeneID:440354,Genbank:NR_002473.2,HGNC:HGNC:49859;Note=The RefSeq transcript has 11 substitutions%2C 8 non-frameshifting indels and aligns at 87%25 coverage compared to this genomic sequence;exception=annotated by transcript or proteomic data;gbkey=misc_RNA;gene=SMG1P2;partial=true;product=SMG1 pseudogene 2;transcript_id=gi|83415187
LBLQ01000326.1	BestRefSeq	exon	30430	30818	.	-	.	ID=id165;Parent=rna10;Dbxref=GeneID:440354,Genbank:NR_002473.2,HGNC:HGNC:49859;Note=The RefSeq transcript has 11 substitutions%2C 8 non-frameshifting indels and aligns at 87%25 coverage compared to this genomic sequence;exception=annotated by transcript or proteomic data;gbkey=misc_RNA;gene=SMG1P2;partial=true;product=SMG1 pseudogene 2;transcript_id=gi|83415187
LBLQ01000326.1	BestRefSeq	exon	26939	27069	.	-	.	ID=id166;Parent=rna10;Dbxref=GeneID:440354,Genbank:NR_002473.2,HGNC:HGNC:49859;Note=The RefSeq transcript has 11 substitutions%2C 8 non-frameshifting indels and aligns at 87%25 coverage compared to this genomic sequence;exception=annotated by transcript or proteomic data;gbkey=misc_RNA;gene=SMG1P2;partial=true;product=SMG1 pseudogene 2;transcript_id=gi|83415187
LBLQ01000326.1	BestRefSeq	exon	26673	26789	.	-	.	ID=id167;Parent=rna10;Dbxref=GeneID:440354,Genbank:NR_002473.2,HGNC:HGNC:49859;Note=The RefSeq transcript has 11 substitutions%2C 8 non-frameshifting indels and aligns at 87%25 coverage compared to this genomic sequence;exception=annotated by transcript or proteomic data;gbkey=misc_RNA;gene=SMG1P2;partial=true;product=SMG1 pseudogene 2;transcript_id=gi|83415187
LBLQ01000326.1	BestRefSeq	exon	25806	25829	.	-	.	ID=id168;Parent=rna10;Dbxref=GeneID:440354,Genbank:NR_002473.2,HGNC:HGNC:49859;Note=The RefSeq transcript has 11 substitutions%2C 8 non-frameshifting indels and aligns at 87%25 coverage compared to this genomic sequence;exception=annotated by transcript or proteomic data;gbkey=misc_RNA;gene=SMG1P2;partial=true;product=SMG1 pseudogene 2;transcript_id=gi|83415187
LBLQ01000326.1	BestRefSeq	exon	25057	25335	.	-	.	ID=id169;Parent=rna10;Dbxref=GeneID:440354,Genbank:NR_002473.2,HGNC:HGNC:49859;Note=The RefSeq transcript has 11 substitutions%2C 8 non-frameshifting indels and aligns at 87%25 coverage compared to this genomic sequence;exception=annotated by transcript or proteomic data;gbkey=misc_RNA;gene=SMG1P2;partial=true;product=SMG1 pseudogene 2;transcript_id=gi|83415187
LBLQ01000326.1	BestRefSeq	exon	24297	24437	.	-	.	ID=id170;Parent=rna10;Dbxref=GeneID:440354,Genbank:NR_002473.2,HGNC:HGNC:49859;Note=The RefSeq transcript has 11 substitutions%2C 8 non-frameshifting indels and aligns at 87%25 coverage compared to this genomic sequence;exception=annotated by transcript or proteomic data;gbkey=misc_RNA;gene=SMG1P2;partial=true;product=SMG1 pseudogene 2;transcript_id=gi|83415187
LBLQ01000326.1	BestRefSeq	exon	23544	23743	.	-	.	ID=id171;Parent=rna10;Dbxref=GeneID:440354,Genbank:NR_002473.2,HGNC:HGNC:49859;Note=The RefSeq transcript has 11 substitutions%2C 8 non-frameshifting indels and aligns at 87%25 coverage compared to this genomic sequence;exception=annotated by transcript or proteomic data;gbkey=misc_RNA;gene=SMG1P2;partial=true;product=SMG1 pseudogene 2;transcript_id=gi|83415187
LBLQ01000326.1	BestRefSeq	exon	22960	23156	.	-	.	ID=id172;Parent=rna10;Dbxref=GeneID:440354,Genbank:NR_002473.2,HGNC:HGNC:49859;Note=The RefSeq transcript has 11 substitutions%2C 8 non-frameshifting indels and aligns at 87%25 coverage compared to this genomic sequence;exception=annotated by transcript or proteomic data;gbkey=misc_RNA;gene=SMG1P2;partial=true;product=SMG1 pseudogene 2;transcript_id=gi|83415187
LBLQ01000326.1	BestRefSeq	exon	22627	22749	.	-	.	ID=id173;Parent=rna10;Dbxref=GeneID:440354,Genbank:NR_002473.2,HGNC:HGNC:49859;Note=The RefSeq transcript has 11 substitutions%2C 8 non-frameshifting indels and aligns at 87%25 coverage compared to this genomic sequence;exception=annotated by transcript or proteomic data;gbkey=misc_RNA;gene=SMG1P2;partial=true;product=SMG1 pseudogene 2;transcript_id=gi|83415187
LBLQ01000326.1	BestRefSeq	exon	21376	21530	.	-	.	ID=id174;Parent=rna10;Dbxref=GeneID:440354,Genbank:NR_002473.2,HGNC:HGNC:49859;Note=The RefSeq transcript has 11 substitutions%2C 8 non-frameshifting indels and aligns at 87%25 coverage compared to this genomic sequence;exception=annotated by transcript or proteomic data;gbkey=misc_RNA;gene=SMG1P2;partial=true;product=SMG1 pseudogene 2;transcript_id=gi|83415187
LBLQ01000326.1	BestRefSeq	exon	18743	18885	.	-	.	ID=id175;Parent=rna10;Dbxref=GeneID:440354,Genbank:NR_002473.2,HGNC:HGNC:49859;Note=The RefSeq transcript has 11 substitutions%2C 8 non-frameshifting indels and aligns at 87%25 coverage compared to this genomic sequence;exception=annotated by transcript or proteomic data;gbkey=misc_RNA;gene=SMG1P2;partial=true;product=SMG1 pseudogene 2;transcript_id=gi|83415187
LBLQ01000326.1	BestRefSeq	exon	18393	18594	.	-	.	ID=id176;Parent=rna10;Dbxref=GeneID:440354,Genbank:NR_002473.2,HGNC:HGNC:49859;Note=The RefSeq transcript has 11 substitutions%2C 8 non-frameshifting indels and aligns at 87%25 coverage compared to this genomic sequence;exception=annotated by transcript or proteomic data;gbkey=misc_RNA;gene=SMG1P2;partial=true;product=SMG1 pseudogene 2;transcript_id=gi|83415187
LBLQ01000326.1	BestRefSeq	exon	15419	15528	.	-	.	ID=id177;Parent=rna10;Dbxref=GeneID:440354,Genbank:NR_002473.2,HGNC:HGNC:49859;Note=The RefSeq transcript has 11 substitutions%2C 8 non-frameshifting indels and aligns at 87%25 coverage compared to this genomic sequence;exception=annotated by transcript or proteomic data;gbkey=misc_RNA;gene=SMG1P2;partial=true;product=SMG1 pseudogene 2;transcript_id=gi|83415187
LBLQ01000326.1	BestRefSeq	exon	14360	14446	.	-	.	ID=id178;Parent=rna10;Dbxref=GeneID:440354,Genbank:NR_002473.2,HGNC:HGNC:49859;Note=The RefSeq transcript has 11 substitutions%2C 8 non-frameshifting indels and aligns at 87%25 coverage compared to this genomic sequence;exception=annotated by transcript or proteomic data;gbkey=misc_RNA;gene=SMG1P2;partial=true;product=SMG1 pseudogene 2;transcript_id=gi|83415187
LBLQ01000326.1	BestRefSeq	exon	13830	13853	.	-	.	ID=id179;Parent=rna10;Dbxref=GeneID:440354,Genbank:NR_002473.2,HGNC:HGNC:49859;Note=The RefSeq transcript has 11 substitutions%2C 8 non-frameshifting indels and aligns at 87%25 coverage compared to this genomic sequence;exception=annotated by transcript or proteomic data;gbkey=misc_RNA;gene=SMG1P2;partial=true;product=SMG1 pseudogene 2;transcript_id=gi|83415187
LBLQ01000326.1	BestRefSeq	exon	12956	13007	.	-	.	ID=id180;Parent=rna10;Dbxref=GeneID:440354,Genbank:NR_002473.2,HGNC:HGNC:49859;Note=The RefSeq transcript has 11 substitutions%2C 8 non-frameshifting indels and aligns at 87%25 coverage compared to this genomic sequence;exception=annotated by transcript or proteomic data;gbkey=misc_RNA;gene=SMG1P2;partial=true;product=SMG1 pseudogene 2;transcript_id=gi|83415187
LBLQ01000326.1	BestRefSeq	transcript	12956	43641	.	-	.	ID=rna11;Parent=gene10;Dbxref=GeneID:595101,Genbank:NR_002453.4,HGNC:HGNC:49862;Name=gi|83415190;Note=The RefSeq transcript has 12 substitutions%2C 7 non-frameshifting indels and aligns at 78%25 coverage compared to this genomic sequence;end_range=43641,.;exception=annotated by transcript or proteomic data;gbkey=misc_RNA;gene=SMG1P5;partial=true;product=SMG1 pseudogene 5;transcript_id=gi|83415190
LBLQ01000326.1	BestRefSeq	exon	43421	43641	.	-	.	ID=id181;Parent=rna11;Dbxref=GeneID:595101,Genbank:NR_002453.4,HGNC:HGNC:49862;Note=The RefSeq transcript has 12 substitutions%2C 7 non-frameshifting indels and aligns at 78%25 coverage compared to this genomic sequence;end_range=43641,.;exception=annotated by transcript or proteomic data;gbkey=misc_RNA;gene=SMG1P5;partial=true;product=SMG1 pseudogene 5;transcript_id=gi|83415190
LBLQ01000326.1	BestRefSeq	exon	39937	40062	.	-	.	ID=id182;Parent=rna11;Dbxref=GeneID:595101,Genbank:NR_002453.4,HGNC:HGNC:49862;Note=The RefSeq transcript has 12 substitutions%2C 7 non-frameshifting indels and aligns at 78%25 coverage compared to this genomic sequence;exception=annotated by transcript or proteomic data;gbkey=misc_RNA;gene=SMG1P5;partial=true;product=SMG1 pseudogene 5;transcript_id=gi|83415190
LBLQ01000326.1	BestRefSeq	exon	39486	39558	.	-	.	ID=id183;Parent=rna11;Dbxref=GeneID:595101,Genbank:NR_002453.4,HGNC:HGNC:49862;Note=The RefSeq transcript has 12 substitutions%2C 7 non-frameshifting indels and aligns at 78%25 coverage compared to this genomic sequence;exception=annotated by transcript or proteomic data;gbkey=misc_RNA;gene=SMG1P5;partial=true;product=SMG1 pseudogene 5;transcript_id=gi|83415190
LBLQ01000326.1	BestRefSeq	exon	38462	38559	.	-	.	ID=id184;Parent=rna11;Dbxref=GeneID:595101,Genbank:NR_002453.4,HGNC:HGNC:49862;Note=The RefSeq transcript has 12 substitutions%2C 7 non-frameshifting indels and aligns at 78%25 coverage compared to this genomic sequence;exception=annotated by transcript or proteomic data;gbkey=misc_RNA;gene=SMG1P5;partial=true;product=SMG1 pseudogene 5;transcript_id=gi|83415190
LBLQ01000326.1	BestRefSeq	exon	36560	36733	.	-	.	ID=id185;Parent=rna11;Dbxref=GeneID:595101,Genbank:NR_002453.4,HGNC:HGNC:49862;Note=The RefSeq transcript has 12 substitutions%2C 7 non-frameshifting indels and aligns at 78%25 coverage compared to this genomic sequence;exception=annotated by transcript or proteomic data;gbkey=misc_RNA;gene=SMG1P5;partial=true;product=SMG1 pseudogene 5;transcript_id=gi|83415190
LBLQ01000326.1	BestRefSeq	exon	33908	34132	.	-	.	ID=id186;Parent=rna11;Dbxref=GeneID:595101,Genbank:NR_002453.4,HGNC:HGNC:49862;Note=The RefSeq transcript has 12 substitutions%2C 7 non-frameshifting indels and aligns at 78%25 coverage compared to this genomic sequence;exception=annotated by transcript or proteomic data;gbkey=misc_RNA;gene=SMG1P5;partial=true;product=SMG1 pseudogene 5;transcript_id=gi|83415190
LBLQ01000326.1	BestRefSeq	exon	31532	31633	.	-	.	ID=id187;Parent=rna11;Dbxref=GeneID:595101,Genbank:NR_002453.4,HGNC:HGNC:49862;Note=The RefSeq transcript has 12 substitutions%2C 7 non-frameshifting indels and aligns at 78%25 coverage compared to this genomic sequence;exception=annotated by transcript or proteomic data;gbkey=misc_RNA;gene=SMG1P5;partial=true;product=SMG1 pseudogene 5;transcript_id=gi|83415190
LBLQ01000326.1	BestRefSeq	exon	30430	30818	.	-	.	ID=id188;Parent=rna11;Dbxref=GeneID:595101,Genbank:NR_002453.4,HGNC:HGNC:49862;Note=The RefSeq transcript has 12 substitutions%2C 7 non-frameshifting indels and aligns at 78%25 coverage compared to this genomic sequence;exception=annotated by transcript or proteomic data;gbkey=misc_RNA;gene=SMG1P5;partial=true;product=SMG1 pseudogene 5;transcript_id=gi|83415190
LBLQ01000326.1	BestRefSeq	exon	26939	27069	.	-	.	ID=id189;Parent=rna11;Dbxref=GeneID:595101,Genbank:NR_002453.4,HGNC:HGNC:49862;Note=The RefSeq transcript has 12 substitutions%2C 7 non-frameshifting indels and aligns at 78%25 coverage compared to this genomic sequence;exception=annotated by transcript or proteomic data;gbkey=misc_RNA;gene=SMG1P5;partial=true;product=SMG1 pseudogene 5;transcript_id=gi|83415190
LBLQ01000326.1	BestRefSeq	exon	26673	26789	.	-	.	ID=id190;Parent=rna11;Dbxref=GeneID:595101,Genbank:NR_002453.4,HGNC:HGNC:49862;Note=The RefSeq transcript has 12 substitutions%2C 7 non-frameshifting indels and aligns at 78%25 coverage compared to this genomic sequence;exception=annotated by transcript or proteomic data;gbkey=misc_RNA;gene=SMG1P5;partial=true;product=SMG1 pseudogene 5;transcript_id=gi|83415190
LBLQ01000326.1	BestRefSeq	exon	25806	25829	.	-	.	ID=id191;Parent=rna11;Dbxref=GeneID:595101,Genbank:NR_002453.4,HGNC:HGNC:49862;Note=The RefSeq transcript has 12 substitutions%2C 7 non-frameshifting indels and aligns at 78%25 coverage compared to this genomic sequence;exception=annotated by transcript or proteomic data;gbkey=misc_RNA;gene=SMG1P5;partial=true;product=SMG1 pseudogene 5;transcript_id=gi|83415190
LBLQ01000326.1	BestRefSeq	exon	25057	25335	.	-	.	ID=id192;Parent=rna11;Dbxref=GeneID:595101,Genbank:NR_002453.4,HGNC:HGNC:49862;Note=The RefSeq transcript has 12 substitutions%2C 7 non-frameshifting indels and aligns at 78%25 coverage compared to this genomic sequence;exception=annotated by transcript or proteomic data;gbkey=misc_RNA;gene=SMG1P5;partial=true;product=SMG1 pseudogene 5;transcript_id=gi|83415190
LBLQ01000326.1	BestRefSeq	exon	24297	24437	.	-	.	ID=id193;Parent=rna11;Dbxref=GeneID:595101,Genbank:NR_002453.4,HGNC:HGNC:49862;Note=The RefSeq transcript has 12 substitutions%2C 7 non-frameshifting indels and aligns at 78%25 coverage compared to this genomic sequence;exception=annotated by transcript or proteomic data;gbkey=misc_RNA;gene=SMG1P5;partial=true;product=SMG1 pseudogene 5;transcript_id=gi|83415190
LBLQ01000326.1	BestRefSeq	exon	23544	23743	.	-	.	ID=id194;Parent=rna11;Dbxref=GeneID:595101,Genbank:NR_002453.4,HGNC:HGNC:49862;Note=The RefSeq transcript has 12 substitutions%2C 7 non-frameshifting indels and aligns at 78%25 coverage compared to this genomic sequence;exception=annotated by transcript or proteomic data;gbkey=misc_RNA;gene=SMG1P5;partial=true;product=SMG1 pseudogene 5;transcript_id=gi|83415190
LBLQ01000326.1	BestRefSeq	exon	22960	23156	.	-	.	ID=id195;Parent=rna11;Dbxref=GeneID:595101,Genbank:NR_002453.4,HGNC:HGNC:49862;Note=The RefSeq transcript has 12 substitutions%2C 7 non-frameshifting indels and aligns at 78%25 coverage compared to this genomic sequence;exception=annotated by transcript or proteomic data;gbkey=misc_RNA;gene=SMG1P5;partial=true;product=SMG1 pseudogene 5;transcript_id=gi|83415190
LBLQ01000326.1	BestRefSeq	exon	22627	22749	.	-	.	ID=id196;Parent=rna11;Dbxref=GeneID:595101,Genbank:NR_002453.4,HGNC:HGNC:49862;Note=The RefSeq transcript has 12 substitutions%2C 7 non-frameshifting indels and aligns at 78%25 coverage compared to this genomic sequence;exception=annotated by transcript or proteomic data;gbkey=misc_RNA;gene=SMG1P5;partial=true;product=SMG1 pseudogene 5;transcript_id=gi|83415190
LBLQ01000326.1	BestRefSeq	exon	21376	21530	.	-	.	ID=id197;Parent=rna11;Dbxref=GeneID:595101,Genbank:NR_002453.4,HGNC:HGNC:49862;Note=The RefSeq transcript has 12 substitutions%2C 7 non-frameshifting indels and aligns at 78%25 coverage compared to this genomic sequence;exception=annotated by transcript or proteomic data;gbkey=misc_RNA;gene=SMG1P5;partial=true;product=SMG1 pseudogene 5;transcript_id=gi|83415190
LBLQ01000326.1	BestRefSeq	exon	18743	18885	.	-	.	ID=id198;Parent=rna11;Dbxref=GeneID:595101,Genbank:NR_002453.4,HGNC:HGNC:49862;Note=The RefSeq transcript has 12 substitutions%2C 7 non-frameshifting indels and aligns at 78%25 coverage compared to this genomic sequence;exception=annotated by transcript or proteomic data;gbkey=misc_RNA;gene=SMG1P5;partial=true;product=SMG1 pseudogene 5;transcript_id=gi|83415190
LBLQ01000326.1	BestRefSeq	exon	18393	18594	.	-	.	ID=id199;Parent=rna11;Dbxref=GeneID:595101,Genbank:NR_002453.4,HGNC:HGNC:49862;Note=The RefSeq transcript has 12 substitutions%2C 7 non-frameshifting indels and aligns at 78%25 coverage compared to this genomic sequence;exception=annotated by transcript or proteomic data;gbkey=misc_RNA;gene=SMG1P5;partial=true;product=SMG1 pseudogene 5;transcript_id=gi|83415190
LBLQ01000326.1	BestRefSeq	exon	15419	15528	.	-	.	ID=id200;Parent=rna11;Dbxref=GeneID:595101,Genbank:NR_002453.4,HGNC:HGNC:49862;Note=The RefSeq transcript has 12 substitutions%2C 7 non-frameshifting indels and aligns at 78%25 coverage compared to this genomic sequence;exception=annotated by transcript or proteomic data;gbkey=misc_RNA;gene=SMG1P5;partial=true;product=SMG1 pseudogene 5;transcript_id=gi|83415190
LBLQ01000326.1	BestRefSeq	exon	14360	14446	.	-	.	ID=id201;Parent=rna11;Dbxref=GeneID:595101,Genbank:NR_002453.4,HGNC:HGNC:49862;Note=The RefSeq transcript has 12 substitutions%2C 7 non-frameshifting indels and aligns at 78%25 coverage compared to this genomic sequence;exception=annotated by transcript or proteomic data;gbkey=misc_RNA;gene=SMG1P5;partial=true;product=SMG1 pseudogene 5;transcript_id=gi|83415190
LBLQ01000326.1	BestRefSeq	exon	13830	13853	.	-	.	ID=id202;Parent=rna11;Dbxref=GeneID:595101,Genbank:NR_002453.4,HGNC:HGNC:49862;Note=The RefSeq transcript has 12 substitutions%2C 7 non-frameshifting indels and aligns at 78%25 coverage compared to this genomic sequence;exception=annotated by transcript or proteomic data;gbkey=misc_RNA;gene=SMG1P5;partial=true;product=SMG1 pseudogene 5;transcript_id=gi|83415190
LBLQ01000326.1	BestRefSeq	exon	12956	13007	.	-	.	ID=id203;Parent=rna11;Dbxref=GeneID:595101,Genbank:NR_002453.4,HGNC:HGNC:49862;Note=The RefSeq transcript has 12 substitutions%2C 7 non-frameshifting indels and aligns at 78%25 coverage compared to this genomic sequence;exception=annotated by transcript or proteomic data;gbkey=misc_RNA;gene=SMG1P5;partial=true;product=SMG1 pseudogene 5;transcript_id=gi|83415190
###
LBLQ01000326.1	BestRefSeq	gene	12523	43641	.	-	.	ID=gene12;Dbxref=GeneID:641298,HGNC:HGNC:44186;Name=SMG1P1;description=SMG1 pseudogene 1;end_range=43641,.;gbkey=Gene;gene=SMG1P1;partial=true;pseudo=true
LBLQ01000326.1	BestRefSeq	transcript	12523	43641	.	-	.	ID=rna12;Parent=gene12;Dbxref=GeneID:641298,Genbank:NR_027154.1,HGNC:HGNC:44186;Name=gi|224548942;Note=The RefSeq transcript has 59 substitutions%2C 10 non-frameshifting indels and aligns at 79%25 coverage compared to this genomic sequence;end_range=43641,.;exception=annotated by transcript or proteomic data;gbkey=misc_RNA;gene=SMG1P1;partial=true;product=SMG1 pseudogene 1;transcript_id=gi|224548…
LBLQ01000326.1	BestRefSeq	exon	43421	43641	.	-	.	ID=id204;Parent=rna12;Dbxref=GeneID:641298,Genbank:NR_027154.1,HGNC:HGNC:44186;Note=The RefSeq transcript has 59 substitutions%2C 10 non-frameshifting indels and aligns at 79%25 coverage compared to this genomic sequence;end_range=43641,.;exception=annotated by transcript or proteomic data;gbkey=misc_RNA;gene=SMG1P1;partial=true;product=SMG1 pseudogene 1;transcript_id=gi|224548942
LBLQ01000326.1	BestRefSeq	exon	39937	40062	.	-	.	ID=id205;Parent=rna12;Dbxref=GeneID:641298,Genbank:NR_027154.1,HGNC:HGNC:44186;Note=The RefSeq transcript has 59 substitutions%2C 10 non-frameshifting indels and aligns at 79%25 coverage compared to this genomic sequence;exception=annotated by transcript or proteomic data;gbkey=misc_RNA;gene=SMG1P1;partial=true;product=SMG1 pseudogene 1;transcript_id=gi|224548942
LBLQ01000326.1	BestRefSeq	exon	39486	39558	.	-	.	ID=id206;Parent=rna12;Dbxref=GeneID:641298,Genbank:NR_027154.1,HGNC:HGNC:44186;Note=The RefSeq transcript has 59 substitutions%2C 10 non-frameshifting indels and aligns at 79%25 coverage compared to this genomic sequence;exception=annotated by transcript or proteomic data;gbkey=misc_RNA;gene=SMG1P1;partial=true;product=SMG1 pseudogene 1;transcript_id=gi|224548942
LBLQ01000326.1	BestRefSeq	exon	38462	38559	.	-	.	ID=id207;Parent=rna12;Dbxref=GeneID:641298,Genbank:NR_027154.1,HGNC:HGNC:44186;Note=The RefSeq transcript has 59 substitutions%2C 10 non-frameshifting indels and aligns at 79%25 coverage compared to this genomic sequence;exception=annotated by transcript or proteomic data;gbkey=misc_RNA;gene=SMG1P1;partial=true;product=SMG1 pseudogene 1;transcript_id=gi|224548942
LBLQ01000326.1	BestRefSeq	exon	36560	36733	.	-	.	ID=id208;Parent=rna12;Dbxref=GeneID:641298,Genbank:NR_027154.1,HGNC:HGNC:44186;Note=The RefSeq transcript has 59 substitutions%2C 10 non-frameshifting indels and aligns at 79%25 coverage compared to this genomic sequence;exception=annotated by transcript or proteomic data;gbkey=misc_RNA;gene=SMG1P1;partial=true;product=SMG1 pseudogene 1;transcript_id=gi|224548942
LBLQ01000326.1	BestRefSeq	exon	33908	34132	.	-	.	ID=id209;Parent=rna12;Dbxref=GeneID:641298,Genbank:NR_027154.1,HGNC:HGNC:44186;Note=The RefSeq transcript has 59 substitutions%2C 10 non-frameshifting indels and aligns at 79%25 coverage compared to this genomic sequence;exception=annotated by transcript or proteomic data;gbkey=misc_RNA;gene=SMG1P1;partial=true;product=SMG1 pseudogene 1;transcript_id=gi|224548942
LBLQ01000326.1	BestRefSeq	exon	31532	31633	.	-	.	ID=id210;Parent=rna12;Dbxref=GeneID:641298,Genbank:NR_027154.1,HGNC:HGNC:44186;Note=The RefSeq transcript has 59 substitutions%2C 10 non-frameshifting indels and aligns at 79%25 coverage compared to this genomic sequence;exception=annotated by transcript or proteomic data;gbkey=misc_RNA;gene=SMG1P1;partial=true;product=SMG1 pseudogene 1;transcript_id=gi|224548942
LBLQ01000326.1	BestRefSeq	exon	30559	30818	.	-	.	ID=id211;Parent=rna12;Dbxref=GeneID:641298,Genbank:NR_027154.1,HGNC:HGNC:44186;Note=The RefSeq transcript has 59 substitutions%2C 10 non-frameshifting indels and aligns at 79%25 coverage compared to this genomic sequence;exception=annotated by transcript or proteomic data;gbkey=misc_RNA;gene=SMG1P1;partial=true;product=SMG1 pseudogene 1;start_range=.,30559;transcript_id=gi|224548942
LBLQ01000326.1	BestRefSeq	exon	26939	27069	.	-	.	ID=id212;Parent=rna12;Dbxref=GeneID:641298,Genbank:NR_027154.1,HGNC:HGNC:44186;Note=The RefSeq transcript has 59 substitutions%2C 10 non-frameshifting indels and aligns at 79%25 coverage compared to this genomic sequence;end_range=27069,.;exception=annotated by transcript or proteomic data;gbkey=misc_RNA;gene=SMG1P1;partial=true;product=SMG1 pseudogene 1;transcript_id=gi|224548942
LBLQ01000326.1	BestRefSeq	exon	26631	26789	.	-	.	ID=id213;Parent=rna12;Dbxref=GeneID:641298,Genbank:NR_027154.1,HGNC:HGNC:44186;Note=The RefSeq transcript has 59 substitutions%2C 10 non-frameshifting indels and aligns at 79%25 coverage compared to this genomic sequence;exception=annotated by transcript or proteomic data;gbkey=misc_RNA;gene=SMG1P1;partial=true;product=SMG1 pseudogene 1;transcript_id=gi|224548942
LBLQ01000326.1	BestRefSeq	exon	25806	25924	.	-	.	ID=id214;Parent=rna12;Dbxref=GeneID:641298,Genbank:NR_027154.1,HGNC:HGNC:44186;Note=The RefSeq transcript has 59 substitutions%2C 10 non-frameshifting indels and aligns at 79%25 coverage compared to this genomic sequence;exception=annotated by transcript or proteomic data;gbkey=misc_RNA;gene=SMG1P1;partial=true;product=SMG1 pseudogene 1;transcript_id=gi|224548942
LBLQ01000326.1	BestRefSeq	exon	25248	25335	.	-	.	ID=id215;Parent=rna12;Dbxref=GeneID:641298,Genbank:NR_027154.1,HGNC:HGNC:44186;Note=The RefSeq transcript has 59 substitutions%2C 10 non-frameshifting indels and aligns at 79%25 coverage compared to this genomic sequence;exception=annotated by transcript or proteomic data;gbkey=misc_RNA;gene=SMG1P1;partial=true;product=SMG1 pseudogene 1;transcript_id=gi|224548942
LBLQ01000326.1	BestRefSeq	exon	25057	25158	.	-	.	ID=id216;Parent=rna12;Dbxref=GeneID:641298,Genbank:NR_027154.1,HGNC:HGNC:44186;Note=The RefSeq transcript has 59 substitutions%2C 10 non-frameshifting indels and aligns at 79%25 coverage compared to this genomic sequence;exception=annotated by transcript or proteomic data;gbkey=misc_RNA;gene=SMG1P1;partial=true;product=SMG1 pseudogene 1;transcript_id=gi|224548942
LBLQ01000326.1	BestRefSeq	exon	24297	24437	.	-	.	ID=id217;Parent=rna12;Dbxref=GeneID:641298,Genbank:NR_027154.1,HGNC:HGNC:44186;Note=The RefSeq transcript has 59 substitutions%2C 10 non-frameshifting indels and aligns at 79%25 coverage compared to this genomic sequence;exception=annotated by transcript or proteomic data;gbkey=misc_RNA;gene=SMG1P1;partial=true;product=SMG1 pseudogene 1;transcript_id=gi|224548942
LBLQ01000326.1	BestRefSeq	exon	23544	23743	.	-	.	ID=id218;Parent=rna12;Dbxref=GeneID:641298,Genbank:NR_027154.1,HGNC:HGNC:44186;Note=The RefSeq transcript has 59 substitutions%2C 10 non-frameshifting indels and aligns at 79%25 coverage compared to this genomic sequence;exception=annotated by transcript or proteomic data;gbkey=misc_RNA;gene=SMG1P1;partial=true;product=SMG1 pseudogene 1;transcript_id=gi|224548942
LBLQ01000326.1	BestRefSeq	exon	22960	23156	.	-	.	ID=id219;Parent=rna12;Dbxref=GeneID:641298,Genbank:NR_027154.1,HGNC:HGNC:44186;Note=The RefSeq transcript has 59 substitutions%2C 10 non-frameshifting indels and aligns at 79%25 coverage compared to this genomic sequence;exception=annotated by transcript or proteomic data;gbkey=misc_RNA;gene=SMG1P1;partial=true;product=SMG1 pseudogene 1;transcript_id=gi|224548942
LBLQ01000326.1	BestRefSeq	exon	22627	22791	.	-	.	ID=id220;Parent=rna12;Dbxref=GeneID:641298,Genbank:NR_027154.1,HGNC:HGNC:44186;Note=The RefSeq transcript has 59 substitutions%2C 10 non-frameshifting indels and aligns at 79%25 coverage compared to this genomic sequence;exception=annotated by transcript or proteomic data;gbkey=misc_RNA;gene=SMG1P1;partial=true;product=SMG1 pseudogene 1;transcript_id=gi|224548942
LBLQ01000326.1	BestRefSeq	exon	21376	21530	.	-	.	ID=id221;Parent=rna12;Dbxref=GeneID:641298,Genbank:NR_027154.1,HGNC:HGNC:44186;Note=The RefSeq transcript has 59 substitutions%2C 10 non-frameshifting indels and aligns at 79%25 coverage compared to this genomic sequence;exception=annotated by transcript or proteomic data;gbkey=misc_RNA;gene=SMG1P1;partial=true;product=SMG1 pseudogene 1;transcript_id=gi|224548942
LBLQ01000326.1	BestRefSeq	exon	18743	18885	.	-	.	ID=id222;Parent=rna12;Dbxref=GeneID:641298,Genbank:NR_027154.1,HGNC:HGNC:44186;Note=The RefSeq transcript has 59 substitutions%2C 10 non-frameshifting indels and aligns at 79%25 coverage compared to this genomic sequence;exception=annotated by transcript or proteomic data;gbkey=misc_RNA;gene=SMG1P1;partial=true;product=SMG1 pseudogene 1;transcript_id=gi|224548942
LBLQ01000326.1	BestRefSeq	exon	18393	18594	.	-	.	ID=id223;Parent=rna12;Dbxref=GeneID:641298,Genbank:NR_027154.1,HGNC:HGNC:44186;Note=The RefSeq transcript has 59 substitutions%2C 10 non-frameshifting indels and aligns at 79%25 coverage compared to this genomic sequence;exception=annotated by transcript or proteomic data;gbkey=misc_RNA;gene=SMG1P1;partial=true;product=SMG1 pseudogene 1;transcript_id=gi|224548942
LBLQ01000326.1	BestRefSeq	exon	15419	15528	.	-	.	ID=id224;Parent=rna12;Dbxref=GeneID:641298,Genbank:NR_027154.1,HGNC:HGNC:44186;Note=The RefSeq transcript has 59 substitutions%2C 10 non-frameshifting indels and aligns at 79%25 coverage compared to this genomic sequence;exception=annotated by transcript or proteomic data;gbkey=misc_RNA;gene=SMG1P1;partial=true;product=SMG1 pseudogene 1;transcript_id=gi|224548942
LBLQ01000326.1	BestRefSeq	exon	14299	14446	.	-	.	ID=id225;Parent=rna12;Dbxref=GeneID:641298,Genbank:NR_027154.1,HGNC:HGNC:44186;Note=The RefSeq transcript has 59 substitutions%2C 10 non-frameshifting indels and aligns at 79%25 coverage compared to this genomic sequence;exception=annotated by transcript or proteomic data;gbkey=misc_RNA;gene=SMG1P1;partial=true;product=SMG1 pseudogene 1;transcript_id=gi|224548942
LBLQ01000326.1	BestRefSeq	exon	13765	13924	.	-	.	ID=id226;Parent=rna12;Dbxref=GeneID:641298,Genbank:NR_027154.1,HGNC:HGNC:44186;Note=The RefSeq transcript has 59 substitutions%2C 10 non-frameshifting indels and aligns at 79%25 coverage compared to this genomic sequence;exception=annotated by transcript or proteomic data;gbkey=misc_RNA;gene=SMG1P1;partial=true;product=SMG1 pseudogene 1;transcript_id=gi|224548942
LBLQ01000326.1	BestRefSeq	exon	12523	13035	.	-	.	ID=id227;Parent=rna12;Dbxref=GeneID:641298,Genbank:NR_027154.1,HGNC:HGNC:44186;Note=The RefSeq transcript has 59 substitutions%2C 10 non-frameshifting indels and aligns at 79%25 coverage compared to this genomic sequence;exception=annotated by transcript or proteomic data;gbkey=misc_RNA;gene=SMG1P1;partial=true;product=SMG1 pseudogene 1;transcript_id=gi|224548942
LBLQ01000326.1	BestRefSeq	gene	12956	43641	.	-	.	ID=gene13;Dbxref=GeneID:440354,HGNC:HGNC:49859;Name=SMG1P2;description=SMG1 pseudogene 2;end_range=43641,.;gbkey=Gene;gene=SMG1P2;partial=true;pseudo=true
LBLQ01000326.1	BestRefSeq	transcript	12956	43641	.	-	.	ID=rna13;Parent=gene13;Dbxref=GeneID:440354,Genbank:NR_002473.2,HGNC:HGNC:49859;Name=gi|83415187;Note=The RefSeq transcript has 11 substitutions%2C 8 non-frameshifting indels and aligns at 87%25 coverage compared to this genomic sequence;end_range=43641,.;exception=annotated by transcript or proteomic data;gbkey=misc_RNA;gene=SMG1P2;partial=true;product=SMG1 pseudogene 2;transcript_id=gi|83415187
LBLQ01000326.1	BestRefSeq	exon	43421	43641	.	-	.	ID=id228;Parent=rna13;Dbxref=GeneID:440354,Genbank:NR_002473.2,HGNC:HGNC:49859;Note=The RefSeq transcript has 11 substitutions%2C 8 non-frameshifting indels and aligns at 87%25 coverage compared to this genomic sequence;end_range=43641,.;exception=annotated by transcript or proteomic data;gbkey=misc_RNA;gene=SMG1P2;partial=true;product=SMG1 pseudogene 2;transcript_id=gi|83415187
LBLQ01000326.1	BestRefSeq	exon	39937	40062	.	-	.	ID=id229;Parent=rna13;Dbxref=GeneID:440354,Genbank:NR_002473.2,HGNC:HGNC:49859;Note=The RefSeq transcript has 11 substitutions%2C 8 non-frameshifting indels and aligns at 87%25 coverage compared to this genomic sequence;exception=annotated by transcript or proteomic data;gbkey=misc_RNA;gene=SMG1P2;partial=true;product=SMG1 pseudogene 2;transcript_id=gi|83415187
LBLQ01000326.1	BestRefSeq	exon	39486	39558	.	-	.	ID=id230;Parent=rna13;Dbxref=GeneID:440354,Genbank:NR_002473.2,HGNC:HGNC:49859;Note=The RefSeq transcript has 11 substitutions%2C 8 non-frameshifting indels and aligns at 87%25 coverage compared to this genomic sequence;exception=annotated by transcript or proteomic data;gbkey=misc_RNA;gene=SMG1P2;partial=true;product=SMG1 pseudogene 2;transcript_id=gi|83415187
LBLQ01000326.1	BestRefSeq	exon	38462	38559	.	-	.	ID=id231;Parent=rna13;Dbxref=GeneID:440354,Genbank:NR_002473.2,HGNC:HGNC:49859;Note=The RefSeq transcript has 11 substitutions%2C 8 non-frameshifting indels and aligns at 87%25 coverage compared to this genomic sequence;exception=annotated by transcript or proteomic data;gbkey=misc_RNA;gene=SMG1P2;partial=true;product=SMG1 pseudogene 2;transcript_id=gi|83415187
LBLQ01000326.1	BestRefSeq	exon	36560	36733	.	-	.	ID=id232;Parent=rna13;Dbxref=GeneID:440354,Genbank:NR_002473.2,HGNC:HGNC:49859;Note=The RefSeq transcript has 11 substitutions%2C 8 non-frameshifting indels and aligns at 87%25 coverage compared to this genomic sequence;exception=annotated by transcript or proteomic data;gbkey=misc_RNA;gene=SMG1P2;partial=true;product=SMG1 pseudogene 2;transcript_id=gi|83415187
LBLQ01000326.1	BestRefSeq	exon	33908	34132	.	-	.	ID=id233;Parent=rna13;Dbxref=GeneID:440354,Genbank:NR_002473.2,HGNC:HGNC:49859;Note=The RefSeq transcript has 11 substitutions%2C 8 non-frameshifting indels and aligns at 87%25 coverage compared to this genomic sequence;exception=annotated by transcript or proteomic data;gbkey=misc_RNA;gene=SMG1P2;partial=true;product=SMG1 pseudogene 2;transcript_id=gi|83415187
LBLQ01000326.1	BestRefSeq	exon	31532	31633	.	-	.	ID=id234;Parent=rna13;Dbxref=GeneID:440354,Genbank:NR_002473.2,HGNC:HGNC:49859;Note=The RefSeq transcript has 11 substitutions%2C 8 non-frameshifting indels and aligns at 87%25 coverage compared to this genomic sequence;exception=annotated by transcript or proteomic data;gbkey=misc_RNA;gene=SMG1P2;partial=true;product=SMG1 pseudogene 2;transcript_id=gi|83415187
LBLQ01000326.1	BestRefSeq	exon	30430	30818	.	-	.	ID=id235;Parent=rna13;Dbxref=GeneID:440354,Genbank:NR_002473.2,HGNC:HGNC:49859;Note=The RefSeq transcript has 11 substitutions%2C 8 non-frameshifting indels and aligns at 87%25 coverage compared to this genomic sequence;exception=annotated by transcript or proteomic data;gbkey=misc_RNA;gene=SMG1P2;partial=true;product=SMG1 pseudogene 2;transcript_id=gi|83415187
LBLQ01000326.1	BestRefSeq	exon	26939	27069	.	-	.	ID=id236;Parent=rna13;Dbxref=GeneID:440354,Genbank:NR_002473.2,HGNC:HGNC:49859;Note=The RefSeq transcript has 11 substitutions%2C 8 non-frameshifting indels and aligns at 87%25 coverage compared to this genomic sequence;exception=annotated by transcript or proteomic data;gbkey=misc_RNA;gene=SMG1P2;partial=true;product=SMG1 pseudogene 2;transcript_id=gi|83415187
LBLQ01000326.1	BestRefSeq	exon	26673	26789	.	-	.	ID=id237;Parent=rna13;Dbxref=GeneID:440354,Genbank:NR_002473.2,HGNC:HGNC:49859;Note=The RefSeq transcript has 11 substitutions%2C 8 non-frameshifting indels and aligns at 87%25 coverage compared to this genomic sequence;exception=annotated by transcript or proteomic data;gbkey=misc_RNA;gene=SMG1P2;partial=true;product=SMG1 pseudogene 2;transcript_id=gi|83415187
LBLQ01000326.1	BestRefSeq	exon	25806	25829	.	-	.	ID=id238;Parent=rna13;Dbxref=GeneID:440354,Genbank:NR_002473.2,HGNC:HGNC:49859;Note=The RefSeq transcript has 11 substitutions%2C 8 non-frameshifting indels and aligns at 87%25 coverage compared to this genomic sequence;exception=annotated by transcript or proteomic data;gbkey=misc_RNA;gene=SMG1P2;partial=true;product=SMG1 pseudogene 2;transcript_id=gi|83415187
LBLQ01000326.1	BestRefSeq	exon	25057	25335	.	-	.	ID=id239;Parent=rna13;Dbxref=GeneID:440354,Genbank:NR_002473.2,HGNC:HGNC:49859;Note=The RefSeq transcript has 11 substitutions%2C 8 non-frameshifting indels and aligns at 87%25 coverage compared to this genomic sequence;exception=annotated by transcript or proteomic data;gbkey=misc_RNA;gene=SMG1P2;partial=true;product=SMG1 pseudogene 2;transcript_id=gi|83415187
LBLQ01000326.1	BestRefSeq	exon	24297	24437	.	-	.	ID=id240;Parent=rna13;Dbxref=GeneID:440354,Genbank:NR_002473.2,HGNC:HGNC:49859;Note=The RefSeq transcript has 11 substitutions%2C 8 non-frameshifting indels and aligns at 87%25 coverage compared to this genomic sequence;exception=annotated by transcript or proteomic data;gbkey=misc_RNA;gene=SMG1P2;partial=true;product=SMG1 pseudogene 2;transcript_id=gi|83415187
LBLQ01000326.1	BestRefSeq	exon	23544	23743	.	-	.	ID=id241;Parent=rna13;Dbxref=GeneID:440354,Genbank:NR_002473.2,HGNC:HGNC:49859;Note=The RefSeq transcript has 11 substitutions%2C 8 non-frameshifting indels and aligns at 87%25 coverage compared to this genomic sequence;exception=annotated by transcript or proteomic data;gbkey=misc_RNA;gene=SMG1P2;partial=true;product=SMG1 pseudogene 2;transcript_id=gi|83415187
LBLQ01000326.1	BestRefSeq	exon	22960	23156	.	-	.	ID=id242;Parent=rna13;Dbxref=GeneID:440354,Genbank:NR_002473.2,HGNC:HGNC:49859;Note=The RefSeq transcript has 11 substitutions%2C 8 non-frameshifting indels and aligns at 87%25 coverage compared to this genomic sequence;exception=annotated by transcript or proteomic data;gbkey=misc_RNA;gene=SMG1P2;partial=true;product=SMG1 pseudogene 2;transcript_id=gi|83415187
LBLQ01000326.1	BestRefSeq	exon	22627	22749	.	-	.	ID=id243;Parent=rna13;Dbxref=GeneID:440354,Genbank:NR_002473.2,HGNC:HGNC:49859;Note=The RefSeq transcript has 11 substitutions%2C 8 non-frameshifting indels and aligns at 87%25 coverage compared to this genomic sequence;exception=annotated by transcript or proteomic data;gbkey=misc_RNA;gene=SMG1P2;partial=true;product=SMG1 pseudogene 2;transcript_id=gi|83415187
LBLQ01000326.1	BestRefSeq	exon	21376	21530	.	-	.	ID=id244;Parent=rna13;Dbxref=GeneID:440354,Genbank:NR_002473.2,HGNC:HGNC:49859;Note=The RefSeq transcript has 11 substitutions%2C 8 non-frameshifting indels and aligns at 87%25 coverage compared to this genomic sequence;exception=annotated by transcript or proteomic data;gbkey=misc_RNA;gene=SMG1P2;partial=true;product=SMG1 pseudogene 2;transcript_id=gi|83415187
LBLQ01000326.1	BestRefSeq	exon	18743	18885	.	-	.	ID=id245;Parent=rna13;Dbxref=GeneID:440354,Genbank:NR_002473.2,HGNC:HGNC:49859;Note=The RefSeq transcript has 11 substitutions%2C 8 non-frameshifting indels and aligns at 87%25 coverage compared to this genomic sequence;exception=annotated by transcript or proteomic data;gbkey=misc_RNA;gene=SMG1P2;partial=true;product=SMG1 pseudogene 2;transcript_id=gi|83415187
LBLQ01000326.1	BestRefSeq	exon	18393	18594	.	-	.	ID=id246;Parent=rna13;Dbxref=GeneID:440354,Genbank:NR_002473.2,HGNC:HGNC:49859;Note=The RefSeq transcript has 11 substitutions%2C 8 non-frameshifting indels and aligns at 87%25 coverage compared to this genomic sequence;exception=annotated by transcript or proteomic data;gbkey=misc_RNA;gene=SMG1P2;partial=true;product=SMG1 pseudogene 2;transcript_id=gi|83415187
LBLQ01000326.1	BestRefSeq	exon	15419	15528	.	-	.	ID=id247;Parent=rna13;Dbxref=GeneID:440354,Genbank:NR_002473.2,HGNC:HGNC:49859;Note=The RefSeq transcript has 11 substitutions%2C 8 non-frameshifting indels and aligns at 87%25 coverage compared to this genomic sequence;exception=annotated by transcript or proteomic data;gbkey=misc_RNA;gene=SMG1P2;partial=true;product=SMG1 pseudogene 2;transcript_id=gi|83415187
LBLQ01000326.1	BestRefSeq	exon	14360	14446	.	-	.	ID=id248;Parent=rna13;Dbxref=GeneID:440354,Genbank:NR_002473.2,HGNC:HGNC:49859;Note=The RefSeq transcript has 11 substitutions%2C 8 non-frameshifting indels and aligns at 87%25 coverage compared to this genomic sequence;exception=annotated by transcript or proteomic data;gbkey=misc_RNA;gene=SMG1P2;partial=true;product=SMG1 pseudogene 2;transcript_id=gi|83415187
LBLQ01000326.1	BestRefSeq	exon	13830	13853	.	-	.	ID=id249;Parent=rna13;Dbxref=GeneID:440354,Genbank:NR_002473.2,HGNC:HGNC:49859;Note=The RefSeq transcript has 11 substitutions%2C 8 non-frameshifting indels and aligns at 87%25 coverage compared to this genomic sequence;exception=annotated by transcript or proteomic data;gbkey=misc_RNA;gene=SMG1P2;partial=true;product=SMG1 pseudogene 2;transcript_id=gi|83415187
LBLQ01000326.1	BestRefSeq	exon	12956	13007	.	-	.	ID=id250;Parent=rna13;Dbxref=GeneID:440354,Genbank:NR_002473.2,HGNC:HGNC:49859;Note=The RefSeq transcript has 11 substitutions%2C 8 non-frameshifting indels and aligns at 87%25 coverage compared to this genomic sequence;exception=annotated by transcript or proteomic data;gbkey=misc_RNA;gene=SMG1P2;partial=true;product=SMG1 pseudogene 2;transcript_id=gi|83415187
###
LBLQ01000370.1	BestRefSeq	gene	3486805	3497710	.	-	.	ID=gene14;Dbxref=GeneID:84218,HGNC:HGNC:18257,MIM:610809;Name=TBC1D3F;description=TBC1 domain family member 3F;gbkey=Gene;gene=TBC1D3F;gene_synonym=TBC1D3
LBLQ01000370.1	BestRefSeq	gene	3486805	3497710	.	-	.	ID=gene15;Dbxref=GeneID:101060376,HGNC:HGNC:51246;Name=TBC1D3L;description=TBC1 domain family member 3L;gbkey=Gene;gene=TBC1D3L
LBLQ01000370.1	BestRefSeq	mRNA	3486805	3497710	.	-	.	ID=rna14;Parent=gene14;Dbxref=GeneID:84218,Genbank:NM_032258.4,HGNC:HGNC:18257,MIM:610809;Name=gi|612339307;Note=The RefSeq transcript has 18 substitutions%2C 2 frameshifts%2C 3 non-frameshifting indels compared to this genomic sequence;exception=annotated by transcript or proteomic data;gbkey=mRNA;gene=TBC1D3F;product=TBC1 domain family member 3F;transcript_id=gi|612339307
LBLQ01000370.1	BestRefSeq	exon	3497597	3497710	.	-	.	ID=id251;Parent=rna14;Dbxref=GeneID:84218,Genbank:NM_032258.4,HGNC:HGNC:18257,MIM:610809;Note=The RefSeq transcript has 18 substitutions%2C 2 frameshifts%2C 3 non-frameshifting indels compared to this genomic sequence;exception=annotated by transcript or proteomic data;gbkey=mRNA;gene=TBC1D3F;product=TBC1 domain family member 3F;transcript_id=gi|612339307
LBLQ01000370.1	BestRefSeq	exon	3496089	3496162	.	-	.	ID=id252;Parent=rna14;Dbxref=GeneID:84218,Genbank:NM_032258.4,HGNC:HGNC:18257,MIM:610809;Note=The RefSeq transcript has 18 substitutions%2C 2 frameshifts%2C 3 non-frameshifting indels compared to this genomic sequence;exception=annotated by transcript or proteomic data;gbkey=mRNA;gene=TBC1D3F;product=TBC1 domain family member 3F;transcript_id=gi|612339307
LBLQ01000370.1	BestRefSeq	exon	3495838	3495924	.	-	.	ID=id253;Parent=rna14;Dbxref=GeneID:84218,Genbank:NM_032258.4,HGNC:HGNC:18257,MIM:610809;Note=The RefSeq transcript has 18 substitutions%2C 2 frameshifts%2C 3 non-frameshifting indels compared to this genomic sequence;exception=annotated by transcript or proteomic data;gbkey=mRNA;gene=TBC1D3F;product=TBC1 domain family member 3F;transcript_id=gi|612339307
LBLQ01000370.1	BestRefSeq	exon	3494510	3494549	.	-	.	ID=id254;Parent=rna14;Dbxref=GeneID:84218,Genbank:NM_032258.4,HGNC:HGNC:18257,MIM:610809;Note=The RefSeq transcript has 18 substitutions%2C 2 frameshifts%2C 3 non-frameshifting indels compared to this genomic sequence;exception=annotated by transcript or proteomic data;gbkey=mRNA;gene=TBC1D3F;product=TBC1 domain family member 3F;transcript_id=gi|612339307
LBLQ01000370.1	BestRefSeq	exon	3493947	3494027	.	-	.	ID=id255;Parent=rna14;Dbxref=GeneID:84218,Genbank:NM_032258.4,HGNC:HGNC:18257,MIM:610809;Note=The RefSeq transcript has 18 substitutions%2C 2 frameshifts%2C 3 non-frameshifting indels compared to this genomic sequence;exception=annotated by transcript or proteomic data;gbkey=mRNA;gene=TBC1D3F;product=TBC1 domain family member 3F;transcript_id=gi|612339307
LBLQ01000370.1	BestRefSeq	exon	3493396	3493503	.	-	.	ID=id256;Parent=rna14;Dbxref=GeneID:84218,Genbank:NM_032258.4,HGNC:HGNC:18257,MIM:610809;Note=The RefSeq transcript has 18 substitutions%2C 2 frameshifts%2C 3 non-frameshifting indels compared to this genomic sequence;exception=annotated by transcript or proteomic data;gbkey=mRNA;gene=TBC1D3F;product=TBC1 domain family member 3F;transcript_id=gi|612339307
LBLQ01000370.1	BestRefSeq	exon	3492957	3493066	.	-	.	ID=id257;Parent=rna14;Dbxref=GeneID:84218,Genbank:NM_032258.4,HGNC:HGNC:18257,MIM:610809;Note=The RefSeq transcript has 18 substitutions%2C 2 frameshifts%2C 3 non-frameshifting indels compared to this genomic sequence;exception=annotated by transcript or proteomic data;gbkey=mRNA;gene=TBC1D3F;product=TBC1 domain family member 3F;transcript_id=gi|612339307
LBLQ01000370.1	BestRefSeq	exon	3491657	3491705	.	-	.	ID=id258;Parent=rna14;Dbxref=GeneID:84218,Genbank:NM_032258.4,HGNC:HGNC:18257,MIM:610809;Note=The RefSeq transcript has 18 substitutions%2C 2 frameshifts%2C 3 non-frameshifting indels compared to this genomic sequence;exception=annotated by transcript or proteomic data;gbkey=mRNA;gene=TBC1D3F;product=TBC1 domain family member 3F;transcript_id=gi|612339307
LBLQ01000370.1	BestRefSeq	exon	3490993	3491113	.	-	.	ID=id259;Parent=rna14;Dbxref=GeneID:84218,Genbank:NM_032258.4,HGNC:HGNC:18257,MIM:610809;Note=The RefSeq transcript has 18 substitutions%2C 2 frameshifts%2C 3 non-frameshifting indels compared to this genomic sequence;exception=annotated by transcript or proteomic data;gbkey=mRNA;gene=TBC1D3F;product=TBC1 domain family member 3F;transcript_id=gi|612339307
LBLQ01000370.1	BestRefSeq	exon	3490182	3490276	.	-	.	ID=id260;Parent=rna14;Dbxref=GeneID:84218,Genbank:NM_032258.4,HGNC:HGNC:18257,MIM:610809;Note=The RefSeq transcript has 18 substitutions%2C 2 frameshifts%2C 3 non-frameshifting indels compared to this genomic sequence;exception=annotated by transcript or proteomic data;gbkey=mRNA;gene=TBC1D3F;product=TBC1 domain family member 3F;transcript_id=gi|612339307
LBLQ01000370.1	BestRefSeq	exon	3489732	3489797	.	-	.	ID=id261;Parent=rna14;Dbxref=GeneID:84218,Genbank:NM_032258.4,HGNC:HGNC:18257,MIM:610809;Note=The RefSeq transcript has 18 substitutions%2C 2 frameshifts%2C 3 non-frameshifting indels compared to this genomic sequence;exception=annotated by transcript or proteomic data;gbkey=mRNA;gene=TBC1D3F;product=TBC1 domain family member 3F;transcript_id=gi|612339307
LBLQ01000370.1	BestRefSeq	exon	3489169	3489268	.	-	.	ID=id262;Parent=rna14;Dbxref=GeneID:84218,Genbank:NM_032258.4,HGNC:HGNC:18257,MIM:610809;Note=The RefSeq transcript has 18 substitutions%2C 2 frameshifts%2C 3 non-frameshifting indels compared to this genomic sequence;exception=annotated by transcript or proteomic data;gbkey=mRNA;gene=TBC1D3F;product=TBC1 domain family member 3F;transcript_id=gi|612339307
LBLQ01000370.1	BestRefSeq	exon	3488650	3488802	.	-	.	ID=id263;Parent=rna14;Dbxref=GeneID:84218,Genbank:NM_032258.4,HGNC:HGNC:18257,MIM:610809;Note=The RefSeq transcript has 18 substitutions%2C 2 frameshifts%2C 3 non-frameshifting indels compared to this genomic sequence;exception=annotated by transcript or proteomic data;gbkey=mRNA;gene=TBC1D3F;product=TBC1 domain family member 3F;transcript_id=gi|612339307
LBLQ01000370.1	BestRefSeq	exon	3486805	3487687	.	-	.	ID=id264;Parent=rna14;Dbxref=GeneID:84218,Genbank:NM_032258.4,HGNC:HGNC:18257,MIM:610809;Note=The RefSeq transcript has 18 substitutions%2C 2 frameshifts%2C 3 non-frameshifting indels compared to this genomic sequence;exception=annotated by transcript or proteomic data;gbkey=mRNA;gene=TBC1D3F;product=TBC1 domain family member 3F;transcript_id=gi|612339307
LBLQ01000370.1	BestRefSeq	mRNA	3486805	3497710	.	-	.	ID=rna15;Parent=gene15;Dbxref=GeneID:101060376,Genbank:NM_001291459.1,HGNC:HGNC:51246;Name=gi|612339354;Note=The RefSeq transcript has 18 substitutions%2C 2 frameshifts%2C 3 non-frameshifting indels compared to this genomic sequence;exception=annotated by transcript or proteomic data;gbkey=mRNA;gene=TBC1D3L;product=TBC1 domain family member 3L;transcript_id=gi|612339354
LBLQ01000370.1	BestRefSeq	exon	3497597	3497710	.	-	.	ID=id265;Parent=rna15;Dbxref=GeneID:101060376,Genbank:NM_001291459.1,HGNC:HGNC:51246;Note=The RefSeq transcript has 18 substitutions%2C 2 frameshifts%2C 3 non-frameshifting indels compared to this genomic sequence;exception=annotated by transcript or proteomic data;gbkey=mRNA;gene=TBC1D3L;product=TBC1 domain family member 3L;transcript_id=gi|612339354
LBLQ01000370.1	BestRefSeq	exon	3496089	3496162	.	-	.	ID=id266;Parent=rna15;Dbxref=GeneID:101060376,Genbank:NM_001291459.1,HGNC:HGNC:51246;Note=The RefSeq transcript has 18 substitutions%2C 2 frameshifts%2C 3 non-frameshifting indels compared to this genomic sequence;exception=annotated by transcript or proteomic data;gbkey=mRNA;gene=TBC1D3L;product=TBC1 domain family member 3L;transcript_id=gi|612339354
LBLQ01000370.1	BestRefSeq	exon	3495838	3495924	.	-	.	ID=id267;Parent=rna15;Dbxref=GeneID:101060376,Genbank:NM_001291459.1,HGNC:HGNC:51246;Note=The RefSeq transcript has 18 substitutions%2C 2 frameshifts%2C 3 non-frameshifting indels compared to this genomic sequence;exception=annotated by transcript or proteomic data;gbkey=mRNA;gene=TBC1D3L;product=TBC1 domain family member 3L;transcript_id=gi|612339354
LBLQ01000370.1	BestRefSeq	exon	3494510	3494549	.	-	.	ID=id268;Parent=rna15;Dbxref=GeneID:101060376,Genbank:NM_001291459.1,HGNC:HGNC:51246;Note=The RefSeq transcript has 18 substitutions%2C 2 frameshifts%2C 3 non-frameshifting indels compared to this genomic sequence;exception=annotated by transcript or proteomic data;gbkey=mRNA;gene=TBC1D3L;product=TBC1 domain family member 3L;transcript_id=gi|612339354
LBLQ01000370.1	BestRefSeq	exon	3493947	3494027	.	-	.	ID=id269;Parent=rna15;Dbxref=GeneID:101060376,Genbank:NM_001291459.1,HGNC:HGNC:51246;Note=The RefSeq transcript has 18 substitutions%2C 2 frameshifts%2C 3 non-frameshifting indels compared to this genomic sequence;exception=annotated by transcript or proteomic data;gbkey=mRNA;gene=TBC1D3L;product=TBC1 domain family member 3L;transcript_id=gi|612339354
LBLQ01000370.1	BestRefSeq	exon	3493396	3493503	.	-	.	ID=id270;Parent=rna15;Dbxref=GeneID:101060376,Genbank:NM_001291459.1,HGNC:HGNC:51246;Note=The RefSeq transcript has 18 substitutions%2C 2 frameshifts%2C 3 non-frameshifting indels compared to this genomic sequence;exception=annotated by transcript or proteomic data;gbkey=mRNA;gene=TBC1D3L;product=TBC1 domain family member 3L;transcript_id=gi|612339354
LBLQ01000370.1	BestRefSeq	exon	3492957	3493066	.	-	.	ID=id271;Parent=rna15;Dbxref=GeneID:101060376,Genbank:NM_001291459.1,HGNC:HGNC:51246;Note=The RefSeq transcript has 18 substitutions%2C 2 frameshifts%2C 3 non-frameshifting indels compared to this genomic sequence;exception=annotated by transcript or proteomic data;gbkey=mRNA;gene=TBC1D3L;product=TBC1 domain family member 3L;transcript_id=gi|612339354
LBLQ01000370.1	BestRefSeq	exon	3491657	3491705	.	-	.	ID=id272;Parent=rna15;Dbxref=GeneID:101060376,Genbank:NM_001291459.1,HGNC:HGNC:51246;Note=The RefSeq transcript has 18 substitutions%2C 2 frameshifts%2C 3 non-frameshifting indels compared to this genomic sequence;exception=annotated by transcript or proteomic data;gbkey=mRNA;gene=TBC1D3L;product=TBC1 domain family member 3L;transcript_id=gi|612339354
LBLQ01000370.1	BestRefSeq	exon	3490993	3491113	.	-	.	ID=id273;Parent=rna15;Dbxref=GeneID:101060376,Genbank:NM_001291459.1,HGNC:HGNC:51246;Note=The RefSeq transcript has 18 substitutions%2C 2 frameshifts%2C 3 non-frameshifting indels compared to this genomic sequence;exception=annotated by transcript or proteomic data;gbkey=mRNA;gene=TBC1D3L;product=TBC1 domain family member 3L;transcript_id=gi|612339354
LBLQ01000370.1	BestRefSeq	exon	3490182	3490276	.	-	.	ID=id274;Parent=rna15;Dbxref=GeneID:101060376,Genbank:NM_001291459.1,HGNC:HGNC:51246;Note=The RefSeq transcript has 18 substitutions%2C 2 frameshifts%2C 3 non-frameshifting indels compared to this genomic sequence;exception=annotated by transcript or proteomic data;gbkey=mRNA;gene=TBC1D3L;product=TBC1 domain family member 3L;transcript_id=gi|612339354
LBLQ01000370.1	BestRefSeq	exon	3489732	3489797	.	-	.	ID=id275;Parent=rna15;Dbxref=GeneID:101060376,Genbank:NM_001291459.1,HGNC:HGNC:51246;Note=The RefSeq transcript has 18 substitutions%2C 2 frameshifts%2C 3 non-frameshifting indels compared to this genomic sequence;exception=annotated by transcript or proteomic data;gbkey=mRNA;gene=TBC1D3L;product=TBC1 domain family member 3L;transcript_id=gi|612339354
LBLQ01000370.1	BestRefSeq	exon	3489169	3489268	.	-	.	ID=id276;Parent=rna15;Dbxref=GeneID:101060376,Genbank:NM_001291459.1,HGNC:HGNC:51246;Note=The RefSeq transcript has 18 substitutions%2C 2 frameshifts%2C 3 non-frameshifting indels compared to this genomic sequence;exception=annotated by transcript or proteomic data;gbkey=mRNA;gene=TBC1D3L;product=TBC1 domain family member 3L;transcript_id=gi|612339354
LBLQ01000370.1	BestRefSeq	exon	3488650	3488802	.	-	.	ID=id277;Parent=rna15;Dbxref=GeneID:101060376,Genbank:NM_001291459.1,HGNC:HGNC:51246;Note=The RefSeq transcript has 18 substitutions%2C 2 frameshifts%2C 3 non-frameshifting indels compared to this genomic sequence;exception=annotated by transcript or proteomic data;gbkey=mRNA;gene=TBC1D3L;product=TBC1 domain family member 3L;transcript_id=gi|612339354
LBLQ01000370.1	BestRefSeq	exon	3486805	3487687	.	-	.	ID=id278;Parent=rna15;Dbxref=GeneID:101060376,Genbank:NM_001291459.1,HGNC:HGNC:51246;Note=The RefSeq transcript has 18 substitutions%2C 2 frameshifts%2C 3 non-frameshifting indels compared to this genomic sequence;exception=annotated by transcript or proteomic data;gbkey=mRNA;gene=TBC1D3L;product=TBC1 domain family member 3L;transcript_id=gi|612339354
LBLQ01000370.1	BestRefSeq	CDS	3496089	3496161	.	-	0	ID=cds7;Parent=rna14;Dbxref=GeneID:84218,Genbank:NP_115634.3,HGNC:HGNC:18257,MIM:610809;Name=NP_115634.3;Note=The RefSeq protein has 9 substitutions%2C 2 frameshifts compared to this genomic sequence;exception=annotated by transcript or proteomic data;gbkey=CDS;gene=TBC1D3F;product=TBC1 domain family member 3F;protein_id=NP_115634.3
LBLQ01000370.1	BestRefSeq	CDS	3495838	3495924	.	-	2	ID=cds7;Parent=rna14;Dbxref=GeneID:84218,Genbank:NP_115634.3,HGNC:HGNC:18257,MIM:610809;Name=NP_115634.3;Note=The RefSeq protein has 9 substitutions%2C 2 frameshifts compared to this genomic sequence;exception=annotated by transcript or proteomic data;gbkey=CDS;gene=TBC1D3F;product=TBC1 domain family member 3F;protein_id=NP_115634.3
LBLQ01000370.1	BestRefSeq	CDS	3494510	3494549	.	-	2	ID=cds7;Parent=rna14;Dbxref=GeneID:84218,Genbank:NP_115634.3,HGNC:HGNC:18257,MIM:610809;Name=NP_115634.3;Note=The RefSeq protein has 9 substitutions%2C 2 frameshifts compared to this genomic sequence;exception=annotated by transcript or proteomic data;gbkey=CDS;gene=TBC1D3F;product=TBC1 domain family member 3F;protein_id=NP_115634.3
LBLQ01000370.1	BestRefSeq	CDS	3493947	3494027	.	-	1	ID=cds7;Parent=rna14;Dbxref=GeneID:84218,Genbank:NP_115634.3,HGNC:HGNC:18257,MIM:610809;Name=NP_115634.3;Note=The RefSeq protein has 9 substitutions%2C 2 frameshifts compared to this genomic sequence;exception=annotated by transcript or proteomic data;gbkey=CDS;gene=TBC1D3F;product=TBC1 domain family member 3F;protein_id=NP_115634.3
LBLQ01000370.1	BestRefSeq	CDS	3493396	3493503	.	-	1	ID=cds7;Parent=rna14;Dbxref=GeneID:84218,Genbank:NP_115634.3,HGNC:HGNC:18257,MIM:610809;Name=NP_115634.3;Note=The RefSeq protein has 9 substitutions%2C 2 frameshifts compared to this genomic sequence;exception=annotated by transcript or proteomic data;gbkey=CDS;gene=TBC1D3F;product=TBC1 domain family member 3F;protein_id=NP_115634.3
LBLQ01000370.1	BestRefSeq	CDS	3492957	3493066	.	-	1	ID=cds7;Parent=rna14;Dbxref=GeneID:84218,Genbank:NP_115634.3,HGNC:HGNC:18257,MIM:610809;Name=NP_115634.3;Note=The RefSeq protein has 9 substitutions%2C 2 frameshifts compared to this genomic sequence;exception=annotated by transcript or proteomic data;gbkey=CDS;gene=TBC1D3F;product=TBC1 domain family member 3F;protein_id=NP_115634.3
LBLQ01000370.1	BestRefSeq	CDS	3491657	3491705	.	-	2	ID=cds7;Parent=rna14;Dbxref=GeneID:84218,Genbank:NP_115634.3,HGNC:HGNC:18257,MIM:610809;Name=NP_115634.3;Note=The RefSeq protein has 9 substitutions%2C 2 frameshifts compared to this genomic sequence;exception=annotated by transcript or proteomic data;gbkey=CDS;gene=TBC1D3F;product=TBC1 domain family member 3F;protein_id=NP_115634.3
LBLQ01000370.1	BestRefSeq	CDS	3490993	3491113	.	-	1	ID=cds7;Parent=rna14;Dbxref=GeneID:84218,Genbank:NP_115634.3,HGNC:HGNC:18257,MIM:610809;Name=NP_115634.3;Note=The RefSeq protein has 9 substitutions%2C 2 frameshifts compared to this genomic sequence;exception=annotated by transcript or proteomic data;gbkey=CDS;gene=TBC1D3F;product=TBC1 domain family member 3F;protein_id=NP_115634.3
LBLQ01000370.1	BestRefSeq	CDS	3490182	3490276	.	-	0	ID=cds7;Parent=rna14;Dbxref=GeneID:84218,Genbank:NP_115634.3,HGNC:HGNC:18257,MIM:610809;Name=NP_115634.3;Note=The RefSeq protein has 9 substitutions%2C 2 frameshifts compared to this genomic sequence;exception=annotated by transcript or proteomic data;gbkey=CDS;gene=TBC1D3F;product=TBC1 domain family member 3F;protein_id=NP_115634.3
LBLQ01000370.1	BestRefSeq	CDS	3489732	3489797	.	-	1	ID=cds7;Parent=rna14;Dbxref=GeneID:84218,Genbank:NP_115634.3,HGNC:HGNC:18257,MIM:610809;Name=NP_115634.3;Note=The RefSeq protein has 9 substitutions%2C 2 frameshifts compared to this genomic sequence;exception=annotated by transcript or proteomic data;gbkey=CDS;gene=TBC1D3F;product=TBC1 domain family member 3F;protein_id=NP_115634.3
LBLQ01000370.1	BestRefSeq	CDS	3489169	3489268	.	-	1	ID=cds7;Parent=rna14;Dbxref=GeneID:84218,Genbank:NP_115634.3,HGNC:HGNC:18257,MIM:610809;Name=NP_115634.3;Note=The RefSeq protein has 9 substitutions%2C 2 frameshifts compared to this genomic sequence;exception=annotated by transcript or proteomic data;gbkey=CDS;gene=TBC1D3F;product=TBC1 domain family member 3F;protein_id=NP_115634.3
LBLQ01000370.1	BestRefSeq	CDS	3488650	3488802	.	-	0	ID=cds7;Parent=rna14;Dbxref=GeneID:84218,Genbank:NP_115634.3,HGNC:HGNC:18257,MIM:610809;Name=NP_115634.3;Note=The RefSeq protein has 9 substitutions%2C 2 frameshifts compared to this genomic sequence;exception=annotated by transcript or proteomic data;gbkey=CDS;gene=TBC1D3F;product=TBC1 domain family member 3F;protein_id=NP_115634.3
LBLQ01000370.1	BestRefSeq	CDS	3487119	3487687	.	-	0	ID=cds7;Parent=rna14;Dbxref=GeneID:84218,Genbank:NP_115634.3,HGNC:HGNC:18257,MIM:610809;Name=NP_115634.3;Note=The RefSeq protein has 9 substitutions%2C 2 frameshifts compared to this genomic sequence;exception=annotated by transcript or proteomic data;gbkey=CDS;gene=TBC1D3F;product=TBC1 domain family member 3F;protein_id=NP_115634.3
LBLQ01000370.1	BestRefSeq	CDS	3496089	3496161	.	-	0	ID=cds8;Parent=rna15;Dbxref=GeneID:101060376,Genbank:NP_001278388.1,HGNC:HGNC:51246;Name=NP_001278388.1;Note=The RefSeq protein has 10 substitutions%2C 2 frameshifts compared to this genomic sequence;exception=annotated by transcript or proteomic data;gbkey=CDS;gene=TBC1D3L;product=TBC1 domain family member 3F-like;protein_id=NP_001278388.1
LBLQ01000370.1	BestRefSeq	CDS	3495838	3495924	.	-	2	ID=cds8;Parent=rna15;Dbxref=GeneID:101060376,Genbank:NP_001278388.1,HGNC:HGNC:51246;Name=NP_001278388.1;Note=The RefSeq protein has 10 substitutions%2C 2 frameshifts compared to this genomic sequence;exception=annotated by transcript or proteomic data;gbkey=CDS;gene=TBC1D3L;product=TBC1 domain family member 3F-like;protein_id=NP_001278388.1
LBLQ01000370.1	BestRefSeq	CDS	3494510	3494549	.	-	2	ID=cds8;Parent=rna15;Dbxref=GeneID:101060376,Genbank:NP_001278388.1,HGNC:HGNC:51246;Name=NP_001278388.1;Note=The RefSeq protein has 10 substitutions%2C 2 frameshifts compared to this genomic sequence;exception=annotated by transcript or proteomic data;gbkey=CDS;gene=TBC1D3L;product=TBC1 domain family member 3F-like;protein_id=NP_001278388.1
LBLQ01000370.1	BestRefSeq	CDS	3493947	3494027	.	-	1	ID=cds8;Parent=rna15;Dbxref=GeneID:101060376,Genbank:NP_001278388.1,HGNC:HGNC:51246;Name=NP_001278388.1;Note=The RefSeq protein has 10 substitutions%2C 2 frameshifts compared to this genomic sequence;exception=annotated by transcript or proteomic data;gbkey=CDS;gene=TBC1D3L;product=TBC1 domain family member 3F-like;protein_id=NP_001278388.1
LBLQ01000370.1	BestRefSeq	CDS	3493396	3493503	.	-	1	ID=cds8;Parent=rna15;Dbxref=GeneID:101060376,Genbank:NP_001278388.1,HGNC:HGNC:51246;Name=NP_001278388.1;Note=The RefSeq protein has 10 substitutions%2C 2 frameshifts compared to this genomic sequence;exception=annotated by transcript or proteomic data;gbkey=CDS;gene=TBC1D3L;product=TBC1 domain family member 3F-like;protein_id=NP_001278388.1
LBLQ01000370.1	BestRefSeq	CDS	3492957	3493066	.	-	1	ID=cds8;Parent=rna15;Dbxref=GeneID:101060376,Genbank:NP_001278388.1,HGNC:HGNC:51246;Name=NP_001278388.1;Note=The RefSeq protein has 10 substitutions%2C 2 frameshifts compared to this genomic sequence;exception=annotated by transcript or proteomic data;gbkey=CDS;gene=TBC1D3L;product=TBC1 domain family member 3F-like;protein_id=NP_001278388.1
LBLQ01000370.1	BestRefSeq	CDS	3491657	3491705	.	-	2	ID=cds8;Parent=rna15;Dbxref=GeneID:101060376,Genbank:NP_001278388.1,HGNC:HGNC:51246;Name=NP_001278388.1;Note=The RefSeq protein has 10 substitutions%2C 2 frameshifts compared to this genomic sequence;exception=annotated by transcript or proteomic data;gbkey=CDS;gene=TBC1D3L;product=TBC1 domain family member 3F-like;protein_id=NP_001278388.1
LBLQ01000370.1	BestRefSeq	CDS	3490993	3491113	.	-	1	ID=cds8;Parent=rna15;Dbxref=GeneID:101060376,Genbank:NP_001278388.1,HGNC:HGNC:51246;Name=NP_001278388.1;Note=The RefSeq protein has 10 substitutions%2C 2 frameshifts compared to this genomic sequence;exception=annotated by transcript or proteomic data;gbkey=CDS;gene=TBC1D3L;product=TBC1 domain family member 3F-like;protein_id=NP_001278388.1
LBLQ01000370.1	BestRefSeq	CDS	3490182	3490276	.	-	0	ID=cds8;Parent=rna15;Dbxref=GeneID:101060376,Genbank:NP_001278388.1,HGNC:HGNC:51246;Name=NP_001278388.1;Note=The RefSeq protein has 10 substitutions%2C 2 frameshifts compared to this genomic sequence;exception=annotated by transcript or proteomic data;gbkey=CDS;gene=TBC1D3L;product=TBC1 domain family member 3F-like;protein_id=NP_001278388.1
LBLQ01000370.1	BestRefSeq	CDS	3489732	3489797	.	-	1	ID=cds8;Parent=rna15;Dbxref=GeneID:101060376,Genbank:NP_001278388.1,HGNC:HGNC:51246;Name=NP_001278388.1;Note=The RefSeq protein has 10 substitutions%2C 2 frameshifts compared to this genomic sequence;exception=annotated by transcript or proteomic data;gbkey=CDS;gene=TBC1D3L;product=TBC1 domain family member 3F-like;protein_id=NP_001278388.1
LBLQ01000370.1	BestRefSeq	CDS	3489169	3489268	.	-	1	ID=cds8;Parent=rna15;Dbxref=GeneID:101060376,Genbank:NP_001278388.1,HGNC:HGNC:51246;Name=NP_001278388.1;Note=The RefSeq protein has 10 substitutions%2C 2 frameshifts compared to this genomic sequence;exception=annotated by transcript or proteomic data;gbkey=CDS;gene=TBC1D3L;product=TBC1 domain family member 3F-like;protein_id=NP_001278388.1
LBLQ01000370.1	BestRefSeq	CDS	3488650	3488802	.	-	0	ID=cds8;Parent=rna15;Dbxref=GeneID:101060376,Genbank:NP_001278388.1,HGNC:HGNC:51246;Name=NP_001278388.1;Note=The RefSeq protein has 10 substitutions%2C 2 frameshifts compared to this genomic sequence;exception=annotated by transcript or proteomic data;gbkey=CDS;gene=TBC1D3L;product=TBC1 domain family member 3F-like;protein_id=NP_001278388.1
LBLQ01000370.1	BestRefSeq	CDS	3487119	3487687	.	-	0	ID=cds8;Parent=rna15;Dbxref=GeneID:101060376,Genbank:NP_001278388.1,HGNC:HGNC:51246;Name=NP_001278388.1;Note=The RefSeq protein has 10 substitutions%2C 2 frameshifts compared to this genomic sequence;exception=annotated by transcript or proteomic data;gbkey=CDS;gene=TBC1D3L;product=TBC1 domain family member 3F-like;protein_id=NP_001278388.1
###
LBLQ01000410.1	BestRefSeq	gene	42067	42135	.	+	.	ID=gene16;Dbxref=GeneID:102465907,HGNC:HGNC:50192,miRBase:MI0026415;Name=MIR6862-2;description=microRNA 6862-2;gbkey=Gene;gene=MIR6862-2;gene_synonym=hsa-mir-6862-2
LBLQ01000410.1	BestRefSeq	gene	42067	42135	.	+	.	ID=gene17;Dbxref=GeneID:102465520,HGNC:HGNC:50052,miRBase:MI0022709;Name=MIR6862-1;description=microRNA 6862-1;gbkey=Gene;gene=MIR6862-1;gene_synonym=hsa-mir-6862-1
LBLQ01000410.1	BestRefSeq	primary_transcript	42067	42135	.	+	.	ID=rna16;Parent=gene17;Dbxref=GeneID:102465520,Genbank:NR_106922.1,HGNC:HGNC:50052,miRBase:MI0022709;Name=gi|563319128;Note=The RefSeq transcript has 1 non-frameshifting indel compared to this genomic sequence;exception=annotated by transcript or proteomic data;gbkey=precursor_RNA;gene=MIR6862-1;product=microRNA 6862-1;transcript_id=gi|563319128
LBLQ01000410.1	BestRefSeq	exon	42067	42135	.	+	.	ID=id279;Parent=rna16;Dbxref=GeneID:102465520,Genbank:NR_106922.1,HGNC:HGNC:50052,miRBase:MI0022709;Note=The RefSeq transcript has 1 non-frameshifting indel compared to this genomic sequence;exception=annotated by transcript or proteomic data;gbkey=precursor_RNA;gene=MIR6862-1;product=microRNA 6862-1;transcript_id=gi|563319128
LBLQ01000410.1	BestRefSeq	primary_transcript	42067	42135	.	+	.	ID=rna17;Parent=gene16;Dbxref=GeneID:102465907,Genbank:NR_107058.1,HGNC:HGNC:50192,miRBase:MI0026415;Name=gi|563320301;Note=The RefSeq transcript has 1 non-frameshifting indel compared to this genomic sequence;exception=annotated by transcript or proteomic data;gbkey=precursor_RNA;gene=MIR6862-2;product=microRNA 6862-2;transcript_id=gi|563320301
LBLQ01000410.1	BestRefSeq	exon	42067	42135	.	+	.	ID=id280;Parent=rna17;Dbxref=GeneID:102465907,Genbank:NR_107058.1,HGNC:HGNC:50192,miRBase:MI0026415;Note=The RefSeq transcript has 1 non-frameshifting indel compared to this genomic sequence;exception=annotated by transcript or proteomic data;gbkey=precursor_RNA;gene=MIR6862-2;product=microRNA 6862-2;transcript_id=gi|563320301
###
LBLQ01000410.1	BestRefSeq	gene	42067	42135	.	+	.	ID=gene18;Dbxref=GeneID:102465907,HGNC:HGNC:50192,miRBase:MI0026415;Name=MIR6862-2;description=microRNA 6862-2;gbkey=Gene;gene=MIR6862-2;gene_synonym=hsa-mir-6862-2
LBLQ01000410.1	BestRefSeq	gene	42067	42135	.	+	.	ID=gene19;Dbxref=GeneID:102465520,HGNC:HGNC:50052,miRBase:MI0022709;Name=MIR6862-1;description=microRNA 6862-1;gbkey=Gene;gene=MIR6862-1;gene_synonym=hsa-mir-6862-1
LBLQ01000410.1	BestRefSeq	primary_transcript	42067	42135	.	+	.	ID=rna18;Parent=gene19;Dbxref=GeneID:102465520,Genbank:NR_106922.1,HGNC:HGNC:50052,miRBase:MI0022709;Name=gi|563319128;Note=The RefSeq transcript has 1 non-frameshifting indel compared to this genomic sequence;exception=annotated by transcript or proteomic data;gbkey=precursor_RNA;gene=MIR6862-1;product=microRNA 6862-1;transcript_id=gi|563319128
LBLQ01000410.1	BestRefSeq	exon	42067	42135	.	+	.	ID=id281;Parent=rna18;Dbxref=GeneID:102465520,Genbank:NR_106922.1,HGNC:HGNC:50052,miRBase:MI0022709;Note=The RefSeq transcript has 1 non-frameshifting indel compared to this genomic sequence;exception=annotated by transcript or proteomic data;gbkey=precursor_RNA;gene=MIR6862-1;product=microRNA 6862-1;transcript_id=gi|563319128
LBLQ01000410.1	BestRefSeq	primary_transcript	42067	42135	.	+	.	ID=rna19;Parent=gene18;Dbxref=GeneID:102465907,Genbank:NR_107058.1,HGNC:HGNC:50192,miRBase:MI0026415;Name=gi|563320301;Note=The RefSeq transcript has 1 non-frameshifting indel compared to this genomic sequence;exception=annotated by transcript or proteomic data;gbkey=precursor_RNA;gene=MIR6862-2;product=microRNA 6862-2;transcript_id=gi|563320301
LBLQ01000410.1	BestRefSeq	exon	42067	42135	.	+	.	ID=id282;Parent=rna19;Dbxref=GeneID:102465907,Genbank:NR_107058.1,HGNC:HGNC:50192,miRBase:MI0026415;Note=The RefSeq transcript has 1 non-frameshifting indel compared to this genomic sequence;exception=annotated by transcript or proteomic data;gbkey=precursor_RNA;gene=MIR6862-2;product=microRNA 6862-2;transcript_id=gi|563320301
LBLQ01000410.1	BestRefSeq	ncRNA	42071	42092	.	+	.	ID=rna20;Parent=gene19;Dbxref=miRBase:MIMAT0027625,GeneID:102465520,HGNC:HGNC:50052,miRBase:MI0022709;Name=gi|563319128;gbkey=ncRNA;gene=MIR6862-1;ncrna_class=miRNA;product=hsa-miR-6862-5p;transcript_id=gi|563319128
LBLQ01000410.1	BestRefSeq	exon	42071	42092	.	+	.	ID=id283;Parent=rna20;Dbxref=miRBase:MIMAT0027625,GeneID:102465520,HGNC:HGNC:50052,miRBase:MI0022709;gbkey=ncRNA;gene=MIR6862-1;ncrna_class=miRNA;product=hsa-miR-6862-5p;transcript_id=gi|563319128
LBLQ01000410.1	BestRefSeq	ncRNA	42071	42092	.	+	.	ID=rna21;Parent=gene18;Dbxref=miRBase:MIMAT0027625,GeneID:102465907,HGNC:HGNC:50192,miRBase:MI0026415;Name=gi|563320301;gbkey=ncRNA;gene=MIR6862-2;ncrna_class=miRNA;product=hsa-miR-6862-5p;transcript_id=gi|563320301
LBLQ01000410.1	BestRefSeq	exon	42071	42092	.	+	.	ID=id284;Parent=rna21;Dbxref=miRBase:MIMAT0027625,GeneID:102465907,HGNC:HGNC:50192,miRBase:MI0026415;gbkey=ncRNA;gene=MIR6862-2;ncrna_class=miRNA;product=hsa-miR-6862-5p;transcript_id=gi|563320301
###
LBLQ01000410.1	BestRefSeq	gene	42067	42135	.	+	.	ID=gene20;Dbxref=GeneID:102465907,HGNC:HGNC:50192,miRBase:MI0026415;Name=MIR6862-2;description=microRNA 6862-2;gbkey=Gene;gene=MIR6862-2;gene_synonym=hsa-mir-6862-2
LBLQ01000410.1	BestRefSeq	gene	42067	42135	.	+	.	ID=gene21;Dbxref=GeneID:102465520,HGNC:HGNC:50052,miRBase:MI0022709;Name=MIR6862-1;description=microRNA 6862-1;gbkey=Gene;gene=MIR6862-1;gene_synonym=hsa-mir-6862-1
LBLQ01000410.1	BestRefSeq	primary_transcript	42067	42135	.	+	.	ID=rna22;Parent=gene21;Dbxref=GeneID:102465520,Genbank:NR_106922.1,HGNC:HGNC:50052,miRBase:MI0022709;Name=gi|563319128;Note=The RefSeq transcript has 1 non-frameshifting indel compared to this genomic sequence;exception=annotated by transcript or proteomic data;gbkey=precursor_RNA;gene=MIR6862-1;product=microRNA 6862-1;transcript_id=gi|563319128
LBLQ01000410.1	BestRefSeq	exon	42067	42135	.	+	.	ID=id285;Parent=rna22;Dbxref=GeneID:102465520,Genbank:NR_106922.1,HGNC:HGNC:50052,miRBase:MI0022709;Note=The RefSeq transcript has 1 non-frameshifting indel compared to this genomic sequence;exception=annotated by transcript or proteomic data;gbkey=precursor_RNA;gene=MIR6862-1;product=microRNA 6862-1;transcript_id=gi|563319128
LBLQ01000410.1	BestRefSeq	primary_transcript	42067	42135	.	+	.	ID=rna23;Parent=gene20;Dbxref=GeneID:102465907,Genbank:NR_107058.1,HGNC:HGNC:50192,miRBase:MI0026415;Name=gi|563320301;Note=The RefSeq transcript has 1 non-frameshifting indel compared to this genomic sequence;exception=annotated by transcript or proteomic data;gbkey=precursor_RNA;gene=MIR6862-2;product=microRNA 6862-2;transcript_id=gi|563320301
LBLQ01000410.1	BestRefSeq	exon	42067	42135	.	+	.	ID=id286;Parent=rna23;Dbxref=GeneID:102465907,Genbank:NR_107058.1,HGNC:HGNC:50192,miRBase:MI0026415;Note=The RefSeq transcript has 1 non-frameshifting indel compared to this genomic sequence;exception=annotated by transcript or proteomic data;gbkey=precursor_RNA;gene=MIR6862-2;product=microRNA 6862-2;transcript_id=gi|563320301
LBLQ01000410.1	BestRefSeq	ncRNA	42110	42133	.	+	.	ID=rna24;Parent=gene21;Dbxref=miRBase:MIMAT0027626,GeneID:102465520,HGNC:HGNC:50052,miRBase:MI0022709;Name=gi|563319128;gbkey=ncRNA;gene=MIR6862-1;ncrna_class=miRNA;product=hsa-miR-6862-3p;transcript_id=gi|563319128
LBLQ01000410.1	BestRefSeq	exon	42110	42133	.	+	.	ID=id287;Parent=rna24;Dbxref=miRBase:MIMAT0027626,GeneID:102465520,HGNC:HGNC:50052,miRBase:MI0022709;gbkey=ncRNA;gene=MIR6862-1;ncrna_class=miRNA;product=hsa-miR-6862-3p;transcript_id=gi|563319128
LBLQ01000410.1	BestRefSeq	ncRNA	42110	42133	.	+	.	ID=rna25;Parent=gene20;Dbxref=miRBase:MIMAT0027626,GeneID:102465907,HGNC:HGNC:50192,miRBase:MI0026415;Name=gi|563320301;gbkey=ncRNA;gene=MIR6862-2;ncrna_class=miRNA;product=hsa-miR-6862-3p;transcript_id=gi|563320301
LBLQ01000410.1	BestRefSeq	exon	42110	42133	.	+	.	ID=id288;Parent=rna25;Dbxref=miRBase:MIMAT0027626,GeneID:102465907,HGNC:HGNC:50192,miRBase:MI0026415;gbkey=ncRNA;gene=MIR6862-2;ncrna_class=miRNA;product=hsa-miR-6862-3p;transcript_id=gi|563320301
###
LBLQ01000410.1	BestRefSeq	gene	6369	53460	.	+	.	ID=gene22;Dbxref=GeneID:8663,HGNC:HGNC:3279,MIM:603916;Name=EIF3C;description=eukaryotic translation initiation factor 3%2C subunit C;gbkey=Gene;gene=EIF3C;gene_synonym=eIF3-p110,EIF3CL,EIF3S8
LBLQ01000410.1	BestRefSeq	mRNA	6369	53460	.	+	.	ID=rna26;Parent=gene22;Dbxref=GeneID:8663,Genbank:NM_001199142.1,HGNC:HGNC:3279,MIM:603916;Name=gi|312433974;Note=The RefSeq transcript has 1 substitution compared to this genomic sequence;exception=annotated by transcript or proteomic data;gbkey=mRNA;gene=EIF3C;product=eukaryotic translation initiation factor 3%2C subunit C%2C transcript variant 3;transcript_id=gi|312433974
LBLQ01000410.1	BestRefSeq	exon	6369	6639	.	+	.	ID=id289;Parent=rna26;Dbxref=GeneID:8663,Genbank:NM_001199142.1,HGNC:HGNC:3279,MIM:603916;Note=The RefSeq transcript has 1 substitution compared to this genomic sequence;exception=annotated by transcript or proteomic data;gbkey=mRNA;gene=EIF3C;product=eukaryotic translation initiation factor 3%2C subunit C%2C transcript variant 3;transcript_id=gi|312433974
LBLQ01000410.1	BestRefSeq	exon	29463	29593	.	+	.	ID=id290;Parent=rna26;Dbxref=GeneID:8663,Genbank:NM_001199142.1,HGNC:HGNC:3279,MIM:603916;Note=The RefSeq transcript has 1 substitution compared to this genomic sequence;exception=annotated by transcript or proteomic data;gbkey=mRNA;gene=EIF3C;product=eukaryotic translation initiation factor 3%2C subunit C%2C transcript variant 3;transcript_id=gi|312433974
LBLQ01000410.1	BestRefSeq	exon	31508	31573	.	+	.	ID=id291;Parent=rna26;Dbxref=GeneID:8663,Genbank:NM_001199142.1,HGNC:HGNC:3279,MIM:603916;Note=The RefSeq transcript has 1 substitution compared to this genomic sequence;exception=annotated by transcript or proteomic data;gbkey=mRNA;gene=EIF3C;product=eukaryotic translation initiation factor 3%2C subunit C%2C transcript variant 3;transcript_id=gi|312433974
LBLQ01000410.1	BestRefSeq	exon	31716	31905	.	+	.	ID=id292;Parent=rna26;Dbxref=GeneID:8663,Genbank:NM_001199142.1,HGNC:HGNC:3279,MIM:603916;Note=The RefSeq transcript has 1 substitution compared to this genomic sequence;exception=annotated by transcript or proteomic data;gbkey=mRNA;gene=EIF3C;product=eukaryotic translation initiation factor 3%2C subunit C%2C transcript variant 3;transcript_id=gi|312433974
LBLQ01000410.1	BestRefSeq	exon	32128	32253	.	+	.	ID=id293;Parent=rna26;Dbxref=GeneID:8663,Genbank:NM_001199142.1,HGNC:HGNC:3279,MIM:603916;Note=The RefSeq transcript has 1 substitution compared to this genomic sequence;exception=annotated by transcript or proteomic data;gbkey=mRNA;gene=EIF3C;product=eukaryotic translation initiation factor 3%2C subunit C%2C transcript variant 3;transcript_id=gi|312433974
LBLQ01000410.1	BestRefSeq	exon	32443	32497	.	+	.	ID=id294;Parent=rna26;Dbxref=GeneID:8663,Genbank:NM_001199142.1,HGNC:HGNC:3279,MIM:603916;Note=The RefSeq transcript has 1 substitution compared to this genomic sequence;exception=annotated by transcript or proteomic data;gbkey=mRNA;gene=EIF3C;product=eukaryotic translation initiation factor 3%2C subunit C%2C transcript variant 3;transcript_id=gi|312433974
LBLQ01000410.1	BestRefSeq	exon	32626	32735	.	+	.	ID=id295;Parent=rna26;Dbxref=GeneID:8663,Genbank:NM_001199142.1,HGNC:HGNC:3279,MIM:603916;Note=The RefSeq transcript has 1 substitution compared to this genomic sequence;exception=annotated by transcript or proteomic data;gbkey=mRNA;gene=EIF3C;product=eukaryotic translation initiation factor 3%2C subunit C%2C transcript variant 3;transcript_id=gi|312433974
LBLQ01000410.1	BestRefSeq	exon	33114	33241	.	+	.	ID=id296;Parent=rna26;Dbxref=GeneID:8663,Genbank:NM_001199142.1,HGNC:HGNC:3279,MIM:603916;Note=The RefSeq transcript has 1 substitution compared to this genomic sequence;exception=annotated by transcript or proteomic data;gbkey=mRNA;gene=EIF3C;product=eukaryotic translation initiation factor 3%2C subunit C%2C transcript variant 3;transcript_id=gi|312433974
LBLQ01000410.1	BestRefSeq	exon	40981	41140	.	+	.	ID=id297;Parent=rna26;Dbxref=GeneID:8663,Genbank:NM_001199142.1,HGNC:HGNC:3279,MIM:603916;Note=The RefSeq transcript has 1 substitution compared to this genomic sequence;exception=annotated by transcript or proteomic data;gbkey=mRNA;gene=EIF3C;product=eukaryotic translation initiation factor 3%2C subunit C%2C transcript variant 3;transcript_id=gi|312433974
LBLQ01000410.1	BestRefSeq	exon	41265	41368	.	+	.	ID=id298;Parent=rna26;Dbxref=GeneID:8663,Genbank:NM_001199142.1,HGNC:HGNC:3279,MIM:603916;Note=The RefSeq transcript has 1 substitution compared to this genomic sequence;exception=annotated by transcript or proteomic data;gbkey=mRNA;gene=EIF3C;product=eukaryotic translation initiation factor 3%2C subunit C%2C transcript variant 3;transcript_id=gi|312433974
LBLQ01000410.1	BestRefSeq	exon	42136	42277	.	+	.	ID=id299;Parent=rna26;Dbxref=GeneID:8663,Genbank:NM_001199142.1,HGNC:HGNC:3279,MIM:603916;Note=The RefSeq transcript has 1 substitution compared to this genomic sequence;exception=annotated by transcript or proteomic data;gbkey=mRNA;gene=EIF3C;product=eukaryotic translation initiation factor 3%2C subunit C%2C transcript variant 3;transcript_id=gi|312433974
LBLQ01000410.1	BestRefSeq	exon	42472	42597	.	+	.	ID=id300;Parent=rna26;Dbxref=GeneID:8663,Genbank:NM_001199142.1,HGNC:HGNC:3279,MIM:603916;Note=The RefSeq transcript has 1 substitution compared to this genomic sequence;exception=annotated by transcript or proteomic data;gbkey=mRNA;gene=EIF3C;product=eukaryotic translation initiation factor 3%2C subunit C%2C transcript variant 3;transcript_id=gi|312433974
LBLQ01000410.1	BestRefSeq	exon	42733	42826	.	+	.	ID=id301;Parent=rna26;Dbxref=GeneID:8663,Genbank:NM_001199142.1,HGNC:HGNC:3279,MIM:603916;Note=The RefSeq transcript has 1 substitution compared to this genomic sequence;exception=annotated by transcript or proteomic data;gbkey=mRNA;gene=EIF3C;product=eukaryotic translation initiation factor 3%2C subunit C%2C transcript variant 3;transcript_id=gi|312433974
LBLQ01000410.1	BestRefSeq	exon	44420	44610	.	+	.	ID=id302;Parent=rna26;Dbxref=GeneID:8663,Genbank:NM_001199142.1,HGNC:HGNC:3279,MIM:603916;Note=The RefSeq transcript has 1 substitution compared to this genomic sequence;exception=annotated by transcript or proteomic data;gbkey=mRNA;gene=EIF3C;product=eukaryotic translation initiation factor 3%2C subunit C%2C transcript variant 3;transcript_id=gi|312433974
LBLQ01000410.1	BestRefSeq	exon	44836	45060	.	+	.	ID=id303;Parent=rna26;Dbxref=GeneID:8663,Genbank:NM_001199142.1,HGNC:HGNC:3279,MIM:603916;Note=The RefSeq transcript has 1 substitution compared to this genomic sequence;exception=annotated by transcript or proteomic data;gbkey=mRNA;gene=EIF3C;product=eukaryotic translation initiation factor 3%2C subunit C%2C transcript variant 3;transcript_id=gi|312433974
LBLQ01000410.1	BestRefSeq	exon	49615	49978	.	+	.	ID=id304;Parent=rna26;Dbxref=GeneID:8663,Genbank:NM_001199142.1,HGNC:HGNC:3279,MIM:603916;Note=The RefSeq transcript has 1 substitution compared to this genomic sequence;exception=annotated by transcript or proteomic data;gbkey=mRNA;gene=EIF3C;product=eukaryotic translation initiation factor 3%2C subunit C%2C transcript variant 3;transcript_id=gi|312433974
LBLQ01000410.1	BestRefSeq	exon	52301	52460	.	+	.	ID=id305;Parent=rna26;Dbxref=GeneID:8663,Genbank:NM_001199142.1,HGNC:HGNC:3279,MIM:603916;Note=The RefSeq transcript has 1 substitution compared to this genomic sequence;exception=annotated by transcript or proteomic data;gbkey=mRNA;gene=EIF3C;product=eukaryotic translation initiation factor 3%2C subunit C%2C transcript variant 3;transcript_id=gi|312433974
LBLQ01000410.1	BestRefSeq	exon	52559	52624	.	+	.	ID=id306;Parent=rna26;Dbxref=GeneID:8663,Genbank:NM_001199142.1,HGNC:HGNC:3279,MIM:603916;Note=The RefSeq transcript has 1 substitution compared to this genomic sequence;exception=annotated by transcript or proteomic data;gbkey=mRNA;gene=EIF3C;product=eukaryotic translation initiation factor 3%2C subunit C%2C transcript variant 3;transcript_id=gi|312433974
LBLQ01000410.1	BestRefSeq	exon	52713	52800	.	+	.	ID=id307;Parent=rna26;Dbxref=GeneID:8663,Genbank:NM_001199142.1,HGNC:HGNC:3279,MIM:603916;Note=The RefSeq transcript has 1 substitution compared to this genomic sequence;exception=annotated by transcript or proteomic data;gbkey=mRNA;gene=EIF3C;product=eukaryotic translation initiation factor 3%2C subunit C%2C transcript variant 3;transcript_id=gi|312433974
LBLQ01000410.1	BestRefSeq	exon	52903	53065	.	+	.	ID=id308;Parent=rna26;Dbxref=GeneID:8663,Genbank:NM_001199142.1,HGNC:HGNC:3279,MIM:603916;Note=The RefSeq transcript has 1 substitution compared to this genomic sequence;exception=annotated by transcript or proteomic data;gbkey=mRNA;gene=EIF3C;product=eukaryotic translation initiation factor 3%2C subunit C%2C transcript variant 3;transcript_id=gi|312433974
LBLQ01000410.1	BestRefSeq	exon	53161	53460	.	+	.	ID=id309;Parent=rna26;Dbxref=GeneID:8663,Genbank:NM_001199142.1,HGNC:HGNC:3279,MIM:603916;Note=The RefSeq transcript has 1 substitution compared to this genomic sequence;exception=annotated by transcript or proteomic data;gbkey=mRNA;gene=EIF3C;product=eukaryotic translation initiation factor 3%2C subunit C%2C transcript variant 3;transcript_id=gi|312433974
LBLQ01000410.1	BestRefSeq	gene	29270	53462	.	+	.	ID=gene23;Dbxref=GeneID:728689,HGNC:HGNC:26347;Name=EIF3CL;description=eukaryotic translation initiation factor 3%2C subunit C-like;gbkey=Gene;gene=EIF3CL
LBLQ01000410.1	BestRefSeq	mRNA	29270	53462	.	+	.	ID=rna27;Parent=gene23;Dbxref=GeneID:728689,Genbank:NM_001099661.1,HGNC:HGNC:26347;Name=gi|153791491;Note=The RefSeq transcript has 1 substitution%2C 1 non-frameshifting indel compared to this genomic sequence;exception=annotated by transcript or proteomic data;gbkey=mRNA;gene=EIF3CL;product=eukaryotic translation initiation factor 3%2C subunit C-like;transcript_id=gi|153791491
LBLQ01000410.1	BestRefSeq	exon	29270	29328	.	+	.	ID=id310;Parent=rna27;Dbxref=GeneID:728689,Genbank:NM_001099661.1,HGNC:HGNC:26347;Note=The RefSeq transcript has 1 substitution%2C 1 non-frameshifting indel compared to this genomic sequence;exception=annotated by transcript or proteomic data;gbkey=mRNA;gene=EIF3CL;product=eukaryotic translation initiation factor 3%2C subunit C-like;transcript_id=gi|153791491
LBLQ01000410.1	BestRefSeq	exon	29463	29593	.	+	.	ID=id311;Parent=rna27;Dbxref=GeneID:728689,Genbank:NM_001099661.1,HGNC:HGNC:26347;Note=The RefSeq transcript has 1 substitution%2C 1 non-frameshifting indel compared to this genomic sequence;exception=annotated by transcript or proteomic data;gbkey=mRNA;gene=EIF3CL;product=eukaryotic translation initiation factor 3%2C subunit C-like;transcript_id=gi|153791491
LBLQ01000410.1	BestRefSeq	exon	31508	31573	.	+	.	ID=id312;Parent=rna27;Dbxref=GeneID:728689,Genbank:NM_001099661.1,HGNC:HGNC:26347;Note=The RefSeq transcript has 1 substitution%2C 1 non-frameshifting indel compared to this genomic sequence;exception=annotated by transcript or proteomic data;gbkey=mRNA;gene=EIF3CL;product=eukaryotic translation initiation factor 3%2C subunit C-like;transcript_id=gi|153791491
LBLQ01000410.1	BestRefSeq	exon	31716	31905	.	+	.	ID=id313;Parent=rna27;Dbxref=GeneID:728689,Genbank:NM_001099661.1,HGNC:HGNC:26347;Note=The RefSeq transcript has 1 substitution%2C 1 non-frameshifting indel compared to this genomic sequence;exception=annotated by transcript or proteomic data;gbkey=mRNA;gene=EIF3CL;product=eukaryotic translation initiation factor 3%2C subunit C-like;transcript_id=gi|153791491
LBLQ01000410.1	BestRefSeq	exon	32128	32253	.	+	.	ID=id314;Parent=rna27;Dbxref=GeneID:728689,Genbank:NM_001099661.1,HGNC:HGNC:26347;Note=The RefSeq transcript has 1 substitution%2C 1 non-frameshifting indel compared to this genomic sequence;exception=annotated by transcript or proteomic data;gbkey=mRNA;gene=EIF3CL;product=eukaryotic translation initiation factor 3%2C subunit C-like;transcript_id=gi|153791491
LBLQ01000410.1	BestRefSeq	exon	32443	32497	.	+	.	ID=id315;Parent=rna27;Dbxref=GeneID:728689,Genbank:NM_001099661.1,HGNC:HGNC:26347;Note=The RefSeq transcript has 1 substitution%2C 1 non-frameshifting indel compared to this genomic sequence;exception=annotated by transcript or proteomic data;gbkey=mRNA;gene=EIF3CL;product=eukaryotic translation initiation factor 3%2C subunit C-like;transcript_id=gi|153791491
LBLQ01000410.1	BestRefSeq	exon	32626	32735	.	+	.	ID=id316;Parent=rna27;Dbxref=GeneID:728689,Genbank:NM_001099661.1,HGNC:HGNC:26347;Note=The RefSeq transcript has 1 substitution%2C 1 non-frameshifting indel compared to this genomic sequence;exception=annotated by transcript or proteomic data;gbkey=mRNA;gene=EIF3CL;product=eukaryotic translation initiation factor 3%2C subunit C-like;transcript_id=gi|153791491
LBLQ01000410.1	BestRefSeq	exon	33114	33241	.	+	.	ID=id317;Parent=rna27;Dbxref=GeneID:728689,Genbank:NM_001099661.1,HGNC:HGNC:26347;Note=The RefSeq transcript has 1 substitution%2C 1 non-frameshifting indel compared to this genomic sequence;exception=annotated by transcript or proteomic data;gbkey=mRNA;gene=EIF3CL;product=eukaryotic translation initiation factor 3%2C subunit C-like;transcript_id=gi|153791491
LBLQ01000410.1	BestRefSeq	exon	40981	41140	.	+	.	ID=id318;Parent=rna27;Dbxref=GeneID:728689,Genbank:NM_001099661.1,HGNC:HGNC:26347;Note=The RefSeq transcript has 1 substitution%2C 1 non-frameshifting indel compared to this genomic sequence;exception=annotated by transcript or proteomic data;gbkey=mRNA;gene=EIF3CL;product=eukaryotic translation initiation factor 3%2C subunit C-like;transcript_id=gi|153791491
LBLQ01000410.1	BestRefSeq	exon	41265	41368	.	+	.	ID=id319;Parent=rna27;Dbxref=GeneID:728689,Genbank:NM_001099661.1,HGNC:HGNC:26347;Note=The RefSeq transcript has 1 substitution%2C 1 non-frameshifting indel compared to this genomic sequence;exception=annotated by transcript or proteomic data;gbkey=mRNA;gene=EIF3CL;product=eukaryotic translation initiation factor 3%2C subunit C-like;transcript_id=gi|153791491
LBLQ01000410.1	BestRefSeq	exon	42136	42277	.	+	.	ID=id320;Parent=rna27;Dbxref=GeneID:728689,Genbank:NM_001099661.1,HGNC:HGNC:26347;Note=The RefSeq transcript has 1 substitution%2C 1 non-frameshifting indel compared to this genomic sequence;exception=annotated by transcript or proteomic data;gbkey=mRNA;gene=EIF3CL;product=eukaryotic translation initiation factor 3%2C subunit C-like;transcript_id=gi|153791491
LBLQ01000410.1	BestRefSeq	exon	42472	42597	.	+	.	ID=id321;Parent=rna27;Dbxref=GeneID:728689,Genbank:NM_001099661.1,HGNC:HGNC:26347;Note=The RefSeq transcript has 1 substitution%2C 1 non-frameshifting indel compared to this genomic sequence;exception=annotated by transcript or proteomic data;gbkey=mRNA;gene=EIF3CL;product=eukaryotic translation initiation factor 3%2C subunit C-like;transcript_id=gi|153791491
LBLQ01000410.1	BestRefSeq	exon	42733	42826	.	+	.	ID=id322;Parent=rna27;Dbxref=GeneID:728689,Genbank:NM_001099661.1,HGNC:HGNC:26347;Note=The RefSeq transcript has 1 substitution%2C 1 non-frameshifting indel compared to this genomic sequence;exception=annotated by transcript or proteomic data;gbkey=mRNA;gene=EIF3CL;product=eukaryotic translation initiation factor 3%2C subunit C-like;transcript_id=gi|153791491
LBLQ01000410.1	BestRefSeq	exon	44420	44610	.	+	.	ID=id323;Parent=rna27;Dbxref=GeneID:728689,Genbank:NM_001099661.1,HGNC:HGNC:26347;Note=The RefSeq transcript has 1 substitution%2C 1 non-frameshifting indel compared to this genomic sequence;exception=annotated by transcript or proteomic data;gbkey=mRNA;gene=EIF3CL;product=eukaryotic translation initiation factor 3%2C subunit C-like;transcript_id=gi|153791491
LBLQ01000410.1	BestRefSeq	exon	44836	45060	.	+	.	ID=id324;Parent=rna27;Dbxref=GeneID:728689,Genbank:NM_001099661.1,HGNC:HGNC:26347;Note=The RefSeq transcript has 1 substitution%2C 1 non-frameshifting indel compared to this genomic sequence;exception=annotated by transcript or proteomic data;gbkey=mRNA;gene=EIF3CL;product=eukaryotic translation initiation factor 3%2C subunit C-like;transcript_id=gi|153791491
LBLQ01000410.1	BestRefSeq	exon	49615	49978	.	+	.	ID=id325;Parent=rna27;Dbxref=GeneID:728689,Genbank:NM_001099661.1,HGNC:HGNC:26347;Note=The RefSeq transcript has 1 substitution%2C 1 non-frameshifting indel compared to this genomic sequence;exception=annotated by transcript or proteomic data;gbkey=mRNA;gene=EIF3CL;product=eukaryotic translation initiation factor 3%2C subunit C-like;transcript_id=gi|153791491
LBLQ01000410.1	BestRefSeq	exon	52301	52460	.	+	.	ID=id326;Parent=rna27;Dbxref=GeneID:728689,Genbank:NM_001099661.1,HGNC:HGNC:26347;Note=The RefSeq transcript has 1 substitution%2C 1 non-frameshifting indel compared to this genomic sequence;exception=annotated by transcript or proteomic data;gbkey=mRNA;gene=EIF3CL;product=eukaryotic translation initiation factor 3%2C subunit C-like;transcript_id=gi|153791491
LBLQ01000410.1	BestRefSeq	exon	52559	52624	.	+	.	ID=id327;Parent=rna27;Dbxref=GeneID:728689,Genbank:NM_001099661.1,HGNC:HGNC:26347;Note=The RefSeq transcript has 1 substitution%2C 1 non-frameshifting indel compared to this genomic sequence;exception=annotated by transcript or proteomic data;gbkey=mRNA;gene=EIF3CL;product=eukaryotic translation initiation factor 3%2C subunit C-like;transcript_id=gi|153791491
LBLQ01000410.1	BestRefSeq	exon	52713	52800	.	+	.	ID=id328;Parent=rna27;Dbxref=GeneID:728689,Genbank:NM_001099661.1,HGNC:HGNC:26347;Note=The RefSeq transcript has 1 substitution%2C 1 non-frameshifting indel compared to this genomic sequence;exception=annotated by transcript or proteomic data;gbkey=mRNA;gene=EIF3CL;product=eukaryotic translation initiation factor 3%2C subunit C-like;transcript_id=gi|153791491
LBLQ01000410.1	BestRefSeq	exon	52903	53065	.	+	.	ID=id329;Parent=rna27;Dbxref=GeneID:728689,Genbank:NM_001099661.1,HGNC:HGNC:26347;Note=The RefSeq transcript has 1 substitution%2C 1 non-frameshifting indel compared to this genomic sequence;exception=annotated by transcript or proteomic data;gbkey=mRNA;gene=EIF3CL;product=eukaryotic translation initiation factor 3%2C subunit C-like;transcript_id=gi|153791491
LBLQ01000410.1	BestRefSeq	exon	53161	53462	.	+	.	ID=id330;Parent=rna27;Dbxref=GeneID:728689,Genbank:NM_001099661.1,HGNC:HGNC:26347;Note=The RefSeq transcript has 1 substitution%2C 1 non-frameshifting indel compared to this genomic sequence;exception=annotated by transcript or proteomic data;gbkey=mRNA;gene=EIF3CL;product=eukaryotic translation initiation factor 3%2C subunit C-like;transcript_id=gi|153791491
LBLQ01000410.1	BestRefSeq	CDS	29493	29593	.	+	0	ID=cds9;Parent=rna27;Dbxref=GeneID:728689,Genbank:NP_001093131.1,HGNC:HGNC:26347;Name=NP_001093131.1;Note=The RefSeq protein has 1 non-frameshifting indel compared to this genomic sequence;exception=annotated by transcript or proteomic data;gbkey=CDS;gene=EIF3CL;product=eukaryotic translation initiation factor 3 subunit C-like protein;protein_id=NP_001093131.1
LBLQ01000410.1	BestRefSeq	CDS	31508	31573	.	+	1	ID=cds9;Parent=rna27;Dbxref=GeneID:728689,Genbank:NP_001093131.1,HGNC:HGNC:26347;Name=NP_001093131.1;Note=The RefSeq protein has 1 non-frameshifting indel compared to this genomic sequence;exception=annotated by transcript or proteomic data;gbkey=CDS;gene=EIF3CL;product=eukaryotic translation initiation factor 3 subunit C-like protein;protein_id=NP_001093131.1
LBLQ01000410.1	BestRefSeq	CDS	31716	31905	.	+	1	ID=cds9;Parent=rna27;Dbxref=GeneID:728689,Genbank:NP_001093131.1,HGNC:HGNC:26347;Name=NP_001093131.1;Note=The RefSeq protein has 1 non-frameshifting indel compared to this genomic sequence;exception=annotated by transcript or proteomic data;gbkey=CDS;gene=EIF3CL;product=eukaryotic translation initiation factor 3 subunit C-like protein;protein_id=NP_001093131.1
LBLQ01000410.1	BestRefSeq	CDS	32128	32253	.	+	0	ID=cds9;Parent=rna27;Dbxref=GeneID:728689,Genbank:NP_001093131.1,HGNC:HGNC:26347;Name=NP_001093131.1;Note=The RefSeq protein has 1 non-frameshifting indel compared to this genomic sequence;exception=annotated by transcript or proteomic data;gbkey=CDS;gene=EIF3CL;product=eukaryotic translation initiation factor 3 subunit C-like protein;protein_id=NP_001093131.1
LBLQ01000410.1	BestRefSeq	CDS	32443	32497	.	+	0	ID=cds9;Parent=rna27;Dbxref=GeneID:728689,Genbank:NP_001093131.1,HGNC:HGNC:26347;Name=NP_001093131.1;Note=The RefSeq protein has 1 non-frameshifting indel compared to this genomic sequence;exception=annotated by transcript or proteomic data;gbkey=CDS;gene=EIF3CL;product=eukaryotic translation initiation factor 3 subunit C-like protein;protein_id=NP_001093131.1
LBLQ01000410.1	BestRefSeq	CDS	32626	32735	.	+	2	ID=cds9;Parent=rna27;Dbxref=GeneID:728689,Genbank:NP_001093131.1,HGNC:HGNC:26347;Name=NP_001093131.1;Note=The RefSeq protein has 1 non-frameshifting indel compared to this genomic sequence;exception=annotated by transcript or proteomic data;gbkey=CDS;gene=EIF3CL;product=eukaryotic translation initiation factor 3 subunit C-like protein;protein_id=NP_001093131.1
LBLQ01000410.1	BestRefSeq	CDS	33114	33241	.	+	0	ID=cds9;Parent=rna27;Dbxref=GeneID:728689,Genbank:NP_001093131.1,HGNC:HGNC:26347;Name=NP_001093131.1;Note=The RefSeq protein has 1 non-frameshifting indel compared to this genomic sequence;exception=annotated by transcript or proteomic data;gbkey=CDS;gene=EIF3CL;product=eukaryotic translation initiation factor 3 subunit C-like protein;protein_id=NP_001093131.1
LBLQ01000410.1	BestRefSeq	CDS	40981	41140	.	+	1	ID=cds9;Parent=rna27;Dbxref=GeneID:728689,Genbank:NP_001093131.1,HGNC:HGNC:26347;Name=NP_001093131.1;Note=The RefSeq protein has 1 non-frameshifting indel compared to this genomic sequence;exception=annotated by transcript or proteomic data;gbkey=CDS;gene=EIF3CL;product=eukaryotic translation initiation factor 3 subunit C-like protein;protein_id=NP_001093131.1
LBLQ01000410.1	BestRefSeq	CDS	41265	41368	.	+	0	ID=cds9;Parent=rna27;Dbxref=GeneID:728689,Genbank:NP_001093131.1,HGNC:HGNC:26347;Name=NP_001093131.1;Note=The RefSeq protein has 1 non-frameshifting indel compared to this genomic sequence;exception=annotated by transcript or proteomic data;gbkey=CDS;gene=EIF3CL;product=eukaryotic translation initiation factor 3 subunit C-like protein;protein_id=NP_001093131.1
LBLQ01000410.1	BestRefSeq	CDS	42136	42277	.	+	1	ID=cds9;Parent=rna27;Dbxref=GeneID:728689,Genbank:NP_001093131.1,HGNC:HGNC:26347;Name=NP_001093131.1;Note=The RefSeq protein has 1 non-frameshifting indel compared to this genomic sequence;exception=annotated by transcript or proteomic data;gbkey=CDS;gene=EIF3CL;product=eukaryotic translation initiation factor 3 subunit C-like protein;protein_id=NP_001093131.1
LBLQ01000410.1	BestRefSeq	CDS	42472	42597	.	+	0	ID=cds9;Parent=rna27;Dbxref=GeneID:728689,Genbank:NP_001093131.1,HGNC:HGNC:26347;Name=NP_001093131.1;Note=The RefSeq protein has 1 non-frameshifting indel compared to this genomic sequence;exception=annotated by transcript or proteomic data;gbkey=CDS;gene=EIF3CL;product=eukaryotic translation initiation factor 3 subunit C-like protein;protein_id=NP_001093131.1
LBLQ01000410.1	BestRefSeq	CDS	42733	42826	.	+	0	ID=cds9;Parent=rna27;Dbxref=GeneID:728689,Genbank:NP_001093131.1,HGNC:HGNC:26347;Name=NP_001093131.1;Note=The RefSeq protein has 1 non-frameshifting indel compared to this genomic sequence;exception=annotated by transcript or proteomic data;gbkey=CDS;gene=EIF3CL;product=eukaryotic translation initiation factor 3 subunit C-like protein;protein_id=NP_001093131.1
LBLQ01000410.1	BestRefSeq	CDS	44420	44610	.	+	2	ID=cds9;Parent=rna27;Dbxref=GeneID:728689,Genbank:NP_001093131.1,HGNC:HGNC:26347;Name=NP_001093131.1;Note=The RefSeq protein has 1 non-frameshifting indel compared to this genomic sequence;exception=annotated by transcript or proteomic data;gbkey=CDS;gene=EIF3CL;product=eukaryotic translation initiation factor 3 subunit C-like protein;protein_id=NP_001093131.1
LBLQ01000410.1	BestRefSeq	CDS	44836	45060	.	+	0	ID=cds9;Parent=rna27;Dbxref=GeneID:728689,Genbank:NP_001093131.1,HGNC:HGNC:26347;Name=NP_001093131.1;Note=The RefSeq protein has 1 non-frameshifting indel compared to this genomic sequence;exception=annotated by transcript or proteomic data;gbkey=CDS;gene=EIF3CL;product=eukaryotic translation initiation factor 3 subunit C-like protein;protein_id=NP_001093131.1
LBLQ01000410.1	BestRefSeq	CDS	49615	49978	.	+	0	ID=cds9;Parent=rna27;Dbxref=GeneID:728689,Genbank:NP_001093131.1,HGNC:HGNC:26347;Name=NP_001093131.1;Note=The RefSeq protein has 1 non-frameshifting indel compared to this genomic sequence;exception=annotated by transcript or proteomic data;gbkey=CDS;gene=EIF3CL;product=eukaryotic translation initiation factor 3 subunit C-like protein;protein_id=NP_001093131.1
LBLQ01000410.1	BestRefSeq	CDS	52301	52460	.	+	2	ID=cds9;Parent=rna27;Dbxref=GeneID:728689,Genbank:NP_001093131.1,HGNC:HGNC:26347;Name=NP_001093131.1;Note=The RefSeq protein has 1 non-frameshifting indel compared to this genomic sequence;exception=annotated by transcript or proteomic data;gbkey=CDS;gene=EIF3CL;product=eukaryotic translation initiation factor 3 subunit C-like protein;protein_id=NP_001093131.1
LBLQ01000410.1	BestRefSeq	CDS	52559	52624	.	+	1	ID=cds9;Parent=rna27;Dbxref=GeneID:728689,Genbank:NP_001093131.1,HGNC:HGNC:26347;Name=NP_001093131.1;Note=The RefSeq protein has 1 non-frameshifting indel compared to this genomic sequence;exception=annotated by transcript or proteomic data;gbkey=CDS;gene=EIF3CL;product=eukaryotic translation initiation factor 3 subunit C-like protein;protein_id=NP_001093131.1
LBLQ01000410.1	BestRefSeq	CDS	52713	52800	.	+	1	ID=cds9;Parent=rna27;Dbxref=GeneID:728689,Genbank:NP_001093131.1,HGNC:HGNC:26347;Name=NP_001093131.1;Note=The RefSeq protein has 1 non-frameshifting indel compared to this genomic sequence;exception=annotated by transcript or proteomic data;gbkey=CDS;gene=EIF3CL;product=eukaryotic translation initiation factor 3 subunit C-like protein;protein_id=NP_001093131.1
LBLQ01000410.1	BestRefSeq	CDS	52903	53065	.	+	0	ID=cds9;Parent=rna27;Dbxref=GeneID:728689,Genbank:NP_001093131.1,HGNC:HGNC:26347;Name=NP_001093131.1;Note=The RefSeq protein has 1 non-frameshifting indel compared to this genomic sequence;exception=annotated by transcript or proteomic data;gbkey=CDS;gene=EIF3CL;product=eukaryotic translation initiation factor 3 subunit C-like protein;protein_id=NP_001093131.1
LBLQ01000410.1	BestRefSeq	CDS	53161	53243	.	+	2	ID=cds9;Parent=rna27;Dbxref=GeneID:728689,Genbank:NP_001093131.1,HGNC:HGNC:26347;Name=NP_001093131.1;Note=The RefSeq protein has 1 non-frameshifting indel compared to this genomic sequence;exception=annotated by transcript or proteomic data;gbkey=CDS;gene=EIF3CL;product=eukaryotic translation initiation factor 3 subunit C-like protein;protein_id=NP_001093131.1
LBLQ01000410.1	BestRefSeq	CDS	29493	29593	.	+	0	ID=cds10;Parent=rna26;Dbxref=GeneID:8663,Genbank:NP_001186071.1,HGNC:HGNC:3279,MIM:603916;Name=NP_001186071.1;Note=isoform a is encoded by transcript variant 3;gbkey=CDS;gene=EIF3C;product=eukaryotic translation initiation factor 3 subunit C isoform a;protein_id=NP_001186071.1
LBLQ01000410.1	BestRefSeq	CDS	31508	31573	.	+	1	ID=cds10;Parent=rna26;Dbxref=GeneID:8663,Genbank:NP_001186071.1,HGNC:HGNC:3279,MIM:603916;Name=NP_001186071.1;Note=isoform a is encoded by transcript variant 3;gbkey=CDS;gene=EIF3C;product=eukaryotic translation initiation factor 3 subunit C isoform a;protein_id=NP_001186071.1
LBLQ01000410.1	BestRefSeq	CDS	31716	31905	.	+	1	ID=cds10;Parent=rna26;Dbxref=GeneID:8663,Genbank:NP_001186071.1,HGNC:HGNC:3279,MIM:603916;Name=NP_001186071.1;Note=isoform a is encoded by transcript variant 3;gbkey=CDS;gene=EIF3C;product=eukaryotic translation initiation factor 3 subunit C isoform a;protein_id=NP_001186071.1
LBLQ01000410.1	BestRefSeq	CDS	32128	32253	.	+	0	ID=cds10;Parent=rna26;Dbxref=GeneID:8663,Genbank:NP_001186071.1,HGNC:HGNC:3279,MIM:603916;Name=NP_001186071.1;Note=isoform a is encoded by transcript variant 3;gbkey=CDS;gene=EIF3C;product=eukaryotic translation initiation factor 3 subunit C isoform a;protein_id=NP_001186071.1
LBLQ01000410.1	BestRefSeq	CDS	32443	32497	.	+	0	ID=cds10;Parent=rna26;Dbxref=GeneID:8663,Genbank:NP_001186071.1,HGNC:HGNC:3279,MIM:603916;Name=NP_001186071.1;Note=isoform a is encoded by transcript variant 3;gbkey=CDS;gene=EIF3C;product=eukaryotic translation initiation factor 3 subunit C isoform a;protein_id=NP_001186071.1
LBLQ01000410.1	BestRefSeq	CDS	32626	32735	.	+	2	ID=cds10;Parent=rna26;Dbxref=GeneID:8663,Genbank:NP_001186071.1,HGNC:HGNC:3279,MIM:603916;Name=NP_001186071.1;Note=isoform a is encoded by transcript variant 3;gbkey=CDS;gene=EIF3C;product=eukaryotic translation initiation factor 3 subunit C isoform a;protein_id=NP_001186071.1
LBLQ01000410.1	BestRefSeq	CDS	33114	33241	.	+	0	ID=cds10;Parent=rna26;Dbxref=GeneID:8663,Genbank:NP_001186071.1,HGNC:HGNC:3279,MIM:603916;Name=NP_001186071.1;Note=isoform a is encoded by transcript variant 3;gbkey=CDS;gene=EIF3C;product=eukaryotic translation initiation factor 3 subunit C isoform a;protein_id=NP_001186071.1
LBLQ01000410.1	BestRefSeq	CDS	40981	41140	.	+	1	ID=cds10;Parent=rna26;Dbxref=GeneID:8663,Genbank:NP_001186071.1,HGNC:HGNC:3279,MIM:603916;Name=NP_001186071.1;Note=isoform a is encoded by transcript variant 3;gbkey=CDS;gene=EIF3C;product=eukaryotic translation initiation factor 3 subunit C isoform a;protein_id=NP_001186071.1
LBLQ01000410.1	BestRefSeq	CDS	41265	41368	.	+	0	ID=cds10;Parent=rna26;Dbxref=GeneID:8663,Genbank:NP_001186071.1,HGNC:HGNC:3279,MIM:603916;Name=NP_001186071.1;Note=isoform a is encoded by transcript variant 3;gbkey=CDS;gene=EIF3C;product=eukaryotic translation initiation factor 3 subunit C isoform a;protein_id=NP_001186071.1
LBLQ01000410.1	BestRefSeq	CDS	42136	42277	.	+	1	ID=cds10;Parent=rna26;Dbxref=GeneID:8663,Genbank:NP_001186071.1,HGNC:HGNC:3279,MIM:603916;Name=NP_001186071.1;Note=isoform a is encoded by transcript variant 3;gbkey=CDS;gene=EIF3C;product=eukaryotic translation initiation factor 3 subunit C isoform a;protein_id=NP_001186071.1
LBLQ01000410.1	BestRefSeq	CDS	42472	42597	.	+	0	ID=cds10;Parent=rna26;Dbxref=GeneID:8663,Genbank:NP_001186071.1,HGNC:HGNC:3279,MIM:603916;Name=NP_001186071.1;Note=isoform a is encoded by transcript variant 3;gbkey=CDS;gene=EIF3C;product=eukaryotic translation initiation factor 3 subunit C isoform a;protein_id=NP_001186071.1
LBLQ01000410.1	BestRefSeq	CDS	42733	42826	.	+	0	ID=cds10;Parent=rna26;Dbxref=GeneID:8663,Genbank:NP_001186071.1,HGNC:HGNC:3279,MIM:603916;Name=NP_001186071.1;Note=isoform a is encoded by transcript variant 3;gbkey=CDS;gene=EIF3C;product=eukaryotic translation initiation factor 3 subunit C isoform a;protein_id=NP_001186071.1
LBLQ01000410.1	BestRefSeq	CDS	44420	44610	.	+	2	ID=cds10;Parent=rna26;Dbxref=GeneID:8663,Genbank:NP_001186071.1,HGNC:HGNC:3279,MIM:603916;Name=NP_001186071.1;Note=isoform a is encoded by transcript variant 3;gbkey=CDS;gene=EIF3C;product=eukaryotic translation initiation factor 3 subunit C isoform a;protein_id=NP_001186071.1
LBLQ01000410.1	BestRefSeq	CDS	44836	45060	.	+	0	ID=cds10;Parent=rna26;Dbxref=GeneID:8663,Genbank:NP_001186071.1,HGNC:HGNC:3279,MIM:603916;Name=NP_001186071.1;Note=isoform a is encoded by transcript variant 3;gbkey=CDS;gene=EIF3C;product=eukaryotic translation initiation factor 3 subunit C isoform a;protein_id=NP_001186071.1
LBLQ01000410.1	BestRefSeq	CDS	49615	49978	.	+	0	ID=cds10;Parent=rna26;Dbxref=GeneID:8663,Genbank:NP_001186071.1,HGNC:HGNC:3279,MIM:603916;Name=NP_001186071.1;Note=isoform a is encoded by transcript variant 3;gbkey=CDS;gene=EIF3C;product=eukaryotic translation initiation factor 3 subunit C isoform a;protein_id=NP_001186071.1
LBLQ01000410.1	BestRefSeq	CDS	52301	52460	.	+	2	ID=cds10;Parent=rna26;Dbxref=GeneID:8663,Genbank:NP_001186071.1,HGNC:HGNC:3279,MIM:603916;Name=NP_001186071.1;Note=isoform a is encoded by transcript variant 3;gbkey=CDS;gene=EIF3C;product=eukaryotic translation initiation factor 3 subunit C isoform a;protein_id=NP_001186071.1
LBLQ01000410.1	BestRefSeq	CDS	52559	52624	.	+	1	ID=cds10;Parent=rna26;Dbxref=GeneID:8663,Genbank:NP_001186071.1,HGNC:HGNC:3279,MIM:603916;Name=NP_001186071.1;Note=isoform a is encoded by transcript variant 3;gbkey=CDS;gene=EIF3C;product=eukaryotic translation initiation factor 3 subunit C isoform a;protein_id=NP_001186071.1
LBLQ01000410.1	BestRefSeq	CDS	52713	52800	.	+	1	ID=cds10;Parent=rna26;Dbxref=GeneID:8663,Genbank:NP_001186071.1,HGNC:HGNC:3279,MIM:603916;Name=NP_001186071.1;Note=isoform a is encoded by transcript variant 3;gbkey=CDS;gene=EIF3C;product=eukaryotic translation initiation factor 3 subunit C isoform a;protein_id=NP_001186071.1
LBLQ01000410.1	BestRefSeq	CDS	52903	53065	.	+	0	ID=cds10;Parent=rna26;Dbxref=GeneID:8663,Genbank:NP_001186071.1,HGNC:HGNC:3279,MIM:603916;Name=NP_001186071.1;Note=isoform a is encoded by transcript variant 3;gbkey=CDS;gene=EIF3C;product=eukaryotic translation initiation factor 3 subunit C isoform a;protein_id=NP_001186071.1
LBLQ01000410.1	BestRefSeq	CDS	53161	53243	.	+	2	ID=cds10;Parent=rna26;Dbxref=GeneID:8663,Genbank:NP_001186071.1,HGNC:HGNC:3279,MIM:603916;Name=NP_001186071.1;Note=isoform a is encoded by transcript variant 3;gbkey=CDS;gene=EIF3C;product=eukaryotic translation initiation factor 3 subunit C isoform a;protein_id=NP_001186071.1
###
LBLQ01000421.1	BestRefSeq	gene	51120	79199	.	+	.	ID=gene24;Dbxref=GeneID:6607,HGNC:HGNC:11118,MIM:601627;Name=SMN2;description=survival of motor neuron 2%2C centromeric;gbkey=Gene;gene=SMN2;gene_synonym=BCD541,C-BCD541,GEMIN1,SMNC,TDRD16B
LBLQ01000421.1	BestRefSeq	mRNA	51120	79199	.	+	.	ID=rna28;Parent=gene24;Dbxref=GeneID:6607,Genbank:NM_022875.2,HGNC:HGNC:11118,MIM:601627;Name=gi|196115200;Note=The RefSeq transcript has 2 substitutions%2C 1 non-frameshifting indel compared to this genomic sequence;exception=annotated by transcript or proteomic data;gbkey=mRNA;gene=SMN2;product=survival of motor neuron 2%2C centromeric%2C transcript variant a;transcript_id=gi|196115200
LBLQ01000421.1	BestRefSeq	exon	51120	51363	.	+	.	ID=id331;Parent=rna28;Dbxref=GeneID:6607,Genbank:NM_022875.2,HGNC:HGNC:11118,MIM:601627;Note=The RefSeq transcript has 2 substitutions%2C 1 non-frameshifting indel compared to this genomic sequence;exception=annotated by transcript or proteomic data;gbkey=mRNA;gene=SMN2;product=survival of motor neuron 2%2C centromeric%2C transcript variant a;transcript_id=gi|196115200
LBLQ01000421.1	BestRefSeq	exon	65023	65094	.	+	.	ID=id332;Parent=rna28;Dbxref=GeneID:6607,Genbank:NM_022875.2,HGNC:HGNC:11118,MIM:601627;Note=The RefSeq transcript has 2 substitutions%2C 1 non-frameshifting indel compared to this genomic sequence;exception=annotated by transcript or proteomic data;gbkey=mRNA;gene=SMN2;product=survival of motor neuron 2%2C centromeric%2C transcript variant a;transcript_id=gi|196115200
LBLQ01000421.1	BestRefSeq	exon	67573	67692	.	+	.	ID=id333;Parent=rna28;Dbxref=GeneID:6607,Genbank:NM_022875.2,HGNC:HGNC:11118,MIM:601627;Note=The RefSeq transcript has 2 substitutions%2C 1 non-frameshifting indel compared to this genomic sequence;exception=annotated by transcript or proteomic data;gbkey=mRNA;gene=SMN2;product=survival of motor neuron 2%2C centromeric%2C transcript variant a;transcript_id=gi|196115200
LBLQ01000421.1	BestRefSeq	exon	68542	68742	.	+	.	ID=id334;Parent=rna28;Dbxref=GeneID:6607,Genbank:NM_022875.2,HGNC:HGNC:11118,MIM:601627;Note=The RefSeq transcript has 2 substitutions%2C 1 non-frameshifting indel compared to this genomic sequence;exception=annotated by transcript or proteomic data;gbkey=mRNA;gene=SMN2;product=survival of motor neuron 2%2C centromeric%2C transcript variant a;transcript_id=gi|196115200
LBLQ01000421.1	BestRefSeq	exon	68902	69054	.	+	.	ID=id335;Parent=rna28;Dbxref=GeneID:6607,Genbank:NM_022875.2,HGNC:HGNC:11118,MIM:601627;Note=The RefSeq transcript has 2 substitutions%2C 1 non-frameshifting indel compared to this genomic sequence;exception=annotated by transcript or proteomic data;gbkey=mRNA;gene=SMN2;product=survival of motor neuron 2%2C centromeric%2C transcript variant a;transcript_id=gi|196115200
LBLQ01000421.1	BestRefSeq	exon	70841	70936	.	+	.	ID=id336;Parent=rna28;Dbxref=GeneID:6607,Genbank:NM_022875.2,HGNC:HGNC:11118,MIM:601627;Note=The RefSeq transcript has 2 substitutions%2C 1 non-frameshifting indel compared to this genomic sequence;exception=annotated by transcript or proteomic data;gbkey=mRNA;gene=SMN2;product=survival of motor neuron 2%2C centromeric%2C transcript variant a;transcript_id=gi|196115200
LBLQ01000421.1	BestRefSeq	exon	72247	72357	.	+	.	ID=id337;Parent=rna28;Dbxref=GeneID:6607,Genbank:NM_022875.2,HGNC:HGNC:11118,MIM:601627;Note=The RefSeq transcript has 2 substitutions%2C 1 non-frameshifting indel compared to this genomic sequence;exception=annotated by transcript or proteomic data;gbkey=mRNA;gene=SMN2;product=survival of motor neuron 2%2C centromeric%2C transcript variant a;transcript_id=gi|196115200
LBLQ01000421.1	BestRefSeq	exon	78624	79199	.	+	.	ID=id338;Parent=rna28;Dbxref=GeneID:6607,Genbank:NM_022875.2,HGNC:HGNC:11118,MIM:601627;Note=The RefSeq transcript has 2 substitutions%2C 1 non-frameshifting indel compared to this genomic sequence;exception=annotated by transcript or proteomic data;gbkey=mRNA;gene=SMN2;product=survival of motor neuron 2%2C centromeric%2C transcript variant a;transcript_id=gi|196115200
LBLQ01000421.1	BestRefSeq	gene	51120	79196	.	+	.	ID=gene25;Dbxref=GeneID:6606,HGNC:HGNC:11117,MIM:600354;Name=SMN1;description=survival of motor neuron 1%2C telomeric;gbkey=Gene;gene=SMN1;gene_synonym=BCD541,GEMIN1,SMA,SMA1,SMA2,SMA3,SMA4,SMA@,SMN,SMNT,T-BCD541,TDRD16A
LBLQ01000421.1	BestRefSeq	mRNA	51120	79196	.	+	.	ID=rna29;Parent=gene25;Dbxref=GeneID:6606,Genbank:NM_022874.2,HGNC:HGNC:11117,MIM:600354;Name=gi|196115040;Note=The RefSeq transcript has 4 substitutions%2C 1 non-frameshifting indel compared to this genomic sequence;exception=annotated by transcript or proteomic data;gbkey=mRNA;gene=SMN1;product=survival of motor neuron 1%2C telomeric%2C transcript variant b;transcript_id=gi|196115040
LBLQ01000421.1	BestRefSeq	exon	51120	51363	.	+	.	ID=id339;Parent=rna29;Dbxref=GeneID:6606,Genbank:NM_022874.2,HGNC:HGNC:11117,MIM:600354;Note=The RefSeq transcript has 4 substitutions%2C 1 non-frameshifting indel compared to this genomic sequence;exception=annotated by transcript or proteomic data;gbkey=mRNA;gene=SMN1;product=survival of motor neuron 1%2C telomeric%2C transcript variant b;transcript_id=gi|196115040
LBLQ01000421.1	BestRefSeq	exon	65023	65094	.	+	.	ID=id340;Parent=rna29;Dbxref=GeneID:6606,Genbank:NM_022874.2,HGNC:HGNC:11117,MIM:600354;Note=The RefSeq transcript has 4 substitutions%2C 1 non-frameshifting indel compared to this genomic sequence;exception=annotated by transcript or proteomic data;gbkey=mRNA;gene=SMN1;product=survival of motor neuron 1%2C telomeric%2C transcript variant b;transcript_id=gi|196115040
LBLQ01000421.1	BestRefSeq	exon	67573	67692	.	+	.	ID=id341;Parent=rna29;Dbxref=GeneID:6606,Genbank:NM_022874.2,HGNC:HGNC:11117,MIM:600354;Note=The RefSeq transcript has 4 substitutions%2C 1 non-frameshifting indel compared to this genomic sequence;exception=annotated by transcript or proteomic data;gbkey=mRNA;gene=SMN1;product=survival of motor neuron 1%2C telomeric%2C transcript variant b;transcript_id=gi|196115040
LBLQ01000421.1	BestRefSeq	exon	68542	68742	.	+	.	ID=id342;Parent=rna29;Dbxref=GeneID:6606,Genbank:NM_022874.2,HGNC:HGNC:11117,MIM:600354;Note=The RefSeq transcript has 4 substitutions%2C 1 non-frameshifting indel compared to this genomic sequence;exception=annotated by transcript or proteomic data;gbkey=mRNA;gene=SMN1;product=survival of motor neuron 1%2C telomeric%2C transcript variant b;transcript_id=gi|196115040
LBLQ01000421.1	BestRefSeq	exon	68902	69054	.	+	.	ID=id343;Parent=rna29;Dbxref=GeneID:6606,Genbank:NM_022874.2,HGNC:HGNC:11117,MIM:600354;Note=The RefSeq transcript has 4 substitutions%2C 1 non-frameshifting indel compared to this genomic sequence;exception=annotated by transcript or proteomic data;gbkey=mRNA;gene=SMN1;product=survival of motor neuron 1%2C telomeric%2C transcript variant b;transcript_id=gi|196115040
LBLQ01000421.1	BestRefSeq	exon	72247	72357	.	+	.	ID=id344;Parent=rna29;Dbxref=GeneID:6606,Genbank:NM_022874.2,HGNC:HGNC:11117,MIM:600354;Note=The RefSeq transcript has 4 substitutions%2C 1 non-frameshifting indel compared to this genomic sequence;exception=annotated by transcript or proteomic data;gbkey=mRNA;gene=SMN1;product=survival of motor neuron 1%2C telomeric%2C transcript variant b;transcript_id=gi|196115040
LBLQ01000421.1	BestRefSeq	exon	78126	78179	.	+	.	ID=id345;Parent=rna29;Dbxref=GeneID:6606,Genbank:NM_022874.2,HGNC:HGNC:11117,MIM:600354;Note=The RefSeq transcript has 4 substitutions%2C 1 non-frameshifting indel compared to this genomic sequence;exception=annotated by transcript or proteomic data;gbkey=mRNA;gene=SMN1;product=survival of motor neuron 1%2C telomeric%2C transcript variant b;transcript_id=gi|196115040
LBLQ01000421.1	BestRefSeq	exon	78624	79196	.	+	.	ID=id346;Parent=rna29;Dbxref=GeneID:6606,Genbank:NM_022874.2,HGNC:HGNC:11117,MIM:600354;Note=The RefSeq transcript has 4 substitutions%2C 1 non-frameshifting indel compared to this genomic sequence;exception=annotated by transcript or proteomic data;gbkey=mRNA;gene=SMN1;product=survival of motor neuron 1%2C telomeric%2C transcript variant b;transcript_id=gi|196115040
LBLQ01000421.1	BestRefSeq	CDS	51283	51363	.	+	0	ID=cds11;Parent=gene25;Dbxref=GeneID:6607,Genbank:NP_075013.1,GeneID:6606,HGNC:HGNC:11117,MIM:600354;Name=NP_075013.1;Note=isoform a is encoded by transcript variant a;gbkey=CDS;gene=SMN1;product=survival motor neuron protein isoform a;protein_id=NP_075013.1
LBLQ01000421.1	BestRefSeq	CDS	65023	65094	.	+	0	ID=cds11;Parent=gene25;Dbxref=GeneID:6607,Genbank:NP_075013.1,GeneID:6606,HGNC:HGNC:11117,MIM:600354;Name=NP_075013.1;Note=isoform a is encoded by transcript variant a;gbkey=CDS;gene=SMN1;product=survival motor neuron protein isoform a;protein_id=NP_075013.1
LBLQ01000421.1	BestRefSeq	CDS	67573	67692	.	+	0	ID=cds11;Parent=gene25;Dbxref=GeneID:6607,Genbank:NP_075013.1,GeneID:6606,HGNC:HGNC:11117,MIM:600354;Name=NP_075013.1;Note=isoform a is encoded by transcript variant a;gbkey=CDS;gene=SMN1;product=survival motor neuron protein isoform a;protein_id=NP_075013.1
LBLQ01000421.1	BestRefSeq	CDS	68542	68742	.	+	0	ID=cds11;Parent=gene25;Dbxref=GeneID:6607,Genbank:NP_075013.1,GeneID:6606,HGNC:HGNC:11117,MIM:600354;Name=NP_075013.1;Note=isoform a is encoded by transcript variant a;gbkey=CDS;gene=SMN1;product=survival motor neuron protein isoform a;protein_id=NP_075013.1
LBLQ01000421.1	BestRefSeq	CDS	68902	69054	.	+	0	ID=cds11;Parent=gene25;Dbxref=GeneID:6607,Genbank:NP_075013.1,GeneID:6606,HGNC:HGNC:11117,MIM:600354;Name=NP_075013.1;Note=isoform a is encoded by transcript variant a;gbkey=CDS;gene=SMN1;product=survival motor neuron protein isoform a;protein_id=NP_075013.1
LBLQ01000421.1	BestRefSeq	CDS	70841	70936	.	+	0	ID=cds11;Parent=gene25;Dbxref=GeneID:6607,Genbank:NP_075013.1,GeneID:6606,HGNC:HGNC:11117,MIM:600354;Name=NP_075013.1;Note=isoform a is encoded by transcript variant a;gbkey=CDS;gene=SMN1;product=survival motor neuron protein isoform a;protein_id=NP_075013.1
LBLQ01000421.1	BestRefSeq	CDS	72247	72357	.	+	0	ID=cds11;Parent=gene25;Dbxref=GeneID:6607,Genbank:NP_075013.1,GeneID:6606,HGNC:HGNC:11117,MIM:600354;Name=NP_075013.1;Note=isoform a is encoded by transcript variant a;gbkey=CDS;gene=SMN1;product=survival motor neuron protein isoform a;protein_id=NP_075013.1
LBLQ01000421.1	BestRefSeq	CDS	78624	78638	.	+	0	ID=cds11;Parent=gene25;Dbxref=GeneID:6607,Genbank:NP_075013.1,GeneID:6606,HGNC:HGNC:11117,MIM:600354;Name=NP_075013.1;Note=isoform a is encoded by transcript variant a;gbkey=CDS;gene=SMN1;product=survival motor neuron protein isoform a;protein_id=NP_075013.1
LBLQ01000421.1	BestRefSeq	CDS	51283	51363	.	+	0	ID=cds12;Parent=rna29;Dbxref=GeneID:6606,Genbank:NP_075012.1,HGNC:HGNC:11117,MIM:600354;Name=NP_075012.1;Note=isoform b is encoded by transcript variant b;gbkey=CDS;gene=SMN1;product=survival motor neuron protein isoform b;protein_id=NP_075012.1
LBLQ01000421.1	BestRefSeq	CDS	65023	65094	.	+	0	ID=cds12;Parent=rna29;Dbxref=GeneID:6606,Genbank:NP_075012.1,HGNC:HGNC:11117,MIM:600354;Name=NP_075012.1;Note=isoform b is encoded by transcript variant b;gbkey=CDS;gene=SMN1;product=survival motor neuron protein isoform b;protein_id=NP_075012.1
LBLQ01000421.1	BestRefSeq	CDS	67573	67692	.	+	0	ID=cds12;Parent=rna29;Dbxref=GeneID:6606,Genbank:NP_075012.1,HGNC:HGNC:11117,MIM:600354;Name=NP_075012.1;Note=isoform b is encoded by transcript variant b;gbkey=CDS;gene=SMN1;product=survival motor neuron protein isoform b;protein_id=NP_075012.1
LBLQ01000421.1	BestRefSeq	CDS	68542	68742	.	+	0	ID=cds12;Parent=rna29;Dbxref=GeneID:6606,Genbank:NP_075012.1,HGNC:HGNC:11117,MIM:600354;Name=NP_075012.1;Note=isoform b is encoded by transcript variant b;gbkey=CDS;gene=SMN1;product=survival motor neuron protein isoform b;protein_id=NP_075012.1
LBLQ01000421.1	BestRefSeq	CDS	68902	69054	.	+	0	ID=cds12;Parent=rna29;Dbxref=GeneID:6606,Genbank:NP_075012.1,HGNC:HGNC:11117,MIM:600354;Name=NP_075012.1;Note=isoform b is encoded by transcript variant b;gbkey=CDS;gene=SMN1;product=survival motor neuron protein isoform b;protein_id=NP_075012.1
LBLQ01000421.1	BestRefSeq	CDS	72247	72357	.	+	0	ID=cds12;Parent=rna29;Dbxref=GeneID:6606,Genbank:NP_075012.1,HGNC:HGNC:11117,MIM:600354;Name=NP_075012.1;Note=isoform b is encoded by transcript variant b;gbkey=CDS;gene=SMN1;product=survival motor neuron protein isoform b;protein_id=NP_075012.1
LBLQ01000421.1	BestRefSeq	CDS	78126	78176	.	+	0	ID=cds12;Parent=rna29;Dbxref=GeneID:6606,Genbank:NP_075012.1,HGNC:HGNC:11117,MIM:600354;Name=NP_075012.1;Note=isoform b is encoded by transcript variant b;gbkey=CDS;gene=SMN1;product=survival motor neuron protein isoform b;protein_id=NP_075012.1
###
LBLQ01000421.1	BestRefSeq	gene	51120	79199	.	+	.	ID=gene26;Dbxref=GeneID:6607,HGNC:HGNC:11118,MIM:601627;Name=SMN2;description=survival of motor neuron 2%2C centromeric;gbkey=Gene;gene=SMN2;gene_synonym=BCD541,C-BCD541,GEMIN1,SMNC,TDRD16B
LBLQ01000421.1	BestRefSeq	mRNA	51120	79199	.	+	.	ID=rna30;Parent=gene26;Dbxref=GeneID:6607,Genbank:NM_017411.3,HGNC:HGNC:11118,MIM:601627;Name=gi|196115210;Note=The RefSeq transcript has 2 substitutions%2C 1 non-frameshifting indel compared to this genomic sequence;exception=annotated by transcript or proteomic data;gbkey=mRNA;gene=SMN2;product=survival of motor neuron 2%2C centromeric%2C transcript variant d;transcript_id=gi|196115210
LBLQ01000421.1	BestRefSeq	exon	51120	51363	.	+	.	ID=id347;Parent=rna30;Dbxref=GeneID:6607,Genbank:NM_017411.3,HGNC:HGNC:11118,MIM:601627;Note=The RefSeq transcript has 2 substitutions%2C 1 non-frameshifting indel compared to this genomic sequence;exception=annotated by transcript or proteomic data;gbkey=mRNA;gene=SMN2;product=survival of motor neuron 2%2C centromeric%2C transcript variant d;transcript_id=gi|196115210
LBLQ01000421.1	BestRefSeq	exon	65023	65094	.	+	.	ID=id348;Parent=rna30;Dbxref=GeneID:6607,Genbank:NM_017411.3,HGNC:HGNC:11118,MIM:601627;Note=The RefSeq transcript has 2 substitutions%2C 1 non-frameshifting indel compared to this genomic sequence;exception=annotated by transcript or proteomic data;gbkey=mRNA;gene=SMN2;product=survival of motor neuron 2%2C centromeric%2C transcript variant d;transcript_id=gi|196115210
LBLQ01000421.1	BestRefSeq	exon	67573	67692	.	+	.	ID=id349;Parent=rna30;Dbxref=GeneID:6607,Genbank:NM_017411.3,HGNC:HGNC:11118,MIM:601627;Note=The RefSeq transcript has 2 substitutions%2C 1 non-frameshifting indel compared to this genomic sequence;exception=annotated by transcript or proteomic data;gbkey=mRNA;gene=SMN2;product=survival of motor neuron 2%2C centromeric%2C transcript variant d;transcript_id=gi|196115210
LBLQ01000421.1	BestRefSeq	exon	68542	68742	.	+	.	ID=id350;Parent=rna30;Dbxref=GeneID:6607,Genbank:NM_017411.3,HGNC:HGNC:11118,MIM:601627;Note=The RefSeq transcript has 2 substitutions%2C 1 non-frameshifting indel compared to this genomic sequence;exception=annotated by transcript or proteomic data;gbkey=mRNA;gene=SMN2;product=survival of motor neuron 2%2C centromeric%2C transcript variant d;transcript_id=gi|196115210
LBLQ01000421.1	BestRefSeq	exon	68902	69054	.	+	.	ID=id351;Parent=rna30;Dbxref=GeneID:6607,Genbank:NM_017411.3,HGNC:HGNC:11118,MIM:601627;Note=The RefSeq transcript has 2 substitutions%2C 1 non-frameshifting indel compared to this genomic sequence;exception=annotated by transcript or proteomic data;gbkey=mRNA;gene=SMN2;product=survival of motor neuron 2%2C centromeric%2C transcript variant d;transcript_id=gi|196115210
LBLQ01000421.1	BestRefSeq	exon	70841	70936	.	+	.	ID=id352;Parent=rna30;Dbxref=GeneID:6607,Genbank:NM_017411.3,HGNC:HGNC:11118,MIM:601627;Note=The RefSeq transcript has 2 substitutions%2C 1 non-frameshifting indel compared to this genomic sequence;exception=annotated by transcript or proteomic data;gbkey=mRNA;gene=SMN2;product=survival of motor neuron 2%2C centromeric%2C transcript variant d;transcript_id=gi|196115210
LBLQ01000421.1	BestRefSeq	exon	72247	72357	.	+	.	ID=id353;Parent=rna30;Dbxref=GeneID:6607,Genbank:NM_017411.3,HGNC:HGNC:11118,MIM:601627;Note=The RefSeq transcript has 2 substitutions%2C 1 non-frameshifting indel compared to this genomic sequence;exception=annotated by transcript or proteomic data;gbkey=mRNA;gene=SMN2;product=survival of motor neuron 2%2C centromeric%2C transcript variant d;transcript_id=gi|196115210
LBLQ01000421.1	BestRefSeq	exon	78126	78179	.	+	.	ID=id354;Parent=rna30;Dbxref=GeneID:6607,Genbank:NM_017411.3,HGNC:HGNC:11118,MIM:601627;Note=The RefSeq transcript has 2 substitutions%2C 1 non-frameshifting indel compared to this genomic sequence;exception=annotated by transcript or proteomic data;gbkey=mRNA;gene=SMN2;product=survival of motor neuron 2%2C centromeric%2C transcript variant d;transcript_id=gi|196115210
LBLQ01000421.1	BestRefSeq	exon	78624	79199	.	+	.	ID=id355;Parent=rna30;Dbxref=GeneID:6607,Genbank:NM_017411.3,HGNC:HGNC:11118,MIM:601627;Note=The RefSeq transcript has 2 substitutions%2C 1 non-frameshifting indel compared to this genomic sequence;exception=annotated by transcript or proteomic data;gbkey=mRNA;gene=SMN2;product=survival of motor neuron 2%2C centromeric%2C transcript variant d;transcript_id=gi|196115210
LBLQ01000421.1	BestRefSeq	gene	51120	79196	.	+	.	ID=gene27;Dbxref=GeneID:6606,HGNC:HGNC:11117,MIM:600354;Name=SMN1;description=survival of motor neuron 1%2C telomeric;gbkey=Gene;gene=SMN1;gene_synonym=BCD541,GEMIN1,SMA,SMA1,SMA2,SMA3,SMA4,SMA@,SMN,SMNT,T-BCD541,TDRD16A
LBLQ01000421.1	BestRefSeq	mRNA	51120	79196	.	+	.	ID=rna31;Parent=gene27;Dbxref=GeneID:6606,Genbank:NM_022874.2,HGNC:HGNC:11117,MIM:600354;Name=gi|196115040;Note=The RefSeq transcript has 4 substitutions%2C 1 non-frameshifting indel compared to this genomic sequence;exception=annotated by transcript or proteomic data;gbkey=mRNA;gene=SMN1;product=survival of motor neuron 1%2C telomeric%2C transcript variant b;transcript_id=gi|196115040
LBLQ01000421.1	BestRefSeq	exon	51120	51363	.	+	.	ID=id356;Parent=rna31;Dbxref=GeneID:6606,Genbank:NM_022874.2,HGNC:HGNC:11117,MIM:600354;Note=The RefSeq transcript has 4 substitutions%2C 1 non-frameshifting indel compared to this genomic sequence;exception=annotated by transcript or proteomic data;gbkey=mRNA;gene=SMN1;product=survival of motor neuron 1%2C telomeric%2C transcript variant b;transcript_id=gi|196115040
LBLQ01000421.1	BestRefSeq	exon	65023	65094	.	+	.	ID=id357;Parent=rna31;Dbxref=GeneID:6606,Genbank:NM_022874.2,HGNC:HGNC:11117,MIM:600354;Note=The RefSeq transcript has 4 substitutions%2C 1 non-frameshifting indel compared to this genomic sequence;exception=annotated by transcript or proteomic data;gbkey=mRNA;gene=SMN1;product=survival of motor neuron 1%2C telomeric%2C transcript variant b;transcript_id=gi|196115040
LBLQ01000421.1	BestRefSeq	exon	67573	67692	.	+	.	ID=id358;Parent=rna31;Dbxref=GeneID:6606,Genbank:NM_022874.2,HGNC:HGNC:11117,MIM:600354;Note=The RefSeq transcript has 4 substitutions%2C 1 non-frameshifting indel compared to this genomic sequence;exception=annotated by transcript or proteomic data;gbkey=mRNA;gene=SMN1;product=survival of motor neuron 1%2C telomeric%2C transcript variant b;transcript_id=gi|196115040
LBLQ01000421.1	BestRefSeq	exon	68542	68742	.	+	.	ID=id359;Parent=rna31;Dbxref=GeneID:6606,Genbank:NM_022874.2,HGNC:HGNC:11117,MIM:600354;Note=The RefSeq transcript has 4 substitutions%2C 1 non-frameshifting indel compared to this genomic sequence;exception=annotated by transcript or proteomic data;gbkey=mRNA;gene=SMN1;product=survival of motor neuron 1%2C telomeric%2C transcript variant b;transcript_id=gi|196115040
LBLQ01000421.1	BestRefSeq	exon	68902	69054	.	+	.	ID=id360;Parent=rna31;Dbxref=GeneID:6606,Genbank:NM_022874.2,HGNC:HGNC:11117,MIM:600354;Note=The RefSeq transcript has 4 substitutions%2C 1 non-frameshifting indel compared to this genomic sequence;exception=annotated by transcript or proteomic data;gbkey=mRNA;gene=SMN1;product=survival of motor neuron 1%2C telomeric%2C transcript variant b;transcript_id=gi|196115040
LBLQ01000421.1	BestRefSeq	exon	72247	72357	.	+	.	ID=id361;Parent=rna31;Dbxref=GeneID:6606,Genbank:NM_022874.2,HGNC:HGNC:11117,MIM:600354;Note=The RefSeq transcript has 4 substitutions%2C 1 non-frameshifting indel compared to this genomic sequence;exception=annotated by transcript or proteomic data;gbkey=mRNA;gene=SMN1;product=survival of motor neuron 1%2C telomeric%2C transcript variant b;transcript_id=gi|196115040
LBLQ01000421.1	BestRefSeq	exon	78126	78179	.	+	.	ID=id362;Parent=rna31;Dbxref=GeneID:6606,Genbank:NM_022874.2,HGNC:HGNC:11117,MIM:600354;Note=The RefSeq transcript has 4 substitutions%2C 1 non-frameshifting indel compared to this genomic sequence;exception=annotated by transcript or proteomic data;gbkey=mRNA;gene=SMN1;product=survival of motor neuron 1%2C telomeric%2C transcript variant b;transcript_id=gi|196115040
LBLQ01000421.1	BestRefSeq	exon	78624	79196	.	+	.	ID=id363;Parent=rna31;Dbxref=GeneID:6606,Genbank:NM_022874.2,HGNC:HGNC:11117,MIM:600354;Note=The RefSeq transcript has 4 substitutions%2C 1 non-frameshifting indel compared to this genomic sequence;exception=annotated by transcript or proteomic data;gbkey=mRNA;gene=SMN1;product=survival of motor neuron 1%2C telomeric%2C transcript variant b;transcript_id=gi|196115040
LBLQ01000421.1	BestRefSeq	CDS	51283	51363	.	+	0	ID=cds13;Parent=gene27;Dbxref=GeneID:6607,Genbank:NP_059107.1,GeneID:6606,HGNC:HGNC:11117,MIM:600354;Name=NP_059107.1;Note=isoform d is encoded by transcript variant d;gbkey=CDS;gene=SMN1;product=survival motor neuron protein isoform d;protein_id=NP_059107.1
LBLQ01000421.1	BestRefSeq	CDS	65023	65094	.	+	0	ID=cds13;Parent=gene27;Dbxref=GeneID:6607,Genbank:NP_059107.1,GeneID:6606,HGNC:HGNC:11117,MIM:600354;Name=NP_059107.1;Note=isoform d is encoded by transcript variant d;gbkey=CDS;gene=SMN1;product=survival motor neuron protein isoform d;protein_id=NP_059107.1
LBLQ01000421.1	BestRefSeq	CDS	67573	67692	.	+	0	ID=cds13;Parent=gene27;Dbxref=GeneID:6607,Genbank:NP_059107.1,GeneID:6606,HGNC:HGNC:11117,MIM:600354;Name=NP_059107.1;Note=isoform d is encoded by transcript variant d;gbkey=CDS;gene=SMN1;product=survival motor neuron protein isoform d;protein_id=NP_059107.1
LBLQ01000421.1	BestRefSeq	CDS	68542	68742	.	+	0	ID=cds13;Parent=gene27;Dbxref=GeneID:6607,Genbank:NP_059107.1,GeneID:6606,HGNC:HGNC:11117,MIM:600354;Name=NP_059107.1;Note=isoform d is encoded by transcript variant d;gbkey=CDS;gene=SMN1;product=survival motor neuron protein isoform d;protein_id=NP_059107.1
LBLQ01000421.1	BestRefSeq	CDS	68902	69054	.	+	0	ID=cds13;Parent=gene27;Dbxref=GeneID:6607,Genbank:NP_059107.1,GeneID:6606,HGNC:HGNC:11117,MIM:600354;Name=NP_059107.1;Note=isoform d is encoded by transcript variant d;gbkey=CDS;gene=SMN1;product=survival motor neuron protein isoform d;protein_id=NP_059107.1
LBLQ01000421.1	BestRefSeq	CDS	70841	70936	.	+	0	ID=cds13;Parent=gene27;Dbxref=GeneID:6607,Genbank:NP_059107.1,GeneID:6606,HGNC:HGNC:11117,MIM:600354;Name=NP_059107.1;Note=isoform d is encoded by transcript variant d;gbkey=CDS;gene=SMN1;product=survival motor neuron protein isoform d;protein_id=NP_059107.1
LBLQ01000421.1	BestRefSeq	CDS	72247	72357	.	+	0	ID=cds13;Parent=gene27;Dbxref=GeneID:6607,Genbank:NP_059107.1,GeneID:6606,HGNC:HGNC:11117,MIM:600354;Name=NP_059107.1;Note=isoform d is encoded by transcript variant d;gbkey=CDS;gene=SMN1;product=survival motor neuron protein isoform d;protein_id=NP_059107.1
LBLQ01000421.1	BestRefSeq	CDS	78126	78176	.	+	0	ID=cds13;Parent=gene27;Dbxref=GeneID:6607,Genbank:NP_059107.1,GeneID:6606,HGNC:HGNC:11117,MIM:600354;Name=NP_059107.1;Note=isoform d is encoded by transcript variant d;gbkey=CDS;gene=SMN1;product=survival motor neuron protein isoform d;protein_id=NP_059107.1
LBLQ01000421.1	BestRefSeq	CDS	51283	51363	.	+	0	ID=cds14;Parent=rna31;Dbxref=GeneID:6606,Genbank:NP_075012.1,HGNC:HGNC:11117,MIM:600354;Name=NP_075012.1;Note=isoform b is encoded by transcript variant b;gbkey=CDS;gene=SMN1;product=survival motor neuron protein isoform b;protein_id=NP_075012.1
LBLQ01000421.1	BestRefSeq	CDS	65023	65094	.	+	0	ID=cds14;Parent=rna31;Dbxref=GeneID:6606,Genbank:NP_075012.1,HGNC:HGNC:11117,MIM:600354;Name=NP_075012.1;Note=isoform b is encoded by transcript variant b;gbkey=CDS;gene=SMN1;product=survival motor neuron protein isoform b;protein_id=NP_075012.1
LBLQ01000421.1	BestRefSeq	CDS	67573	67692	.	+	0	ID=cds14;Parent=rna31;Dbxref=GeneID:6606,Genbank:NP_075012.1,HGNC:HGNC:11117,MIM:600354;Name=NP_075012.1;Note=isoform b is encoded by transcript variant b;gbkey=CDS;gene=SMN1;product=survival motor neuron protein isoform b;protein_id=NP_075012.1
LBLQ01000421.1	BestRefSeq	CDS	68542	68742	.	+	0	ID=cds14;Parent=rna31;Dbxref=GeneID:6606,Genbank:NP_075012.1,HGNC:HGNC:11117,MIM:600354;Name=NP_075012.1;Note=isoform b is encoded by transcript variant b;gbkey=CDS;gene=SMN1;product=survival motor neuron protein isoform b;protein_id=NP_075012.1
LBLQ01000421.1	BestRefSeq	CDS	68902	69054	.	+	0	ID=cds14;Parent=rna31;Dbxref=GeneID:6606,Genbank:NP_075012.1,HGNC:HGNC:11117,MIM:600354;Name=NP_075012.1;Note=isoform b is encoded by transcript variant b;gbkey=CDS;gene=SMN1;product=survival motor neuron protein isoform b;protein_id=NP_075012.1
LBLQ01000421.1	BestRefSeq	CDS	72247	72357	.	+	0	ID=cds14;Parent=rna31;Dbxref=GeneID:6606,Genbank:NP_075012.1,HGNC:HGNC:11117,MIM:600354;Name=NP_075012.1;Note=isoform b is encoded by transcript variant b;gbkey=CDS;gene=SMN1;product=survival motor neuron protein isoform b;protein_id=NP_075012.1
LBLQ01000421.1	BestRefSeq	CDS	78126	78176	.	+	0	ID=cds14;Parent=rna31;Dbxref=GeneID:6606,Genbank:NP_075012.1,HGNC:HGNC:11117,MIM:600354;Name=NP_075012.1;Note=isoform b is encoded by transcript variant b;gbkey=CDS;gene=SMN1;product=survival motor neuron protein isoform b;protein_id=NP_075012.1
###
LBLQ01000421.1	BestRefSeq	gene	51120	79199	.	+	.	ID=gene28;Dbxref=GeneID:6607,HGNC:HGNC:11118,MIM:601627;Name=SMN2;description=survival of motor neuron 2%2C centromeric;gbkey=Gene;gene=SMN2;gene_synonym=BCD541,C-BCD541,GEMIN1,SMNC,TDRD16B
LBLQ01000421.1	BestRefSeq	mRNA	51120	79199	.	+	.	ID=rna32;Parent=gene28;Dbxref=GeneID:6607,Genbank:NM_022877.2,HGNC:HGNC:11118,MIM:601627;Name=gi|196115220;Note=The RefSeq transcript has 2 substitutions%2C 1 non-frameshifting indel compared to this genomic sequence;exception=annotated by transcript or proteomic data;gbkey=mRNA;gene=SMN2;product=survival of motor neuron 2%2C centromeric%2C transcript variant c;transcript_id=gi|196115220
LBLQ01000421.1	BestRefSeq	exon	51120	51363	.	+	.	ID=id364;Parent=rna32;Dbxref=GeneID:6607,Genbank:NM_022877.2,HGNC:HGNC:11118,MIM:601627;Note=The RefSeq transcript has 2 substitutions%2C 1 non-frameshifting indel compared to this genomic sequence;exception=annotated by transcript or proteomic data;gbkey=mRNA;gene=SMN2;product=survival of motor neuron 2%2C centromeric%2C transcript variant c;transcript_id=gi|196115220
LBLQ01000421.1	BestRefSeq	exon	65023	65094	.	+	.	ID=id365;Parent=rna32;Dbxref=GeneID:6607,Genbank:NM_022877.2,HGNC:HGNC:11118,MIM:601627;Note=The RefSeq transcript has 2 substitutions%2C 1 non-frameshifting indel compared to this genomic sequence;exception=annotated by transcript or proteomic data;gbkey=mRNA;gene=SMN2;product=survival of motor neuron 2%2C centromeric%2C transcript variant c;transcript_id=gi|196115220
LBLQ01000421.1	BestRefSeq	exon	67573	67692	.	+	.	ID=id366;Parent=rna32;Dbxref=GeneID:6607,Genbank:NM_022877.2,HGNC:HGNC:11118,MIM:601627;Note=The RefSeq transcript has 2 substitutions%2C 1 non-frameshifting indel compared to this genomic sequence;exception=annotated by transcript or proteomic data;gbkey=mRNA;gene=SMN2;product=survival of motor neuron 2%2C centromeric%2C transcript variant c;transcript_id=gi|196115220
LBLQ01000421.1	BestRefSeq	exon	68542	68742	.	+	.	ID=id367;Parent=rna32;Dbxref=GeneID:6607,Genbank:NM_022877.2,HGNC:HGNC:11118,MIM:601627;Note=The RefSeq transcript has 2 substitutions%2C 1 non-frameshifting indel compared to this genomic sequence;exception=annotated by transcript or proteomic data;gbkey=mRNA;gene=SMN2;product=survival of motor neuron 2%2C centromeric%2C transcript variant c;transcript_id=gi|196115220
LBLQ01000421.1	BestRefSeq	exon	68902	69054	.	+	.	ID=id368;Parent=rna32;Dbxref=GeneID:6607,Genbank:NM_022877.2,HGNC:HGNC:11118,MIM:601627;Note=The RefSeq transcript has 2 substitutions%2C 1 non-frameshifting indel compared to this genomic sequence;exception=annotated by transcript or proteomic data;gbkey=mRNA;gene=SMN2;product=survival of motor neuron 2%2C centromeric%2C transcript variant c;transcript_id=gi|196115220
LBLQ01000421.1	BestRefSeq	exon	72247	72357	.	+	.	ID=id369;Parent=rna32;Dbxref=GeneID:6607,Genbank:NM_022877.2,HGNC:HGNC:11118,MIM:601627;Note=The RefSeq transcript has 2 substitutions%2C 1 non-frameshifting indel compared to this genomic sequence;exception=annotated by transcript or proteomic data;gbkey=mRNA;gene=SMN2;product=survival of motor neuron 2%2C centromeric%2C transcript variant c;transcript_id=gi|196115220
LBLQ01000421.1	BestRefSeq	exon	78624	79199	.	+	.	ID=id370;Parent=rna32;Dbxref=GeneID:6607,Genbank:NM_022877.2,HGNC:HGNC:11118,MIM:601627;Note=The RefSeq transcript has 2 substitutions%2C 1 non-frameshifting indel compared to this genomic sequence;exception=annotated by transcript or proteomic data;gbkey=mRNA;gene=SMN2;product=survival of motor neuron 2%2C centromeric%2C transcript variant c;transcript_id=gi|196115220
LBLQ01000421.1	BestRefSeq	gene	51120	79196	.	+	.	ID=gene29;Dbxref=GeneID:6606,HGNC:HGNC:11117,MIM:600354;Name=SMN1;description=survival of motor neuron 1%2C telomeric;gbkey=Gene;gene=SMN1;gene_synonym=BCD541,GEMIN1,SMA,SMA1,SMA2,SMA3,SMA4,SMA@,SMN,SMNT,T-BCD541,TDRD16A
LBLQ01000421.1	BestRefSeq	mRNA	51120	79196	.	+	.	ID=rna33;Parent=gene29;Dbxref=GeneID:6606,Genbank:NM_022874.2,HGNC:HGNC:11117,MIM:600354;Name=gi|196115040;Note=The RefSeq transcript has 4 substitutions%2C 1 non-frameshifting indel compared to this genomic sequence;exception=annotated by transcript or proteomic data;gbkey=mRNA;gene=SMN1;product=survival of motor neuron 1%2C telomeric%2C transcript variant b;transcript_id=gi|196115040
LBLQ01000421.1	BestRefSeq	exon	51120	51363	.	+	.	ID=id371;Parent=rna33;Dbxref=GeneID:6606,Genbank:NM_022874.2,HGNC:HGNC:11117,MIM:600354;Note=The RefSeq transcript has 4 substitutions%2C 1 non-frameshifting indel compared to this genomic sequence;exception=annotated by transcript or proteomic data;gbkey=mRNA;gene=SMN1;product=survival of motor neuron 1%2C telomeric%2C transcript variant b;transcript_id=gi|196115040
LBLQ01000421.1	BestRefSeq	exon	65023	65094	.	+	.	ID=id372;Parent=rna33;Dbxref=GeneID:6606,Genbank:NM_022874.2,HGNC:HGNC:11117,MIM:600354;Note=The RefSeq transcript has 4 substitutions%2C 1 non-frameshifting indel compared to this genomic sequence;exception=annotated by transcript or proteomic data;gbkey=mRNA;gene=SMN1;product=survival of motor neuron 1%2C telomeric%2C transcript variant b;transcript_id=gi|196115040
LBLQ01000421.1	BestRefSeq	exon	67573	67692	.	+	.	ID=id373;Parent=rna33;Dbxref=GeneID:6606,Genbank:NM_022874.2,HGNC:HGNC:11117,MIM:600354;Note=The RefSeq transcript has 4 substitutions%2C 1 non-frameshifting indel compared to this genomic sequence;exception=annotated by transcript or proteomic data;gbkey=mRNA;gene=SMN1;product=survival of motor neuron 1%2C telomeric%2C transcript variant b;transcript_id=gi|196115040
LBLQ01000421.1	BestRefSeq	exon	68542	68742	.	+	.	ID=id374;Parent=rna33;Dbxref=GeneID:6606,Genbank:NM_022874.2,HGNC:HGNC:11117,MIM:600354;Note=The RefSeq transcript has 4 substitutions%2C 1 non-frameshifting indel compared to this genomic sequence;exception=annotated by transcript or proteomic data;gbkey=mRNA;gene=SMN1;product=survival of motor neuron 1%2C telomeric%2C transcript variant b;transcript_id=gi|196115040
LBLQ01000421.1	BestRefSeq	exon	68902	69054	.	+	.	ID=id375;Parent=rna33;Dbxref=GeneID:6606,Genbank:NM_022874.2,HGNC:HGNC:11117,MIM:600354;Note=The RefSeq transcript has 4 substitutions%2C 1 non-frameshifting indel compared to this genomic sequence;exception=annotated by transcript or proteomic data;gbkey=mRNA;gene=SMN1;product=survival of motor neuron 1%2C telomeric%2C transcript variant b;transcript_id=gi|196115040
LBLQ01000421.1	BestRefSeq	exon	72247	72357	.	+	.	ID=id376;Parent=rna33;Dbxref=GeneID:6606,Genbank:NM_022874.2,HGNC:HGNC:11117,MIM:600354;Note=The RefSeq transcript has 4 substitutions%2C 1 non-frameshifting indel compared to this genomic sequence;exception=annotated by transcript or proteomic data;gbkey=mRNA;gene=SMN1;product=survival of motor neuron 1%2C telomeric%2C transcript variant b;transcript_id=gi|196115040
LBLQ01000421.1	BestRefSeq	exon	78126	78179	.	+	.	ID=id377;Parent=rna33;Dbxref=GeneID:6606,Genbank:NM_022874.2,HGNC:HGNC:11117,MIM:600354;Note=The RefSeq transcript has 4 substitutions%2C 1 non-frameshifting indel compared to this genomic sequence;exception=annotated by transcript or proteomic data;gbkey=mRNA;gene=SMN1;product=survival of motor neuron 1%2C telomeric%2C transcript variant b;transcript_id=gi|196115040
LBLQ01000421.1	BestRefSeq	exon	78624	79196	.	+	.	ID=id378;Parent=rna33;Dbxref=GeneID:6606,Genbank:NM_022874.2,HGNC:HGNC:11117,MIM:600354;Note=The RefSeq transcript has 4 substitutions%2C 1 non-frameshifting indel compared to this genomic sequence;exception=annotated by transcript or proteomic data;gbkey=mRNA;gene=SMN1;product=survival of motor neuron 1%2C telomeric%2C transcript variant b;transcript_id=gi|196115040
LBLQ01000421.1	BestRefSeq	CDS	51283	51363	.	+	0	ID=cds15;Parent=gene29;Dbxref=GeneID:6607,Genbank:NP_075015.1,GeneID:6606,HGNC:HGNC:11117,MIM:600354;Name=NP_075015.1;Note=isoform c is encoded by transcript variant c;gbkey=CDS;gene=SMN1;product=survival motor neuron protein isoform c;protein_id=NP_075015.1
LBLQ01000421.1	BestRefSeq	CDS	65023	65094	.	+	0	ID=cds15;Parent=gene29;Dbxref=GeneID:6607,Genbank:NP_075015.1,GeneID:6606,HGNC:HGNC:11117,MIM:600354;Name=NP_075015.1;Note=isoform c is encoded by transcript variant c;gbkey=CDS;gene=SMN1;product=survival motor neuron protein isoform c;protein_id=NP_075015.1
LBLQ01000421.1	BestRefSeq	CDS	67573	67692	.	+	0	ID=cds15;Parent=gene29;Dbxref=GeneID:6607,Genbank:NP_075015.1,GeneID:6606,HGNC:HGNC:11117,MIM:600354;Name=NP_075015.1;Note=isoform c is encoded by transcript variant c;gbkey=CDS;gene=SMN1;product=survival motor neuron protein isoform c;protein_id=NP_075015.1
LBLQ01000421.1	BestRefSeq	CDS	68542	68742	.	+	0	ID=cds15;Parent=gene29;Dbxref=GeneID:6607,Genbank:NP_075015.1,GeneID:6606,HGNC:HGNC:11117,MIM:600354;Name=NP_075015.1;Note=isoform c is encoded by transcript variant c;gbkey=CDS;gene=SMN1;product=survival motor neuron protein isoform c;protein_id=NP_075015.1
LBLQ01000421.1	BestRefSeq	CDS	68902	69054	.	+	0	ID=cds15;Parent=gene29;Dbxref=GeneID:6607,Genbank:NP_075015.1,GeneID:6606,HGNC:HGNC:11117,MIM:600354;Name=NP_075015.1;Note=isoform c is encoded by transcript variant c;gbkey=CDS;gene=SMN1;product=survival motor neuron protein isoform c;protein_id=NP_075015.1
LBLQ01000421.1	BestRefSeq	CDS	72247	72357	.	+	0	ID=cds15;Parent=gene29;Dbxref=GeneID:6607,Genbank:NP_075015.1,GeneID:6606,HGNC:HGNC:11117,MIM:600354;Name=NP_075015.1;Note=isoform c is encoded by transcript variant c;gbkey=CDS;gene=SMN1;product=survival motor neuron protein isoform c;protein_id=NP_075015.1
LBLQ01000421.1	BestRefSeq	CDS	78624	78638	.	+	0	ID=cds15;Parent=gene29;Dbxref=GeneID:6607,Genbank:NP_075015.1,GeneID:6606,HGNC:HGNC:11117,MIM:600354;Name=NP_075015.1;Note=isoform c is encoded by transcript variant c;gbkey=CDS;gene=SMN1;product=survival motor neuron protein isoform c;protein_id=NP_075015.1
LBLQ01000421.1	BestRefSeq	CDS	51283	51363	.	+	0	ID=cds16;Parent=rna33;Dbxref=GeneID:6606,Genbank:NP_075012.1,HGNC:HGNC:11117,MIM:600354;Name=NP_075012.1;Note=isoform b is encoded by transcript variant b;gbkey=CDS;gene=SMN1;product=survival motor neuron protein isoform b;protein_id=NP_075012.1
LBLQ01000421.1	BestRefSeq	CDS	65023	65094	.	+	0	ID=cds16;Parent=rna33;Dbxref=GeneID:6606,Genbank:NP_075012.1,HGNC:HGNC:11117,MIM:600354;Name=NP_075012.1;Note=isoform b is encoded by transcript variant b;gbkey=CDS;gene=SMN1;product=survival motor neuron protein isoform b;protein_id=NP_075012.1
LBLQ01000421.1	BestRefSeq	CDS	67573	67692	.	+	0	ID=cds16;Parent=rna33;Dbxref=GeneID:6606,Genbank:NP_075012.1,HGNC:HGNC:11117,MIM:600354;Name=NP_075012.1;Note=isoform b is encoded by transcript variant b;gbkey=CDS;gene=SMN1;product=survival motor neuron protein isoform b;protein_id=NP_075012.1
LBLQ01000421.1	BestRefSeq	CDS	68542	68742	.	+	0	ID=cds16;Parent=rna33;Dbxref=GeneID:6606,Genbank:NP_075012.1,HGNC:HGNC:11117,MIM:600354;Name=NP_075012.1;Note=isoform b is encoded by transcript variant b;gbkey=CDS;gene=SMN1;product=survival motor neuron protein isoform b;protein_id=NP_075012.1
LBLQ01000421.1	BestRefSeq	CDS	68902	69054	.	+	0	ID=cds16;Parent=rna33;Dbxref=GeneID:6606,Genbank:NP_075012.1,HGNC:HGNC:11117,MIM:600354;Name=NP_075012.1;Note=isoform b is encoded by transcript variant b;gbkey=CDS;gene=SMN1;product=survival motor neuron protein isoform b;protein_id=NP_075012.1
LBLQ01000421.1	BestRefSeq	CDS	72247	72357	.	+	0	ID=cds16;Parent=rna33;Dbxref=GeneID:6606,Genbank:NP_075012.1,HGNC:HGNC:11117,MIM:600354;Name=NP_075012.1;Note=isoform b is encoded by transcript variant b;gbkey=CDS;gene=SMN1;product=survival motor neuron protein isoform b;protein_id=NP_075012.1
LBLQ01000421.1	BestRefSeq	CDS	78126	78176	.	+	0	ID=cds16;Parent=rna33;Dbxref=GeneID:6606,Genbank:NP_075012.1,HGNC:HGNC:11117,MIM:600354;Name=NP_075012.1;Note=isoform b is encoded by transcript variant b;gbkey=CDS;gene=SMN1;product=survival motor neuron protein isoform b;protein_id=NP_075012.1
###
LBLQ01000421.1	BestRefSeq	gene	51120	79199	.	+	.	ID=gene30;Dbxref=GeneID:6607,HGNC:HGNC:11118,MIM:601627;Name=SMN2;description=survival of motor neuron 2%2C centromeric;gbkey=Gene;gene=SMN2;gene_synonym=BCD541,C-BCD541,GEMIN1,SMNC,TDRD16B
LBLQ01000421.1	BestRefSeq	mRNA	51120	79199	.	+	.	ID=rna34;Parent=gene30;Dbxref=GeneID:6607,Genbank:NM_022876.2,HGNC:HGNC:11118,MIM:601627;Name=gi|196115223;Note=The RefSeq transcript has 2 substitutions%2C 1 non-frameshifting indel compared to this genomic sequence;exception=annotated by transcript or proteomic data;gbkey=mRNA;gene=SMN2;product=survival of motor neuron 2%2C centromeric%2C transcript variant b;transcript_id=gi|196115223
LBLQ01000421.1	BestRefSeq	exon	51120	51363	.	+	.	ID=id379;Parent=rna34;Dbxref=GeneID:6607,Genbank:NM_022876.2,HGNC:HGNC:11118,MIM:601627;Note=The RefSeq transcript has 2 substitutions%2C 1 non-frameshifting indel compared to this genomic sequence;exception=annotated by transcript or proteomic data;gbkey=mRNA;gene=SMN2;product=survival of motor neuron 2%2C centromeric%2C transcript variant b;transcript_id=gi|196115223
LBLQ01000421.1	BestRefSeq	exon	65023	65094	.	+	.	ID=id380;Parent=rna34;Dbxref=GeneID:6607,Genbank:NM_022876.2,HGNC:HGNC:11118,MIM:601627;Note=The RefSeq transcript has 2 substitutions%2C 1 non-frameshifting indel compared to this genomic sequence;exception=annotated by transcript or proteomic data;gbkey=mRNA;gene=SMN2;product=survival of motor neuron 2%2C centromeric%2C transcript variant b;transcript_id=gi|196115223
LBLQ01000421.1	BestRefSeq	exon	67573	67692	.	+	.	ID=id381;Parent=rna34;Dbxref=GeneID:6607,Genbank:NM_022876.2,HGNC:HGNC:11118,MIM:601627;Note=The RefSeq transcript has 2 substitutions%2C 1 non-frameshifting indel compared to this genomic sequence;exception=annotated by transcript or proteomic data;gbkey=mRNA;gene=SMN2;product=survival of motor neuron 2%2C centromeric%2C transcript variant b;transcript_id=gi|196115223
LBLQ01000421.1	BestRefSeq	exon	68542	68742	.	+	.	ID=id382;Parent=rna34;Dbxref=GeneID:6607,Genbank:NM_022876.2,HGNC:HGNC:11118,MIM:601627;Note=The RefSeq transcript has 2 substitutions%2C 1 non-frameshifting indel compared to this genomic sequence;exception=annotated by transcript or proteomic data;gbkey=mRNA;gene=SMN2;product=survival of motor neuron 2%2C centromeric%2C transcript variant b;transcript_id=gi|196115223
LBLQ01000421.1	BestRefSeq	exon	68902	69054	.	+	.	ID=id383;Parent=rna34;Dbxref=GeneID:6607,Genbank:NM_022876.2,HGNC:HGNC:11118,MIM:601627;Note=The RefSeq transcript has 2 substitutions%2C 1 non-frameshifting indel compared to this genomic sequence;exception=annotated by transcript or proteomic data;gbkey=mRNA;gene=SMN2;product=survival of motor neuron 2%2C centromeric%2C transcript variant b;transcript_id=gi|196115223
LBLQ01000421.1	BestRefSeq	exon	72247	72357	.	+	.	ID=id384;Parent=rna34;Dbxref=GeneID:6607,Genbank:NM_022876.2,HGNC:HGNC:11118,MIM:601627;Note=The RefSeq transcript has 2 substitutions%2C 1 non-frameshifting indel compared to this genomic sequence;exception=annotated by transcript or proteomic data;gbkey=mRNA;gene=SMN2;product=survival of motor neuron 2%2C centromeric%2C transcript variant b;transcript_id=gi|196115223
LBLQ01000421.1	BestRefSeq	exon	78126	78179	.	+	.	ID=id385;Parent=rna34;Dbxref=GeneID:6607,Genbank:NM_022876.2,HGNC:HGNC:11118,MIM:601627;Note=The RefSeq transcript has 2 substitutions%2C 1 non-frameshifting indel compared to this genomic sequence;exception=annotated by transcript or proteomic data;gbkey=mRNA;gene=SMN2;product=survival of motor neuron 2%2C centromeric%2C transcript variant b;transcript_id=gi|196115223
LBLQ01000421.1	BestRefSeq	exon	78624	79199	.	+	.	ID=id386;Parent=rna34;Dbxref=GeneID:6607,Genbank:NM_022876.2,HGNC:HGNC:11118,MIM:601627;Note=The RefSeq transcript has 2 substitutions%2C 1 non-frameshifting indel compared to this genomic sequence;exception=annotated by transcript or proteomic data;gbkey=mRNA;gene=SMN2;product=survival of motor neuron 2%2C centromeric%2C transcript variant b;transcript_id=gi|196115223
LBLQ01000421.1	BestRefSeq	gene	51120	79196	.	+	.	ID=gene31;Dbxref=GeneID:6606,HGNC:HGNC:11117,MIM:600354;Name=SMN1;description=survival of motor neuron 1%2C telomeric;gbkey=Gene;gene=SMN1;gene_synonym=BCD541,GEMIN1,SMA,SMA1,SMA2,SMA3,SMA4,SMA@,SMN,SMNT,T-BCD541,TDRD16A
LBLQ01000421.1	BestRefSeq	mRNA	51120	79196	.	+	.	ID=rna35;Parent=gene31;Dbxref=GeneID:6606,Genbank:NM_022874.2,HGNC:HGNC:11117,MIM:600354;Name=gi|196115040;Note=The RefSeq transcript has 4 substitutions%2C 1 non-frameshifting indel compared to this genomic sequence;exception=annotated by transcript or proteomic data;gbkey=mRNA;gene=SMN1;product=survival of motor neuron 1%2C telomeric%2C transcript variant b;transcript_id=gi|196115040
LBLQ01000421.1	BestRefSeq	exon	51120	51363	.	+	.	ID=id387;Parent=rna35;Dbxref=GeneID:6606,Genbank:NM_022874.2,HGNC:HGNC:11117,MIM:600354;Note=The RefSeq transcript has 4 substitutions%2C 1 non-frameshifting indel compared to this genomic sequence;exception=annotated by transcript or proteomic data;gbkey=mRNA;gene=SMN1;product=survival of motor neuron 1%2C telomeric%2C transcript variant b;transcript_id=gi|196115040
LBLQ01000421.1	BestRefSeq	exon	65023	65094	.	+	.	ID=id388;Parent=rna35;Dbxref=GeneID:6606,Genbank:NM_022874.2,HGNC:HGNC:11117,MIM:600354;Note=The RefSeq transcript has 4 substitutions%2C 1 non-frameshifting indel compared to this genomic sequence;exception=annotated by transcript or proteomic data;gbkey=mRNA;gene=SMN1;product=survival of motor neuron 1%2C telomeric%2C transcript variant b;transcript_id=gi|196115040
LBLQ01000421.1	BestRefSeq	exon	67573	67692	.	+	.	ID=id389;Parent=rna35;Dbxref=GeneID:6606,Genbank:NM_022874.2,HGNC:HGNC:11117,MIM:600354;Note=The RefSeq transcript has 4 substitutions%2C 1 non-frameshifting indel compared to this genomic sequence;exception=annotated by transcript or proteomic data;gbkey=mRNA;gene=SMN1;product=survival of motor neuron 1%2C telomeric%2C transcript variant b;transcript_id=gi|196115040
LBLQ01000421.1	BestRefSeq	exon	68542	68742	.	+	.	ID=id390;Parent=rna35;Dbxref=GeneID:6606,Genbank:NM_022874.2,HGNC:HGNC:11117,MIM:600354;Note=The RefSeq transcript has 4 substitutions%2C 1 non-frameshifting indel compared to this genomic sequence;exception=annotated by transcript or proteomic data;gbkey=mRNA;gene=SMN1;product=survival of motor neuron 1%2C telomeric%2C transcript variant b;transcript_id=gi|196115040
LBLQ01000421.1	BestRefSeq	exon	68902	69054	.	+	.	ID=id391;Parent=rna35;Dbxref=GeneID:6606,Genbank:NM_022874.2,HGNC:HGNC:11117,MIM:600354;Note=The RefSeq transcript has 4 substitutions%2C 1 non-frameshifting indel compared to this genomic sequence;exception=annotated by transcript or proteomic data;gbkey=mRNA;gene=SMN1;product=survival of motor neuron 1%2C telomeric%2C transcript variant b;transcript_id=gi|196115040
LBLQ01000421.1	BestRefSeq	exon	72247	72357	.	+	.	ID=id392;Parent=rna35;Dbxref=GeneID:6606,Genbank:NM_022874.2,HGNC:HGNC:11117,MIM:600354;Note=The RefSeq transcript has 4 substitutions%2C 1 non-frameshifting indel compared to this genomic sequence;exception=annotated by transcript or proteomic data;gbkey=mRNA;gene=SMN1;product=survival of motor neuron 1%2C telomeric%2C transcript variant b;transcript_id=gi|196115040
LBLQ01000421.1	BestRefSeq	exon	78126	78179	.	+	.	ID=id393;Parent=rna35;Dbxref=GeneID:6606,Genbank:NM_022874.2,HGNC:HGNC:11117,MIM:600354;Note=The RefSeq transcript has 4 substitutions%2C 1 non-frameshifting indel compared to this genomic sequence;exception=annotated by transcript or proteomic data;gbkey=mRNA;gene=SMN1;product=survival of motor neuron 1%2C telomeric%2C transcript variant b;transcript_id=gi|196115040
LBLQ01000421.1	BestRefSeq	exon	78624	79196	.	+	.	ID=id394;Parent=rna35;Dbxref=GeneID:6606,Genbank:NM_022874.2,HGNC:HGNC:11117,MIM:600354;Note=The RefSeq transcript has 4 substitutions%2C 1 non-frameshifting indel compared to this genomic sequence;exception=annotated by transcript or proteomic data;gbkey=mRNA;gene=SMN1;product=survival of motor neuron 1%2C telomeric%2C transcript variant b;transcript_id=gi|196115040
LBLQ01000421.1	BestRefSeq	CDS	51283	51363	.	+	0	ID=cds17;Parent=rna35;Dbxref=GeneID:6606,Genbank:NP_075012.1,HGNC:HGNC:11117,MIM:600354;Name=NP_075012.1;Note=isoform b is encoded by transcript variant b;gbkey=CDS;gene=SMN1;product=survival motor neuron protein isoform b;protein_id=NP_075012.1
LBLQ01000421.1	BestRefSeq	CDS	65023	65094	.	+	0	ID=cds17;Parent=rna35;Dbxref=GeneID:6606,Genbank:NP_075012.1,HGNC:HGNC:11117,MIM:600354;Name=NP_075012.1;Note=isoform b is encoded by transcript variant b;gbkey=CDS;gene=SMN1;product=survival motor neuron protein isoform b;protein_id=NP_075012.1
LBLQ01000421.1	BestRefSeq	CDS	67573	67692	.	+	0	ID=cds17;Parent=rna35;Dbxref=GeneID:6606,Genbank:NP_075012.1,HGNC:HGNC:11117,MIM:600354;Name=NP_075012.1;Note=isoform b is encoded by transcript variant b;gbkey=CDS;gene=SMN1;product=survival motor neuron protein isoform b;protein_id=NP_075012.1
LBLQ01000421.1	BestRefSeq	CDS	68542	68742	.	+	0	ID=cds17;Parent=rna35;Dbxref=GeneID:6606,Genbank:NP_075012.1,HGNC:HGNC:11117,MIM:600354;Name=NP_075012.1;Note=isoform b is encoded by transcript variant b;gbkey=CDS;gene=SMN1;product=survival motor neuron protein isoform b;protein_id=NP_075012.1
LBLQ01000421.1	BestRefSeq	CDS	68902	69054	.	+	0	ID=cds17;Parent=rna35;Dbxref=GeneID:6606,Genbank:NP_075012.1,HGNC:HGNC:11117,MIM:600354;Name=NP_075012.1;Note=isoform b is encoded by transcript variant b;gbkey=CDS;gene=SMN1;product=survival motor neuron protein isoform b;protein_id=NP_075012.1
LBLQ01000421.1	BestRefSeq	CDS	72247	72357	.	+	0	ID=cds17;Parent=rna35;Dbxref=GeneID:6606,Genbank:NP_075012.1,HGNC:HGNC:11117,MIM:600354;Name=NP_075012.1;Note=isoform b is encoded by transcript variant b;gbkey=CDS;gene=SMN1;product=survival motor neuron protein isoform b;protein_id=NP_075012.1
LBLQ01000421.1	BestRefSeq	CDS	78126	78176	.	+	0	ID=cds17;Parent=rna35;Dbxref=GeneID:6606,Genbank:NP_075012.1,HGNC:HGNC:11117,MIM:600354;Name=NP_075012.1;Note=isoform b is encoded by transcript variant b;gbkey=CDS;gene=SMN1;product=survival motor neuron protein isoform b;protein_id=NP_075012.1
LBLQ01000421.1	BestRefSeq	CDS	51283	51363	.	+	0	ID=cds18;Parent=rna35;Dbxref=GeneID:6607,Genbank:NP_075014.1,GeneID:6606,HGNC:HGNC:11117,MIM:600354;Name=NP_075014.1;Note=isoform b is encoded by transcript variant b;gbkey=CDS;gene=SMN1;product=survival motor neuron protein isoform b;protein_id=NP_075014.1
LBLQ01000421.1	BestRefSeq	CDS	65023	65094	.	+	0	ID=cds18;Parent=rna35;Dbxref=GeneID:6607,Genbank:NP_075014.1,GeneID:6606,HGNC:HGNC:11117,MIM:600354;Name=NP_075014.1;Note=isoform b is encoded by transcript variant b;gbkey=CDS;gene=SMN1;product=survival motor neuron protein isoform b;protein_id=NP_075014.1
LBLQ01000421.1	BestRefSeq	CDS	67573	67692	.	+	0	ID=cds18;Parent=rna35;Dbxref=GeneID:6607,Genbank:NP_075014.1,GeneID:6606,HGNC:HGNC:11117,MIM:600354;Name=NP_075014.1;Note=isoform b is encoded by transcript variant b;gbkey=CDS;gene=SMN1;product=survival motor neuron protein isoform b;protein_id=NP_075014.1
LBLQ01000421.1	BestRefSeq	CDS	68542	68742	.	+	0	ID=cds18;Parent=rna35;Dbxref=GeneID:6607,Genbank:NP_075014.1,GeneID:6606,HGNC:HGNC:11117,MIM:600354;Name=NP_075014.1;Note=isoform b is encoded by transcript variant b;gbkey=CDS;gene=SMN1;product=survival motor neuron protein isoform b;protein_id=NP_075014.1
LBLQ01000421.1	BestRefSeq	CDS	68902	69054	.	+	0	ID=cds18;Parent=rna35;Dbxref=GeneID:6607,Genbank:NP_075014.1,GeneID:6606,HGNC:HGNC:11117,MIM:600354;Name=NP_075014.1;Note=isoform b is encoded by transcript variant b;gbkey=CDS;gene=SMN1;product=survival motor neuron protein isoform b;protein_id=NP_075014.1
LBLQ01000421.1	BestRefSeq	CDS	72247	72357	.	+	0	ID=cds18;Parent=rna35;Dbxref=GeneID:6607,Genbank:NP_075014.1,GeneID:6606,HGNC:HGNC:11117,MIM:600354;Name=NP_075014.1;Note=isoform b is encoded by transcript variant b;gbkey=CDS;gene=SMN1;product=survival motor neuron protein isoform b;protein_id=NP_075014.1
LBLQ01000421.1	BestRefSeq	CDS	78126	78176	.	+	0	ID=cds18;Parent=rna35;Dbxref=GeneID:6607,Genbank:NP_075014.1,GeneID:6606,HGNC:HGNC:11117,MIM:600354;Name=NP_075014.1;Note=isoform b is encoded by transcript variant b;gbkey=CDS;gene=SMN1;product=survival motor neuron protein isoform b;protein_id=NP_075014.1
###
LBLQ01000421.1	BestRefSeq	gene	26825	44716	.	+	.	ID=gene32;Dbxref=GeneID:8293,HGNC:HGNC:10755,HPRD:04308,MIM:603011;Name=SERF1A;description=small EDRK-rich factor 1A (telomeric);gbkey=Gene;gene=SERF1A;gene_synonym=4F5,FAM2A,H4F5,SERF1,SMAM1
LBLQ01000421.1	BestRefSeq	mRNA	26825	44716	.	+	.	ID=rna36;Parent=gene32;Dbxref=GeneID:8293,Genbank:NM_021967.2,HGNC:HGNC:10755,HPRD:04308,MIM:603011;Name=gi|196162706;gbkey=mRNA;gene=SERF1A;product=small EDRK-rich factor 1A (telomeric)%2C transcript variant 1;transcript_id=gi|196162706
LBLQ01000421.1	BestRefSeq	exon	26825	27038	.	+	.	ID=id395;Parent=rna36;Dbxref=GeneID:8293,Genbank:NM_021967.2,HGNC:HGNC:10755,HPRD:04308,MIM:603011;gbkey=mRNA;gene=SERF1A;product=small EDRK-rich factor 1A (telomeric)%2C transcript variant 1;transcript_id=gi|196162706
LBLQ01000421.1	BestRefSeq	exon	27987	28095	.	+	.	ID=id396;Parent=rna36;Dbxref=GeneID:8293,Genbank:NM_021967.2,HGNC:HGNC:10755,HPRD:04308,MIM:603011;gbkey=mRNA;gene=SERF1A;product=small EDRK-rich factor 1A (telomeric)%2C transcript variant 1;transcript_id=gi|196162706
LBLQ01000421.1	BestRefSeq	exon	43127	44716	.	+	.	ID=id397;Parent=rna36;Dbxref=GeneID:8293,Genbank:NM_021967.2,HGNC:HGNC:10755,HPRD:04308,MIM:603011;gbkey=mRNA;gene=SERF1A;product=small EDRK-rich factor 1A (telomeric)%2C transcript variant 1;transcript_id=gi|196162706
LBLQ01000421.1	BestRefSeq	gene	26831	44711	.	+	.	ID=gene33;Dbxref=GeneID:728492,HGNC:HGNC:10756,HPRD:18036;Name=SERF1B;description=small EDRK-rich factor 1B (centromeric);gbkey=Gene;gene=SERF1B;gene_synonym=FAM2B,h4F5,H4F5C
LBLQ01000421.1	BestRefSeq	mRNA	26831	44711	.	+	.	ID=rna37;Parent=gene33;Dbxref=GeneID:728492,Genbank:NM_022978.2,HGNC:HGNC:10756,HPRD:18036;Name=gi|296010884;gbkey=mRNA;gene=SERF1B;product=small EDRK-rich factor 1B (centromeric)%2C transcript variant 2;transcript_id=gi|296010884
LBLQ01000421.1	BestRefSeq	exon	26831	27038	.	+	.	ID=id398;Parent=rna37;Dbxref=GeneID:728492,Genbank:NM_022978.2,HGNC:HGNC:10756,HPRD:18036;gbkey=mRNA;gene=SERF1B;product=small EDRK-rich factor 1B (centromeric)%2C transcript variant 2;transcript_id=gi|296010884
LBLQ01000421.1	BestRefSeq	exon	27987	28095	.	+	.	ID=id399;Parent=rna37;Dbxref=GeneID:728492,Genbank:NM_022978.2,HGNC:HGNC:10756,HPRD:18036;gbkey=mRNA;gene=SERF1B;product=small EDRK-rich factor 1B (centromeric)%2C transcript variant 2;transcript_id=gi|296010884
LBLQ01000421.1	BestRefSeq	exon	43127	44711	.	+	.	ID=id400;Parent=rna37;Dbxref=GeneID:728492,Genbank:NM_022978.2,HGNC:HGNC:10756,HPRD:18036;gbkey=mRNA;gene=SERF1B;product=small EDRK-rich factor 1B (centromeric)%2C transcript variant 2;transcript_id=gi|296010884
LBLQ01000421.1	BestRefSeq	CDS	27032	27038	.	+	0	ID=cds19;Parent=rna36;Dbxref=GeneID:8293,Genbank:NP_068802.1,HGNC:HGNC:10755,HPRD:04308,MIM:603011;Name=NP_068802.1;Note=isoform 1 is encoded by transcript variant 1;gbkey=CDS;gene=SERF1A;product=small EDRK-rich factor 1 isoform 1;protein_id=NP_068802.1
LBLQ01000421.1	BestRefSeq	CDS	27987	28095	.	+	2	ID=cds19;Parent=rna36;Dbxref=GeneID:8293,Genbank:NP_068802.1,HGNC:HGNC:10755,HPRD:04308,MIM:603011;Name=NP_068802.1;Note=isoform 1 is encoded by transcript variant 1;gbkey=CDS;gene=SERF1A;product=small EDRK-rich factor 1 isoform 1;protein_id=NP_068802.1
LBLQ01000421.1	BestRefSeq	CDS	43127	43343	.	+	1	ID=cds19;Parent=rna36;Dbxref=GeneID:8293,Genbank:NP_068802.1,HGNC:HGNC:10755,HPRD:04308,MIM:603011;Name=NP_068802.1;Note=isoform 1 is encoded by transcript variant 1;gbkey=CDS;gene=SERF1A;product=small EDRK-rich factor 1 isoform 1;protein_id=NP_068802.1
LBLQ01000421.1	BestRefSeq	CDS	27032	27038	.	+	0	ID=cds20;Parent=rna37;Dbxref=GeneID:728492,Genbank:NP_075267.1,HGNC:HGNC:10756,HPRD:18036;Name=NP_075267.1;Note=isoform 2 is encoded by transcript variant 2;gbkey=CDS;gene=SERF1B;product=small EDRK-rich factor 1 isoform 2;protein_id=NP_075267.1
LBLQ01000421.1	BestRefSeq	CDS	27987	28095	.	+	2	ID=cds20;Parent=rna37;Dbxref=GeneID:728492,Genbank:NP_075267.1,HGNC:HGNC:10756,HPRD:18036;Name=NP_075267.1;Note=isoform 2 is encoded by transcript variant 2;gbkey=CDS;gene=SERF1B;product=small EDRK-rich factor 1 isoform 2;protein_id=NP_075267.1
LBLQ01000421.1	BestRefSeq	CDS	43127	43343	.	+	1	ID=cds20;Parent=rna37;Dbxref=GeneID:728492,Genbank:NP_075267.1,HGNC:HGNC:10756,HPRD:18036;Name=NP_075267.1;Note=isoform 2 is encoded by transcript variant 2;gbkey=CDS;gene=SERF1B;product=small EDRK-rich factor 1 isoform 2;protein_id=NP_075267.1
###
LBLQ01000421.1	BestRefSeq	gene	26825	44716	.	+	.	ID=gene34;Dbxref=GeneID:8293,HGNC:HGNC:10755,HPRD:04308,MIM:603011;Name=SERF1A;description=small EDRK-rich factor 1A (telomeric);gbkey=Gene;gene=SERF1A;gene_synonym=4F5,FAM2A,H4F5,SERF1,SMAM1
LBLQ01000421.1	BestRefSeq	mRNA	26825	44716	.	+	.	ID=rna38;Parent=gene34;Dbxref=GeneID:8293,Genbank:NM_021967.2,HGNC:HGNC:10755,HPRD:04308,MIM:603011;Name=gi|196162706;gbkey=mRNA;gene=SERF1A;product=small EDRK-rich factor 1A (telomeric)%2C transcript variant 1;transcript_id=gi|196162706
LBLQ01000421.1	BestRefSeq	exon	26825	27038	.	+	.	ID=id401;Parent=rna38;Dbxref=GeneID:8293,Genbank:NM_021967.2,HGNC:HGNC:10755,HPRD:04308,MIM:603011;gbkey=mRNA;gene=SERF1A;product=small EDRK-rich factor 1A (telomeric)%2C transcript variant 1;transcript_id=gi|196162706
LBLQ01000421.1	BestRefSeq	exon	27987	28095	.	+	.	ID=id402;Parent=rna38;Dbxref=GeneID:8293,Genbank:NM_021967.2,HGNC:HGNC:10755,HPRD:04308,MIM:603011;gbkey=mRNA;gene=SERF1A;product=small EDRK-rich factor 1A (telomeric)%2C transcript variant 1;transcript_id=gi|196162706
LBLQ01000421.1	BestRefSeq	exon	43127	44716	.	+	.	ID=id403;Parent=rna38;Dbxref=GeneID:8293,Genbank:NM_021967.2,HGNC:HGNC:10755,HPRD:04308,MIM:603011;gbkey=mRNA;gene=SERF1A;product=small EDRK-rich factor 1A (telomeric)%2C transcript variant 1;transcript_id=gi|196162706
LBLQ01000421.1	BestRefSeq	gene	26831	44711	.	+	.	ID=gene35;Dbxref=GeneID:728492,HGNC:HGNC:10756,HPRD:18036;Name=SERF1B;description=small EDRK-rich factor 1B (centromeric);gbkey=Gene;gene=SERF1B;gene_synonym=FAM2B,h4F5,H4F5C
LBLQ01000421.1	BestRefSeq	mRNA	26831	34281	.	+	.	ID=rna39;Parent=gene35;Dbxref=GeneID:728492,Genbank:NM_001178087.1,HGNC:HGNC:10756,HPRD:18036;Name=gi|296010885;gbkey=mRNA;gene=SERF1B;product=small EDRK-rich factor 1B (centromeric)%2C transcript variant 1;transcript_id=gi|296010885
LBLQ01000421.1	BestRefSeq	exon	26831	27038	.	+	.	ID=id404;Parent=rna39;Dbxref=GeneID:728492,Genbank:NM_001178087.1,HGNC:HGNC:10756,HPRD:18036;gbkey=mRNA;gene=SERF1B;product=small EDRK-rich factor 1B (centromeric)%2C transcript variant 1;transcript_id=gi|296010885
LBLQ01000421.1	BestRefSeq	exon	27987	28095	.	+	.	ID=id405;Parent=rna39;Dbxref=GeneID:728492,Genbank:NM_001178087.1,HGNC:HGNC:10756,HPRD:18036;gbkey=mRNA;gene=SERF1B;product=small EDRK-rich factor 1B (centromeric)%2C transcript variant 1;transcript_id=gi|296010885
LBLQ01000421.1	BestRefSeq	exon	33900	34281	.	+	.	ID=id406;Parent=rna39;Dbxref=GeneID:728492,Genbank:NM_001178087.1,HGNC:HGNC:10756,HPRD:18036;gbkey=mRNA;gene=SERF1B;product=small EDRK-rich factor 1B (centromeric)%2C transcript variant 1;transcript_id=gi|296010885
LBLQ01000421.1	BestRefSeq	CDS	27032	27038	.	+	0	ID=cds21;Parent=rna38;Dbxref=GeneID:8293,Genbank:NP_068802.1,HGNC:HGNC:10755,HPRD:04308,MIM:603011;Name=NP_068802.1;Note=isoform 1 is encoded by transcript variant 1;gbkey=CDS;gene=SERF1A;product=small EDRK-rich factor 1 isoform 1;protein_id=NP_068802.1
LBLQ01000421.1	BestRefSeq	CDS	27987	28095	.	+	2	ID=cds21;Parent=rna38;Dbxref=GeneID:8293,Genbank:NP_068802.1,HGNC:HGNC:10755,HPRD:04308,MIM:603011;Name=NP_068802.1;Note=isoform 1 is encoded by transcript variant 1;gbkey=CDS;gene=SERF1A;product=small EDRK-rich factor 1 isoform 1;protein_id=NP_068802.1
LBLQ01000421.1	BestRefSeq	CDS	43127	43343	.	+	1	ID=cds21;Parent=rna38;Dbxref=GeneID:8293,Genbank:NP_068802.1,HGNC:HGNC:10755,HPRD:04308,MIM:603011;Name=NP_068802.1;Note=isoform 1 is encoded by transcript variant 1;gbkey=CDS;gene=SERF1A;product=small EDRK-rich factor 1 isoform 1;protein_id=NP_068802.1
LBLQ01000421.1	BestRefSeq	CDS	27032	27038	.	+	0	ID=cds22;Parent=rna39;Dbxref=GeneID:728492,Genbank:NP_001171558.1,HGNC:HGNC:10756,HPRD:18036;Name=NP_001171558.1;Note=isoform 1 is encoded by transcript variant 1;gbkey=CDS;gene=SERF1B;product=small EDRK-rich factor 1 isoform 1;protein_id=NP_001171558.1
LBLQ01000421.1	BestRefSeq	CDS	27987	28095	.	+	2	ID=cds22;Parent=rna39;Dbxref=GeneID:728492,Genbank:NP_001171558.1,HGNC:HGNC:10756,HPRD:18036;Name=NP_001171558.1;Note=isoform 1 is encoded by transcript variant 1;gbkey=CDS;gene=SERF1B;product=small EDRK-rich factor 1 isoform 1;protein_id=NP_001171558.1
LBLQ01000421.1	BestRefSeq	CDS	33900	33972	.	+	1	ID=cds22;Parent=rna39;Dbxref=GeneID:728492,Genbank:NP_001171558.1,HGNC:HGNC:10756,HPRD:18036;Name=NP_001171558.1;Note=isoform 1 is encoded by transcript variant 1;gbkey=CDS;gene=SERF1B;product=small EDRK-rich factor 1 isoform 1;protein_id=NP_001171558.1
###
LBLQ01000428.1	BestRefSeq	gene	4861	58442	.	-	.	ID=gene36;Dbxref=GeneID:595135,HGNC:HGNC:18965;Name=PGM5P2;description=phosphoglucomutase 5 pseudogene 2;gbkey=Gene;gene=PGM5P2;partial=true;pseudo=true;start_range=.,4861
LBLQ01000428.1	BestRefSeq	transcript	4861	58442	.	-	.	ID=rna40;Parent=gene36;Dbxref=GeneID:595135,Genbank:NR_002836.2,HGNC:HGNC:18965;Name=gi|157073879;Note=The RefSeq transcript has 22 substitutions%2C 1 non-frameshifting indel and aligns at 75%25 coverage compared to this genomic sequence;exception=annotated by transcript or proteomic data;gbkey=misc_RNA;gene=PGM5P2;partial=true;product=phosphoglucomutase 5 pseudogene 2;start_range=.,4861;transcri…
LBLQ01000428.1	BestRefSeq	exon	58006	58442	.	-	.	ID=id407;Parent=rna40;Dbxref=GeneID:595135,Genbank:NR_002836.2,HGNC:HGNC:18965;Note=The RefSeq transcript has 22 substitutions%2C 1 non-frameshifting indel and aligns at 75%25 coverage compared to this genomic sequence;exception=annotated by transcript or proteomic data;gbkey=misc_RNA;gene=PGM5P2;partial=true;product=phosphoglucomutase 5 pseudogene 2;transcript_id=gi|157073879
LBLQ01000428.1	BestRefSeq	exon	37041	37203	.	-	.	ID=id408;Parent=rna40;Dbxref=GeneID:595135,Genbank:NR_002836.2,HGNC:HGNC:18965;Note=The RefSeq transcript has 22 substitutions%2C 1 non-frameshifting indel and aligns at 75%25 coverage compared to this genomic sequence;exception=annotated by transcript or proteomic data;gbkey=misc_RNA;gene=PGM5P2;partial=true;product=phosphoglucomutase 5 pseudogene 2;transcript_id=gi|157073879
LBLQ01000428.1	BestRefSeq	exon	30852	30998	.	-	.	ID=id409;Parent=rna40;Dbxref=GeneID:595135,Genbank:NR_002836.2,HGNC:HGNC:18965;Note=The RefSeq transcript has 22 substitutions%2C 1 non-frameshifting indel and aligns at 75%25 coverage compared to this genomic sequence;exception=annotated by transcript or proteomic data;gbkey=misc_RNA;gene=PGM5P2;partial=true;product=phosphoglucomutase 5 pseudogene 2;transcript_id=gi|157073879
LBLQ01000428.1	BestRefSeq	exon	27805	27930	.	-	.	ID=id410;Parent=rna40;Dbxref=GeneID:595135,Genbank:NR_002836.2,HGNC:HGNC:18965;Note=The RefSeq transcript has 22 substitutions%2C 1 non-frameshifting indel and aligns at 75%25 coverage compared to this genomic sequence;exception=annotated by transcript or proteomic data;gbkey=misc_RNA;gene=PGM5P2;partial=true;product=phosphoglucomutase 5 pseudogene 2;transcript_id=gi|157073879
LBLQ01000428.1	BestRefSeq	exon	23669	23859	.	-	.	ID=id411;Parent=rna40;Dbxref=GeneID:595135,Genbank:NR_002836.2,HGNC:HGNC:18965;Note=The RefSeq transcript has 22 substitutions%2C 1 non-frameshifting indel and aligns at 75%25 coverage compared to this genomic sequence;exception=annotated by transcript or proteomic data;gbkey=misc_RNA;gene=PGM5P2;partial=true;product=phosphoglucomutase 5 pseudogene 2;transcript_id=gi|157073879
LBLQ01000428.1	BestRefSeq	exon	22920	23074	.	-	.	ID=id412;Parent=rna40;Dbxref=GeneID:595135,Genbank:NR_002836.2,HGNC:HGNC:18965;Note=The RefSeq transcript has 22 substitutions%2C 1 non-frameshifting indel and aligns at 75%25 coverage compared to this genomic sequence;exception=annotated by transcript or proteomic data;gbkey=misc_RNA;gene=PGM5P2;partial=true;product=phosphoglucomutase 5 pseudogene 2;transcript_id=gi|157073879
LBLQ01000428.1	BestRefSeq	exon	14670	14811	.	-	.	ID=id413;Parent=rna40;Dbxref=GeneID:595135,Genbank:NR_002836.2,HGNC:HGNC:18965;Note=The RefSeq transcript has 22 substitutions%2C 1 non-frameshifting indel and aligns at 75%25 coverage compared to this genomic sequence;exception=annotated by transcript or proteomic data;gbkey=misc_RNA;gene=PGM5P2;partial=true;product=phosphoglucomutase 5 pseudogene 2;transcript_id=gi|157073879
LBLQ01000428.1	BestRefSeq	exon	9053	9149	.	-	.	ID=id414;Parent=rna40;Dbxref=GeneID:595135,Genbank:NR_002836.2,HGNC:HGNC:18965;Note=The RefSeq transcript has 22 substitutions%2C 1 non-frameshifting indel and aligns at 75%25 coverage compared to this genomic sequence;exception=annotated by transcript or proteomic data;gbkey=misc_RNA;gene=PGM5P2;partial=true;product=phosphoglucomutase 5 pseudogene 2;start_range=.,9053;transcript_id=gi|157073879
LBLQ01000428.1	BestRefSeq	exon	8092	8104	.	-	.	ID=id415;Parent=rna40;Dbxref=GeneID:595135,Genbank:NR_002836.2,HGNC:HGNC:18965;Note=The RefSeq transcript has 22 substitutions%2C 1 non-frameshifting indel and aligns at 75%25 coverage compared to this genomic sequence;end_range=8104,.;exception=annotated by transcript or proteomic data;gbkey=misc_RNA;gene=PGM5P2;partial=true;product=phosphoglucomutase 5 pseudogene 2;start_range=.,8092;transcript…
LBLQ01000428.1	BestRefSeq	exon	4861	4879	.	-	.	ID=id416;Parent=rna40;Dbxref=GeneID:595135,Genbank:NR_002836.2,HGNC:HGNC:18965;Note=The RefSeq transcript has 22 substitutions%2C 1 non-frameshifting indel and aligns at 75%25 coverage compared to this genomic sequence;end_range=4879,.;exception=annotated by transcript or proteomic data;gbkey=misc_RNA;gene=PGM5P2;partial=true;product=phosphoglucomutase 5 pseudogene 2;start_range=.,4861;transcript…
LBLQ01000428.1	BestRefSeq	gene	22907	58495	.	-	.	ID=gene37;Dbxref=GeneID:5239,HGNC:HGNC:8908,MIM:600981;Name=PGM5;description=phosphoglucomutase 5;gbkey=Gene;gene=PGM5;gene_synonym=PGMRP;partial=true;start_range=.,22907
LBLQ01000428.1	BestRefSeq	mRNA	22907	58495	.	-	.	ID=rna41;Parent=gene37;Dbxref=GeneID:5239,Genbank:NM_021965.3,HGNC:HGNC:8908,MIM:600981;Name=gi|68299819;Note=The RefSeq transcript has 6 substitutions%2C 2 frameshifts and aligns at 38%25 coverage compared to this genomic sequence;exception=annotated by transcript or proteomic data;gbkey=mRNA;gene=PGM5;partial=true;product=phosphoglucomutase 5;start_range=.,22907;transcript_id=gi|68299819
LBLQ01000428.1	BestRefSeq	exon	58006	58495	.	-	.	ID=id417;Parent=rna41;Dbxref=GeneID:5239,Genbank:NM_021965.3,HGNC:HGNC:8908,MIM:600981;Note=The RefSeq transcript has 6 substitutions%2C 2 frameshifts and aligns at 38%25 coverage compared to this genomic sequence;exception=annotated by transcript or proteomic data;gbkey=mRNA;gene=PGM5;partial=true;product=phosphoglucomutase 5;transcript_id=gi|68299819
LBLQ01000428.1	BestRefSeq	exon	37041	37203	.	-	.	ID=id418;Parent=rna41;Dbxref=GeneID:5239,Genbank:NM_021965.3,HGNC:HGNC:8908,MIM:600981;Note=The RefSeq transcript has 6 substitutions%2C 2 frameshifts and aligns at 38%25 coverage compared to this genomic sequence;exception=annotated by transcript or proteomic data;gbkey=mRNA;gene=PGM5;partial=true;product=phosphoglucomutase 5;transcript_id=gi|68299819
LBLQ01000428.1	BestRefSeq	exon	30852	30998	.	-	.	ID=id419;Parent=rna41;Dbxref=GeneID:5239,Genbank:NM_021965.3,HGNC:HGNC:8908,MIM:600981;Note=The RefSeq transcript has 6 substitutions%2C 2 frameshifts and aligns at 38%25 coverage compared to this genomic sequence;exception=annotated by transcript or proteomic data;gbkey=mRNA;gene=PGM5;partial=true;product=phosphoglucomutase 5;transcript_id=gi|68299819
LBLQ01000428.1	BestRefSeq	exon	27805	27930	.	-	.	ID=id420;Parent=rna41;Dbxref=GeneID:5239,Genbank:NM_021965.3,HGNC:HGNC:8908,MIM:600981;Note=The RefSeq transcript has 6 substitutions%2C 2 frameshifts and aligns at 38%25 coverage compared to this genomic sequence;exception=annotated by transcript or proteomic data;gbkey=mRNA;gene=PGM5;partial=true;product=phosphoglucomutase 5;transcript_id=gi|68299819
LBLQ01000428.1	BestRefSeq	exon	23669	23859	.	-	.	ID=id421;Parent=rna41;Dbxref=GeneID:5239,Genbank:NM_021965.3,HGNC:HGNC:8908,MIM:600981;Note=The RefSeq transcript has 6 substitutions%2C 2 frameshifts and aligns at 38%25 coverage compared to this genomic sequence;exception=annotated by transcript or proteomic data;gbkey=mRNA;gene=PGM5;partial=true;product=phosphoglucomutase 5;transcript_id=gi|68299819
LBLQ01000428.1	BestRefSeq	exon	22907	23074	.	-	.	ID=id422;Parent=rna41;Dbxref=GeneID:5239,Genbank:NM_021965.3,HGNC:HGNC:8908,MIM:600981;Note=The RefSeq transcript has 6 substitutions%2C 2 frameshifts and aligns at 38%25 coverage compared to this genomic sequence;exception=annotated by transcript or proteomic data;gbkey=mRNA;gene=PGM5;partial=true;product=phosphoglucomutase 5;start_range=.,22907;transcript_id=gi|68299819
LBLQ01000428.1	BestRefSeq	CDS	58006	58266	.	-	0	ID=cds23;Parent=rna41;Dbxref=GeneID:5239,Genbank:NP_068800.2,HGNC:HGNC:8908,MIM:600981;Name=NP_068800.2;Note=The RefSeq protein has 4 substitutions%2C 2 frameshifts and aligns at 61%25 coverage compared to this genomic sequence;exception=annotated by transcript or proteomic data;gbkey=CDS;gene=PGM5;partial=true;product=phosphoglucomutase-like protein 5;protein_id=NP_068800.2
LBLQ01000428.1	BestRefSeq	CDS	37041	37203	.	-	0	ID=cds23;Parent=rna41;Dbxref=GeneID:5239,Genbank:NP_068800.2,HGNC:HGNC:8908,MIM:600981;Name=NP_068800.2;Note=The RefSeq protein has 4 substitutions%2C 2 frameshifts and aligns at 61%25 coverage compared to this genomic sequence;exception=annotated by transcript or proteomic data;gbkey=CDS;gene=PGM5;partial=true;product=phosphoglucomutase-like protein 5;protein_id=NP_068800.2
LBLQ01000428.1	BestRefSeq	CDS	30852	30998	.	-	2	ID=cds23;Parent=rna41;Dbxref=GeneID:5239,Genbank:NP_068800.2,HGNC:HGNC:8908,MIM:600981;Name=NP_068800.2;Note=The RefSeq protein has 4 substitutions%2C 2 frameshifts and aligns at 61%25 coverage compared to this genomic sequence;exception=annotated by transcript or proteomic data;gbkey=CDS;gene=PGM5;partial=true;product=phosphoglucomutase-like protein 5;protein_id=NP_068800.2
LBLQ01000428.1	BestRefSeq	CDS	27805	27930	.	-	2	ID=cds23;Parent=rna41;Dbxref=GeneID:5239,Genbank:NP_068800.2,HGNC:HGNC:8908,MIM:600981;Name=NP_068800.2;Note=The RefSeq protein has 4 substitutions%2C 2 frameshifts and aligns at 61%25 coverage compared to this genomic sequence;exception=annotated by transcript or proteomic data;gbkey=CDS;gene=PGM5;partial=true;product=phosphoglucomutase-like protein 5;protein_id=NP_068800.2
LBLQ01000428.1	BestRefSeq	CDS	23669	23859	.	-	2	ID=cds23;Parent=rna41;Dbxref=GeneID:5239,Genbank:NP_068800.2,HGNC:HGNC:8908,MIM:600981;Name=NP_068800.2;Note=The RefSeq protein has 4 substitutions%2C 2 frameshifts and aligns at 61%25 coverage compared to this genomic sequence;exception=annotated by transcript or proteomic data;gbkey=CDS;gene=PGM5;partial=true;product=phosphoglucomutase-like protein 5;protein_id=NP_068800.2
LBLQ01000428.1	BestRefSeq	CDS	22907	23074	.	-	0	ID=cds23;Parent=rna41;Dbxref=GeneID:5239,Genbank:NP_068800.2,HGNC:HGNC:8908,MIM:600981;Name=NP_068800.2;Note=The RefSeq protein has 4 substitutions%2C 2 frameshifts and aligns at 61%25 coverage compared to this genomic sequence;exception=annotated by transcript or proteomic data;gbkey=CDS;gene=PGM5;partial=true;product=phosphoglucomutase-like protein 5;protein_id=NP_068800.2;start_range=.,22907
###
LBLQ01000452.1	BestRefSeq	gene	23485	37139	.	-	.	ID=gene38;Dbxref=GeneID:348174,HGNC:HGNC:30388,MIM:616571;Name=CLEC18A;description=C-type lectin domain family 18%2C member A;gbkey=Gene;gene=CLEC18A;gene_synonym=MRCL,MRCL1,MRLP2
LBLQ01000452.1	BestRefSeq	mRNA	23485	37139	.	-	.	ID=rna42;Parent=gene38;Dbxref=GeneID:348174,Genbank:NM_001136214.2,HGNC:HGNC:30388,MIM:616571;Name=gi|403420572;Note=The RefSeq transcript has 10 substitutions compared to this genomic sequence;exception=annotated by transcript or proteomic data;gbkey=mRNA;gene=CLEC18A;product=C-type lectin domain family 18%2C member A%2C transcript variant 2;transcript_id=gi|403420572
LBLQ01000452.1	BestRefSeq	exon	37108	37139	.	-	.	ID=id423;Parent=rna42;Dbxref=GeneID:348174,Genbank:NM_001136214.2,HGNC:HGNC:30388,MIM:616571;Note=The RefSeq transcript has 10 substitutions compared to this genomic sequence;exception=annotated by transcript or proteomic data;gbkey=mRNA;gene=CLEC18A;product=C-type lectin domain family 18%2C member A%2C transcript variant 2;transcript_id=gi|403420572
LBLQ01000452.1	BestRefSeq	exon	36355	36584	.	-	.	ID=id424;Parent=rna42;Dbxref=GeneID:348174,Genbank:NM_001136214.2,HGNC:HGNC:30388,MIM:616571;Note=The RefSeq transcript has 10 substitutions compared to this genomic sequence;exception=annotated by transcript or proteomic data;gbkey=mRNA;gene=CLEC18A;product=C-type lectin domain family 18%2C member A%2C transcript variant 2;transcript_id=gi|403420572
LBLQ01000452.1	BestRefSeq	exon	35717	35808	.	-	.	ID=id425;Parent=rna42;Dbxref=GeneID:348174,Genbank:NM_001136214.2,HGNC:HGNC:30388,MIM:616571;Note=The RefSeq transcript has 10 substitutions compared to this genomic sequence;exception=annotated by transcript or proteomic data;gbkey=mRNA;gene=CLEC18A;product=C-type lectin domain family 18%2C member A%2C transcript variant 2;transcript_id=gi|403420572
LBLQ01000452.1	BestRefSeq	exon	33266	33505	.	-	.	ID=id426;Parent=rna42;Dbxref=GeneID:348174,Genbank:NM_001136214.2,HGNC:HGNC:30388,MIM:616571;Note=The RefSeq transcript has 10 substitutions compared to this genomic sequence;exception=annotated by transcript or proteomic data;gbkey=mRNA;gene=CLEC18A;product=C-type lectin domain family 18%2C member A%2C transcript variant 2;transcript_id=gi|403420572
LBLQ01000452.1	BestRefSeq	exon	28793	28890	.	-	.	ID=id427;Parent=rna42;Dbxref=GeneID:348174,Genbank:NM_001136214.2,HGNC:HGNC:30388,MIM:616571;Note=The RefSeq transcript has 10 substitutions compared to this genomic sequence;exception=annotated by transcript or proteomic data;gbkey=mRNA;gene=CLEC18A;product=C-type lectin domain family 18%2C member A%2C transcript variant 2;transcript_id=gi|403420572
LBLQ01000452.1	BestRefSeq	exon	28251	28372	.	-	.	ID=id428;Parent=rna42;Dbxref=GeneID:348174,Genbank:NM_001136214.2,HGNC:HGNC:30388,MIM:616571;Note=The RefSeq transcript has 10 substitutions compared to this genomic sequence;exception=annotated by transcript or proteomic data;gbkey=mRNA;gene=CLEC18A;product=C-type lectin domain family 18%2C member A%2C transcript variant 2;transcript_id=gi|403420572
LBLQ01000452.1	BestRefSeq	exon	27986	28093	.	-	.	ID=id429;Parent=rna42;Dbxref=GeneID:348174,Genbank:NM_001136214.2,HGNC:HGNC:30388,MIM:616571;Note=The RefSeq transcript has 10 substitutions compared to this genomic sequence;exception=annotated by transcript or proteomic data;gbkey=mRNA;gene=CLEC18A;product=C-type lectin domain family 18%2C member A%2C transcript variant 2;transcript_id=gi|403420572
LBLQ01000452.1	BestRefSeq	exon	27367	27459	.	-	.	ID=id430;Parent=rna42;Dbxref=GeneID:348174,Genbank:NM_001136214.2,HGNC:HGNC:30388,MIM:616571;Note=The RefSeq transcript has 10 substitutions compared to this genomic sequence;exception=annotated by transcript or proteomic data;gbkey=mRNA;gene=CLEC18A;product=C-type lectin domain family 18%2C member A%2C transcript variant 2;transcript_id=gi|403420572
LBLQ01000452.1	BestRefSeq	exon	26883	26989	.	-	.	ID=id431;Parent=rna42;Dbxref=GeneID:348174,Genbank:NM_001136214.2,HGNC:HGNC:30388,MIM:616571;Note=The RefSeq transcript has 10 substitutions compared to this genomic sequence;exception=annotated by transcript or proteomic data;gbkey=mRNA;gene=CLEC18A;product=C-type lectin domain family 18%2C member A%2C transcript variant 2;transcript_id=gi|403420572
LBLQ01000452.1	BestRefSeq	exon	26119	26248	.	-	.	ID=id432;Parent=rna42;Dbxref=GeneID:348174,Genbank:NM_001136214.2,HGNC:HGNC:30388,MIM:616571;Note=The RefSeq transcript has 10 substitutions compared to this genomic sequence;exception=annotated by transcript or proteomic data;gbkey=mRNA;gene=CLEC18A;product=C-type lectin domain family 18%2C member A%2C transcript variant 2;transcript_id=gi|403420572
LBLQ01000452.1	BestRefSeq	exon	25750	25846	.	-	.	ID=id433;Parent=rna42;Dbxref=GeneID:348174,Genbank:NM_001136214.2,HGNC:HGNC:30388,MIM:616571;Note=The RefSeq transcript has 10 substitutions compared to this genomic sequence;exception=annotated by transcript or proteomic data;gbkey=mRNA;gene=CLEC18A;product=C-type lectin domain family 18%2C member A%2C transcript variant 2;transcript_id=gi|403420572
LBLQ01000452.1	BestRefSeq	exon	24765	24856	.	-	.	ID=id434;Parent=rna42;Dbxref=GeneID:348174,Genbank:NM_001136214.2,HGNC:HGNC:30388,MIM:616571;Note=The RefSeq transcript has 10 substitutions compared to this genomic sequence;exception=annotated by transcript or proteomic data;gbkey=mRNA;gene=CLEC18A;product=C-type lectin domain family 18%2C member A%2C transcript variant 2;transcript_id=gi|403420572
LBLQ01000452.1	BestRefSeq	exon	23485	24258	.	-	.	ID=id435;Parent=rna42;Dbxref=GeneID:348174,Genbank:NM_001136214.2,HGNC:HGNC:30388,MIM:616571;Note=The RefSeq transcript has 10 substitutions compared to this genomic sequence;exception=annotated by transcript or proteomic data;gbkey=mRNA;gene=CLEC18A;product=C-type lectin domain family 18%2C member A%2C transcript variant 2;transcript_id=gi|403420572
LBLQ01000452.1	BestRefSeq	gene	23846	36584	.	-	.	ID=gene39;Dbxref=GeneID:283971,HGNC:HGNC:28538,MIM:616573;Name=CLEC18C;description=C-type lectin domain family 18%2C member C;gbkey=Gene;gene=CLEC18C;gene_synonym=MRCL,MRCL3
LBLQ01000452.1	BestRefSeq	mRNA	23846	36584	.	-	.	ID=rna43;Parent=gene39;Dbxref=GeneID:283971,Genbank:NM_173619.3,HGNC:HGNC:28538,MIM:616573;Name=gi|756761741;Note=The RefSeq transcript has 8 substitutions compared to this genomic sequence;exception=annotated by transcript or proteomic data;gbkey=mRNA;gene=CLEC18C;product=C-type lectin domain family 18%2C member C;transcript_id=gi|756761741
LBLQ01000452.1	BestRefSeq	exon	36355	36584	.	-	.	ID=id436;Parent=rna43;Dbxref=GeneID:283971,Genbank:NM_173619.3,HGNC:HGNC:28538,MIM:616573;Note=The RefSeq transcript has 8 substitutions compared to this genomic sequence;exception=annotated by transcript or proteomic data;gbkey=mRNA;gene=CLEC18C;product=C-type lectin domain family 18%2C member C;transcript_id=gi|756761741
LBLQ01000452.1	BestRefSeq	exon	35717	35808	.	-	.	ID=id437;Parent=rna43;Dbxref=GeneID:283971,Genbank:NM_173619.3,HGNC:HGNC:28538,MIM:616573;Note=The RefSeq transcript has 8 substitutions compared to this genomic sequence;exception=annotated by transcript or proteomic data;gbkey=mRNA;gene=CLEC18C;product=C-type lectin domain family 18%2C member C;transcript_id=gi|756761741
LBLQ01000452.1	BestRefSeq	exon	33266	33505	.	-	.	ID=id438;Parent=rna43;Dbxref=GeneID:283971,Genbank:NM_173619.3,HGNC:HGNC:28538,MIM:616573;Note=The RefSeq transcript has 8 substitutions compared to this genomic sequence;exception=annotated by transcript or proteomic data;gbkey=mRNA;gene=CLEC18C;product=C-type lectin domain family 18%2C member C;transcript_id=gi|756761741
LBLQ01000452.1	BestRefSeq	exon	28793	28890	.	-	.	ID=id439;Parent=rna43;Dbxref=GeneID:283971,Genbank:NM_173619.3,HGNC:HGNC:28538,MIM:616573;Note=The RefSeq transcript has 8 substitutions compared to this genomic sequence;exception=annotated by transcript or proteomic data;gbkey=mRNA;gene=CLEC18C;product=C-type lectin domain family 18%2C member C;transcript_id=gi|756761741
LBLQ01000452.1	BestRefSeq	exon	28251	28372	.	-	.	ID=id440;Parent=rna43;Dbxref=GeneID:283971,Genbank:NM_173619.3,HGNC:HGNC:28538,MIM:616573;Note=The RefSeq transcript has 8 substitutions compared to this genomic sequence;exception=annotated by transcript or proteomic data;gbkey=mRNA;gene=CLEC18C;product=C-type lectin domain family 18%2C member C;transcript_id=gi|756761741
LBLQ01000452.1	BestRefSeq	exon	27986	28093	.	-	.	ID=id441;Parent=rna43;Dbxref=GeneID:283971,Genbank:NM_173619.3,HGNC:HGNC:28538,MIM:616573;Note=The RefSeq transcript has 8 substitutions compared to this genomic sequence;exception=annotated by transcript or proteomic data;gbkey=mRNA;gene=CLEC18C;product=C-type lectin domain family 18%2C member C;transcript_id=gi|756761741
LBLQ01000452.1	BestRefSeq	exon	27367	27459	.	-	.	ID=id442;Parent=rna43;Dbxref=GeneID:283971,Genbank:NM_173619.3,HGNC:HGNC:28538,MIM:616573;Note=The RefSeq transcript has 8 substitutions compared to this genomic sequence;exception=annotated by transcript or proteomic data;gbkey=mRNA;gene=CLEC18C;product=C-type lectin domain family 18%2C member C;transcript_id=gi|756761741
LBLQ01000452.1	BestRefSeq	exon	26883	26989	.	-	.	ID=id443;Parent=rna43;Dbxref=GeneID:283971,Genbank:NM_173619.3,HGNC:HGNC:28538,MIM:616573;Note=The RefSeq transcript has 8 substitutions compared to this genomic sequence;exception=annotated by transcript or proteomic data;gbkey=mRNA;gene=CLEC18C;product=C-type lectin domain family 18%2C member C;transcript_id=gi|756761741
LBLQ01000452.1	BestRefSeq	exon	26119	26248	.	-	.	ID=id444;Parent=rna43;Dbxref=GeneID:283971,Genbank:NM_173619.3,HGNC:HGNC:28538,MIM:616573;Note=The RefSeq transcript has 8 substitutions compared to this genomic sequence;exception=annotated by transcript or proteomic data;gbkey=mRNA;gene=CLEC18C;product=C-type lectin domain family 18%2C member C;transcript_id=gi|756761741
LBLQ01000452.1	BestRefSeq	exon	25750	25846	.	-	.	ID=id445;Parent=rna43;Dbxref=GeneID:283971,Genbank:NM_173619.3,HGNC:HGNC:28538,MIM:616573;Note=The RefSeq transcript has 8 substitutions compared to this genomic sequence;exception=annotated by transcript or proteomic data;gbkey=mRNA;gene=CLEC18C;product=C-type lectin domain family 18%2C member C;transcript_id=gi|756761741
LBLQ01000452.1	BestRefSeq	exon	24765	24856	.	-	.	ID=id446;Parent=rna43;Dbxref=GeneID:283971,Genbank:NM_173619.3,HGNC:HGNC:28538,MIM:616573;Note=The RefSeq transcript has 8 substitutions compared to this genomic sequence;exception=annotated by transcript or proteomic data;gbkey=mRNA;gene=CLEC18C;product=C-type lectin domain family 18%2C member C;transcript_id=gi|756761741
LBLQ01000452.1	BestRefSeq	exon	23846	24258	.	-	.	ID=id447;Parent=rna43;Dbxref=GeneID:283971,Genbank:NM_173619.3,HGNC:HGNC:28538,MIM:616573;Note=The RefSeq transcript has 8 substitutions compared to this genomic sequence;exception=annotated by transcript or proteomic data;gbkey=mRNA;gene=CLEC18C;product=C-type lectin domain family 18%2C member C;transcript_id=gi|756761741
LBLQ01000452.1	BestRefSeq	CDS	36355	36478	.	-	0	ID=cds24;Parent=rna43;Dbxref=GeneID:348174,Genbank:NP_001129686.1,GeneID:283971,HGNC:HGNC:28538,MIM:616573;Name=NP_001129686.1;Note=The RefSeq protein has 4 substitutions compared to this genomic sequence;exception=annotated by transcript or proteomic data;gbkey=CDS;gene=CLEC18C;product=C-type lectin domain family 18 member A precursor;protein_id=NP_001129686.1
LBLQ01000452.1	BestRefSeq	CDS	35717	35808	.	-	2	ID=cds24;Parent=rna43;Dbxref=GeneID:348174,Genbank:NP_001129686.1,GeneID:283971,HGNC:HGNC:28538,MIM:616573;Name=NP_001129686.1;Note=The RefSeq protein has 4 substitutions compared to this genomic sequence;exception=annotated by transcript or proteomic data;gbkey=CDS;gene=CLEC18C;product=C-type lectin domain family 18 member A precursor;protein_id=NP_001129686.1
LBLQ01000452.1	BestRefSeq	CDS	33266	33505	.	-	0	ID=cds24;Parent=rna43;Dbxref=GeneID:348174,Genbank:NP_001129686.1,GeneID:283971,HGNC:HGNC:28538,MIM:616573;Name=NP_001129686.1;Note=The RefSeq protein has 4 substitutions compared to this genomic sequence;exception=annotated by transcript or proteomic data;gbkey=CDS;gene=CLEC18C;product=C-type lectin domain family 18 member A precursor;protein_id=NP_001129686.1
LBLQ01000452.1	BestRefSeq	CDS	28793	28890	.	-	0	ID=cds24;Parent=rna43;Dbxref=GeneID:348174,Genbank:NP_001129686.1,GeneID:283971,HGNC:HGNC:28538,MIM:616573;Name=NP_001129686.1;Note=The RefSeq protein has 4 substitutions compared to this genomic sequence;exception=annotated by transcript or proteomic data;gbkey=CDS;gene=CLEC18C;product=C-type lectin domain family 18 member A precursor;protein_id=NP_001129686.1
LBLQ01000452.1	BestRefSeq	CDS	28251	28372	.	-	1	ID=cds24;Parent=rna43;Dbxref=GeneID:348174,Genbank:NP_001129686.1,GeneID:283971,HGNC:HGNC:28538,MIM:616573;Name=NP_001129686.1;Note=The RefSeq protein has 4 substitutions compared to this genomic sequence;exception=annotated by transcript or proteomic data;gbkey=CDS;gene=CLEC18C;product=C-type lectin domain family 18 member A precursor;protein_id=NP_001129686.1
LBLQ01000452.1	BestRefSeq	CDS	27986	28093	.	-	2	ID=cds24;Parent=rna43;Dbxref=GeneID:348174,Genbank:NP_001129686.1,GeneID:283971,HGNC:HGNC:28538,MIM:616573;Name=NP_001129686.1;Note=The RefSeq protein has 4 substitutions compared to this genomic sequence;exception=annotated by transcript or proteomic data;gbkey=CDS;gene=CLEC18C;product=C-type lectin domain family 18 member A precursor;protein_id=NP_001129686.1
LBLQ01000452.1	BestRefSeq	CDS	27367	27459	.	-	2	ID=cds24;Parent=rna43;Dbxref=GeneID:348174,Genbank:NP_001129686.1,GeneID:283971,HGNC:HGNC:28538,MIM:616573;Name=NP_001129686.1;Note=The RefSeq protein has 4 substitutions compared to this genomic sequence;exception=annotated by transcript or proteomic data;gbkey=CDS;gene=CLEC18C;product=C-type lectin domain family 18 member A precursor;protein_id=NP_001129686.1
LBLQ01000452.1	BestRefSeq	CDS	26883	26989	.	-	2	ID=cds24;Parent=rna43;Dbxref=GeneID:348174,Genbank:NP_001129686.1,GeneID:283971,HGNC:HGNC:28538,MIM:616573;Name=NP_001129686.1;Note=The RefSeq protein has 4 substitutions compared to this genomic sequence;exception=annotated by transcript or proteomic data;gbkey=CDS;gene=CLEC18C;product=C-type lectin domain family 18 member A precursor;protein_id=NP_001129686.1
LBLQ01000452.1	BestRefSeq	CDS	26119	26248	.	-	0	ID=cds24;Parent=rna43;Dbxref=GeneID:348174,Genbank:NP_001129686.1,GeneID:283971,HGNC:HGNC:28538,MIM:616573;Name=NP_001129686.1;Note=The RefSeq protein has 4 substitutions compared to this genomic sequence;exception=annotated by transcript or proteomic data;gbkey=CDS;gene=CLEC18C;product=C-type lectin domain family 18 member A precursor;protein_id=NP_001129686.1
LBLQ01000452.1	BestRefSeq	CDS	25750	25846	.	-	2	ID=cds24;Parent=rna43;Dbxref=GeneID:348174,Genbank:NP_001129686.1,GeneID:283971,HGNC:HGNC:28538,MIM:616573;Name=NP_001129686.1;Note=The RefSeq protein has 4 substitutions compared to this genomic sequence;exception=annotated by transcript or proteomic data;gbkey=CDS;gene=CLEC18C;product=C-type lectin domain family 18 member A precursor;protein_id=NP_001129686.1
LBLQ01000452.1	BestRefSeq	CDS	24765	24856	.	-	1	ID=cds24;Parent=rna43;Dbxref=GeneID:348174,Genbank:NP_001129686.1,GeneID:283971,HGNC:HGNC:28538,MIM:616573;Name=NP_001129686.1;Note=The RefSeq protein has 4 substitutions compared to this genomic sequence;exception=annotated by transcript or proteomic data;gbkey=CDS;gene=CLEC18C;product=C-type lectin domain family 18 member A precursor;protein_id=NP_001129686.1
LBLQ01000452.1	BestRefSeq	CDS	24221	24258	.	-	2	ID=cds24;Parent=rna43;Dbxref=GeneID:348174,Genbank:NP_001129686.1,GeneID:283971,HGNC:HGNC:28538,MIM:616573;Name=NP_001129686.1;Note=The RefSeq protein has 4 substitutions compared to this genomic sequence;exception=annotated by transcript or proteomic data;gbkey=CDS;gene=CLEC18C;product=C-type lectin domain family 18 member A precursor;protein_id=NP_001129686.1
LBLQ01000452.1	BestRefSeq	CDS	36355	36478	.	-	0	ID=cds25;Parent=rna43;Dbxref=GeneID:283971,Genbank:NP_775890.2,HGNC:HGNC:28538,MIM:616573;Name=NP_775890.2;Note=The RefSeq protein has 3 substitutions compared to this genomic sequence;exception=annotated by transcript or proteomic data;gbkey=CDS;gene=CLEC18C;product=C-type lectin domain family 18 member C precursor;protein_id=NP_775890.2
LBLQ01000452.1	BestRefSeq	CDS	35717	35808	.	-	2	ID=cds25;Parent=rna43;Dbxref=GeneID:283971,Genbank:NP_775890.2,HGNC:HGNC:28538,MIM:616573;Name=NP_775890.2;Note=The RefSeq protein has 3 substitutions compared to this genomic sequence;exception=annotated by transcript or proteomic data;gbkey=CDS;gene=CLEC18C;product=C-type lectin domain family 18 member C precursor;protein_id=NP_775890.2
LBLQ01000452.1	BestRefSeq	CDS	33266	33505	.	-	0	ID=cds25;Parent=rna43;Dbxref=GeneID:283971,Genbank:NP_775890.2,HGNC:HGNC:28538,MIM:616573;Name=NP_775890.2;Note=The RefSeq protein has 3 substitutions compared to this genomic sequence;exception=annotated by transcript or proteomic data;gbkey=CDS;gene=CLEC18C;product=C-type lectin domain family 18 member C precursor;protein_id=NP_775890.2
LBLQ01000452.1	BestRefSeq	CDS	28793	28890	.	-	0	ID=cds25;Parent=rna43;Dbxref=GeneID:283971,Genbank:NP_775890.2,HGNC:HGNC:28538,MIM:616573;Name=NP_775890.2;Note=The RefSeq protein has 3 substitutions compared to this genomic sequence;exception=annotated by transcript or proteomic data;gbkey=CDS;gene=CLEC18C;product=C-type lectin domain family 18 member C precursor;protein_id=NP_775890.2
LBLQ01000452.1	BestRefSeq	CDS	28251	28372	.	-	1	ID=cds25;Parent=rna43;Dbxref=GeneID:283971,Genbank:NP_775890.2,HGNC:HGNC:28538,MIM:616573;Name=NP_775890.2;Note=The RefSeq protein has 3 substitutions compared to this genomic sequence;exception=annotated by transcript or proteomic data;gbkey=CDS;gene=CLEC18C;product=C-type lectin domain family 18 member C precursor;protein_id=NP_775890.2
LBLQ01000452.1	BestRefSeq	CDS	27986	28093	.	-	2	ID=cds25;Parent=rna43;Dbxref=GeneID:283971,Genbank:NP_775890.2,HGNC:HGNC:28538,MIM:616573;Name=NP_775890.2;Note=The RefSeq protein has 3 substitutions compared to this genomic sequence;exception=annotated by transcript or proteomic data;gbkey=CDS;gene=CLEC18C;product=C-type lectin domain family 18 member C precursor;protein_id=NP_775890.2
LBLQ01000452.1	BestRefSeq	CDS	27367	27459	.	-	2	ID=cds25;Parent=rna43;Dbxref=GeneID:283971,Genbank:NP_775890.2,HGNC:HGNC:28538,MIM:616573;Name=NP_775890.2;Note=The RefSeq protein has 3 substitutions compared to this genomic sequence;exception=annotated by transcript or proteomic data;gbkey=CDS;gene=CLEC18C;product=C-type lectin domain family 18 member C precursor;protein_id=NP_775890.2
LBLQ01000452.1	BestRefSeq	CDS	26883	26989	.	-	2	ID=cds25;Parent=rna43;Dbxref=GeneID:283971,Genbank:NP_775890.2,HGNC:HGNC:28538,MIM:616573;Name=NP_775890.2;Note=The RefSeq protein has 3 substitutions compared to this genomic sequence;exception=annotated by transcript or proteomic data;gbkey=CDS;gene=CLEC18C;product=C-type lectin domain family 18 member C precursor;protein_id=NP_775890.2
LBLQ01000452.1	BestRefSeq	CDS	26119	26248	.	-	0	ID=cds25;Parent=rna43;Dbxref=GeneID:283971,Genbank:NP_775890.2,HGNC:HGNC:28538,MIM:616573;Name=NP_775890.2;Note=The RefSeq protein has 3 substitutions compared to this genomic sequence;exception=annotated by transcript or proteomic data;gbkey=CDS;gene=CLEC18C;product=C-type lectin domain family 18 member C precursor;protein_id=NP_775890.2
LBLQ01000452.1	BestRefSeq	CDS	25750	25846	.	-	2	ID=cds25;Parent=rna43;Dbxref=GeneID:283971,Genbank:NP_775890.2,HGNC:HGNC:28538,MIM:616573;Name=NP_775890.2;Note=The RefSeq protein has 3 substitutions compared to this genomic sequence;exception=annotated by transcript or proteomic data;gbkey=CDS;gene=CLEC18C;product=C-type lectin domain family 18 member C precursor;protein_id=NP_775890.2
LBLQ01000452.1	BestRefSeq	CDS	24765	24856	.	-	1	ID=cds25;Parent=rna43;Dbxref=GeneID:283971,Genbank:NP_775890.2,HGNC:HGNC:28538,MIM:616573;Name=NP_775890.2;Note=The RefSeq protein has 3 substitutions compared to this genomic sequence;exception=annotated by transcript or proteomic data;gbkey=CDS;gene=CLEC18C;product=C-type lectin domain family 18 member C precursor;protein_id=NP_775890.2
LBLQ01000452.1	BestRefSeq	CDS	24221	24258	.	-	2	ID=cds25;Parent=rna43;Dbxref=GeneID:283971,Genbank:NP_775890.2,HGNC:HGNC:28538,MIM:616573;Name=NP_775890.2;Note=The RefSeq protein has 3 substitutions compared to this genomic sequence;exception=annotated by transcript or proteomic data;gbkey=CDS;gene=CLEC18C;product=C-type lectin domain family 18 member C precursor;protein_id=NP_775890.2
###
LBLQ01000452.1	BestRefSeq	gene	23485	37139	.	-	.	ID=gene40;Dbxref=GeneID:348174,HGNC:HGNC:30388,MIM:616571;Name=CLEC18A;description=C-type lectin domain family 18%2C member A;gbkey=Gene;gene=CLEC18A;gene_synonym=MRCL,MRCL1,MRLP2
LBLQ01000452.1	BestRefSeq	mRNA	23485	36943	.	-	.	ID=rna44;Parent=gene40;Dbxref=GeneID:348174,Genbank:NM_182619.3,HGNC:HGNC:30388,MIM:616571;Name=gi|403420573;Note=The RefSeq transcript has 12 substitutions%2C 2 non-frameshifting indels compared to this genomic sequence;exception=annotated by transcript or proteomic data;gbkey=mRNA;gene=CLEC18A;product=C-type lectin domain family 18%2C member A%2C transcript variant 1;transcript_id=gi|403420573
LBLQ01000452.1	BestRefSeq	exon	36806	36943	.	-	.	ID=id448;Parent=rna44;Dbxref=GeneID:348174,Genbank:NM_182619.3,HGNC:HGNC:30388,MIM:616571;Note=The RefSeq transcript has 12 substitutions%2C 2 non-frameshifting indels compared to this genomic sequence;exception=annotated by transcript or proteomic data;gbkey=mRNA;gene=CLEC18A;product=C-type lectin domain family 18%2C member A%2C transcript variant 1;transcript_id=gi|403420573
LBLQ01000452.1	BestRefSeq	exon	36355	36584	.	-	.	ID=id449;Parent=rna44;Dbxref=GeneID:348174,Genbank:NM_182619.3,HGNC:HGNC:30388,MIM:616571;Note=The RefSeq transcript has 12 substitutions%2C 2 non-frameshifting indels compared to this genomic sequence;exception=annotated by transcript or proteomic data;gbkey=mRNA;gene=CLEC18A;product=C-type lectin domain family 18%2C member A%2C transcript variant 1;transcript_id=gi|403420573
LBLQ01000452.1	BestRefSeq	exon	35717	35808	.	-	.	ID=id450;Parent=rna44;Dbxref=GeneID:348174,Genbank:NM_182619.3,HGNC:HGNC:30388,MIM:616571;Note=The RefSeq transcript has 12 substitutions%2C 2 non-frameshifting indels compared to this genomic sequence;exception=annotated by transcript or proteomic data;gbkey=mRNA;gene=CLEC18A;product=C-type lectin domain family 18%2C member A%2C transcript variant 1;transcript_id=gi|403420573
LBLQ01000452.1	BestRefSeq	exon	33266	33505	.	-	.	ID=id451;Parent=rna44;Dbxref=GeneID:348174,Genbank:NM_182619.3,HGNC:HGNC:30388,MIM:616571;Note=The RefSeq transcript has 12 substitutions%2C 2 non-frameshifting indels compared to this genomic sequence;exception=annotated by transcript or proteomic data;gbkey=mRNA;gene=CLEC18A;product=C-type lectin domain family 18%2C member A%2C transcript variant 1;transcript_id=gi|403420573
LBLQ01000452.1	BestRefSeq	exon	28793	28890	.	-	.	ID=id452;Parent=rna44;Dbxref=GeneID:348174,Genbank:NM_182619.3,HGNC:HGNC:30388,MIM:616571;Note=The RefSeq transcript has 12 substitutions%2C 2 non-frameshifting indels compared to this genomic sequence;exception=annotated by transcript or proteomic data;gbkey=mRNA;gene=CLEC18A;product=C-type lectin domain family 18%2C member A%2C transcript variant 1;transcript_id=gi|403420573
LBLQ01000452.1	BestRefSeq	exon	28251	28372	.	-	.	ID=id453;Parent=rna44;Dbxref=GeneID:348174,Genbank:NM_182619.3,HGNC:HGNC:30388,MIM:616571;Note=The RefSeq transcript has 12 substitutions%2C 2 non-frameshifting indels compared to this genomic sequence;exception=annotated by transcript or proteomic data;gbkey=mRNA;gene=CLEC18A;product=C-type lectin domain family 18%2C member A%2C transcript variant 1;transcript_id=gi|403420573
LBLQ01000452.1	BestRefSeq	exon	27986	28093	.	-	.	ID=id454;Parent=rna44;Dbxref=GeneID:348174,Genbank:NM_182619.3,HGNC:HGNC:30388,MIM:616571;Note=The RefSeq transcript has 12 substitutions%2C 2 non-frameshifting indels compared to this genomic sequence;exception=annotated by transcript or proteomic data;gbkey=mRNA;gene=CLEC18A;product=C-type lectin domain family 18%2C member A%2C transcript variant 1;transcript_id=gi|403420573
LBLQ01000452.1	BestRefSeq	exon	27367	27459	.	-	.	ID=id455;Parent=rna44;Dbxref=GeneID:348174,Genbank:NM_182619.3,HGNC:HGNC:30388,MIM:616571;Note=The RefSeq transcript has 12 substitutions%2C 2 non-frameshifting indels compared to this genomic sequence;exception=annotated by transcript or proteomic data;gbkey=mRNA;gene=CLEC18A;product=C-type lectin domain family 18%2C member A%2C transcript variant 1;transcript_id=gi|403420573
LBLQ01000452.1	BestRefSeq	exon	26883	26989	.	-	.	ID=id456;Parent=rna44;Dbxref=GeneID:348174,Genbank:NM_182619.3,HGNC:HGNC:30388,MIM:616571;Note=The RefSeq transcript has 12 substitutions%2C 2 non-frameshifting indels compared to this genomic sequence;exception=annotated by transcript or proteomic data;gbkey=mRNA;gene=CLEC18A;product=C-type lectin domain family 18%2C member A%2C transcript variant 1;transcript_id=gi|403420573
LBLQ01000452.1	BestRefSeq	exon	26119	26248	.	-	.	ID=id457;Parent=rna44;Dbxref=GeneID:348174,Genbank:NM_182619.3,HGNC:HGNC:30388,MIM:616571;Note=The RefSeq transcript has 12 substitutions%2C 2 non-frameshifting indels compared to this genomic sequence;exception=annotated by transcript or proteomic data;gbkey=mRNA;gene=CLEC18A;product=C-type lectin domain family 18%2C member A%2C transcript variant 1;transcript_id=gi|403420573
LBLQ01000452.1	BestRefSeq	exon	25750	25846	.	-	.	ID=id458;Parent=rna44;Dbxref=GeneID:348174,Genbank:NM_182619.3,HGNC:HGNC:30388,MIM:616571;Note=The RefSeq transcript has 12 substitutions%2C 2 non-frameshifting indels compared to this genomic sequence;exception=annotated by transcript or proteomic data;gbkey=mRNA;gene=CLEC18A;product=C-type lectin domain family 18%2C member A%2C transcript variant 1;transcript_id=gi|403420573
LBLQ01000452.1	BestRefSeq	exon	24765	24856	.	-	.	ID=id459;Parent=rna44;Dbxref=GeneID:348174,Genbank:NM_182619.3,HGNC:HGNC:30388,MIM:616571;Note=The RefSeq transcript has 12 substitutions%2C 2 non-frameshifting indels compared to this genomic sequence;exception=annotated by transcript or proteomic data;gbkey=mRNA;gene=CLEC18A;product=C-type lectin domain family 18%2C member A%2C transcript variant 1;transcript_id=gi|403420573
LBLQ01000452.1	BestRefSeq	exon	23485	24258	.	-	.	ID=id460;Parent=rna44;Dbxref=GeneID:348174,Genbank:NM_182619.3,HGNC:HGNC:30388,MIM:616571;Note=The RefSeq transcript has 12 substitutions%2C 2 non-frameshifting indels compared to this genomic sequence;exception=annotated by transcript or proteomic data;gbkey=mRNA;gene=CLEC18A;product=C-type lectin domain family 18%2C member A%2C transcript variant 1;transcript_id=gi|403420573
LBLQ01000452.1	BestRefSeq	gene	23846	36584	.	-	.	ID=gene41;Dbxref=GeneID:283971,HGNC:HGNC:28538,MIM:616573;Name=CLEC18C;description=C-type lectin domain family 18%2C member C;gbkey=Gene;gene=CLEC18C;gene_synonym=MRCL,MRCL3
LBLQ01000452.1	BestRefSeq	mRNA	23846	36584	.	-	.	ID=rna45;Parent=gene41;Dbxref=GeneID:283971,Genbank:NM_173619.3,HGNC:HGNC:28538,MIM:616573;Name=gi|756761741;Note=The RefSeq transcript has 8 substitutions compared to this genomic sequence;exception=annotated by transcript or proteomic data;gbkey=mRNA;gene=CLEC18C;product=C-type lectin domain family 18%2C member C;transcript_id=gi|756761741
LBLQ01000452.1	BestRefSeq	exon	36355	36584	.	-	.	ID=id461;Parent=rna45;Dbxref=GeneID:283971,Genbank:NM_173619.3,HGNC:HGNC:28538,MIM:616573;Note=The RefSeq transcript has 8 substitutions compared to this genomic sequence;exception=annotated by transcript or proteomic data;gbkey=mRNA;gene=CLEC18C;product=C-type lectin domain family 18%2C member C;transcript_id=gi|756761741
LBLQ01000452.1	BestRefSeq	exon	35717	35808	.	-	.	ID=id462;Parent=rna45;Dbxref=GeneID:283971,Genbank:NM_173619.3,HGNC:HGNC:28538,MIM:616573;Note=The RefSeq transcript has 8 substitutions compared to this genomic sequence;exception=annotated by transcript or proteomic data;gbkey=mRNA;gene=CLEC18C;product=C-type lectin domain family 18%2C member C;transcript_id=gi|756761741
LBLQ01000452.1	BestRefSeq	exon	33266	33505	.	-	.	ID=id463;Parent=rna45;Dbxref=GeneID:283971,Genbank:NM_173619.3,HGNC:HGNC:28538,MIM:616573;Note=The RefSeq transcript has 8 substitutions compared to this genomic sequence;exception=annotated by transcript or proteomic data;gbkey=mRNA;gene=CLEC18C;product=C-type lectin domain family 18%2C member C;transcript_id=gi|756761741
LBLQ01000452.1	BestRefSeq	exon	28793	28890	.	-	.	ID=id464;Parent=rna45;Dbxref=GeneID:283971,Genbank:NM_173619.3,HGNC:HGNC:28538,MIM:616573;Note=The RefSeq transcript has 8 substitutions compared to this genomic sequence;exception=annotated by transcript or proteomic data;gbkey=mRNA;gene=CLEC18C;product=C-type lectin domain family 18%2C member C;transcript_id=gi|756761741
LBLQ01000452.1	BestRefSeq	exon	28251	28372	.	-	.	ID=id465;Parent=rna45;Dbxref=GeneID:283971,Genbank:NM_173619.3,HGNC:HGNC:28538,MIM:616573;Note=The RefSeq transcript has 8 substitutions compared to this genomic sequence;exception=annotated by transcript or proteomic data;gbkey=mRNA;gene=CLEC18C;product=C-type lectin domain family 18%2C member C;transcript_id=gi|756761741
LBLQ01000452.1	BestRefSeq	exon	27986	28093	.	-	.	ID=id466;Parent=rna45;Dbxref=GeneID:283971,Genbank:NM_173619.3,HGNC:HGNC:28538,MIM:616573;Note=The RefSeq transcript has 8 substitutions compared to this genomic sequence;exception=annotated by transcript or proteomic data;gbkey=mRNA;gene=CLEC18C;product=C-type lectin domain family 18%2C member C;transcript_id=gi|756761741
LBLQ01000452.1	BestRefSeq	exon	27367	27459	.	-	.	ID=id467;Parent=rna45;Dbxref=GeneID:283971,Genbank:NM_173619.3,HGNC:HGNC:28538,MIM:616573;Note=The RefSeq transcript has 8 substitutions compared to this genomic sequence;exception=annotated by transcript or proteomic data;gbkey=mRNA;gene=CLEC18C;product=C-type lectin domain family 18%2C member C;transcript_id=gi|756761741
LBLQ01000452.1	BestRefSeq	exon	26883	26989	.	-	.	ID=id468;Parent=rna45;Dbxref=GeneID:283971,Genbank:NM_173619.3,HGNC:HGNC:28538,MIM:616573;Note=The RefSeq transcript has 8 substitutions compared to this genomic sequence;exception=annotated by transcript or proteomic data;gbkey=mRNA;gene=CLEC18C;product=C-type lectin domain family 18%2C member C;transcript_id=gi|756761741
LBLQ01000452.1	BestRefSeq	exon	26119	26248	.	-	.	ID=id469;Parent=rna45;Dbxref=GeneID:283971,Genbank:NM_173619.3,HGNC:HGNC:28538,MIM:616573;Note=The RefSeq transcript has 8 substitutions compared to this genomic sequence;exception=annotated by transcript or proteomic data;gbkey=mRNA;gene=CLEC18C;product=C-type lectin domain family 18%2C member C;transcript_id=gi|756761741
LBLQ01000452.1	BestRefSeq	exon	25750	25846	.	-	.	ID=id470;Parent=rna45;Dbxref=GeneID:283971,Genbank:NM_173619.3,HGNC:HGNC:28538,MIM:616573;Note=The RefSeq transcript has 8 substitutions compared to this genomic sequence;exception=annotated by transcript or proteomic data;gbkey=mRNA;gene=CLEC18C;product=C-type lectin domain family 18%2C member C;transcript_id=gi|756761741
LBLQ01000452.1	BestRefSeq	exon	24765	24856	.	-	.	ID=id471;Parent=rna45;Dbxref=GeneID:283971,Genbank:NM_173619.3,HGNC:HGNC:28538,MIM:616573;Note=The RefSeq transcript has 8 substitutions compared to this genomic sequence;exception=annotated by transcript or proteomic data;gbkey=mRNA;gene=CLEC18C;product=C-type lectin domain family 18%2C member C;transcript_id=gi|756761741
LBLQ01000452.1	BestRefSeq	exon	23846	24258	.	-	.	ID=id472;Parent=rna45;Dbxref=GeneID:283971,Genbank:NM_173619.3,HGNC:HGNC:28538,MIM:616573;Note=The RefSeq transcript has 8 substitutions compared to this genomic sequence;exception=annotated by transcript or proteomic data;gbkey=mRNA;gene=CLEC18C;product=C-type lectin domain family 18%2C member C;transcript_id=gi|756761741
LBLQ01000452.1	BestRefSeq	CDS	36355	36478	.	-	0	ID=cds26;Parent=rna45;Dbxref=GeneID:348174,Genbank:NP_872425.2,GeneID:283971,HGNC:HGNC:28538,MIM:616573;Name=NP_872425.2;Note=The RefSeq protein has 4 substitutions compared to this genomic sequence;exception=annotated by transcript or proteomic data;gbkey=CDS;gene=CLEC18C;product=C-type lectin domain family 18 member A precursor;protein_id=NP_872425.2
LBLQ01000452.1	BestRefSeq	CDS	35717	35808	.	-	2	ID=cds26;Parent=rna45;Dbxref=GeneID:348174,Genbank:NP_872425.2,GeneID:283971,HGNC:HGNC:28538,MIM:616573;Name=NP_872425.2;Note=The RefSeq protein has 4 substitutions compared to this genomic sequence;exception=annotated by transcript or proteomic data;gbkey=CDS;gene=CLEC18C;product=C-type lectin domain family 18 member A precursor;protein_id=NP_872425.2
LBLQ01000452.1	BestRefSeq	CDS	33266	33505	.	-	0	ID=cds26;Parent=rna45;Dbxref=GeneID:348174,Genbank:NP_872425.2,GeneID:283971,HGNC:HGNC:28538,MIM:616573;Name=NP_872425.2;Note=The RefSeq protein has 4 substitutions compared to this genomic sequence;exception=annotated by transcript or proteomic data;gbkey=CDS;gene=CLEC18C;product=C-type lectin domain family 18 member A precursor;protein_id=NP_872425.2
LBLQ01000452.1	BestRefSeq	CDS	28793	28890	.	-	0	ID=cds26;Parent=rna45;Dbxref=GeneID:348174,Genbank:NP_872425.2,GeneID:283971,HGNC:HGNC:28538,MIM:616573;Name=NP_872425.2;Note=The RefSeq protein has 4 substitutions compared to this genomic sequence;exception=annotated by transcript or proteomic data;gbkey=CDS;gene=CLEC18C;product=C-type lectin domain family 18 member A precursor;protein_id=NP_872425.2
LBLQ01000452.1	BestRefSeq	CDS	28251	28372	.	-	1	ID=cds26;Parent=rna45;Dbxref=GeneID:348174,Genbank:NP_872425.2,GeneID:283971,HGNC:HGNC:28538,MIM:616573;Name=NP_872425.2;Note=The RefSeq protein has 4 substitutions compared to this genomic sequence;exception=annotated by transcript or proteomic data;gbkey=CDS;gene=CLEC18C;product=C-type lectin domain family 18 member A precursor;protein_id=NP_872425.2
LBLQ01000452.1	BestRefSeq	CDS	27986	28093	.	-	2	ID=cds26;Parent=rna45;Dbxref=GeneID:348174,Genbank:NP_872425.2,GeneID:283971,HGNC:HGNC:28538,MIM:616573;Name=NP_872425.2;Note=The RefSeq protein has 4 substitutions compared to this genomic sequence;exception=annotated by transcript or proteomic data;gbkey=CDS;gene=CLEC18C;product=C-type lectin domain family 18 member A precursor;protein_id=NP_872425.2
LBLQ01000452.1	BestRefSeq	CDS	27367	27459	.	-	2	ID=cds26;Parent=rna45;Dbxref=GeneID:348174,Genbank:NP_872425.2,GeneID:283971,HGNC:HGNC:28538,MIM:616573;Name=NP_872425.2;Note=The RefSeq protein has 4 substitutions compared to this genomic sequence;exception=annotated by transcript or proteomic data;gbkey=CDS;gene=CLEC18C;product=C-type lectin domain family 18 member A precursor;protein_id=NP_872425.2
LBLQ01000452.1	BestRefSeq	CDS	26883	26989	.	-	2	ID=cds26;Parent=rna45;Dbxref=GeneID:348174,Genbank:NP_872425.2,GeneID:283971,HGNC:HGNC:28538,MIM:616573;Name=NP_872425.2;Note=The RefSeq protein has 4 substitutions compared to this genomic sequence;exception=annotated by transcript or proteomic data;gbkey=CDS;gene=CLEC18C;product=C-type lectin domain family 18 member A precursor;protein_id=NP_872425.2
LBLQ01000452.1	BestRefSeq	CDS	26119	26248	.	-	0	ID=cds26;Parent=rna45;Dbxref=GeneID:348174,Genbank:NP_872425.2,GeneID:283971,HGNC:HGNC:28538,MIM:616573;Name=NP_872425.2;Note=The RefSeq protein has 4 substitutions compared to this genomic sequence;exception=annotated by transcript or proteomic data;gbkey=CDS;gene=CLEC18C;product=C-type lectin domain family 18 member A precursor;protein_id=NP_872425.2
LBLQ01000452.1	BestRefSeq	CDS	25750	25846	.	-	2	ID=cds26;Parent=rna45;Dbxref=GeneID:348174,Genbank:NP_872425.2,GeneID:283971,HGNC:HGNC:28538,MIM:616573;Name=NP_872425.2;Note=The RefSeq protein has 4 substitutions compared to this genomic sequence;exception=annotated by transcript or proteomic data;gbkey=CDS;gene=CLEC18C;product=C-type lectin domain family 18 member A precursor;protein_id=NP_872425.2
LBLQ01000452.1	BestRefSeq	CDS	24765	24856	.	-	1	ID=cds26;Parent=rna45;Dbxref=GeneID:348174,Genbank:NP_872425.2,GeneID:283971,HGNC:HGNC:28538,MIM:616573;Name=NP_872425.2;Note=The RefSeq protein has 4 substitutions compared to this genomic sequence;exception=annotated by transcript or proteomic data;gbkey=CDS;gene=CLEC18C;product=C-type lectin domain family 18 member A precursor;protein_id=NP_872425.2
LBLQ01000452.1	BestRefSeq	CDS	24221	24258	.	-	2	ID=cds26;Parent=rna45;Dbxref=GeneID:348174,Genbank:NP_872425.2,GeneID:283971,HGNC:HGNC:28538,MIM:616573;Name=NP_872425.2;Note=The RefSeq protein has 4 substitutions compared to this genomic sequence;exception=annotated by transcript or proteomic data;gbkey=CDS;gene=CLEC18C;product=C-type lectin domain family 18 member A precursor;protein_id=NP_872425.2
LBLQ01000452.1	BestRefSeq	CDS	36355	36478	.	-	0	ID=cds27;Parent=rna45;Dbxref=GeneID:283971,Genbank:NP_775890.2,HGNC:HGNC:28538,MIM:616573;Name=NP_775890.2;Note=The RefSeq protein has 3 substitutions compared to this genomic sequence;exception=annotated by transcript or proteomic data;gbkey=CDS;gene=CLEC18C;product=C-type lectin domain family 18 member C precursor;protein_id=NP_775890.2
LBLQ01000452.1	BestRefSeq	CDS	35717	35808	.	-	2	ID=cds27;Parent=rna45;Dbxref=GeneID:283971,Genbank:NP_775890.2,HGNC:HGNC:28538,MIM:616573;Name=NP_775890.2;Note=The RefSeq protein has 3 substitutions compared to this genomic sequence;exception=annotated by transcript or proteomic data;gbkey=CDS;gene=CLEC18C;product=C-type lectin domain family 18 member C precursor;protein_id=NP_775890.2
LBLQ01000452.1	BestRefSeq	CDS	33266	33505	.	-	0	ID=cds27;Parent=rna45;Dbxref=GeneID:283971,Genbank:NP_775890.2,HGNC:HGNC:28538,MIM:616573;Name=NP_775890.2;Note=The RefSeq protein has 3 substitutions compared to this genomic sequence;exception=annotated by transcript or proteomic data;gbkey=CDS;gene=CLEC18C;product=C-type lectin domain family 18 member C precursor;protein_id=NP_775890.2
LBLQ01000452.1	BestRefSeq	CDS	28793	28890	.	-	0	ID=cds27;Parent=rna45;Dbxref=GeneID:283971,Genbank:NP_775890.2,HGNC:HGNC:28538,MIM:616573;Name=NP_775890.2;Note=The RefSeq protein has 3 substitutions compared to this genomic sequence;exception=annotated by transcript or proteomic data;gbkey=CDS;gene=CLEC18C;product=C-type lectin domain family 18 member C precursor;protein_id=NP_775890.2
LBLQ01000452.1	BestRefSeq	CDS	28251	28372	.	-	1	ID=cds27;Parent=rna45;Dbxref=GeneID:283971,Genbank:NP_775890.2,HGNC:HGNC:28538,MIM:616573;Name=NP_775890.2;Note=The RefSeq protein has 3 substitutions compared to this genomic sequence;exception=annotated by transcript or proteomic data;gbkey=CDS;gene=CLEC18C;product=C-type lectin domain family 18 member C precursor;protein_id=NP_775890.2
LBLQ01000452.1	BestRefSeq	CDS	27986	28093	.	-	2	ID=cds27;Parent=rna45;Dbxref=GeneID:283971,Genbank:NP_775890.2,HGNC:HGNC:28538,MIM:616573;Name=NP_775890.2;Note=The RefSeq protein has 3 substitutions compared to this genomic sequence;exception=annotated by transcript or proteomic data;gbkey=CDS;gene=CLEC18C;product=C-type lectin domain family 18 member C precursor;protein_id=NP_775890.2
LBLQ01000452.1	BestRefSeq	CDS	27367	27459	.	-	2	ID=cds27;Parent=rna45;Dbxref=GeneID:283971,Genbank:NP_775890.2,HGNC:HGNC:28538,MIM:616573;Name=NP_775890.2;Note=The RefSeq protein has 3 substitutions compared to this genomic sequence;exception=annotated by transcript or proteomic data;gbkey=CDS;gene=CLEC18C;product=C-type lectin domain family 18 member C precursor;protein_id=NP_775890.2
LBLQ01000452.1	BestRefSeq	CDS	26883	26989	.	-	2	ID=cds27;Parent=rna45;Dbxref=GeneID:283971,Genbank:NP_775890.2,HGNC:HGNC:28538,MIM:616573;Name=NP_775890.2;Note=The RefSeq protein has 3 substitutions compared to this genomic sequence;exception=annotated by transcript or proteomic data;gbkey=CDS;gene=CLEC18C;product=C-type lectin domain family 18 member C precursor;protein_id=NP_775890.2
LBLQ01000452.1	BestRefSeq	CDS	26119	26248	.	-	0	ID=cds27;Parent=rna45;Dbxref=GeneID:283971,Genbank:NP_775890.2,HGNC:HGNC:28538,MIM:616573;Name=NP_775890.2;Note=The RefSeq protein has 3 substitutions compared to this genomic sequence;exception=annotated by transcript or proteomic data;gbkey=CDS;gene=CLEC18C;product=C-type lectin domain family 18 member C precursor;protein_id=NP_775890.2
LBLQ01000452.1	BestRefSeq	CDS	25750	25846	.	-	2	ID=cds27;Parent=rna45;Dbxref=GeneID:283971,Genbank:NP_775890.2,HGNC:HGNC:28538,MIM:616573;Name=NP_775890.2;Note=The RefSeq protein has 3 substitutions compared to this genomic sequence;exception=annotated by transcript or proteomic data;gbkey=CDS;gene=CLEC18C;product=C-type lectin domain family 18 member C precursor;protein_id=NP_775890.2
LBLQ01000452.1	BestRefSeq	CDS	24765	24856	.	-	1	ID=cds27;Parent=rna45;Dbxref=GeneID:283971,Genbank:NP_775890.2,HGNC:HGNC:28538,MIM:616573;Name=NP_775890.2;Note=The RefSeq protein has 3 substitutions compared to this genomic sequence;exception=annotated by transcript or proteomic data;gbkey=CDS;gene=CLEC18C;product=C-type lectin domain family 18 member C precursor;protein_id=NP_775890.2
LBLQ01000452.1	BestRefSeq	CDS	24221	24258	.	-	2	ID=cds27;Parent=rna45;Dbxref=GeneID:283971,Genbank:NP_775890.2,HGNC:HGNC:28538,MIM:616573;Name=NP_775890.2;Note=The RefSeq protein has 3 substitutions compared to this genomic sequence;exception=annotated by transcript or proteomic data;gbkey=CDS;gene=CLEC18C;product=C-type lectin domain family 18 member C precursor;protein_id=NP_775890.2
###
LBLQ01000452.1	BestRefSeq	gene	23485	37139	.	-	.	ID=gene42;Dbxref=GeneID:348174,HGNC:HGNC:30388,MIM:616571;Name=CLEC18A;description=C-type lectin domain family 18%2C member A;gbkey=Gene;gene=CLEC18A;gene_synonym=MRCL,MRCL1,MRLP2
LBLQ01000452.1	BestRefSeq	mRNA	23485	36859	.	-	.	ID=rna46;Parent=gene42;Dbxref=GeneID:348174,Genbank:NM_001271197.1,HGNC:HGNC:30388,MIM:616571;Name=gi|403420574;Note=The RefSeq transcript has 12 substitutions compared to this genomic sequence;exception=annotated by transcript or proteomic data;gbkey=mRNA;gene=CLEC18A;product=C-type lectin domain family 18%2C member A%2C transcript variant 3;transcript_id=gi|403420574
LBLQ01000452.1	BestRefSeq	exon	36748	36859	.	-	.	ID=id473;Parent=rna46;Dbxref=GeneID:348174,Genbank:NM_001271197.1,HGNC:HGNC:30388,MIM:616571;Note=The RefSeq transcript has 12 substitutions compared to this genomic sequence;exception=annotated by transcript or proteomic data;gbkey=mRNA;gene=CLEC18A;product=C-type lectin domain family 18%2C member A%2C transcript variant 3;transcript_id=gi|403420574
LBLQ01000452.1	BestRefSeq	exon	36355	36584	.	-	.	ID=id474;Parent=rna46;Dbxref=GeneID:348174,Genbank:NM_001271197.1,HGNC:HGNC:30388,MIM:616571;Note=The RefSeq transcript has 12 substitutions compared to this genomic sequence;exception=annotated by transcript or proteomic data;gbkey=mRNA;gene=CLEC18A;product=C-type lectin domain family 18%2C member A%2C transcript variant 3;transcript_id=gi|403420574
LBLQ01000452.1	BestRefSeq	exon	35717	35808	.	-	.	ID=id475;Parent=rna46;Dbxref=GeneID:348174,Genbank:NM_001271197.1,HGNC:HGNC:30388,MIM:616571;Note=The RefSeq transcript has 12 substitutions compared to this genomic sequence;exception=annotated by transcript or proteomic data;gbkey=mRNA;gene=CLEC18A;product=C-type lectin domain family 18%2C member A%2C transcript variant 3;transcript_id=gi|403420574
LBLQ01000452.1	BestRefSeq	exon	33266	33505	.	-	.	ID=id476;Parent=rna46;Dbxref=GeneID:348174,Genbank:NM_001271197.1,HGNC:HGNC:30388,MIM:616571;Note=The RefSeq transcript has 12 substitutions compared to this genomic sequence;exception=annotated by transcript or proteomic data;gbkey=mRNA;gene=CLEC18A;product=C-type lectin domain family 18%2C member A%2C transcript variant 3;transcript_id=gi|403420574
LBLQ01000452.1	BestRefSeq	exon	28793	28890	.	-	.	ID=id477;Parent=rna46;Dbxref=GeneID:348174,Genbank:NM_001271197.1,HGNC:HGNC:30388,MIM:616571;Note=The RefSeq transcript has 12 substitutions compared to this genomic sequence;exception=annotated by transcript or proteomic data;gbkey=mRNA;gene=CLEC18A;product=C-type lectin domain family 18%2C member A%2C transcript variant 3;transcript_id=gi|403420574
LBLQ01000452.1	BestRefSeq	exon	28251	28372	.	-	.	ID=id478;Parent=rna46;Dbxref=GeneID:348174,Genbank:NM_001271197.1,HGNC:HGNC:30388,MIM:616571;Note=The RefSeq transcript has 12 substitutions compared to this genomic sequence;exception=annotated by transcript or proteomic data;gbkey=mRNA;gene=CLEC18A;product=C-type lectin domain family 18%2C member A%2C transcript variant 3;transcript_id=gi|403420574
LBLQ01000452.1	BestRefSeq	exon	27986	28093	.	-	.	ID=id479;Parent=rna46;Dbxref=GeneID:348174,Genbank:NM_001271197.1,HGNC:HGNC:30388,MIM:616571;Note=The RefSeq transcript has 12 substitutions compared to this genomic sequence;exception=annotated by transcript or proteomic data;gbkey=mRNA;gene=CLEC18A;product=C-type lectin domain family 18%2C member A%2C transcript variant 3;transcript_id=gi|403420574
LBLQ01000452.1	BestRefSeq	exon	27367	27459	.	-	.	ID=id480;Parent=rna46;Dbxref=GeneID:348174,Genbank:NM_001271197.1,HGNC:HGNC:30388,MIM:616571;Note=The RefSeq transcript has 12 substitutions compared to this genomic sequence;exception=annotated by transcript or proteomic data;gbkey=mRNA;gene=CLEC18A;product=C-type lectin domain family 18%2C member A%2C transcript variant 3;transcript_id=gi|403420574
LBLQ01000452.1	BestRefSeq	exon	26883	26989	.	-	.	ID=id481;Parent=rna46;Dbxref=GeneID:348174,Genbank:NM_001271197.1,HGNC:HGNC:30388,MIM:616571;Note=The RefSeq transcript has 12 substitutions compared to this genomic sequence;exception=annotated by transcript or proteomic data;gbkey=mRNA;gene=CLEC18A;product=C-type lectin domain family 18%2C member A%2C transcript variant 3;transcript_id=gi|403420574
LBLQ01000452.1	BestRefSeq	exon	26119	26248	.	-	.	ID=id482;Parent=rna46;Dbxref=GeneID:348174,Genbank:NM_001271197.1,HGNC:HGNC:30388,MIM:616571;Note=The RefSeq transcript has 12 substitutions compared to this genomic sequence;exception=annotated by transcript or proteomic data;gbkey=mRNA;gene=CLEC18A;product=C-type lectin domain family 18%2C member A%2C transcript variant 3;transcript_id=gi|403420574
LBLQ01000452.1	BestRefSeq	exon	25750	25846	.	-	.	ID=id483;Parent=rna46;Dbxref=GeneID:348174,Genbank:NM_001271197.1,HGNC:HGNC:30388,MIM:616571;Note=The RefSeq transcript has 12 substitutions compared to this genomic sequence;exception=annotated by transcript or proteomic data;gbkey=mRNA;gene=CLEC18A;product=C-type lectin domain family 18%2C member A%2C transcript variant 3;transcript_id=gi|403420574
LBLQ01000452.1	BestRefSeq	exon	24765	24856	.	-	.	ID=id484;Parent=rna46;Dbxref=GeneID:348174,Genbank:NM_001271197.1,HGNC:HGNC:30388,MIM:616571;Note=The RefSeq transcript has 12 substitutions compared to this genomic sequence;exception=annotated by transcript or proteomic data;gbkey=mRNA;gene=CLEC18A;product=C-type lectin domain family 18%2C member A%2C transcript variant 3;transcript_id=gi|403420574
LBLQ01000452.1	BestRefSeq	exon	23485	24258	.	-	.	ID=id485;Parent=rna46;Dbxref=GeneID:348174,Genbank:NM_001271197.1,HGNC:HGNC:30388,MIM:616571;Note=The RefSeq transcript has 12 substitutions compared to this genomic sequence;exception=annotated by transcript or proteomic data;gbkey=mRNA;gene=CLEC18A;product=C-type lectin domain family 18%2C member A%2C transcript variant 3;transcript_id=gi|403420574
LBLQ01000452.1	BestRefSeq	gene	23846	36584	.	-	.	ID=gene43;Dbxref=GeneID:283971,HGNC:HGNC:28538,MIM:616573;Name=CLEC18C;description=C-type lectin domain family 18%2C member C;gbkey=Gene;gene=CLEC18C;gene_synonym=MRCL,MRCL3
LBLQ01000452.1	BestRefSeq	mRNA	23846	36584	.	-	.	ID=rna47;Parent=gene43;Dbxref=GeneID:283971,Genbank:NM_173619.3,HGNC:HGNC:28538,MIM:616573;Name=gi|756761741;Note=The RefSeq transcript has 8 substitutions compared to this genomic sequence;exception=annotated by transcript or proteomic data;gbkey=mRNA;gene=CLEC18C;product=C-type lectin domain family 18%2C member C;transcript_id=gi|756761741
LBLQ01000452.1	BestRefSeq	exon	36355	36584	.	-	.	ID=id486;Parent=rna47;Dbxref=GeneID:283971,Genbank:NM_173619.3,HGNC:HGNC:28538,MIM:616573;Note=The RefSeq transcript has 8 substitutions compared to this genomic sequence;exception=annotated by transcript or proteomic data;gbkey=mRNA;gene=CLEC18C;product=C-type lectin domain family 18%2C member C;transcript_id=gi|756761741
LBLQ01000452.1	BestRefSeq	exon	35717	35808	.	-	.	ID=id487;Parent=rna47;Dbxref=GeneID:283971,Genbank:NM_173619.3,HGNC:HGNC:28538,MIM:616573;Note=The RefSeq transcript has 8 substitutions compared to this genomic sequence;exception=annotated by transcript or proteomic data;gbkey=mRNA;gene=CLEC18C;product=C-type lectin domain family 18%2C member C;transcript_id=gi|756761741
LBLQ01000452.1	BestRefSeq	exon	33266	33505	.	-	.	ID=id488;Parent=rna47;Dbxref=GeneID:283971,Genbank:NM_173619.3,HGNC:HGNC:28538,MIM:616573;Note=The RefSeq transcript has 8 substitutions compared to this genomic sequence;exception=annotated by transcript or proteomic data;gbkey=mRNA;gene=CLEC18C;product=C-type lectin domain family 18%2C member C;transcript_id=gi|756761741
LBLQ01000452.1	BestRefSeq	exon	28793	28890	.	-	.	ID=id489;Parent=rna47;Dbxref=GeneID:283971,Genbank:NM_173619.3,HGNC:HGNC:28538,MIM:616573;Note=The RefSeq transcript has 8 substitutions compared to this genomic sequence;exception=annotated by transcript or proteomic data;gbkey=mRNA;gene=CLEC18C;product=C-type lectin domain family 18%2C member C;transcript_id=gi|756761741
LBLQ01000452.1	BestRefSeq	exon	28251	28372	.	-	.	ID=id490;Parent=rna47;Dbxref=GeneID:283971,Genbank:NM_173619.3,HGNC:HGNC:28538,MIM:616573;Note=The RefSeq transcript has 8 substitutions compared to this genomic sequence;exception=annotated by transcript or proteomic data;gbkey=mRNA;gene=CLEC18C;product=C-type lectin domain family 18%2C member C;transcript_id=gi|756761741
LBLQ01000452.1	BestRefSeq	exon	27986	28093	.	-	.	ID=id491;Parent=rna47;Dbxref=GeneID:283971,Genbank:NM_173619.3,HGNC:HGNC:28538,MIM:616573;Note=The RefSeq transcript has 8 substitutions compared to this genomic sequence;exception=annotated by transcript or proteomic data;gbkey=mRNA;gene=CLEC18C;product=C-type lectin domain family 18%2C member C;transcript_id=gi|756761741
LBLQ01000452.1	BestRefSeq	exon	27367	27459	.	-	.	ID=id492;Parent=rna47;Dbxref=GeneID:283971,Genbank:NM_173619.3,HGNC:HGNC:28538,MIM:616573;Note=The RefSeq transcript has 8 substitutions compared to this genomic sequence;exception=annotated by transcript or proteomic data;gbkey=mRNA;gene=CLEC18C;product=C-type lectin domain family 18%2C member C;transcript_id=gi|756761741
LBLQ01000452.1	BestRefSeq	exon	26883	26989	.	-	.	ID=id493;Parent=rna47;Dbxref=GeneID:283971,Genbank:NM_173619.3,HGNC:HGNC:28538,MIM:616573;Note=The RefSeq transcript has 8 substitutions compared to this genomic sequence;exception=annotated by transcript or proteomic data;gbkey=mRNA;gene=CLEC18C;product=C-type lectin domain family 18%2C member C;transcript_id=gi|756761741
LBLQ01000452.1	BestRefSeq	exon	26119	26248	.	-	.	ID=id494;Parent=rna47;Dbxref=GeneID:283971,Genbank:NM_173619.3,HGNC:HGNC:28538,MIM:616573;Note=The RefSeq transcript has 8 substitutions compared to this genomic sequence;exception=annotated by transcript or proteomic data;gbkey=mRNA;gene=CLEC18C;product=C-type lectin domain family 18%2C member C;transcript_id=gi|756761741
LBLQ01000452.1	BestRefSeq	exon	25750	25846	.	-	.	ID=id495;Parent=rna47;Dbxref=GeneID:283971,Genbank:NM_173619.3,HGNC:HGNC:28538,MIM:616573;Note=The RefSeq transcript has 8 substitutions compared to this genomic sequence;exception=annotated by transcript or proteomic data;gbkey=mRNA;gene=CLEC18C;product=C-type lectin domain family 18%2C member C;transcript_id=gi|756761741
LBLQ01000452.1	BestRefSeq	exon	24765	24856	.	-	.	ID=id496;Parent=rna47;Dbxref=GeneID:283971,Genbank:NM_173619.3,HGNC:HGNC:28538,MIM:616573;Note=The RefSeq transcript has 8 substitutions compared to this genomic sequence;exception=annotated by transcript or proteomic data;gbkey=mRNA;gene=CLEC18C;product=C-type lectin domain family 18%2C member C;transcript_id=gi|756761741
LBLQ01000452.1	BestRefSeq	exon	23846	24258	.	-	.	ID=id497;Parent=rna47;Dbxref=GeneID:283971,Genbank:NM_173619.3,HGNC:HGNC:28538,MIM:616573;Note=The RefSeq transcript has 8 substitutions compared to this genomic sequence;exception=annotated by transcript or proteomic data;gbkey=mRNA;gene=CLEC18C;product=C-type lectin domain family 18%2C member C;transcript_id=gi|756761741
LBLQ01000452.1	BestRefSeq	CDS	36355	36478	.	-	0	ID=cds28;Parent=rna47;Dbxref=GeneID:348174,Genbank:NP_001258126.1,GeneID:283971,HGNC:HGNC:28538,MIM:616573;Name=NP_001258126.1;Note=The RefSeq protein has 4 substitutions compared to this genomic sequence;exception=annotated by transcript or proteomic data;gbkey=CDS;gene=CLEC18C;product=C-type lectin domain family 18 member A precursor;protein_id=NP_001258126.1
LBLQ01000452.1	BestRefSeq	CDS	35717	35808	.	-	2	ID=cds28;Parent=rna47;Dbxref=GeneID:348174,Genbank:NP_001258126.1,GeneID:283971,HGNC:HGNC:28538,MIM:616573;Name=NP_001258126.1;Note=The RefSeq protein has 4 substitutions compared to this genomic sequence;exception=annotated by transcript or proteomic data;gbkey=CDS;gene=CLEC18C;product=C-type lectin domain family 18 member A precursor;protein_id=NP_001258126.1
LBLQ01000452.1	BestRefSeq	CDS	33266	33505	.	-	0	ID=cds28;Parent=rna47;Dbxref=GeneID:348174,Genbank:NP_001258126.1,GeneID:283971,HGNC:HGNC:28538,MIM:616573;Name=NP_001258126.1;Note=The RefSeq protein has 4 substitutions compared to this genomic sequence;exception=annotated by transcript or proteomic data;gbkey=CDS;gene=CLEC18C;product=C-type lectin domain family 18 member A precursor;protein_id=NP_001258126.1
LBLQ01000452.1	BestRefSeq	CDS	28793	28890	.	-	0	ID=cds28;Parent=rna47;Dbxref=GeneID:348174,Genbank:NP_001258126.1,GeneID:283971,HGNC:HGNC:28538,MIM:616573;Name=NP_001258126.1;Note=The RefSeq protein has 4 substitutions compared to this genomic sequence;exception=annotated by transcript or proteomic data;gbkey=CDS;gene=CLEC18C;product=C-type lectin domain family 18 member A precursor;protein_id=NP_001258126.1
LBLQ01000452.1	BestRefSeq	CDS	28251	28372	.	-	1	ID=cds28;Parent=rna47;Dbxref=GeneID:348174,Genbank:NP_001258126.1,GeneID:283971,HGNC:HGNC:28538,MIM:616573;Name=NP_001258126.1;Note=The RefSeq protein has 4 substitutions compared to this genomic sequence;exception=annotated by transcript or proteomic data;gbkey=CDS;gene=CLEC18C;product=C-type lectin domain family 18 member A precursor;protein_id=NP_001258126.1
LBLQ01000452.1	BestRefSeq	CDS	27986	28093	.	-	2	ID=cds28;Parent=rna47;Dbxref=GeneID:348174,Genbank:NP_001258126.1,GeneID:283971,HGNC:HGNC:28538,MIM:616573;Name=NP_001258126.1;Note=The RefSeq protein has 4 substitutions compared to this genomic sequence;exception=annotated by transcript or proteomic data;gbkey=CDS;gene=CLEC18C;product=C-type lectin domain family 18 member A precursor;protein_id=NP_001258126.1
LBLQ01000452.1	BestRefSeq	CDS	27367	27459	.	-	2	ID=cds28;Parent=rna47;Dbxref=GeneID:348174,Genbank:NP_001258126.1,GeneID:283971,HGNC:HGNC:28538,MIM:616573;Name=NP_001258126.1;Note=The RefSeq protein has 4 substitutions compared to this genomic sequence;exception=annotated by transcript or proteomic data;gbkey=CDS;gene=CLEC18C;product=C-type lectin domain family 18 member A precursor;protein_id=NP_001258126.1
LBLQ01000452.1	BestRefSeq	CDS	26883	26989	.	-	2	ID=cds28;Parent=rna47;Dbxref=GeneID:348174,Genbank:NP_001258126.1,GeneID:283971,HGNC:HGNC:28538,MIM:616573;Name=NP_001258126.1;Note=The RefSeq protein has 4 substitutions compared to this genomic sequence;exception=annotated by transcript or proteomic data;gbkey=CDS;gene=CLEC18C;product=C-type lectin domain family 18 member A precursor;protein_id=NP_001258126.1
LBLQ01000452.1	BestRefSeq	CDS	26119	26248	.	-	0	ID=cds28;Parent=rna47;Dbxref=GeneID:348174,Genbank:NP_001258126.1,GeneID:283971,HGNC:HGNC:28538,MIM:616573;Name=NP_001258126.1;Note=The RefSeq protein has 4 substitutions compared to this genomic sequence;exception=annotated by transcript or proteomic data;gbkey=CDS;gene=CLEC18C;product=C-type lectin domain family 18 member A precursor;protein_id=NP_001258126.1
LBLQ01000452.1	BestRefSeq	CDS	25750	25846	.	-	2	ID=cds28;Parent=rna47;Dbxref=GeneID:348174,Genbank:NP_001258126.1,GeneID:283971,HGNC:HGNC:28538,MIM:616573;Name=NP_001258126.1;Note=The RefSeq protein has 4 substitutions compared to this genomic sequence;exception=annotated by transcript or proteomic data;gbkey=CDS;gene=CLEC18C;product=C-type lectin domain family 18 member A precursor;protein_id=NP_001258126.1
LBLQ01000452.1	BestRefSeq	CDS	24765	24856	.	-	1	ID=cds28;Parent=rna47;Dbxref=GeneID:348174,Genbank:NP_001258126.1,GeneID:283971,HGNC:HGNC:28538,MIM:616573;Name=NP_001258126.1;Note=The RefSeq protein has 4 substitutions compared to this genomic sequence;exception=annotated by transcript or proteomic data;gbkey=CDS;gene=CLEC18C;product=C-type lectin domain family 18 member A precursor;protein_id=NP_001258126.1
LBLQ01000452.1	BestRefSeq	CDS	24221	24258	.	-	2	ID=cds28;Parent=rna47;Dbxref=GeneID:348174,Genbank:NP_001258126.1,GeneID:283971,HGNC:HGNC:28538,MIM:616573;Name=NP_001258126.1;Note=The RefSeq protein has 4 substitutions compared to this genomic sequence;exception=annotated by transcript or proteomic data;gbkey=CDS;gene=CLEC18C;product=C-type lectin domain family 18 member A precursor;protein_id=NP_001258126.1
LBLQ01000452.1	BestRefSeq	CDS	36355	36478	.	-	0	ID=cds29;Parent=rna47;Dbxref=GeneID:283971,Genbank:NP_775890.2,HGNC:HGNC:28538,MIM:616573;Name=NP_775890.2;Note=The RefSeq protein has 3 substitutions compared to this genomic sequence;exception=annotated by transcript or proteomic data;gbkey=CDS;gene=CLEC18C;product=C-type lectin domain family 18 member C precursor;protein_id=NP_775890.2
LBLQ01000452.1	BestRefSeq	CDS	35717	35808	.	-	2	ID=cds29;Parent=rna47;Dbxref=GeneID:283971,Genbank:NP_775890.2,HGNC:HGNC:28538,MIM:616573;Name=NP_775890.2;Note=The RefSeq protein has 3 substitutions compared to this genomic sequence;exception=annotated by transcript or proteomic data;gbkey=CDS;gene=CLEC18C;product=C-type lectin domain family 18 member C precursor;protein_id=NP_775890.2
LBLQ01000452.1	BestRefSeq	CDS	33266	33505	.	-	0	ID=cds29;Parent=rna47;Dbxref=GeneID:283971,Genbank:NP_775890.2,HGNC:HGNC:28538,MIM:616573;Name=NP_775890.2;Note=The RefSeq protein has 3 substitutions compared to this genomic sequence;exception=annotated by transcript or proteomic data;gbkey=CDS;gene=CLEC18C;product=C-type lectin domain family 18 member C precursor;protein_id=NP_775890.2
LBLQ01000452.1	BestRefSeq	CDS	28793	28890	.	-	0	ID=cds29;Parent=rna47;Dbxref=GeneID:283971,Genbank:NP_775890.2,HGNC:HGNC:28538,MIM:616573;Name=NP_775890.2;Note=The RefSeq protein has 3 substitutions compared to this genomic sequence;exception=annotated by transcript or proteomic data;gbkey=CDS;gene=CLEC18C;product=C-type lectin domain family 18 member C precursor;protein_id=NP_775890.2
LBLQ01000452.1	BestRefSeq	CDS	28251	28372	.	-	1	ID=cds29;Parent=rna47;Dbxref=GeneID:283971,Genbank:NP_775890.2,HGNC:HGNC:28538,MIM:616573;Name=NP_775890.2;Note=The RefSeq protein has 3 substitutions compared to this genomic sequence;exception=annotated by transcript or proteomic data;gbkey=CDS;gene=CLEC18C;product=C-type lectin domain family 18 member C precursor;protein_id=NP_775890.2
LBLQ01000452.1	BestRefSeq	CDS	27986	28093	.	-	2	ID=cds29;Parent=rna47;Dbxref=GeneID:283971,Genbank:NP_775890.2,HGNC:HGNC:28538,MIM:616573;Name=NP_775890.2;Note=The RefSeq protein has 3 substitutions compared to this genomic sequence;exception=annotated by transcript or proteomic data;gbkey=CDS;gene=CLEC18C;product=C-type lectin domain family 18 member C precursor;protein_id=NP_775890.2
LBLQ01000452.1	BestRefSeq	CDS	27367	27459	.	-	2	ID=cds29;Parent=rna47;Dbxref=GeneID:283971,Genbank:NP_775890.2,HGNC:HGNC:28538,MIM:616573;Name=NP_775890.2;Note=The RefSeq protein has 3 substitutions compared to this genomic sequence;exception=annotated by transcript or proteomic data;gbkey=CDS;gene=CLEC18C;product=C-type lectin domain family 18 member C precursor;protein_id=NP_775890.2
LBLQ01000452.1	BestRefSeq	CDS	26883	26989	.	-	2	ID=cds29;Parent=rna47;Dbxref=GeneID:283971,Genbank:NP_775890.2,HGNC:HGNC:28538,MIM:616573;Name=NP_775890.2;Note=The RefSeq protein has 3 substitutions compared to this genomic sequence;exception=annotated by transcript or proteomic data;gbkey=CDS;gene=CLEC18C;product=C-type lectin domain family 18 member C precursor;protein_id=NP_775890.2
LBLQ01000452.1	BestRefSeq	CDS	26119	26248	.	-	0	ID=cds29;Parent=rna47;Dbxref=GeneID:283971,Genbank:NP_775890.2,HGNC:HGNC:28538,MIM:616573;Name=NP_775890.2;Note=The RefSeq protein has 3 substitutions compared to this genomic sequence;exception=annotated by transcript or proteomic data;gbkey=CDS;gene=CLEC18C;product=C-type lectin domain family 18 member C precursor;protein_id=NP_775890.2
LBLQ01000452.1	BestRefSeq	CDS	25750	25846	.	-	2	ID=cds29;Parent=rna47;Dbxref=GeneID:283971,Genbank:NP_775890.2,HGNC:HGNC:28538,MIM:616573;Name=NP_775890.2;Note=The RefSeq protein has 3 substitutions compared to this genomic sequence;exception=annotated by transcript or proteomic data;gbkey=CDS;gene=CLEC18C;product=C-type lectin domain family 18 member C precursor;protein_id=NP_775890.2
LBLQ01000452.1	BestRefSeq	CDS	24765	24856	.	-	1	ID=cds29;Parent=rna47;Dbxref=GeneID:283971,Genbank:NP_775890.2,HGNC:HGNC:28538,MIM:616573;Name=NP_775890.2;Note=The RefSeq protein has 3 substitutions compared to this genomic sequence;exception=annotated by transcript or proteomic data;gbkey=CDS;gene=CLEC18C;product=C-type lectin domain family 18 member C precursor;protein_id=NP_775890.2
LBLQ01000452.1	BestRefSeq	CDS	24221	24258	.	-	2	ID=cds29;Parent=rna47;Dbxref=GeneID:283971,Genbank:NP_775890.2,HGNC:HGNC:28538,MIM:616573;Name=NP_775890.2;Note=The RefSeq protein has 3 substitutions compared to this genomic sequence;exception=annotated by transcript or proteomic data;gbkey=CDS;gene=CLEC18C;product=C-type lectin domain family 18 member C precursor;protein_id=NP_775890.2
###
LBLQ01000494.1	BestRefSeq	gene	378713	421539	.	-	.	ID=gene44;Dbxref=GeneID:79665,HGNC:HGNC:18018,MIM:607570;Name=DHX40;description=DEAH (Asp-Glu-Ala-His) box polypeptide 40;gbkey=Gene;gene=DHX40;gene_synonym=ARG147,DDX40,PAD
LBLQ01000494.1	BestRefSeq	mRNA	378713	421539	.	-	.	ID=rna48;Parent=gene44;Dbxref=GeneID:79665,Genbank:NM_024612.4,HGNC:HGNC:18018,MIM:607570;Name=gi|261878477;gbkey=mRNA;gene=DHX40;product=DEAH (Asp-Glu-Ala-His) box polypeptide 40%2C transcript variant 1;transcript_id=gi|261878477
LBLQ01000494.1	BestRefSeq	exon	421281	421539	.	-	.	ID=id498;Parent=rna48;Dbxref=GeneID:79665,Genbank:NM_024612.4,HGNC:HGNC:18018,MIM:607570;gbkey=mRNA;gene=DHX40;product=DEAH (Asp-Glu-Ala-His) box polypeptide 40%2C transcript variant 1;transcript_id=gi|261878477
LBLQ01000494.1	BestRefSeq	exon	420270	420437	.	-	.	ID=id499;Parent=rna48;Dbxref=GeneID:79665,Genbank:NM_024612.4,HGNC:HGNC:18018,MIM:607570;gbkey=mRNA;gene=DHX40;product=DEAH (Asp-Glu-Ala-His) box polypeptide 40%2C transcript variant 1;transcript_id=gi|261878477
LBLQ01000494.1	BestRefSeq	exon	416401	416546	.	-	.	ID=id500;Parent=rna48;Dbxref=GeneID:79665,Genbank:NM_024612.4,HGNC:HGNC:18018,MIM:607570;gbkey=mRNA;gene=DHX40;product=DEAH (Asp-Glu-Ala-His) box polypeptide 40%2C transcript variant 1;transcript_id=gi|261878477
LBLQ01000494.1	BestRefSeq	exon	413830	413949	.	-	.	ID=id501;Parent=rna48;Dbxref=GeneID:79665,Genbank:NM_024612.4,HGNC:HGNC:18018,MIM:607570;gbkey=mRNA;gene=DHX40;product=DEAH (Asp-Glu-Ala-His) box polypeptide 40%2C transcript variant 1;transcript_id=gi|261878477
LBLQ01000494.1	BestRefSeq	exon	413098	413325	.	-	.	ID=id502;Parent=rna48;Dbxref=GeneID:79665,Genbank:NM_024612.4,HGNC:HGNC:18018,MIM:607570;gbkey=mRNA;gene=DHX40;product=DEAH (Asp-Glu-Ala-His) box polypeptide 40%2C transcript variant 1;transcript_id=gi|261878477
LBLQ01000494.1	BestRefSeq	exon	412811	412877	.	-	.	ID=id503;Parent=rna48;Dbxref=GeneID:79665,Genbank:NM_024612.4,HGNC:HGNC:18018,MIM:607570;gbkey=mRNA;gene=DHX40;product=DEAH (Asp-Glu-Ala-His) box polypeptide 40%2C transcript variant 1;transcript_id=gi|261878477
LBLQ01000494.1	BestRefSeq	exon	411594	411725	.	-	.	ID=id504;Parent=rna48;Dbxref=GeneID:79665,Genbank:NM_024612.4,HGNC:HGNC:18018,MIM:607570;gbkey=mRNA;gene=DHX40;product=DEAH (Asp-Glu-Ala-His) box polypeptide 40%2C transcript variant 1;transcript_id=gi|261878477
LBLQ01000494.1	BestRefSeq	exon	409700	409799	.	-	.	ID=id505;Parent=rna48;Dbxref=GeneID:79665,Genbank:NM_024612.4,HGNC:HGNC:18018,MIM:607570;gbkey=mRNA;gene=DHX40;product=DEAH (Asp-Glu-Ala-His) box polypeptide 40%2C transcript variant 1;transcript_id=gi|261878477
LBLQ01000494.1	BestRefSeq	exon	407507	407593	.	-	.	ID=id506;Parent=rna48;Dbxref=GeneID:79665,Genbank:NM_024612.4,HGNC:HGNC:18018,MIM:607570;gbkey=mRNA;gene=DHX40;product=DEAH (Asp-Glu-Ala-His) box polypeptide 40%2C transcript variant 1;transcript_id=gi|261878477
LBLQ01000494.1	BestRefSeq	exon	407186	407368	.	-	.	ID=id507;Parent=rna48;Dbxref=GeneID:79665,Genbank:NM_024612.4,HGNC:HGNC:18018,MIM:607570;gbkey=mRNA;gene=DHX40;product=DEAH (Asp-Glu-Ala-His) box polypeptide 40%2C transcript variant 1;transcript_id=gi|261878477
LBLQ01000494.1	BestRefSeq	exon	400831	400911	.	-	.	ID=id508;Parent=rna48;Dbxref=GeneID:79665,Genbank:NM_024612.4,HGNC:HGNC:18018,MIM:607570;gbkey=mRNA;gene=DHX40;product=DEAH (Asp-Glu-Ala-His) box polypeptide 40%2C transcript variant 1;transcript_id=gi|261878477
LBLQ01000494.1	BestRefSeq	exon	399011	399168	.	-	.	ID=id509;Parent=rna48;Dbxref=GeneID:79665,Genbank:NM_024612.4,HGNC:HGNC:18018,MIM:607570;gbkey=mRNA;gene=DHX40;product=DEAH (Asp-Glu-Ala-His) box polypeptide 40%2C transcript variant 1;transcript_id=gi|261878477
LBLQ01000494.1	BestRefSeq	exon	388214	388328	.	-	.	ID=id510;Parent=rna48;Dbxref=GeneID:79665,Genbank:NM_024612.4,HGNC:HGNC:18018,MIM:607570;gbkey=mRNA;gene=DHX40;product=DEAH (Asp-Glu-Ala-His) box polypeptide 40%2C transcript variant 1;transcript_id=gi|261878477
LBLQ01000494.1	BestRefSeq	exon	387582	387690	.	-	.	ID=id511;Parent=rna48;Dbxref=GeneID:79665,Genbank:NM_024612.4,HGNC:HGNC:18018,MIM:607570;gbkey=mRNA;gene=DHX40;product=DEAH (Asp-Glu-Ala-His) box polypeptide 40%2C transcript variant 1;transcript_id=gi|261878477
LBLQ01000494.1	BestRefSeq	exon	384449	384543	.	-	.	ID=id512;Parent=rna48;Dbxref=GeneID:79665,Genbank:NM_024612.4,HGNC:HGNC:18018,MIM:607570;gbkey=mRNA;gene=DHX40;product=DEAH (Asp-Glu-Ala-His) box polypeptide 40%2C transcript variant 1;transcript_id=gi|261878477
LBLQ01000494.1	BestRefSeq	exon	381881	381950	.	-	.	ID=id513;Parent=rna48;Dbxref=GeneID:79665,Genbank:NM_024612.4,HGNC:HGNC:18018,MIM:607570;gbkey=mRNA;gene=DHX40;product=DEAH (Asp-Glu-Ala-His) box polypeptide 40%2C transcript variant 1;transcript_id=gi|261878477
LBLQ01000494.1	BestRefSeq	exon	381391	381619	.	-	.	ID=id514;Parent=rna48;Dbxref=GeneID:79665,Genbank:NM_024612.4,HGNC:HGNC:18018,MIM:607570;gbkey=mRNA;gene=DHX40;product=DEAH (Asp-Glu-Ala-His) box polypeptide 40%2C transcript variant 1;transcript_id=gi|261878477
LBLQ01000494.1	BestRefSeq	exon	378713	380032	.	-	.	ID=id515;Parent=rna48;Dbxref=GeneID:79665,Genbank:NM_024612.4,HGNC:HGNC:18018,MIM:607570;gbkey=mRNA;gene=DHX40;product=DEAH (Asp-Glu-Ala-His) box polypeptide 40%2C transcript variant 1;transcript_id=gi|261878477
LBLQ01000494.1	BestRefSeq	CDS	421281	421392	.	-	0	ID=cds30;Parent=rna48;Dbxref=GeneID:79665,Genbank:NP_078888.4,HGNC:HGNC:18018,MIM:607570;Name=NP_078888.4;Note=isoform 1 is encoded by transcript variant 1;gbkey=CDS;gene=DHX40;product=probable ATP-dependent RNA helicase DHX40 isoform 1;protein_id=NP_078888.4
LBLQ01000494.1	BestRefSeq	CDS	420270	420437	.	-	2	ID=cds30;Parent=rna48;Dbxref=GeneID:79665,Genbank:NP_078888.4,HGNC:HGNC:18018,MIM:607570;Name=NP_078888.4;Note=isoform 1 is encoded by transcript variant 1;gbkey=CDS;gene=DHX40;product=probable ATP-dependent RNA helicase DHX40 isoform 1;protein_id=NP_078888.4
LBLQ01000494.1	BestRefSeq	CDS	416401	416546	.	-	2	ID=cds30;Parent=rna48;Dbxref=GeneID:79665,Genbank:NP_078888.4,HGNC:HGNC:18018,MIM:607570;Name=NP_078888.4;Note=isoform 1 is encoded by transcript variant 1;gbkey=CDS;gene=DHX40;product=probable ATP-dependent RNA helicase DHX40 isoform 1;protein_id=NP_078888.4
LBLQ01000494.1	BestRefSeq	CDS	413830	413949	.	-	0	ID=cds30;Parent=rna48;Dbxref=GeneID:79665,Genbank:NP_078888.4,HGNC:HGNC:18018,MIM:607570;Name=NP_078888.4;Note=isoform 1 is encoded by transcript variant 1;gbkey=CDS;gene=DHX40;product=probable ATP-dependent RNA helicase DHX40 isoform 1;protein_id=NP_078888.4
LBLQ01000494.1	BestRefSeq	CDS	413098	413325	.	-	0	ID=cds30;Parent=rna48;Dbxref=GeneID:79665,Genbank:NP_078888.4,HGNC:HGNC:18018,MIM:607570;Name=NP_078888.4;Note=isoform 1 is encoded by transcript variant 1;gbkey=CDS;gene=DHX40;product=probable ATP-dependent RNA helicase DHX40 isoform 1;protein_id=NP_078888.4
LBLQ01000494.1	BestRefSeq	CDS	412811	412877	.	-	0	ID=cds30;Parent=rna48;Dbxref=GeneID:79665,Genbank:NP_078888.4,HGNC:HGNC:18018,MIM:607570;Name=NP_078888.4;Note=isoform 1 is encoded by transcript variant 1;gbkey=CDS;gene=DHX40;product=probable ATP-dependent RNA helicase DHX40 isoform 1;protein_id=NP_078888.4
LBLQ01000494.1	BestRefSeq	CDS	411594	411725	.	-	2	ID=cds30;Parent=rna48;Dbxref=GeneID:79665,Genbank:NP_078888.4,HGNC:HGNC:18018,MIM:607570;Name=NP_078888.4;Note=isoform 1 is encoded by transcript variant 1;gbkey=CDS;gene=DHX40;product=probable ATP-dependent RNA helicase DHX40 isoform 1;protein_id=NP_078888.4
LBLQ01000494.1	BestRefSeq	CDS	409700	409799	.	-	2	ID=cds30;Parent=rna48;Dbxref=GeneID:79665,Genbank:NP_078888.4,HGNC:HGNC:18018,MIM:607570;Name=NP_078888.4;Note=isoform 1 is encoded by transcript variant 1;gbkey=CDS;gene=DHX40;product=probable ATP-dependent RNA helicase DHX40 isoform 1;protein_id=NP_078888.4
LBLQ01000494.1	BestRefSeq	CDS	407507	407593	.	-	1	ID=cds30;Parent=rna48;Dbxref=GeneID:79665,Genbank:NP_078888.4,HGNC:HGNC:18018,MIM:607570;Name=NP_078888.4;Note=isoform 1 is encoded by transcript variant 1;gbkey=CDS;gene=DHX40;product=probable ATP-dependent RNA helicase DHX40 isoform 1;protein_id=NP_078888.4
LBLQ01000494.1	BestRefSeq	CDS	407186	407368	.	-	1	ID=cds30;Parent=rna48;Dbxref=GeneID:79665,Genbank:NP_078888.4,HGNC:HGNC:18018,MIM:607570;Name=NP_078888.4;Note=isoform 1 is encoded by transcript variant 1;gbkey=CDS;gene=DHX40;product=probable ATP-dependent RNA helicase DHX40 isoform 1;protein_id=NP_078888.4
LBLQ01000494.1	BestRefSeq	CDS	400831	400911	.	-	1	ID=cds30;Parent=rna48;Dbxref=GeneID:79665,Genbank:NP_078888.4,HGNC:HGNC:18018,MIM:607570;Name=NP_078888.4;Note=isoform 1 is encoded by transcript variant 1;gbkey=CDS;gene=DHX40;product=probable ATP-dependent RNA helicase DHX40 isoform 1;protein_id=NP_078888.4
LBLQ01000494.1	BestRefSeq	CDS	399011	399168	.	-	1	ID=cds30;Parent=rna48;Dbxref=GeneID:79665,Genbank:NP_078888.4,HGNC:HGNC:18018,MIM:607570;Name=NP_078888.4;Note=isoform 1 is encoded by transcript variant 1;gbkey=CDS;gene=DHX40;product=probable ATP-dependent RNA helicase DHX40 isoform 1;protein_id=NP_078888.4
LBLQ01000494.1	BestRefSeq	CDS	388214	388328	.	-	2	ID=cds30;Parent=rna48;Dbxref=GeneID:79665,Genbank:NP_078888.4,HGNC:HGNC:18018,MIM:607570;Name=NP_078888.4;Note=isoform 1 is encoded by transcript variant 1;gbkey=CDS;gene=DHX40;product=probable ATP-dependent RNA helicase DHX40 isoform 1;protein_id=NP_078888.4
LBLQ01000494.1	BestRefSeq	CDS	387582	387690	.	-	1	ID=cds30;Parent=rna48;Dbxref=GeneID:79665,Genbank:NP_078888.4,HGNC:HGNC:18018,MIM:607570;Name=NP_078888.4;Note=isoform 1 is encoded by transcript variant 1;gbkey=CDS;gene=DHX40;product=probable ATP-dependent RNA helicase DHX40 isoform 1;protein_id=NP_078888.4
LBLQ01000494.1	BestRefSeq	CDS	384449	384543	.	-	0	ID=cds30;Parent=rna48;Dbxref=GeneID:79665,Genbank:NP_078888.4,HGNC:HGNC:18018,MIM:607570;Name=NP_078888.4;Note=isoform 1 is encoded by transcript variant 1;gbkey=CDS;gene=DHX40;product=probable ATP-dependent RNA helicase DHX40 isoform 1;protein_id=NP_078888.4
LBLQ01000494.1	BestRefSeq	CDS	381881	381950	.	-	1	ID=cds30;Parent=rna48;Dbxref=GeneID:79665,Genbank:NP_078888.4,HGNC:HGNC:18018,MIM:607570;Name=NP_078888.4;Note=isoform 1 is encoded by transcript variant 1;gbkey=CDS;gene=DHX40;product=probable ATP-dependent RNA helicase DHX40 isoform 1;protein_id=NP_078888.4
LBLQ01000494.1	BestRefSeq	CDS	381391	381619	.	-	0	ID=cds30;Parent=rna48;Dbxref=GeneID:79665,Genbank:NP_078888.4,HGNC:HGNC:18018,MIM:607570;Name=NP_078888.4;Note=isoform 1 is encoded by transcript variant 1;gbkey=CDS;gene=DHX40;product=probable ATP-dependent RNA helicase DHX40 isoform 1;protein_id=NP_078888.4
LBLQ01000494.1	BestRefSeq	CDS	379893	380032	.	-	2	ID=cds30;Parent=rna48;Dbxref=GeneID:79665,Genbank:NP_078888.4,HGNC:HGNC:18018,MIM:607570;Name=NP_078888.4;Note=isoform 1 is encoded by transcript variant 1;gbkey=CDS;gene=DHX40;product=probable ATP-dependent RNA helicase DHX40 isoform 1;protein_id=NP_078888.4
LBLQ01000494.1	BestRefSeq	gene	387582	413949	.	-	.	ID=gene45;Dbxref=GeneID:653645,HGNC:HGNC:42362;Name=TBC1D3P1-DHX40P1;description=TBC1D3P1-DHX40P1 readthrough transcribed pseudogene;end_range=413949,.;gbkey=Gene;gene=TBC1D3P1-DHX40P1;gene_synonym=DHX40P,DHX40P1,TBC1D3P1;partial=true;pseudo=true
LBLQ01000494.1	BestRefSeq	transcript	387582	413949	.	-	.	ID=rna49;Parent=gene45;Dbxref=GeneID:653645,Genbank:NR_002924.2,HGNC:HGNC:42362;Name=gi|166063953;Note=The RefSeq transcript has 9 substitutions and aligns at 80%25 coverage compared to this genomic sequence;end_range=413949,.;exception=annotated by transcript or proteomic data;gbkey=misc_RNA;gene=TBC1D3P1-DHX40P1;partial=true;product=TBC1D3P1-DHX40P1 readthrough transcribed pseudogene;transcript…
LBLQ01000494.1	BestRefSeq	exon	413830	413949	.	-	.	ID=id516;Parent=rna49;Dbxref=GeneID:653645,Genbank:NR_002924.2,HGNC:HGNC:42362;Note=The RefSeq transcript has 9 substitutions and aligns at 80%25 coverage compared to this genomic sequence;end_range=413949,.;exception=annotated by transcript or proteomic data;gbkey=misc_RNA;gene=TBC1D3P1-DHX40P1;partial=true;product=TBC1D3P1-DHX40P1 readthrough transcribed pseudogene;transcript_id=gi|166063953
LBLQ01000494.1	BestRefSeq	exon	413251	413325	.	-	.	ID=id517;Parent=rna49;Dbxref=GeneID:653645,Genbank:NR_002924.2,HGNC:HGNC:42362;Note=The RefSeq transcript has 9 substitutions and aligns at 80%25 coverage compared to this genomic sequence;exception=annotated by transcript or proteomic data;gbkey=misc_RNA;gene=TBC1D3P1-DHX40P1;partial=true;product=TBC1D3P1-DHX40P1 readthrough transcribed pseudogene;transcript_id=gi|166063953
LBLQ01000494.1	BestRefSeq	exon	412811	412877	.	-	.	ID=id518;Parent=rna49;Dbxref=GeneID:653645,Genbank:NR_002924.2,HGNC:HGNC:42362;Note=The RefSeq transcript has 9 substitutions and aligns at 80%25 coverage compared to this genomic sequence;exception=annotated by transcript or proteomic data;gbkey=misc_RNA;gene=TBC1D3P1-DHX40P1;partial=true;product=TBC1D3P1-DHX40P1 readthrough transcribed pseudogene;transcript_id=gi|166063953
LBLQ01000494.1	BestRefSeq	exon	409700	409799	.	-	.	ID=id519;Parent=rna49;Dbxref=GeneID:653645,Genbank:NR_002924.2,HGNC:HGNC:42362;Note=The RefSeq transcript has 9 substitutions and aligns at 80%25 coverage compared to this genomic sequence;exception=annotated by transcript or proteomic data;gbkey=misc_RNA;gene=TBC1D3P1-DHX40P1;partial=true;product=TBC1D3P1-DHX40P1 readthrough transcribed pseudogene;transcript_id=gi|166063953
LBLQ01000494.1	BestRefSeq	exon	407507	407593	.	-	.	ID=id520;Parent=rna49;Dbxref=GeneID:653645,Genbank:NR_002924.2,HGNC:HGNC:42362;Note=The RefSeq transcript has 9 substitutions and aligns at 80%25 coverage compared to this genomic sequence;exception=annotated by transcript or proteomic data;gbkey=misc_RNA;gene=TBC1D3P1-DHX40P1;partial=true;product=TBC1D3P1-DHX40P1 readthrough transcribed pseudogene;transcript_id=gi|166063953
LBLQ01000494.1	BestRefSeq	exon	400831	400911	.	-	.	ID=id521;Parent=rna49;Dbxref=GeneID:653645,Genbank:NR_002924.2,HGNC:HGNC:42362;Note=The RefSeq transcript has 9 substitutions and aligns at 80%25 coverage compared to this genomic sequence;exception=annotated by transcript or proteomic data;gbkey=misc_RNA;gene=TBC1D3P1-DHX40P1;partial=true;product=TBC1D3P1-DHX40P1 readthrough transcribed pseudogene;transcript_id=gi|166063953
LBLQ01000494.1	BestRefSeq	exon	399011	399168	.	-	.	ID=id522;Parent=rna49;Dbxref=GeneID:653645,Genbank:NR_002924.2,HGNC:HGNC:42362;Note=The RefSeq transcript has 9 substitutions and aligns at 80%25 coverage compared to this genomic sequence;exception=annotated by transcript or proteomic data;gbkey=misc_RNA;gene=TBC1D3P1-DHX40P1;partial=true;product=TBC1D3P1-DHX40P1 readthrough transcribed pseudogene;transcript_id=gi|166063953
LBLQ01000494.1	BestRefSeq	exon	388214	388328	.	-	.	ID=id523;Parent=rna49;Dbxref=GeneID:653645,Genbank:NR_002924.2,HGNC:HGNC:42362;Note=The RefSeq transcript has 9 substitutions and aligns at 80%25 coverage compared to this genomic sequence;exception=annotated by transcript or proteomic data;gbkey=misc_RNA;gene=TBC1D3P1-DHX40P1;partial=true;product=TBC1D3P1-DHX40P1 readthrough transcribed pseudogene;transcript_id=gi|166063953
LBLQ01000494.1	BestRefSeq	exon	387582	387690	.	-	.	ID=id524;Parent=rna49;Dbxref=GeneID:653645,Genbank:NR_002924.2,HGNC:HGNC:42362;Note=The RefSeq transcript has 9 substitutions and aligns at 80%25 coverage compared to this genomic sequence;exception=annotated by transcript or proteomic data;gbkey=misc_RNA;gene=TBC1D3P1-DHX40P1;partial=true;product=TBC1D3P1-DHX40P1 readthrough transcribed pseudogene;transcript_id=gi|166063953
###
LBLQ01000530.1	BestRefSeq	gene	1212961	1233585	.	+	.	ID=gene46;Dbxref=GeneID:100293534,HGNC:HGNC:42398;Name=C4B_2;description=complement component 4B (Chido blood group)%2C copy 2;gbkey=Gene;gene=C4B_2
LBLQ01000530.1	BestRefSeq	mRNA	1212961	1233585	.	+	.	ID=rna50;Parent=gene46;Dbxref=GeneID:100293534,Genbank:NM_001242823.2,HGNC:HGNC:42398;Name=gi|339232534;Note=The RefSeq transcript has 10 substitutions%2C 1 frameshift compared to this genomic sequence;exception=annotated by transcript or proteomic data;gbkey=mRNA;gene=C4B_2;product=complement component 4B (Chido blood group)%2C copy 2;transcript_id=gi|339232534
LBLQ01000530.1	BestRefSeq	exon	1212961	1213076	.	+	.	ID=id525;Parent=rna50;Dbxref=GeneID:100293534,Genbank:NM_001242823.2,HGNC:HGNC:42398;Note=The RefSeq transcript has 10 substitutions%2C 1 frameshift compared to this genomic sequence;exception=annotated by transcript or proteomic data;gbkey=mRNA;gene=C4B_2;product=complement component 4B (Chido blood group)%2C copy 2;transcript_id=gi|339232534
LBLQ01000530.1	BestRefSeq	exon	1213209	1213407	.	+	.	ID=id526;Parent=rna50;Dbxref=GeneID:100293534,Genbank:NM_001242823.2,HGNC:HGNC:42398;Note=The RefSeq transcript has 10 substitutions%2C 1 frameshift compared to this genomic sequence;exception=annotated by transcript or proteomic data;gbkey=mRNA;gene=C4B_2;product=complement component 4B (Chido blood group)%2C copy 2;transcript_id=gi|339232534
LBLQ01000530.1	BestRefSeq	exon	1213622	1213823	.	+	.	ID=id527;Parent=rna50;Dbxref=GeneID:100293534,Genbank:NM_001242823.2,HGNC:HGNC:42398;Note=The RefSeq transcript has 10 substitutions%2C 1 frameshift compared to this genomic sequence;exception=annotated by transcript or proteomic data;gbkey=mRNA;gene=C4B_2;product=complement component 4B (Chido blood group)%2C copy 2;transcript_id=gi|339232534
LBLQ01000530.1	BestRefSeq	exon	1214033	1214103	.	+	.	ID=id528;Parent=rna50;Dbxref=GeneID:100293534,Genbank:NM_001242823.2,HGNC:HGNC:42398;Note=The RefSeq transcript has 10 substitutions%2C 1 frameshift compared to this genomic sequence;exception=annotated by transcript or proteomic data;gbkey=mRNA;gene=C4B_2;product=complement component 4B (Chido blood group)%2C copy 2;transcript_id=gi|339232534
LBLQ01000530.1	BestRefSeq	exon	1214182	1214270	.	+	.	ID=id529;Parent=rna50;Dbxref=GeneID:100293534,Genbank:NM_001242823.2,HGNC:HGNC:42398;Note=The RefSeq transcript has 10 substitutions%2C 1 frameshift compared to this genomic sequence;exception=annotated by transcript or proteomic data;gbkey=mRNA;gene=C4B_2;product=complement component 4B (Chido blood group)%2C copy 2;transcript_id=gi|339232534
LBLQ01000530.1	BestRefSeq	exon	1214489	1214571	.	+	.	ID=id530;Parent=rna50;Dbxref=GeneID:100293534,Genbank:NM_001242823.2,HGNC:HGNC:42398;Note=The RefSeq transcript has 10 substitutions%2C 1 frameshift compared to this genomic sequence;exception=annotated by transcript or proteomic data;gbkey=mRNA;gene=C4B_2;product=complement component 4B (Chido blood group)%2C copy 2;transcript_id=gi|339232534
LBLQ01000530.1	BestRefSeq	exon	1214742	1214838	.	+	.	ID=id531;Parent=rna50;Dbxref=GeneID:100293534,Genbank:NM_001242823.2,HGNC:HGNC:42398;Note=The RefSeq transcript has 10 substitutions%2C 1 frameshift compared to this genomic sequence;exception=annotated by transcript or proteomic data;gbkey=mRNA;gene=C4B_2;product=complement component 4B (Chido blood group)%2C copy 2;transcript_id=gi|339232534
LBLQ01000530.1	BestRefSeq	exon	1214977	1215082	.	+	.	ID=id532;Parent=rna50;Dbxref=GeneID:100293534,Genbank:NM_001242823.2,HGNC:HGNC:42398;Note=The RefSeq transcript has 10 substitutions%2C 1 frameshift compared to this genomic sequence;exception=annotated by transcript or proteomic data;gbkey=mRNA;gene=C4B_2;product=complement component 4B (Chido blood group)%2C copy 2;transcript_id=gi|339232534
LBLQ01000530.1	BestRefSeq	exon	1215180	1215312	.	+	.	ID=id533;Parent=rna50;Dbxref=GeneID:100293534,Genbank:NM_001242823.2,HGNC:HGNC:42398;Note=The RefSeq transcript has 10 substitutions%2C 1 frameshift compared to this genomic sequence;exception=annotated by transcript or proteomic data;gbkey=mRNA;gene=C4B_2;product=complement component 4B (Chido blood group)%2C copy 2;transcript_id=gi|339232534
LBLQ01000530.1	BestRefSeq	exon	1222096	1222211	.	+	.	ID=id534;Parent=rna50;Dbxref=GeneID:100293534,Genbank:NM_001242823.2,HGNC:HGNC:42398;Note=The RefSeq transcript has 10 substitutions%2C 1 frameshift compared to this genomic sequence;exception=annotated by transcript or proteomic data;gbkey=mRNA;gene=C4B_2;product=complement component 4B (Chido blood group)%2C copy 2;transcript_id=gi|339232534
LBLQ01000530.1	BestRefSeq	exon	1222311	1222490	.	+	.	ID=id535;Parent=rna50;Dbxref=GeneID:100293534,Genbank:NM_001242823.2,HGNC:HGNC:42398;Note=The RefSeq transcript has 10 substitutions%2C 1 frameshift compared to this genomic sequence;exception=annotated by transcript or proteomic data;gbkey=mRNA;gene=C4B_2;product=complement component 4B (Chido blood group)%2C copy 2;transcript_id=gi|339232534
LBLQ01000530.1	BestRefSeq	exon	1222636	1222818	.	+	.	ID=id536;Parent=rna50;Dbxref=GeneID:100293534,Genbank:NM_001242823.2,HGNC:HGNC:42398;Note=The RefSeq transcript has 10 substitutions%2C 1 frameshift compared to this genomic sequence;exception=annotated by transcript or proteomic data;gbkey=mRNA;gene=C4B_2;product=complement component 4B (Chido blood group)%2C copy 2;transcript_id=gi|339232534
LBLQ01000530.1	BestRefSeq	exon	1222951	1223136	.	+	.	ID=id537;Parent=rna50;Dbxref=GeneID:100293534,Genbank:NM_001242823.2,HGNC:HGNC:42398;Note=The RefSeq transcript has 10 substitutions%2C 1 frameshift compared to this genomic sequence;exception=annotated by transcript or proteomic data;gbkey=mRNA;gene=C4B_2;product=complement component 4B (Chido blood group)%2C copy 2;transcript_id=gi|339232534
LBLQ01000530.1	BestRefSeq	exon	1223290	1223448	.	+	.	ID=id538;Parent=rna50;Dbxref=GeneID:100293534,Genbank:NM_001242823.2,HGNC:HGNC:42398;Note=The RefSeq transcript has 10 substitutions%2C 1 frameshift compared to this genomic sequence;exception=annotated by transcript or proteomic data;gbkey=mRNA;gene=C4B_2;product=complement component 4B (Chido blood group)%2C copy 2;transcript_id=gi|339232534
LBLQ01000530.1	BestRefSeq	exon	1223700	1223826	.	+	.	ID=id539;Parent=rna50;Dbxref=GeneID:100293534,Genbank:NM_001242823.2,HGNC:HGNC:42398;Note=The RefSeq transcript has 10 substitutions%2C 1 frameshift compared to this genomic sequence;exception=annotated by transcript or proteomic data;gbkey=mRNA;gene=C4B_2;product=complement component 4B (Chido blood group)%2C copy 2;transcript_id=gi|339232534
LBLQ01000530.1	BestRefSeq	exon	1223994	1224068	.	+	.	ID=id540;Parent=rna50;Dbxref=GeneID:100293534,Genbank:NM_001242823.2,HGNC:HGNC:42398;Note=The RefSeq transcript has 10 substitutions%2C 1 frameshift compared to this genomic sequence;exception=annotated by transcript or proteomic data;gbkey=mRNA;gene=C4B_2;product=complement component 4B (Chido blood group)%2C copy 2;transcript_id=gi|339232534
LBLQ01000530.1	BestRefSeq	exon	1224329	1224526	.	+	.	ID=id541;Parent=rna50;Dbxref=GeneID:100293534,Genbank:NM_001242823.2,HGNC:HGNC:42398;Note=The RefSeq transcript has 10 substitutions%2C 1 frameshift compared to this genomic sequence;exception=annotated by transcript or proteomic data;gbkey=mRNA;gene=C4B_2;product=complement component 4B (Chido blood group)%2C copy 2;transcript_id=gi|339232534
LBLQ01000530.1	BestRefSeq	exon	1224618	1224729	.	+	.	ID=id542;Parent=rna50;Dbxref=GeneID:100293534,Genbank:NM_001242823.2,HGNC:HGNC:42398;Note=The RefSeq transcript has 10 substitutions%2C 1 frameshift compared to this genomic sequence;exception=annotated by transcript or proteomic data;gbkey=mRNA;gene=C4B_2;product=complement component 4B (Chido blood group)%2C copy 2;transcript_id=gi|339232534
LBLQ01000530.1	BestRefSeq	exon	1224820	1224890	.	+	.	ID=id543;Parent=rna50;Dbxref=GeneID:100293534,Genbank:NM_001242823.2,HGNC:HGNC:42398;Note=The RefSeq transcript has 10 substitutions%2C 1 frameshift compared to this genomic sequence;exception=annotated by transcript or proteomic data;gbkey=mRNA;gene=C4B_2;product=complement component 4B (Chido blood group)%2C copy 2;transcript_id=gi|339232534
LBLQ01000530.1	BestRefSeq	exon	1225149	1225288	.	+	.	ID=id544;Parent=rna50;Dbxref=GeneID:100293534,Genbank:NM_001242823.2,HGNC:HGNC:42398;Note=The RefSeq transcript has 10 substitutions%2C 1 frameshift compared to this genomic sequence;exception=annotated by transcript or proteomic data;gbkey=mRNA;gene=C4B_2;product=complement component 4B (Chido blood group)%2C copy 2;transcript_id=gi|339232534
LBLQ01000530.1	BestRefSeq	exon	1225402	1225611	.	+	.	ID=id545;Parent=rna50;Dbxref=GeneID:100293534,Genbank:NM_001242823.2,HGNC:HGNC:42398;Note=The RefSeq transcript has 10 substitutions%2C 1 frameshift compared to this genomic sequence;exception=annotated by transcript or proteomic data;gbkey=mRNA;gene=C4B_2;product=complement component 4B (Chido blood group)%2C copy 2;transcript_id=gi|339232534
LBLQ01000530.1	BestRefSeq	exon	1225856	1225907	.	+	.	ID=id546;Parent=rna50;Dbxref=GeneID:100293534,Genbank:NM_001242823.2,HGNC:HGNC:42398;Note=The RefSeq transcript has 10 substitutions%2C 1 frameshift compared to this genomic sequence;exception=annotated by transcript or proteomic data;gbkey=mRNA;gene=C4B_2;product=complement component 4B (Chido blood group)%2C copy 2;transcript_id=gi|339232534
LBLQ01000530.1	BestRefSeq	exon	1226009	1226098	.	+	.	ID=id547;Parent=rna50;Dbxref=GeneID:100293534,Genbank:NM_001242823.2,HGNC:HGNC:42398;Note=The RefSeq transcript has 10 substitutions%2C 1 frameshift compared to this genomic sequence;exception=annotated by transcript or proteomic data;gbkey=mRNA;gene=C4B_2;product=complement component 4B (Chido blood group)%2C copy 2;transcript_id=gi|339232534
LBLQ01000530.1	BestRefSeq	exon	1226234	1226443	.	+	.	ID=id548;Parent=rna50;Dbxref=GeneID:100293534,Genbank:NM_001242823.2,HGNC:HGNC:42398;Note=The RefSeq transcript has 10 substitutions%2C 1 frameshift compared to this genomic sequence;exception=annotated by transcript or proteomic data;gbkey=mRNA;gene=C4B_2;product=complement component 4B (Chido blood group)%2C copy 2;transcript_id=gi|339232534
LBLQ01000530.1	BestRefSeq	exon	1226623	1226698	.	+	.	ID=id549;Parent=rna50;Dbxref=GeneID:100293534,Genbank:NM_001242823.2,HGNC:HGNC:42398;Note=The RefSeq transcript has 10 substitutions%2C 1 frameshift compared to this genomic sequence;exception=annotated by transcript or proteomic data;gbkey=mRNA;gene=C4B_2;product=complement component 4B (Chido blood group)%2C copy 2;transcript_id=gi|339232534
LBLQ01000530.1	BestRefSeq	exon	1226859	1227016	.	+	.	ID=id550;Parent=rna50;Dbxref=GeneID:100293534,Genbank:NM_001242823.2,HGNC:HGNC:42398;Note=The RefSeq transcript has 10 substitutions%2C 1 frameshift compared to this genomic sequence;exception=annotated by transcript or proteomic data;gbkey=mRNA;gene=C4B_2;product=complement component 4B (Chido blood group)%2C copy 2;transcript_id=gi|339232534
LBLQ01000530.1	BestRefSeq	exon	1227112	1227228	.	+	.	ID=id551;Parent=rna50;Dbxref=GeneID:100293534,Genbank:NM_001242823.2,HGNC:HGNC:42398;Note=The RefSeq transcript has 10 substitutions%2C 1 frameshift compared to this genomic sequence;exception=annotated by transcript or proteomic data;gbkey=mRNA;gene=C4B_2;product=complement component 4B (Chido blood group)%2C copy 2;transcript_id=gi|339232534
LBLQ01000530.1	BestRefSeq	exon	1227334	1227505	.	+	.	ID=id552;Parent=rna50;Dbxref=GeneID:100293534,Genbank:NM_001242823.2,HGNC:HGNC:42398;Note=The RefSeq transcript has 10 substitutions%2C 1 frameshift compared to this genomic sequence;exception=annotated by transcript or proteomic data;gbkey=mRNA;gene=C4B_2;product=complement component 4B (Chido blood group)%2C copy 2;transcript_id=gi|339232534
LBLQ01000530.1	BestRefSeq	exon	1227734	1227966	.	+	.	ID=id553;Parent=rna50;Dbxref=GeneID:100293534,Genbank:NM_001242823.2,HGNC:HGNC:42398;Note=The RefSeq transcript has 10 substitutions%2C 1 frameshift compared to this genomic sequence;exception=annotated by transcript or proteomic data;gbkey=mRNA;gene=C4B_2;product=complement component 4B (Chido blood group)%2C copy 2;transcript_id=gi|339232534
LBLQ01000530.1	BestRefSeq	exon	1228048	1228215	.	+	.	ID=id554;Parent=rna50;Dbxref=GeneID:100293534,Genbank:NM_001242823.2,HGNC:HGNC:42398;Note=The RefSeq transcript has 10 substitutions%2C 1 frameshift compared to this genomic sequence;exception=annotated by transcript or proteomic data;gbkey=mRNA;gene=C4B_2;product=complement component 4B (Chido blood group)%2C copy 2;transcript_id=gi|339232534
LBLQ01000530.1	BestRefSeq	exon	1228609	1228668	.	+	.	ID=id555;Parent=rna50;Dbxref=GeneID:100293534,Genbank:NM_001242823.2,HGNC:HGNC:42398;Note=The RefSeq transcript has 10 substitutions%2C 1 frameshift compared to this genomic sequence;exception=annotated by transcript or proteomic data;gbkey=mRNA;gene=C4B_2;product=complement component 4B (Chido blood group)%2C copy 2;transcript_id=gi|339232534
LBLQ01000530.1	BestRefSeq	exon	1229718	1229811	.	+	.	ID=id556;Parent=rna50;Dbxref=GeneID:100293534,Genbank:NM_001242823.2,HGNC:HGNC:42398;Note=The RefSeq transcript has 10 substitutions%2C 1 frameshift compared to this genomic sequence;exception=annotated by transcript or proteomic data;gbkey=mRNA;gene=C4B_2;product=complement component 4B (Chido blood group)%2C copy 2;transcript_id=gi|339232534
LBLQ01000530.1	BestRefSeq	exon	1229909	1230095	.	+	.	ID=id557;Parent=rna50;Dbxref=GeneID:100293534,Genbank:NM_001242823.2,HGNC:HGNC:42398;Note=The RefSeq transcript has 10 substitutions%2C 1 frameshift compared to this genomic sequence;exception=annotated by transcript or proteomic data;gbkey=mRNA;gene=C4B_2;product=complement component 4B (Chido blood group)%2C copy 2;transcript_id=gi|339232534
LBLQ01000530.1	BestRefSeq	exon	1230210	1230300	.	+	.	ID=id558;Parent=rna50;Dbxref=GeneID:100293534,Genbank:NM_001242823.2,HGNC:HGNC:42398;Note=The RefSeq transcript has 10 substitutions%2C 1 frameshift compared to this genomic sequence;exception=annotated by transcript or proteomic data;gbkey=mRNA;gene=C4B_2;product=complement component 4B (Chido blood group)%2C copy 2;transcript_id=gi|339232534
LBLQ01000530.1	BestRefSeq	exon	1230391	1230465	.	+	.	ID=id559;Parent=rna50;Dbxref=GeneID:100293534,Genbank:NM_001242823.2,HGNC:HGNC:42398;Note=The RefSeq transcript has 10 substitutions%2C 1 frameshift compared to this genomic sequence;exception=annotated by transcript or proteomic data;gbkey=mRNA;gene=C4B_2;product=complement component 4B (Chido blood group)%2C copy 2;transcript_id=gi|339232534
LBLQ01000530.1	BestRefSeq	exon	1231957	1232059	.	+	.	ID=id560;Parent=rna50;Dbxref=GeneID:100293534,Genbank:NM_001242823.2,HGNC:HGNC:42398;Note=The RefSeq transcript has 10 substitutions%2C 1 frameshift compared to this genomic sequence;exception=annotated by transcript or proteomic data;gbkey=mRNA;gene=C4B_2;product=complement component 4B (Chido blood group)%2C copy 2;transcript_id=gi|339232534
LBLQ01000530.1	BestRefSeq	exon	1232225	1232314	.	+	.	ID=id561;Parent=rna50;Dbxref=GeneID:100293534,Genbank:NM_001242823.2,HGNC:HGNC:42398;Note=The RefSeq transcript has 10 substitutions%2C 1 frameshift compared to this genomic sequence;exception=annotated by transcript or proteomic data;gbkey=mRNA;gene=C4B_2;product=complement component 4B (Chido blood group)%2C copy 2;transcript_id=gi|339232534
LBLQ01000530.1	BestRefSeq	exon	1232400	1232498	.	+	.	ID=id562;Parent=rna50;Dbxref=GeneID:100293534,Genbank:NM_001242823.2,HGNC:HGNC:42398;Note=The RefSeq transcript has 10 substitutions%2C 1 frameshift compared to this genomic sequence;exception=annotated by transcript or proteomic data;gbkey=mRNA;gene=C4B_2;product=complement component 4B (Chido blood group)%2C copy 2;transcript_id=gi|339232534
LBLQ01000530.1	BestRefSeq	exon	1232681	1232764	.	+	.	ID=id563;Parent=rna50;Dbxref=GeneID:100293534,Genbank:NM_001242823.2,HGNC:HGNC:42398;Note=The RefSeq transcript has 10 substitutions%2C 1 frameshift compared to this genomic sequence;exception=annotated by transcript or proteomic data;gbkey=mRNA;gene=C4B_2;product=complement component 4B (Chido blood group)%2C copy 2;transcript_id=gi|339232534
LBLQ01000530.1	BestRefSeq	exon	1233027	1233159	.	+	.	ID=id564;Parent=rna50;Dbxref=GeneID:100293534,Genbank:NM_001242823.2,HGNC:HGNC:42398;Note=The RefSeq transcript has 10 substitutions%2C 1 frameshift compared to this genomic sequence;exception=annotated by transcript or proteomic data;gbkey=mRNA;gene=C4B_2;product=complement component 4B (Chido blood group)%2C copy 2;transcript_id=gi|339232534
LBLQ01000530.1	BestRefSeq	exon	1233303	1233585	.	+	.	ID=id565;Parent=rna50;Dbxref=GeneID:100293534,Genbank:NM_001242823.2,HGNC:HGNC:42398;Note=The RefSeq transcript has 10 substitutions%2C 1 frameshift compared to this genomic sequence;exception=annotated by transcript or proteomic data;gbkey=mRNA;gene=C4B_2;product=complement component 4B (Chido blood group)%2C copy 2;transcript_id=gi|339232534
LBLQ01000530.1	BestRefSeq	gene	1212961	1233584	.	+	.	ID=gene47;Dbxref=GeneID:720,HGNC:HGNC:1323,MIM:120810;Name=C4A;description=complement component 4A (Rodgers blood group);gbkey=Gene;gene=C4A;gene_synonym=C4,C4A2,C4A3,C4A4,C4A6,C4AD,C4S,CO4,CPAMD2,RG
LBLQ01000530.1	BestRefSeq	mRNA	1212961	1233584	.	+	.	ID=rna51;Parent=gene47;Dbxref=GeneID:720,Genbank:NM_001252204.1,HGNC:HGNC:1323,MIM:120810;Name=gi|356582272;Note=The RefSeq transcript has 5 substitutions%2C 1 frameshift compared to this genomic sequence;exception=annotated by transcript or proteomic data;gbkey=mRNA;gene=C4A;product=complement component 4A (Rodgers blood group)%2C transcript variant 2;transcript_id=gi|356582272
LBLQ01000530.1	BestRefSeq	exon	1212961	1213076	.	+	.	ID=id566;Parent=rna51;Dbxref=GeneID:720,Genbank:NM_001252204.1,HGNC:HGNC:1323,MIM:120810;Note=The RefSeq transcript has 5 substitutions%2C 1 frameshift compared to this genomic sequence;exception=annotated by transcript or proteomic data;gbkey=mRNA;gene=C4A;product=complement component 4A (Rodgers blood group)%2C transcript variant 2;transcript_id=gi|356582272
LBLQ01000530.1	BestRefSeq	exon	1213209	1213407	.	+	.	ID=id567;Parent=rna51;Dbxref=GeneID:720,Genbank:NM_001252204.1,HGNC:HGNC:1323,MIM:120810;Note=The RefSeq transcript has 5 substitutions%2C 1 frameshift compared to this genomic sequence;exception=annotated by transcript or proteomic data;gbkey=mRNA;gene=C4A;product=complement component 4A (Rodgers blood group)%2C transcript variant 2;transcript_id=gi|356582272
LBLQ01000530.1	BestRefSeq	exon	1213622	1213823	.	+	.	ID=id568;Parent=rna51;Dbxref=GeneID:720,Genbank:NM_001252204.1,HGNC:HGNC:1323,MIM:120810;Note=The RefSeq transcript has 5 substitutions%2C 1 frameshift compared to this genomic sequence;exception=annotated by transcript or proteomic data;gbkey=mRNA;gene=C4A;product=complement component 4A (Rodgers blood group)%2C transcript variant 2;transcript_id=gi|356582272
LBLQ01000530.1	BestRefSeq	exon	1214033	1214103	.	+	.	ID=id569;Parent=rna51;Dbxref=GeneID:720,Genbank:NM_001252204.1,HGNC:HGNC:1323,MIM:120810;Note=The RefSeq transcript has 5 substitutions%2C 1 frameshift compared to this genomic sequence;exception=annotated by transcript or proteomic data;gbkey=mRNA;gene=C4A;product=complement component 4A (Rodgers blood group)%2C transcript variant 2;transcript_id=gi|356582272
LBLQ01000530.1	BestRefSeq	exon	1214182	1214270	.	+	.	ID=id570;Parent=rna51;Dbxref=GeneID:720,Genbank:NM_001252204.1,HGNC:HGNC:1323,MIM:120810;Note=The RefSeq transcript has 5 substitutions%2C 1 frameshift compared to this genomic sequence;exception=annotated by transcript or proteomic data;gbkey=mRNA;gene=C4A;product=complement component 4A (Rodgers blood group)%2C transcript variant 2;transcript_id=gi|356582272
LBLQ01000530.1	BestRefSeq	exon	1214489	1214571	.	+	.	ID=id571;Parent=rna51;Dbxref=GeneID:720,Genbank:NM_001252204.1,HGNC:HGNC:1323,MIM:120810;Note=The RefSeq transcript has 5 substitutions%2C 1 frameshift compared to this genomic sequence;exception=annotated by transcript or proteomic data;gbkey=mRNA;gene=C4A;product=complement component 4A (Rodgers blood group)%2C transcript variant 2;transcript_id=gi|356582272
LBLQ01000530.1	BestRefSeq	exon	1214742	1214838	.	+	.	ID=id572;Parent=rna51;Dbxref=GeneID:720,Genbank:NM_001252204.1,HGNC:HGNC:1323,MIM:120810;Note=The RefSeq transcript has 5 substitutions%2C 1 frameshift compared to this genomic sequence;exception=annotated by transcript or proteomic data;gbkey=mRNA;gene=C4A;product=complement component 4A (Rodgers blood group)%2C transcript variant 2;transcript_id=gi|356582272
LBLQ01000530.1	BestRefSeq	exon	1214977	1215082	.	+	.	ID=id573;Parent=rna51;Dbxref=GeneID:720,Genbank:NM_001252204.1,HGNC:HGNC:1323,MIM:120810;Note=The RefSeq transcript has 5 substitutions%2C 1 frameshift compared to this genomic sequence;exception=annotated by transcript or proteomic data;gbkey=mRNA;gene=C4A;product=complement component 4A (Rodgers blood group)%2C transcript variant 2;transcript_id=gi|356582272
LBLQ01000530.1	BestRefSeq	exon	1215180	1215312	.	+	.	ID=id574;Parent=rna51;Dbxref=GeneID:720,Genbank:NM_001252204.1,HGNC:HGNC:1323,MIM:120810;Note=The RefSeq transcript has 5 substitutions%2C 1 frameshift compared to this genomic sequence;exception=annotated by transcript or proteomic data;gbkey=mRNA;gene=C4A;product=complement component 4A (Rodgers blood group)%2C transcript variant 2;transcript_id=gi|356582272
LBLQ01000530.1	BestRefSeq	exon	1222096	1222211	.	+	.	ID=id575;Parent=rna51;Dbxref=GeneID:720,Genbank:NM_001252204.1,HGNC:HGNC:1323,MIM:120810;Note=The RefSeq transcript has 5 substitutions%2C 1 frameshift compared to this genomic sequence;exception=annotated by transcript or proteomic data;gbkey=mRNA;gene=C4A;product=complement component 4A (Rodgers blood group)%2C transcript variant 2;transcript_id=gi|356582272
LBLQ01000530.1	BestRefSeq	exon	1222311	1222490	.	+	.	ID=id576;Parent=rna51;Dbxref=GeneID:720,Genbank:NM_001252204.1,HGNC:HGNC:1323,MIM:120810;Note=The RefSeq transcript has 5 substitutions%2C 1 frameshift compared to this genomic sequence;exception=annotated by transcript or proteomic data;gbkey=mRNA;gene=C4A;product=complement component 4A (Rodgers blood group)%2C transcript variant 2;transcript_id=gi|356582272
LBLQ01000530.1	BestRefSeq	exon	1222636	1222818	.	+	.	ID=id577;Parent=rna51;Dbxref=GeneID:720,Genbank:NM_001252204.1,HGNC:HGNC:1323,MIM:120810;Note=The RefSeq transcript has 5 substitutions%2C 1 frameshift compared to this genomic sequence;exception=annotated by transcript or proteomic data;gbkey=mRNA;gene=C4A;product=complement component 4A (Rodgers blood group)%2C transcript variant 2;transcript_id=gi|356582272
LBLQ01000530.1	BestRefSeq	exon	1222951	1223136	.	+	.	ID=id578;Parent=rna51;Dbxref=GeneID:720,Genbank:NM_001252204.1,HGNC:HGNC:1323,MIM:120810;Note=The RefSeq transcript has 5 substitutions%2C 1 frameshift compared to this genomic sequence;exception=annotated by transcript or proteomic data;gbkey=mRNA;gene=C4A;product=complement component 4A (Rodgers blood group)%2C transcript variant 2;transcript_id=gi|356582272
LBLQ01000530.1	BestRefSeq	exon	1223290	1223448	.	+	.	ID=id579;Parent=rna51;Dbxref=GeneID:720,Genbank:NM_001252204.1,HGNC:HGNC:1323,MIM:120810;Note=The RefSeq transcript has 5 substitutions%2C 1 frameshift compared to this genomic sequence;exception=annotated by transcript or proteomic data;gbkey=mRNA;gene=C4A;product=complement component 4A (Rodgers blood group)%2C transcript variant 2;transcript_id=gi|356582272
LBLQ01000530.1	BestRefSeq	exon	1223700	1223826	.	+	.	ID=id580;Parent=rna51;Dbxref=GeneID:720,Genbank:NM_001252204.1,HGNC:HGNC:1323,MIM:120810;Note=The RefSeq transcript has 5 substitutions%2C 1 frameshift compared to this genomic sequence;exception=annotated by transcript or proteomic data;gbkey=mRNA;gene=C4A;product=complement component 4A (Rodgers blood group)%2C transcript variant 2;transcript_id=gi|356582272
LBLQ01000530.1	BestRefSeq	exon	1223994	1224068	.	+	.	ID=id581;Parent=rna51;Dbxref=GeneID:720,Genbank:NM_001252204.1,HGNC:HGNC:1323,MIM:120810;Note=The RefSeq transcript has 5 substitutions%2C 1 frameshift compared to this genomic sequence;exception=annotated by transcript or proteomic data;gbkey=mRNA;gene=C4A;product=complement component 4A (Rodgers blood group)%2C transcript variant 2;transcript_id=gi|356582272
LBLQ01000530.1	BestRefSeq	exon	1224329	1224526	.	+	.	ID=id582;Parent=rna51;Dbxref=GeneID:720,Genbank:NM_001252204.1,HGNC:HGNC:1323,MIM:120810;Note=The RefSeq transcript has 5 substitutions%2C 1 frameshift compared to this genomic sequence;exception=annotated by transcript or proteomic data;gbkey=mRNA;gene=C4A;product=complement component 4A (Rodgers blood group)%2C transcript variant 2;transcript_id=gi|356582272
LBLQ01000530.1	BestRefSeq	exon	1224618	1224729	.	+	.	ID=id583;Parent=rna51;Dbxref=GeneID:720,Genbank:NM_001252204.1,HGNC:HGNC:1323,MIM:120810;Note=The RefSeq transcript has 5 substitutions%2C 1 frameshift compared to this genomic sequence;exception=annotated by transcript or proteomic data;gbkey=mRNA;gene=C4A;product=complement component 4A (Rodgers blood group)%2C transcript variant 2;transcript_id=gi|356582272
LBLQ01000530.1	BestRefSeq	exon	1224820	1224890	.	+	.	ID=id584;Parent=rna51;Dbxref=GeneID:720,Genbank:NM_001252204.1,HGNC:HGNC:1323,MIM:120810;Note=The RefSeq transcript has 5 substitutions%2C 1 frameshift compared to this genomic sequence;exception=annotated by transcript or proteomic data;gbkey=mRNA;gene=C4A;product=complement component 4A (Rodgers blood group)%2C transcript variant 2;transcript_id=gi|356582272
LBLQ01000530.1	BestRefSeq	exon	1225149	1225288	.	+	.	ID=id585;Parent=rna51;Dbxref=GeneID:720,Genbank:NM_001252204.1,HGNC:HGNC:1323,MIM:120810;Note=The RefSeq transcript has 5 substitutions%2C 1 frameshift compared to this genomic sequence;exception=annotated by transcript or proteomic data;gbkey=mRNA;gene=C4A;product=complement component 4A (Rodgers blood group)%2C transcript variant 2;transcript_id=gi|356582272
LBLQ01000530.1	BestRefSeq	exon	1225402	1225611	.	+	.	ID=id586;Parent=rna51;Dbxref=GeneID:720,Genbank:NM_001252204.1,HGNC:HGNC:1323,MIM:120810;Note=The RefSeq transcript has 5 substitutions%2C 1 frameshift compared to this genomic sequence;exception=annotated by transcript or proteomic data;gbkey=mRNA;gene=C4A;product=complement component 4A (Rodgers blood group)%2C transcript variant 2;transcript_id=gi|356582272
LBLQ01000530.1	BestRefSeq	exon	1225856	1225907	.	+	.	ID=id587;Parent=rna51;Dbxref=GeneID:720,Genbank:NM_001252204.1,HGNC:HGNC:1323,MIM:120810;Note=The RefSeq transcript has 5 substitutions%2C 1 frameshift compared to this genomic sequence;exception=annotated by transcript or proteomic data;gbkey=mRNA;gene=C4A;product=complement component 4A (Rodgers blood group)%2C transcript variant 2;transcript_id=gi|356582272
LBLQ01000530.1	BestRefSeq	exon	1226009	1226098	.	+	.	ID=id588;Parent=rna51;Dbxref=GeneID:720,Genbank:NM_001252204.1,HGNC:HGNC:1323,MIM:120810;Note=The RefSeq transcript has 5 substitutions%2C 1 frameshift compared to this genomic sequence;exception=annotated by transcript or proteomic data;gbkey=mRNA;gene=C4A;product=complement component 4A (Rodgers blood group)%2C transcript variant 2;transcript_id=gi|356582272
LBLQ01000530.1	BestRefSeq	exon	1226234	1226443	.	+	.	ID=id589;Parent=rna51;Dbxref=GeneID:720,Genbank:NM_001252204.1,HGNC:HGNC:1323,MIM:120810;Note=The RefSeq transcript has 5 substitutions%2C 1 frameshift compared to this genomic sequence;exception=annotated by transcript or proteomic data;gbkey=mRNA;gene=C4A;product=complement component 4A (Rodgers blood group)%2C transcript variant 2;transcript_id=gi|356582272
LBLQ01000530.1	BestRefSeq	exon	1226623	1226698	.	+	.	ID=id590;Parent=rna51;Dbxref=GeneID:720,Genbank:NM_001252204.1,HGNC:HGNC:1323,MIM:120810;Note=The RefSeq transcript has 5 substitutions%2C 1 frameshift compared to this genomic sequence;exception=annotated by transcript or proteomic data;gbkey=mRNA;gene=C4A;product=complement component 4A (Rodgers blood group)%2C transcript variant 2;transcript_id=gi|356582272
LBLQ01000530.1	BestRefSeq	exon	1226859	1227016	.	+	.	ID=id591;Parent=rna51;Dbxref=GeneID:720,Genbank:NM_001252204.1,HGNC:HGNC:1323,MIM:120810;Note=The RefSeq transcript has 5 substitutions%2C 1 frameshift compared to this genomic sequence;exception=annotated by transcript or proteomic data;gbkey=mRNA;gene=C4A;product=complement component 4A (Rodgers blood group)%2C transcript variant 2;transcript_id=gi|356582272
LBLQ01000530.1	BestRefSeq	exon	1227112	1227228	.	+	.	ID=id592;Parent=rna51;Dbxref=GeneID:720,Genbank:NM_001252204.1,HGNC:HGNC:1323,MIM:120810;Note=The RefSeq transcript has 5 substitutions%2C 1 frameshift compared to this genomic sequence;exception=annotated by transcript or proteomic data;gbkey=mRNA;gene=C4A;product=complement component 4A (Rodgers blood group)%2C transcript variant 2;transcript_id=gi|356582272
LBLQ01000530.1	BestRefSeq	exon	1227334	1227505	.	+	.	ID=id593;Parent=rna51;Dbxref=GeneID:720,Genbank:NM_001252204.1,HGNC:HGNC:1323,MIM:120810;Note=The RefSeq transcript has 5 substitutions%2C 1 frameshift compared to this genomic sequence;exception=annotated by transcript or proteomic data;gbkey=mRNA;gene=C4A;product=complement component 4A (Rodgers blood group)%2C transcript variant 2;transcript_id=gi|356582272
LBLQ01000530.1	BestRefSeq	exon	1227734	1227966	.	+	.	ID=id594;Parent=rna51;Dbxref=GeneID:720,Genbank:NM_001252204.1,HGNC:HGNC:1323,MIM:120810;Note=The RefSeq transcript has 5 substitutions%2C 1 frameshift compared to this genomic sequence;exception=annotated by transcript or proteomic data;gbkey=mRNA;gene=C4A;product=complement component 4A (Rodgers blood group)%2C transcript variant 2;transcript_id=gi|356582272
LBLQ01000530.1	BestRefSeq	exon	1228048	1228215	.	+	.	ID=id595;Parent=rna51;Dbxref=GeneID:720,Genbank:NM_001252204.1,HGNC:HGNC:1323,MIM:120810;Note=The RefSeq transcript has 5 substitutions%2C 1 frameshift compared to this genomic sequence;exception=annotated by transcript or proteomic data;gbkey=mRNA;gene=C4A;product=complement component 4A (Rodgers blood group)%2C transcript variant 2;transcript_id=gi|356582272
LBLQ01000530.1	BestRefSeq	exon	1228609	1228668	.	+	.	ID=id596;Parent=rna51;Dbxref=GeneID:720,Genbank:NM_001252204.1,HGNC:HGNC:1323,MIM:120810;Note=The RefSeq transcript has 5 substitutions%2C 1 frameshift compared to this genomic sequence;exception=annotated by transcript or proteomic data;gbkey=mRNA;gene=C4A;product=complement component 4A (Rodgers blood group)%2C transcript variant 2;transcript_id=gi|356582272
LBLQ01000530.1	BestRefSeq	exon	1229718	1229811	.	+	.	ID=id597;Parent=rna51;Dbxref=GeneID:720,Genbank:NM_001252204.1,HGNC:HGNC:1323,MIM:120810;Note=The RefSeq transcript has 5 substitutions%2C 1 frameshift compared to this genomic sequence;exception=annotated by transcript or proteomic data;gbkey=mRNA;gene=C4A;product=complement component 4A (Rodgers blood group)%2C transcript variant 2;transcript_id=gi|356582272
LBLQ01000530.1	BestRefSeq	exon	1229909	1230048	.	+	.	ID=id598;Parent=rna51;Dbxref=GeneID:720,Genbank:NM_001252204.1,HGNC:HGNC:1323,MIM:120810;Note=The RefSeq transcript has 5 substitutions%2C 1 frameshift compared to this genomic sequence;exception=annotated by transcript or proteomic data;gbkey=mRNA;gene=C4A;product=complement component 4A (Rodgers blood group)%2C transcript variant 2;transcript_id=gi|356582272
LBLQ01000530.1	BestRefSeq	exon	1230391	1230465	.	+	.	ID=id599;Parent=rna51;Dbxref=GeneID:720,Genbank:NM_001252204.1,HGNC:HGNC:1323,MIM:120810;Note=The RefSeq transcript has 5 substitutions%2C 1 frameshift compared to this genomic sequence;exception=annotated by transcript or proteomic data;gbkey=mRNA;gene=C4A;product=complement component 4A (Rodgers blood group)%2C transcript variant 2;transcript_id=gi|356582272
LBLQ01000530.1	BestRefSeq	exon	1231957	1232059	.	+	.	ID=id600;Parent=rna51;Dbxref=GeneID:720,Genbank:NM_001252204.1,HGNC:HGNC:1323,MIM:120810;Note=The RefSeq transcript has 5 substitutions%2C 1 frameshift compared to this genomic sequence;exception=annotated by transcript or proteomic data;gbkey=mRNA;gene=C4A;product=complement component 4A (Rodgers blood group)%2C transcript variant 2;transcript_id=gi|356582272
LBLQ01000530.1	BestRefSeq	exon	1232225	1232314	.	+	.	ID=id601;Parent=rna51;Dbxref=GeneID:720,Genbank:NM_001252204.1,HGNC:HGNC:1323,MIM:120810;Note=The RefSeq transcript has 5 substitutions%2C 1 frameshift compared to this genomic sequence;exception=annotated by transcript or proteomic data;gbkey=mRNA;gene=C4A;product=complement component 4A (Rodgers blood group)%2C transcript variant 2;transcript_id=gi|356582272
LBLQ01000530.1	BestRefSeq	exon	1232400	1232498	.	+	.	ID=id602;Parent=rna51;Dbxref=GeneID:720,Genbank:NM_001252204.1,HGNC:HGNC:1323,MIM:120810;Note=The RefSeq transcript has 5 substitutions%2C 1 frameshift compared to this genomic sequence;exception=annotated by transcript or proteomic data;gbkey=mRNA;gene=C4A;product=complement component 4A (Rodgers blood group)%2C transcript variant 2;transcript_id=gi|356582272
LBLQ01000530.1	BestRefSeq	exon	1232681	1232764	.	+	.	ID=id603;Parent=rna51;Dbxref=GeneID:720,Genbank:NM_001252204.1,HGNC:HGNC:1323,MIM:120810;Note=The RefSeq transcript has 5 substitutions%2C 1 frameshift compared to this genomic sequence;exception=annotated by transcript or proteomic data;gbkey=mRNA;gene=C4A;product=complement component 4A (Rodgers blood group)%2C transcript variant 2;transcript_id=gi|356582272
LBLQ01000530.1	BestRefSeq	exon	1233027	1233159	.	+	.	ID=id604;Parent=rna51;Dbxref=GeneID:720,Genbank:NM_001252204.1,HGNC:HGNC:1323,MIM:120810;Note=The RefSeq transcript has 5 substitutions%2C 1 frameshift compared to this genomic sequence;exception=annotated by transcript or proteomic data;gbkey=mRNA;gene=C4A;product=complement component 4A (Rodgers blood group)%2C transcript variant 2;transcript_id=gi|356582272
LBLQ01000530.1	BestRefSeq	exon	1233303	1233584	.	+	.	ID=id605;Parent=rna51;Dbxref=GeneID:720,Genbank:NM_001252204.1,HGNC:HGNC:1323,MIM:120810;Note=The RefSeq transcript has 5 substitutions%2C 1 frameshift compared to this genomic sequence;exception=annotated by transcript or proteomic data;gbkey=mRNA;gene=C4A;product=complement component 4A (Rodgers blood group)%2C transcript variant 2;transcript_id=gi|356582272
LBLQ01000530.1	BestRefSeq	CDS	1213012	1213076	.	+	0	ID=cds31;Parent=gene47;Dbxref=GeneID:100293534,Genbank:NP_001229752.1,GeneID:720,HGNC:HGNC:1323,MIM:120810;Name=NP_001229752.1;Note=The RefSeq protein has 7 substitutions%2C 1 frameshift compared to this genomic sequence;exception=annotated by transcript or proteomic data;gbkey=CDS;gene=C4A;product=complement C4-B-like preproprotein;protein_id=NP_001229752.1
LBLQ01000530.1	BestRefSeq	CDS	1213209	1213407	.	+	1	ID=cds31;Parent=gene47;Dbxref=GeneID:100293534,Genbank:NP_001229752.1,GeneID:720,HGNC:HGNC:1323,MIM:120810;Name=NP_001229752.1;Note=The RefSeq protein has 7 substitutions%2C 1 frameshift compared to this genomic sequence;exception=annotated by transcript or proteomic data;gbkey=CDS;gene=C4A;product=complement C4-B-like preproprotein;protein_id=NP_001229752.1
LBLQ01000530.1	BestRefSeq	CDS	1213622	1213823	.	+	0	ID=cds31;Parent=gene47;Dbxref=GeneID:100293534,Genbank:NP_001229752.1,GeneID:720,HGNC:HGNC:1323,MIM:120810;Name=NP_001229752.1;Note=The RefSeq protein has 7 substitutions%2C 1 frameshift compared to this genomic sequence;exception=annotated by transcript or proteomic data;gbkey=CDS;gene=C4A;product=complement C4-B-like preproprotein;protein_id=NP_001229752.1
LBLQ01000530.1	BestRefSeq	CDS	1214033	1214103	.	+	2	ID=cds31;Parent=gene47;Dbxref=GeneID:100293534,Genbank:NP_001229752.1,GeneID:720,HGNC:HGNC:1323,MIM:120810;Name=NP_001229752.1;Note=The RefSeq protein has 7 substitutions%2C 1 frameshift compared to this genomic sequence;exception=annotated by transcript or proteomic data;gbkey=CDS;gene=C4A;product=complement C4-B-like preproprotein;protein_id=NP_001229752.1
LBLQ01000530.1	BestRefSeq	CDS	1214182	1214270	.	+	0	ID=cds31;Parent=gene47;Dbxref=GeneID:100293534,Genbank:NP_001229752.1,GeneID:720,HGNC:HGNC:1323,MIM:120810;Name=NP_001229752.1;Note=The RefSeq protein has 7 substitutions%2C 1 frameshift compared to this genomic sequence;exception=annotated by transcript or proteomic data;gbkey=CDS;gene=C4A;product=complement C4-B-like preproprotein;protein_id=NP_001229752.1
LBLQ01000530.1	BestRefSeq	CDS	1214489	1214571	.	+	1	ID=cds31;Parent=gene47;Dbxref=GeneID:100293534,Genbank:NP_001229752.1,GeneID:720,HGNC:HGNC:1323,MIM:120810;Name=NP_001229752.1;Note=The RefSeq protein has 7 substitutions%2C 1 frameshift compared to this genomic sequence;exception=annotated by transcript or proteomic data;gbkey=CDS;gene=C4A;product=complement C4-B-like preproprotein;protein_id=NP_001229752.1
LBLQ01000530.1	BestRefSeq	CDS	1214742	1214838	.	+	2	ID=cds31;Parent=gene47;Dbxref=GeneID:100293534,Genbank:NP_001229752.1,GeneID:720,HGNC:HGNC:1323,MIM:120810;Name=NP_001229752.1;Note=The RefSeq protein has 7 substitutions%2C 1 frameshift compared to this genomic sequence;exception=annotated by transcript or proteomic data;gbkey=CDS;gene=C4A;product=complement C4-B-like preproprotein;protein_id=NP_001229752.1
LBLQ01000530.1	BestRefSeq	CDS	1214977	1215082	.	+	1	ID=cds31;Parent=gene47;Dbxref=GeneID:100293534,Genbank:NP_001229752.1,GeneID:720,HGNC:HGNC:1323,MIM:120810;Name=NP_001229752.1;Note=The RefSeq protein has 7 substitutions%2C 1 frameshift compared to this genomic sequence;exception=annotated by transcript or proteomic data;gbkey=CDS;gene=C4A;product=complement C4-B-like preproprotein;protein_id=NP_001229752.1
LBLQ01000530.1	BestRefSeq	CDS	1215180	1215312	.	+	0	ID=cds31;Parent=gene47;Dbxref=GeneID:100293534,Genbank:NP_001229752.1,GeneID:720,HGNC:HGNC:1323,MIM:120810;Name=NP_001229752.1;Note=The RefSeq protein has 7 substitutions%2C 1 frameshift compared to this genomic sequence;exception=annotated by transcript or proteomic data;gbkey=CDS;gene=C4A;product=complement C4-B-like preproprotein;protein_id=NP_001229752.1
LBLQ01000530.1	BestRefSeq	CDS	1222096	1222211	.	+	2	ID=cds31;Parent=gene47;Dbxref=GeneID:100293534,Genbank:NP_001229752.1,GeneID:720,HGNC:HGNC:1323,MIM:120810;Name=NP_001229752.1;Note=The RefSeq protein has 7 substitutions%2C 1 frameshift compared to this genomic sequence;exception=annotated by transcript or proteomic data;gbkey=CDS;gene=C4A;product=complement C4-B-like preproprotein;protein_id=NP_001229752.1
LBLQ01000530.1	BestRefSeq	CDS	1222311	1222490	.	+	0	ID=cds31;Parent=gene47;Dbxref=GeneID:100293534,Genbank:NP_001229752.1,GeneID:720,HGNC:HGNC:1323,MIM:120810;Name=NP_001229752.1;Note=The RefSeq protein has 7 substitutions%2C 1 frameshift compared to this genomic sequence;exception=annotated by transcript or proteomic data;gbkey=CDS;gene=C4A;product=complement C4-B-like preproprotein;protein_id=NP_001229752.1
LBLQ01000530.1	BestRefSeq	CDS	1222636	1222818	.	+	0	ID=cds31;Parent=gene47;Dbxref=GeneID:100293534,Genbank:NP_001229752.1,GeneID:720,HGNC:HGNC:1323,MIM:120810;Name=NP_001229752.1;Note=The RefSeq protein has 7 substitutions%2C 1 frameshift compared to this genomic sequence;exception=annotated by transcript or proteomic data;gbkey=CDS;gene=C4A;product=complement C4-B-like preproprotein;protein_id=NP_001229752.1
LBLQ01000530.1	BestRefSeq	CDS	1222951	1223136	.	+	0	ID=cds31;Parent=gene47;Dbxref=GeneID:100293534,Genbank:NP_001229752.1,GeneID:720,HGNC:HGNC:1323,MIM:120810;Name=NP_001229752.1;Note=The RefSeq protein has 7 substitutions%2C 1 frameshift compared to this genomic sequence;exception=annotated by transcript or proteomic data;gbkey=CDS;gene=C4A;product=complement C4-B-like preproprotein;protein_id=NP_001229752.1
LBLQ01000530.1	BestRefSeq	CDS	1223290	1223448	.	+	0	ID=cds31;Parent=gene47;Dbxref=GeneID:100293534,Genbank:NP_001229752.1,GeneID:720,HGNC:HGNC:1323,MIM:120810;Name=NP_001229752.1;Note=The RefSeq protein has 7 substitutions%2C 1 frameshift compared to this genomic sequence;exception=annotated by transcript or proteomic data;gbkey=CDS;gene=C4A;product=complement C4-B-like preproprotein;protein_id=NP_001229752.1
[truncated: 11,985 more rows]
