# Supplementary material for: Evaluation of GRCh38 and de novo haploid genome assemblies demonstrates the enduring quality of the reference assembly
Source: Genome Res. 2017 May;27(5):849–64. doi: 10.1101/gr.213611.116 (PMC5411779; doi:10.1101/gr.213611.116)
Supplement: Supplemental Material [file supp_gr.213611.116_Supplemental_GFF3_S2.tar.gz › ./GCA_000983475.1.Overlapping_pseudogenes.gff3]

##gff-version 3
#!gff-spec-version 1.21
#!processor NCBI annotwriter
LBLQ01000218.1	Curated Genomic	gene	279205	279799	.	-	.	ID=gene0;Dbxref=GeneID:441584,HGNC:HGNC:43623;Name=SSU72P4;description=SSU72 pseudogene 4;gbkey=Gene;gene=SSU72P4;pseudo=true
LBLQ01000218.1	Curated Genomic	gene	279205	279799	.	-	.	ID=gene1;Dbxref=GeneID:643263,HGNC:HGNC:43625;Name=SSU72P6;description=SSU72 pseudogene 6;gbkey=Gene;gene=SSU72P6;pseudo=true
###
LBLQ01000262.1	Curated Genomic	gene	57546	122266	.	+	.	ID=gene2;Dbxref=GeneID:727941,HGNC:HGNC:48933;Name=SLC25A24P1;description=SLC25A24 pseudogene 1;gbkey=Gene;gene=SLC25A24P1;pseudo=true
LBLQ01000262.1	Curated Genomic	gene	57546	95067	.	+	.	ID=gene3;Dbxref=GeneID:100422608,HGNC:HGNC:48934;Name=SLC25A24P2;description=SLC25A24 pseudogene 2;gbkey=Gene;gene=SLC25A24P2;pseudo=true
###
LBLQ01000374.1	Curated Genomic	gene	1466572	1466678	.	+	.	ID=gene4;Dbxref=GeneID:106480088,HGNC:HGNC:48155;Name=RNU6-1192P;description=RNA%2C U6 small nuclear 1192%2C pseudogene;gbkey=Gene;gene=RNU6-1192P;pseudo=true
LBLQ01000374.1	Curated Genomic	gene	1466572	1466678	.	+	.	ID=gene5;Dbxref=GeneID:106481334,HGNC:HGNC:47452;Name=RNU6-489P;description=RNA%2C U6 small nuclear 489%2C pseudogene;gbkey=Gene;gene=RNU6-489P;pseudo=true
###
LBLQ01000410.1	Curated Genomic	gene	17996	19430	.	-	.	ID=gene6;Dbxref=GeneID:390688,HGNC:HGNC:34406;Name=CDC37P1;description=cell division cycle 37 pseudogene 1;gbkey=Gene;gene=CDC37P1;gene_synonym=A-761H5.2;pseudo=true
LBLQ01000410.1	Curated Genomic	gene	18114	19359	.	-	.	ID=gene7;Dbxref=GeneID:647015,HGNC:HGNC:35453;Name=CDC37P2;description=cell division cycle 37 pseudogene 2;gbkey=Gene;gene=CDC37P2;pseudo=true
###
LBLQ01000490.1	BestRefSeq	gene	9273	25627	.	+	.	ID=gene8;Dbxref=GeneID:642826,HGNC:HGNC:23654;Name=BMS1P6;description=BMS1 ribosome biogenesis factor pseudogene 6;gbkey=Gene;gene=BMS1P6;gene_synonym=bA302K17.2,BMS1LP2,BMS1LP6,BMS1P2;partial=true;pseudo=true;start_range=.,9273
LBLQ01000490.1	BestRefSeq	transcript	9273	25627	.	+	.	ID=rna0;Parent=gene8;Dbxref=GeneID:642826,Genbank:NR_024495.2,HGNC:HGNC:23654;Name=gi|392976403;Note=The RefSeq transcript has 12 substitutions%2C 26 non-frameshifting indels and aligns at 98%25 coverage compared to this genomic sequence;exception=annotated by transcript or proteomic data;gbkey=misc_RNA;gene=BMS1P6;partial=true;product=BMS1 ribosome biogenesis factor pseudogene 6;start_range=.,9273;transcript_id=gi|392976403
LBLQ01000490.1	BestRefSeq	exon	9273	9462	.	+	.	ID=id0;Parent=rna0;Dbxref=GeneID:642826,Genbank:NR_024495.2,HGNC:HGNC:23654;Note=The RefSeq transcript has 12 substitutions%2C 26 non-frameshifting indels and aligns at 98%25 coverage compared to this genomic sequence;exception=annotated by transcript or proteomic data;gbkey=misc_RNA;gene=BMS1P6;partial=true;product=BMS1 ribosome biogenesis factor pseudogene 6;start_range=.,9273;transcript_id=gi|392976403
LBLQ01000490.1	BestRefSeq	exon	10359	10548	.	+	.	ID=id1;Parent=rna0;Dbxref=GeneID:642826,Genbank:NR_024495.2,HGNC:HGNC:23654;Note=The RefSeq transcript has 12 substitutions%2C 26 non-frameshifting indels and aligns at 98%25 coverage compared to this genomic sequence;exception=annotated by transcript or proteomic data;gbkey=misc_RNA;gene=BMS1P6;partial=true;product=BMS1 ribosome biogenesis factor pseudogene 6;transcript_id=gi|392976403
LBLQ01000490.1	BestRefSeq	exon	11824	11903	.	+	.	ID=id2;Parent=rna0;Dbxref=GeneID:642826,Genbank:NR_024495.2,HGNC:HGNC:23654;Note=The RefSeq transcript has 12 substitutions%2C 26 non-frameshifting indels and aligns at 98%25 coverage compared to this genomic sequence;exception=annotated by transcript or proteomic data;gbkey=misc_RNA;gene=BMS1P6;partial=true;product=BMS1 ribosome biogenesis factor pseudogene 6;transcript_id=gi|392976403
LBLQ01000490.1	BestRefSeq	exon	15575	15763	.	+	.	ID=id3;Parent=rna0;Dbxref=GeneID:642826,Genbank:NR_024495.2,HGNC:HGNC:23654;Note=The RefSeq transcript has 12 substitutions%2C 26 non-frameshifting indels and aligns at 98%25 coverage compared to this genomic sequence;exception=annotated by transcript or proteomic data;gbkey=misc_RNA;gene=BMS1P6;partial=true;product=BMS1 ribosome biogenesis factor pseudogene 6;transcript_id=gi|392976403
LBLQ01000490.1	BestRefSeq	exon	16674	16814	.	+	.	ID=id4;Parent=rna0;Dbxref=GeneID:642826,Genbank:NR_024495.2,HGNC:HGNC:23654;Note=The RefSeq transcript has 12 substitutions%2C 26 non-frameshifting indels and aligns at 98%25 coverage compared to this genomic sequence;exception=annotated by transcript or proteomic data;gbkey=misc_RNA;gene=BMS1P6;partial=true;product=BMS1 ribosome biogenesis factor pseudogene 6;transcript_id=gi|392976403
LBLQ01000490.1	BestRefSeq	exon	17540	17661	.	+	.	ID=id5;Parent=rna0;Dbxref=GeneID:642826,Genbank:NR_024495.2,HGNC:HGNC:23654;Note=The RefSeq transcript has 12 substitutions%2C 26 non-frameshifting indels and aligns at 98%25 coverage compared to this genomic sequence;exception=annotated by transcript or proteomic data;gbkey=misc_RNA;gene=BMS1P6;partial=true;product=BMS1 ribosome biogenesis factor pseudogene 6;transcript_id=gi|392976403
LBLQ01000490.1	BestRefSeq	exon	18897	19036	.	+	.	ID=id6;Parent=rna0;Dbxref=GeneID:642826,Genbank:NR_024495.2,HGNC:HGNC:23654;Note=The RefSeq transcript has 12 substitutions%2C 26 non-frameshifting indels and aligns at 98%25 coverage compared to this genomic sequence;exception=annotated by transcript or proteomic data;gbkey=misc_RNA;gene=BMS1P6;partial=true;product=BMS1 ribosome biogenesis factor pseudogene 6;transcript_id=gi|392976403
LBLQ01000490.1	BestRefSeq	exon	22044	25627	.	+	.	ID=id7;Parent=rna0;Dbxref=GeneID:642826,Genbank:NR_024495.2,HGNC:HGNC:23654;Note=The RefSeq transcript has 12 substitutions%2C 26 non-frameshifting indels and aligns at 98%25 coverage compared to this genomic sequence;exception=annotated by transcript or proteomic data;gbkey=misc_RNA;gene=BMS1P6;partial=true;product=BMS1 ribosome biogenesis factor pseudogene 6;transcript_id=gi|392976403
LBLQ01000490.1	Curated Genomic	gene	9273	19037	.	+	.	ID=gene9;Dbxref=GeneID:100133265,HGNC:HGNC:23655;Name=BMS1P7;description=BMS1 ribosome biogenesis factor pseudogene 7;gbkey=Gene;gene=BMS1P7;gene_synonym=bA164N7.1,BMS1LP7;pseudo=true
###
LBLQ01000492.1	Curated Genomic	gene	19356	19471	.	-	.	ID=gene10;Dbxref=GeneID:106479005,HGNC:HGNC:43215;Name=RNA5SP315;description=RNA%2C 5S ribosomal pseudogene 315;gbkey=Gene;gene=RNA5SP315;gene_synonym=RN5S315;pseudo=true
LBLQ01000492.1	Curated Genomic	gene	19356	19471	.	-	.	ID=gene11;Dbxref=GeneID:106480439,HGNC:HGNC:43212;Name=RNA5SP312;description=RNA%2C 5S ribosomal pseudogene 312;gbkey=Gene;gene=RNA5SP312;gene_synonym=RN5S312,RN5S313,RNA5SP313;pseudo=true
###
LBLQ01000741.1	Curated Genomic	gene	3774202	3775506	.	+	.	ID=gene12;Dbxref=GeneID:100533626;Name=LOC100533626;description=tubulin%2C alpha 1c pseudogene;gbkey=Gene;gene=LOC100533626;pseudo=true
LBLQ01000741.1	Curated Genomic	gene	3774202	3775506	.	+	.	ID=gene13;Dbxref=GeneID:100533627;Name=LOC100533627;description=tubulin%2C alpha 1c pseudogene;gbkey=Gene;gene=LOC100533627;pseudo=true
###
LBLQ01000786.1	Curated Genomic	gene	40036	43257	.	+	.	ID=gene14;Dbxref=GeneID:440059;Name=LOC440059;description=cell adhesion associated%2C oncogene regulated pseudogene;gbkey=Gene;gene=LOC440059;pseudo=true
LBLQ01000786.1	Curated Genomic	gene	40036	43257	.	+	.	ID=gene15;Dbxref=GeneID:100128800;Name=LOC100128800;description=cell adhesion associated%2C oncogene regulated pseudogene;gbkey=Gene;gene=LOC100128800;pseudo=true
###
LBLQ01000786.1	Curated Genomic	gene	74891	76655	.	+	.	ID=gene16;Dbxref=GeneID:100420021;Name=LOC100420021;description=ankyrin repeat domain 33B pseudogene;gbkey=Gene;gene=LOC100420021;pseudo=true
LBLQ01000786.1	Curated Genomic	gene	74891	76655	.	+	.	ID=gene17;Dbxref=GeneID:100420025;Name=LOC100420025;description=ankyrin repeat domain 33B pseudogene;gbkey=Gene;gene=LOC100420025;pseudo=true
###
LBLQ01000786.1	Curated Genomic	gene	89213	98479	.	-	.	ID=gene18;Dbxref=GeneID:642425,HGNC:HGNC:37144;Name=TRIM53BP;description=tripartite motif containing 53B%2C pseudogene;gbkey=Gene;gene=TRIM53BP;gene_synonym=TRIM53B,TRIM53L,TRIM53L1,TRIM80P;pseudo=true
LBLQ01000786.1	BestRefSeq	gene	89506	98475	.	-	.	ID=gene19;Dbxref=GeneID:642569,HGNC:HGNC:19025;Name=TRIM53AP;description=tripartite motif containing 53A%2C pseudogene;gbkey=Gene;gene=TRIM53AP;gene_synonym=TRIM53,TRIM53P,TRIM80P;pseudo=true
LBLQ01000786.1	BestRefSeq	transcript	89506	98475	.	-	.	ID=rna1;Parent=gene19;Dbxref=GeneID:642569,Genbank:NR_028346.1,HGNC:HGNC:19025;Name=gi|256223131;Note=The RefSeq transcript has 4 substitutions%2C 1 non-frameshifting indel compared to this genomic sequence;exception=annotated by transcript or proteomic data;gbkey=misc_RNA;gene=TRIM53AP;product=tripartite motif containing 53A%2C pseudogene;transcript_id=gi|256223131
LBLQ01000786.1	BestRefSeq	exon	98285	98475	.	-	.	ID=id8;Parent=rna1;Dbxref=GeneID:642569,Genbank:NR_028346.1,HGNC:HGNC:19025;Note=The RefSeq transcript has 4 substitutions%2C 1 non-frameshifting indel compared to this genomic sequence;exception=annotated by transcript or proteomic data;gbkey=misc_RNA;gene=TRIM53AP;product=tripartite motif containing 53A%2C pseudogene;transcript_id=gi|256223131
LBLQ01000786.1	BestRefSeq	exon	95291	95704	.	-	.	ID=id9;Parent=rna1;Dbxref=GeneID:642569,Genbank:NR_028346.1,HGNC:HGNC:19025;Note=The RefSeq transcript has 4 substitutions%2C 1 non-frameshifting indel compared to this genomic sequence;exception=annotated by transcript or proteomic data;gbkey=misc_RNA;gene=TRIM53AP;product=tripartite motif containing 53A%2C pseudogene;transcript_id=gi|256223131
LBLQ01000786.1	BestRefSeq	exon	94910	95005	.	-	.	ID=id10;Parent=rna1;Dbxref=GeneID:642569,Genbank:NR_028346.1,HGNC:HGNC:19025;Note=The RefSeq transcript has 4 substitutions%2C 1 non-frameshifting indel compared to this genomic sequence;exception=annotated by transcript or proteomic data;gbkey=misc_RNA;gene=TRIM53AP;product=tripartite motif containing 53A%2C pseudogene;transcript_id=gi|256223131
LBLQ01000786.1	BestRefSeq	exon	92946	93176	.	-	.	ID=id11;Parent=rna1;Dbxref=GeneID:642569,Genbank:NR_028346.1,HGNC:HGNC:19025;Note=The RefSeq transcript has 4 substitutions%2C 1 non-frameshifting indel compared to this genomic sequence;exception=annotated by transcript or proteomic data;gbkey=misc_RNA;gene=TRIM53AP;product=tripartite motif containing 53A%2C pseudogene;transcript_id=gi|256223131
LBLQ01000786.1	BestRefSeq	exon	92222	92244	.	-	.	ID=id12;Parent=rna1;Dbxref=GeneID:642569,Genbank:NR_028346.1,HGNC:HGNC:19025;Note=The RefSeq transcript has 4 substitutions%2C 1 non-frameshifting indel compared to this genomic sequence;exception=annotated by transcript or proteomic data;gbkey=misc_RNA;gene=TRIM53AP;product=tripartite motif containing 53A%2C pseudogene;transcript_id=gi|256223131
LBLQ01000786.1	BestRefSeq	exon	91269	91366	.	-	.	ID=id13;Parent=rna1;Dbxref=GeneID:642569,Genbank:NR_028346.1,HGNC:HGNC:19025;Note=The RefSeq transcript has 4 substitutions%2C 1 non-frameshifting indel compared to this genomic sequence;exception=annotated by transcript or proteomic data;gbkey=misc_RNA;gene=TRIM53AP;product=tripartite motif containing 53A%2C pseudogene;transcript_id=gi|256223131
LBLQ01000786.1	BestRefSeq	exon	89506	90181	.	-	.	ID=id14;Parent=rna1;Dbxref=GeneID:642569,Genbank:NR_028346.1,HGNC:HGNC:19025;Note=The RefSeq transcript has 4 substitutions%2C 1 non-frameshifting indel compared to this genomic sequence;exception=annotated by transcript or proteomic data;gbkey=misc_RNA;gene=TRIM53AP;product=tripartite motif containing 53A%2C pseudogene;transcript_id=gi|256223131
###
LBLQ01000791.1	Curated Genomic	gene	8363	8774	.	-	.	ID=gene20;Dbxref=GeneID:642414;Name=LOC642414;description=tripartite motif containing 64B pseudogene;gbkey=Gene;gene=LOC642414;pseudo=true
LBLQ01000791.1	Curated Genomic	gene	8363	8774	.	-	.	ID=gene21;Dbxref=GeneID:642579;Name=LOC642579;description=tripartite motif containing 64B pseudogene;gbkey=Gene;gene=LOC642579;pseudo=true
###
LBLQ01000801.1	Curated Genomic	gene	89967	90525	.	+	.	ID=gene22;Dbxref=GeneID:100419791;Name=LOC100419791;description=zinc finger protein 449 pseudogene;gbkey=Gene;gene=LOC100419791;pseudo=true
LBLQ01000801.1	Curated Genomic	gene	89967	90525	.	+	.	ID=gene23;Dbxref=GeneID:100419794;Name=LOC100419794;description=zinc finger protein 449 pseudogene;gbkey=Gene;gene=LOC100419794;pseudo=true
###
LBLQ01001060.1	Curated Genomic	gene	44823	44928	.	+	.	ID=gene24;Dbxref=GeneID:106479907,HGNC:HGNC:47734;Name=RNU6-771P;description=RNA%2C U6 small nuclear 771%2C pseudogene;gbkey=Gene;gene=RNU6-771P;pseudo=true
LBLQ01001060.1	Curated Genomic	gene	44823	44928	.	+	.	ID=gene25;Dbxref=GeneID:106480037,HGNC:HGNC:48035;Name=RNU6-1072P;description=RNA%2C U6 small nuclear 1072%2C pseudogene;gbkey=Gene;gene=RNU6-1072P;pseudo=true
###
LBLQ01001060.1	Curated Genomic	gene	48427	51147	.	+	.	ID=gene26;Dbxref=GeneID:650236,HGNC:HGNC:51894;Name=PRAMEF32P;description=PRAME family member 32%2C pseudogene;gbkey=Gene;gene=PRAMEF32P;pseudo=true
LBLQ01001060.1	Curated Genomic	gene	48427	51147	.	+	.	ID=gene27;Dbxref=GeneID:729356,HGNC:HGNC:51891;Name=PRAMEF29P;description=PRAME family member 29%2C pseudogene;gbkey=Gene;gene=PRAMEF29P;pseudo=true
###
LBLQ01001085.1	Curated Genomic	gene	86676	87340	.	+	.	ID=gene28;Dbxref=GeneID:100873752,HGNC:HGNC:39294;Name=PHBP15;description=prohibitin pseudogene 15;gbkey=Gene;gene=PHBP15;pseudo=true
LBLQ01001085.1	Curated Genomic	gene	86679	87446	.	+	.	ID=gene29;Dbxref=GeneID:106478939,HGNC:HGNC:39284;Name=PHBP5;description=prohibitin pseudogene 5;gbkey=Gene;gene=PHBP5;pseudo=true
###
LBLQ01001085.1	Curated Genomic	gene	86661	87446	.	+	.	ID=gene30;Dbxref=GeneID:106478940,HGNC:HGNC:39285;Name=PHBP6;description=prohibitin pseudogene 6;gbkey=Gene;gene=PHBP6;pseudo=true
LBLQ01001085.1	Curated Genomic	gene	86676	87340	.	+	.	ID=gene31;Dbxref=GeneID:100873752,HGNC:HGNC:39294;Name=PHBP15;description=prohibitin pseudogene 15;gbkey=Gene;gene=PHBP15;pseudo=true
###
LBLQ01001131.1	Curated Genomic	gene	145523	147358	.	+	.	ID=gene32;Dbxref=GeneID:791098;Name=LOC791098;description=ornithine aminotransferase pseudogene;gbkey=Gene;gene=LOC791098;pseudo=true
LBLQ01001131.1	Curated Genomic	gene	145523	147358	.	+	.	ID=gene33;Dbxref=GeneID:102723585;Name=LOC102723585;description=ornithine aminotransferase pseudogene;gbkey=Gene;gene=LOC102723585;pseudo=true
###
LBLQ01001177.1	Curated Genomic	gene	178341	181788	.	+	.	ID=gene34;Dbxref=GeneID:106481796,HGNC:HGNC:43819;Name=LRRC37A15P;description=leucine-rich repeat containing 37 member A15%2C pseudogene;gbkey=Gene;gene=LRRC37A15P;pseudo=true
LBLQ01001177.1	Curated Genomic	gene	178815	180540	.	+	.	ID=gene35;Dbxref=GeneID:100418744,HGNC:HGNC:39880;Name=KRT8P46;description=keratin 8 pseudogene 46;gbkey=Gene;gene=KRT8P46;pseudo=true
###
LBLQ01001291.1	Curated Genomic	gene	2466597	2466828	.	+	.	ID=gene36;Dbxref=GeneID:100499485,HGNC:HGNC:38734;Name=SRIP2;description=sorcin pseudogene 2;gbkey=Gene;gene=SRIP2;pseudo=true
LBLQ01001291.1	Curated Genomic	gene	2466641	2466871	.	+	.	ID=gene37;Dbxref=GeneID:100861435,HGNC:HGNC:38735;Name=SRIP3;description=sorcin pseudogene 3;gbkey=Gene;gene=SRIP3;pseudo=true
###
LBLQ01001369.1	Curated Genomic	gene	16386	16729	.	-	.	ID=gene38;Dbxref=GeneID:106480779,HGNC:HGNC:43951;Name=WBP1LP4;description=WW domain binding protein 1-like pseudogene 4;gbkey=Gene;gene=WBP1LP4;pseudo=true
LBLQ01001369.1	Curated Genomic	gene	16424	16786	.	-	.	ID=gene39;Dbxref=GeneID:106479030,HGNC:HGNC:43955;Name=WBP1LP7;description=WW domain binding protein 1-like pseudogene 7;gbkey=Gene;gene=WBP1LP7;pseudo=true
###
LBLQ01001369.1	Curated Genomic	gene	16367	16790	.	-	.	ID=gene40;Dbxref=GeneID:106481797,HGNC:HGNC:43956;Name=WBP1LP6;description=WW domain binding protein 1-like pseudogene 6;gbkey=Gene;gene=WBP1LP6;pseudo=true
LBLQ01001369.1	Curated Genomic	gene	16424	16786	.	-	.	ID=gene41;Dbxref=GeneID:106479030,HGNC:HGNC:43955;Name=WBP1LP7;description=WW domain binding protein 1-like pseudogene 7;gbkey=Gene;gene=WBP1LP7;pseudo=true
###
LBLQ01001406.1	Curated Genomic	gene	12257	26468	.	-	.	ID=gene42;Dbxref=GeneID:643784;Name=LOC643784;description=NLR family%2C apoptosis inhibitory protein pseudogene;gbkey=Gene;gene=LOC643784;pseudo=true
LBLQ01001406.1	Curated Genomic	gene	12457	32424	.	-	.	ID=gene43;Dbxref=GeneID:728535;Name=LOC728535;description=NLR family%2C apoptosis inhibitory protein pseudogene;gbkey=Gene;gene=LOC728535;pseudo=true
###
LBLQ01001406.1	Curated Genomic	gene	12257	26468	.	-	.	ID=gene44;Dbxref=GeneID:643784;Name=LOC643784;description=NLR family%2C apoptosis inhibitory protein pseudogene;gbkey=Gene;gene=LOC643784;pseudo=true
LBLQ01001406.1	BestRefSeq	gene	16607	17605	.	-	.	ID=gene45;Dbxref=GeneID:11039;Name=SMA4;description=glucuronidase%2C beta pseudogene;end_range=17605,.;gbkey=Gene;gene=SMA4;gene_synonym=b55C20.2,SMA3;partial=true;pseudo=true
LBLQ01001406.1	BestRefSeq	transcript	16607	17605	.	-	.	ID=rna2;Parent=gene45;Dbxref=GeneID:11039,Genbank:NR_024054.2;Name=gi|346227198;Note=The RefSeq transcript has 5 substitutions%2C 2 non-frameshifting indels and aligns at 33%25 coverage compared to this genomic sequence;end_range=17605,.;exception=annotated by transcript or proteomic data;gbkey=misc_RNA;gene=SMA4;partial=true;product=glucuronidase%2C beta pseudogene%2C transcript variant 2;transcript_id=gi|346227198
LBLQ01001406.1	BestRefSeq	exon	17500	17605	.	-	.	ID=id15;Parent=rna2;Dbxref=GeneID:11039,Genbank:NR_024054.2;Note=The RefSeq transcript has 5 substitutions%2C 2 non-frameshifting indels and aligns at 33%25 coverage compared to this genomic sequence;end_range=17605,.;exception=annotated by transcript or proteomic data;gbkey=misc_RNA;gene=SMA4;partial=true;product=glucuronidase%2C beta pseudogene%2C transcript variant 2;transcript_id=gi|346227198
LBLQ01001406.1	BestRefSeq	exon	16607	16843	.	-	.	ID=id16;Parent=rna2;Dbxref=GeneID:11039,Genbank:NR_024054.2;Note=The RefSeq transcript has 5 substitutions%2C 2 non-frameshifting indels and aligns at 33%25 coverage compared to this genomic sequence;exception=annotated by transcript or proteomic data;gbkey=misc_RNA;gene=SMA4;partial=true;product=glucuronidase%2C beta pseudogene%2C transcript variant 2;transcript_id=gi|346227198
###
LBLQ01001416.1	Curated Genomic	gene	21088	21191	.	-	.	ID=gene46;Dbxref=GeneID:106479913,HGNC:HGNC:47748;Name=RNU6-785P;description=RNA%2C U6 small nuclear 785%2C pseudogene;gbkey=Gene;gene=RNU6-785P;pseudo=true
LBLQ01001416.1	Curated Genomic	gene	21088	21191	.	-	.	ID=gene47;Dbxref=GeneID:106480038,HGNC:HGNC:48039;Name=RNU6-1076P;description=RNA%2C U6 small nuclear 1076%2C pseudogene;gbkey=Gene;gene=RNU6-1076P;pseudo=true
###
LBLQ01001416.1	Curated Genomic	gene	21088	21191	.	-	.	ID=gene48;Dbxref=GeneID:106479913,HGNC:HGNC:47748;Name=RNU6-785P;description=RNA%2C U6 small nuclear 785%2C pseudogene;gbkey=Gene;gene=RNU6-785P;pseudo=true
LBLQ01001416.1	Curated Genomic	gene	21088	21191	.	-	.	ID=gene49;Dbxref=GeneID:106480049,HGNC:HGNC:48063;Name=RNU6-1100P;description=RNA%2C U6 small nuclear 1100%2C pseudogene;gbkey=Gene;gene=RNU6-1100P;pseudo=true
###
LBLQ01001416.1	Curated Genomic	gene	21088	21191	.	-	.	ID=gene50;Dbxref=GeneID:106479913,HGNC:HGNC:47748;Name=RNU6-785P;description=RNA%2C U6 small nuclear 785%2C pseudogene;gbkey=Gene;gene=RNU6-785P;pseudo=true
LBLQ01001416.1	Curated Genomic	gene	21088	21191	.	-	.	ID=gene51;Dbxref=GeneID:106481889,HGNC:HGNC:47318;Name=RNU6-355P;description=RNA%2C U6 small nuclear 355%2C pseudogene;gbkey=Gene;gene=RNU6-355P;pseudo=true
###
LBLQ01001422.1	Curated Genomic	gene	16208	17004	.	+	.	ID=gene52;Dbxref=GeneID:391746;Name=LOC391746;description=TAF11 RNA polymerase II%2C TATA box binding protein (TBP)-associated factor%2C 28kDa pseudogene;gbkey=Gene;gene=LOC391746;pseudo=true
LBLQ01001422.1	Curated Genomic	gene	16208	17004	.	+	.	ID=gene53;Dbxref=GeneID:646066;Name=LOC646066;description=TAF11 RNA polymerase II%2C TATA box binding protein (TBP)-associated factor%2C 28kDa pseudogene;gbkey=Gene;gene=LOC646066;pseudo=true
###
LBLQ01001452.1	Curated Genomic	gene	64441	65592	.	+	.	ID=gene54;Dbxref=GeneID:780812,HGNC:HGNC:38099;Name=PAICSP6;description=phosphoribosylaminoimidazole carboxylase%2C phosphoribosylaminoimidazole succinocarboxamide synthetase pseudogene 6;gbkey=Gene;gene=PAICSP6;pseudo=true
LBLQ01001452.1	Curated Genomic	gene	64463	65733	.	+	.	ID=gene55;Dbxref=GeneID:780811,HGNC:HGNC:38098;Name=PAICSP5;description=phosphoribosylaminoimidazole carboxylase%2C phosphoribosylaminoimidazole succinocarboxamide synthetase pseudogene 5;gbkey=Gene;gene=PAICSP5;pseudo=true
###
LBLQ01001558.1	Curated Genomic	gene	13670	14607	.	-	.	ID=gene56;Dbxref=GeneID:26685,HGNC:HGNC:8298;Name=OR4F1P;description=olfactory receptor%2C family 4%2C subfamily F%2C member 1 pseudogene;gbkey=Gene;gene=OR4F1P;gene_synonym=HSDJ0609N19,OR4F1;pseudo=true
LBLQ01001558.1	Curated Genomic	gene	13670	14607	.	-	.	ID=gene57;Dbxref=GeneID:390028,HGNC:HGNC:8299;Name=OR4F2P;description=olfactory receptor%2C family 4%2C subfamily F%2C member 2 pseudogene;gbkey=Gene;gene=OR4F2P;gene_synonym=HS191N21,hs6M1-11,OR4F2,S191N21;pseudo=true
###
LBLQ01001631.1	Curated Genomic	gene	25922	28129	.	-	.	ID=gene58;Dbxref=GeneID:386610,HGNC:HGNC:51449;Name=E2F6P1;description=E2F transcription factor 6 pseudogene 1;gbkey=Gene;gene=E2F6P1;pseudo=true
LBLQ01001631.1	Curated Genomic	gene	25922	28129	.	-	.	ID=gene59;Dbxref=GeneID:100420178,HGNC:HGNC:51451;Name=E2F6P3;description=E2F transcription factor 6 pseudogene 3;gbkey=Gene;gene=E2F6P3;pseudo=true
###
LBLQ01001643.1	Curated Genomic	gene	4770525	4770688	.	+	.	ID=gene60;Dbxref=GeneID:26865,HGNC:HGNC:37497;Name=RNU1-27P;description=RNA%2C U1 small nuclear 27%2C pseudogene;gbkey=Gene;gene=RNU1-27P;gene_synonym=RNU1-7,RNU1-7P;pseudo=true
LBLQ01001643.1	Curated Genomic	gene	4770525	4770688	.	+	.	ID=gene61;Dbxref=GeneID:26866,HGNC:HGNC:37498;Name=RNU1-28P;description=RNA%2C U1 small nuclear 28%2C pseudogene;gbkey=Gene;gene=RNU1-28P;gene_synonym=RNU1-8,RNU1-8P;pseudo=true
###
LBLQ01001680.1	Curated Genomic	gene	58668	60354	.	-	.	ID=gene62;Dbxref=GeneID:642389,HGNC:HGNC:50367;Name=RBM17P2;description=RNA binding motif protein 17 pseudogene 2;gbkey=Gene;gene=RBM17P2;pseudo=true
LBLQ01001680.1	Curated Genomic	gene	58668	60354	.	-	.	ID=gene63;Dbxref=GeneID:100132949,HGNC:HGNC:50368;Name=RBM17P3;description=RNA binding motif protein 17 pseudogene 3;gbkey=Gene;gene=RBM17P3;pseudo=true
###
LBLQ01001680.1	Curated Genomic	gene	39818	40640	.	+	.	ID=gene64;Dbxref=GeneID:100421690;Name=LOC100421690;description=NSA2 ribosome biogenesis homolog (S. cerevisiae) pseudogene;gbkey=Gene;gene=LOC100421690;pseudo=true
LBLQ01001680.1	Curated Genomic	gene	39918	40540	.	+	.	ID=gene65;Dbxref=GeneID:100421691;Name=LOC100421691;description=NSA2 ribosome biogenesis homolog (S. cerevisiae) pseudogene;gbkey=Gene;gene=LOC100421691;pseudo=true
###
LBLQ01001680.1	Curated Genomic	gene	23011	23271	.	-	.	ID=gene66;Dbxref=GeneID:106479391,HGNC:HGNC:46478;Name=RN7SL462P;description=RNA%2C 7SL%2C cytoplasmic 462%2C pseudogene;gbkey=Gene;gene=RN7SL462P;pseudo=true
LBLQ01001680.1	Curated Genomic	gene	23011	23271	.	-	.	ID=gene67;Dbxref=GeneID:106479456,HGNC:HGNC:46656;Name=RN7SL640P;description=RNA%2C 7SL%2C cytoplasmic 640%2C pseudogene;gbkey=Gene;gene=RN7SL640P;pseudo=true
###
LBLQ01001680.1	Curated Genomic	gene	23011	23271	.	-	.	ID=gene68;Dbxref=GeneID:106479391,HGNC:HGNC:46478;Name=RN7SL462P;description=RNA%2C 7SL%2C cytoplasmic 462%2C pseudogene;gbkey=Gene;gene=RN7SL462P;pseudo=true
LBLQ01001680.1	Curated Genomic	gene	23011	23271	.	-	.	ID=gene69;Dbxref=GeneID:106481018,HGNC:HGNC:46359;Name=RN7SL343P;description=RNA%2C 7SL%2C cytoplasmic 343%2C pseudogene;gbkey=Gene;gene=RN7SL343P;pseudo=true
###
LBLQ01001734.1	Curated Genomic	gene	47843	49283	.	-	.	ID=gene70;Dbxref=GeneID:469,HGNC:HGNC:789;Name=ATF4P1;description=activating transcription factor 4 pseudogene 1;gbkey=Gene;gene=ATF4P1;gene_synonym=ATF4P,TAXREB67P,TXREBP;pseudo=true
LBLQ01001734.1	Curated Genomic	gene	47843	49283	.	-	.	ID=gene71;Dbxref=GeneID:340600,HGNC:HGNC:34025;Name=ATF4P2;description=activating transcription factor 4 pseudogene 2;gbkey=Gene;gene=ATF4P2;pseudo=true
###
LBLQ01001804.1	Curated Genomic	gene	57403	58591	.	-	.	ID=gene72;Dbxref=GeneID:100533850;Name=LOC100533850;description=M-phase phosphoprotein 10 (U3 small nucleolar ribonucleoprotein) pseudogene;gbkey=Gene;gene=LOC100533850;pseudo=true
LBLQ01001804.1	Curated Genomic	gene	57403	58591	.	-	.	ID=gene73;Dbxref=GeneID:100631268;Name=LOC100631268;description=M-phase phosphoprotein 10 (U3 small nucleolar ribonucleoprotein) pseudogene;gbkey=Gene;gene=LOC100631268;pseudo=true
###
LBLQ01001805.1	Curated Genomic	gene	20670	21859	.	-	.	ID=gene74;Dbxref=GeneID:100631265;Name=LOC100631265;description=M-phase phosphoprotein 10 (U3 small nucleolar ribonucleoprotein) pseudogene;gbkey=Gene;gene=LOC100631265;pseudo=true
LBLQ01001805.1	Curated Genomic	gene	20670	21859	.	-	.	ID=gene75;Dbxref=GeneID:100631266;Name=LOC100631266;description=M-phase phosphoprotein 10 (U3 small nucleolar ribonucleoprotein) pseudogene;gbkey=Gene;gene=LOC100631266;pseudo=true
###
LBLQ01001816.1	Curated Genomic	gene	59020	64383	.	-	.	ID=gene76;Dbxref=GeneID:100132306,HGNC:HGNC:51524;Name=FAM91A4P;description=family with sequence similarity 91 member A4%2C pseudogene;gbkey=Gene;gene=FAM91A4P;pseudo=true
LBLQ01001816.1	Curated Genomic	gene	59020	64361	.	-	.	ID=gene77;Dbxref=GeneID:101929801,HGNC:HGNC:51523;Name=FAM91A2P;description=family with sequence similarity 91 member A2%2C pseudogene;gbkey=Gene;gene=FAM91A2P;pseudo=true
###
LBLQ01001816.1	Curated Genomic	gene	39191	39336	.	+	.	ID=gene78;Dbxref=GeneID:106481615,HGNC:HGNC:48410;Name=RNU1-68P;description=RNA%2C U1 small nuclear 68%2C pseudogene;gbkey=Gene;gene=RNU1-68P;pseudo=true
LBLQ01001816.1	Curated Genomic	gene	39191	39336	.	+	.	ID=gene79;Dbxref=GeneID:106481634,HGNC:HGNC:48485;Name=RNU1-143P;description=RNA%2C U1 small nuclear 143%2C pseudogene;gbkey=Gene;gene=RNU1-143P;pseudo=true
###
LBLQ01001831.1	BestRefSeq	gene	14121	16022	.	-	.	ID=gene80;Dbxref=GeneID:767846,HGNC:HGNC:24298,MIM:608609;Name=PFN1P2;description=profilin 1 pseudogene 2;gbkey=Gene;gene=PFN1P2;gene_synonym=C1orf152,COAS3;pseudo=true
LBLQ01001831.1	BestRefSeq	transcript	14121	16022	.	-	.	ID=rna3;Parent=gene80;Dbxref=GeneID:767846,Genbank:NR_003242.3,HGNC:HGNC:24298,MIM:608609;Name=gi|599046837;Note=The RefSeq transcript has 31 substitutions%2C 4 non-frameshifting indels compared to this genomic sequence;exception=annotated by transcript or proteomic data;gbkey=misc_RNA;gene=PFN1P2;product=profilin 1 pseudogene 2;transcript_id=gi|599046837
LBLQ01001831.1	BestRefSeq	exon	14121	16022	.	-	.	ID=id17;Parent=rna3;Dbxref=GeneID:767846,Genbank:NR_003242.3,HGNC:HGNC:24298,MIM:608609;Note=The RefSeq transcript has 31 substitutions%2C 4 non-frameshifting indels compared to this genomic sequence;exception=annotated by transcript or proteomic data;gbkey=misc_RNA;gene=PFN1P2;product=profilin 1 pseudogene 2;transcript_id=gi|599046837
LBLQ01001831.1	Curated Genomic	gene	15327	16105	.	-	.	ID=gene81;Dbxref=GeneID:645126,HGNC:HGNC:42988;Name=PFN1P6;description=profilin 1 pseudogene 6;gbkey=Gene;gene=PFN1P6;gene_synonym=PFN1P7;pseudo=true
###
LBLQ01001915.1	Curated Genomic	gene	15621	15721	.	+	.	ID=gene82;Dbxref=GeneID:106481326,HGNC:HGNC:47428;Name=RNU6-465P;description=RNA%2C U6 small nuclear 465%2C pseudogene;gbkey=Gene;gene=RNU6-465P;pseudo=true
LBLQ01001915.1	Curated Genomic	gene	15621	15721	.	+	.	ID=gene83;Dbxref=GeneID:106481517,HGNC:HGNC:48034;Name=RNU6-1071P;description=RNA%2C U6 small nuclear 1071%2C pseudogene;gbkey=Gene;gene=RNU6-1071P;pseudo=true
###
LBLQ01001915.1	Curated Genomic	gene	15621	15721	.	+	.	ID=gene84;Dbxref=GeneID:106481326,HGNC:HGNC:47428;Name=RNU6-465P;description=RNA%2C U6 small nuclear 465%2C pseudogene;gbkey=Gene;gene=RNU6-465P;pseudo=true
LBLQ01001915.1	Curated Genomic	gene	15621	15721	.	+	.	ID=gene85;Dbxref=GeneID:106481940,HGNC:HGNC:48134;Name=RNU6-1171P;description=RNA%2C U6 small nuclear 1171%2C pseudogene;gbkey=Gene;gene=RNU6-1171P;pseudo=true
###
LBLQ01001990.1	Curated Genomic	gene	48079	52385	.	+	.	ID=gene86;Dbxref=GeneID:100420776,HGNC:HGNC:49583;Name=CNTNAP3P6;description=contactin associated protein-like 3 pseudogene 6;gbkey=Gene;gene=CNTNAP3P6;pseudo=true
LBLQ01001990.1	Curated Genomic	gene	48079	52385	.	+	.	ID=gene87;Dbxref=GeneID:100420787,HGNC:HGNC:49591;Name=CNTNAP3P1;description=contactin associated protein-like 3 pseudogene 1;gbkey=Gene;gene=CNTNAP3P1;pseudo=true
###
LBLQ01002040.1	Curated Genomic	gene	26529	30630	.	-	.	ID=gene88;Dbxref=GeneID:100128514,HGNC:HGNC:43942;Name=ARHGAP42P5;description=Rho GTPase activating protein 42 pseudogene 5;gbkey=Gene;gene=ARHGAP42P5;pseudo=true
LBLQ01002040.1	Curated Genomic	gene	27692	30588	.	-	.	ID=gene89;Dbxref=GeneID:254398,HGNC:HGNC:43941;Name=ARHGAP42P4;description=Rho GTPase activating protein 42 pseudogene 4;gbkey=Gene;gene=ARHGAP42P4;pseudo=true
###
LBLQ01002040.1	Curated Genomic	gene	35234	52584	.	+	.	ID=gene90;Dbxref=GeneID:100420172;Name=LOC100420172;description=fatty acyl-CoA reductase 2 pseudogene;gbkey=Gene;gene=LOC100420172;pseudo=true
LBLQ01002040.1	Curated Genomic	gene	35234	52584	.	+	.	ID=gene91;Dbxref=GeneID:100420175;Name=LOC100420175;description=fatty acyl-CoA reductase 2 pseudogene;gbkey=Gene;gene=LOC100420175;pseudo=true
###
LBLQ01002040.1	Curated Genomic	gene	10580	30628	.	-	.	ID=gene92;Dbxref=GeneID:266698,HGNC:HGNC:19327;Name=ARHGAP42P3;description=Rho GTPase activating protein 42 pseudogene 3;gbkey=Gene;gene=ARHGAP42P3;gene_synonym=OPHN1P1;pseudo=true
LBLQ01002040.1	Curated Genomic	gene	27692	30588	.	-	.	ID=gene93;Dbxref=GeneID:254398,HGNC:HGNC:43941;Name=ARHGAP42P4;description=Rho GTPase activating protein 42 pseudogene 4;gbkey=Gene;gene=ARHGAP42P4;pseudo=true
###
LBLQ01002040.1	Curated Genomic	gene	37954	41156	.	-	.	ID=gene94;Dbxref=GeneID:780778,HGNC:HGNC:33272;Name=USP10P2;description=ubiquitin specific peptidase10 pseudogene 2;gbkey=Gene;gene=USP10P2;pseudo=true
LBLQ01002040.1	Curated Genomic	gene	37954	41156	.	-	.	ID=gene95;Dbxref=GeneID:780780;Name=LOC780780;description=ubiquitin specific peptidase 10 pseudogene;gbkey=Gene;gene=LOC780780;pseudo=true
###
LBLQ01002051.1	Curated Genomic	gene	13095	13201	.	-	.	ID=gene96;Dbxref=GeneID:106479845,HGNC:HGNC:47594;Name=RNU6-631P;description=RNA%2C U6 small nuclear 631%2C pseudogene;gbkey=Gene;gene=RNU6-631P;pseudo=true
LBLQ01002051.1	Curated Genomic	gene	13095	13201	.	-	.	ID=gene97;Dbxref=GeneID:106480606,HGNC:HGNC:47712;Name=RNU6-749P;description=RNA%2C U6 small nuclear 749%2C pseudogene;gbkey=Gene;gene=RNU6-749P;pseudo=true
###
LBLQ01002052.1	Curated Genomic	gene	212650	213304	.	-	.	ID=gene98;Dbxref=GeneID:100421809;Name=LOC100421809;description=LON peptidase N-terminal domain and ring finger 2 pseudogene;gbkey=Gene;gene=LOC100421809;pseudo=true
LBLQ01002052.1	Curated Genomic	gene	212650	213304	.	-	.	ID=gene99;Dbxref=GeneID:100421810;Name=LOC100421810;description=LON peptidase N-terminal domain and ring finger 2 pseudogene;gbkey=Gene;gene=LOC100421810;pseudo=true
###
LBLQ01002052.1	Curated Genomic	gene	250438	252121	.	+	.	ID=gene100;Dbxref=GeneID:100631249,HGNC:HGNC:49140;Name=GRAMD4P5;description=GRAM domain containing 4 pseudogene 5;gbkey=Gene;gene=GRAMD4P5;pseudo=true
LBLQ01002052.1	Curated Genomic	gene	250438	252121	.	+	.	ID=gene101;Dbxref=GeneID:100631250,HGNC:HGNC:49141;Name=GRAMD4P6;description=GRAM domain containing 4 pseudogene 6;gbkey=Gene;gene=GRAMD4P6;pseudo=true
###
LBLQ01002052.1	Curated Genomic	gene	175773	175879	.	+	.	ID=gene102;Dbxref=GeneID:106480701,HGNC:HGNC:48198;Name=RNU6-1235P;description=RNA%2C U6 small nuclear 1235%2C pseudogene;gbkey=Gene;gene=RNU6-1235P;pseudo=true
LBLQ01002052.1	Curated Genomic	gene	175773	175879	.	+	.	ID=gene103;Dbxref=GeneID:106481338,HGNC:HGNC:47461;Name=RNU6-498P;description=RNA%2C U6 small nuclear 498%2C pseudogene;gbkey=Gene;gene=RNU6-498P;pseudo=true
###
LBLQ01002052.1	Curated Genomic	gene	63743	65574	.	-	.	ID=gene104;Dbxref=GeneID:401805;Name=LOC401805;description=ring finger protein 145 pseudogene;gbkey=Gene;gene=LOC401805;pseudo=true
LBLQ01002052.1	Curated Genomic	gene	63743	65574	.	-	.	ID=gene105;Dbxref=GeneID:441711;Name=LOC441711;description=RING finger protein 145-like;gbkey=Gene;gene=LOC441711;pseudo=true
###
LBLQ01002052.1	Curated Genomic	gene	30305	34286	.	-	.	ID=gene106;Dbxref=GeneID:646177,HGNC:HGNC:43827;Name=SPATA31E2P;description=SPATA31 subfamily E%2C member 2%2C pseudogene;gbkey=Gene;gene=SPATA31E2P;gene_synonym=FAM75E2P;pseudo=true
LBLQ01002052.1	Curated Genomic	gene	30305	34286	.	-	.	ID=gene107;Dbxref=GeneID:646507,HGNC:HGNC:43828;Name=SPATA31E3P;description=SPATA31 subfamily E%2C member 3%2C pseudogene;gbkey=Gene;gene=SPATA31E3P;gene_synonym=FAM75E3P;pseudo=true
###
LBLQ01002052.1	BestRefSeq	gene	239559	242029	.	-	.	ID=gene108;Dbxref=GeneID:646243,HGNC:HGNC:33973;Name=CXADRP2;description=coxsackie virus and adenovirus receptor pseudogene 2;gbkey=Gene;gene=CXADRP2;pseudo=true
LBLQ01002052.1	BestRefSeq	transcript	239559	242029	.	-	.	ID=rna4;Parent=gene108;Dbxref=GeneID:646243,Genbank:NR_024387.1,HGNC:HGNC:33973;Name=gi|211971075;Note=The RefSeq transcript has 10 substitutions compared to this genomic sequence;exception=annotated by transcript or proteomic data;gbkey=misc_RNA;gene=CXADRP2;product=coxsackie virus and adenovirus receptor pseudogene 2;transcript_id=gi|211971075
LBLQ01002052.1	BestRefSeq	exon	239559	242029	.	-	.	ID=id18;Parent=rna4;Dbxref=GeneID:646243,Genbank:NR_024387.1,HGNC:HGNC:33973;Note=The RefSeq transcript has 10 substitutions compared to this genomic sequence;exception=annotated by transcript or proteomic data;gbkey=misc_RNA;gene=CXADRP2;product=coxsackie virus and adenovirus receptor pseudogene 2;transcript_id=gi|211971075
LBLQ01002052.1	Curated Genomic	gene	240934	242029	.	-	.	ID=gene109;Dbxref=GeneID:100287357;Name=LOC100287357;description=coxsackie virus and adenovirus receptor pseudogene;gbkey=Gene;gene=LOC100287357;pseudo=true
###
LBLQ01002053.1	Curated Genomic	gene	124935	125895	.	-	.	ID=gene110;Dbxref=GeneID:403226,HGNC:HGNC:31238;Name=OR11J5P;description=olfactory receptor%2C family 11%2C subfamily J%2C member 5 pseudogene;gbkey=Gene;gene=OR11J5P;pseudo=true
LBLQ01002053.1	Curated Genomic	gene	124962	125859	.	-	.	ID=gene111;Dbxref=GeneID:100288148,HGNC:HGNC:38588;Name=OR11J6P;description=olfactory receptor%2C family 11%2C subfamily J%2C member 6 pseudogene;gbkey=Gene;gene=OR11J6P;pseudo=true
###
LBLQ01002053.1	Curated Genomic	gene	48769	49624	.	-	.	ID=gene112;Dbxref=GeneID:100312813,HGNC:HGNC:37381;Name=VN1R61P;description=vomeronasal 1 receptor 61 pseudogene;gbkey=Gene;gene=VN1R61P;pseudo=true
LBLQ01002053.1	Curated Genomic	gene	48769	49624	.	-	.	ID=gene113;Dbxref=GeneID:100312815,HGNC:HGNC:37383;Name=VN1R63P;description=vomeronasal 1 receptor 63 pseudogene;gbkey=Gene;gene=VN1R63P;pseudo=true
###
LBLQ01002053.1	Curated Genomic	gene	124934	125894	.	-	.	ID=gene114;Dbxref=GeneID:81111,HGNC:HGNC:15369;Name=OR11J1P;description=olfactory receptor%2C family 11%2C subfamily J%2C member 1 pseudogene;gbkey=Gene;gene=OR11J1P;pseudo=true
LBLQ01002053.1	Curated Genomic	gene	124935	125895	.	-	.	ID=gene115;Dbxref=GeneID:403226,HGNC:HGNC:31238;Name=OR11J5P;description=olfactory receptor%2C family 11%2C subfamily J%2C member 5 pseudogene;gbkey=Gene;gene=OR11J5P;pseudo=true
###
LBLQ01002053.1	Curated Genomic	gene	72323	91366	.	-	.	ID=gene116;Dbxref=GeneID:100419006,HGNC:HGNC:7772;Name=NF1P1;description=neurofibromin 1 pseudogene 1;gbkey=Gene;gene=NF1P1;gene_synonym=NF1HHS;pseudo=true
LBLQ01002053.1	BestRefSeq	gene	72332	84939	.	-	.	ID=gene117;Dbxref=GeneID:440225,HGNC:HGNC:38664;Name=NF1P2;description=neurofibromin 1 pseudogene 2;gbkey=Gene;gene=NF1P2;gene_synonym=NF1HHS;pseudo=true
LBLQ01002053.1	BestRefSeq	transcript	72332	84939	.	-	.	ID=rna5;Parent=gene117;Dbxref=GeneID:440225,Genbank:NR_028506.1,HGNC:HGNC:38664;Name=gi|259490261;Note=The RefSeq transcript has 2 substitutions compared to this genomic sequence;exception=annotated by transcript or proteomic data;gbkey=misc_RNA;gene=NF1P2;product=neurofibromin 1 pseudogene 2;transcript_id=gi|259490261
LBLQ01002053.1	BestRefSeq	exon	84840	84939	.	-	.	ID=id19;Parent=rna5;Dbxref=GeneID:440225,Genbank:NR_028506.1,HGNC:HGNC:38664;Note=The RefSeq transcript has 2 substitutions compared to this genomic sequence;exception=annotated by transcript or proteomic data;gbkey=misc_RNA;gene=NF1P2;product=neurofibromin 1 pseudogene 2;transcript_id=gi|259490261
LBLQ01002053.1	BestRefSeq	exon	84512	84719	.	-	.	ID=id20;Parent=rna5;Dbxref=GeneID:440225,Genbank:NR_028506.1,HGNC:HGNC:38664;Note=The RefSeq transcript has 2 substitutions compared to this genomic sequence;exception=annotated by transcript or proteomic data;gbkey=misc_RNA;gene=NF1P2;product=neurofibromin 1 pseudogene 2;transcript_id=gi|259490261
LBLQ01002053.1	BestRefSeq	exon	82250	82415	.	-	.	ID=id21;Parent=rna5;Dbxref=GeneID:440225,Genbank:NR_028506.1,HGNC:HGNC:38664;Note=The RefSeq transcript has 2 substitutions compared to this genomic sequence;exception=annotated by transcript or proteomic data;gbkey=misc_RNA;gene=NF1P2;product=neurofibromin 1 pseudogene 2;transcript_id=gi|259490261
LBLQ01002053.1	BestRefSeq	exon	80169	80208	.	-	.	ID=id22;Parent=rna5;Dbxref=GeneID:440225,Genbank:NR_028506.1,HGNC:HGNC:38664;Note=The RefSeq transcript has 2 substitutions compared to this genomic sequence;exception=annotated by transcript or proteomic data;gbkey=misc_RNA;gene=NF1P2;product=neurofibromin 1 pseudogene 2;transcript_id=gi|259490261
LBLQ01002053.1	BestRefSeq	exon	78806	78894	.	-	.	ID=id23;Parent=rna5;Dbxref=GeneID:440225,Genbank:NR_028506.1,HGNC:HGNC:38664;Note=The RefSeq transcript has 2 substitutions compared to this genomic sequence;exception=annotated by transcript or proteomic data;gbkey=misc_RNA;gene=NF1P2;product=neurofibromin 1 pseudogene 2;transcript_id=gi|259490261
LBLQ01002053.1	BestRefSeq	exon	77423	77533	.	-	.	ID=id24;Parent=rna5;Dbxref=GeneID:440225,Genbank:NR_028506.1,HGNC:HGNC:38664;Note=The RefSeq transcript has 2 substitutions compared to this genomic sequence;exception=annotated by transcript or proteomic data;gbkey=misc_RNA;gene=NF1P2;product=neurofibromin 1 pseudogene 2;transcript_id=gi|259490261
LBLQ01002053.1	BestRefSeq	exon	76047	76192	.	-	.	ID=id25;Parent=rna5;Dbxref=GeneID:440225,Genbank:NR_028506.1,HGNC:HGNC:38664;Note=The RefSeq transcript has 2 substitutions compared to this genomic sequence;exception=annotated by transcript or proteomic data;gbkey=misc_RNA;gene=NF1P2;product=neurofibromin 1 pseudogene 2;transcript_id=gi|259490261
LBLQ01002053.1	BestRefSeq	exon	72332	72437	.	-	.	ID=id26;Parent=rna5;Dbxref=GeneID:440225,Genbank:NR_028506.1,HGNC:HGNC:38664;Note=The RefSeq transcript has 2 substitutions compared to this genomic sequence;exception=annotated by transcript or proteomic data;gbkey=misc_RNA;gene=NF1P2;product=neurofibromin 1 pseudogene 2;transcript_id=gi|259490261
###
LBLQ01002081.1	Curated Genomic	gene	13328	15114	.	+	.	ID=gene118;Dbxref=GeneID:106481722,HGNC:HGNC:51484;Name=GPAA1P2;description=glycosylphosphatidylinositol anchor attachment 1 pseudogene 2;gbkey=Gene;gene=GPAA1P2;pseudo=true
LBLQ01002081.1	Curated Genomic	gene	13958	15177	.	+	.	ID=gene119;Dbxref=GeneID:22945,HGNC:HGNC:4447;Name=GPAA1P1;description=glycosylphosphatidylinositol anchor attachment 1 pseudogene 1;gbkey=Gene;gene=GPAA1P1;pseudo=true
###
LBLQ01002081.1	Curated Genomic	gene	37746	40877	.	+	.	ID=gene120;Dbxref=GeneID:442041;Name=LOC442041;description=zinc finger protein 532 pseudogene;gbkey=Gene;gene=LOC442041;pseudo=true
LBLQ01002081.1	Curated Genomic	gene	37746	40877	.	+	.	ID=gene121;Dbxref=GeneID:645135;Name=LOC645135;description=zinc finger protein 532 pseudogene;gbkey=Gene;gene=LOC645135;pseudo=true
###
LBLQ01002081.1	Curated Genomic	gene	16332	18349	.	-	.	ID=gene122;Dbxref=GeneID:645129,HGNC:HGNC:49227;Name=ZBTB45P1;description=zinc finger and BTB domain containing 45 pseudogene 1;gbkey=Gene;gene=ZBTB45P1;pseudo=true
LBLQ01002081.1	Curated Genomic	gene	16548	18402	.	-	.	ID=gene123;Dbxref=GeneID:729248,HGNC:HGNC:49228;Name=ZBTB45P2;description=zinc finger and BTB domain containing 45 pseudogene 2;gbkey=Gene;gene=ZBTB45P2;pseudo=true
###
LBLQ01002086.1	Curated Genomic	gene	77339	79304	.	+	.	ID=gene124;Dbxref=GeneID:729310,HGNC:HGNC:39200;Name=KYNUP2;description=kynureninase pseudogene 2;gbkey=Gene;gene=KYNUP2;pseudo=true
LBLQ01002086.1	Curated Genomic	gene	77339	79304	.	+	.	ID=gene125;Dbxref=GeneID:729321,HGNC:HGNC:39199;Name=KYNUP1;description=kynureninase pseudogene 1;gbkey=Gene;gene=KYNUP1;pseudo=true
###
LBLQ01002086.1	Curated Genomic	gene	77339	79304	.	+	.	ID=gene126;Dbxref=GeneID:729310,HGNC:HGNC:39200;Name=KYNUP2;description=kynureninase pseudogene 2;gbkey=Gene;gene=KYNUP2;pseudo=true
LBLQ01002086.1	Curated Genomic	gene	77339	79304	.	+	.	ID=gene127;Dbxref=GeneID:729323,HGNC:HGNC:39201;Name=KYNUP3;description=kynureninase pseudogene 3;gbkey=Gene;gene=KYNUP3;pseudo=true
###
LBLQ01002206.1	Curated Genomic	gene	13231	13828	.	-	.	ID=gene128;Dbxref=GeneID:100422588,HGNC:HGNC:51244;Name=MGAT2P1;description=MGAT2 pseudogene 1;gbkey=Gene;gene=MGAT2P1;pseudo=true
LBLQ01002206.1	Curated Genomic	gene	13231	13828	.	-	.	ID=gene129;Dbxref=GeneID:100422589,HGNC:HGNC:51243;Name=MGAT2P2;description=MGAT2 pseudogene 2;gbkey=Gene;gene=MGAT2P2;pseudo=true
###
LBLQ01002232.1	Curated Genomic	gene	10868	11090	.	+	.	ID=gene130;Dbxref=GeneID:106481012,HGNC:HGNC:46343;Name=RN7SL327P;description=RNA%2C 7SL%2C cytoplasmic 327%2C pseudogene;gbkey=Gene;gene=RN7SL327P;pseudo=true
LBLQ01002232.1	Curated Genomic	gene	10868	11090	.	+	.	ID=gene131;Dbxref=GeneID:106481056,HGNC:HGNC:46505;Name=RN7SL489P;description=RNA%2C 7SL%2C cytoplasmic 489%2C pseudogene;gbkey=Gene;gene=RN7SL489P;pseudo=true
###
LBLQ01002232.1	Curated Genomic	gene	10868	11090	.	+	.	ID=gene132;Dbxref=GeneID:106481012,HGNC:HGNC:46343;Name=RN7SL327P;description=RNA%2C 7SL%2C cytoplasmic 327%2C pseudogene;gbkey=Gene;gene=RN7SL327P;pseudo=true
LBLQ01002232.1	Curated Genomic	gene	10868	11090	.	+	.	ID=gene133;Dbxref=GeneID:106481153,HGNC:HGNC:46869;Name=RN7SL853P;description=RNA%2C 7SL%2C cytoplasmic 853%2C pseudogene;gbkey=Gene;gene=RN7SL853P;pseudo=true
###
LBLQ01002263.1	Curated Genomic	gene	11665	12608	.	+	.	ID=gene134;Dbxref=GeneID:79504,HGNC:HGNC:14822;Name=OR4G4P;description=olfactory receptor%2C family 4%2C subfamily G%2C member 4 pseudogene;gbkey=Gene;gene=OR4G4P;pseudo=true
LBLQ01002263.1	Curated Genomic	gene	11679	12542	.	+	.	ID=gene135;Dbxref=GeneID:26679,HGNC:HGNC:8304;Name=OR4G3P;description=olfactory receptor%2C family 4%2C subfamily G%2C member 3 pseudogene;gbkey=Gene;gene=OR4G3P;gene_synonym=OLC,OLC-7501,OR4G3,OR4G5P;pseudo=true
###
LBLQ01002298.1	Curated Genomic	gene	20967	21247	.	+	.	ID=gene136;Dbxref=GeneID:106480693,HGNC:HGNC:46215;Name=RN7SL199P;description=RNA%2C 7SL%2C cytoplasmic 199%2C pseudogene;gbkey=Gene;gene=RN7SL199P;pseudo=true
LBLQ01002298.1	Curated Genomic	gene	20967	21247	.	+	.	ID=gene137;Dbxref=GeneID:106481760,HGNC:HGNC:46672;Name=RN7SL656P;description=RNA%2C 7SL%2C cytoplasmic 656%2C pseudogene;gbkey=Gene;gene=RN7SL656P;pseudo=true
###
LBLQ01002315.1	Curated Genomic	gene	3482	7291	.	+	.	ID=gene138;Dbxref=GeneID:791095;Name=LOC791095;description=ornithine aminotransferase pseudogene;gbkey=Gene;gene=LOC791095;pseudo=true
LBLQ01002315.1	Curated Genomic	gene	3482	7291	.	+	.	ID=gene139;Dbxref=GeneID:101060049;Name=LOC101060049;description=ornithine aminotransferase%2C mitochondrial-like;gbkey=Gene;gene=LOC101060049;pseudo=true
###
LBLQ01002328.1	Curated Genomic	gene	9506	13273	.	+	.	ID=gene140;Dbxref=GeneID:100288667,HGNC:HGNC:37756;Name=CICP7;description=capicua transcriptional repressor pseudogene 7;gbkey=Gene;gene=CICP7;pseudo=true
LBLQ01002328.1	Curated Genomic	gene	9506	13273	.	+	.	ID=gene141;Dbxref=GeneID:100507648,HGNC:HGNC:38549;Name=CICP15;description=capicua transcriptional repressor pseudogene 15;gbkey=Gene;gene=CICP15;pseudo=true
###
LBLQ01002357.1	Curated Genomic	gene	50014	50251	.	+	.	ID=gene142;Dbxref=GeneID:106479123,HGNC:HGNC:45787;Name=RN7SKP63;description=RNA%2C 7SK small nuclear pseudogene 63;gbkey=Gene;gene=RN7SKP63;pseudo=true
LBLQ01002357.1	Curated Genomic	gene	50014	50251	.	+	.	ID=gene143;Dbxref=GeneID:106479153,HGNC:HGNC:45855;Name=RN7SKP131;description=RNA%2C 7SK small nuclear pseudogene 131;gbkey=Gene;gene=RN7SKP131;pseudo=true
###
LBLQ01002430.1	Curated Genomic	gene	14854	15630	.	-	.	ID=gene144;Dbxref=GeneID:100533717,HGNC:HGNC:51325;Name=BCAR1P1;description=breast cancer anti-estrogen resistance 1 pseudogene 1;gbkey=Gene;gene=BCAR1P1;pseudo=true
LBLQ01002430.1	Curated Genomic	gene	14854	15630	.	-	.	ID=gene145;Dbxref=GeneID:100533718,HGNC:HGNC:51326;Name=BCAR1P2;description=breast cancer anti-estrogen resistance 1 pseudogene 2;gbkey=Gene;gene=BCAR1P2;pseudo=true
###
LBLQ01002430.1	Curated Genomic	gene	37194	37490	.	-	.	ID=gene146;Dbxref=GeneID:106480519,HGNC:HGNC:46600;Name=RN7SL584P;description=RNA%2C 7SL%2C cytoplasmic 584%2C pseudogene;gbkey=Gene;gene=RN7SL584P;pseudo=true
LBLQ01002430.1	Curated Genomic	gene	37194	37490	.	-	.	ID=gene147;Dbxref=GeneID:106481033,HGNC:HGNC:46416;Name=RN7SL400P;description=RNA%2C 7SL%2C cytoplasmic 400%2C pseudogene;gbkey=Gene;gene=RN7SL400P;pseudo=true
###
LBLQ01002589.1	Curated Genomic	gene	14839	15166	.	-	.	ID=gene148;Dbxref=GeneID:106481969,HGNC:HGNC:51471;Name=WBP1LP11;description=WW domain binding protein 1-like pseudogene 11;gbkey=Gene;gene=WBP1LP11;pseudo=true
LBLQ01002589.1	Curated Genomic	gene	14878	15241	.	-	.	ID=gene149;Dbxref=GeneID:106480326,HGNC:HGNC:51470;Name=WBP1LP10;description=WW domain binding protein 1-like pseudogene 10;gbkey=Gene;gene=WBP1LP10;pseudo=true
###
LBLQ01002597.1	Curated Genomic	gene	13008	23505	.	-	.	ID=gene150;Dbxref=GeneID:653080;Name=LOC653080;description=glucuronidase%2C beta pseudogene;gbkey=Gene;gene=LOC653080;pseudo=true
LBLQ01002597.1	Curated Genomic	gene	13008	23505	.	-	.	ID=gene151;Dbxref=GeneID:100287046;Name=LOC100287046;description=glucuronidase%2C beta pseudogene;gbkey=Gene;gene=LOC100287046;pseudo=true
###
LBLQ01002597.1	BestRefSeq	gene	13006	23504	.	-	.	ID=gene152;Dbxref=GeneID:11039;Name=SMA4;description=glucuronidase%2C beta pseudogene;gbkey=Gene;gene=SMA4;gene_synonym=b55C20.2,SMA3;partial=true;pseudo=true;start_range=.,13006
LBLQ01002597.1	BestRefSeq	transcript	13006	23504	.	-	.	ID=rna6;Parent=gene152;Dbxref=GeneID:11039,Genbank:NR_024054.2;Name=gi|346227198;Note=The RefSeq transcript has 1 substitution and aligns at 57%25 coverage compared to this genomic sequence;exception=annotated by transcript or proteomic data;gbkey=misc_RNA;gene=SMA4;partial=true;product=glucuronidase%2C beta pseudogene%2C transcript variant 2;start_range=.,13006;transcript_id=gi|346227198
LBLQ01002597.1	BestRefSeq	exon	23317	23504	.	-	.	ID=id27;Parent=rna6;Dbxref=GeneID:11039,Genbank:NR_024054.2;Note=The RefSeq transcript has 1 substitution and aligns at 57%25 coverage compared to this genomic sequence;exception=annotated by transcript or proteomic data;gbkey=misc_RNA;gene=SMA4;partial=true;product=glucuronidase%2C beta pseudogene%2C transcript variant 2;transcript_id=gi|346227198
LBLQ01002597.1	BestRefSeq	exon	19634	19718	.	-	.	ID=id28;Parent=rna6;Dbxref=GeneID:11039,Genbank:NR_024054.2;Note=The RefSeq transcript has 1 substitution and aligns at 57%25 coverage compared to this genomic sequence;exception=annotated by transcript or proteomic data;gbkey=misc_RNA;gene=SMA4;partial=true;product=glucuronidase%2C beta pseudogene%2C transcript variant 2;transcript_id=gi|346227198
LBLQ01002597.1	BestRefSeq	exon	17621	17795	.	-	.	ID=id29;Parent=rna6;Dbxref=GeneID:11039,Genbank:NR_024054.2;Note=The RefSeq transcript has 1 substitution and aligns at 57%25 coverage compared to this genomic sequence;exception=annotated by transcript or proteomic data;gbkey=misc_RNA;gene=SMA4;partial=true;product=glucuronidase%2C beta pseudogene%2C transcript variant 2;transcript_id=gi|346227198
LBLQ01002597.1	BestRefSeq	exon	13006	13143	.	-	.	ID=id30;Parent=rna6;Dbxref=GeneID:11039,Genbank:NR_024054.2;Note=The RefSeq transcript has 1 substitution and aligns at 57%25 coverage compared to this genomic sequence;exception=annotated by transcript or proteomic data;gbkey=misc_RNA;gene=SMA4;partial=true;product=glucuronidase%2C beta pseudogene%2C transcript variant 2;start_range=.,13006;transcript_id=gi|346227198
LBLQ01002597.1	Curated Genomic	gene	13008	23505	.	-	.	ID=gene153;Dbxref=GeneID:653080;Name=LOC653080;description=glucuronidase%2C beta pseudogene;gbkey=Gene;gene=LOC653080;pseudo=true
###
LBLQ01002611.1	Curated Genomic	gene	9679	9782	.	-	.	ID=gene154;Dbxref=GeneID:106479946,HGNC:HGNC:47823;Name=RNU6-860P;description=RNA%2C U6 small nuclear 860%2C pseudogene;gbkey=Gene;gene=RNU6-860P;pseudo=true
LBLQ01002611.1	Curated Genomic	gene	9679	9782	.	-	.	ID=gene155;Dbxref=GeneID:106481320,HGNC:HGNC:47410;Name=RNU6-447P;description=RNA%2C U6 small nuclear 447%2C pseudogene;gbkey=Gene;gene=RNU6-447P;pseudo=true
###
LBLQ01002645.1	Curated Genomic	gene	1284809	1285730	.	+	.	ID=gene156;Dbxref=GeneID:4699,HGNC:HGNC:7689;Name=NDUFA5P1;description=NADH dehydrogenase (ubiquinone) 1 alpha subcomplex%2C 5 pseudogene 1;gbkey=Gene;gene=NDUFA5P1;pseudo=true
LBLQ01002645.1	Curated Genomic	gene	1284809	1285150	.	+	.	ID=gene157;Dbxref=GeneID:103091863;Name=LOC103091863;description=NADH dehydrogenase (ubiquinone) 1 alpha subcomplex%2C 5 pseudogene;gbkey=Gene;gene=LOC103091863;pseudo=true
###
LBLQ01002647.1	Curated Genomic	gene	7727	8405	.	+	.	ID=gene158;Dbxref=GeneID:106481970,HGNC:HGNC:51606;Name=DUX4L29;description=double homeobox 4 like 29;gbkey=Gene;gene=DUX4L29;pseudo=true
LBLQ01002647.1	Curated Genomic	gene	7729	8406	.	+	.	ID=gene159;Dbxref=GeneID:106481728,HGNC:HGNC:51605;Name=DUX4L28;description=double homeobox 4 like 28;gbkey=Gene;gene=DUX4L28;pseudo=true
###
LBLQ01002650.1	Curated Genomic	gene	1288009	1289293	.	+	.	ID=gene160;Dbxref=GeneID:22947,HGNC:HGNC:3082;Name=DUX4L1;description=double homeobox 4 like 1;gbkey=Gene;gene=DUX4L1;gene_synonym=DUX10,DUX4;pseudo=true
LBLQ01002650.1	Curated Genomic	gene	1288009	1289293	.	+	.	ID=gene161;Dbxref=GeneID:26583,HGNC:HGNC:38670,MIM:611442;Name=DUX4L8;description=double homeobox 4 like 8;gbkey=Gene;gene=DUX4L8;gene_synonym=DUX2;pseudo=true
###
LBLQ01002650.1	Curated Genomic	gene	1288009	1289293	.	+	.	ID=gene162;Dbxref=GeneID:22947,HGNC:HGNC:3082;Name=DUX4L1;description=double homeobox 4 like 1;gbkey=Gene;gene=DUX4L1;gene_synonym=DUX10,DUX4;pseudo=true
LBLQ01002650.1	Curated Genomic	gene	1288009	1289293	.	+	.	ID=gene163;Dbxref=GeneID:441056,HGNC:HGNC:38686;Name=DUX4L4;description=double homeobox 4 like 4;gbkey=Gene;gene=DUX4L4;pseudo=true
###
LBLQ01002650.1	Curated Genomic	gene	1258039	1258666	.	-	.	ID=gene164;Dbxref=GeneID:644425,HGNC:HGNC:48701;Name=RARRES2P2;description=retinoic acid receptor responder (tazarotene induced) 2 pseudogene 2;gbkey=Gene;gene=RARRES2P2;pseudo=true
LBLQ01002650.1	Curated Genomic	gene	1258039	1258666	.	-	.	ID=gene165;Dbxref=GeneID:644881,HGNC:HGNC:48703;Name=RARRES2P4;description=retinoic acid receptor responder (tazarotene induced) 2 pseudogene 4;gbkey=Gene;gene=RARRES2P4;pseudo=true
###
LBLQ01002650.1	Curated Genomic	gene	1288009	1289293	.	+	.	ID=gene166;Dbxref=GeneID:22947,HGNC:HGNC:3082;Name=DUX4L1;description=double homeobox 4 like 1;gbkey=Gene;gene=DUX4L1;gene_synonym=DUX10,DUX4;pseudo=true
LBLQ01002650.1	Curated Genomic	gene	1288009	1289293	.	+	.	ID=gene167;Dbxref=GeneID:653543,HGNC:HGNC:37266;Name=DUX4L7;description=double homeobox 4 like 7;gbkey=Gene;gene=DUX4L7;pseudo=true
###
LBLQ01002650.1	Curated Genomic	gene	1288009	1289293	.	+	.	ID=gene168;Dbxref=GeneID:22947,HGNC:HGNC:3082;Name=DUX4L1;description=double homeobox 4 like 1;gbkey=Gene;gene=DUX4L1;gene_synonym=DUX10,DUX4;pseudo=true
LBLQ01002650.1	Curated Genomic	gene	1288009	1289293	.	+	.	ID=gene169;Dbxref=GeneID:653544,HGNC:HGNC:37265;Name=DUX4L6;description=double homeobox 4 like 6;gbkey=Gene;gene=DUX4L6;pseudo=true
###
LBLQ01002650.1	Curated Genomic	gene	1288009	1289293	.	+	.	ID=gene170;Dbxref=GeneID:22947,HGNC:HGNC:3082;Name=DUX4L1;description=double homeobox 4 like 1;gbkey=Gene;gene=DUX4L1;gene_synonym=DUX10,DUX4;pseudo=true
LBLQ01002650.1	Curated Genomic	gene	1288009	1289293	.	+	.	ID=gene171;Dbxref=GeneID:653545,HGNC:HGNC:38689;Name=DUX4L5;description=double homeobox 4 like 5;gbkey=Gene;gene=DUX4L5;pseudo=true
###
LBLQ01002650.1	Curated Genomic	gene	1288009	1289293	.	+	.	ID=gene172;Dbxref=GeneID:22947,HGNC:HGNC:3082;Name=DUX4L1;description=double homeobox 4 like 1;gbkey=Gene;gene=DUX4L1;gene_synonym=DUX10,DUX4;pseudo=true
LBLQ01002650.1	Curated Genomic	gene	1288009	1289293	.	+	.	ID=gene173;Dbxref=GeneID:653548,HGNC:HGNC:38688;Name=DUX4L3;description=double homeobox 4 like 3;gbkey=Gene;gene=DUX4L3;pseudo=true
###
LBLQ01002650.1	Curated Genomic	gene	1288009	1289293	.	+	.	ID=gene174;Dbxref=GeneID:22947,HGNC:HGNC:3082;Name=DUX4L1;description=double homeobox 4 like 1;gbkey=Gene;gene=DUX4L1;gene_synonym=DUX10,DUX4;pseudo=true
LBLQ01002650.1	Curated Genomic	gene	1288009	1289293	.	+	.	ID=gene175;Dbxref=GeneID:728410,HGNC:HGNC:37267;Name=DUX4L2;description=double homeobox 4 like 2;gbkey=Gene;gene=DUX4L2;gene_synonym=DUX4;pseudo=true
###
LBLQ01002658.1	Curated Genomic	gene	26411	30620	.	-	.	ID=gene176;Dbxref=GeneID:653453;Name=LOC653453;description=fibroblast growth factor 7 pseudogene;gbkey=Gene;gene=LOC653453;pseudo=true
LBLQ01002658.1	Curated Genomic	gene	26411	30620	.	-	.	ID=gene177;Dbxref=GeneID:728195;Name=LOC728195;description=fibroblast growth factor 7 pseudogene;gbkey=Gene;gene=LOC728195;pseudo=true
###
LBLQ01002658.1	Curated Genomic	gene	26411	30620	.	-	.	ID=gene178;Dbxref=GeneID:653453;Name=LOC653453;description=fibroblast growth factor 7 pseudogene;gbkey=Gene;gene=LOC653453;pseudo=true
LBLQ01002658.1	Curated Genomic	gene	26411	30620	.	-	.	ID=gene179;Dbxref=GeneID:728433;Name=LOC728433;description=fibroblast growth factor 7 pseudogene;gbkey=Gene;gene=LOC728433;pseudo=true
###
LBLQ01002660.1	Curated Genomic	gene	30472	30755	.	-	.	ID=gene180;Dbxref=GeneID:106481070,HGNC:HGNC:46560;Name=RN7SL544P;description=RNA%2C 7SL%2C cytoplasmic 544%2C pseudogene;gbkey=Gene;gene=RN7SL544P;pseudo=true
LBLQ01002660.1	Curated Genomic	gene	30472	30755	.	-	.	ID=gene181;Dbxref=GeneID:106481130,HGNC:HGNC:46779;Name=RN7SL763P;description=RNA%2C 7SL%2C cytoplasmic 763%2C pseudogene;gbkey=Gene;gene=RN7SL763P;pseudo=true
###
LBLQ01002666.1	Curated Genomic	gene	37934	38040	.	+	.	ID=gene182;Dbxref=GeneID:106479729,HGNC:HGNC:47331;Name=RNU6-368P;description=RNA%2C U6 small nuclear 368%2C pseudogene;gbkey=Gene;gene=RNU6-368P;pseudo=true
LBLQ01002666.1	Curated Genomic	gene	37934	38040	.	+	.	ID=gene183;Dbxref=GeneID:106480119,HGNC:HGNC:48232;Name=RNU6-1269P;description=RNA%2C U6 small nuclear 1269%2C pseudogene;gbkey=Gene;gene=RNU6-1269P;pseudo=true
###
LBLQ01002668.1	Curated Genomic	gene	14440	14722	.	+	.	ID=gene184;Dbxref=GeneID:100132340,HGNC:HGNC:39947;Name=CYP4F59P;description=cytochrome P450%2C family 4%2C subfamily F%2C polypeptide 59%2C pseudogene;gbkey=Gene;gene=CYP4F59P;pseudo=true
LBLQ01002668.1	Curated Genomic	gene	14440	14722	.	+	.	ID=gene185;Dbxref=GeneID:100288827,HGNC:HGNC:39949;Name=CYP4F25P;description=cytochrome P450%2C family 4%2C subfamily F%2C polypeptide 25%2C pseudogene;gbkey=Gene;gene=CYP4F25P;pseudo=true
###
LBLQ01002673.1	BestRefSeq	gene	22644	41935	.	-	.	ID=gene186;Dbxref=GeneID:375719,HGNC:HGNC:32048;Name=AQP7P1;description=aquaporin 7 pseudogene 1;gbkey=Gene;gene=AQP7P1;gene_synonym=bA251O17.3;pseudo=true
LBLQ01002673.1	BestRefSeq	transcript	22644	41935	.	-	.	ID=rna7;Parent=gene186;Dbxref=GeneID:375719,Genbank:NR_002817.2,HGNC:HGNC:32048;Name=gi|219555684;Note=The RefSeq transcript has 7 substitutions%2C 1 non-frameshifting indel compared to this genomic sequence;exception=annotated by transcript or proteomic data;gbkey=misc_RNA;gene=AQP7P1;product=aquaporin 7 pseudogene 1;transcript_id=gi|219555684
LBLQ01002673.1	BestRefSeq	exon	41627	41935	.	-	.	ID=id31;Parent=rna7;Dbxref=GeneID:375719,Genbank:NR_002817.2,HGNC:HGNC:32048;Note=The RefSeq transcript has 7 substitutions%2C 1 non-frameshifting indel compared to this genomic sequence;exception=annotated by transcript or proteomic data;gbkey=misc_RNA;gene=AQP7P1;product=aquaporin 7 pseudogene 1;transcript_id=gi|219555684
LBLQ01002673.1	BestRefSeq	exon	40481	40531	.	-	.	ID=id32;Parent=rna7;Dbxref=GeneID:375719,Genbank:NR_002817.2,HGNC:HGNC:32048;Note=The RefSeq transcript has 7 substitutions%2C 1 non-frameshifting indel compared to this genomic sequence;exception=annotated by transcript or proteomic data;gbkey=misc_RNA;gene=AQP7P1;product=aquaporin 7 pseudogene 1;transcript_id=gi|219555684
LBLQ01002673.1	BestRefSeq	exon	34144	34273	.	-	.	ID=id33;Parent=rna7;Dbxref=GeneID:375719,Genbank:NR_002817.2,HGNC:HGNC:32048;Note=The RefSeq transcript has 7 substitutions%2C 1 non-frameshifting indel compared to this genomic sequence;exception=annotated by transcript or proteomic data;gbkey=misc_RNA;gene=AQP7P1;product=aquaporin 7 pseudogene 1;transcript_id=gi|219555684
LBLQ01002673.1	BestRefSeq	exon	22644	25329	.	-	.	ID=id34;Parent=rna7;Dbxref=GeneID:375719,Genbank:NR_002817.2,HGNC:HGNC:32048;Note=The RefSeq transcript has 7 substitutions%2C 1 non-frameshifting indel compared to this genomic sequence;exception=annotated by transcript or proteomic data;gbkey=misc_RNA;gene=AQP7P1;product=aquaporin 7 pseudogene 1;transcript_id=gi|219555684
LBLQ01002673.1	Curated Genomic	gene	24412	34274	.	-	.	ID=gene187;Dbxref=GeneID:100132938,HGNC:HGNC:32056;Name=AQP7P4;description=aquaporin 7 pseudogene 4;gbkey=Gene;gene=AQP7P4;pseudo=true
###
LBLQ01002736.1	Curated Genomic	gene	3785	5224	.	+	.	ID=gene188;Dbxref=GeneID:644253,HGNC:HGNC:6885;Name=MAPK8IPP;description=mitogen-activated protein kinase 8 interacting protein%2C pseudogene;gbkey=Gene;gene=MAPK8IPP;gene_synonym=PRKM8IPP;pseudo=true
LBLQ01002736.1	BestRefSeq	gene	4251	5981	.	+	.	ID=gene189;Dbxref=GeneID:644172;Name=LOC644172;description=mitogen-activated protein kinase 8 interacting protein 1 pseudogene;gbkey=Gene;gene=LOC644172;partial=true;pseudo=true;start_range=.,4251
LBLQ01002736.1	BestRefSeq	transcript	4251	5981	.	+	.	ID=rna8;Parent=gene189;Dbxref=GeneID:644172,Genbank:NR_026901.3;Name=gi|747172689;Note=The RefSeq transcript has 12 substitutions%2C 1 non-frameshifting indel and aligns at 99%25 coverage compared to this genomic sequence;exception=annotated by transcript or proteomic data;gbkey=misc_RNA;gene=LOC644172;partial=true;product=mitogen-activated protein kinase 8 interacting protein 1 pseudogene;start_range=.,4251;transcript_id=gi|747172689
LBLQ01002736.1	BestRefSeq	exon	4251	5981	.	+	.	ID=id35;Parent=rna8;Dbxref=GeneID:644172,Genbank:NR_026901.3;Note=The RefSeq transcript has 12 substitutions%2C 1 non-frameshifting indel and aligns at 99%25 coverage compared to this genomic sequence;exception=annotated by transcript or proteomic data;gbkey=misc_RNA;gene=LOC644172;partial=true;product=mitogen-activated protein kinase 8 interacting protein 1 pseudogene;start_range=.,4251;transcript_id=gi|747172689
###
LBLQ01002859.1	BestRefSeq	gene	3	39660	.	-	.	ID=gene190;Dbxref=GeneID:646278,HGNC:HGNC:49873;Name=PDCD6IPP2;description=PDCD6IP pseudogene 2;end_range=39660,.;gbkey=Gene;gene=PDCD6IPP2;partial=true;pseudo=true;start_range=.,3
LBLQ01002859.1	BestRefSeq	transcript	3	39660	.	-	.	ID=rna9;Parent=gene190;Dbxref=GeneID:646278,Genbank:NR_037599.1,HGNC:HGNC:49873;Name=gi|312839848;Note=The RefSeq transcript has 27 substitutions%2C 5 non-frameshifting indels and aligns at 64%25 coverage compared to this genomic sequence;end_range=39660,.;exception=annotated by transcript or proteomic data;gbkey=misc_RNA;gene=PDCD6IPP2;partial=true;product=PDCD6IP pseudogene 2;start_range=.,3;transcript_id=gi|312839848
LBLQ01002859.1	BestRefSeq	exon	39535	39660	.	-	.	ID=id36;Parent=rna9;Dbxref=GeneID:646278,Genbank:NR_037599.1,HGNC:HGNC:49873;Note=The RefSeq transcript has 27 substitutions%2C 5 non-frameshifting indels and aligns at 64%25 coverage compared to this genomic sequence;end_range=39660,.;exception=annotated by transcript or proteomic data;gbkey=misc_RNA;gene=PDCD6IPP2;partial=true;product=PDCD6IP pseudogene 2;transcript_id=gi|312839848
LBLQ01002859.1	BestRefSeq	exon	36132	36309	.	-	.	ID=id37;Parent=rna9;Dbxref=GeneID:646278,Genbank:NR_037599.1,HGNC:HGNC:49873;Note=The RefSeq transcript has 27 substitutions%2C 5 non-frameshifting indels and aligns at 64%25 coverage compared to this genomic sequence;exception=annotated by transcript or proteomic data;gbkey=misc_RNA;gene=PDCD6IPP2;partial=true;product=PDCD6IP pseudogene 2;transcript_id=gi|312839848
LBLQ01002859.1	BestRefSeq	exon	33991	34102	.	-	.	ID=id38;Parent=rna9;Dbxref=GeneID:646278,Genbank:NR_037599.1,HGNC:HGNC:49873;Note=The RefSeq transcript has 27 substitutions%2C 5 non-frameshifting indels and aligns at 64%25 coverage compared to this genomic sequence;exception=annotated by transcript or proteomic data;gbkey=misc_RNA;gene=PDCD6IPP2;partial=true;product=PDCD6IP pseudogene 2;transcript_id=gi|312839848
LBLQ01002859.1	BestRefSeq	exon	32625	32794	.	-	.	ID=id39;Parent=rna9;Dbxref=GeneID:646278,Genbank:NR_037599.1,HGNC:HGNC:49873;Note=The RefSeq transcript has 27 substitutions%2C 5 non-frameshifting indels and aligns at 64%25 coverage compared to this genomic sequence;exception=annotated by transcript or proteomic data;gbkey=misc_RNA;gene=PDCD6IPP2;partial=true;product=PDCD6IP pseudogene 2;transcript_id=gi|312839848
LBLQ01002859.1	BestRefSeq	exon	25466	25714	.	-	.	ID=id40;Parent=rna9;Dbxref=GeneID:646278,Genbank:NR_037599.1,HGNC:HGNC:49873;Note=The RefSeq transcript has 27 substitutions%2C 5 non-frameshifting indels and aligns at 64%25 coverage compared to this genomic sequence;exception=annotated by transcript or proteomic data;gbkey=misc_RNA;gene=PDCD6IPP2;partial=true;product=PDCD6IP pseudogene 2;transcript_id=gi|312839848
LBLQ01002859.1	BestRefSeq	exon	24176	24310	.	-	.	ID=id41;Parent=rna9;Dbxref=GeneID:646278,Genbank:NR_037599.1,HGNC:HGNC:49873;Note=The RefSeq transcript has 27 substitutions%2C 5 non-frameshifting indels and aligns at 64%25 coverage compared to this genomic sequence;exception=annotated by transcript or proteomic data;gbkey=misc_RNA;gene=PDCD6IPP2;partial=true;product=PDCD6IP pseudogene 2;transcript_id=gi|312839848
LBLQ01002859.1	BestRefSeq	exon	22074	22168	.	-	.	ID=id42;Parent=rna9;Dbxref=GeneID:646278,Genbank:NR_037599.1,HGNC:HGNC:49873;Note=The RefSeq transcript has 27 substitutions%2C 5 non-frameshifting indels and aligns at 64%25 coverage compared to this genomic sequence;exception=annotated by transcript or proteomic data;gbkey=misc_RNA;gene=PDCD6IPP2;partial=true;product=PDCD6IP pseudogene 2;transcript_id=gi|312839848
LBLQ01002859.1	BestRefSeq	exon	7835	7937	.	-	.	ID=id43;Parent=rna9;Dbxref=GeneID:646278,Genbank:NR_037599.1,HGNC:HGNC:49873;Note=The RefSeq transcript has 27 substitutions%2C 5 non-frameshifting indels and aligns at 64%25 coverage compared to this genomic sequence;exception=annotated by transcript or proteomic data;gbkey=misc_RNA;gene=PDCD6IPP2;partial=true;product=PDCD6IP pseudogene 2;transcript_id=gi|312839848
LBLQ01002859.1	BestRefSeq	exon	2397	2534	.	-	.	ID=id44;Parent=rna9;Dbxref=GeneID:646278,Genbank:NR_037599.1,HGNC:HGNC:49873;Note=The RefSeq transcript has 27 substitutions%2C 5 non-frameshifting indels and aligns at 64%25 coverage compared to this genomic sequence;exception=annotated by transcript or proteomic data;gbkey=misc_RNA;gene=PDCD6IPP2;partial=true;product=PDCD6IP pseudogene 2;start_range=.,2397;transcript_id=gi|312839848
LBLQ01002859.1	BestRefSeq	exon	3	49	.	-	.	ID=id45;Parent=rna9;Dbxref=GeneID:646278,Genbank:NR_037599.1,HGNC:HGNC:49873;Note=The RefSeq transcript has 27 substitutions%2C 5 non-frameshifting indels and aligns at 64%25 coverage compared to this genomic sequence;end_range=49,.;exception=annotated by transcript or proteomic data;gbkey=misc_RNA;gene=PDCD6IPP2;partial=true;product=PDCD6IP pseudogene 2;start_range=.,3;transcript_id=gi|312839848
LBLQ01002859.1	Curated Genomic	gene	22073	39659	.	-	.	ID=gene191;Dbxref=GeneID:100861430,HGNC:HGNC:49872;Name=PDCD6IPP1;description=PDCD6IP pseudogene 1;gbkey=Gene;gene=PDCD6IPP1;pseudo=true
###
LBLQ01002900.1	Curated Genomic	gene	14148	14704	.	+	.	ID=gene192;Dbxref=GeneID:100421287;Name=LOC100421287;description=cAMP responsive element binding protein 1 pseudogene;gbkey=Gene;gene=LOC100421287;pseudo=true
LBLQ01002900.1	Curated Genomic	gene	14148	14704	.	+	.	ID=gene193;Dbxref=GeneID:100421292;Name=LOC100421292;description=cAMP responsive element binding protein 1 pseudogene;gbkey=Gene;gene=LOC100421292;pseudo=true
###
LBLQ01002900.1	Curated Genomic	gene	4647	14163	.	+	.	ID=gene194;Dbxref=GeneID:100421548;Name=LOC100421548;description=family with sequence similarity 178%2C member B pseudogene;gbkey=Gene;gene=LOC100421548;pseudo=true
LBLQ01002900.1	Curated Genomic	gene	14148	14704	.	+	.	ID=gene195;Dbxref=GeneID:100421287;Name=LOC100421287;description=cAMP responsive element binding protein 1 pseudogene;gbkey=Gene;gene=LOC100421287;pseudo=true
###
LBLQ01002900.1	Curated Genomic	gene	22824	24005	.	+	.	ID=gene196;Dbxref=GeneID:728231,HGNC:HGNC:35405;Name=UBTFL5;description=upstream binding transcription factor%2C RNA polymerase I-like 5 (pseudogene);gbkey=Gene;gene=UBTFL5;pseudo=true
LBLQ01002900.1	Curated Genomic	gene	22824	23978	.	+	.	ID=gene197;Dbxref=GeneID:129870,HGNC:HGNC:35402;Name=UBTFL3;description=upstream binding transcription factor%2C RNA polymerase I-like 3 (pseudogene);gbkey=Gene;gene=UBTFL3;gene_synonym=UBTFL5;pseudo=true
###
LBLQ01002912.1	Curated Genomic	gene	210583	214435	.	+	.	ID=gene198;Dbxref=GeneID:100132031,HGNC:HGNC:35175;Name=DNM1P28;description=dynamin 1 pseudogene 28;gbkey=Gene;gene=DNM1P28;gene_synonym=DNM1DN3-1,DNM1DN3-3,DNM1DN3.1,DNM1DN3.3,DNM1DN3@;pseudo=true
LBLQ01002912.1	Curated Genomic	gene	210583	214029	.	+	.	ID=gene199;Dbxref=GeneID:100132100,HGNC:HGNC:35179;Name=DNM1P32;description=dynamin 1 pseudogene 32;gbkey=Gene;gene=DNM1P32;gene_synonym=DNM1DN4-5,DNM1DN4.5,DNM1DN4@;pseudo=true
###
LBLQ01002912.1	Curated Genomic	gene	210583	214435	.	+	.	ID=gene200;Dbxref=GeneID:100132031,HGNC:HGNC:35175;Name=DNM1P28;description=dynamin 1 pseudogene 28;gbkey=Gene;gene=DNM1P28;gene_synonym=DNM1DN3-1,DNM1DN3-3,DNM1DN3.1,DNM1DN3.3,DNM1DN3@;pseudo=true
LBLQ01002912.1	Curated Genomic	gene	210583	214030	.	+	.	ID=gene201;Dbxref=GeneID:100132204,HGNC:HGNC:35176;Name=DNM1P29;description=dynamin 1 pseudogene 29;gbkey=Gene;gene=DNM1P29;gene_synonym=DNM1DN3-2,DNM1DN3.2,DNM1DN3@;pseudo=true
###
LBLQ01002912.1	Curated Genomic	gene	220747	221037	.	-	.	ID=gene202;Dbxref=GeneID:106479293,HGNC:HGNC:46212;Name=RN7SL196P;description=RNA%2C 7SL%2C cytoplasmic 196%2C pseudogene;gbkey=Gene;gene=RN7SL196P;pseudo=true
LBLQ01002912.1	Curated Genomic	gene	220747	221037	.	-	.	ID=gene203;Dbxref=GeneID:106479327,HGNC:HGNC:46302;Name=RN7SL286P;description=RNA%2C 7SL%2C cytoplasmic 286%2C pseudogene;gbkey=Gene;gene=RN7SL286P;pseudo=true
###
LBLQ01002912.1	Curated Genomic	gene	220747	221037	.	-	.	ID=gene204;Dbxref=GeneID:106479293,HGNC:HGNC:46212;Name=RN7SL196P;description=RNA%2C 7SL%2C cytoplasmic 196%2C pseudogene;gbkey=Gene;gene=RN7SL196P;pseudo=true
LBLQ01002912.1	Curated Genomic	gene	220747	221037	.	-	.	ID=gene205;Dbxref=GeneID:106479418,HGNC:HGNC:46555;Name=RN7SL539P;description=RNA%2C 7SL%2C cytoplasmic 539%2C pseudogene;gbkey=Gene;gene=RN7SL539P;pseudo=true
###
LBLQ01002912.1	Curated Genomic	gene	168739	168987	.	-	.	ID=gene206;Dbxref=GeneID:106479289,HGNC:HGNC:46201;Name=RN7SL185P;description=RNA%2C 7SL%2C cytoplasmic 185%2C pseudogene;gbkey=Gene;gene=RN7SL185P;pseudo=true
LBLQ01002912.1	Curated Genomic	gene	168751	168987	.	-	.	ID=gene207;Dbxref=GeneID:106480512,HGNC:HGNC:46485;Name=RN7SL469P;description=RNA%2C 7SL%2C cytoplasmic 469%2C pseudogene;gbkey=Gene;gene=RN7SL469P;pseudo=true
###
LBLQ01002912.1	Curated Genomic	gene	168739	168987	.	-	.	ID=gene208;Dbxref=GeneID:106479289,HGNC:HGNC:46201;Name=RN7SL185P;description=RNA%2C 7SL%2C cytoplasmic 185%2C pseudogene;gbkey=Gene;gene=RN7SL185P;pseudo=true
LBLQ01002912.1	Curated Genomic	gene	168751	168987	.	-	.	ID=gene209;Dbxref=GeneID:106480525,HGNC:HGNC:46689;Name=RN7SL673P;description=RNA%2C 7SL%2C cytoplasmic 673%2C pseudogene;gbkey=Gene;gene=RN7SL673P;pseudo=true
###
LBLQ01002912.1	Curated Genomic	gene	56590	56695	.	+	.	ID=gene210;Dbxref=GeneID:106478916,HGNC:HGNC:34262;Name=RNU6-18P;description=RNA%2C U6 small nuclear 18%2C pseudogene;gbkey=Gene;gene=RNU6-18P;gene_synonym=RNU6-18;pseudo=true
LBLQ01002912.1	Curated Genomic	gene	56590	56695	.	+	.	ID=gene211;Dbxref=GeneID:106480705,HGNC:HGNC:34261;Name=RNU6-17P;description=RNA%2C U6 small nuclear 17%2C pseudogene;gbkey=Gene;gene=RNU6-17P;gene_synonym=RNU6-17;pseudo=true
###
LBLQ01002912.1	Curated Genomic	gene	159309	162017	.	+	.	ID=gene212;Dbxref=GeneID:728388,HGNC:HGNC:35177;Name=DNM1P30;description=dynamin 1 pseudogene 30;gbkey=Gene;gene=DNM1P30;gene_synonym=DNM1DN3-4,DNM1DN3.4,DNM1DN3@,DNM1DN4-3,DNM1DN4@;pseudo=true
LBLQ01002912.1	Curated Genomic	gene	161781	162408	.	+	.	ID=gene213;Dbxref=GeneID:644153,HGNC:HGNC:35178;Name=DNM1P31;description=dynamin 1 pseudogene 31;gbkey=Gene;gene=DNM1P31;gene_synonym=DNM1DN4-2,DNM1DN4.2,DNM1DN4@;pseudo=true
###
LBLQ01002955.1	Curated Genomic	gene	16420	18021	.	-	.	ID=gene214;Dbxref=GeneID:389727,HGNC:HGNC:50371;Name=FKBP4P2;description=FK506 binding protein 4 pseudogene 2;gbkey=Gene;gene=FKBP4P2;pseudo=true
LBLQ01002955.1	Curated Genomic	gene	16420	18021	.	-	.	ID=gene215;Dbxref=GeneID:441410,HGNC:HGNC:50376;Name=FKBP4P7;description=FK506 binding protein 4 pseudogene 7;gbkey=Gene;gene=FKBP4P7;gene_synonym=FKBP4P3;pseudo=true
###
LBLQ01002955.1	Curated Genomic	gene	16420	18021	.	-	.	ID=gene216;Dbxref=GeneID:389727,HGNC:HGNC:50371;Name=FKBP4P2;description=FK506 binding protein 4 pseudogene 2;gbkey=Gene;gene=FKBP4P2;pseudo=true
LBLQ01002955.1	Curated Genomic	gene	16420	18021	.	-	.	ID=gene217;Dbxref=GeneID:643880,HGNC:HGNC:50377;Name=FKBP4P8;description=FK506 binding protein 4 pseudogene 8;gbkey=Gene;gene=FKBP4P8;pseudo=true
###
LBLQ01003059.1	Curated Genomic	gene	18718	19219	.	+	.	ID=gene218;Dbxref=GeneID:1011,HGNC:HGNC:1752;Name=CDH12P2;description=cadherin 12 (N-cadherin 2) pseudogene 2;gbkey=Gene;gene=CDH12P2;gene_synonym=C41-CAD,CDH12P;pseudo=true
LBLQ01003059.1	Curated Genomic	gene	18818	19119	.	+	.	ID=gene219;Dbxref=GeneID:100093624,HGNC:HGNC:37699;Name=CDH12P3;description=cadherin 12 (N-cadherin 2) pseudogene 3;gbkey=Gene;gene=CDH12P3;pseudo=true
###
LBLQ01003059.1	Curated Genomic	gene	18817	19118	.	+	.	ID=gene220;Dbxref=GeneID:100093625,HGNC:HGNC:37698;Name=CDH12P1;description=cadherin 12 (N-cadherin 2) pseudogene 1;gbkey=Gene;gene=CDH12P1;pseudo=true
LBLQ01003059.1	Curated Genomic	gene	18818	19119	.	+	.	ID=gene221;Dbxref=GeneID:100093624,HGNC:HGNC:37699;Name=CDH12P3;description=cadherin 12 (N-cadherin 2) pseudogene 3;gbkey=Gene;gene=CDH12P3;pseudo=true
###
LBLQ01003059.1	Curated Genomic	gene	18818	19119	.	+	.	ID=gene222;Dbxref=GeneID:100093624,HGNC:HGNC:37699;Name=CDH12P3;description=cadherin 12 (N-cadherin 2) pseudogene 3;gbkey=Gene;gene=CDH12P3;pseudo=true
LBLQ01003059.1	Curated Genomic	gene	18818	19119	.	+	.	ID=gene223;Dbxref=GeneID:100093626,HGNC:HGNC:37700;Name=CDH12P4;description=cadherin 12 (N-cadherin 2) pseudogene 4;gbkey=Gene;gene=CDH12P4;pseudo=true
###
LBLQ01003106.1	Curated Genomic	gene	7910	8193	.	-	.	ID=gene224;Dbxref=GeneID:106479486,HGNC:HGNC:46738;Name=RN7SL722P;description=RNA%2C 7SL%2C cytoplasmic 722%2C pseudogene;gbkey=Gene;gene=RN7SL722P;pseudo=true
LBLQ01003106.1	Curated Genomic	gene	7910	8193	.	-	.	ID=gene225;Dbxref=GeneID:106481076,HGNC:HGNC:46581;Name=RN7SL565P;description=RNA%2C 7SL%2C cytoplasmic 565%2C pseudogene;gbkey=Gene;gene=RN7SL565P;pseudo=true
###
LBLQ01003216.1	Curated Genomic	gene	24454	26724	.	+	.	ID=gene226;Dbxref=GeneID:3517,HGNC:HGNC:5726;Name=RBPJP2;description=RBPJ pseudogene 2;gbkey=Gene;gene=RBPJP2;gene_synonym=IGKJRBP2,RBPSUHP2;pseudo=true
LBLQ01003216.1	Curated Genomic	gene	24454	26724	.	+	.	ID=gene227;Dbxref=GeneID:100133122,HGNC:HGNC:37487;Name=RBPJP7;description=RBPJ pseudogene 7;gbkey=Gene;gene=RBPJP7;pseudo=true
###
LBLQ01003216.1	Curated Genomic	gene	24454	26724	.	+	.	ID=gene228;Dbxref=GeneID:100133122,HGNC:HGNC:37487;Name=RBPJP7;description=RBPJ pseudogene 7;gbkey=Gene;gene=RBPJP7;pseudo=true
LBLQ01003216.1	Curated Genomic	gene	24454	26724	.	+	.	ID=gene229;Dbxref=GeneID:100288841,HGNC:HGNC:37485;Name=RBPJP5;description=RBPJ pseudogene 5;gbkey=Gene;gene=RBPJP5;pseudo=true
###
LBLQ01003216.1	Curated Genomic	gene	24454	26724	.	+	.	ID=gene230;Dbxref=GeneID:3517,HGNC:HGNC:5726;Name=RBPJP2;description=RBPJ pseudogene 2;gbkey=Gene;gene=RBPJP2;gene_synonym=IGKJRBP2,RBPSUHP2;pseudo=true
LBLQ01003216.1	Curated Genomic	gene	24454	26724	.	+	.	ID=gene231;Dbxref=GeneID:643198,HGNC:HGNC:37486;Name=RBPJP6;description=RBPJ pseudogene 6;gbkey=Gene;gene=RBPJP6;pseudo=true
###
LBLQ01003224.1	Curated Genomic	gene	39717	40428	.	-	.	ID=gene232;Dbxref=GeneID:100101119,HGNC:HGNC:50370;Name=SKP1P3;description=S-phase kinase-associated protein 1 pseudogene 3;gbkey=Gene;gene=SKP1P3;pseudo=true
LBLQ01003224.1	Curated Genomic	gene	39717	40428	.	-	.	ID=gene233;Dbxref=GeneID:642490;Name=LOC642490;description=S-phase kinase-associated protein 1 pseudogene;gbkey=Gene;gene=LOC642490;pseudo=true
###
LBLQ01003227.1	Curated Genomic	gene	18378	19063	.	+	.	ID=gene234;Dbxref=GeneID:57009;Name=PTS-P1;description=6-pyruvoyltetrahydropterin synthase pseudogene;gbkey=Gene;gene=PTS-P1;pseudo=true
LBLQ01003227.1	Curated Genomic	gene	18447	18781	.	+	.	ID=gene235;Dbxref=GeneID:100506103;Name=LOC100506103;description=6-pyruvoyltetrahydropterin synthase pseudogene;gbkey=Gene;gene=LOC100506103;pseudo=true
###
LBLQ01003229.1	Curated Genomic	gene	32025	32567	.	+	.	ID=gene236;Dbxref=GeneID:100420437;Name=LOC100420437;description=ubiquitin specific peptidase 12 pseudogene;gbkey=Gene;gene=LOC100420437;pseudo=true
LBLQ01003229.1	Curated Genomic	gene	32025	32567	.	+	.	ID=gene237;Dbxref=GeneID:100420438;Name=LOC100420438;description=ubiquitin specific peptidase 12 pseudogene;gbkey=Gene;gene=LOC100420438;pseudo=true
###
LBLQ01003244.1	Curated Genomic	gene	2305	23268	.	+	.	ID=gene238;Dbxref=GeneID:653363,HGNC:HGNC:33357;Name=TEX28P2;description=testis expressed 28 pseudogene 2;gbkey=Gene;gene=TEX28P2;gene_synonym=CXorf2B,pTEX;pseudo=true
LBLQ01003244.1	Curated Genomic	gene	2305	23268	.	+	.	ID=gene239;Dbxref=GeneID:728447,HGNC:HGNC:33356;Name=TEX28P1;description=testis expressed 28 pseudogene 1;gbkey=Gene;gene=TEX28P1;gene_synonym=pTEX;pseudo=true
###
LBLQ01003253.1	Curated Genomic	gene	36051	36340	.	-	.	ID=gene240;Dbxref=GeneID:106479261,HGNC:HGNC:46122;Name=RN7SL106P;description=RNA%2C 7SL%2C cytoplasmic 106%2C pseudogene;gbkey=Gene;gene=RN7SL106P;pseudo=true
LBLQ01003253.1	Curated Genomic	gene	36051	36340	.	-	.	ID=gene241;Dbxref=GeneID:106481068,HGNC:HGNC:46552;Name=RN7SL536P;description=RNA%2C 7SL%2C cytoplasmic 536%2C pseudogene;gbkey=Gene;gene=RN7SL536P;pseudo=true
###
LBLQ01003327.1	Curated Genomic	gene	15105	18694	.	-	.	ID=gene242;Dbxref=GeneID:100194425,HGNC:HGNC:51323;Name=BCAP31P1;description=B-cell receptor-associated protein 31 pseudogene 1;gbkey=Gene;gene=BCAP31P1;pseudo=true
LBLQ01003327.1	Curated Genomic	gene	15105	18694	.	-	.	ID=gene243;Dbxref=GeneID:100194426,HGNC:HGNC:51324;Name=BCAP31P2;description=B-cell receptor-associated protein 31 pseudogene 2;gbkey=Gene;gene=BCAP31P2;pseudo=true
###
LBLQ01003358.1	Curated Genomic	gene	79809	79915	.	+	.	ID=gene244;Dbxref=GeneID:106480401,HGNC:HGNC:47779;Name=RNU6-816P;description=RNA%2C U6 small nuclear 816%2C pseudogene;gbkey=Gene;gene=RNU6-816P;pseudo=true
LBLQ01003358.1	Curated Genomic	gene	79809	79915	.	+	.	ID=gene245;Dbxref=GeneID:106480654,HGNC:HGNC:48231;Name=RNU6-1268P;description=RNA%2C U6 small nuclear 1268%2C pseudogene;gbkey=Gene;gene=RNU6-1268P;pseudo=true
###
LBLQ01003358.1	Curated Genomic	gene	79809	79915	.	+	.	ID=gene246;Dbxref=GeneID:106480401,HGNC:HGNC:47779;Name=RNU6-816P;description=RNA%2C U6 small nuclear 816%2C pseudogene;gbkey=Gene;gene=RNU6-816P;pseudo=true
LBLQ01003358.1	Curated Genomic	gene	79809	79915	.	+	.	ID=gene247;Dbxref=GeneID:106481571,HGNC:HGNC:48202;Name=RNU6-1239P;description=RNA%2C U6 small nuclear 1239%2C pseudogene;gbkey=Gene;gene=RNU6-1239P;pseudo=true
###
LBLQ01003360.1	Curated Genomic	gene	128877	130540	.	-	.	ID=gene248;Dbxref=GeneID:729057;Name=LOC729057;description=translocase of outer mitochondrial membrane 40 homolog (yeast) pseudogene;gbkey=Gene;gene=LOC729057;pseudo=true
LBLQ01003360.1	Curated Genomic	gene	128996	130540	.	-	.	ID=gene249;Dbxref=GeneID:642661;Name=LOC642661;description=translocase of outer mitochondrial membrane 40 homolog (yeast) pseudogene;gbkey=Gene;gene=LOC642661;pseudo=true
###
LBLQ01003360.1	BestRefSeq	gene	59922	102793	.	+	.	ID=gene250;Dbxref=GeneID:503639,HGNC:HGNC:32189;Name=DUXAP10;description=double homeobox A pseudogene 10;gbkey=Gene;gene=DUXAP10;pseudo=true
LBLQ01003360.1	BestRefSeq	transcript	59922	102793	.	+	.	ID=rna10;Parent=gene250;Dbxref=GeneID:503639,Genbank:NR_110526.1,HGNC:HGNC:32189;Name=gi|584458518;Note=The RefSeq transcript has 1 substitution compared to this genomic sequence;exception=annotated by transcript or proteomic data;gbkey=misc_RNA;gene=DUXAP10;product=double homeobox A pseudogene 10;transcript_id=gi|584458518
LBLQ01003360.1	BestRefSeq	exon	59922	60016	.	+	.	ID=id46;Parent=rna10;Dbxref=GeneID:503639,Genbank:NR_110526.1,HGNC:HGNC:32189;Note=The RefSeq transcript has 1 substitution compared to this genomic sequence;exception=annotated by transcript or proteomic data;gbkey=misc_RNA;gene=DUXAP10;product=double homeobox A pseudogene 10;transcript_id=gi|584458518
LBLQ01003360.1	BestRefSeq	exon	62137	62247	.	+	.	ID=id47;Parent=rna10;Dbxref=GeneID:503639,Genbank:NR_110526.1,HGNC:HGNC:32189;Note=The RefSeq transcript has 1 substitution compared to this genomic sequence;exception=annotated by transcript or proteomic data;gbkey=misc_RNA;gene=DUXAP10;product=double homeobox A pseudogene 10;transcript_id=gi|584458518
LBLQ01003360.1	BestRefSeq	exon	63518	63665	.	+	.	ID=id48;Parent=rna10;Dbxref=GeneID:503639,Genbank:NR_110526.1,HGNC:HGNC:32189;Note=The RefSeq transcript has 1 substitution compared to this genomic sequence;exception=annotated by transcript or proteomic data;gbkey=misc_RNA;gene=DUXAP10;product=double homeobox A pseudogene 10;transcript_id=gi|584458518
LBLQ01003360.1	BestRefSeq	exon	63786	63897	.	+	.	ID=id49;Parent=rna10;Dbxref=GeneID:503639,Genbank:NR_110526.1,HGNC:HGNC:32189;Note=The RefSeq transcript has 1 substitution compared to this genomic sequence;exception=annotated by transcript or proteomic data;gbkey=misc_RNA;gene=DUXAP10;product=double homeobox A pseudogene 10;transcript_id=gi|584458518
LBLQ01003360.1	BestRefSeq	exon	65627	65764	.	+	.	ID=id50;Parent=rna10;Dbxref=GeneID:503639,Genbank:NR_110526.1,HGNC:HGNC:32189;Note=The RefSeq transcript has 1 substitution compared to this genomic sequence;exception=annotated by transcript or proteomic data;gbkey=misc_RNA;gene=DUXAP10;product=double homeobox A pseudogene 10;transcript_id=gi|584458518
LBLQ01003360.1	BestRefSeq	exon	65983	66118	.	+	.	ID=id51;Parent=rna10;Dbxref=GeneID:503639,Genbank:NR_110526.1,HGNC:HGNC:32189;Note=The RefSeq transcript has 1 substitution compared to this genomic sequence;exception=annotated by transcript or proteomic data;gbkey=misc_RNA;gene=DUXAP10;product=double homeobox A pseudogene 10;transcript_id=gi|584458518
LBLQ01003360.1	BestRefSeq	exon	90466	90556	.	+	.	ID=id52;Parent=rna10;Dbxref=GeneID:503639,Genbank:NR_110526.1,HGNC:HGNC:32189;Note=The RefSeq transcript has 1 substitution compared to this genomic sequence;exception=annotated by transcript or proteomic data;gbkey=misc_RNA;gene=DUXAP10;product=double homeobox A pseudogene 10;transcript_id=gi|584458518
LBLQ01003360.1	BestRefSeq	exon	101227	102793	.	+	.	ID=id53;Parent=rna10;Dbxref=GeneID:503639,Genbank:NR_110526.1,HGNC:HGNC:32189;Note=The RefSeq transcript has 1 substitution compared to this genomic sequence;exception=annotated by transcript or proteomic data;gbkey=misc_RNA;gene=DUXAP10;product=double homeobox A pseudogene 10;transcript_id=gi|584458518
LBLQ01003360.1	Curated Genomic	gene	101608	103849	.	+	.	ID=gene251;Dbxref=GeneID:503638,HGNC:HGNC:32188;Name=DUXAP9;description=double homeobox A pseudogene 9;gbkey=Gene;gene=DUXAP9;pseudo=true
###
LBLQ01003363.1	Curated Genomic	gene	2156	9454	.	+	.	ID=gene252;Dbxref=GeneID:641776,HGNC:HGNC:51510;Name=SPDYE14P;description=speedy/RINGO cell cycle regulator family member E14%2C pseudogene;gbkey=Gene;gene=SPDYE14P;pseudo=true
LBLQ01003363.1	Curated Genomic	gene	2156	9454	.	+	.	ID=gene253;Dbxref=GeneID:105180390,HGNC:HGNC:51509;Name=SPDYE13P;description=speedy/RINGO cell cycle regulator family member E13%2C pseudogene;gbkey=Gene;gene=SPDYE13P;pseudo=true
###
LBLQ01003363.1	Curated Genomic	gene	2156	9454	.	+	.	ID=gene254;Dbxref=GeneID:105180390,HGNC:HGNC:51509;Name=SPDYE13P;description=speedy/RINGO cell cycle regulator family member E13%2C pseudogene;gbkey=Gene;gene=SPDYE13P;pseudo=true
LBLQ01003363.1	Curated Genomic	gene	2156	9454	.	+	.	ID=gene255;Dbxref=GeneID:105180391,HGNC:HGNC:51511;Name=SPDYE15P;description=speedy/RINGO cell cycle regulator family member E15%2C pseudogene;gbkey=Gene;gene=SPDYE15P;pseudo=true
###
LBLQ01003363.1	Curated Genomic	gene	2156	9454	.	+	.	ID=gene256;Dbxref=GeneID:641776,HGNC:HGNC:51510;Name=SPDYE14P;description=speedy/RINGO cell cycle regulator family member E14%2C pseudogene;gbkey=Gene;gene=SPDYE14P;pseudo=true
LBLQ01003363.1	Curated Genomic	gene	2156	9454	.	+	.	ID=gene257;Dbxref=GeneID:643862,HGNC:HGNC:51506;Name=SPDYE10P;description=speedy/RINGO cell cycle regulator family member E10%2C pseudogene;gbkey=Gene;gene=SPDYE10P;pseudo=true
###
LBLQ01003363.1	Curated Genomic	gene	2156	9454	.	+	.	ID=gene258;Dbxref=GeneID:641776,HGNC:HGNC:51510;Name=SPDYE14P;description=speedy/RINGO cell cycle regulator family member E14%2C pseudogene;gbkey=Gene;gene=SPDYE14P;pseudo=true
LBLQ01003363.1	Curated Genomic	gene	2156	9454	.	+	.	ID=gene259;Dbxref=GeneID:643909,HGNC:HGNC:45034;Name=SPDYE9P;description=speedy/RINGO cell cycle regulator family member E9%2C pseudogene;gbkey=Gene;gene=SPDYE9P;pseudo=true
###
LBLQ01003440.1	Curated Genomic	gene	22937	33964	.	-	.	ID=gene260;Dbxref=GeneID:100033395,HGNC:HGNC:33212;Name=VN2R6P;description=vomeronasal 2 receptor 6 pseudogene;gbkey=Gene;gene=VN2R6P;pseudo=true
LBLQ01003440.1	Curated Genomic	gene	22937	33964	.	-	.	ID=gene261;Dbxref=GeneID:100033396,HGNC:HGNC:33213;Name=VN2R7P;description=vomeronasal 2 receptor 7 pseudogene;gbkey=Gene;gene=VN2R7P;pseudo=true
###
LBLQ01003514.1	Curated Genomic	gene	5064	5258	.	-	.	ID=gene262;Dbxref=GeneID:100288470,HGNC:HGNC:44434;Name=REXO1L11P;description=REX1%2C RNA exonuclease 1 homolog-like 11%2C pseudogene;gbkey=Gene;gene=REXO1L11P;pseudo=true
LBLQ01003514.1	Curated Genomic	gene	5064	5258	.	-	.	ID=gene263;Dbxref=GeneID:100288500,HGNC:HGNC:44433;Name=REXO1L10P;description=REX1%2C RNA exonuclease 1 homolog-like 10%2C pseudogene;gbkey=Gene;gene=REXO1L10P;pseudo=true
###
LBLQ01003515.1	Curated Genomic	gene	8319	9454	.	-	.	ID=gene264;Dbxref=GeneID:441362,HGNC:HGNC:32243;Name=REXO1L6P;description=REX1%2C RNA exonuclease 1 homolog-like 6%2C pseudogene;gbkey=Gene;gene=REXO1L6P;gene_synonym=REXO1L7P;pseudo=true
LBLQ01003515.1	Curated Genomic	gene	8319	9454	.	-	.	ID=gene265;Dbxref=GeneID:653042,HGNC:HGNC:32241;Name=REXO1L4P;description=REX1%2C RNA exonuclease 1 homolog-like 4%2C pseudogene;gbkey=Gene;gene=REXO1L4P;pseudo=true
###
LBLQ01003540.1	Curated Genomic	gene	72368	75524	.	-	.	ID=gene266;Dbxref=GeneID:100132251,HGNC:HGNC:38510;Name=ABHD17AP9;description=abhydrolase domain containing 17A pseudogene 9;gbkey=Gene;gene=ABHD17AP9;gene_synonym=FAM108A10P;pseudo=true
LBLQ01003540.1	Curated Genomic	gene	72594	75534	.	-	.	ID=gene267;Dbxref=GeneID:647144,HGNC:HGNC:38509;Name=ABHD17AP8;description=abhydrolase domain containing 17A pseudogene 8;gbkey=Gene;gene=ABHD17AP8;gene_synonym=FAM108A9P;pseudo=true
###
LBLQ01003540.1	Curated Genomic	gene	72368	75524	.	-	.	ID=gene268;Dbxref=GeneID:100132251,HGNC:HGNC:38510;Name=ABHD17AP9;description=abhydrolase domain containing 17A pseudogene 9;gbkey=Gene;gene=ABHD17AP9;gene_synonym=FAM108A10P;pseudo=true
LBLQ01003540.1	Curated Genomic	gene	72594	75534	.	-	.	ID=gene269;Dbxref=GeneID:100133212,HGNC:HGNC:38508;Name=ABHD17AP7;description=abhydrolase domain containing 17A pseudogene 7;gbkey=Gene;gene=ABHD17AP7;gene_synonym=FAM108A8P;pseudo=true
###
LBLQ01003613.1	Curated Genomic	gene	9047	9563	.	-	.	ID=gene270;Dbxref=GeneID:643101,HGNC:HGNC:36244;Name=RPL26P22;description=ribosomal protein L26 pseudogene 22;gbkey=Gene;gene=RPL26P22;gene_synonym=RPL26_5_860;pseudo=true
LBLQ01003613.1	Curated Genomic	gene	9047	9563	.	-	.	ID=gene271;Dbxref=GeneID:728311,HGNC:HGNC:35774;Name=RPL26P24;description=ribosomal protein L26 pseudogene 24;gbkey=Gene;gene=RPL26P24;gene_synonym=RPL26_12_861;pseudo=true
###
LBLQ01003687.1	Curated Genomic	gene	102912	103021	.	+	.	ID=gene272;Dbxref=GeneID:106480357,HGNC:HGNC:42836;Name=RNA5SP59;description=RNA%2C 5S ribosomal pseudogene 59;gbkey=Gene;gene=RNA5SP59;gene_synonym=RN5S59;pseudo=true
LBLQ01003687.1	Curated Genomic	gene	102912	103021	.	+	.	ID=gene273;Dbxref=GeneID:106480755,HGNC:HGNC:42898;Name=RNA5SP100;description=RNA%2C 5S ribosomal pseudogene 100;gbkey=Gene;gene=RNA5SP100;gene_synonym=RN5S100;pseudo=true
###
LBLQ01003806.1	BestRefSeq	gene	10724	15171	.	+	.	ID=gene274;Dbxref=GeneID:440299,HGNC:HGNC:35191;Name=DNM1P41;description=dynamin 1 pseudogene 41;gbkey=Gene;gene=DNM1P41;gene_synonym=DNM1DN11-6,DNM1DN11.6,DNM1DN11@;pseudo=true
LBLQ01003806.1	BestRefSeq	transcript	10724	15171	.	+	.	ID=rna11;Parent=gene274;Dbxref=GeneID:440299,Genbank:NR_033787.2,HGNC:HGNC:35191;Name=gi|345842457;Note=The RefSeq transcript has 6 substitutions%2C 4 non-frameshifting indels compared to this genomic sequence;exception=annotated by transcript or proteomic data;gbkey=misc_RNA;gene=DNM1P41;product=dynamin 1 pseudogene 41;transcript_id=gi|345842457
LBLQ01003806.1	BestRefSeq	exon	10724	15171	.	+	.	ID=id54;Parent=rna11;Dbxref=GeneID:440299,Genbank:NR_033787.2,HGNC:HGNC:35191;Note=The RefSeq transcript has 6 substitutions%2C 4 non-frameshifting indels compared to this genomic sequence;exception=annotated by transcript or proteomic data;gbkey=misc_RNA;gene=DNM1P41;product=dynamin 1 pseudogene 41;transcript_id=gi|345842457
LBLQ01003806.1	Curated Genomic	gene	12467	13744	.	+	.	ID=gene275;Dbxref=GeneID:400433,HGNC:HGNC:35190;Name=DNM1P40;description=dynamin 1 pseudogene 40;gbkey=Gene;gene=DNM1P40;gene_synonym=DNM1DN11-5,DNM1DN11.5,DNM1DN11@;pseudo=true
###
LBLQ01003808.1	Curated Genomic	gene	28752	28998	.	+	.	ID=gene276;Dbxref=GeneID:106479344,HGNC:HGNC:46347;Name=RN7SL331P;description=RNA%2C 7SL%2C cytoplasmic 331%2C pseudogene;gbkey=Gene;gene=RN7SL331P;pseudo=true
LBLQ01003808.1	Curated Genomic	gene	28752	28998	.	+	.	ID=gene277;Dbxref=GeneID:106479379,HGNC:HGNC:46444;Name=RN7SL428P;description=RNA%2C 7SL%2C cytoplasmic 428%2C pseudogene;gbkey=Gene;gene=RN7SL428P;pseudo=true
###
LBLQ01003808.1	Curated Genomic	gene	35899	51314	.	-	.	ID=gene278;Dbxref=GeneID:642288,HGNC:HGNC:48360;Name=CSPG4P9;description=chondroitin sulfate proteoglycan 4 pseudogene 9;gbkey=Gene;gene=CSPG4P9;pseudo=true
LBLQ01003808.1	Curated Genomic	gene	37081	47635	.	-	.	ID=gene279;Dbxref=GeneID:390627,HGNC:HGNC:48361;Name=CSPG4P10;description=chondroitin sulfate proteoglycan 4 pseudogene 10;gbkey=Gene;gene=CSPG4P10;pseudo=true
###
LBLQ01003808.1	BestRefSeq	gene	25156	42615	.	-	.	ID=gene280;Dbxref=GeneID:440300;Name=LOC440300;description=chondroitin sulfate proteoglycan 4 pseudogene;gbkey=Gene;gene=LOC440300;pseudo=true
LBLQ01003808.1	BestRefSeq	transcript	25156	42615	.	-	.	ID=rna12;Parent=gene280;Dbxref=GeneID:440300,Genbank:NR_033738.1;Name=gi|298676494;Note=The RefSeq transcript has 9 substitutions%2C 7 non-frameshifting indels compared to this genomic sequence;exception=annotated by transcript or proteomic data;gbkey=misc_RNA;gene=LOC440300;product=chondroitin sulfate proteoglycan 4 pseudogene;transcript_id=gi|298676494
LBLQ01003808.1	BestRefSeq	exon	42285	42615	.	-	.	ID=id55;Parent=rna12;Dbxref=GeneID:440300,Genbank:NR_033738.1;Note=The RefSeq transcript has 9 substitutions%2C 7 non-frameshifting indels compared to this genomic sequence;exception=annotated by transcript or proteomic data;gbkey=misc_RNA;gene=LOC440300;product=chondroitin sulfate proteoglycan 4 pseudogene;transcript_id=gi|298676494
LBLQ01003808.1	BestRefSeq	exon	40215	40701	.	-	.	ID=id56;Parent=rna12;Dbxref=GeneID:440300,Genbank:NR_033738.1;Note=The RefSeq transcript has 9 substitutions%2C 7 non-frameshifting indels compared to this genomic sequence;exception=annotated by transcript or proteomic data;gbkey=misc_RNA;gene=LOC440300;product=chondroitin sulfate proteoglycan 4 pseudogene;transcript_id=gi|298676494
LBLQ01003808.1	BestRefSeq	exon	39434	39604	.	-	.	ID=id57;Parent=rna12;Dbxref=GeneID:440300,Genbank:NR_033738.1;Note=The RefSeq transcript has 9 substitutions%2C 7 non-frameshifting indels compared to this genomic sequence;exception=annotated by transcript or proteomic data;gbkey=misc_RNA;gene=LOC440300;product=chondroitin sulfate proteoglycan 4 pseudogene;transcript_id=gi|298676494
LBLQ01003808.1	BestRefSeq	exon	37081	37239	.	-	.	ID=id58;Parent=rna12;Dbxref=GeneID:440300,Genbank:NR_033738.1;Note=The RefSeq transcript has 9 substitutions%2C 7 non-frameshifting indels compared to this genomic sequence;exception=annotated by transcript or proteomic data;gbkey=misc_RNA;gene=LOC440300;product=chondroitin sulfate proteoglycan 4 pseudogene;transcript_id=gi|298676494
LBLQ01003808.1	BestRefSeq	exon	34648	34885	.	-	.	ID=id59;Parent=rna12;Dbxref=GeneID:440300,Genbank:NR_033738.1;Note=The RefSeq transcript has 9 substitutions%2C 7 non-frameshifting indels compared to this genomic sequence;exception=annotated by transcript or proteomic data;gbkey=misc_RNA;gene=LOC440300;product=chondroitin sulfate proteoglycan 4 pseudogene;transcript_id=gi|298676494
LBLQ01003808.1	BestRefSeq	exon	33593	33751	.	-	.	ID=id60;Parent=rna12;Dbxref=GeneID:440300,Genbank:NR_033738.1;Note=The RefSeq transcript has 9 substitutions%2C 7 non-frameshifting indels compared to this genomic sequence;exception=annotated by transcript or proteomic data;gbkey=misc_RNA;gene=LOC440300;product=chondroitin sulfate proteoglycan 4 pseudogene;transcript_id=gi|298676494
LBLQ01003808.1	BestRefSeq	exon	31986	32022	.	-	.	ID=id61;Parent=rna12;Dbxref=GeneID:440300,Genbank:NR_033738.1;Note=The RefSeq transcript has 9 substitutions%2C 7 non-frameshifting indels compared to this genomic sequence;exception=annotated by transcript or proteomic data;gbkey=misc_RNA;gene=LOC440300;product=chondroitin sulfate proteoglycan 4 pseudogene;transcript_id=gi|298676494
LBLQ01003808.1	BestRefSeq	exon	25156	31353	.	-	.	ID=id62;Parent=rna12;Dbxref=GeneID:440300,Genbank:NR_033738.1;Note=The RefSeq transcript has 9 substitutions%2C 7 non-frameshifting indels compared to this genomic sequence;exception=annotated by transcript or proteomic data;gbkey=misc_RNA;gene=LOC440300;product=chondroitin sulfate proteoglycan 4 pseudogene;transcript_id=gi|298676494
LBLQ01003808.1	Curated Genomic	gene	37081	47635	.	-	.	ID=gene281;Dbxref=GeneID:390627,HGNC:HGNC:48361;Name=CSPG4P10;description=chondroitin sulfate proteoglycan 4 pseudogene 10;gbkey=Gene;gene=CSPG4P10;pseudo=true
###
LBLQ01003809.1	Curated Genomic	gene	28063	29313	.	+	.	ID=gene282;Dbxref=GeneID:100216518,HGNC:HGNC:35189;Name=DNM1P39;description=dynamin 1 pseudogene 39;gbkey=Gene;gene=DNM1P39;gene_synonym=DNM1DN11-3,DNM1DN11@;pseudo=true
LBLQ01003809.1	Curated Genomic	gene	28354	29313	.	+	.	ID=gene283;Dbxref=GeneID:100216515,HGNC:HGNC:35186;Name=DNM1P36;description=dynamin 1 pseudogene 36;gbkey=Gene;gene=DNM1P36;gene_synonym=DNM1DN8-3,DNM1DN8@;pseudo=true
###
LBLQ01003812.1	Curated Genomic	gene	6048	21532	.	-	.	ID=gene284;Dbxref=GeneID:642935,HGNC:HGNC:49410;Name=ADAMTS7P4;description=ADAMTS7 pseudogene 4;gbkey=Gene;gene=ADAMTS7P4;pseudo=true
LBLQ01003812.1	BestRefSeq	gene	6106	22969	.	-	.	ID=gene285;Dbxref=GeneID:390660,HGNC:HGNC:49407;Name=ADAMTS7P1;description=ADAMTS7 pseudogene 1;end_range=22969,.;gbkey=Gene;gene=ADAMTS7P1;gene_synonym=ADAMTS7P2;partial=true;pseudo=true
LBLQ01003812.1	BestRefSeq	transcript	6106	22969	.	-	.	ID=rna13;Parent=gene285;Dbxref=GeneID:390660,Genbank:NR_045529.3,HGNC:HGNC:49407;Name=gi|603845845;Note=The RefSeq transcript has 29 substitutions%2C 3 non-frameshifting indels and aligns at 71%25 coverage compared to this genomic sequence;end_range=22969,.;exception=annotated by transcript or proteomic data;gbkey=misc_RNA;gene=ADAMTS7P1;partial=true;product=ADAMTS7 pseudogene 1;transcript_id=gi|603845845
LBLQ01003812.1	BestRefSeq	exon	22921	22969	.	-	.	ID=id63;Parent=rna13;Dbxref=GeneID:390660,Genbank:NR_045529.3,HGNC:HGNC:49407;Note=The RefSeq transcript has 29 substitutions%2C 3 non-frameshifting indels and aligns at 71%25 coverage compared to this genomic sequence;end_range=22969,.;exception=annotated by transcript or proteomic data;gbkey=misc_RNA;gene=ADAMTS7P1;partial=true;product=ADAMTS7 pseudogene 1;transcript_id=gi|603845845
LBLQ01003812.1	BestRefSeq	exon	21363	21532	.	-	.	ID=id64;Parent=rna13;Dbxref=GeneID:390660,Genbank:NR_045529.3,HGNC:HGNC:49407;Note=The RefSeq transcript has 29 substitutions%2C 3 non-frameshifting indels and aligns at 71%25 coverage compared to this genomic sequence;exception=annotated by transcript or proteomic data;gbkey=misc_RNA;gene=ADAMTS7P1;partial=true;product=ADAMTS7 pseudogene 1;transcript_id=gi|603845845
LBLQ01003812.1	BestRefSeq	exon	20901	21036	.	-	.	ID=id65;Parent=rna13;Dbxref=GeneID:390660,Genbank:NR_045529.3,HGNC:HGNC:49407;Note=The RefSeq transcript has 29 substitutions%2C 3 non-frameshifting indels and aligns at 71%25 coverage compared to this genomic sequence;exception=annotated by transcript or proteomic data;gbkey=misc_RNA;gene=ADAMTS7P1;partial=true;product=ADAMTS7 pseudogene 1;transcript_id=gi|603845845
LBLQ01003812.1	BestRefSeq	exon	19877	19998	.	-	.	ID=id66;Parent=rna13;Dbxref=GeneID:390660,Genbank:NR_045529.3,HGNC:HGNC:49407;Note=The RefSeq transcript has 29 substitutions%2C 3 non-frameshifting indels and aligns at 71%25 coverage compared to this genomic sequence;exception=annotated by transcript or proteomic data;gbkey=misc_RNA;gene=ADAMTS7P1;partial=true;product=ADAMTS7 pseudogene 1;transcript_id=gi|603845845
LBLQ01003812.1	BestRefSeq	exon	18378	18622	.	-	.	ID=id67;Parent=rna13;Dbxref=GeneID:390660,Genbank:NR_045529.3,HGNC:HGNC:49407;Note=The RefSeq transcript has 29 substitutions%2C 3 non-frameshifting indels and aligns at 71%25 coverage compared to this genomic sequence;exception=annotated by transcript or proteomic data;gbkey=misc_RNA;gene=ADAMTS7P1;partial=true;product=ADAMTS7 pseudogene 1;transcript_id=gi|603845845
LBLQ01003812.1	BestRefSeq	exon	17955	18096	.	-	.	ID=id68;Parent=rna13;Dbxref=GeneID:390660,Genbank:NR_045529.3,HGNC:HGNC:49407;Note=The RefSeq transcript has 29 substitutions%2C 3 non-frameshifting indels and aligns at 71%25 coverage compared to this genomic sequence;exception=annotated by transcript or proteomic data;gbkey=misc_RNA;gene=ADAMTS7P1;partial=true;product=ADAMTS7 pseudogene 1;transcript_id=gi|603845845
LBLQ01003812.1	BestRefSeq	exon	14864	14990	.	-	.	ID=id69;Parent=rna13;Dbxref=GeneID:390660,Genbank:NR_045529.3,HGNC:HGNC:49407;Note=The RefSeq transcript has 29 substitutions%2C 3 non-frameshifting indels and aligns at 71%25 coverage compared to this genomic sequence;exception=annotated by transcript or proteomic data;gbkey=misc_RNA;gene=ADAMTS7P1;partial=true;product=ADAMTS7 pseudogene 1;transcript_id=gi|603845845
LBLQ01003812.1	BestRefSeq	exon	14183	14396	.	-	.	ID=id70;Parent=rna13;Dbxref=GeneID:390660,Genbank:NR_045529.3,HGNC:HGNC:49407;Note=The RefSeq transcript has 29 substitutions%2C 3 non-frameshifting indels and aligns at 71%25 coverage compared to this genomic sequence;exception=annotated by transcript or proteomic data;gbkey=misc_RNA;gene=ADAMTS7P1;partial=true;product=ADAMTS7 pseudogene 1;transcript_id=gi|603845845
LBLQ01003812.1	BestRefSeq	exon	12452	13855	.	-	.	ID=id71;Parent=rna13;Dbxref=GeneID:390660,Genbank:NR_045529.3,HGNC:HGNC:49407;Note=The RefSeq transcript has 29 substitutions%2C 3 non-frameshifting indels and aligns at 71%25 coverage compared to this genomic sequence;exception=annotated by transcript or proteomic data;gbkey=misc_RNA;gene=ADAMTS7P1;partial=true;product=ADAMTS7 pseudogene 1;transcript_id=gi|603845845
LBLQ01003812.1	BestRefSeq	exon	11360	11512	.	-	.	ID=id72;Parent=rna13;Dbxref=GeneID:390660,Genbank:NR_045529.3,HGNC:HGNC:49407;Note=The RefSeq transcript has 29 substitutions%2C 3 non-frameshifting indels and aligns at 71%25 coverage compared to this genomic sequence;exception=annotated by transcript or proteomic data;gbkey=misc_RNA;gene=ADAMTS7P1;partial=true;product=ADAMTS7 pseudogene 1;transcript_id=gi|603845845
LBLQ01003812.1	BestRefSeq	exon	10752	10925	.	-	.	ID=id73;Parent=rna13;Dbxref=GeneID:390660,Genbank:NR_045529.3,HGNC:HGNC:49407;Note=The RefSeq transcript has 29 substitutions%2C 3 non-frameshifting indels and aligns at 71%25 coverage compared to this genomic sequence;exception=annotated by transcript or proteomic data;gbkey=misc_RNA;gene=ADAMTS7P1;partial=true;product=ADAMTS7 pseudogene 1;transcript_id=gi|603845845
LBLQ01003812.1	BestRefSeq	exon	10525	10671	.	-	.	ID=id74;Parent=rna13;Dbxref=GeneID:390660,Genbank:NR_045529.3,HGNC:HGNC:49407;Note=The RefSeq transcript has 29 substitutions%2C 3 non-frameshifting indels and aligns at 71%25 coverage compared to this genomic sequence;exception=annotated by transcript or proteomic data;gbkey=misc_RNA;gene=ADAMTS7P1;partial=true;product=ADAMTS7 pseudogene 1;transcript_id=gi|603845845
LBLQ01003812.1	BestRefSeq	exon	9199	9366	.	-	.	ID=id75;Parent=rna13;Dbxref=GeneID:390660,Genbank:NR_045529.3,HGNC:HGNC:49407;Note=The RefSeq transcript has 29 substitutions%2C 3 non-frameshifting indels and aligns at 71%25 coverage compared to this genomic sequence;exception=annotated by transcript or proteomic data;gbkey=misc_RNA;gene=ADAMTS7P1;partial=true;product=ADAMTS7 pseudogene 1;transcript_id=gi|603845845
LBLQ01003812.1	BestRefSeq	exon	6106	6423	.	-	.	ID=id76;Parent=rna13;Dbxref=GeneID:390660,Genbank:NR_045529.3,HGNC:HGNC:49407;Note=The RefSeq transcript has 29 substitutions%2C 3 non-frameshifting indels and aligns at 71%25 coverage compared to this genomic sequence;exception=annotated by transcript or proteomic data;gbkey=misc_RNA;gene=ADAMTS7P1;partial=true;product=ADAMTS7 pseudogene 1;transcript_id=gi|603845845
###
LBLQ01003991.1	Curated Genomic	gene	85427	92480	.	-	.	ID=gene286;Dbxref=GeneID:642311,HGNC:HGNC:49160;Name=BMS1P15;description=BMS1 ribosome biogenesis factor pseudogene 15;gbkey=Gene;gene=BMS1P15;pseudo=true
LBLQ01003991.1	Curated Genomic	gene	85427	92480	.	-	.	ID=gene287;Dbxref=GeneID:727914,HGNC:HGNC:49161;Name=BMS1P16;description=BMS1 ribosome biogenesis factor pseudogene 16;gbkey=Gene;gene=BMS1P16;pseudo=true
###
LBLQ01004136.1	BestRefSeq	gene	8875	25086	.	-	.	ID=gene288;Dbxref=GeneID:100874392,HGNC:HGNC:43603;Name=ANKRD20A12P;description=ankyrin repeat domain 20 family member A12%2C pseudogene;gbkey=Gene;gene=ANKRD20A12P;pseudo=true
LBLQ01004136.1	BestRefSeq	transcript	8875	25086	.	-	.	ID=rna14;Parent=gene288;Dbxref=GeneID:100874392,Genbank:NR_046228.1,HGNC:HGNC:43603;Name=gi|374349243;Note=The RefSeq transcript has 17 substitutions%2C 1 non-frameshifting indel compared to this genomic sequence;exception=annotated by transcript or proteomic data;gbkey=misc_RNA;gene=ANKRD20A12P;product=ankyrin repeat domain 20 family member A12%2C pseudogene;transcript_id=gi|374349243
LBLQ01004136.1	BestRefSeq	exon	24442	25086	.	-	.	ID=id77;Parent=rna14;Dbxref=GeneID:100874392,Genbank:NR_046228.1,HGNC:HGNC:43603;Note=The RefSeq transcript has 17 substitutions%2C 1 non-frameshifting indel compared to this genomic sequence;exception=annotated by transcript or proteomic data;gbkey=misc_RNA;gene=ANKRD20A12P;product=ankyrin repeat domain 20 family member A12%2C pseudogene;transcript_id=gi|374349243
LBLQ01004136.1	BestRefSeq	exon	22740	22888	.	-	.	ID=id78;Parent=rna14;Dbxref=GeneID:100874392,Genbank:NR_046228.1,HGNC:HGNC:43603;Note=The RefSeq transcript has 17 substitutions%2C 1 non-frameshifting indel compared to this genomic sequence;exception=annotated by transcript or proteomic data;gbkey=misc_RNA;gene=ANKRD20A12P;product=ankyrin repeat domain 20 family member A12%2C pseudogene;transcript_id=gi|374349243
LBLQ01004136.1	BestRefSeq	exon	11507	11788	.	-	.	ID=id79;Parent=rna14;Dbxref=GeneID:100874392,Genbank:NR_046228.1,HGNC:HGNC:43603;Note=The RefSeq transcript has 17 substitutions%2C 1 non-frameshifting indel compared to this genomic sequence;exception=annotated by transcript or proteomic data;gbkey=misc_RNA;gene=ANKRD20A12P;product=ankyrin repeat domain 20 family member A12%2C pseudogene;transcript_id=gi|374349243
LBLQ01004136.1	BestRefSeq	exon	10664	10877	.	-	.	ID=id80;Parent=rna14;Dbxref=GeneID:100874392,Genbank:NR_046228.1,HGNC:HGNC:43603;Note=The RefSeq transcript has 17 substitutions%2C 1 non-frameshifting indel compared to this genomic sequence;exception=annotated by transcript or proteomic data;gbkey=misc_RNA;gene=ANKRD20A12P;product=ankyrin repeat domain 20 family member A12%2C pseudogene;transcript_id=gi|374349243
LBLQ01004136.1	BestRefSeq	exon	8875	9327	.	-	.	ID=id81;Parent=rna14;Dbxref=GeneID:100874392,Genbank:NR_046228.1,HGNC:HGNC:43603;Note=The RefSeq transcript has 17 substitutions%2C 1 non-frameshifting indel compared to this genomic sequence;exception=annotated by transcript or proteomic data;gbkey=misc_RNA;gene=ANKRD20A12P;product=ankyrin repeat domain 20 family member A12%2C pseudogene;transcript_id=gi|374349243
LBLQ01004136.1	Curated Genomic	gene	24194	28249	.	-	.	ID=gene289;Dbxref=GeneID:100533719,HGNC:HGNC:43605;Name=ANKRD20A14P;description=ankyrin repeat domain 20 family member A14%2C pseudogene;gbkey=Gene;gene=ANKRD20A14P;pseudo=true
###
LBLQ01004203.1	Curated Genomic	gene	19146	20726	.	+	.	ID=gene290;Dbxref=GeneID:100419041,HGNC:HGNC:39620;Name=SNX18P12;description=sorting nexin 18 pseudogene 12;gbkey=Gene;gene=SNX18P12;pseudo=true
LBLQ01004203.1	Curated Genomic	gene	19976	20726	.	+	.	ID=gene291;Dbxref=GeneID:100419024,HGNC:HGNC:39625;Name=SNX18P17;description=sorting nexin 18 pseudogene 17;gbkey=Gene;gene=SNX18P17;pseudo=true
###
LBLQ01004353.1	Curated Genomic	gene	29373	29479	.	-	.	ID=gene292;Dbxref=GeneID:106479635,HGNC:HGNC:47119;Name=RNU6-156P;description=RNA%2C U6 small nuclear 156%2C pseudogene;gbkey=Gene;gene=RNU6-156P;pseudo=true
LBLQ01004353.1	Curated Genomic	gene	29373	29479	.	-	.	ID=gene293;Dbxref=GeneID:106480130,HGNC:HGNC:48256;Name=RNU6-1293P;description=RNA%2C U6 small nuclear 1293%2C pseudogene;gbkey=Gene;gene=RNU6-1293P;pseudo=true
###
LBLQ01004397.1	Curated Genomic	gene	31346	32314	.	-	.	ID=gene294;Dbxref=GeneID:403219,HGNC:HGNC:31231;Name=OR7E157P;description=olfactory receptor%2C family 7%2C subfamily E%2C member 157 pseudogene;gbkey=Gene;gene=OR7E157P;pseudo=true
LBLQ01004397.1	Curated Genomic	gene	31347	32315	.	-	.	ID=gene295;Dbxref=GeneID:401450,HGNC:HGNC:14815;Name=OR7E96P;description=olfactory receptor%2C family 7%2C subfamily E%2C member 96 pseudogene;gbkey=Gene;gene=OR7E96P;pseudo=true
###
LBLQ01004402.1	Curated Genomic	gene	3674	4874	.	+	.	ID=gene296;Dbxref=GeneID:392187;Name=LOC392187;description=ubiquitin carboxyl-terminal hydrolase 17-like protein 2-like;gbkey=Gene;gene=LOC392187;pseudo=true
LBLQ01004402.1	Curated Genomic	gene	3674	4868	.	+	.	ID=gene297;Dbxref=GeneID:402329;Name=LOC402329;description=ubiquitin carboxyl-terminal hydrolase 17-like protein 2-like;gbkey=Gene;gene=LOC402329;pseudo=true
###
LBLQ01004456.1	Curated Genomic	gene	7397	8675	.	-	.	ID=gene298;Dbxref=GeneID:399839,HGNC:HGNC:38687;Name=DUX4L11;description=double homeobox 4 like 11;gbkey=Gene;gene=DUX4L11;pseudo=true
LBLQ01004456.1	Curated Genomic	gene	7397	8675	.	-	.	ID=gene299;Dbxref=GeneID:100289581,HGNC:HGNC:38672;Name=DUX4L13;description=double homeobox 4 like 13;gbkey=Gene;gene=DUX4L13;pseudo=true
###
LBLQ01004456.1	Curated Genomic	gene	7151	8675	.	-	.	ID=gene300;Dbxref=GeneID:102723423,HGNC:HGNC:50806;Name=DUX4L25;description=double homeobox 4 like 25;gbkey=Gene;gene=DUX4L25;pseudo=true
LBLQ01004456.1	Curated Genomic	gene	7397	8675	.	-	.	ID=gene301;Dbxref=GeneID:100289581,HGNC:HGNC:38672;Name=DUX4L13;description=double homeobox 4 like 13;gbkey=Gene;gene=DUX4L13;pseudo=true
###
LBLQ01004456.1	Curated Genomic	gene	7151	8675	.	-	.	ID=gene302;Dbxref=GeneID:102723449,HGNC:HGNC:50805;Name=DUX4L24;description=double homeobox 4 like 24;gbkey=Gene;gene=DUX4L24;pseudo=true
LBLQ01004456.1	Curated Genomic	gene	7397	8675	.	-	.	ID=gene303;Dbxref=GeneID:100289581,HGNC:HGNC:38672;Name=DUX4L13;description=double homeobox 4 like 13;gbkey=Gene;gene=DUX4L13;pseudo=true
###
LBLQ01004456.1	Curated Genomic	gene	7151	8675	.	-	.	ID=gene304;Dbxref=GeneID:102723472,HGNC:HGNC:50804;Name=DUX4L23;description=double homeobox 4 like 23;gbkey=Gene;gene=DUX4L23;pseudo=true
LBLQ01004456.1	Curated Genomic	gene	7397	8675	.	-	.	ID=gene305;Dbxref=GeneID:100289581,HGNC:HGNC:38672;Name=DUX4L13;description=double homeobox 4 like 13;gbkey=Gene;gene=DUX4L13;pseudo=true
###
LBLQ01004456.1	Curated Genomic	gene	7151	8675	.	-	.	ID=gene306;Dbxref=GeneID:102723495,HGNC:HGNC:50803;Name=DUX4L22;description=double homeobox 4 like 22;gbkey=Gene;gene=DUX4L22;pseudo=true
LBLQ01004456.1	Curated Genomic	gene	7397	8675	.	-	.	ID=gene307;Dbxref=GeneID:100289581,HGNC:HGNC:38672;Name=DUX4L13;description=double homeobox 4 like 13;gbkey=Gene;gene=DUX4L13;pseudo=true
###
LBLQ01004456.1	Curated Genomic	gene	7151	8675	.	-	.	ID=gene308;Dbxref=GeneID:102723518,HGNC:HGNC:50802;Name=DUX4L21;description=double homeobox 4 like 21;gbkey=Gene;gene=DUX4L21;pseudo=true
LBLQ01004456.1	Curated Genomic	gene	7397	8675	.	-	.	ID=gene309;Dbxref=GeneID:100289581,HGNC:HGNC:38672;Name=DUX4L13;description=double homeobox 4 like 13;gbkey=Gene;gene=DUX4L13;pseudo=true
###
LBLQ01004456.1	Curated Genomic	gene	7151	8675	.	-	.	ID=gene310;Dbxref=GeneID:102723538,HGNC:HGNC:50801;Name=DUX4L20;description=double homeobox 4 like 20;gbkey=Gene;gene=DUX4L20;pseudo=true
LBLQ01004456.1	Curated Genomic	gene	7397	8675	.	-	.	ID=gene311;Dbxref=GeneID:100289581,HGNC:HGNC:38672;Name=DUX4L13;description=double homeobox 4 like 13;gbkey=Gene;gene=DUX4L13;pseudo=true
###
LBLQ01004456.1	Curated Genomic	gene	7397	8675	.	-	.	ID=gene312;Dbxref=GeneID:399839,HGNC:HGNC:38687;Name=DUX4L11;description=double homeobox 4 like 11;gbkey=Gene;gene=DUX4L11;pseudo=true
LBLQ01004456.1	Curated Genomic	gene	7397	8675	.	-	.	ID=gene313;Dbxref=GeneID:440013,HGNC:HGNC:31354;Name=DUX4L10;description=double homeobox 4 like 10;gbkey=Gene;gene=DUX4L10;gene_synonym=DUX10;pseudo=true
###
LBLQ01004456.1	Curated Genomic	gene	7397	8675	.	-	.	ID=gene314;Dbxref=GeneID:399839,HGNC:HGNC:38687;Name=DUX4L11;description=double homeobox 4 like 11;gbkey=Gene;gene=DUX4L11;pseudo=true
LBLQ01004456.1	Curated Genomic	gene	7397	8675	.	-	.	ID=gene315;Dbxref=GeneID:440014,HGNC:HGNC:38671;Name=DUX4L12;description=double homeobox 4 like 12;gbkey=Gene;gene=DUX4L12;pseudo=true
###
LBLQ01004456.1	Curated Genomic	gene	7397	8675	.	-	.	ID=gene316;Dbxref=GeneID:399839,HGNC:HGNC:38687;Name=DUX4L11;description=double homeobox 4 like 11;gbkey=Gene;gene=DUX4L11;pseudo=true
LBLQ01004456.1	Curated Genomic	gene	7397	8675	.	-	.	ID=gene317;Dbxref=GeneID:440017,HGNC:HGNC:38674;Name=DUX4L15;description=double homeobox 4 like 15;gbkey=Gene;gene=DUX4L15;pseudo=true
###
LBLQ01004456.1	Curated Genomic	gene	7397	8675	.	-	.	ID=gene318;Dbxref=GeneID:399839,HGNC:HGNC:38687;Name=DUX4L11;description=double homeobox 4 like 11;gbkey=Gene;gene=DUX4L11;pseudo=true
LBLQ01004456.1	Curated Genomic	gene	7397	8675	.	-	.	ID=gene319;Dbxref=GeneID:728022,HGNC:HGNC:38673;Name=DUX4L14;description=double homeobox 4 like 14;gbkey=Gene;gene=DUX4L14;pseudo=true
###
LBLQ01004586.1	Curated Genomic	gene	1907	4274	.	-	.	ID=gene320;Dbxref=GeneID:100132173,HGNC:HGNC:42017;Name=PPP1R26P3;description=protein phosphatase 1 regulatory subunit 26 pseudogene 3;gbkey=Gene;gene=PPP1R26P3;gene_synonym=KIAA0649P3;pseudo=true
LBLQ01004586.1	Curated Genomic	gene	1907	4274	.	-	.	ID=gene321;Dbxref=GeneID:100133040,HGNC:HGNC:42019;Name=PPP1R26P5;description=protein phosphatase 1 regulatory subunit 26 pseudogene 5;gbkey=Gene;gene=PPP1R26P5;gene_synonym=KIAA0649P5;pseudo=true
###
LBLQ01004941.1	Curated Genomic	gene	10962	17700	.	+	.	ID=gene322;Dbxref=GeneID:100418718,HGNC:HGNC:38041;Name=SEPT7P5;description=septin 7 pseudogene 5;gbkey=Gene;gene=SEPT7P5;pseudo=true
LBLQ01004941.1	Curated Genomic	gene	10962	17700	.	+	.	ID=gene323;Dbxref=GeneID:100418714;Name=LOC100418714;description=septin 7 pseudogene;gbkey=Gene;gene=LOC100418714;pseudo=true
###
LBLQ01004964.1	Curated Genomic	gene	54263	55155	.	-	.	ID=gene324;Dbxref=GeneID:100287919,HGNC:HGNC:37350;Name=VN1R30P;description=vomeronasal 1 receptor 30 pseudogene;gbkey=Gene;gene=VN1R30P;pseudo=true
LBLQ01004964.1	Curated Genomic	gene	54263	55155	.	-	.	ID=gene325;Dbxref=GeneID:100288022,HGNC:HGNC:37353;Name=VN1R33P;description=vomeronasal 1 receptor 33 pseudogene;gbkey=Gene;gene=VN1R33P;pseudo=true
###
LBLQ01004964.1	Curated Genomic	gene	57262	58282	.	-	.	ID=gene326;Dbxref=GeneID:285893,HGNC:HGNC:35474;Name=ARAFP3;description=ARAF pseudogene 3;gbkey=Gene;gene=ARAFP3;gene_synonym=ARAF3P,ARAFPS2;pseudo=true
LBLQ01004964.1	Curated Genomic	gene	57262	58282	.	-	.	ID=gene327;Dbxref=GeneID:644000,HGNC:HGNC:647;Name=ARAFP2;description=ARAF pseudogene 2;gbkey=Gene;gene=ARAFP2;gene_synonym=ARAF2,ARAF2P,ARAFPS,PKS1;pseudo=true
###
LBLQ01005125.1	Curated Genomic	gene	25391	30504	.	-	.	ID=gene328;Dbxref=GeneID:139041;Name=PSMAGEA;description=melanoma antigen family A4 pseudogene;gbkey=Gene;gene=PSMAGEA;pseudo=true
LBLQ01005125.1	Curated Genomic	gene	25720	26617	.	-	.	ID=gene329;Dbxref=GeneID:100420250;Name=LOC100420250;description=melanoma antigen family A4 pseudogene;gbkey=Gene;gene=LOC100420250;pseudo=true
###
LBLQ01005125.1	Curated Genomic	gene	364156	370496	.	-	.	ID=gene330;Dbxref=GeneID:728307;Name=LOC728307;description=melanoma associated antigen (mutated) 1-like 1 pseudogene;gbkey=Gene;gene=LOC728307;pseudo=true
LBLQ01005125.1	Curated Genomic	gene	364259	370396	.	-	.	ID=gene331;Dbxref=GeneID:728317;Name=LOC728317;description=melanoma associated antigen (mutated) 1-like 1 pseudogene;gbkey=Gene;gene=LOC728317;pseudo=true
###
LBLQ01005411.1	Curated Genomic	gene	21072	24649	.	-	.	ID=gene332;Dbxref=GeneID:644632,HGNC:HGNC:49156;Name=BMS1P11;description=BMS1 ribosome biogenesis factor pseudogene 11;gbkey=Gene;gene=BMS1P11;pseudo=true
LBLQ01005411.1	Curated Genomic	gene	21072	24649	.	-	.	ID=gene333;Dbxref=GeneID:644684,HGNC:HGNC:49157;Name=BMS1P12;description=BMS1 ribosome biogenesis factor pseudogene 12;gbkey=Gene;gene=BMS1P12;pseudo=true
###
LBLQ01005411.1	Curated Genomic	gene	21072	24649	.	-	.	ID=gene334;Dbxref=GeneID:644632,HGNC:HGNC:49156;Name=BMS1P11;description=BMS1 ribosome biogenesis factor pseudogene 11;gbkey=Gene;gene=BMS1P11;pseudo=true
LBLQ01005411.1	Curated Genomic	gene	21072	24649	.	-	.	ID=gene335;Dbxref=GeneID:644716,HGNC:HGNC:49158;Name=BMS1P13;description=BMS1 ribosome biogenesis factor pseudogene 13;gbkey=Gene;gene=BMS1P13;gene_synonym=BMS1P14;pseudo=true
###
LBLQ01005448.1	Curated Genomic	gene	608	1524	.	+	.	ID=gene336;Dbxref=GeneID:100420541;Name=LOC100420541;description=abhydrolase domain containing 15 pseudogene;gbkey=Gene;gene=LOC100420541;pseudo=true
LBLQ01005448.1	Curated Genomic	gene	608	1524	.	+	.	ID=gene337;Dbxref=GeneID:100420545;Name=LOC100420545;description=abhydrolase domain containing 15 pseudogene;gbkey=Gene;gene=LOC100420545;pseudo=true
###
LBLQ01005635.1	Curated Genomic	gene	53641	53969	.	+	.	ID=gene338;Dbxref=GeneID:106479312,HGNC:HGNC:46264;Name=RN7SL248P;description=RNA%2C 7SL%2C cytoplasmic 248%2C pseudogene;gbkey=Gene;gene=RN7SL248P;gene_synonym=RN7SL527P;pseudo=true
LBLQ01005635.1	Curated Genomic	gene	53641	53969	.	+	.	ID=gene339;Dbxref=GeneID:106481046,HGNC:HGNC:46469;Name=RN7SL453P;description=RNA%2C 7SL%2C cytoplasmic 453%2C pseudogene;gbkey=Gene;gene=RN7SL453P;pseudo=true
###
LBLQ01005637.1	BestRefSeq	gene	21955	49746	.	-	.	ID=gene340;Dbxref=GeneID:414212,HGNC:HGNC:23636;Name=GLUD1P7;description=glutamate dehydrogenase 1 pseudogene 7;gbkey=Gene;gene=GLUD1P7;gene_synonym=bA342C24.3,GLUD1P2,GLUDP2,GLUDP7;pseudo=true
LBLQ01005637.1	BestRefSeq	transcript	21955	49746	.	-	.	ID=rna15;Parent=gene340;Dbxref=GeneID:414212,Genbank:NR_111968.1,HGNC:HGNC:23636;Name=gi|612339393;Note=The RefSeq transcript has 2 substitutions compared to this genomic sequence;exception=annotated by transcript or proteomic data;gbkey=misc_RNA;gene=GLUD1P7;product=glutamate dehydrogenase 1 pseudogene 7;transcript_id=gi|612339393
LBLQ01005637.1	BestRefSeq	exon	49684	49746	.	-	.	ID=id82;Parent=rna15;Dbxref=GeneID:414212,Genbank:NR_111968.1,HGNC:HGNC:23636;Note=The RefSeq transcript has 2 substitutions compared to this genomic sequence;exception=annotated by transcript or proteomic data;gbkey=misc_RNA;gene=GLUD1P7;product=glutamate dehydrogenase 1 pseudogene 7;transcript_id=gi|612339393
LBLQ01005637.1	BestRefSeq	exon	39677	39757	.	-	.	ID=id83;Parent=rna15;Dbxref=GeneID:414212,Genbank:NR_111968.1,HGNC:HGNC:23636;Note=The RefSeq transcript has 2 substitutions compared to this genomic sequence;exception=annotated by transcript or proteomic data;gbkey=misc_RNA;gene=GLUD1P7;product=glutamate dehydrogenase 1 pseudogene 7;transcript_id=gi|612339393
LBLQ01005637.1	BestRefSeq	exon	35353	35408	.	-	.	ID=id84;Parent=rna15;Dbxref=GeneID:414212,Genbank:NR_111968.1,HGNC:HGNC:23636;Note=The RefSeq transcript has 2 substitutions compared to this genomic sequence;exception=annotated by transcript or proteomic data;gbkey=misc_RNA;gene=GLUD1P7;product=glutamate dehydrogenase 1 pseudogene 7;transcript_id=gi|612339393
LBLQ01005637.1	BestRefSeq	exon	33669	33732	.	-	.	ID=id85;Parent=rna15;Dbxref=GeneID:414212,Genbank:NR_111968.1,HGNC:HGNC:23636;Note=The RefSeq transcript has 2 substitutions compared to this genomic sequence;exception=annotated by transcript or proteomic data;gbkey=misc_RNA;gene=GLUD1P7;product=glutamate dehydrogenase 1 pseudogene 7;transcript_id=gi|612339393
LBLQ01005637.1	BestRefSeq	exon	31136	31219	.	-	.	ID=id86;Parent=rna15;Dbxref=GeneID:414212,Genbank:NR_111968.1,HGNC:HGNC:23636;Note=The RefSeq transcript has 2 substitutions compared to this genomic sequence;exception=annotated by transcript or proteomic data;gbkey=misc_RNA;gene=GLUD1P7;product=glutamate dehydrogenase 1 pseudogene 7;transcript_id=gi|612339393
LBLQ01005637.1	BestRefSeq	exon	21955	22092	.	-	.	ID=id87;Parent=rna15;Dbxref=GeneID:414212,Genbank:NR_111968.1,HGNC:HGNC:23636;Note=The RefSeq transcript has 2 substitutions compared to this genomic sequence;exception=annotated by transcript or proteomic data;gbkey=misc_RNA;gene=GLUD1P7;product=glutamate dehydrogenase 1 pseudogene 7;transcript_id=gi|612339393
LBLQ01005637.1	Curated Genomic	gene	31136	39755	.	-	.	ID=gene341;Dbxref=GeneID:414213,HGNC:HGNC:23637;Name=GLUD1P8;description=glutamate dehydrogenase 1 pseudogene 8;gbkey=Gene;gene=GLUD1P8;gene_synonym=bA144G6.5,bK2173J9.1,GLUD1P6,GLUDP6,GLUDP8;pseudo=true
###
LBLQ01005685.1	Curated Genomic	gene	14879	15086	.	+	.	ID=gene342;Dbxref=GeneID:106479031,HGNC:HGNC:43958;Name=WBP1LP3;description=WW domain binding protein 1-like pseudogene 3;gbkey=Gene;gene=WBP1LP3;pseudo=true
LBLQ01005685.1	Curated Genomic	gene	14897	15223	.	+	.	ID=gene343;Dbxref=GeneID:106480325,HGNC:HGNC:51468;Name=WBP1LP8;description=WW domain binding protein 1-like pseudogene 8;gbkey=Gene;gene=WBP1LP8;pseudo=true
###
LBLQ01005685.1	Curated Genomic	gene	14879	15086	.	+	.	ID=gene344;Dbxref=GeneID:106479031,HGNC:HGNC:43958;Name=WBP1LP3;description=WW domain binding protein 1-like pseudogene 3;gbkey=Gene;gene=WBP1LP3;pseudo=true
LBLQ01005685.1	Curated Genomic	gene	14898	15228	.	+	.	ID=gene345;Dbxref=GeneID:106480327,HGNC:HGNC:51472;Name=WBP1LP12;description=WW domain binding protein 1-like pseudogene 12;gbkey=Gene;gene=WBP1LP12;pseudo=true
###
LBLQ01005687.1	Curated Genomic	gene	9855	13627	.	+	.	ID=gene346;Dbxref=GeneID:100506706,HGNC:HGNC:48829;Name=CICP19;description=capicua transcriptional repressor pseudogene 19;gbkey=Gene;gene=CICP19;pseudo=true
LBLQ01005687.1	Curated Genomic	gene	9855	13627	.	+	.	ID=gene347;Dbxref=GeneID:100507251,HGNC:HGNC:37755;Name=CICP6;description=capicua transcriptional repressor pseudogene 6;gbkey=Gene;gene=CICP6;pseudo=true
###
LBLQ01005687.1	Curated Genomic	gene	7835	8014	.	-	.	ID=gene348;Dbxref=GeneID:106481733,HGNC:HGNC:51700;Name=SEPT14P13;description=septin 14 pseudogene 13;gbkey=Gene;gene=SEPT14P13;pseudo=true
LBLQ01005687.1	Curated Genomic	gene	7836	8013	.	-	.	ID=gene349;Dbxref=GeneID:106480341,HGNC:HGNC:51692;Name=SEPT14P8;description=septin 14 pseudogene 8;gbkey=Gene;gene=SEPT14P8;pseudo=true
###
LBLQ01005958.1	Curated Genomic	gene	102540	103601	.	+	.	ID=gene350;Dbxref=GeneID:728493,HGNC:HGNC:32345;Name=DPPA3P1;description=developmental pluripotency associated 3 pseudogene 1;gbkey=Gene;gene=DPPA3P1;pseudo=true
LBLQ01005958.1	Curated Genomic	gene	102540	103601	.	+	.	ID=gene351;Dbxref=GeneID:101060236;Name=LOC101060236;description=developmental pluripotency associated 3 pseudogene;gbkey=Gene;gene=LOC101060236;pseudo=true
###
LBLQ01005979.1	Curated Genomic	gene	8011	8538	.	-	.	ID=gene352;Dbxref=GeneID:100289034,HGNC:HGNC:51579;Name=RPL23AP88;description=ribosomal protein L23a pseudogene 88;gbkey=Gene;gene=RPL23AP88;pseudo=true
LBLQ01005979.1	Curated Genomic	gene	8166	8420	.	-	.	ID=gene353;Dbxref=GeneID:728517,HGNC:HGNC:36176;Name=RPL23AP24;description=ribosomal protein L23a pseudogene 24;gbkey=Gene;gene=RPL23AP24;gene_synonym=RPL23A_1_2;pseudo=true
###
LBLQ01005979.1	Curated Genomic	gene	7646	19914	.	-	.	ID=gene354;Dbxref=GeneID:102723981,HGNC:HGNC:51575;Name=RPL23AP84;description=ribosomal protein L23a pseudogene 84;gbkey=Gene;gene=RPL23AP84;pseudo=true
LBLQ01005979.1	Curated Genomic	gene	8011	8538	.	-	.	ID=gene355;Dbxref=GeneID:100289034,HGNC:HGNC:51579;Name=RPL23AP88;description=ribosomal protein L23a pseudogene 88;gbkey=Gene;gene=RPL23AP88;pseudo=true
###
LBLQ01005979.1	Curated Genomic	gene	7520	8529	.	-	.	ID=gene356;Dbxref=GeneID:728933,HGNC:HGNC:35966;Name=RPL23AP60;description=ribosomal protein L23a pseudogene 60;gbkey=Gene;gene=RPL23AP60;gene_synonym=RPL23A_26_1111;pseudo=true
LBLQ01005979.1	Curated Genomic	gene	8166	8420	.	-	.	ID=gene357;Dbxref=GeneID:728517,HGNC:HGNC:36176;Name=RPL23AP24;description=ribosomal protein L23a pseudogene 24;gbkey=Gene;gene=RPL23AP24;gene_synonym=RPL23A_1_2;pseudo=true
###
LBLQ01006269.1	Curated Genomic	gene	7275	8214	.	+	.	ID=gene358;Dbxref=GeneID:644509,HGNC:HGNC:39699;Name=RBM22P6;description=RNA binding motif protein 22 pseudogene 6;gbkey=Gene;gene=RBM22P6;gene_synonym=RBM22P10;pseudo=true
LBLQ01006269.1	Curated Genomic	gene	7275	8214	.	+	.	ID=gene359;Dbxref=GeneID:100132115,HGNC:HGNC:39704;Name=RBM22P11;description=RNA binding motif protein 22 pseudogene 11;gbkey=Gene;gene=RBM22P11;gene_synonym=RBM22P8;pseudo=true
###
LBLQ01006439.1	Curated Genomic	gene	16637	17265	.	+	.	ID=gene360;Dbxref=GeneID:100312853,HGNC:HGNC:37393;Name=VN1R72P;description=vomeronasal 1 receptor 72 pseudogene;gbkey=Gene;gene=VN1R72P;pseudo=true
LBLQ01006439.1	Curated Genomic	gene	16736	17165	.	+	.	ID=gene361;Dbxref=GeneID:100312855,HGNC:HGNC:37364;Name=VN1R44P;description=vomeronasal 1 receptor 44 pseudogene;gbkey=Gene;gene=VN1R44P;pseudo=true
###
LBLQ01006528.1	Curated Genomic	gene	26931	40922	.	+	.	ID=gene362;Dbxref=GeneID:100288203;Name=LOC100288203;description=WAS protein homolog associated with actin%2C golgi membranes and microtubules pseudogene;gbkey=Gene;gene=LOC100288203;pseudo=true
LBLQ01006528.1	BestRefSeq	gene	30212	44114	.	+	.	ID=gene363;Dbxref=GeneID:100288615,HGNC:HGNC:32361;Name=WHAMMP1;description=WAS protein homolog associated with actin%2C golgi membranes and microtubules pseudogene 1;gbkey=Gene;gene=WHAMMP1;gene_synonym=WHDC1P1;pseudo=true
LBLQ01006528.1	BestRefSeq	transcript	30212	44114	.	+	.	ID=rna16;Parent=gene363;Dbxref=GeneID:100288615,Genbank:NR_036650.1,HGNC:HGNC:32361;Name=gi|307938330;Note=The RefSeq transcript has 7 substitutions compared to this genomic sequence;exception=annotated by transcript or proteomic data;gbkey=misc_RNA;gene=WHAMMP1;product=WAS protein homolog associated with actin%2C golgi membranes and microtubules pseudogene 1;transcript_id=gi|307938330
LBLQ01006528.1	BestRefSeq	exon	30212	30741	.	+	.	ID=id88;Parent=rna16;Dbxref=GeneID:100288615,Genbank:NR_036650.1,HGNC:HGNC:32361;Note=The RefSeq transcript has 7 substitutions compared to this genomic sequence;exception=annotated by transcript or proteomic data;gbkey=misc_RNA;gene=WHAMMP1;product=WAS protein homolog associated with actin%2C golgi membranes and microtubules pseudogene 1;transcript_id=gi|307938330
LBLQ01006528.1	BestRefSeq	exon	34010	34165	.	+	.	ID=id89;Parent=rna16;Dbxref=GeneID:100288615,Genbank:NR_036650.1,HGNC:HGNC:32361;Note=The RefSeq transcript has 7 substitutions compared to this genomic sequence;exception=annotated by transcript or proteomic data;gbkey=misc_RNA;gene=WHAMMP1;product=WAS protein homolog associated with actin%2C golgi membranes and microtubules pseudogene 1;transcript_id=gi|307938330
LBLQ01006528.1	BestRefSeq	exon	35247	35416	.	+	.	ID=id90;Parent=rna16;Dbxref=GeneID:100288615,Genbank:NR_036650.1,HGNC:HGNC:32361;Note=The RefSeq transcript has 7 substitutions compared to this genomic sequence;exception=annotated by transcript or proteomic data;gbkey=misc_RNA;gene=WHAMMP1;product=WAS protein homolog associated with actin%2C golgi membranes and microtubules pseudogene 1;transcript_id=gi|307938330
LBLQ01006528.1	BestRefSeq	exon	36968	37133	.	+	.	ID=id91;Parent=rna16;Dbxref=GeneID:100288615,Genbank:NR_036650.1,HGNC:HGNC:32361;Note=The RefSeq transcript has 7 substitutions compared to this genomic sequence;exception=annotated by transcript or proteomic data;gbkey=misc_RNA;gene=WHAMMP1;product=WAS protein homolog associated with actin%2C golgi membranes and microtubules pseudogene 1;transcript_id=gi|307938330
LBLQ01006528.1	BestRefSeq	exon	40737	40921	.	+	.	ID=id92;Parent=rna16;Dbxref=GeneID:100288615,Genbank:NR_036650.1,HGNC:HGNC:32361;Note=The RefSeq transcript has 7 substitutions compared to this genomic sequence;exception=annotated by transcript or proteomic data;gbkey=misc_RNA;gene=WHAMMP1;product=WAS protein homolog associated with actin%2C golgi membranes and microtubules pseudogene 1;transcript_id=gi|307938330
LBLQ01006528.1	BestRefSeq	exon	41383	41408	.	+	.	ID=id93;Parent=rna16;Dbxref=GeneID:100288615,Genbank:NR_036650.1,HGNC:HGNC:32361;Note=The RefSeq transcript has 7 substitutions compared to this genomic sequence;exception=annotated by transcript or proteomic data;gbkey=misc_RNA;gene=WHAMMP1;product=WAS protein homolog associated with actin%2C golgi membranes and microtubules pseudogene 1;transcript_id=gi|307938330
LBLQ01006528.1	BestRefSeq	exon	43781	44114	.	+	.	ID=id94;Parent=rna16;Dbxref=GeneID:100288615,Genbank:NR_036650.1,HGNC:HGNC:32361;Note=The RefSeq transcript has 7 substitutions compared to this genomic sequence;exception=annotated by transcript or proteomic data;gbkey=misc_RNA;gene=WHAMMP1;product=WAS protein homolog associated with actin%2C golgi membranes and microtubules pseudogene 1;transcript_id=gi|307938330
###
LBLQ01006824.1	Curated Genomic	gene	11811	12336	.	-	.	ID=gene364;Dbxref=GeneID:728481,HGNC:HGNC:35827;Name=RPL23AP21;description=ribosomal protein L23a pseudogene 21;gbkey=Gene;gene=RPL23AP21;gene_synonym=RPL23A_1_1;pseudo=true
LBLQ01006824.1	Curated Genomic	gene	11829	12336	.	-	.	ID=gene365;Dbxref=GeneID:54029,HGNC:HGNC:10321;Name=RPL23AP4;description=ribosomal protein L23a pseudogene 4;gbkey=Gene;gene=RPL23AP4;gene_synonym=RPL23A_42_1735;pseudo=true
###
LBLQ01006833.1	Curated Genomic	gene	37154	38583	.	-	.	ID=gene366;Dbxref=GeneID:392322,HGNC:HGNC:37666;Name=ATP5A1P8;description=ATP synthase%2C H+ transporting%2C mitochondrial F1 complex%2C alpha subunit 1 pseudogene 8;gbkey=Gene;gene=ATP5A1P8;gene_synonym=ATP5A1P9;pseudo=true
LBLQ01006833.1	Curated Genomic	gene	37154	38583	.	-	.	ID=gene367;Dbxref=GeneID:100132619,HGNC:HGNC:37668;Name=ATP5A1P10;description=ATP synthase%2C H+ transporting%2C mitochondrial F1 complex%2C alpha subunit 1 pseudogene 10;gbkey=Gene;gene=ATP5A1P10;pseudo=true
###
LBLQ01006833.1	Curated Genomic	gene	34780	35532	.	-	.	ID=gene368;Dbxref=GeneID:100422340,HGNC:HGNC:50378;Name=SDR42E1P1;description=short chain dehydrogenase/reductase family 42E%2C member 1 pseudogene 1;gbkey=Gene;gene=SDR42E1P1;pseudo=true
LBLQ01006833.1	Curated Genomic	gene	34880	35432	.	-	.	ID=gene369;Dbxref=GeneID:100422346,HGNC:HGNC:51833;Name=SDR42E1P2;description=short chain dehydrogenase/reductase family 42E%2C member 1 pseudogene 2;gbkey=Gene;gene=SDR42E1P2;pseudo=true
###
LBLQ01006833.1	Curated Genomic	gene	34780	35532	.	-	.	ID=gene370;Dbxref=GeneID:100422340,HGNC:HGNC:50378;Name=SDR42E1P1;description=short chain dehydrogenase/reductase family 42E%2C member 1 pseudogene 1;gbkey=Gene;gene=SDR42E1P1;pseudo=true
LBLQ01006833.1	Curated Genomic	gene	34880	35432	.	-	.	ID=gene371;Dbxref=GeneID:100422347,HGNC:HGNC:51834;Name=SDR42E1P3;description=short chain dehydrogenase/reductase family 42E%2C member 1 pseudogene 3;gbkey=Gene;gene=SDR42E1P3;pseudo=true
###
LBLQ01006833.1	Curated Genomic	gene	34780	35532	.	-	.	ID=gene372;Dbxref=GeneID:100422340,HGNC:HGNC:50378;Name=SDR42E1P1;description=short chain dehydrogenase/reductase family 42E%2C member 1 pseudogene 1;gbkey=Gene;gene=SDR42E1P1;pseudo=true
LBLQ01006833.1	Curated Genomic	gene	34874	35432	.	-	.	ID=gene373;Dbxref=GeneID:100422348,HGNC:HGNC:51835;Name=SDR42E1P4;description=short chain dehydrogenase/reductase family 42E%2C member 1 pseudogene 4;gbkey=Gene;gene=SDR42E1P4;pseudo=true
###
LBLQ01006833.1	Curated Genomic	gene	37154	38583	.	-	.	ID=gene374;Dbxref=GeneID:392322,HGNC:HGNC:37666;Name=ATP5A1P8;description=ATP synthase%2C H+ transporting%2C mitochondrial F1 complex%2C alpha subunit 1 pseudogene 8;gbkey=Gene;gene=ATP5A1P8;gene_synonym=ATP5A1P9;pseudo=true
LBLQ01006833.1	Curated Genomic	gene	37154	38583	.	-	.	ID=gene375;Dbxref=GeneID:442415,HGNC:HGNC:37665;Name=ATP5A1P7;description=ATP synthase%2C H+ transporting%2C mitochondrial F1 complex%2C alpha subunit 1 pseudogene 7;gbkey=Gene;gene=ATP5A1P7;gene_synonym=ATP5A1P9;pseudo=true
###
LBLQ01006993.1	Curated Genomic	gene	16312	17001	.	-	.	ID=gene376;Dbxref=GeneID:728452;Name=LOC728452;description=POM121 membrane glycoprotein (rat) pseudogene;gbkey=Gene;gene=LOC728452;pseudo=true
LBLQ01006993.1	Curated Genomic	gene	16312	17001	.	-	.	ID=gene377;Dbxref=GeneID:728499;Name=LOC728499;description=POM121 membrane glycoprotein (rat) pseudogene;gbkey=Gene;gene=LOC728499;pseudo=true
###
LBLQ01006993.1	Curated Genomic	gene	16312	17001	.	-	.	ID=gene378;Dbxref=GeneID:728452;Name=LOC728452;description=POM121 membrane glycoprotein (rat) pseudogene;gbkey=Gene;gene=LOC728452;pseudo=true
LBLQ01006993.1	Curated Genomic	gene	16312	17001	.	-	.	ID=gene379;Dbxref=GeneID:728526;Name=LOC728526;description=POM121 membrane glycoprotein (rat) pseudogene;gbkey=Gene;gene=LOC728526;pseudo=true
###
LBLQ01006993.1	Curated Genomic	gene	16312	17001	.	-	.	ID=gene380;Dbxref=GeneID:728452;Name=LOC728452;description=POM121 membrane glycoprotein (rat) pseudogene;gbkey=Gene;gene=LOC728452;pseudo=true
LBLQ01006993.1	Curated Genomic	gene	16312	17001	.	-	.	ID=gene381;Dbxref=GeneID:728540;Name=LOC728540;description=POM121 membrane glycoprotein (rat) pseudogene;gbkey=Gene;gene=LOC728540;pseudo=true
###
LBLQ01006993.1	Curated Genomic	gene	16312	17001	.	-	.	ID=gene382;Dbxref=GeneID:728452;Name=LOC728452;description=POM121 membrane glycoprotein (rat) pseudogene;gbkey=Gene;gene=LOC728452;pseudo=true
LBLQ01006993.1	Curated Genomic	gene	16312	17001	.	-	.	ID=gene383;Dbxref=GeneID:728575;Name=LOC728575;description=POM121 membrane glycoprotein (rat) pseudogene;gbkey=Gene;gene=LOC728575;pseudo=true
###
LBLQ01007962.1	Curated Genomic	gene	41010	41594	.	+	.	ID=gene384;Dbxref=GeneID:642669;Name=LOC642669;description=chromosome 2 open reading frame 27A pseudogene;gbkey=Gene;gene=LOC642669;pseudo=true
LBLQ01007962.1	Curated Genomic	gene	41010	41594	.	+	.	ID=gene385;Dbxref=GeneID:644525;Name=LOC644525;description=chromosome 2 open reading frame 27A pseudogene;gbkey=Gene;gene=LOC644525;pseudo=true
###
LBLQ01007966.1	Curated Genomic	gene	4092	4800	.	+	.	ID=gene386;Dbxref=GeneID:100132599;Name=LOC100132599;description=zinc finger protein 114 pseudogene;gbkey=Gene;gene=LOC100132599;pseudo=true
LBLQ01007966.1	Curated Genomic	gene	4092	4800	.	+	.	ID=gene387;Dbxref=GeneID:100419690;Name=LOC100419690;description=zinc finger protein 114 pseudogene;gbkey=Gene;gene=LOC100419690;pseudo=true
###
LBLQ01008211.1	Curated Genomic	gene	49004	50098	.	+	.	ID=gene388;Dbxref=GeneID:100996600,HGNC:HGNC:5811,IMGT/GENE-DB:IGKV2/OR2-8;Name=IGKV2OR2-8;description=immunoglobulin kappa variable 2/OR2-8 (pseudogene);gbkey=Gene;gene=IGKV2OR2-8;gene_synonym=IGKV2/OR2-8,IGKV2OR28;pseudo=true
LBLQ01008211.1	Curated Genomic	gene	49258	49976	.	+	.	ID=gene389;Dbxref=GeneID:28855,HGNC:HGNC:5806,IMGT/GENE-DB:IGKV2/OR2-10;Name=IGKV2OR2-10;description=immunoglobulin kappa variable 2/OR2-10 (pseudogene);gbkey=Gene;gene=IGKV2OR2-10;gene_synonym=IGKV2OR210;pseudo=true
###
LBLQ01008436.1	Curated Genomic	gene	12163	12748	.	+	.	ID=gene390;Dbxref=GeneID:100420789;Name=LOC100420789;description=chromosome 2 open reading frame 27A pseudogene;gbkey=Gene;gene=LOC100420789;pseudo=true
LBLQ01008436.1	Curated Genomic	gene	12166	12948	.	+	.	ID=gene391;Dbxref=GeneID:100420784,HGNC:HGNC:50418;Name=C2orf27AP3;description=chromosome 2 open reading frame 27A pseudogene 3;gbkey=Gene;gene=C2orf27AP3;pseudo=true
###
LBLQ01008451.1	Curated Genomic	gene	8106	15090	.	-	.	ID=gene392;Dbxref=GeneID:644777,HGNC:HGNC:7017;Name=MEP1AP2;description=meprin A%2C alpha pseudogene 2;gbkey=Gene;gene=MEP1AP2;gene_synonym=MEP1AL2;pseudo=true
LBLQ01008451.1	Curated Genomic	gene	8205	14987	.	-	.	ID=gene393;Dbxref=GeneID:642840,HGNC:HGNC:7016;Name=MEP1AP1;description=meprin A%2C alpha pseudogene 1;gbkey=Gene;gene=MEP1AP1;gene_synonym=MEP1AL1;pseudo=true
###
LBLQ01008701.1	Curated Genomic	gene	48308	48357	.	-	.	ID=gene394;Dbxref=GeneID:106480760,HGNC:HGNC:43153;Name=RNA5SP253;description=RNA%2C 5S ribosomal pseudogene 253;gbkey=Gene;gene=RNA5SP253;gene_synonym=RN5S253;pseudo=true
LBLQ01008701.1	Curated Genomic	gene	48308	48357	.	-	.	ID=gene395;Dbxref=GeneID:106481793,HGNC:HGNC:43154;Name=RNA5SP254;description=RNA%2C 5S ribosomal pseudogene 254;gbkey=Gene;gene=RNA5SP254;gene_synonym=RN5S254;pseudo=true
###
LBLQ01008701.1	Curated Genomic	gene	56088	60434	.	-	.	ID=gene396;Dbxref=GeneID:503840,HGNC:HGNC:30174;Name=DEFB108P4;description=defensin beta 108 pseudogene 4;gbkey=Gene;gene=DEFB108P4;pseudo=true
LBLQ01008701.1	Curated Genomic	gene	56088	60434	.	-	.	ID=gene397;Dbxref=GeneID:504185,HGNC:HGNC:26227;Name=DEFB108P3;description=defensin beta 108 pseudogene 3;gbkey=Gene;gene=DEFB108P3;pseudo=true
###
LBLQ01008814.1	Curated Genomic	gene	94720	95251	.	-	.	ID=gene398;Dbxref=GeneID:100129777,HGNC:HGNC:39659;Name=BNIP3P6;description=BCL2/adenovirus E1B 19kDa interacting protein 3 pseudogene 6;gbkey=Gene;gene=BNIP3P6;pseudo=true
LBLQ01008814.1	Curated Genomic	gene	94720	95251	.	-	.	ID=gene399;Dbxref=GeneID:100421754,HGNC:HGNC:39655;Name=BNIP3P2;description=BCL2/adenovirus E1B 19kDa interacting protein 3 pseudogene 2;gbkey=Gene;gene=BNIP3P2;pseudo=true
###
LBLQ01009364.1	Curated Genomic	gene	57757	58123	.	+	.	ID=gene400;Dbxref=GeneID:106480329,HGNC:HGNC:51536;Name=BSNDP1;description=barttin CLCNK-type chloride channel accessory beta subunit pseudogene 1;gbkey=Gene;gene=BSNDP1;pseudo=true
LBLQ01009364.1	Curated Genomic	gene	57758	58121	.	+	.	ID=gene401;Dbxref=GeneID:106481725,HGNC:HGNC:51538;Name=BSNDP3;description=barttin CLCNK-type chloride channel accessory beta subunit pseudogene 3;gbkey=Gene;gene=BSNDP3;pseudo=true
###
LBLQ01009819.1	Curated Genomic	gene	2275198	2275293	.	-	.	ID=gene402;Dbxref=GeneID:106479010,HGNC:HGNC:43276;Name=RNA5SP376;description=RNA%2C 5S ribosomal pseudogene 376;gbkey=Gene;gene=RNA5SP376;gene_synonym=RN5S376;pseudo=true
LBLQ01009819.1	Curated Genomic	gene	2275198	2275293	.	-	.	ID=gene403;Dbxref=GeneID:106479011,HGNC:HGNC:43277;Name=RNA5SP377;description=RNA%2C 5S ribosomal pseudogene 377;gbkey=Gene;gene=RNA5SP377;gene_synonym=RN5S377;pseudo=true
###
LBLQ01009889.1	Curated Genomic	gene	4091	4875	.	-	.	ID=gene404;Dbxref=GeneID:100310857,HGNC:HGNC:49830;Name=SNRPCP15;description=small nuclear ribonucleoprotein polypeptide C pseudogene 15;gbkey=Gene;gene=SNRPCP15;pseudo=true
LBLQ01009889.1	Curated Genomic	gene	4671	4875	.	-	.	ID=gene405;Dbxref=GeneID:106481702,HGNC:HGNC:49832;Name=SNRPCP17;description=small nuclear ribonucleoprotein polypeptide C pseudogene 17;gbkey=Gene;gene=SNRPCP17;pseudo=true
###
