# Supplementary material for: Evaluation of GRCh38 and de novo haploid genome assemblies demonstrates the enduring quality of the reference assembly
Source: Genome Res. 2017 May;27(5):849–64. doi: 10.1101/gr.213611.116 (PMC5411779; doi:10.1101/gr.213611.116)
Supplement: Supplemental Material [file supp_gr.213611.116_Supplemental_GFF3_S2.tar.gz › ./GCA_001015355.1.Overlapping_RefSeqs_with_multiple_gene_ids.gff3]

##gff-version 3
#!gff-spec-version 1.21
#!processor NCBI annotwriter
LDNV01000001.1	BestRefSeq	gene	64610	70190	.	+	.	ID=gene0;Dbxref=GeneID:642446,HGNC:HGNC:37147;Name=TRIM64B;description=tripartite motif containing 64B;gbkey=Gene;gene=TRIM64B
LDNV01000001.1	BestRefSeq	gene	64610	70190	.	+	.	ID=gene1;Dbxref=GeneID:120146,HGNC:HGNC:14663;Name=TRIM64;description=tripartite motif containing 64;gbkey=Gene;gene=TRIM64;gene_synonym=C11orf28,TRIM64A
LDNV01000001.1	BestRefSeq	mRNA	64610	70190	.	+	.	ID=rna0;Parent=gene1;Dbxref=GeneID:120146,Genbank:NM_001136486.1,HGNC:HGNC:14663;Name=gi|210147599;Note=The RefSeq transcript has 10 substitutions compared to this genomic sequence;exception=annotated by transcript or proteomic data;gbkey=mRNA;gene=TRIM64;product=tripartite motif containing 64;transcript_id=gi|210147599
LDNV01000001.1	BestRefSeq	exon	64610	65017	.	+	.	ID=id0;Parent=rna0;Dbxref=GeneID:120146,Genbank:NM_001136486.1,HGNC:HGNC:14663;Note=The RefSeq transcript has 10 substitutions compared to this genomic sequence;exception=annotated by transcript or proteomic data;gbkey=mRNA;gene=TRIM64;product=tripartite motif containing 64;transcript_id=gi|210147599
LDNV01000001.1	BestRefSeq	exon	65554	65649	.	+	.	ID=id1;Parent=rna0;Dbxref=GeneID:120146,Genbank:NM_001136486.1,HGNC:HGNC:14663;Note=The RefSeq transcript has 10 substitutions compared to this genomic sequence;exception=annotated by transcript or proteomic data;gbkey=mRNA;gene=TRIM64;product=tripartite motif containing 64;transcript_id=gi|210147599
LDNV01000001.1	BestRefSeq	exon	66348	66578	.	+	.	ID=id2;Parent=rna0;Dbxref=GeneID:120146,Genbank:NM_001136486.1,HGNC:HGNC:14663;Note=The RefSeq transcript has 10 substitutions compared to this genomic sequence;exception=annotated by transcript or proteomic data;gbkey=mRNA;gene=TRIM64;product=tripartite motif containing 64;transcript_id=gi|210147599
LDNV01000001.1	BestRefSeq	exon	67337	67359	.	+	.	ID=id3;Parent=rna0;Dbxref=GeneID:120146,Genbank:NM_001136486.1,HGNC:HGNC:14663;Note=The RefSeq transcript has 10 substitutions compared to this genomic sequence;exception=annotated by transcript or proteomic data;gbkey=mRNA;gene=TRIM64;product=tripartite motif containing 64;transcript_id=gi|210147599
LDNV01000001.1	BestRefSeq	exon	68315	68412	.	+	.	ID=id4;Parent=rna0;Dbxref=GeneID:120146,Genbank:NM_001136486.1,HGNC:HGNC:14663;Note=The RefSeq transcript has 10 substitutions compared to this genomic sequence;exception=annotated by transcript or proteomic data;gbkey=mRNA;gene=TRIM64;product=tripartite motif containing 64;transcript_id=gi|210147599
LDNV01000001.1	BestRefSeq	exon	69514	70190	.	+	.	ID=id5;Parent=rna0;Dbxref=GeneID:120146,Genbank:NM_001136486.1,HGNC:HGNC:14663;Note=The RefSeq transcript has 10 substitutions compared to this genomic sequence;exception=annotated by transcript or proteomic data;gbkey=mRNA;gene=TRIM64;product=tripartite motif containing 64;transcript_id=gi|210147599
LDNV01000001.1	BestRefSeq	mRNA	64610	70190	.	+	.	ID=rna1;Parent=gene0;Dbxref=GeneID:642446,Genbank:NM_001164397.1,HGNC:HGNC:37147;Name=gi|256542274;Note=The RefSeq transcript has 3 substitutions compared to this genomic sequence;exception=annotated by transcript or proteomic data;gbkey=mRNA;gene=TRIM64B;product=tripartite motif containing 64B;transcript_id=gi|256542274
LDNV01000001.1	BestRefSeq	exon	64610	65017	.	+	.	ID=id6;Parent=rna1;Dbxref=GeneID:642446,Genbank:NM_001164397.1,HGNC:HGNC:37147;Note=The RefSeq transcript has 3 substitutions compared to this genomic sequence;exception=annotated by transcript or proteomic data;gbkey=mRNA;gene=TRIM64B;product=tripartite motif containing 64B;transcript_id=gi|256542274
LDNV01000001.1	BestRefSeq	exon	65554	65649	.	+	.	ID=id7;Parent=rna1;Dbxref=GeneID:642446,Genbank:NM_001164397.1,HGNC:HGNC:37147;Note=The RefSeq transcript has 3 substitutions compared to this genomic sequence;exception=annotated by transcript or proteomic data;gbkey=mRNA;gene=TRIM64B;product=tripartite motif containing 64B;transcript_id=gi|256542274
LDNV01000001.1	BestRefSeq	exon	66348	66578	.	+	.	ID=id8;Parent=rna1;Dbxref=GeneID:642446,Genbank:NM_001164397.1,HGNC:HGNC:37147;Note=The RefSeq transcript has 3 substitutions compared to this genomic sequence;exception=annotated by transcript or proteomic data;gbkey=mRNA;gene=TRIM64B;product=tripartite motif containing 64B;transcript_id=gi|256542274
LDNV01000001.1	BestRefSeq	exon	67337	67359	.	+	.	ID=id9;Parent=rna1;Dbxref=GeneID:642446,Genbank:NM_001164397.1,HGNC:HGNC:37147;Note=The RefSeq transcript has 3 substitutions compared to this genomic sequence;exception=annotated by transcript or proteomic data;gbkey=mRNA;gene=TRIM64B;product=tripartite motif containing 64B;transcript_id=gi|256542274
LDNV01000001.1	BestRefSeq	exon	68315	68412	.	+	.	ID=id10;Parent=rna1;Dbxref=GeneID:642446,Genbank:NM_001164397.1,HGNC:HGNC:37147;Note=The RefSeq transcript has 3 substitutions compared to this genomic sequence;exception=annotated by transcript or proteomic data;gbkey=mRNA;gene=TRIM64B;product=tripartite motif containing 64B;transcript_id=gi|256542274
LDNV01000001.1	BestRefSeq	exon	69514	70190	.	+	.	ID=id11;Parent=rna1;Dbxref=GeneID:642446,Genbank:NM_001164397.1,HGNC:HGNC:37147;Note=The RefSeq transcript has 3 substitutions compared to this genomic sequence;exception=annotated by transcript or proteomic data;gbkey=mRNA;gene=TRIM64B;product=tripartite motif containing 64B;transcript_id=gi|256542274
LDNV01000001.1	BestRefSeq	CDS	64610	65017	.	+	0	ID=cds0;Parent=rna0;Dbxref=GeneID:120146,Genbank:NP_001129958.1,HGNC:HGNC:14663;Name=NP_001129958.1;Note=The RefSeq protein has 9 substitutions compared to this genomic sequence;exception=annotated by transcript or proteomic data;gbkey=CDS;gene=TRIM64;product=tripartite motif-containing protein 64;protein_id=NP_001129958.1
LDNV01000001.1	BestRefSeq	CDS	65554	65649	.	+	0	ID=cds0;Parent=rna0;Dbxref=GeneID:120146,Genbank:NP_001129958.1,HGNC:HGNC:14663;Name=NP_001129958.1;Note=The RefSeq protein has 9 substitutions compared to this genomic sequence;exception=annotated by transcript or proteomic data;gbkey=CDS;gene=TRIM64;product=tripartite motif-containing protein 64;protein_id=NP_001129958.1
LDNV01000001.1	BestRefSeq	CDS	66348	66578	.	+	0	ID=cds0;Parent=rna0;Dbxref=GeneID:120146,Genbank:NP_001129958.1,HGNC:HGNC:14663;Name=NP_001129958.1;Note=The RefSeq protein has 9 substitutions compared to this genomic sequence;exception=annotated by transcript or proteomic data;gbkey=CDS;gene=TRIM64;product=tripartite motif-containing protein 64;protein_id=NP_001129958.1
LDNV01000001.1	BestRefSeq	CDS	67337	67359	.	+	0	ID=cds0;Parent=rna0;Dbxref=GeneID:120146,Genbank:NP_001129958.1,HGNC:HGNC:14663;Name=NP_001129958.1;Note=The RefSeq protein has 9 substitutions compared to this genomic sequence;exception=annotated by transcript or proteomic data;gbkey=CDS;gene=TRIM64;product=tripartite motif-containing protein 64;protein_id=NP_001129958.1
LDNV01000001.1	BestRefSeq	CDS	68315	68412	.	+	1	ID=cds0;Parent=rna0;Dbxref=GeneID:120146,Genbank:NP_001129958.1,HGNC:HGNC:14663;Name=NP_001129958.1;Note=The RefSeq protein has 9 substitutions compared to this genomic sequence;exception=annotated by transcript or proteomic data;gbkey=CDS;gene=TRIM64;product=tripartite motif-containing protein 64;protein_id=NP_001129958.1
LDNV01000001.1	BestRefSeq	CDS	69514	70007	.	+	2	ID=cds0;Parent=rna0;Dbxref=GeneID:120146,Genbank:NP_001129958.1,HGNC:HGNC:14663;Name=NP_001129958.1;Note=The RefSeq protein has 9 substitutions compared to this genomic sequence;exception=annotated by transcript or proteomic data;gbkey=CDS;gene=TRIM64;product=tripartite motif-containing protein 64;protein_id=NP_001129958.1
LDNV01000001.1	BestRefSeq	CDS	64610	65017	.	+	0	ID=cds1;Parent=rna1;Dbxref=GeneID:642446,Genbank:NP_001157869.1,HGNC:HGNC:37147;Name=NP_001157869.1;Note=The RefSeq protein has 2 substitutions compared to this genomic sequence;exception=annotated by transcript or proteomic data;gbkey=CDS;gene=TRIM64B;product=putative tripartite motif-containing protein 64B;protein_id=NP_001157869.1
LDNV01000001.1	BestRefSeq	CDS	65554	65649	.	+	0	ID=cds1;Parent=rna1;Dbxref=GeneID:642446,Genbank:NP_001157869.1,HGNC:HGNC:37147;Name=NP_001157869.1;Note=The RefSeq protein has 2 substitutions compared to this genomic sequence;exception=annotated by transcript or proteomic data;gbkey=CDS;gene=TRIM64B;product=putative tripartite motif-containing protein 64B;protein_id=NP_001157869.1
LDNV01000001.1	BestRefSeq	CDS	66348	66578	.	+	0	ID=cds1;Parent=rna1;Dbxref=GeneID:642446,Genbank:NP_001157869.1,HGNC:HGNC:37147;Name=NP_001157869.1;Note=The RefSeq protein has 2 substitutions compared to this genomic sequence;exception=annotated by transcript or proteomic data;gbkey=CDS;gene=TRIM64B;product=putative tripartite motif-containing protein 64B;protein_id=NP_001157869.1
LDNV01000001.1	BestRefSeq	CDS	67337	67359	.	+	0	ID=cds1;Parent=rna1;Dbxref=GeneID:642446,Genbank:NP_001157869.1,HGNC:HGNC:37147;Name=NP_001157869.1;Note=The RefSeq protein has 2 substitutions compared to this genomic sequence;exception=annotated by transcript or proteomic data;gbkey=CDS;gene=TRIM64B;product=putative tripartite motif-containing protein 64B;protein_id=NP_001157869.1
LDNV01000001.1	BestRefSeq	CDS	68315	68412	.	+	1	ID=cds1;Parent=rna1;Dbxref=GeneID:642446,Genbank:NP_001157869.1,HGNC:HGNC:37147;Name=NP_001157869.1;Note=The RefSeq protein has 2 substitutions compared to this genomic sequence;exception=annotated by transcript or proteomic data;gbkey=CDS;gene=TRIM64B;product=putative tripartite motif-containing protein 64B;protein_id=NP_001157869.1
LDNV01000001.1	BestRefSeq	CDS	69514	70007	.	+	2	ID=cds1;Parent=rna1;Dbxref=GeneID:642446,Genbank:NP_001157869.1,HGNC:HGNC:37147;Name=NP_001157869.1;Note=The RefSeq protein has 2 substitutions compared to this genomic sequence;exception=annotated by transcript or proteomic data;gbkey=CDS;gene=TRIM64B;product=putative tripartite motif-containing protein 64B;protein_id=NP_001157869.1
###
LDNV01000002.1	BestRefSeq	gene	69760	130027	.	-	.	ID=gene2;Dbxref=GeneID:2346,HGNC:HGNC:3788,MIM:600934;Name=FOLH1;description=folate hydrolase (prostate-specific membrane antigen) 1;end_range=130027,.;gbkey=Gene;gene=FOLH1;gene_synonym=FGCP,FOLH,GCP2,GCPII,mGCP,NAALAD1,NAALAdase,PSM,PSMA;partial=true
LDNV01000002.1	BestRefSeq	mRNA	69760	130027	.	-	.	ID=rna2;Parent=gene2;Dbxref=GeneID:2346,Genbank:NM_001193472.1,HGNC:HGNC:3788,MIM:600934;Name=gi|301500665;Note=The RefSeq transcript has 23 substitutions%2C 2 frameshifts%2C 2 non-frameshifting indels and aligns at 85%25 coverage compared to this genomic sequence;end_range=130027,.;exception=annotated by transcript or proteomic data;gbkey=mRNA;gene=FOLH1;partial=true;product=folate hydrolase (pr…
LDNV01000002.1	BestRefSeq	exon	129925	130027	.	-	.	ID=id12;Parent=rna2;Dbxref=GeneID:2346,Genbank:NM_001193472.1,HGNC:HGNC:3788,MIM:600934;Note=The RefSeq transcript has 23 substitutions%2C 2 frameshifts%2C 2 non-frameshifting indels and aligns at 85%25 coverage compared to this genomic sequence;end_range=130027,.;exception=annotated by transcript or proteomic data;gbkey=mRNA;gene=FOLH1;partial=true;product=folate hydrolase (prostate-specific mem…
LDNV01000002.1	BestRefSeq	exon	129213	129318	.	-	.	ID=id13;Parent=rna2;Dbxref=GeneID:2346,Genbank:NM_001193472.1,HGNC:HGNC:3788,MIM:600934;Note=The RefSeq transcript has 23 substitutions%2C 2 frameshifts%2C 2 non-frameshifting indels and aligns at 85%25 coverage compared to this genomic sequence;exception=annotated by transcript or proteomic data;gbkey=mRNA;gene=FOLH1;partial=true;product=folate hydrolase (prostate-specific membrane antigen) 1%2C…
LDNV01000002.1	BestRefSeq	exon	123366	123552	.	-	.	ID=id14;Parent=rna2;Dbxref=GeneID:2346,Genbank:NM_001193472.1,HGNC:HGNC:3788,MIM:600934;Note=The RefSeq transcript has 23 substitutions%2C 2 frameshifts%2C 2 non-frameshifting indels and aligns at 85%25 coverage compared to this genomic sequence;exception=annotated by transcript or proteomic data;gbkey=mRNA;gene=FOLH1;partial=true;product=folate hydrolase (prostate-specific membrane antigen) 1%2C…
LDNV01000002.1	BestRefSeq	exon	115957	116058	.	-	.	ID=id15;Parent=rna2;Dbxref=GeneID:2346,Genbank:NM_001193472.1,HGNC:HGNC:3788,MIM:600934;Note=The RefSeq transcript has 23 substitutions%2C 2 frameshifts%2C 2 non-frameshifting indels and aligns at 85%25 coverage compared to this genomic sequence;exception=annotated by transcript or proteomic data;gbkey=mRNA;gene=FOLH1;partial=true;product=folate hydrolase (prostate-specific membrane antigen) 1%2C…
LDNV01000002.1	BestRefSeq	exon	109793	109919	.	-	.	ID=id16;Parent=rna2;Dbxref=GeneID:2346,Genbank:NM_001193472.1,HGNC:HGNC:3788,MIM:600934;Note=The RefSeq transcript has 23 substitutions%2C 2 frameshifts%2C 2 non-frameshifting indels and aligns at 85%25 coverage compared to this genomic sequence;exception=annotated by transcript or proteomic data;gbkey=mRNA;gene=FOLH1;partial=true;product=folate hydrolase (prostate-specific membrane antigen) 1%2C…
LDNV01000002.1	BestRefSeq	exon	108810	108997	.	-	.	ID=id17;Parent=rna2;Dbxref=GeneID:2346,Genbank:NM_001193472.1,HGNC:HGNC:3788,MIM:600934;Note=The RefSeq transcript has 23 substitutions%2C 2 frameshifts%2C 2 non-frameshifting indels and aligns at 85%25 coverage compared to this genomic sequence;exception=annotated by transcript or proteomic data;gbkey=mRNA;gene=FOLH1;partial=true;product=folate hydrolase (prostate-specific membrane antigen) 1%2C…
LDNV01000002.1	BestRefSeq	exon	106290	106383	.	-	.	ID=id18;Parent=rna2;Dbxref=GeneID:2346,Genbank:NM_001193472.1,HGNC:HGNC:3788,MIM:600934;Note=The RefSeq transcript has 23 substitutions%2C 2 frameshifts%2C 2 non-frameshifting indels and aligns at 85%25 coverage compared to this genomic sequence;exception=annotated by transcript or proteomic data;gbkey=mRNA;gene=FOLH1;partial=true;product=folate hydrolase (prostate-specific membrane antigen) 1%2C…
LDNV01000002.1	BestRefSeq	exon	98990	99088	.	-	.	ID=id19;Parent=rna2;Dbxref=GeneID:2346,Genbank:NM_001193472.1,HGNC:HGNC:3788,MIM:600934;Note=The RefSeq transcript has 23 substitutions%2C 2 frameshifts%2C 2 non-frameshifting indels and aligns at 85%25 coverage compared to this genomic sequence;exception=annotated by transcript or proteomic data;gbkey=mRNA;gene=FOLH1;partial=true;product=folate hydrolase (prostate-specific membrane antigen) 1%2C…
LDNV01000002.1	BestRefSeq	exon	98017	98102	.	-	.	ID=id20;Parent=rna2;Dbxref=GeneID:2346,Genbank:NM_001193472.1,HGNC:HGNC:3788,MIM:600934;Note=The RefSeq transcript has 23 substitutions%2C 2 frameshifts%2C 2 non-frameshifting indels and aligns at 85%25 coverage compared to this genomic sequence;exception=annotated by transcript or proteomic data;gbkey=mRNA;gene=FOLH1;partial=true;product=folate hydrolase (prostate-specific membrane antigen) 1%2C…
LDNV01000002.1	BestRefSeq	exon	96479	96598	.	-	.	ID=id21;Parent=rna2;Dbxref=GeneID:2346,Genbank:NM_001193472.1,HGNC:HGNC:3788,MIM:600934;Note=The RefSeq transcript has 23 substitutions%2C 2 frameshifts%2C 2 non-frameshifting indels and aligns at 85%25 coverage compared to this genomic sequence;exception=annotated by transcript or proteomic data;gbkey=mRNA;gene=FOLH1;partial=true;product=folate hydrolase (prostate-specific membrane antigen) 1%2C…
LDNV01000002.1	BestRefSeq	exon	94310	94392	.	-	.	ID=id22;Parent=rna2;Dbxref=GeneID:2346,Genbank:NM_001193472.1,HGNC:HGNC:3788,MIM:600934;Note=The RefSeq transcript has 23 substitutions%2C 2 frameshifts%2C 2 non-frameshifting indels and aligns at 85%25 coverage compared to this genomic sequence;exception=annotated by transcript or proteomic data;gbkey=mRNA;gene=FOLH1;partial=true;product=folate hydrolase (prostate-specific membrane antigen) 1%2C…
LDNV01000002.1	BestRefSeq	exon	92311	92374	.	-	.	ID=id23;Parent=rna2;Dbxref=GeneID:2346,Genbank:NM_001193472.1,HGNC:HGNC:3788,MIM:600934;Note=The RefSeq transcript has 23 substitutions%2C 2 frameshifts%2C 2 non-frameshifting indels and aligns at 85%25 coverage compared to this genomic sequence;exception=annotated by transcript or proteomic data;gbkey=mRNA;gene=FOLH1;partial=true;product=folate hydrolase (prostate-specific membrane antigen) 1%2C…
LDNV01000002.1	BestRefSeq	exon	87800	87867	.	-	.	ID=id24;Parent=rna2;Dbxref=GeneID:2346,Genbank:NM_001193472.1,HGNC:HGNC:3788,MIM:600934;Note=The RefSeq transcript has 23 substitutions%2C 2 frameshifts%2C 2 non-frameshifting indels and aligns at 85%25 coverage compared to this genomic sequence;exception=annotated by transcript or proteomic data;gbkey=mRNA;gene=FOLH1;partial=true;product=folate hydrolase (prostate-specific membrane antigen) 1%2C…
LDNV01000002.1	BestRefSeq	exon	81035	81126	.	-	.	ID=id25;Parent=rna2;Dbxref=GeneID:2346,Genbank:NM_001193472.1,HGNC:HGNC:3788,MIM:600934;Note=The RefSeq transcript has 23 substitutions%2C 2 frameshifts%2C 2 non-frameshifting indels and aligns at 85%25 coverage compared to this genomic sequence;exception=annotated by transcript or proteomic data;gbkey=mRNA;gene=FOLH1;partial=true;product=folate hydrolase (prostate-specific membrane antigen) 1%2C…
LDNV01000002.1	BestRefSeq	exon	79799	79889	.	-	.	ID=id26;Parent=rna2;Dbxref=GeneID:2346,Genbank:NM_001193472.1,HGNC:HGNC:3788,MIM:600934;Note=The RefSeq transcript has 23 substitutions%2C 2 frameshifts%2C 2 non-frameshifting indels and aligns at 85%25 coverage compared to this genomic sequence;exception=annotated by transcript or proteomic data;gbkey=mRNA;gene=FOLH1;partial=true;product=folate hydrolase (prostate-specific membrane antigen) 1%2C…
LDNV01000002.1	BestRefSeq	exon	77325	77589	.	-	.	ID=id27;Parent=rna2;Dbxref=GeneID:2346,Genbank:NM_001193472.1,HGNC:HGNC:3788,MIM:600934;Note=The RefSeq transcript has 23 substitutions%2C 2 frameshifts%2C 2 non-frameshifting indels and aligns at 85%25 coverage compared to this genomic sequence;exception=annotated by transcript or proteomic data;gbkey=mRNA;gene=FOLH1;partial=true;product=folate hydrolase (prostate-specific membrane antigen) 1%2C…
LDNV01000002.1	BestRefSeq	exon	76943	77024	.	-	.	ID=id28;Parent=rna2;Dbxref=GeneID:2346,Genbank:NM_001193472.1,HGNC:HGNC:3788,MIM:600934;Note=The RefSeq transcript has 23 substitutions%2C 2 frameshifts%2C 2 non-frameshifting indels and aligns at 85%25 coverage compared to this genomic sequence;exception=annotated by transcript or proteomic data;gbkey=mRNA;gene=FOLH1;partial=true;product=folate hydrolase (prostate-specific membrane antigen) 1%2C…
LDNV01000002.1	BestRefSeq	exon	69760	70068	.	-	.	ID=id29;Parent=rna2;Dbxref=GeneID:2346,Genbank:NM_001193472.1,HGNC:HGNC:3788,MIM:600934;Note=The RefSeq transcript has 23 substitutions%2C 2 frameshifts%2C 2 non-frameshifting indels and aligns at 85%25 coverage compared to this genomic sequence;exception=annotated by transcript or proteomic data;gbkey=mRNA;gene=FOLH1;partial=true;product=folate hydrolase (prostate-specific membrane antigen) 1%2C…
LDNV01000002.1	BestRefSeq	gene	69760	109239	.	-	.	ID=gene3;Dbxref=GeneID:219595,HGNC:HGNC:13636,HPRD:07150,MIM:609020;Name=FOLH1B;description=folate hydrolase 1B;gbkey=Gene;gene=FOLH1B;gene_synonym=FOLH2,FOLHP,GCP3,GCPIII,PSM,PSMA-LIKE,PSMAL
LDNV01000002.1	BestRefSeq	mRNA	69760	109239	.	-	.	ID=rna3;Parent=gene3;Dbxref=GeneID:219595,Genbank:NM_153696.2,HGNC:HGNC:13636,HPRD:07150,MIM:609020;Name=gi|30410031;Note=The RefSeq transcript has 5 substitutions%2C 2 non-frameshifting indels compared to this genomic sequence;exception=annotated by transcript or proteomic data;gbkey=mRNA;gene=FOLH1B;product=folate hydrolase 1B;transcript_id=gi|30410031
LDNV01000002.1	BestRefSeq	exon	108810	109239	.	-	.	ID=id30;Parent=rna3;Dbxref=GeneID:219595,Genbank:NM_153696.2,HGNC:HGNC:13636,HPRD:07150,MIM:609020;Note=The RefSeq transcript has 5 substitutions%2C 2 non-frameshifting indels compared to this genomic sequence;exception=annotated by transcript or proteomic data;gbkey=mRNA;gene=FOLH1B;product=folate hydrolase 1B;transcript_id=gi|30410031
LDNV01000002.1	BestRefSeq	exon	106290	106383	.	-	.	ID=id31;Parent=rna3;Dbxref=GeneID:219595,Genbank:NM_153696.2,HGNC:HGNC:13636,HPRD:07150,MIM:609020;Note=The RefSeq transcript has 5 substitutions%2C 2 non-frameshifting indels compared to this genomic sequence;exception=annotated by transcript or proteomic data;gbkey=mRNA;gene=FOLH1B;product=folate hydrolase 1B;transcript_id=gi|30410031
LDNV01000002.1	BestRefSeq	exon	98990	99088	.	-	.	ID=id32;Parent=rna3;Dbxref=GeneID:219595,Genbank:NM_153696.2,HGNC:HGNC:13636,HPRD:07150,MIM:609020;Note=The RefSeq transcript has 5 substitutions%2C 2 non-frameshifting indels compared to this genomic sequence;exception=annotated by transcript or proteomic data;gbkey=mRNA;gene=FOLH1B;product=folate hydrolase 1B;transcript_id=gi|30410031
LDNV01000002.1	BestRefSeq	exon	98017	98102	.	-	.	ID=id33;Parent=rna3;Dbxref=GeneID:219595,Genbank:NM_153696.2,HGNC:HGNC:13636,HPRD:07150,MIM:609020;Note=The RefSeq transcript has 5 substitutions%2C 2 non-frameshifting indels compared to this genomic sequence;exception=annotated by transcript or proteomic data;gbkey=mRNA;gene=FOLH1B;product=folate hydrolase 1B;transcript_id=gi|30410031
LDNV01000002.1	BestRefSeq	exon	96479	96598	.	-	.	ID=id34;Parent=rna3;Dbxref=GeneID:219595,Genbank:NM_153696.2,HGNC:HGNC:13636,HPRD:07150,MIM:609020;Note=The RefSeq transcript has 5 substitutions%2C 2 non-frameshifting indels compared to this genomic sequence;exception=annotated by transcript or proteomic data;gbkey=mRNA;gene=FOLH1B;product=folate hydrolase 1B;transcript_id=gi|30410031
LDNV01000002.1	BestRefSeq	exon	94310	94392	.	-	.	ID=id35;Parent=rna3;Dbxref=GeneID:219595,Genbank:NM_153696.2,HGNC:HGNC:13636,HPRD:07150,MIM:609020;Note=The RefSeq transcript has 5 substitutions%2C 2 non-frameshifting indels compared to this genomic sequence;exception=annotated by transcript or proteomic data;gbkey=mRNA;gene=FOLH1B;product=folate hydrolase 1B;transcript_id=gi|30410031
LDNV01000002.1	BestRefSeq	exon	92311	92374	.	-	.	ID=id36;Parent=rna3;Dbxref=GeneID:219595,Genbank:NM_153696.2,HGNC:HGNC:13636,HPRD:07150,MIM:609020;Note=The RefSeq transcript has 5 substitutions%2C 2 non-frameshifting indels compared to this genomic sequence;exception=annotated by transcript or proteomic data;gbkey=mRNA;gene=FOLH1B;product=folate hydrolase 1B;transcript_id=gi|30410031
LDNV01000002.1	BestRefSeq	exon	87800	87867	.	-	.	ID=id37;Parent=rna3;Dbxref=GeneID:219595,Genbank:NM_153696.2,HGNC:HGNC:13636,HPRD:07150,MIM:609020;Note=The RefSeq transcript has 5 substitutions%2C 2 non-frameshifting indels compared to this genomic sequence;exception=annotated by transcript or proteomic data;gbkey=mRNA;gene=FOLH1B;product=folate hydrolase 1B;transcript_id=gi|30410031
LDNV01000002.1	BestRefSeq	exon	81035	81126	.	-	.	ID=id38;Parent=rna3;Dbxref=GeneID:219595,Genbank:NM_153696.2,HGNC:HGNC:13636,HPRD:07150,MIM:609020;Note=The RefSeq transcript has 5 substitutions%2C 2 non-frameshifting indels compared to this genomic sequence;exception=annotated by transcript or proteomic data;gbkey=mRNA;gene=FOLH1B;product=folate hydrolase 1B;transcript_id=gi|30410031
LDNV01000002.1	BestRefSeq	exon	79799	79889	.	-	.	ID=id39;Parent=rna3;Dbxref=GeneID:219595,Genbank:NM_153696.2,HGNC:HGNC:13636,HPRD:07150,MIM:609020;Note=The RefSeq transcript has 5 substitutions%2C 2 non-frameshifting indels compared to this genomic sequence;exception=annotated by transcript or proteomic data;gbkey=mRNA;gene=FOLH1B;product=folate hydrolase 1B;transcript_id=gi|30410031
LDNV01000002.1	BestRefSeq	exon	77325	77589	.	-	.	ID=id40;Parent=rna3;Dbxref=GeneID:219595,Genbank:NM_153696.2,HGNC:HGNC:13636,HPRD:07150,MIM:609020;Note=The RefSeq transcript has 5 substitutions%2C 2 non-frameshifting indels compared to this genomic sequence;exception=annotated by transcript or proteomic data;gbkey=mRNA;gene=FOLH1B;product=folate hydrolase 1B;transcript_id=gi|30410031
LDNV01000002.1	BestRefSeq	exon	76943	77024	.	-	.	ID=id41;Parent=rna3;Dbxref=GeneID:219595,Genbank:NM_153696.2,HGNC:HGNC:13636,HPRD:07150,MIM:609020;Note=The RefSeq transcript has 5 substitutions%2C 2 non-frameshifting indels compared to this genomic sequence;exception=annotated by transcript or proteomic data;gbkey=mRNA;gene=FOLH1B;product=folate hydrolase 1B;transcript_id=gi|30410031
LDNV01000002.1	BestRefSeq	exon	71753	71845	.	-	.	ID=id42;Parent=rna3;Dbxref=GeneID:219595,Genbank:NM_153696.2,HGNC:HGNC:13636,HPRD:07150,MIM:609020;Note=The RefSeq transcript has 5 substitutions%2C 2 non-frameshifting indels compared to this genomic sequence;exception=annotated by transcript or proteomic data;gbkey=mRNA;gene=FOLH1B;product=folate hydrolase 1B;transcript_id=gi|30410031
LDNV01000002.1	BestRefSeq	exon	69760	70068	.	-	.	ID=id43;Parent=rna3;Dbxref=GeneID:219595,Genbank:NM_153696.2,HGNC:HGNC:13636,HPRD:07150,MIM:609020;Note=The RefSeq transcript has 5 substitutions%2C 2 non-frameshifting indels compared to this genomic sequence;exception=annotated by transcript or proteomic data;gbkey=mRNA;gene=FOLH1B;product=folate hydrolase 1B;transcript_id=gi|30410031
LDNV01000002.1	BestRefSeq	CDS	129925	129997	.	-	0	ID=cds2;Parent=rna2;Dbxref=GeneID:2346,Genbank:NP_001180401.1,HGNC:HGNC:3788,MIM:600934;Name=NP_001180401.1;Note=isoform 4 is encoded by transcript variant 4%3B The RefSeq protein has 12 substitutions%2C 2 frameshifts compared to this genomic sequence;exception=annotated by transcript or proteomic data;gbkey=CDS;gene=FOLH1;product=glutamate carboxypeptidase 2 isoform 4;protein_id=NP_001180401.1;t…
LDNV01000002.1	BestRefSeq	CDS	129213	129318	.	-	2	ID=cds2;Parent=rna2;Dbxref=GeneID:2346,Genbank:NP_001180401.1,HGNC:HGNC:3788,MIM:600934;Name=NP_001180401.1;Note=isoform 4 is encoded by transcript variant 4%3B The RefSeq protein has 12 substitutions%2C 2 frameshifts compared to this genomic sequence;exception=annotated by transcript or proteomic data;gbkey=CDS;gene=FOLH1;product=glutamate carboxypeptidase 2 isoform 4;protein_id=NP_001180401.1;t…
LDNV01000002.1	BestRefSeq	CDS	123366	123552	.	-	1	ID=cds2;Parent=rna2;Dbxref=GeneID:2346,Genbank:NP_001180401.1,HGNC:HGNC:3788,MIM:600934;Name=NP_001180401.1;Note=isoform 4 is encoded by transcript variant 4%3B The RefSeq protein has 12 substitutions%2C 2 frameshifts compared to this genomic sequence;exception=annotated by transcript or proteomic data;gbkey=CDS;gene=FOLH1;product=glutamate carboxypeptidase 2 isoform 4;protein_id=NP_001180401.1;t…
LDNV01000002.1	BestRefSeq	CDS	115957	116058	.	-	0	ID=cds2;Parent=rna2;Dbxref=GeneID:2346,Genbank:NP_001180401.1,HGNC:HGNC:3788,MIM:600934;Name=NP_001180401.1;Note=isoform 4 is encoded by transcript variant 4%3B The RefSeq protein has 12 substitutions%2C 2 frameshifts compared to this genomic sequence;exception=annotated by transcript or proteomic data;gbkey=CDS;gene=FOLH1;product=glutamate carboxypeptidase 2 isoform 4;protein_id=NP_001180401.1;t…
LDNV01000002.1	BestRefSeq	CDS	109793	109919	.	-	0	ID=cds2;Parent=rna2;Dbxref=GeneID:2346,Genbank:NP_001180401.1,HGNC:HGNC:3788,MIM:600934;Name=NP_001180401.1;Note=isoform 4 is encoded by transcript variant 4%3B The RefSeq protein has 12 substitutions%2C 2 frameshifts compared to this genomic sequence;exception=annotated by transcript or proteomic data;gbkey=CDS;gene=FOLH1;product=glutamate carboxypeptidase 2 isoform 4;protein_id=NP_001180401.1;t…
LDNV01000002.1	BestRefSeq	CDS	108810	108997	.	-	2	ID=cds2;Parent=rna2;Dbxref=GeneID:2346,Genbank:NP_001180401.1,HGNC:HGNC:3788,MIM:600934;Name=NP_001180401.1;Note=isoform 4 is encoded by transcript variant 4%3B The RefSeq protein has 12 substitutions%2C 2 frameshifts compared to this genomic sequence;exception=annotated by transcript or proteomic data;gbkey=CDS;gene=FOLH1;product=glutamate carboxypeptidase 2 isoform 4;protein_id=NP_001180401.1;t…
LDNV01000002.1	BestRefSeq	CDS	106290	106383	.	-	0	ID=cds2;Parent=rna2;Dbxref=GeneID:2346,Genbank:NP_001180401.1,HGNC:HGNC:3788,MIM:600934;Name=NP_001180401.1;Note=isoform 4 is encoded by transcript variant 4%3B The RefSeq protein has 12 substitutions%2C 2 frameshifts compared to this genomic sequence;exception=annotated by transcript or proteomic data;gbkey=CDS;gene=FOLH1;product=glutamate carboxypeptidase 2 isoform 4;protein_id=NP_001180401.1;t…
LDNV01000002.1	BestRefSeq	CDS	98990	99088	.	-	2	ID=cds2;Parent=rna2;Dbxref=GeneID:2346,Genbank:NP_001180401.1,HGNC:HGNC:3788,MIM:600934;Name=NP_001180401.1;Note=isoform 4 is encoded by transcript variant 4%3B The RefSeq protein has 12 substitutions%2C 2 frameshifts compared to this genomic sequence;exception=annotated by transcript or proteomic data;gbkey=CDS;gene=FOLH1;product=glutamate carboxypeptidase 2 isoform 4;protein_id=NP_001180401.1;t…
LDNV01000002.1	BestRefSeq	CDS	98017	98102	.	-	2	ID=cds2;Parent=rna2;Dbxref=GeneID:2346,Genbank:NP_001180401.1,HGNC:HGNC:3788,MIM:600934;Name=NP_001180401.1;Note=isoform 4 is encoded by transcript variant 4%3B The RefSeq protein has 12 substitutions%2C 2 frameshifts compared to this genomic sequence;exception=annotated by transcript or proteomic data;gbkey=CDS;gene=FOLH1;product=glutamate carboxypeptidase 2 isoform 4;protein_id=NP_001180401.1;t…
LDNV01000002.1	BestRefSeq	CDS	96479	96598	.	-	0	ID=cds2;Parent=rna2;Dbxref=GeneID:2346,Genbank:NP_001180401.1,HGNC:HGNC:3788,MIM:600934;Name=NP_001180401.1;Note=isoform 4 is encoded by transcript variant 4%3B The RefSeq protein has 12 substitutions%2C 2 frameshifts compared to this genomic sequence;exception=annotated by transcript or proteomic data;gbkey=CDS;gene=FOLH1;product=glutamate carboxypeptidase 2 isoform 4;protein_id=NP_001180401.1;t…
LDNV01000002.1	BestRefSeq	CDS	94310	94392	.	-	0	ID=cds2;Parent=rna2;Dbxref=GeneID:2346,Genbank:NP_001180401.1,HGNC:HGNC:3788,MIM:600934;Name=NP_001180401.1;Note=isoform 4 is encoded by transcript variant 4%3B The RefSeq protein has 12 substitutions%2C 2 frameshifts compared to this genomic sequence;exception=annotated by transcript or proteomic data;gbkey=CDS;gene=FOLH1;product=glutamate carboxypeptidase 2 isoform 4;protein_id=NP_001180401.1;t…
LDNV01000002.1	BestRefSeq	CDS	92311	92374	.	-	1	ID=cds2;Parent=rna2;Dbxref=GeneID:2346,Genbank:NP_001180401.1,HGNC:HGNC:3788,MIM:600934;Name=NP_001180401.1;Note=isoform 4 is encoded by transcript variant 4%3B The RefSeq protein has 12 substitutions%2C 2 frameshifts compared to this genomic sequence;exception=annotated by transcript or proteomic data;gbkey=CDS;gene=FOLH1;product=glutamate carboxypeptidase 2 isoform 4;protein_id=NP_001180401.1;t…
LDNV01000002.1	BestRefSeq	CDS	87800	87867	.	-	0	ID=cds2;Parent=rna2;Dbxref=GeneID:2346,Genbank:NP_001180401.1,HGNC:HGNC:3788,MIM:600934;Name=NP_001180401.1;Note=isoform 4 is encoded by transcript variant 4%3B The RefSeq protein has 12 substitutions%2C 2 frameshifts compared to this genomic sequence;exception=annotated by transcript or proteomic data;gbkey=CDS;gene=FOLH1;product=glutamate carboxypeptidase 2 isoform 4;protein_id=NP_001180401.1;t…
LDNV01000002.1	BestRefSeq	CDS	81035	81126	.	-	1	ID=cds2;Parent=rna2;Dbxref=GeneID:2346,Genbank:NP_001180401.1,HGNC:HGNC:3788,MIM:600934;Name=NP_001180401.1;Note=isoform 4 is encoded by transcript variant 4%3B The RefSeq protein has 12 substitutions%2C 2 frameshifts compared to this genomic sequence;exception=annotated by transcript or proteomic data;gbkey=CDS;gene=FOLH1;product=glutamate carboxypeptidase 2 isoform 4;protein_id=NP_001180401.1;t…
LDNV01000002.1	BestRefSeq	CDS	79799	79889	.	-	2	ID=cds2;Parent=rna2;Dbxref=GeneID:2346,Genbank:NP_001180401.1,HGNC:HGNC:3788,MIM:600934;Name=NP_001180401.1;Note=isoform 4 is encoded by transcript variant 4%3B The RefSeq protein has 12 substitutions%2C 2 frameshifts compared to this genomic sequence;exception=annotated by transcript or proteomic data;gbkey=CDS;gene=FOLH1;product=glutamate carboxypeptidase 2 isoform 4;protein_id=NP_001180401.1;t…
LDNV01000002.1	BestRefSeq	CDS	77325	77589	.	-	1	ID=cds2;Parent=rna2;Dbxref=GeneID:2346,Genbank:NP_001180401.1,HGNC:HGNC:3788,MIM:600934;Name=NP_001180401.1;Note=isoform 4 is encoded by transcript variant 4%3B The RefSeq protein has 12 substitutions%2C 2 frameshifts compared to this genomic sequence;exception=annotated by transcript or proteomic data;gbkey=CDS;gene=FOLH1;product=glutamate carboxypeptidase 2 isoform 4;protein_id=NP_001180401.1;t…
LDNV01000002.1	BestRefSeq	CDS	76943	77024	.	-	0	ID=cds2;Parent=rna2;Dbxref=GeneID:2346,Genbank:NP_001180401.1,HGNC:HGNC:3788,MIM:600934;Name=NP_001180401.1;Note=isoform 4 is encoded by transcript variant 4%3B The RefSeq protein has 12 substitutions%2C 2 frameshifts compared to this genomic sequence;exception=annotated by transcript or proteomic data;gbkey=CDS;gene=FOLH1;product=glutamate carboxypeptidase 2 isoform 4;protein_id=NP_001180401.1;t…
LDNV01000002.1	BestRefSeq	CDS	69879	70068	.	-	2	ID=cds2;Parent=rna2;Dbxref=GeneID:2346,Genbank:NP_001180401.1,HGNC:HGNC:3788,MIM:600934;Name=NP_001180401.1;Note=isoform 4 is encoded by transcript variant 4%3B The RefSeq protein has 12 substitutions%2C 2 frameshifts compared to this genomic sequence;exception=annotated by transcript or proteomic data;gbkey=CDS;gene=FOLH1;product=glutamate carboxypeptidase 2 isoform 4;protein_id=NP_001180401.1;t…
LDNV01000002.1	BestRefSeq	CDS	98990	99084	.	-	0	ID=cds3;Parent=rna3;Dbxref=GeneID:219595,Genbank:NP_710163.1,HGNC:HGNC:13636,HPRD:07150,MIM:609020;Name=NP_710163.1;Note=The RefSeq protein has 2 substitutions compared to this genomic sequence;exception=annotated by transcript or proteomic data;gbkey=CDS;gene=FOLH1B;product=putative N-acetylated-alpha-linked acidic dipeptidase;protein_id=NP_710163.1
LDNV01000002.1	BestRefSeq	CDS	98017	98102	.	-	1	ID=cds3;Parent=rna3;Dbxref=GeneID:219595,Genbank:NP_710163.1,HGNC:HGNC:13636,HPRD:07150,MIM:609020;Name=NP_710163.1;Note=The RefSeq protein has 2 substitutions compared to this genomic sequence;exception=annotated by transcript or proteomic data;gbkey=CDS;gene=FOLH1B;product=putative N-acetylated-alpha-linked acidic dipeptidase;protein_id=NP_710163.1
LDNV01000002.1	BestRefSeq	CDS	96479	96598	.	-	2	ID=cds3;Parent=rna3;Dbxref=GeneID:219595,Genbank:NP_710163.1,HGNC:HGNC:13636,HPRD:07150,MIM:609020;Name=NP_710163.1;Note=The RefSeq protein has 2 substitutions compared to this genomic sequence;exception=annotated by transcript or proteomic data;gbkey=CDS;gene=FOLH1B;product=putative N-acetylated-alpha-linked acidic dipeptidase;protein_id=NP_710163.1
LDNV01000002.1	BestRefSeq	CDS	94310	94392	.	-	2	ID=cds3;Parent=rna3;Dbxref=GeneID:219595,Genbank:NP_710163.1,HGNC:HGNC:13636,HPRD:07150,MIM:609020;Name=NP_710163.1;Note=The RefSeq protein has 2 substitutions compared to this genomic sequence;exception=annotated by transcript or proteomic data;gbkey=CDS;gene=FOLH1B;product=putative N-acetylated-alpha-linked acidic dipeptidase;protein_id=NP_710163.1
LDNV01000002.1	BestRefSeq	CDS	92311	92374	.	-	0	ID=cds3;Parent=rna3;Dbxref=GeneID:219595,Genbank:NP_710163.1,HGNC:HGNC:13636,HPRD:07150,MIM:609020;Name=NP_710163.1;Note=The RefSeq protein has 2 substitutions compared to this genomic sequence;exception=annotated by transcript or proteomic data;gbkey=CDS;gene=FOLH1B;product=putative N-acetylated-alpha-linked acidic dipeptidase;protein_id=NP_710163.1
LDNV01000002.1	BestRefSeq	CDS	87800	87867	.	-	2	ID=cds3;Parent=rna3;Dbxref=GeneID:219595,Genbank:NP_710163.1,HGNC:HGNC:13636,HPRD:07150,MIM:609020;Name=NP_710163.1;Note=The RefSeq protein has 2 substitutions compared to this genomic sequence;exception=annotated by transcript or proteomic data;gbkey=CDS;gene=FOLH1B;product=putative N-acetylated-alpha-linked acidic dipeptidase;protein_id=NP_710163.1
LDNV01000002.1	BestRefSeq	CDS	81035	81126	.	-	0	ID=cds3;Parent=rna3;Dbxref=GeneID:219595,Genbank:NP_710163.1,HGNC:HGNC:13636,HPRD:07150,MIM:609020;Name=NP_710163.1;Note=The RefSeq protein has 2 substitutions compared to this genomic sequence;exception=annotated by transcript or proteomic data;gbkey=CDS;gene=FOLH1B;product=putative N-acetylated-alpha-linked acidic dipeptidase;protein_id=NP_710163.1
LDNV01000002.1	BestRefSeq	CDS	79799	79889	.	-	1	ID=cds3;Parent=rna3;Dbxref=GeneID:219595,Genbank:NP_710163.1,HGNC:HGNC:13636,HPRD:07150,MIM:609020;Name=NP_710163.1;Note=The RefSeq protein has 2 substitutions compared to this genomic sequence;exception=annotated by transcript or proteomic data;gbkey=CDS;gene=FOLH1B;product=putative N-acetylated-alpha-linked acidic dipeptidase;protein_id=NP_710163.1
LDNV01000002.1	BestRefSeq	CDS	77325	77589	.	-	0	ID=cds3;Parent=rna3;Dbxref=GeneID:219595,Genbank:NP_710163.1,HGNC:HGNC:13636,HPRD:07150,MIM:609020;Name=NP_710163.1;Note=The RefSeq protein has 2 substitutions compared to this genomic sequence;exception=annotated by transcript or proteomic data;gbkey=CDS;gene=FOLH1B;product=putative N-acetylated-alpha-linked acidic dipeptidase;protein_id=NP_710163.1
LDNV01000002.1	BestRefSeq	CDS	76943	77024	.	-	2	ID=cds3;Parent=rna3;Dbxref=GeneID:219595,Genbank:NP_710163.1,HGNC:HGNC:13636,HPRD:07150,MIM:609020;Name=NP_710163.1;Note=The RefSeq protein has 2 substitutions compared to this genomic sequence;exception=annotated by transcript or proteomic data;gbkey=CDS;gene=FOLH1B;product=putative N-acetylated-alpha-linked acidic dipeptidase;protein_id=NP_710163.1
LDNV01000002.1	BestRefSeq	CDS	71753	71845	.	-	1	ID=cds3;Parent=rna3;Dbxref=GeneID:219595,Genbank:NP_710163.1,HGNC:HGNC:13636,HPRD:07150,MIM:609020;Name=NP_710163.1;Note=The RefSeq protein has 2 substitutions compared to this genomic sequence;exception=annotated by transcript or proteomic data;gbkey=CDS;gene=FOLH1B;product=putative N-acetylated-alpha-linked acidic dipeptidase;protein_id=NP_710163.1
LDNV01000002.1	BestRefSeq	CDS	69879	70068	.	-	1	ID=cds3;Parent=rna3;Dbxref=GeneID:219595,Genbank:NP_710163.1,HGNC:HGNC:13636,HPRD:07150,MIM:609020;Name=NP_710163.1;Note=The RefSeq protein has 2 substitutions compared to this genomic sequence;exception=annotated by transcript or proteomic data;gbkey=CDS;gene=FOLH1B;product=putative N-acetylated-alpha-linked acidic dipeptidase;protein_id=NP_710163.1
###
LDNV01000004.1	BestRefSeq	gene	7338688	7395872	.	-	.	ID=gene4;Dbxref=GeneID:199974,HGNC:HGNC:20583,HPRD:13111;Name=CYP4Z1;description=cytochrome P450%2C family 4%2C subfamily Z%2C polypeptide 1;gbkey=Gene;gene=CYP4Z1;gene_synonym=CYP4A20
LDNV01000004.1	BestRefSeq	mRNA	7338688	7395872	.	-	.	ID=rna4;Parent=gene4;Dbxref=GeneID:199974,Genbank:NM_178134.2,HGNC:HGNC:20583,HPRD:13111;Name=gi|31083135;Note=The RefSeq transcript has 44 substitutions%2C 1 non-frameshifting indel compared to this genomic sequence;exception=annotated by transcript or proteomic data;gbkey=mRNA;gene=CYP4Z1;product=cytochrome P450%2C family 4%2C subfamily Z%2C polypeptide 1;transcript_id=gi|31083135
LDNV01000004.1	BestRefSeq	exon	7395693	7395872	.	-	.	ID=id44;Parent=rna4;Dbxref=GeneID:199974,Genbank:NM_178134.2,HGNC:HGNC:20583,HPRD:13111;Note=The RefSeq transcript has 44 substitutions%2C 1 non-frameshifting indel compared to this genomic sequence;exception=annotated by transcript or proteomic data;gbkey=mRNA;gene=CYP4Z1;product=cytochrome P450%2C family 4%2C subfamily Z%2C polypeptide 1;transcript_id=gi|31083135
LDNV01000004.1	BestRefSeq	exon	7394597	7394738	.	-	.	ID=id45;Parent=rna4;Dbxref=GeneID:199974,Genbank:NM_178134.2,HGNC:HGNC:20583,HPRD:13111;Note=The RefSeq transcript has 44 substitutions%2C 1 non-frameshifting indel compared to this genomic sequence;exception=annotated by transcript or proteomic data;gbkey=mRNA;gene=CYP4Z1;product=cytochrome P450%2C family 4%2C subfamily Z%2C polypeptide 1;transcript_id=gi|31083135
LDNV01000004.1	BestRefSeq	exon	7383012	7383056	.	-	.	ID=id46;Parent=rna4;Dbxref=GeneID:199974,Genbank:NM_178134.2,HGNC:HGNC:20583,HPRD:13111;Note=The RefSeq transcript has 44 substitutions%2C 1 non-frameshifting indel compared to this genomic sequence;exception=annotated by transcript or proteomic data;gbkey=mRNA;gene=CYP4Z1;product=cytochrome P450%2C family 4%2C subfamily Z%2C polypeptide 1;transcript_id=gi|31083135
LDNV01000004.1	BestRefSeq	exon	7381217	7381344	.	-	.	ID=id47;Parent=rna4;Dbxref=GeneID:199974,Genbank:NM_178134.2,HGNC:HGNC:20583,HPRD:13111;Note=The RefSeq transcript has 44 substitutions%2C 1 non-frameshifting indel compared to this genomic sequence;exception=annotated by transcript or proteomic data;gbkey=mRNA;gene=CYP4Z1;product=cytochrome P450%2C family 4%2C subfamily Z%2C polypeptide 1;transcript_id=gi|31083135
LDNV01000004.1	BestRefSeq	exon	7378931	7379055	.	-	.	ID=id48;Parent=rna4;Dbxref=GeneID:199974,Genbank:NM_178134.2,HGNC:HGNC:20583,HPRD:13111;Note=The RefSeq transcript has 44 substitutions%2C 1 non-frameshifting indel compared to this genomic sequence;exception=annotated by transcript or proteomic data;gbkey=mRNA;gene=CYP4Z1;product=cytochrome P450%2C family 4%2C subfamily Z%2C polypeptide 1;transcript_id=gi|31083135
LDNV01000004.1	BestRefSeq	exon	7378697	7378851	.	-	.	ID=id49;Parent=rna4;Dbxref=GeneID:199974,Genbank:NM_178134.2,HGNC:HGNC:20583,HPRD:13111;Note=The RefSeq transcript has 44 substitutions%2C 1 non-frameshifting indel compared to this genomic sequence;exception=annotated by transcript or proteomic data;gbkey=mRNA;gene=CYP4Z1;product=cytochrome P450%2C family 4%2C subfamily Z%2C polypeptide 1;transcript_id=gi|31083135
LDNV01000004.1	BestRefSeq	exon	7369004	7369107	.	-	.	ID=id50;Parent=rna4;Dbxref=GeneID:199974,Genbank:NM_178134.2,HGNC:HGNC:20583,HPRD:13111;Note=The RefSeq transcript has 44 substitutions%2C 1 non-frameshifting indel compared to this genomic sequence;exception=annotated by transcript or proteomic data;gbkey=mRNA;gene=CYP4Z1;product=cytochrome P450%2C family 4%2C subfamily Z%2C polypeptide 1;transcript_id=gi|31083135
LDNV01000004.1	BestRefSeq	exon	7363705	7363895	.	-	.	ID=id51;Parent=rna4;Dbxref=GeneID:199974,Genbank:NM_178134.2,HGNC:HGNC:20583,HPRD:13111;Note=The RefSeq transcript has 44 substitutions%2C 1 non-frameshifting indel compared to this genomic sequence;exception=annotated by transcript or proteomic data;gbkey=mRNA;gene=CYP4Z1;product=cytochrome P450%2C family 4%2C subfamily Z%2C polypeptide 1;transcript_id=gi|31083135
LDNV01000004.1	BestRefSeq	exon	7355399	7355532	.	-	.	ID=id52;Parent=rna4;Dbxref=GeneID:199974,Genbank:NM_178134.2,HGNC:HGNC:20583,HPRD:13111;Note=The RefSeq transcript has 44 substitutions%2C 1 non-frameshifting indel compared to this genomic sequence;exception=annotated by transcript or proteomic data;gbkey=mRNA;gene=CYP4Z1;product=cytochrome P450%2C family 4%2C subfamily Z%2C polypeptide 1;transcript_id=gi|31083135
LDNV01000004.1	BestRefSeq	exon	7341407	7341471	.	-	.	ID=id53;Parent=rna4;Dbxref=GeneID:199974,Genbank:NM_178134.2,HGNC:HGNC:20583,HPRD:13111;Note=The RefSeq transcript has 44 substitutions%2C 1 non-frameshifting indel compared to this genomic sequence;exception=annotated by transcript or proteomic data;gbkey=mRNA;gene=CYP4Z1;product=cytochrome P450%2C family 4%2C subfamily Z%2C polypeptide 1;transcript_id=gi|31083135
LDNV01000004.1	BestRefSeq	exon	7340275	7340357	.	-	.	ID=id54;Parent=rna4;Dbxref=GeneID:199974,Genbank:NM_178134.2,HGNC:HGNC:20583,HPRD:13111;Note=The RefSeq transcript has 44 substitutions%2C 1 non-frameshifting indel compared to this genomic sequence;exception=annotated by transcript or proteomic data;gbkey=mRNA;gene=CYP4Z1;product=cytochrome P450%2C family 4%2C subfamily Z%2C polypeptide 1;transcript_id=gi|31083135
LDNV01000004.1	BestRefSeq	exon	7338688	7339241	.	-	.	ID=id55;Parent=rna4;Dbxref=GeneID:199974,Genbank:NM_178134.2,HGNC:HGNC:20583,HPRD:13111;Note=The RefSeq transcript has 44 substitutions%2C 1 non-frameshifting indel compared to this genomic sequence;exception=annotated by transcript or proteomic data;gbkey=mRNA;gene=CYP4Z1;product=cytochrome P450%2C family 4%2C subfamily Z%2C polypeptide 1;transcript_id=gi|31083135
LDNV01000004.1	BestRefSeq	gene	7338838	7395910	.	-	.	ID=gene5;Dbxref=GeneID:163720,HGNC:HGNC:24426;Name=CYP4Z2P;description=cytochrome P450%2C family 4%2C subfamily Z%2C polypeptide 2%2C pseudogene;gbkey=Gene;gene=CYP4Z2P;pseudo=true
LDNV01000004.1	BestRefSeq	transcript	7338838	7395910	.	-	.	ID=rna5;Parent=gene5;Dbxref=GeneID:163720,Genbank:NR_002788.2,HGNC:HGNC:24426;Name=gi|383276552;Note=The RefSeq transcript has 13 substitutions compared to this genomic sequence;exception=annotated by transcript or proteomic data;gbkey=misc_RNA;gene=CYP4Z2P;product=cytochrome P450%2C family 4%2C subfamily Z%2C polypeptide 2%2C pseudogene;transcript_id=gi|383276552
LDNV01000004.1	BestRefSeq	exon	7395693	7395910	.	-	.	ID=id56;Parent=rna5;Dbxref=GeneID:163720,Genbank:NR_002788.2,HGNC:HGNC:24426;Note=The RefSeq transcript has 13 substitutions compared to this genomic sequence;exception=annotated by transcript or proteomic data;gbkey=misc_RNA;gene=CYP4Z2P;product=cytochrome P450%2C family 4%2C subfamily Z%2C polypeptide 2%2C pseudogene;transcript_id=gi|383276552
LDNV01000004.1	BestRefSeq	exon	7394597	7394738	.	-	.	ID=id57;Parent=rna5;Dbxref=GeneID:163720,Genbank:NR_002788.2,HGNC:HGNC:24426;Note=The RefSeq transcript has 13 substitutions compared to this genomic sequence;exception=annotated by transcript or proteomic data;gbkey=misc_RNA;gene=CYP4Z2P;product=cytochrome P450%2C family 4%2C subfamily Z%2C polypeptide 2%2C pseudogene;transcript_id=gi|383276552
LDNV01000004.1	BestRefSeq	exon	7383012	7383056	.	-	.	ID=id58;Parent=rna5;Dbxref=GeneID:163720,Genbank:NR_002788.2,HGNC:HGNC:24426;Note=The RefSeq transcript has 13 substitutions compared to this genomic sequence;exception=annotated by transcript or proteomic data;gbkey=misc_RNA;gene=CYP4Z2P;product=cytochrome P450%2C family 4%2C subfamily Z%2C polypeptide 2%2C pseudogene;transcript_id=gi|383276552
LDNV01000004.1	BestRefSeq	exon	7381217	7381344	.	-	.	ID=id59;Parent=rna5;Dbxref=GeneID:163720,Genbank:NR_002788.2,HGNC:HGNC:24426;Note=The RefSeq transcript has 13 substitutions compared to this genomic sequence;exception=annotated by transcript or proteomic data;gbkey=misc_RNA;gene=CYP4Z2P;product=cytochrome P450%2C family 4%2C subfamily Z%2C polypeptide 2%2C pseudogene;transcript_id=gi|383276552
LDNV01000004.1	BestRefSeq	exon	7378931	7379055	.	-	.	ID=id60;Parent=rna5;Dbxref=GeneID:163720,Genbank:NR_002788.2,HGNC:HGNC:24426;Note=The RefSeq transcript has 13 substitutions compared to this genomic sequence;exception=annotated by transcript or proteomic data;gbkey=misc_RNA;gene=CYP4Z2P;product=cytochrome P450%2C family 4%2C subfamily Z%2C polypeptide 2%2C pseudogene;transcript_id=gi|383276552
LDNV01000004.1	BestRefSeq	exon	7378697	7378851	.	-	.	ID=id61;Parent=rna5;Dbxref=GeneID:163720,Genbank:NR_002788.2,HGNC:HGNC:24426;Note=The RefSeq transcript has 13 substitutions compared to this genomic sequence;exception=annotated by transcript or proteomic data;gbkey=misc_RNA;gene=CYP4Z2P;product=cytochrome P450%2C family 4%2C subfamily Z%2C polypeptide 2%2C pseudogene;transcript_id=gi|383276552
LDNV01000004.1	BestRefSeq	exon	7369004	7369107	.	-	.	ID=id62;Parent=rna5;Dbxref=GeneID:163720,Genbank:NR_002788.2,HGNC:HGNC:24426;Note=The RefSeq transcript has 13 substitutions compared to this genomic sequence;exception=annotated by transcript or proteomic data;gbkey=misc_RNA;gene=CYP4Z2P;product=cytochrome P450%2C family 4%2C subfamily Z%2C polypeptide 2%2C pseudogene;transcript_id=gi|383276552
LDNV01000004.1	BestRefSeq	exon	7363705	7363895	.	-	.	ID=id63;Parent=rna5;Dbxref=GeneID:163720,Genbank:NR_002788.2,HGNC:HGNC:24426;Note=The RefSeq transcript has 13 substitutions compared to this genomic sequence;exception=annotated by transcript or proteomic data;gbkey=misc_RNA;gene=CYP4Z2P;product=cytochrome P450%2C family 4%2C subfamily Z%2C polypeptide 2%2C pseudogene;transcript_id=gi|383276552
LDNV01000004.1	BestRefSeq	exon	7355399	7355532	.	-	.	ID=id64;Parent=rna5;Dbxref=GeneID:163720,Genbank:NR_002788.2,HGNC:HGNC:24426;Note=The RefSeq transcript has 13 substitutions compared to this genomic sequence;exception=annotated by transcript or proteomic data;gbkey=misc_RNA;gene=CYP4Z2P;product=cytochrome P450%2C family 4%2C subfamily Z%2C polypeptide 2%2C pseudogene;transcript_id=gi|383276552
LDNV01000004.1	BestRefSeq	exon	7341407	7341471	.	-	.	ID=id65;Parent=rna5;Dbxref=GeneID:163720,Genbank:NR_002788.2,HGNC:HGNC:24426;Note=The RefSeq transcript has 13 substitutions compared to this genomic sequence;exception=annotated by transcript or proteomic data;gbkey=misc_RNA;gene=CYP4Z2P;product=cytochrome P450%2C family 4%2C subfamily Z%2C polypeptide 2%2C pseudogene;transcript_id=gi|383276552
LDNV01000004.1	BestRefSeq	exon	7340275	7340357	.	-	.	ID=id66;Parent=rna5;Dbxref=GeneID:163720,Genbank:NR_002788.2,HGNC:HGNC:24426;Note=The RefSeq transcript has 13 substitutions compared to this genomic sequence;exception=annotated by transcript or proteomic data;gbkey=misc_RNA;gene=CYP4Z2P;product=cytochrome P450%2C family 4%2C subfamily Z%2C polypeptide 2%2C pseudogene;transcript_id=gi|383276552
LDNV01000004.1	BestRefSeq	exon	7338838	7338921	.	-	.	ID=id67;Parent=rna5;Dbxref=GeneID:163720,Genbank:NR_002788.2,HGNC:HGNC:24426;Note=The RefSeq transcript has 13 substitutions compared to this genomic sequence;exception=annotated by transcript or proteomic data;gbkey=misc_RNA;gene=CYP4Z2P;product=cytochrome P450%2C family 4%2C subfamily Z%2C polypeptide 2%2C pseudogene;transcript_id=gi|383276552
LDNV01000004.1	BestRefSeq	CDS	7395693	7395869	.	-	0	ID=cds4;Parent=rna4;Dbxref=GeneID:199974,Genbank:NP_835235.1,HGNC:HGNC:20583,HPRD:13111;Name=NP_835235.1;Note=The RefSeq protein has 15 substitutions compared to this genomic sequence;exception=annotated by transcript or proteomic data;gbkey=CDS;gene=CYP4Z1;product=cytochrome P450 4Z1;protein_id=NP_835235.1;transl_except=(pos:complement(7363749..7363751)%2Caa:Arg)
LDNV01000004.1	BestRefSeq	CDS	7394597	7394738	.	-	0	ID=cds4;Parent=rna4;Dbxref=GeneID:199974,Genbank:NP_835235.1,HGNC:HGNC:20583,HPRD:13111;Name=NP_835235.1;Note=The RefSeq protein has 15 substitutions compared to this genomic sequence;exception=annotated by transcript or proteomic data;gbkey=CDS;gene=CYP4Z1;product=cytochrome P450 4Z1;protein_id=NP_835235.1;transl_except=(pos:complement(7363749..7363751)%2Caa:Arg)
LDNV01000004.1	BestRefSeq	CDS	7383012	7383056	.	-	2	ID=cds4;Parent=rna4;Dbxref=GeneID:199974,Genbank:NP_835235.1,HGNC:HGNC:20583,HPRD:13111;Name=NP_835235.1;Note=The RefSeq protein has 15 substitutions compared to this genomic sequence;exception=annotated by transcript or proteomic data;gbkey=CDS;gene=CYP4Z1;product=cytochrome P450 4Z1;protein_id=NP_835235.1;transl_except=(pos:complement(7363749..7363751)%2Caa:Arg)
LDNV01000004.1	BestRefSeq	CDS	7381217	7381344	.	-	2	ID=cds4;Parent=rna4;Dbxref=GeneID:199974,Genbank:NP_835235.1,HGNC:HGNC:20583,HPRD:13111;Name=NP_835235.1;Note=The RefSeq protein has 15 substitutions compared to this genomic sequence;exception=annotated by transcript or proteomic data;gbkey=CDS;gene=CYP4Z1;product=cytochrome P450 4Z1;protein_id=NP_835235.1;transl_except=(pos:complement(7363749..7363751)%2Caa:Arg)
LDNV01000004.1	BestRefSeq	CDS	7378931	7379055	.	-	0	ID=cds4;Parent=rna4;Dbxref=GeneID:199974,Genbank:NP_835235.1,HGNC:HGNC:20583,HPRD:13111;Name=NP_835235.1;Note=The RefSeq protein has 15 substitutions compared to this genomic sequence;exception=annotated by transcript or proteomic data;gbkey=CDS;gene=CYP4Z1;product=cytochrome P450 4Z1;protein_id=NP_835235.1;transl_except=(pos:complement(7363749..7363751)%2Caa:Arg)
LDNV01000004.1	BestRefSeq	CDS	7378697	7378851	.	-	1	ID=cds4;Parent=rna4;Dbxref=GeneID:199974,Genbank:NP_835235.1,HGNC:HGNC:20583,HPRD:13111;Name=NP_835235.1;Note=The RefSeq protein has 15 substitutions compared to this genomic sequence;exception=annotated by transcript or proteomic data;gbkey=CDS;gene=CYP4Z1;product=cytochrome P450 4Z1;protein_id=NP_835235.1;transl_except=(pos:complement(7363749..7363751)%2Caa:Arg)
LDNV01000004.1	BestRefSeq	CDS	7369004	7369107	.	-	2	ID=cds4;Parent=rna4;Dbxref=GeneID:199974,Genbank:NP_835235.1,HGNC:HGNC:20583,HPRD:13111;Name=NP_835235.1;Note=The RefSeq protein has 15 substitutions compared to this genomic sequence;exception=annotated by transcript or proteomic data;gbkey=CDS;gene=CYP4Z1;product=cytochrome P450 4Z1;protein_id=NP_835235.1;transl_except=(pos:complement(7363749..7363751)%2Caa:Arg)
LDNV01000004.1	BestRefSeq	CDS	7363705	7363895	.	-	0	ID=cds4;Parent=rna4;Dbxref=GeneID:199974,Genbank:NP_835235.1,HGNC:HGNC:20583,HPRD:13111;Name=NP_835235.1;Note=The RefSeq protein has 15 substitutions compared to this genomic sequence;exception=annotated by transcript or proteomic data;gbkey=CDS;gene=CYP4Z1;product=cytochrome P450 4Z1;protein_id=NP_835235.1;transl_except=(pos:complement(7363749..7363751)%2Caa:Arg)
LDNV01000004.1	BestRefSeq	CDS	7355399	7355532	.	-	1	ID=cds4;Parent=rna4;Dbxref=GeneID:199974,Genbank:NP_835235.1,HGNC:HGNC:20583,HPRD:13111;Name=NP_835235.1;Note=The RefSeq protein has 15 substitutions compared to this genomic sequence;exception=annotated by transcript or proteomic data;gbkey=CDS;gene=CYP4Z1;product=cytochrome P450 4Z1;protein_id=NP_835235.1;transl_except=(pos:complement(7363749..7363751)%2Caa:Arg)
LDNV01000004.1	BestRefSeq	CDS	7341407	7341471	.	-	2	ID=cds4;Parent=rna4;Dbxref=GeneID:199974,Genbank:NP_835235.1,HGNC:HGNC:20583,HPRD:13111;Name=NP_835235.1;Note=The RefSeq protein has 15 substitutions compared to this genomic sequence;exception=annotated by transcript or proteomic data;gbkey=CDS;gene=CYP4Z1;product=cytochrome P450 4Z1;protein_id=NP_835235.1;transl_except=(pos:complement(7363749..7363751)%2Caa:Arg)
LDNV01000004.1	BestRefSeq	CDS	7340275	7340357	.	-	0	ID=cds4;Parent=rna4;Dbxref=GeneID:199974,Genbank:NP_835235.1,HGNC:HGNC:20583,HPRD:13111;Name=NP_835235.1;Note=The RefSeq protein has 15 substitutions compared to this genomic sequence;exception=annotated by transcript or proteomic data;gbkey=CDS;gene=CYP4Z1;product=cytochrome P450 4Z1;protein_id=NP_835235.1;transl_except=(pos:complement(7363749..7363751)%2Caa:Arg)
LDNV01000004.1	BestRefSeq	CDS	7339073	7339241	.	-	1	ID=cds4;Parent=rna4;Dbxref=GeneID:199974,Genbank:NP_835235.1,HGNC:HGNC:20583,HPRD:13111;Name=NP_835235.1;Note=The RefSeq protein has 15 substitutions compared to this genomic sequence;exception=annotated by transcript or proteomic data;gbkey=CDS;gene=CYP4Z1;product=cytochrome P450 4Z1;protein_id=NP_835235.1;transl_except=(pos:complement(7363749..7363751)%2Caa:Arg)
###
LDNV01000005.1	BestRefSeq	gene	18965808	19169963	.	-	.	ID=gene6;Dbxref=GeneID:100996712,HGNC:HGNC:43932,MIM:614705;Name=SRGAP2D;description=SLIT-ROBO Rho GTPase activating protein 2D (pseudogene);gbkey=Gene;gene=SRGAP2D;pseudo=true
LDNV01000005.1	BestRefSeq	transcript	18965808	19169963	.	-	.	ID=rna6;Parent=gene6;Dbxref=GeneID:100996712,Genbank:NR_120535.1,HGNC:HGNC:43932,MIM:614705;Name=gi|641451084;Note=The RefSeq transcript has 7 substitutions%2C 2 non-frameshifting indels compared to this genomic sequence;exception=annotated by transcript or proteomic data;gbkey=misc_RNA;gene=SRGAP2D;product=SLIT-ROBO Rho GTPase activating protein 2D (pseudogene);transcript_id=gi|641451084
LDNV01000005.1	BestRefSeq	exon	19169836	19169963	.	-	.	ID=id68;Parent=rna6;Dbxref=GeneID:100996712,Genbank:NR_120535.1,HGNC:HGNC:43932,MIM:614705;Note=The RefSeq transcript has 7 substitutions%2C 2 non-frameshifting indels compared to this genomic sequence;exception=annotated by transcript or proteomic data;gbkey=misc_RNA;gene=SRGAP2D;product=SLIT-ROBO Rho GTPase activating protein 2D (pseudogene);transcript_id=gi|641451084
LDNV01000005.1	BestRefSeq	exon	19167448	19168056	.	-	.	ID=id69;Parent=rna6;Dbxref=GeneID:100996712,Genbank:NR_120535.1,HGNC:HGNC:43932,MIM:614705;Note=The RefSeq transcript has 7 substitutions%2C 2 non-frameshifting indels compared to this genomic sequence;exception=annotated by transcript or proteomic data;gbkey=misc_RNA;gene=SRGAP2D;product=SLIT-ROBO Rho GTPase activating protein 2D (pseudogene);transcript_id=gi|641451084
LDNV01000005.1	BestRefSeq	exon	18989694	18989756	.	-	.	ID=id70;Parent=rna6;Dbxref=GeneID:100996712,Genbank:NR_120535.1,HGNC:HGNC:43932,MIM:614705;Note=The RefSeq transcript has 7 substitutions%2C 2 non-frameshifting indels compared to this genomic sequence;exception=annotated by transcript or proteomic data;gbkey=misc_RNA;gene=SRGAP2D;product=SLIT-ROBO Rho GTPase activating protein 2D (pseudogene);transcript_id=gi|641451084
LDNV01000005.1	BestRefSeq	exon	18980852	18981067	.	-	.	ID=id71;Parent=rna6;Dbxref=GeneID:100996712,Genbank:NR_120535.1,HGNC:HGNC:43932,MIM:614705;Note=The RefSeq transcript has 7 substitutions%2C 2 non-frameshifting indels compared to this genomic sequence;exception=annotated by transcript or proteomic data;gbkey=misc_RNA;gene=SRGAP2D;product=SLIT-ROBO Rho GTPase activating protein 2D (pseudogene);transcript_id=gi|641451084
LDNV01000005.1	BestRefSeq	exon	18980084	18980212	.	-	.	ID=id72;Parent=rna6;Dbxref=GeneID:100996712,Genbank:NR_120535.1,HGNC:HGNC:43932,MIM:614705;Note=The RefSeq transcript has 7 substitutions%2C 2 non-frameshifting indels compared to this genomic sequence;exception=annotated by transcript or proteomic data;gbkey=misc_RNA;gene=SRGAP2D;product=SLIT-ROBO Rho GTPase activating protein 2D (pseudogene);transcript_id=gi|641451084
LDNV01000005.1	BestRefSeq	exon	18972109	18972330	.	-	.	ID=id73;Parent=rna6;Dbxref=GeneID:100996712,Genbank:NR_120535.1,HGNC:HGNC:43932,MIM:614705;Note=The RefSeq transcript has 7 substitutions%2C 2 non-frameshifting indels compared to this genomic sequence;exception=annotated by transcript or proteomic data;gbkey=misc_RNA;gene=SRGAP2D;product=SLIT-ROBO Rho GTPase activating protein 2D (pseudogene);transcript_id=gi|641451084
LDNV01000005.1	BestRefSeq	exon	18968400	18968501	.	-	.	ID=id74;Parent=rna6;Dbxref=GeneID:100996712,Genbank:NR_120535.1,HGNC:HGNC:43932,MIM:614705;Note=The RefSeq transcript has 7 substitutions%2C 2 non-frameshifting indels compared to this genomic sequence;exception=annotated by transcript or proteomic data;gbkey=misc_RNA;gene=SRGAP2D;product=SLIT-ROBO Rho GTPase activating protein 2D (pseudogene);transcript_id=gi|641451084
LDNV01000005.1	BestRefSeq	exon	18965808	18967373	.	-	.	ID=id75;Parent=rna6;Dbxref=GeneID:100996712,Genbank:NR_120535.1,HGNC:HGNC:43932,MIM:614705;Note=The RefSeq transcript has 7 substitutions%2C 2 non-frameshifting indels compared to this genomic sequence;exception=annotated by transcript or proteomic data;gbkey=misc_RNA;gene=SRGAP2D;product=SLIT-ROBO Rho GTPase activating protein 2D (pseudogene);transcript_id=gi|641451084
LDNV01000005.1	BestRefSeq	gene	18965808	19169898	.	-	.	ID=gene7;Dbxref=GeneID:653464,HGNC:HGNC:30584,MIM:614704;Name=SRGAP2C;description=SLIT-ROBO Rho GTPase activating protein 2C;gbkey=Gene;gene=SRGAP2C;gene_synonym=SRGAP2P1
LDNV01000005.1	BestRefSeq	mRNA	18965808	19169898	.	-	.	ID=rna7;Parent=gene7;Dbxref=GeneID:653464,Genbank:NM_001271872.1,HGNC:HGNC:30584,MIM:614704;Name=gi|428229677;Note=The RefSeq transcript has 10 substitutions%2C 1 non-frameshifting indel compared to this genomic sequence;exception=annotated by transcript or proteomic data;gbkey=mRNA;gene=SRGAP2C;product=SLIT-ROBO Rho GTPase activating protein 2C;transcript_id=gi|428229677
LDNV01000005.1	BestRefSeq	exon	19169836	19169898	.	-	.	ID=id76;Parent=rna7;Dbxref=GeneID:653464,Genbank:NM_001271872.1,HGNC:HGNC:30584,MIM:614704;Note=The RefSeq transcript has 10 substitutions%2C 1 non-frameshifting indel compared to this genomic sequence;exception=annotated by transcript or proteomic data;gbkey=mRNA;gene=SRGAP2C;product=SLIT-ROBO Rho GTPase activating protein 2C;transcript_id=gi|428229677
LDNV01000005.1	BestRefSeq	exon	19167448	19168056	.	-	.	ID=id77;Parent=rna7;Dbxref=GeneID:653464,Genbank:NM_001271872.1,HGNC:HGNC:30584,MIM:614704;Note=The RefSeq transcript has 10 substitutions%2C 1 non-frameshifting indel compared to this genomic sequence;exception=annotated by transcript or proteomic data;gbkey=mRNA;gene=SRGAP2C;product=SLIT-ROBO Rho GTPase activating protein 2C;transcript_id=gi|428229677
LDNV01000005.1	BestRefSeq	exon	19069953	19070145	.	-	.	ID=id78;Parent=rna7;Dbxref=GeneID:653464,Genbank:NM_001271872.1,HGNC:HGNC:30584,MIM:614704;Note=The RefSeq transcript has 10 substitutions%2C 1 non-frameshifting indel compared to this genomic sequence;exception=annotated by transcript or proteomic data;gbkey=mRNA;gene=SRGAP2C;product=SLIT-ROBO Rho GTPase activating protein 2C;transcript_id=gi|428229677
LDNV01000005.1	BestRefSeq	exon	19030423	19030585	.	-	.	ID=id79;Parent=rna7;Dbxref=GeneID:653464,Genbank:NM_001271872.1,HGNC:HGNC:30584,MIM:614704;Note=The RefSeq transcript has 10 substitutions%2C 1 non-frameshifting indel compared to this genomic sequence;exception=annotated by transcript or proteomic data;gbkey=mRNA;gene=SRGAP2C;product=SLIT-ROBO Rho GTPase activating protein 2C;transcript_id=gi|428229677
LDNV01000005.1	BestRefSeq	exon	18989694	18989756	.	-	.	ID=id80;Parent=rna7;Dbxref=GeneID:653464,Genbank:NM_001271872.1,HGNC:HGNC:30584,MIM:614704;Note=The RefSeq transcript has 10 substitutions%2C 1 non-frameshifting indel compared to this genomic sequence;exception=annotated by transcript or proteomic data;gbkey=mRNA;gene=SRGAP2C;product=SLIT-ROBO Rho GTPase activating protein 2C;transcript_id=gi|428229677
LDNV01000005.1	BestRefSeq	exon	18980852	18981067	.	-	.	ID=id81;Parent=rna7;Dbxref=GeneID:653464,Genbank:NM_001271872.1,HGNC:HGNC:30584,MIM:614704;Note=The RefSeq transcript has 10 substitutions%2C 1 non-frameshifting indel compared to this genomic sequence;exception=annotated by transcript or proteomic data;gbkey=mRNA;gene=SRGAP2C;product=SLIT-ROBO Rho GTPase activating protein 2C;transcript_id=gi|428229677
LDNV01000005.1	BestRefSeq	exon	18980084	18980212	.	-	.	ID=id82;Parent=rna7;Dbxref=GeneID:653464,Genbank:NM_001271872.1,HGNC:HGNC:30584,MIM:614704;Note=The RefSeq transcript has 10 substitutions%2C 1 non-frameshifting indel compared to this genomic sequence;exception=annotated by transcript or proteomic data;gbkey=mRNA;gene=SRGAP2C;product=SLIT-ROBO Rho GTPase activating protein 2C;transcript_id=gi|428229677
LDNV01000005.1	BestRefSeq	exon	18972109	18972330	.	-	.	ID=id83;Parent=rna7;Dbxref=GeneID:653464,Genbank:NM_001271872.1,HGNC:HGNC:30584,MIM:614704;Note=The RefSeq transcript has 10 substitutions%2C 1 non-frameshifting indel compared to this genomic sequence;exception=annotated by transcript or proteomic data;gbkey=mRNA;gene=SRGAP2C;product=SLIT-ROBO Rho GTPase activating protein 2C;transcript_id=gi|428229677
LDNV01000005.1	BestRefSeq	exon	18968400	18968501	.	-	.	ID=id84;Parent=rna7;Dbxref=GeneID:653464,Genbank:NM_001271872.1,HGNC:HGNC:30584,MIM:614704;Note=The RefSeq transcript has 10 substitutions%2C 1 non-frameshifting indel compared to this genomic sequence;exception=annotated by transcript or proteomic data;gbkey=mRNA;gene=SRGAP2C;product=SLIT-ROBO Rho GTPase activating protein 2C;transcript_id=gi|428229677
LDNV01000005.1	BestRefSeq	exon	18965808	18967373	.	-	.	ID=id85;Parent=rna7;Dbxref=GeneID:653464,Genbank:NM_001271872.1,HGNC:HGNC:30584,MIM:614704;Note=The RefSeq transcript has 10 substitutions%2C 1 non-frameshifting indel compared to this genomic sequence;exception=annotated by transcript or proteomic data;gbkey=mRNA;gene=SRGAP2C;product=SLIT-ROBO Rho GTPase activating protein 2C;transcript_id=gi|428229677
LDNV01000005.1	BestRefSeq	CDS	19167448	19167514	.	-	0	ID=cds5;Parent=rna7;Dbxref=GeneID:653464,Genbank:NP_001258801.1,HGNC:HGNC:30584,MIM:614704;Name=NP_001258801.1;Note=The RefSeq protein has 5 substitutions compared to this genomic sequence;exception=annotated by transcript or proteomic data;gbkey=CDS;gene=SRGAP2C;product=SLIT-ROBO Rho GTPase-activating protein 2C;protein_id=NP_001258801.1
LDNV01000005.1	BestRefSeq	CDS	19069953	19070145	.	-	2	ID=cds5;Parent=rna7;Dbxref=GeneID:653464,Genbank:NP_001258801.1,HGNC:HGNC:30584,MIM:614704;Name=NP_001258801.1;Note=The RefSeq protein has 5 substitutions compared to this genomic sequence;exception=annotated by transcript or proteomic data;gbkey=CDS;gene=SRGAP2C;product=SLIT-ROBO Rho GTPase-activating protein 2C;protein_id=NP_001258801.1
LDNV01000005.1	BestRefSeq	CDS	19030423	19030585	.	-	1	ID=cds5;Parent=rna7;Dbxref=GeneID:653464,Genbank:NP_001258801.1,HGNC:HGNC:30584,MIM:614704;Name=NP_001258801.1;Note=The RefSeq protein has 5 substitutions compared to this genomic sequence;exception=annotated by transcript or proteomic data;gbkey=CDS;gene=SRGAP2C;product=SLIT-ROBO Rho GTPase-activating protein 2C;protein_id=NP_001258801.1
LDNV01000005.1	BestRefSeq	CDS	18989694	18989756	.	-	0	ID=cds5;Parent=rna7;Dbxref=GeneID:653464,Genbank:NP_001258801.1,HGNC:HGNC:30584,MIM:614704;Name=NP_001258801.1;Note=The RefSeq protein has 5 substitutions compared to this genomic sequence;exception=annotated by transcript or proteomic data;gbkey=CDS;gene=SRGAP2C;product=SLIT-ROBO Rho GTPase-activating protein 2C;protein_id=NP_001258801.1
LDNV01000005.1	BestRefSeq	CDS	18980852	18981067	.	-	0	ID=cds5;Parent=rna7;Dbxref=GeneID:653464,Genbank:NP_001258801.1,HGNC:HGNC:30584,MIM:614704;Name=NP_001258801.1;Note=The RefSeq protein has 5 substitutions compared to this genomic sequence;exception=annotated by transcript or proteomic data;gbkey=CDS;gene=SRGAP2C;product=SLIT-ROBO Rho GTPase-activating protein 2C;protein_id=NP_001258801.1
LDNV01000005.1	BestRefSeq	CDS	18980084	18980212	.	-	0	ID=cds5;Parent=rna7;Dbxref=GeneID:653464,Genbank:NP_001258801.1,HGNC:HGNC:30584,MIM:614704;Name=NP_001258801.1;Note=The RefSeq protein has 5 substitutions compared to this genomic sequence;exception=annotated by transcript or proteomic data;gbkey=CDS;gene=SRGAP2C;product=SLIT-ROBO Rho GTPase-activating protein 2C;protein_id=NP_001258801.1
LDNV01000005.1	BestRefSeq	CDS	18972109	18972330	.	-	0	ID=cds5;Parent=rna7;Dbxref=GeneID:653464,Genbank:NP_001258801.1,HGNC:HGNC:30584,MIM:614704;Name=NP_001258801.1;Note=The RefSeq protein has 5 substitutions compared to this genomic sequence;exception=annotated by transcript or proteomic data;gbkey=CDS;gene=SRGAP2C;product=SLIT-ROBO Rho GTPase-activating protein 2C;protein_id=NP_001258801.1
LDNV01000005.1	BestRefSeq	CDS	18968400	18968501	.	-	0	ID=cds5;Parent=rna7;Dbxref=GeneID:653464,Genbank:NP_001258801.1,HGNC:HGNC:30584,MIM:614704;Name=NP_001258801.1;Note=The RefSeq protein has 5 substitutions compared to this genomic sequence;exception=annotated by transcript or proteomic data;gbkey=CDS;gene=SRGAP2C;product=SLIT-ROBO Rho GTPase-activating protein 2C;protein_id=NP_001258801.1
LDNV01000005.1	BestRefSeq	CDS	18967152	18967373	.	-	0	ID=cds5;Parent=rna7;Dbxref=GeneID:653464,Genbank:NP_001258801.1,HGNC:HGNC:30584,MIM:614704;Name=NP_001258801.1;Note=The RefSeq protein has 5 substitutions compared to this genomic sequence;exception=annotated by transcript or proteomic data;gbkey=CDS;gene=SRGAP2C;product=SLIT-ROBO Rho GTPase-activating protein 2C;protein_id=NP_001258801.1
###
LDNV01000005.1	BestRefSeq	gene	72367008	72372290	.	+	.	ID=gene8;Dbxref=GeneID:1915,HGNC:HGNC:3189,HPRD:00559,MIM:130590;Name=EEF1A1;description=eukaryotic translation elongation factor 1 alpha 1;gbkey=Gene;gene=EEF1A1;gene_synonym=CCS-3,CCS3,EE1A1,EEF-1,EEF1A,eEF1A-1,EF-Tu,EF1A,GRAF-1EF,HNGC:16303,LENG7,PTI1
LDNV01000005.1	BestRefSeq	mRNA	72367008	72372290	.	+	.	ID=rna8;Parent=gene8;Dbxref=GeneID:1915,Genbank:NM_001402.5,HGNC:HGNC:3189,HPRD:00559,MIM:130590;Name=gi|83367078;Note=The RefSeq transcript has 2 substitutions compared to this genomic sequence;exception=annotated by transcript or proteomic data;gbkey=mRNA;gene=EEF1A1;product=eukaryotic translation elongation factor 1 alpha 1;transcript_id=gi|83367078
LDNV01000005.1	BestRefSeq	exon	72367008	72367040	.	+	.	ID=id86;Parent=rna8;Dbxref=GeneID:1915,Genbank:NM_001402.5,HGNC:HGNC:3189,HPRD:00559,MIM:130590;Note=The RefSeq transcript has 2 substitutions compared to this genomic sequence;exception=annotated by transcript or proteomic data;gbkey=mRNA;gene=EEF1A1;product=eukaryotic translation elongation factor 1 alpha 1;transcript_id=gi|83367078
LDNV01000005.1	BestRefSeq	exon	72367984	72368157	.	+	.	ID=id87;Parent=rna8;Dbxref=GeneID:1915,Genbank:NM_001402.5,HGNC:HGNC:3189,HPRD:00559,MIM:130590;Note=The RefSeq transcript has 2 substitutions compared to this genomic sequence;exception=annotated by transcript or proteomic data;gbkey=mRNA;gene=EEF1A1;product=eukaryotic translation elongation factor 1 alpha 1;transcript_id=gi|83367078
LDNV01000005.1	BestRefSeq	exon	72368524	72368703	.	+	.	ID=id88;Parent=rna8;Dbxref=GeneID:1915,Genbank:NM_001402.5,HGNC:HGNC:3189,HPRD:00559,MIM:130590;Note=The RefSeq transcript has 2 substitutions compared to this genomic sequence;exception=annotated by transcript or proteomic data;gbkey=mRNA;gene=EEF1A1;product=eukaryotic translation elongation factor 1 alpha 1;transcript_id=gi|83367078
LDNV01000005.1	BestRefSeq	exon	72368812	72369108	.	+	.	ID=id89;Parent=rna8;Dbxref=GeneID:1915,Genbank:NM_001402.5,HGNC:HGNC:3189,HPRD:00559,MIM:130590;Note=The RefSeq transcript has 2 substitutions compared to this genomic sequence;exception=annotated by transcript or proteomic data;gbkey=mRNA;gene=EEF1A1;product=eukaryotic translation elongation factor 1 alpha 1;transcript_id=gi|83367078
LDNV01000005.1	BestRefSeq	exon	72369192	72369342	.	+	.	ID=id90;Parent=rna8;Dbxref=GeneID:1915,Genbank:NM_001402.5,HGNC:HGNC:3189,HPRD:00559,MIM:130590;Note=The RefSeq transcript has 2 substitutions compared to this genomic sequence;exception=annotated by transcript or proteomic data;gbkey=mRNA;gene=EEF1A1;product=eukaryotic translation elongation factor 1 alpha 1;transcript_id=gi|83367078
LDNV01000005.1	BestRefSeq	exon	72369430	72369686	.	+	.	ID=id91;Parent=rna8;Dbxref=GeneID:1915,Genbank:NM_001402.5,HGNC:HGNC:3189,HPRD:00559,MIM:130590;Note=The RefSeq transcript has 2 substitutions compared to this genomic sequence;exception=annotated by transcript or proteomic data;gbkey=mRNA;gene=EEF1A1;product=eukaryotic translation elongation factor 1 alpha 1;transcript_id=gi|83367078
LDNV01000005.1	BestRefSeq	exon	72369776	72370010	.	+	.	ID=id92;Parent=rna8;Dbxref=GeneID:1915,Genbank:NM_001402.5,HGNC:HGNC:3189,HPRD:00559,MIM:130590;Note=The RefSeq transcript has 2 substitutions compared to this genomic sequence;exception=annotated by transcript or proteomic data;gbkey=mRNA;gene=EEF1A1;product=eukaryotic translation elongation factor 1 alpha 1;transcript_id=gi|83367078
LDNV01000005.1	BestRefSeq	exon	72370106	72372290	.	+	.	ID=id93;Parent=rna8;Dbxref=GeneID:1915,Genbank:NM_001402.5,HGNC:HGNC:3189,HPRD:00559,MIM:130590;Note=The RefSeq transcript has 2 substitutions compared to this genomic sequence;exception=annotated by transcript or proteomic data;gbkey=mRNA;gene=EEF1A1;product=eukaryotic translation elongation factor 1 alpha 1;transcript_id=gi|83367078
LDNV01000005.1	BestRefSeq	CDS	72368014	72368157	.	+	0	ID=cds6;Parent=rna8;Dbxref=GeneID:1915,Genbank:NP_001393.1,HGNC:HGNC:3189,HPRD:00559,MIM:130590;Name=NP_001393.1;gbkey=CDS;gene=EEF1A1;product=elongation factor 1-alpha 1;protein_id=NP_001393.1
LDNV01000005.1	BestRefSeq	CDS	72368524	72368703	.	+	0	ID=cds6;Parent=rna8;Dbxref=GeneID:1915,Genbank:NP_001393.1,HGNC:HGNC:3189,HPRD:00559,MIM:130590;Name=NP_001393.1;gbkey=CDS;gene=EEF1A1;product=elongation factor 1-alpha 1;protein_id=NP_001393.1
LDNV01000005.1	BestRefSeq	CDS	72368812	72369108	.	+	0	ID=cds6;Parent=rna8;Dbxref=GeneID:1915,Genbank:NP_001393.1,HGNC:HGNC:3189,HPRD:00559,MIM:130590;Name=NP_001393.1;gbkey=CDS;gene=EEF1A1;product=elongation factor 1-alpha 1;protein_id=NP_001393.1
LDNV01000005.1	BestRefSeq	CDS	72369192	72369342	.	+	0	ID=cds6;Parent=rna8;Dbxref=GeneID:1915,Genbank:NP_001393.1,HGNC:HGNC:3189,HPRD:00559,MIM:130590;Name=NP_001393.1;gbkey=CDS;gene=EEF1A1;product=elongation factor 1-alpha 1;protein_id=NP_001393.1
LDNV01000005.1	BestRefSeq	CDS	72369430	72369686	.	+	2	ID=cds6;Parent=rna8;Dbxref=GeneID:1915,Genbank:NP_001393.1,HGNC:HGNC:3189,HPRD:00559,MIM:130590;Name=NP_001393.1;gbkey=CDS;gene=EEF1A1;product=elongation factor 1-alpha 1;protein_id=NP_001393.1
LDNV01000005.1	BestRefSeq	CDS	72369776	72370010	.	+	0	ID=cds6;Parent=rna8;Dbxref=GeneID:1915,Genbank:NP_001393.1,HGNC:HGNC:3189,HPRD:00559,MIM:130590;Name=NP_001393.1;gbkey=CDS;gene=EEF1A1;product=elongation factor 1-alpha 1;protein_id=NP_001393.1
LDNV01000005.1	BestRefSeq	CDS	72370106	72370230	.	+	2	ID=cds6;Parent=rna8;Dbxref=GeneID:1915,Genbank:NP_001393.1,HGNC:HGNC:3189,HPRD:00559,MIM:130590;Name=NP_001393.1;gbkey=CDS;gene=EEF1A1;product=elongation factor 1-alpha 1;protein_id=NP_001393.1
LDNV01000005.1	BestRefSeq	gene	72369602	72369795	.	+	.	ID=gene9;Dbxref=GeneID:106635683,HGNC:HGNC:51406;Name=SNORD141A;description=small nucleolar RNA%2C C/D box 141A;gbkey=Gene;gene=SNORD141A
LDNV01000005.1	BestRefSeq	ncRNA	72369602	72369795	.	+	.	ID=rna9;Parent=gene9;Dbxref=GeneID:106635683,Genbank:NR_132980.1,HGNC:HGNC:51406;Name=gi|936976787;gbkey=ncRNA;gene=SNORD141A;ncrna_class=snoRNA;product=small nucleolar RNA%2C C/D box 141A;transcript_id=gi|936976787
LDNV01000005.1	BestRefSeq	exon	72369602	72369686	.	+	.	ID=id94;Parent=rna9;Dbxref=GeneID:106635683,Genbank:NR_132980.1,HGNC:HGNC:51406;gbkey=ncRNA;gene=SNORD141A;ncrna_class=snoRNA;product=small nucleolar RNA%2C C/D box 141A;transcript_id=gi|936976787
LDNV01000005.1	BestRefSeq	exon	72369776	72369795	.	+	.	ID=id95;Parent=rna9;Dbxref=GeneID:106635683,Genbank:NR_132980.1,HGNC:HGNC:51406;gbkey=ncRNA;gene=SNORD141A;ncrna_class=snoRNA;product=small nucleolar RNA%2C C/D box 141A;transcript_id=gi|936976787
###
LDNV01000005.1	BestRefSeq	gene	72369602	72369795	.	+	.	ID=gene10;Dbxref=GeneID:106635684,HGNC:HGNC:51407;Name=SNORD141B;description=small nucleolar RNA%2C C/D box 141B;gbkey=Gene;gene=SNORD141B
LDNV01000005.1	BestRefSeq	gene	72369602	72369795	.	+	.	ID=gene11;Dbxref=GeneID:106635683,HGNC:HGNC:51406;Name=SNORD141A;description=small nucleolar RNA%2C C/D box 141A;gbkey=Gene;gene=SNORD141A
LDNV01000005.1	BestRefSeq	ncRNA	72369602	72369795	.	+	.	ID=rna10;Parent=gene10;Dbxref=GeneID:106635683,Genbank:NR_132980.1,GeneID:106635684,HGNC:HGNC:51407;Name=gi|936976787;gbkey=ncRNA;gene=SNORD141B;ncrna_class=snoRNA;product=small nucleolar RNA%2C C/D box 141A;transcript_id=gi|936976787
LDNV01000005.1	BestRefSeq	exon	72369602	72369686	.	+	.	ID=id96;Parent=rna10;Dbxref=GeneID:106635683,Genbank:NR_132980.1,GeneID:106635684,HGNC:HGNC:51407;gbkey=ncRNA;gene=SNORD141B;ncrna_class=snoRNA;product=small nucleolar RNA%2C C/D box 141A;transcript_id=gi|936976787
LDNV01000005.1	BestRefSeq	exon	72369776	72369795	.	+	.	ID=id97;Parent=rna10;Dbxref=GeneID:106635683,Genbank:NR_132980.1,GeneID:106635684,HGNC:HGNC:51407;gbkey=ncRNA;gene=SNORD141B;ncrna_class=snoRNA;product=small nucleolar RNA%2C C/D box 141A;transcript_id=gi|936976787
LDNV01000005.1	BestRefSeq	ncRNA	72369602	72369795	.	+	.	ID=rna11;Parent=gene10;Dbxref=GeneID:106635684,Genbank:NR_132981.1,HGNC:HGNC:51407;Name=gi|936976800;gbkey=ncRNA;gene=SNORD141B;ncrna_class=snoRNA;product=small nucleolar RNA%2C C/D box 141B;transcript_id=gi|936976800
LDNV01000005.1	BestRefSeq	exon	72369602	72369686	.	+	.	ID=id98;Parent=rna11;Dbxref=GeneID:106635684,Genbank:NR_132981.1,HGNC:HGNC:51407;gbkey=ncRNA;gene=SNORD141B;ncrna_class=snoRNA;product=small nucleolar RNA%2C C/D box 141B;transcript_id=gi|936976800
LDNV01000005.1	BestRefSeq	exon	72369776	72369795	.	+	.	ID=id99;Parent=rna11;Dbxref=GeneID:106635684,Genbank:NR_132981.1,HGNC:HGNC:51407;gbkey=ncRNA;gene=SNORD141B;ncrna_class=snoRNA;product=small nucleolar RNA%2C C/D box 141B;transcript_id=gi|936976800
###
LDNV01000005.1	BestRefSeq	gene	28544074	28639776	.	-	.	ID=gene12;Dbxref=GeneID:3075,HGNC:HGNC:4883,MIM:134370;Name=CFH;description=complement factor H;gbkey=Gene;gene=CFH;gene_synonym=AHUS1,AMBP1,ARMD4,ARMS1,CFHL3,FH,FHL1,HF,HF1,HF2,HUS
LDNV01000005.1	BestRefSeq	mRNA	28544074	28639776	.	-	.	ID=rna12;Parent=gene12;Dbxref=GeneID:3075,Genbank:NM_000186.3,HGNC:HGNC:4883,MIM:134370;Name=gi|184172390;Note=The RefSeq transcript has 3 substitutions compared to this genomic sequence;exception=annotated by transcript or proteomic data;gbkey=mRNA;gene=CFH;product=complement factor H%2C transcript variant 1;transcript_id=gi|184172390
LDNV01000005.1	BestRefSeq	exon	28639479	28639776	.	-	.	ID=id100;Parent=rna12;Dbxref=GeneID:3075,Genbank:NM_000186.3,HGNC:HGNC:4883,MIM:134370;Note=The RefSeq transcript has 3 substitutions compared to this genomic sequence;exception=annotated by transcript or proteomic data;gbkey=mRNA;gene=CFH;product=complement factor H%2C transcript variant 1;transcript_id=gi|184172390
LDNV01000005.1	BestRefSeq	exon	28618492	28618677	.	-	.	ID=id101;Parent=rna12;Dbxref=GeneID:3075,Genbank:NM_000186.3,HGNC:HGNC:4883,MIM:134370;Note=The RefSeq transcript has 3 substitutions compared to this genomic sequence;exception=annotated by transcript or proteomic data;gbkey=mRNA;gene=CFH;product=complement factor H%2C transcript variant 1;transcript_id=gi|184172390
LDNV01000005.1	BestRefSeq	exon	28617693	28617798	.	-	.	ID=id102;Parent=rna12;Dbxref=GeneID:3075,Genbank:NM_000186.3,HGNC:HGNC:4883,MIM:134370;Note=The RefSeq transcript has 3 substitutions compared to this genomic sequence;exception=annotated by transcript or proteomic data;gbkey=mRNA;gene=CFH;product=complement factor H%2C transcript variant 1;transcript_id=gi|184172390
LDNV01000005.1	BestRefSeq	exon	28615590	28615666	.	-	.	ID=id103;Parent=rna12;Dbxref=GeneID:3075,Genbank:NM_000186.3,HGNC:HGNC:4883,MIM:134370;Note=The RefSeq transcript has 3 substitutions compared to this genomic sequence;exception=annotated by transcript or proteomic data;gbkey=mRNA;gene=CFH;product=complement factor H%2C transcript variant 1;transcript_id=gi|184172390
LDNV01000005.1	BestRefSeq	exon	28613988	28614179	.	-	.	ID=id104;Parent=rna12;Dbxref=GeneID:3075,Genbank:NM_000186.3,HGNC:HGNC:4883,MIM:134370;Note=The RefSeq transcript has 3 substitutions compared to this genomic sequence;exception=annotated by transcript or proteomic data;gbkey=mRNA;gene=CFH;product=complement factor H%2C transcript variant 1;transcript_id=gi|184172390
LDNV01000005.1	BestRefSeq	exon	28611862	28612032	.	-	.	ID=id105;Parent=rna12;Dbxref=GeneID:3075,Genbank:NM_000186.3,HGNC:HGNC:4883,MIM:134370;Note=The RefSeq transcript has 3 substitutions compared to this genomic sequence;exception=annotated by transcript or proteomic data;gbkey=mRNA;gene=CFH;product=complement factor H%2C transcript variant 1;transcript_id=gi|184172390
LDNV01000005.1	BestRefSeq	exon	28606416	28606589	.	-	.	ID=id106;Parent=rna12;Dbxref=GeneID:3075,Genbank:NM_000186.3,HGNC:HGNC:4883,MIM:134370;Note=The RefSeq transcript has 3 substitutions compared to this genomic sequence;exception=annotated by transcript or proteomic data;gbkey=mRNA;gene=CFH;product=complement factor H%2C transcript variant 1;transcript_id=gi|184172390
LDNV01000005.1	BestRefSeq	exon	28602043	28602237	.	-	.	ID=id107;Parent=rna12;Dbxref=GeneID:3075,Genbank:NM_000186.3,HGNC:HGNC:4883,MIM:134370;Note=The RefSeq transcript has 3 substitutions compared to this genomic sequence;exception=annotated by transcript or proteomic data;gbkey=mRNA;gene=CFH;product=complement factor H%2C transcript variant 1;transcript_id=gi|184172390
LDNV01000005.1	BestRefSeq	exon	28601418	28601594	.	-	.	ID=id108;Parent=rna12;Dbxref=GeneID:3075,Genbank:NM_000186.3,HGNC:HGNC:4883,MIM:134370;Note=The RefSeq transcript has 3 substitutions compared to this genomic sequence;exception=annotated by transcript or proteomic data;gbkey=mRNA;gene=CFH;product=complement factor H%2C transcript variant 1;transcript_id=gi|184172390
LDNV01000005.1	BestRefSeq	exon	28577679	28577861	.	-	.	ID=id109;Parent=rna12;Dbxref=GeneID:3075,Genbank:NM_000186.3,HGNC:HGNC:4883,MIM:134370;Note=The RefSeq transcript has 3 substitutions compared to this genomic sequence;exception=annotated by transcript or proteomic data;gbkey=mRNA;gene=CFH;product=complement factor H%2C transcript variant 1;transcript_id=gi|184172390
LDNV01000005.1	BestRefSeq	exon	28575811	28575987	.	-	.	ID=id110;Parent=rna12;Dbxref=GeneID:3075,Genbank:NM_000186.3,HGNC:HGNC:4883,MIM:134370;Note=The RefSeq transcript has 3 substitutions compared to this genomic sequence;exception=annotated by transcript or proteomic data;gbkey=mRNA;gene=CFH;product=complement factor H%2C transcript variant 1;transcript_id=gi|184172390
LDNV01000005.1	BestRefSeq	exon	28566281	28566457	.	-	.	ID=id111;Parent=rna12;Dbxref=GeneID:3075,Genbank:NM_000186.3,HGNC:HGNC:4883,MIM:134370;Note=The RefSeq transcript has 3 substitutions compared to this genomic sequence;exception=annotated by transcript or proteomic data;gbkey=mRNA;gene=CFH;product=complement factor H%2C transcript variant 1;transcript_id=gi|184172390
LDNV01000005.1	BestRefSeq	exon	28564926	28565108	.	-	.	ID=id112;Parent=rna12;Dbxref=GeneID:3075,Genbank:NM_000186.3,HGNC:HGNC:4883,MIM:134370;Note=The RefSeq transcript has 3 substitutions compared to this genomic sequence;exception=annotated by transcript or proteomic data;gbkey=mRNA;gene=CFH;product=complement factor H%2C transcript variant 1;transcript_id=gi|184172390
LDNV01000005.1	BestRefSeq	exon	28564638	28564817	.	-	.	ID=id113;Parent=rna12;Dbxref=GeneID:3075,Genbank:NM_000186.3,HGNC:HGNC:4883,MIM:134370;Note=The RefSeq transcript has 3 substitutions compared to this genomic sequence;exception=annotated by transcript or proteomic data;gbkey=mRNA;gene=CFH;product=complement factor H%2C transcript variant 1;transcript_id=gi|184172390
LDNV01000005.1	BestRefSeq	exon	28563056	28563232	.	-	.	ID=id114;Parent=rna12;Dbxref=GeneID:3075,Genbank:NM_000186.3,HGNC:HGNC:4883,MIM:134370;Note=The RefSeq transcript has 3 substitutions compared to this genomic sequence;exception=annotated by transcript or proteomic data;gbkey=mRNA;gene=CFH;product=complement factor H%2C transcript variant 1;transcript_id=gi|184172390
LDNV01000005.1	BestRefSeq	exon	28554572	28554754	.	-	.	ID=id115;Parent=rna12;Dbxref=GeneID:3075,Genbank:NM_000186.3,HGNC:HGNC:4883,MIM:134370;Note=The RefSeq transcript has 3 substitutions compared to this genomic sequence;exception=annotated by transcript or proteomic data;gbkey=mRNA;gene=CFH;product=complement factor H%2C transcript variant 1;transcript_id=gi|184172390
LDNV01000005.1	BestRefSeq	exon	28553918	28554103	.	-	.	ID=id116;Parent=rna12;Dbxref=GeneID:3075,Genbank:NM_000186.3,HGNC:HGNC:4883,MIM:134370;Note=The RefSeq transcript has 3 substitutions compared to this genomic sequence;exception=annotated by transcript or proteomic data;gbkey=mRNA;gene=CFH;product=complement factor H%2C transcript variant 1;transcript_id=gi|184172390
LDNV01000005.1	BestRefSeq	exon	28550786	28550959	.	-	.	ID=id117;Parent=rna12;Dbxref=GeneID:3075,Genbank:NM_000186.3,HGNC:HGNC:4883,MIM:134370;Note=The RefSeq transcript has 3 substitutions compared to this genomic sequence;exception=annotated by transcript or proteomic data;gbkey=mRNA;gene=CFH;product=complement factor H%2C transcript variant 1;transcript_id=gi|184172390
LDNV01000005.1	BestRefSeq	exon	28549527	28549703	.	-	.	ID=id118;Parent=rna12;Dbxref=GeneID:3075,Genbank:NM_000186.3,HGNC:HGNC:4883,MIM:134370;Note=The RefSeq transcript has 3 substitutions compared to this genomic sequence;exception=annotated by transcript or proteomic data;gbkey=mRNA;gene=CFH;product=complement factor H%2C transcript variant 1;transcript_id=gi|184172390
LDNV01000005.1	BestRefSeq	exon	28547950	28548126	.	-	.	ID=id119;Parent=rna12;Dbxref=GeneID:3075,Genbank:NM_000186.3,HGNC:HGNC:4883,MIM:134370;Note=The RefSeq transcript has 3 substitutions compared to this genomic sequence;exception=annotated by transcript or proteomic data;gbkey=mRNA;gene=CFH;product=complement factor H%2C transcript variant 1;transcript_id=gi|184172390
LDNV01000005.1	BestRefSeq	exon	28545579	28545761	.	-	.	ID=id120;Parent=rna12;Dbxref=GeneID:3075,Genbank:NM_000186.3,HGNC:HGNC:4883,MIM:134370;Note=The RefSeq transcript has 3 substitutions compared to this genomic sequence;exception=annotated by transcript or proteomic data;gbkey=mRNA;gene=CFH;product=complement factor H%2C transcript variant 1;transcript_id=gi|184172390
LDNV01000005.1	BestRefSeq	exon	28544074	28544467	.	-	.	ID=id121;Parent=rna12;Dbxref=GeneID:3075,Genbank:NM_000186.3,HGNC:HGNC:4883,MIM:134370;Note=The RefSeq transcript has 3 substitutions compared to this genomic sequence;exception=annotated by transcript or proteomic data;gbkey=mRNA;gene=CFH;product=complement factor H%2C transcript variant 1;transcript_id=gi|184172390
LDNV01000005.1	BestRefSeq	gene	28544074	28548126	.	-	.	ID=gene13;Dbxref=GeneID:3078,HGNC:HGNC:4888,MIM:134371;Name=CFHR1;description=complement factor H-related 1;end_range=28548126,.;gbkey=Gene;gene=CFHR1;gene_synonym=CFHL,CFHL1,CFHL1P,CFHR1P,FHR1,H36-1,H36-2,HFL1,HFL2;partial=true
LDNV01000005.1	BestRefSeq	mRNA	28544074	28548126	.	-	.	ID=rna13;Parent=gene13;Dbxref=GeneID:3078,Genbank:NM_002113.2,HGNC:HGNC:4888,MIM:134371;Name=gi|118442838;Note=The RefSeq transcript has 13 substitutions%2C 1 non-frameshifting indel and aligns at 58%25 coverage compared to this genomic sequence;end_range=28548126,.;exception=annotated by transcript or proteomic data;gbkey=mRNA;gene=CFHR1;partial=true;product=complement factor H-related 1;transcr…
LDNV01000005.1	BestRefSeq	exon	28547950	28548126	.	-	.	ID=id122;Parent=rna13;Dbxref=GeneID:3078,Genbank:NM_002113.2,HGNC:HGNC:4888,MIM:134371;Note=The RefSeq transcript has 13 substitutions%2C 1 non-frameshifting indel and aligns at 58%25 coverage compared to this genomic sequence;end_range=28548126,.;exception=annotated by transcript or proteomic data;gbkey=mRNA;gene=CFHR1;partial=true;product=complement factor H-related 1;transcript_id=gi|118442838
LDNV01000005.1	BestRefSeq	exon	28545579	28545761	.	-	.	ID=id123;Parent=rna13;Dbxref=GeneID:3078,Genbank:NM_002113.2,HGNC:HGNC:4888,MIM:134371;Note=The RefSeq transcript has 13 substitutions%2C 1 non-frameshifting indel and aligns at 58%25 coverage compared to this genomic sequence;exception=annotated by transcript or proteomic data;gbkey=mRNA;gene=CFHR1;partial=true;product=complement factor H-related 1;transcript_id=gi|118442838
LDNV01000005.1	BestRefSeq	exon	28544074	28544467	.	-	.	ID=id124;Parent=rna13;Dbxref=GeneID:3078,Genbank:NM_002113.2,HGNC:HGNC:4888,MIM:134371;Note=The RefSeq transcript has 13 substitutions%2C 1 non-frameshifting indel and aligns at 58%25 coverage compared to this genomic sequence;exception=annotated by transcript or proteomic data;gbkey=mRNA;gene=CFHR1;partial=true;product=complement factor H-related 1;transcript_id=gi|118442838
LDNV01000005.1	BestRefSeq	CDS	28639479	28639536	.	-	0	ID=cds7;Parent=rna12;Dbxref=GeneID:3075,Genbank:NP_000177.2,HGNC:HGNC:4883,MIM:134370;Name=NP_000177.2;Note=isoform a precursor is encoded by transcript variant 1%3B The RefSeq protein has 1 substitution compared to this genomic sequence;exception=annotated by transcript or proteomic data;gbkey=CDS;gene=CFH;product=complement factor H isoform a precursor;protein_id=NP_000177.2
LDNV01000005.1	BestRefSeq	CDS	28618492	28618677	.	-	2	ID=cds7;Parent=rna12;Dbxref=GeneID:3075,Genbank:NP_000177.2,HGNC:HGNC:4883,MIM:134370;Name=NP_000177.2;Note=isoform a precursor is encoded by transcript variant 1%3B The RefSeq protein has 1 substitution compared to this genomic sequence;exception=annotated by transcript or proteomic data;gbkey=CDS;gene=CFH;product=complement factor H isoform a precursor;protein_id=NP_000177.2
LDNV01000005.1	BestRefSeq	CDS	28617693	28617798	.	-	2	ID=cds7;Parent=rna12;Dbxref=GeneID:3075,Genbank:NP_000177.2,HGNC:HGNC:4883,MIM:134370;Name=NP_000177.2;Note=isoform a precursor is encoded by transcript variant 1%3B The RefSeq protein has 1 substitution compared to this genomic sequence;exception=annotated by transcript or proteomic data;gbkey=CDS;gene=CFH;product=complement factor H isoform a precursor;protein_id=NP_000177.2
LDNV01000005.1	BestRefSeq	CDS	28615590	28615666	.	-	1	ID=cds7;Parent=rna12;Dbxref=GeneID:3075,Genbank:NP_000177.2,HGNC:HGNC:4883,MIM:134370;Name=NP_000177.2;Note=isoform a precursor is encoded by transcript variant 1%3B The RefSeq protein has 1 substitution compared to this genomic sequence;exception=annotated by transcript or proteomic data;gbkey=CDS;gene=CFH;product=complement factor H isoform a precursor;protein_id=NP_000177.2
LDNV01000005.1	BestRefSeq	CDS	28613988	28614179	.	-	2	ID=cds7;Parent=rna12;Dbxref=GeneID:3075,Genbank:NP_000177.2,HGNC:HGNC:4883,MIM:134370;Name=NP_000177.2;Note=isoform a precursor is encoded by transcript variant 1%3B The RefSeq protein has 1 substitution compared to this genomic sequence;exception=annotated by transcript or proteomic data;gbkey=CDS;gene=CFH;product=complement factor H isoform a precursor;protein_id=NP_000177.2
LDNV01000005.1	BestRefSeq	CDS	28611862	28612032	.	-	2	ID=cds7;Parent=rna12;Dbxref=GeneID:3075,Genbank:NP_000177.2,HGNC:HGNC:4883,MIM:134370;Name=NP_000177.2;Note=isoform a precursor is encoded by transcript variant 1%3B The RefSeq protein has 1 substitution compared to this genomic sequence;exception=annotated by transcript or proteomic data;gbkey=CDS;gene=CFH;product=complement factor H isoform a precursor;protein_id=NP_000177.2
LDNV01000005.1	BestRefSeq	CDS	28606416	28606589	.	-	2	ID=cds7;Parent=rna12;Dbxref=GeneID:3075,Genbank:NP_000177.2,HGNC:HGNC:4883,MIM:134370;Name=NP_000177.2;Note=isoform a precursor is encoded by transcript variant 1%3B The RefSeq protein has 1 substitution compared to this genomic sequence;exception=annotated by transcript or proteomic data;gbkey=CDS;gene=CFH;product=complement factor H isoform a precursor;protein_id=NP_000177.2
LDNV01000005.1	BestRefSeq	CDS	28602043	28602237	.	-	2	ID=cds7;Parent=rna12;Dbxref=GeneID:3075,Genbank:NP_000177.2,HGNC:HGNC:4883,MIM:134370;Name=NP_000177.2;Note=isoform a precursor is encoded by transcript variant 1%3B The RefSeq protein has 1 substitution compared to this genomic sequence;exception=annotated by transcript or proteomic data;gbkey=CDS;gene=CFH;product=complement factor H isoform a precursor;protein_id=NP_000177.2
LDNV01000005.1	BestRefSeq	CDS	28601418	28601594	.	-	2	ID=cds7;Parent=rna12;Dbxref=GeneID:3075,Genbank:NP_000177.2,HGNC:HGNC:4883,MIM:134370;Name=NP_000177.2;Note=isoform a precursor is encoded by transcript variant 1%3B The RefSeq protein has 1 substitution compared to this genomic sequence;exception=annotated by transcript or proteomic data;gbkey=CDS;gene=CFH;product=complement factor H isoform a precursor;protein_id=NP_000177.2
LDNV01000005.1	BestRefSeq	CDS	28577679	28577861	.	-	2	ID=cds7;Parent=rna12;Dbxref=GeneID:3075,Genbank:NP_000177.2,HGNC:HGNC:4883,MIM:134370;Name=NP_000177.2;Note=isoform a precursor is encoded by transcript variant 1%3B The RefSeq protein has 1 substitution compared to this genomic sequence;exception=annotated by transcript or proteomic data;gbkey=CDS;gene=CFH;product=complement factor H isoform a precursor;protein_id=NP_000177.2
LDNV01000005.1	BestRefSeq	CDS	28575811	28575987	.	-	2	ID=cds7;Parent=rna12;Dbxref=GeneID:3075,Genbank:NP_000177.2,HGNC:HGNC:4883,MIM:134370;Name=NP_000177.2;Note=isoform a precursor is encoded by transcript variant 1%3B The RefSeq protein has 1 substitution compared to this genomic sequence;exception=annotated by transcript or proteomic data;gbkey=CDS;gene=CFH;product=complement factor H isoform a precursor;protein_id=NP_000177.2
LDNV01000005.1	BestRefSeq	CDS	28566281	28566457	.	-	2	ID=cds7;Parent=rna12;Dbxref=GeneID:3075,Genbank:NP_000177.2,HGNC:HGNC:4883,MIM:134370;Name=NP_000177.2;Note=isoform a precursor is encoded by transcript variant 1%3B The RefSeq protein has 1 substitution compared to this genomic sequence;exception=annotated by transcript or proteomic data;gbkey=CDS;gene=CFH;product=complement factor H isoform a precursor;protein_id=NP_000177.2
LDNV01000005.1	BestRefSeq	CDS	28564926	28565108	.	-	2	ID=cds7;Parent=rna12;Dbxref=GeneID:3075,Genbank:NP_000177.2,HGNC:HGNC:4883,MIM:134370;Name=NP_000177.2;Note=isoform a precursor is encoded by transcript variant 1%3B The RefSeq protein has 1 substitution compared to this genomic sequence;exception=annotated by transcript or proteomic data;gbkey=CDS;gene=CFH;product=complement factor H isoform a precursor;protein_id=NP_000177.2
LDNV01000005.1	BestRefSeq	CDS	28564638	28564817	.	-	2	ID=cds7;Parent=rna12;Dbxref=GeneID:3075,Genbank:NP_000177.2,HGNC:HGNC:4883,MIM:134370;Name=NP_000177.2;Note=isoform a precursor is encoded by transcript variant 1%3B The RefSeq protein has 1 substitution compared to this genomic sequence;exception=annotated by transcript or proteomic data;gbkey=CDS;gene=CFH;product=complement factor H isoform a precursor;protein_id=NP_000177.2
LDNV01000005.1	BestRefSeq	CDS	28563056	28563232	.	-	2	ID=cds7;Parent=rna12;Dbxref=GeneID:3075,Genbank:NP_000177.2,HGNC:HGNC:4883,MIM:134370;Name=NP_000177.2;Note=isoform a precursor is encoded by transcript variant 1%3B The RefSeq protein has 1 substitution compared to this genomic sequence;exception=annotated by transcript or proteomic data;gbkey=CDS;gene=CFH;product=complement factor H isoform a precursor;protein_id=NP_000177.2
LDNV01000005.1	BestRefSeq	CDS	28554572	28554754	.	-	2	ID=cds7;Parent=rna12;Dbxref=GeneID:3075,Genbank:NP_000177.2,HGNC:HGNC:4883,MIM:134370;Name=NP_000177.2;Note=isoform a precursor is encoded by transcript variant 1%3B The RefSeq protein has 1 substitution compared to this genomic sequence;exception=annotated by transcript or proteomic data;gbkey=CDS;gene=CFH;product=complement factor H isoform a precursor;protein_id=NP_000177.2
LDNV01000005.1	BestRefSeq	CDS	28553918	28554103	.	-	2	ID=cds7;Parent=rna12;Dbxref=GeneID:3075,Genbank:NP_000177.2,HGNC:HGNC:4883,MIM:134370;Name=NP_000177.2;Note=isoform a precursor is encoded by transcript variant 1%3B The RefSeq protein has 1 substitution compared to this genomic sequence;exception=annotated by transcript or proteomic data;gbkey=CDS;gene=CFH;product=complement factor H isoform a precursor;protein_id=NP_000177.2
LDNV01000005.1	BestRefSeq	CDS	28550786	28550959	.	-	2	ID=cds7;Parent=rna12;Dbxref=GeneID:3075,Genbank:NP_000177.2,HGNC:HGNC:4883,MIM:134370;Name=NP_000177.2;Note=isoform a precursor is encoded by transcript variant 1%3B The RefSeq protein has 1 substitution compared to this genomic sequence;exception=annotated by transcript or proteomic data;gbkey=CDS;gene=CFH;product=complement factor H isoform a precursor;protein_id=NP_000177.2
LDNV01000005.1	BestRefSeq	CDS	28549527	28549703	.	-	2	ID=cds7;Parent=rna12;Dbxref=GeneID:3075,Genbank:NP_000177.2,HGNC:HGNC:4883,MIM:134370;Name=NP_000177.2;Note=isoform a precursor is encoded by transcript variant 1%3B The RefSeq protein has 1 substitution compared to this genomic sequence;exception=annotated by transcript or proteomic data;gbkey=CDS;gene=CFH;product=complement factor H isoform a precursor;protein_id=NP_000177.2
LDNV01000005.1	BestRefSeq	CDS	28547950	28548126	.	-	2	ID=cds7;Parent=rna12;Dbxref=GeneID:3075,Genbank:NP_000177.2,HGNC:HGNC:4883,MIM:134370;Name=NP_000177.2;Note=isoform a precursor is encoded by transcript variant 1%3B The RefSeq protein has 1 substitution compared to this genomic sequence;exception=annotated by transcript or proteomic data;gbkey=CDS;gene=CFH;product=complement factor H isoform a precursor;protein_id=NP_000177.2
LDNV01000005.1	BestRefSeq	CDS	28545579	28545761	.	-	2	ID=cds7;Parent=rna12;Dbxref=GeneID:3075,Genbank:NP_000177.2,HGNC:HGNC:4883,MIM:134370;Name=NP_000177.2;Note=isoform a precursor is encoded by transcript variant 1%3B The RefSeq protein has 1 substitution compared to this genomic sequence;exception=annotated by transcript or proteomic data;gbkey=CDS;gene=CFH;product=complement factor H isoform a precursor;protein_id=NP_000177.2
LDNV01000005.1	BestRefSeq	CDS	28544265	28544467	.	-	2	ID=cds7;Parent=rna12;Dbxref=GeneID:3075,Genbank:NP_000177.2,HGNC:HGNC:4883,MIM:134370;Name=NP_000177.2;Note=isoform a precursor is encoded by transcript variant 1%3B The RefSeq protein has 1 substitution compared to this genomic sequence;exception=annotated by transcript or proteomic data;gbkey=CDS;gene=CFH;product=complement factor H isoform a precursor;protein_id=NP_000177.2
LDNV01000005.1	BestRefSeq	CDS	28547950	28548126	.	-	2	ID=cds8;Parent=rna13;Dbxref=GeneID:3078,Genbank:NP_002104.2,HGNC:HGNC:4888,MIM:134371;Name=NP_002104.2;Note=The RefSeq protein has 5 substitutions and aligns at 56%25 coverage compared to this genomic sequence;end_range=28548126,.;exception=annotated by transcript or proteomic data;gbkey=CDS;gene=CFHR1;partial=true;product=complement factor H-related protein 1 precursor;protein_id=NP_002104.2
LDNV01000005.1	BestRefSeq	CDS	28545579	28545761	.	-	2	ID=cds8;Parent=rna13;Dbxref=GeneID:3078,Genbank:NP_002104.2,HGNC:HGNC:4888,MIM:134371;Name=NP_002104.2;Note=The RefSeq protein has 5 substitutions and aligns at 56%25 coverage compared to this genomic sequence;exception=annotated by transcript or proteomic data;gbkey=CDS;gene=CFHR1;partial=true;product=complement factor H-related protein 1 precursor;protein_id=NP_002104.2
LDNV01000005.1	BestRefSeq	CDS	28544265	28544467	.	-	2	ID=cds8;Parent=rna13;Dbxref=GeneID:3078,Genbank:NP_002104.2,HGNC:HGNC:4888,MIM:134371;Name=NP_002104.2;Note=The RefSeq protein has 5 substitutions and aligns at 56%25 coverage compared to this genomic sequence;exception=annotated by transcript or proteomic data;gbkey=CDS;gene=CFHR1;partial=true;product=complement factor H-related protein 1 precursor;protein_id=NP_002104.2
###
LDNV01000005.1	BestRefSeq	gene	18909320	19168056	.	-	.	ID=gene14;Dbxref=GeneID:23380,HGNC:HGNC:19751,MIM:606524;Name=SRGAP2;description=SLIT-ROBO Rho GTPase activating protein 2;gbkey=Gene;gene=SRGAP2;gene_synonym=ARHGAP34,FNBP2,SRGAP2A,SRGAP3
LDNV01000005.1	BestRefSeq	mRNA	18909320	19168056	.	-	.	ID=rna14;Parent=gene14;Dbxref=GeneID:23380,Genbank:NM_015326.4,HGNC:HGNC:19751,MIM:606524;Name=gi|665821320;Note=The RefSeq transcript has 6 substitutions%2C 2 non-frameshifting indels compared to this genomic sequence;exception=annotated by transcript or proteomic data;gbkey=mRNA;gene=SRGAP2;product=SLIT-ROBO Rho GTPase activating protein 2%2C transcript variant 1;transcript_id=gi|665821320
LDNV01000005.1	BestRefSeq	exon	19167448	19168056	.	-	.	ID=id125;Parent=rna14;Dbxref=GeneID:23380,Genbank:NM_015326.4,HGNC:HGNC:19751,MIM:606524;Note=The RefSeq transcript has 6 substitutions%2C 2 non-frameshifting indels compared to this genomic sequence;exception=annotated by transcript or proteomic data;gbkey=mRNA;gene=SRGAP2;product=SLIT-ROBO Rho GTPase activating protein 2%2C transcript variant 1;transcript_id=gi|665821320
LDNV01000005.1	BestRefSeq	exon	19069953	19070145	.	-	.	ID=id126;Parent=rna14;Dbxref=GeneID:23380,Genbank:NM_015326.4,HGNC:HGNC:19751,MIM:606524;Note=The RefSeq transcript has 6 substitutions%2C 2 non-frameshifting indels compared to this genomic sequence;exception=annotated by transcript or proteomic data;gbkey=mRNA;gene=SRGAP2;product=SLIT-ROBO Rho GTPase activating protein 2%2C transcript variant 1;transcript_id=gi|665821320
LDNV01000005.1	BestRefSeq	exon	19030423	19030585	.	-	.	ID=id127;Parent=rna14;Dbxref=GeneID:23380,Genbank:NM_015326.4,HGNC:HGNC:19751,MIM:606524;Note=The RefSeq transcript has 6 substitutions%2C 2 non-frameshifting indels compared to this genomic sequence;exception=annotated by transcript or proteomic data;gbkey=mRNA;gene=SRGAP2;product=SLIT-ROBO Rho GTPase activating protein 2%2C transcript variant 1;transcript_id=gi|665821320
LDNV01000005.1	BestRefSeq	exon	18989694	18989756	.	-	.	ID=id128;Parent=rna14;Dbxref=GeneID:23380,Genbank:NM_015326.4,HGNC:HGNC:19751,MIM:606524;Note=The RefSeq transcript has 6 substitutions%2C 2 non-frameshifting indels compared to this genomic sequence;exception=annotated by transcript or proteomic data;gbkey=mRNA;gene=SRGAP2;product=SLIT-ROBO Rho GTPase activating protein 2%2C transcript variant 1;transcript_id=gi|665821320
LDNV01000005.1	BestRefSeq	exon	18980852	18981067	.	-	.	ID=id129;Parent=rna14;Dbxref=GeneID:23380,Genbank:NM_015326.4,HGNC:HGNC:19751,MIM:606524;Note=The RefSeq transcript has 6 substitutions%2C 2 non-frameshifting indels compared to this genomic sequence;exception=annotated by transcript or proteomic data;gbkey=mRNA;gene=SRGAP2;product=SLIT-ROBO Rho GTPase activating protein 2%2C transcript variant 1;transcript_id=gi|665821320
LDNV01000005.1	BestRefSeq	exon	18980084	18980212	.	-	.	ID=id130;Parent=rna14;Dbxref=GeneID:23380,Genbank:NM_015326.4,HGNC:HGNC:19751,MIM:606524;Note=The RefSeq transcript has 6 substitutions%2C 2 non-frameshifting indels compared to this genomic sequence;exception=annotated by transcript or proteomic data;gbkey=mRNA;gene=SRGAP2;product=SLIT-ROBO Rho GTPase activating protein 2%2C transcript variant 1;transcript_id=gi|665821320
LDNV01000005.1	BestRefSeq	exon	18972109	18972333	.	-	.	ID=id131;Parent=rna14;Dbxref=GeneID:23380,Genbank:NM_015326.4,HGNC:HGNC:19751,MIM:606524;Note=The RefSeq transcript has 6 substitutions%2C 2 non-frameshifting indels compared to this genomic sequence;exception=annotated by transcript or proteomic data;gbkey=mRNA;gene=SRGAP2;product=SLIT-ROBO Rho GTPase activating protein 2%2C transcript variant 1;transcript_id=gi|665821320
LDNV01000005.1	BestRefSeq	exon	18968400	18968501	.	-	.	ID=id132;Parent=rna14;Dbxref=GeneID:23380,Genbank:NM_015326.4,HGNC:HGNC:19751,MIM:606524;Note=The RefSeq transcript has 6 substitutions%2C 2 non-frameshifting indels compared to this genomic sequence;exception=annotated by transcript or proteomic data;gbkey=mRNA;gene=SRGAP2;product=SLIT-ROBO Rho GTPase activating protein 2%2C transcript variant 1;transcript_id=gi|665821320
LDNV01000005.1	BestRefSeq	exon	18967176	18967373	.	-	.	ID=id133;Parent=rna14;Dbxref=GeneID:23380,Genbank:NM_015326.4,HGNC:HGNC:19751,MIM:606524;Note=The RefSeq transcript has 6 substitutions%2C 2 non-frameshifting indels compared to this genomic sequence;exception=annotated by transcript or proteomic data;gbkey=mRNA;gene=SRGAP2;product=SLIT-ROBO Rho GTPase activating protein 2%2C transcript variant 1;transcript_id=gi|665821320
LDNV01000005.1	BestRefSeq	exon	18957783	18957867	.	-	.	ID=id134;Parent=rna14;Dbxref=GeneID:23380,Genbank:NM_015326.4,HGNC:HGNC:19751,MIM:606524;Note=The RefSeq transcript has 6 substitutions%2C 2 non-frameshifting indels compared to this genomic sequence;exception=annotated by transcript or proteomic data;gbkey=mRNA;gene=SRGAP2;product=SLIT-ROBO Rho GTPase activating protein 2%2C transcript variant 1;transcript_id=gi|665821320
LDNV01000005.1	BestRefSeq	exon	18954353	18954380	.	-	.	ID=id135;Parent=rna14;Dbxref=GeneID:23380,Genbank:NM_015326.4,HGNC:HGNC:19751,MIM:606524;Note=The RefSeq transcript has 6 substitutions%2C 2 non-frameshifting indels compared to this genomic sequence;exception=annotated by transcript or proteomic data;gbkey=mRNA;gene=SRGAP2;product=SLIT-ROBO Rho GTPase activating protein 2%2C transcript variant 1;transcript_id=gi|665821320
LDNV01000005.1	BestRefSeq	exon	18952479	18952503	.	-	.	ID=id136;Parent=rna14;Dbxref=GeneID:23380,Genbank:NM_015326.4,HGNC:HGNC:19751,MIM:606524;Note=The RefSeq transcript has 6 substitutions%2C 2 non-frameshifting indels compared to this genomic sequence;exception=annotated by transcript or proteomic data;gbkey=mRNA;gene=SRGAP2;product=SLIT-ROBO Rho GTPase activating protein 2%2C transcript variant 1;transcript_id=gi|665821320
LDNV01000005.1	BestRefSeq	exon	18943534	18943594	.	-	.	ID=id137;Parent=rna14;Dbxref=GeneID:23380,Genbank:NM_015326.4,HGNC:HGNC:19751,MIM:606524;Note=The RefSeq transcript has 6 substitutions%2C 2 non-frameshifting indels compared to this genomic sequence;exception=annotated by transcript or proteomic data;gbkey=mRNA;gene=SRGAP2;product=SLIT-ROBO Rho GTPase activating protein 2%2C transcript variant 1;transcript_id=gi|665821320
LDNV01000005.1	BestRefSeq	exon	18936714	18936791	.	-	.	ID=id138;Parent=rna14;Dbxref=GeneID:23380,Genbank:NM_015326.4,HGNC:HGNC:19751,MIM:606524;Note=The RefSeq transcript has 6 substitutions%2C 2 non-frameshifting indels compared to this genomic sequence;exception=annotated by transcript or proteomic data;gbkey=mRNA;gene=SRGAP2;product=SLIT-ROBO Rho GTPase activating protein 2%2C transcript variant 1;transcript_id=gi|665821320
LDNV01000005.1	BestRefSeq	exon	18935658	18935792	.	-	.	ID=id139;Parent=rna14;Dbxref=GeneID:23380,Genbank:NM_015326.4,HGNC:HGNC:19751,MIM:606524;Note=The RefSeq transcript has 6 substitutions%2C 2 non-frameshifting indels compared to this genomic sequence;exception=annotated by transcript or proteomic data;gbkey=mRNA;gene=SRGAP2;product=SLIT-ROBO Rho GTPase activating protein 2%2C transcript variant 1;transcript_id=gi|665821320
LDNV01000005.1	BestRefSeq	exon	18933675	18933780	.	-	.	ID=id140;Parent=rna14;Dbxref=GeneID:23380,Genbank:NM_015326.4,HGNC:HGNC:19751,MIM:606524;Note=The RefSeq transcript has 6 substitutions%2C 2 non-frameshifting indels compared to this genomic sequence;exception=annotated by transcript or proteomic data;gbkey=mRNA;gene=SRGAP2;product=SLIT-ROBO Rho GTPase activating protein 2%2C transcript variant 1;transcript_id=gi|665821320
LDNV01000005.1	BestRefSeq	exon	18927457	18927681	.	-	.	ID=id141;Parent=rna14;Dbxref=GeneID:23380,Genbank:NM_015326.4,HGNC:HGNC:19751,MIM:606524;Note=The RefSeq transcript has 6 substitutions%2C 2 non-frameshifting indels compared to this genomic sequence;exception=annotated by transcript or proteomic data;gbkey=mRNA;gene=SRGAP2;product=SLIT-ROBO Rho GTPase activating protein 2%2C transcript variant 1;transcript_id=gi|665821320
LDNV01000005.1	BestRefSeq	exon	18923291	18923370	.	-	.	ID=id142;Parent=rna14;Dbxref=GeneID:23380,Genbank:NM_015326.4,HGNC:HGNC:19751,MIM:606524;Note=The RefSeq transcript has 6 substitutions%2C 2 non-frameshifting indels compared to this genomic sequence;exception=annotated by transcript or proteomic data;gbkey=mRNA;gene=SRGAP2;product=SLIT-ROBO Rho GTPase activating protein 2%2C transcript variant 1;transcript_id=gi|665821320
LDNV01000005.1	BestRefSeq	exon	18920375	18920555	.	-	.	ID=id143;Parent=rna14;Dbxref=GeneID:23380,Genbank:NM_015326.4,HGNC:HGNC:19751,MIM:606524;Note=The RefSeq transcript has 6 substitutions%2C 2 non-frameshifting indels compared to this genomic sequence;exception=annotated by transcript or proteomic data;gbkey=mRNA;gene=SRGAP2;product=SLIT-ROBO Rho GTPase activating protein 2%2C transcript variant 1;transcript_id=gi|665821320
LDNV01000005.1	BestRefSeq	exon	18918731	18918877	.	-	.	ID=id144;Parent=rna14;Dbxref=GeneID:23380,Genbank:NM_015326.4,HGNC:HGNC:19751,MIM:606524;Note=The RefSeq transcript has 6 substitutions%2C 2 non-frameshifting indels compared to this genomic sequence;exception=annotated by transcript or proteomic data;gbkey=mRNA;gene=SRGAP2;product=SLIT-ROBO Rho GTPase activating protein 2%2C transcript variant 1;transcript_id=gi|665821320
LDNV01000005.1	BestRefSeq	exon	18914808	18915132	.	-	.	ID=id145;Parent=rna14;Dbxref=GeneID:23380,Genbank:NM_015326.4,HGNC:HGNC:19751,MIM:606524;Note=The RefSeq transcript has 6 substitutions%2C 2 non-frameshifting indels compared to this genomic sequence;exception=annotated by transcript or proteomic data;gbkey=mRNA;gene=SRGAP2;product=SLIT-ROBO Rho GTPase activating protein 2%2C transcript variant 1;transcript_id=gi|665821320
LDNV01000005.1	BestRefSeq	exon	18909320	18912719	.	-	.	ID=id146;Parent=rna14;Dbxref=GeneID:23380,Genbank:NM_015326.4,HGNC:HGNC:19751,MIM:606524;Note=The RefSeq transcript has 6 substitutions%2C 2 non-frameshifting indels compared to this genomic sequence;exception=annotated by transcript or proteomic data;gbkey=mRNA;gene=SRGAP2;product=SLIT-ROBO Rho GTPase activating protein 2%2C transcript variant 1;transcript_id=gi|665821320
LDNV01000005.1	BestRefSeq	CDS	19167448	19167514	.	-	0	ID=cds9;Parent=rna14;Dbxref=GeneID:23380,Genbank:NP_056141.2,HGNC:HGNC:19751,MIM:606524;Name=NP_056141.2;Note=isoform a is encoded by transcript variant 1;gbkey=CDS;gene=SRGAP2;product=SLIT-ROBO Rho GTPase-activating protein 2 isoform a;protein_id=NP_056141.2
LDNV01000005.1	BestRefSeq	CDS	19069953	19070145	.	-	2	ID=cds9;Parent=rna14;Dbxref=GeneID:23380,Genbank:NP_056141.2,HGNC:HGNC:19751,MIM:606524;Name=NP_056141.2;Note=isoform a is encoded by transcript variant 1;gbkey=CDS;gene=SRGAP2;product=SLIT-ROBO Rho GTPase-activating protein 2 isoform a;protein_id=NP_056141.2
LDNV01000005.1	BestRefSeq	CDS	19030423	19030585	.	-	1	ID=cds9;Parent=rna14;Dbxref=GeneID:23380,Genbank:NP_056141.2,HGNC:HGNC:19751,MIM:606524;Name=NP_056141.2;Note=isoform a is encoded by transcript variant 1;gbkey=CDS;gene=SRGAP2;product=SLIT-ROBO Rho GTPase-activating protein 2 isoform a;protein_id=NP_056141.2
LDNV01000005.1	BestRefSeq	CDS	18989694	18989756	.	-	0	ID=cds9;Parent=rna14;Dbxref=GeneID:23380,Genbank:NP_056141.2,HGNC:HGNC:19751,MIM:606524;Name=NP_056141.2;Note=isoform a is encoded by transcript variant 1;gbkey=CDS;gene=SRGAP2;product=SLIT-ROBO Rho GTPase-activating protein 2 isoform a;protein_id=NP_056141.2
LDNV01000005.1	BestRefSeq	CDS	18980852	18981067	.	-	0	ID=cds9;Parent=rna14;Dbxref=GeneID:23380,Genbank:NP_056141.2,HGNC:HGNC:19751,MIM:606524;Name=NP_056141.2;Note=isoform a is encoded by transcript variant 1;gbkey=CDS;gene=SRGAP2;product=SLIT-ROBO Rho GTPase-activating protein 2 isoform a;protein_id=NP_056141.2
LDNV01000005.1	BestRefSeq	CDS	18980084	18980212	.	-	0	ID=cds9;Parent=rna14;Dbxref=GeneID:23380,Genbank:NP_056141.2,HGNC:HGNC:19751,MIM:606524;Name=NP_056141.2;Note=isoform a is encoded by transcript variant 1;gbkey=CDS;gene=SRGAP2;product=SLIT-ROBO Rho GTPase-activating protein 2 isoform a;protein_id=NP_056141.2
LDNV01000005.1	BestRefSeq	CDS	18972109	18972333	.	-	0	ID=cds9;Parent=rna14;Dbxref=GeneID:23380,Genbank:NP_056141.2,HGNC:HGNC:19751,MIM:606524;Name=NP_056141.2;Note=isoform a is encoded by transcript variant 1;gbkey=CDS;gene=SRGAP2;product=SLIT-ROBO Rho GTPase-activating protein 2 isoform a;protein_id=NP_056141.2
LDNV01000005.1	BestRefSeq	CDS	18968400	18968501	.	-	0	ID=cds9;Parent=rna14;Dbxref=GeneID:23380,Genbank:NP_056141.2,HGNC:HGNC:19751,MIM:606524;Name=NP_056141.2;Note=isoform a is encoded by transcript variant 1;gbkey=CDS;gene=SRGAP2;product=SLIT-ROBO Rho GTPase-activating protein 2 isoform a;protein_id=NP_056141.2
LDNV01000005.1	BestRefSeq	CDS	18967176	18967373	.	-	0	ID=cds9;Parent=rna14;Dbxref=GeneID:23380,Genbank:NP_056141.2,HGNC:HGNC:19751,MIM:606524;Name=NP_056141.2;Note=isoform a is encoded by transcript variant 1;gbkey=CDS;gene=SRGAP2;product=SLIT-ROBO Rho GTPase-activating protein 2 isoform a;protein_id=NP_056141.2
LDNV01000005.1	BestRefSeq	CDS	18957783	18957867	.	-	0	ID=cds9;Parent=rna14;Dbxref=GeneID:23380,Genbank:NP_056141.2,HGNC:HGNC:19751,MIM:606524;Name=NP_056141.2;Note=isoform a is encoded by transcript variant 1;gbkey=CDS;gene=SRGAP2;product=SLIT-ROBO Rho GTPase-activating protein 2 isoform a;protein_id=NP_056141.2
LDNV01000005.1	BestRefSeq	CDS	18954353	18954380	.	-	2	ID=cds9;Parent=rna14;Dbxref=GeneID:23380,Genbank:NP_056141.2,HGNC:HGNC:19751,MIM:606524;Name=NP_056141.2;Note=isoform a is encoded by transcript variant 1;gbkey=CDS;gene=SRGAP2;product=SLIT-ROBO Rho GTPase-activating protein 2 isoform a;protein_id=NP_056141.2
LDNV01000005.1	BestRefSeq	CDS	18952479	18952503	.	-	1	ID=cds9;Parent=rna14;Dbxref=GeneID:23380,Genbank:NP_056141.2,HGNC:HGNC:19751,MIM:606524;Name=NP_056141.2;Note=isoform a is encoded by transcript variant 1;gbkey=CDS;gene=SRGAP2;product=SLIT-ROBO Rho GTPase-activating protein 2 isoform a;protein_id=NP_056141.2
LDNV01000005.1	BestRefSeq	CDS	18943534	18943594	.	-	0	ID=cds9;Parent=rna14;Dbxref=GeneID:23380,Genbank:NP_056141.2,HGNC:HGNC:19751,MIM:606524;Name=NP_056141.2;Note=isoform a is encoded by transcript variant 1;gbkey=CDS;gene=SRGAP2;product=SLIT-ROBO Rho GTPase-activating protein 2 isoform a;protein_id=NP_056141.2
LDNV01000005.1	BestRefSeq	CDS	18936714	18936791	.	-	2	ID=cds9;Parent=rna14;Dbxref=GeneID:23380,Genbank:NP_056141.2,HGNC:HGNC:19751,MIM:606524;Name=NP_056141.2;Note=isoform a is encoded by transcript variant 1;gbkey=CDS;gene=SRGAP2;product=SLIT-ROBO Rho GTPase-activating protein 2 isoform a;protein_id=NP_056141.2
LDNV01000005.1	BestRefSeq	CDS	18935658	18935792	.	-	2	ID=cds9;Parent=rna14;Dbxref=GeneID:23380,Genbank:NP_056141.2,HGNC:HGNC:19751,MIM:606524;Name=NP_056141.2;Note=isoform a is encoded by transcript variant 1;gbkey=CDS;gene=SRGAP2;product=SLIT-ROBO Rho GTPase-activating protein 2 isoform a;protein_id=NP_056141.2
LDNV01000005.1	BestRefSeq	CDS	18933675	18933780	.	-	2	ID=cds9;Parent=rna14;Dbxref=GeneID:23380,Genbank:NP_056141.2,HGNC:HGNC:19751,MIM:606524;Name=NP_056141.2;Note=isoform a is encoded by transcript variant 1;gbkey=CDS;gene=SRGAP2;product=SLIT-ROBO Rho GTPase-activating protein 2 isoform a;protein_id=NP_056141.2
LDNV01000005.1	BestRefSeq	CDS	18927457	18927681	.	-	1	ID=cds9;Parent=rna14;Dbxref=GeneID:23380,Genbank:NP_056141.2,HGNC:HGNC:19751,MIM:606524;Name=NP_056141.2;Note=isoform a is encoded by transcript variant 1;gbkey=CDS;gene=SRGAP2;product=SLIT-ROBO Rho GTPase-activating protein 2 isoform a;protein_id=NP_056141.2
LDNV01000005.1	BestRefSeq	CDS	18923291	18923370	.	-	1	ID=cds9;Parent=rna14;Dbxref=GeneID:23380,Genbank:NP_056141.2,HGNC:HGNC:19751,MIM:606524;Name=NP_056141.2;Note=isoform a is encoded by transcript variant 1;gbkey=CDS;gene=SRGAP2;product=SLIT-ROBO Rho GTPase-activating protein 2 isoform a;protein_id=NP_056141.2
LDNV01000005.1	BestRefSeq	CDS	18920375	18920555	.	-	2	ID=cds9;Parent=rna14;Dbxref=GeneID:23380,Genbank:NP_056141.2,HGNC:HGNC:19751,MIM:606524;Name=NP_056141.2;Note=isoform a is encoded by transcript variant 1;gbkey=CDS;gene=SRGAP2;product=SLIT-ROBO Rho GTPase-activating protein 2 isoform a;protein_id=NP_056141.2
LDNV01000005.1	BestRefSeq	CDS	18918731	18918877	.	-	1	ID=cds9;Parent=rna14;Dbxref=GeneID:23380,Genbank:NP_056141.2,HGNC:HGNC:19751,MIM:606524;Name=NP_056141.2;Note=isoform a is encoded by transcript variant 1;gbkey=CDS;gene=SRGAP2;product=SLIT-ROBO Rho GTPase-activating protein 2 isoform a;protein_id=NP_056141.2
LDNV01000005.1	BestRefSeq	CDS	18914808	18915132	.	-	1	ID=cds9;Parent=rna14;Dbxref=GeneID:23380,Genbank:NP_056141.2,HGNC:HGNC:19751,MIM:606524;Name=NP_056141.2;Note=isoform a is encoded by transcript variant 1;gbkey=CDS;gene=SRGAP2;product=SLIT-ROBO Rho GTPase-activating protein 2 isoform a;protein_id=NP_056141.2
LDNV01000005.1	BestRefSeq	CDS	18912336	18912719	.	-	0	ID=cds9;Parent=rna14;Dbxref=GeneID:23380,Genbank:NP_056141.2,HGNC:HGNC:19751,MIM:606524;Name=NP_056141.2;Note=isoform a is encoded by transcript variant 1;gbkey=CDS;gene=SRGAP2;product=SLIT-ROBO Rho GTPase-activating protein 2 isoform a;protein_id=NP_056141.2
LDNV01000005.1	BestRefSeq	gene	18965808	19169898	.	-	.	ID=gene15;Dbxref=GeneID:653464,HGNC:HGNC:30584,MIM:614704;Name=SRGAP2C;description=SLIT-ROBO Rho GTPase activating protein 2C;gbkey=Gene;gene=SRGAP2C;gene_synonym=SRGAP2P1
LDNV01000005.1	BestRefSeq	mRNA	18965808	19169898	.	-	.	ID=rna15;Parent=gene15;Dbxref=GeneID:653464,Genbank:NM_001271872.1,HGNC:HGNC:30584,MIM:614704;Name=gi|428229677;Note=The RefSeq transcript has 10 substitutions%2C 1 non-frameshifting indel compared to this genomic sequence;exception=annotated by transcript or proteomic data;gbkey=mRNA;gene=SRGAP2C;product=SLIT-ROBO Rho GTPase activating protein 2C;transcript_id=gi|428229677
LDNV01000005.1	BestRefSeq	exon	19169836	19169898	.	-	.	ID=id147;Parent=rna15;Dbxref=GeneID:653464,Genbank:NM_001271872.1,HGNC:HGNC:30584,MIM:614704;Note=The RefSeq transcript has 10 substitutions%2C 1 non-frameshifting indel compared to this genomic sequence;exception=annotated by transcript or proteomic data;gbkey=mRNA;gene=SRGAP2C;product=SLIT-ROBO Rho GTPase activating protein 2C;transcript_id=gi|428229677
LDNV01000005.1	BestRefSeq	exon	19167448	19168056	.	-	.	ID=id148;Parent=rna15;Dbxref=GeneID:653464,Genbank:NM_001271872.1,HGNC:HGNC:30584,MIM:614704;Note=The RefSeq transcript has 10 substitutions%2C 1 non-frameshifting indel compared to this genomic sequence;exception=annotated by transcript or proteomic data;gbkey=mRNA;gene=SRGAP2C;product=SLIT-ROBO Rho GTPase activating protein 2C;transcript_id=gi|428229677
LDNV01000005.1	BestRefSeq	exon	19069953	19070145	.	-	.	ID=id149;Parent=rna15;Dbxref=GeneID:653464,Genbank:NM_001271872.1,HGNC:HGNC:30584,MIM:614704;Note=The RefSeq transcript has 10 substitutions%2C 1 non-frameshifting indel compared to this genomic sequence;exception=annotated by transcript or proteomic data;gbkey=mRNA;gene=SRGAP2C;product=SLIT-ROBO Rho GTPase activating protein 2C;transcript_id=gi|428229677
LDNV01000005.1	BestRefSeq	exon	19030423	19030585	.	-	.	ID=id150;Parent=rna15;Dbxref=GeneID:653464,Genbank:NM_001271872.1,HGNC:HGNC:30584,MIM:614704;Note=The RefSeq transcript has 10 substitutions%2C 1 non-frameshifting indel compared to this genomic sequence;exception=annotated by transcript or proteomic data;gbkey=mRNA;gene=SRGAP2C;product=SLIT-ROBO Rho GTPase activating protein 2C;transcript_id=gi|428229677
LDNV01000005.1	BestRefSeq	exon	18989694	18989756	.	-	.	ID=id151;Parent=rna15;Dbxref=GeneID:653464,Genbank:NM_001271872.1,HGNC:HGNC:30584,MIM:614704;Note=The RefSeq transcript has 10 substitutions%2C 1 non-frameshifting indel compared to this genomic sequence;exception=annotated by transcript or proteomic data;gbkey=mRNA;gene=SRGAP2C;product=SLIT-ROBO Rho GTPase activating protein 2C;transcript_id=gi|428229677
LDNV01000005.1	BestRefSeq	exon	18980852	18981067	.	-	.	ID=id152;Parent=rna15;Dbxref=GeneID:653464,Genbank:NM_001271872.1,HGNC:HGNC:30584,MIM:614704;Note=The RefSeq transcript has 10 substitutions%2C 1 non-frameshifting indel compared to this genomic sequence;exception=annotated by transcript or proteomic data;gbkey=mRNA;gene=SRGAP2C;product=SLIT-ROBO Rho GTPase activating protein 2C;transcript_id=gi|428229677
LDNV01000005.1	BestRefSeq	exon	18980084	18980212	.	-	.	ID=id153;Parent=rna15;Dbxref=GeneID:653464,Genbank:NM_001271872.1,HGNC:HGNC:30584,MIM:614704;Note=The RefSeq transcript has 10 substitutions%2C 1 non-frameshifting indel compared to this genomic sequence;exception=annotated by transcript or proteomic data;gbkey=mRNA;gene=SRGAP2C;product=SLIT-ROBO Rho GTPase activating protein 2C;transcript_id=gi|428229677
LDNV01000005.1	BestRefSeq	exon	18972109	18972330	.	-	.	ID=id154;Parent=rna15;Dbxref=GeneID:653464,Genbank:NM_001271872.1,HGNC:HGNC:30584,MIM:614704;Note=The RefSeq transcript has 10 substitutions%2C 1 non-frameshifting indel compared to this genomic sequence;exception=annotated by transcript or proteomic data;gbkey=mRNA;gene=SRGAP2C;product=SLIT-ROBO Rho GTPase activating protein 2C;transcript_id=gi|428229677
LDNV01000005.1	BestRefSeq	exon	18968400	18968501	.	-	.	ID=id155;Parent=rna15;Dbxref=GeneID:653464,Genbank:NM_001271872.1,HGNC:HGNC:30584,MIM:614704;Note=The RefSeq transcript has 10 substitutions%2C 1 non-frameshifting indel compared to this genomic sequence;exception=annotated by transcript or proteomic data;gbkey=mRNA;gene=SRGAP2C;product=SLIT-ROBO Rho GTPase activating protein 2C;transcript_id=gi|428229677
LDNV01000005.1	BestRefSeq	exon	18965808	18967373	.	-	.	ID=id156;Parent=rna15;Dbxref=GeneID:653464,Genbank:NM_001271872.1,HGNC:HGNC:30584,MIM:614704;Note=The RefSeq transcript has 10 substitutions%2C 1 non-frameshifting indel compared to this genomic sequence;exception=annotated by transcript or proteomic data;gbkey=mRNA;gene=SRGAP2C;product=SLIT-ROBO Rho GTPase activating protein 2C;transcript_id=gi|428229677
LDNV01000005.1	BestRefSeq	CDS	19167448	19167514	.	-	0	ID=cds10;Parent=rna15;Dbxref=GeneID:653464,Genbank:NP_001258801.1,HGNC:HGNC:30584,MIM:614704;Name=NP_001258801.1;Note=The RefSeq protein has 5 substitutions compared to this genomic sequence;exception=annotated by transcript or proteomic data;gbkey=CDS;gene=SRGAP2C;product=SLIT-ROBO Rho GTPase-activating protein 2C;protein_id=NP_001258801.1
LDNV01000005.1	BestRefSeq	CDS	19069953	19070145	.	-	2	ID=cds10;Parent=rna15;Dbxref=GeneID:653464,Genbank:NP_001258801.1,HGNC:HGNC:30584,MIM:614704;Name=NP_001258801.1;Note=The RefSeq protein has 5 substitutions compared to this genomic sequence;exception=annotated by transcript or proteomic data;gbkey=CDS;gene=SRGAP2C;product=SLIT-ROBO Rho GTPase-activating protein 2C;protein_id=NP_001258801.1
LDNV01000005.1	BestRefSeq	CDS	19030423	19030585	.	-	1	ID=cds10;Parent=rna15;Dbxref=GeneID:653464,Genbank:NP_001258801.1,HGNC:HGNC:30584,MIM:614704;Name=NP_001258801.1;Note=The RefSeq protein has 5 substitutions compared to this genomic sequence;exception=annotated by transcript or proteomic data;gbkey=CDS;gene=SRGAP2C;product=SLIT-ROBO Rho GTPase-activating protein 2C;protein_id=NP_001258801.1
LDNV01000005.1	BestRefSeq	CDS	18989694	18989756	.	-	0	ID=cds10;Parent=rna15;Dbxref=GeneID:653464,Genbank:NP_001258801.1,HGNC:HGNC:30584,MIM:614704;Name=NP_001258801.1;Note=The RefSeq protein has 5 substitutions compared to this genomic sequence;exception=annotated by transcript or proteomic data;gbkey=CDS;gene=SRGAP2C;product=SLIT-ROBO Rho GTPase-activating protein 2C;protein_id=NP_001258801.1
LDNV01000005.1	BestRefSeq	CDS	18980852	18981067	.	-	0	ID=cds10;Parent=rna15;Dbxref=GeneID:653464,Genbank:NP_001258801.1,HGNC:HGNC:30584,MIM:614704;Name=NP_001258801.1;Note=The RefSeq protein has 5 substitutions compared to this genomic sequence;exception=annotated by transcript or proteomic data;gbkey=CDS;gene=SRGAP2C;product=SLIT-ROBO Rho GTPase-activating protein 2C;protein_id=NP_001258801.1
LDNV01000005.1	BestRefSeq	CDS	18980084	18980212	.	-	0	ID=cds10;Parent=rna15;Dbxref=GeneID:653464,Genbank:NP_001258801.1,HGNC:HGNC:30584,MIM:614704;Name=NP_001258801.1;Note=The RefSeq protein has 5 substitutions compared to this genomic sequence;exception=annotated by transcript or proteomic data;gbkey=CDS;gene=SRGAP2C;product=SLIT-ROBO Rho GTPase-activating protein 2C;protein_id=NP_001258801.1
LDNV01000005.1	BestRefSeq	CDS	18972109	18972330	.	-	0	ID=cds10;Parent=rna15;Dbxref=GeneID:653464,Genbank:NP_001258801.1,HGNC:HGNC:30584,MIM:614704;Name=NP_001258801.1;Note=The RefSeq protein has 5 substitutions compared to this genomic sequence;exception=annotated by transcript or proteomic data;gbkey=CDS;gene=SRGAP2C;product=SLIT-ROBO Rho GTPase-activating protein 2C;protein_id=NP_001258801.1
LDNV01000005.1	BestRefSeq	CDS	18968400	18968501	.	-	0	ID=cds10;Parent=rna15;Dbxref=GeneID:653464,Genbank:NP_001258801.1,HGNC:HGNC:30584,MIM:614704;Name=NP_001258801.1;Note=The RefSeq protein has 5 substitutions compared to this genomic sequence;exception=annotated by transcript or proteomic data;gbkey=CDS;gene=SRGAP2C;product=SLIT-ROBO Rho GTPase-activating protein 2C;protein_id=NP_001258801.1
LDNV01000005.1	BestRefSeq	CDS	18967152	18967373	.	-	0	ID=cds10;Parent=rna15;Dbxref=GeneID:653464,Genbank:NP_001258801.1,HGNC:HGNC:30584,MIM:614704;Name=NP_001258801.1;Note=The RefSeq protein has 5 substitutions compared to this genomic sequence;exception=annotated by transcript or proteomic data;gbkey=CDS;gene=SRGAP2C;product=SLIT-ROBO Rho GTPase-activating protein 2C;protein_id=NP_001258801.1
###
LDNV01000005.1	BestRefSeq	gene	22350994	22367675	.	-	.	ID=gene16;Dbxref=GeneID:92703,HGNC:HGNC:20173;Name=TMEM183A;description=transmembrane protein 183A;gbkey=Gene;gene=TMEM183A;gene_synonym=C1orf37
LDNV01000005.1	BestRefSeq	mRNA	22350994	22367675	.	-	.	ID=rna16;Parent=gene16;Dbxref=GeneID:92703,Genbank:NM_138391.4,HGNC:HGNC:20173;Name=gi|115529436;gbkey=mRNA;gene=TMEM183A;product=transmembrane protein 183A;transcript_id=gi|115529436
LDNV01000005.1	BestRefSeq	exon	22367507	22367675	.	-	.	ID=id157;Parent=rna16;Dbxref=GeneID:92703,Genbank:NM_138391.4,HGNC:HGNC:20173;gbkey=mRNA;gene=TMEM183A;product=transmembrane protein 183A;transcript_id=gi|115529436
LDNV01000005.1	BestRefSeq	exon	22367218	22367307	.	-	.	ID=id158;Parent=rna16;Dbxref=GeneID:92703,Genbank:NM_138391.4,HGNC:HGNC:20173;gbkey=mRNA;gene=TMEM183A;product=transmembrane protein 183A;transcript_id=gi|115529436
LDNV01000005.1	BestRefSeq	exon	22366272	22366439	.	-	.	ID=id159;Parent=rna16;Dbxref=GeneID:92703,Genbank:NM_138391.4,HGNC:HGNC:20173;gbkey=mRNA;gene=TMEM183A;product=transmembrane protein 183A;transcript_id=gi|115529436
LDNV01000005.1	BestRefSeq	exon	22360017	22360176	.	-	.	ID=id160;Parent=rna16;Dbxref=GeneID:92703,Genbank:NM_138391.4,HGNC:HGNC:20173;gbkey=mRNA;gene=TMEM183A;product=transmembrane protein 183A;transcript_id=gi|115529436
LDNV01000005.1	BestRefSeq	exon	22358925	22359105	.	-	.	ID=id161;Parent=rna16;Dbxref=GeneID:92703,Genbank:NM_138391.4,HGNC:HGNC:20173;gbkey=mRNA;gene=TMEM183A;product=transmembrane protein 183A;transcript_id=gi|115529436
LDNV01000005.1	BestRefSeq	exon	22356504	22356584	.	-	.	ID=id162;Parent=rna16;Dbxref=GeneID:92703,Genbank:NM_138391.4,HGNC:HGNC:20173;gbkey=mRNA;gene=TMEM183A;product=transmembrane protein 183A;transcript_id=gi|115529436
LDNV01000005.1	BestRefSeq	exon	22354117	22354272	.	-	.	ID=id163;Parent=rna16;Dbxref=GeneID:92703,Genbank:NM_138391.4,HGNC:HGNC:20173;gbkey=mRNA;gene=TMEM183A;product=transmembrane protein 183A;transcript_id=gi|115529436
LDNV01000005.1	BestRefSeq	exon	22350994	22352208	.	-	.	ID=id164;Parent=rna16;Dbxref=GeneID:92703,Genbank:NM_138391.4,HGNC:HGNC:20173;gbkey=mRNA;gene=TMEM183A;product=transmembrane protein 183A;transcript_id=gi|115529436
LDNV01000005.1	BestRefSeq	gene	22351523	22367673	.	-	.	ID=gene17;Dbxref=GeneID:653659,HGNC:HGNC:33205,MIM:611365;Name=TMEM183B;description=transmembrane protein 183B;gbkey=Gene;gene=TMEM183B;gene_synonym=C1orf37-DUP
LDNV01000005.1	BestRefSeq	mRNA	22351523	22367673	.	-	.	ID=rna17;Parent=gene17;Dbxref=GeneID:653659,Genbank:NM_001079809.1,HGNC:HGNC:33205,MIM:611365;Name=gi|119369511;Note=The RefSeq transcript has 9 substitutions compared to this genomic sequence;exception=annotated by transcript or proteomic data;gbkey=mRNA;gene=TMEM183B;product=transmembrane protein 183B;transcript_id=gi|119369511
LDNV01000005.1	BestRefSeq	exon	22367507	22367673	.	-	.	ID=id165;Parent=rna17;Dbxref=GeneID:653659,Genbank:NM_001079809.1,HGNC:HGNC:33205,MIM:611365;Note=The RefSeq transcript has 9 substitutions compared to this genomic sequence;exception=annotated by transcript or proteomic data;gbkey=mRNA;gene=TMEM183B;product=transmembrane protein 183B;transcript_id=gi|119369511
LDNV01000005.1	BestRefSeq	exon	22367218	22367307	.	-	.	ID=id166;Parent=rna17;Dbxref=GeneID:653659,Genbank:NM_001079809.1,HGNC:HGNC:33205,MIM:611365;Note=The RefSeq transcript has 9 substitutions compared to this genomic sequence;exception=annotated by transcript or proteomic data;gbkey=mRNA;gene=TMEM183B;product=transmembrane protein 183B;transcript_id=gi|119369511
LDNV01000005.1	BestRefSeq	exon	22366272	22366439	.	-	.	ID=id167;Parent=rna17;Dbxref=GeneID:653659,Genbank:NM_001079809.1,HGNC:HGNC:33205,MIM:611365;Note=The RefSeq transcript has 9 substitutions compared to this genomic sequence;exception=annotated by transcript or proteomic data;gbkey=mRNA;gene=TMEM183B;product=transmembrane protein 183B;transcript_id=gi|119369511
LDNV01000005.1	BestRefSeq	exon	22360017	22360176	.	-	.	ID=id168;Parent=rna17;Dbxref=GeneID:653659,Genbank:NM_001079809.1,HGNC:HGNC:33205,MIM:611365;Note=The RefSeq transcript has 9 substitutions compared to this genomic sequence;exception=annotated by transcript or proteomic data;gbkey=mRNA;gene=TMEM183B;product=transmembrane protein 183B;transcript_id=gi|119369511
LDNV01000005.1	BestRefSeq	exon	22358925	22359105	.	-	.	ID=id169;Parent=rna17;Dbxref=GeneID:653659,Genbank:NM_001079809.1,HGNC:HGNC:33205,MIM:611365;Note=The RefSeq transcript has 9 substitutions compared to this genomic sequence;exception=annotated by transcript or proteomic data;gbkey=mRNA;gene=TMEM183B;product=transmembrane protein 183B;transcript_id=gi|119369511
LDNV01000005.1	BestRefSeq	exon	22356504	22356584	.	-	.	ID=id170;Parent=rna17;Dbxref=GeneID:653659,Genbank:NM_001079809.1,HGNC:HGNC:33205,MIM:611365;Note=The RefSeq transcript has 9 substitutions compared to this genomic sequence;exception=annotated by transcript or proteomic data;gbkey=mRNA;gene=TMEM183B;product=transmembrane protein 183B;transcript_id=gi|119369511
LDNV01000005.1	BestRefSeq	exon	22354117	22354272	.	-	.	ID=id171;Parent=rna17;Dbxref=GeneID:653659,Genbank:NM_001079809.1,HGNC:HGNC:33205,MIM:611365;Note=The RefSeq transcript has 9 substitutions compared to this genomic sequence;exception=annotated by transcript or proteomic data;gbkey=mRNA;gene=TMEM183B;product=transmembrane protein 183B;transcript_id=gi|119369511
LDNV01000005.1	BestRefSeq	exon	22351523	22352208	.	-	.	ID=id172;Parent=rna17;Dbxref=GeneID:653659,Genbank:NM_001079809.1,HGNC:HGNC:33205,MIM:611365;Note=The RefSeq transcript has 9 substitutions compared to this genomic sequence;exception=annotated by transcript or proteomic data;gbkey=mRNA;gene=TMEM183B;product=transmembrane protein 183B;transcript_id=gi|119369511
LDNV01000005.1	BestRefSeq	CDS	22367507	22367615	.	-	0	ID=cds11;Parent=rna16;Dbxref=GeneID:92703,Genbank:NP_612400.3,HGNC:HGNC:20173;Name=NP_612400.3;gbkey=CDS;gene=TMEM183A;product=transmembrane protein 183A;protein_id=NP_612400.3
LDNV01000005.1	BestRefSeq	CDS	22367218	22367307	.	-	2	ID=cds11;Parent=rna16;Dbxref=GeneID:92703,Genbank:NP_612400.3,HGNC:HGNC:20173;Name=NP_612400.3;gbkey=CDS;gene=TMEM183A;product=transmembrane protein 183A;protein_id=NP_612400.3
LDNV01000005.1	BestRefSeq	CDS	22366272	22366439	.	-	2	ID=cds11;Parent=rna16;Dbxref=GeneID:92703,Genbank:NP_612400.3,HGNC:HGNC:20173;Name=NP_612400.3;gbkey=CDS;gene=TMEM183A;product=transmembrane protein 183A;protein_id=NP_612400.3
LDNV01000005.1	BestRefSeq	CDS	22360017	22360176	.	-	2	ID=cds11;Parent=rna16;Dbxref=GeneID:92703,Genbank:NP_612400.3,HGNC:HGNC:20173;Name=NP_612400.3;gbkey=CDS;gene=TMEM183A;product=transmembrane protein 183A;protein_id=NP_612400.3
LDNV01000005.1	BestRefSeq	CDS	22358925	22359105	.	-	1	ID=cds11;Parent=rna16;Dbxref=GeneID:92703,Genbank:NP_612400.3,HGNC:HGNC:20173;Name=NP_612400.3;gbkey=CDS;gene=TMEM183A;product=transmembrane protein 183A;protein_id=NP_612400.3
LDNV01000005.1	BestRefSeq	CDS	22356504	22356584	.	-	0	ID=cds11;Parent=rna16;Dbxref=GeneID:92703,Genbank:NP_612400.3,HGNC:HGNC:20173;Name=NP_612400.3;gbkey=CDS;gene=TMEM183A;product=transmembrane protein 183A;protein_id=NP_612400.3
LDNV01000005.1	BestRefSeq	CDS	22354117	22354272	.	-	0	ID=cds11;Parent=rna16;Dbxref=GeneID:92703,Genbank:NP_612400.3,HGNC:HGNC:20173;Name=NP_612400.3;gbkey=CDS;gene=TMEM183A;product=transmembrane protein 183A;protein_id=NP_612400.3
LDNV01000005.1	BestRefSeq	CDS	22352023	22352208	.	-	0	ID=cds11;Parent=rna16;Dbxref=GeneID:92703,Genbank:NP_612400.3,HGNC:HGNC:20173;Name=NP_612400.3;gbkey=CDS;gene=TMEM183A;product=transmembrane protein 183A;protein_id=NP_612400.3
LDNV01000005.1	BestRefSeq	CDS	22367507	22367615	.	-	0	ID=cds12;Parent=rna17;Dbxref=GeneID:653659,Genbank:NP_001073277.1,HGNC:HGNC:33205,MIM:611365;Name=NP_001073277.1;Note=The RefSeq protein has 6 substitutions compared to this genomic sequence;exception=annotated by transcript or proteomic data;gbkey=CDS;gene=TMEM183B;product=transmembrane protein 183B;protein_id=NP_001073277.1
LDNV01000005.1	BestRefSeq	CDS	22367218	22367307	.	-	2	ID=cds12;Parent=rna17;Dbxref=GeneID:653659,Genbank:NP_001073277.1,HGNC:HGNC:33205,MIM:611365;Name=NP_001073277.1;Note=The RefSeq protein has 6 substitutions compared to this genomic sequence;exception=annotated by transcript or proteomic data;gbkey=CDS;gene=TMEM183B;product=transmembrane protein 183B;protein_id=NP_001073277.1
LDNV01000005.1	BestRefSeq	CDS	22366272	22366439	.	-	2	ID=cds12;Parent=rna17;Dbxref=GeneID:653659,Genbank:NP_001073277.1,HGNC:HGNC:33205,MIM:611365;Name=NP_001073277.1;Note=The RefSeq protein has 6 substitutions compared to this genomic sequence;exception=annotated by transcript or proteomic data;gbkey=CDS;gene=TMEM183B;product=transmembrane protein 183B;protein_id=NP_001073277.1
LDNV01000005.1	BestRefSeq	CDS	22360017	22360176	.	-	2	ID=cds12;Parent=rna17;Dbxref=GeneID:653659,Genbank:NP_001073277.1,HGNC:HGNC:33205,MIM:611365;Name=NP_001073277.1;Note=The RefSeq protein has 6 substitutions compared to this genomic sequence;exception=annotated by transcript or proteomic data;gbkey=CDS;gene=TMEM183B;product=transmembrane protein 183B;protein_id=NP_001073277.1
LDNV01000005.1	BestRefSeq	CDS	22358925	22359105	.	-	1	ID=cds12;Parent=rna17;Dbxref=GeneID:653659,Genbank:NP_001073277.1,HGNC:HGNC:33205,MIM:611365;Name=NP_001073277.1;Note=The RefSeq protein has 6 substitutions compared to this genomic sequence;exception=annotated by transcript or proteomic data;gbkey=CDS;gene=TMEM183B;product=transmembrane protein 183B;protein_id=NP_001073277.1
LDNV01000005.1	BestRefSeq	CDS	22356504	22356584	.	-	0	ID=cds12;Parent=rna17;Dbxref=GeneID:653659,Genbank:NP_001073277.1,HGNC:HGNC:33205,MIM:611365;Name=NP_001073277.1;Note=The RefSeq protein has 6 substitutions compared to this genomic sequence;exception=annotated by transcript or proteomic data;gbkey=CDS;gene=TMEM183B;product=transmembrane protein 183B;protein_id=NP_001073277.1
LDNV01000005.1	BestRefSeq	CDS	22354117	22354272	.	-	0	ID=cds12;Parent=rna17;Dbxref=GeneID:653659,Genbank:NP_001073277.1,HGNC:HGNC:33205,MIM:611365;Name=NP_001073277.1;Note=The RefSeq protein has 6 substitutions compared to this genomic sequence;exception=annotated by transcript or proteomic data;gbkey=CDS;gene=TMEM183B;product=transmembrane protein 183B;protein_id=NP_001073277.1
LDNV01000005.1	BestRefSeq	CDS	22352023	22352208	.	-	0	ID=cds12;Parent=rna17;Dbxref=GeneID:653659,Genbank:NP_001073277.1,HGNC:HGNC:33205,MIM:611365;Name=NP_001073277.1;Note=The RefSeq protein has 6 substitutions compared to this genomic sequence;exception=annotated by transcript or proteomic data;gbkey=CDS;gene=TMEM183B;product=transmembrane protein 183B;protein_id=NP_001073277.1
###
LDNV01000005.1	BestRefSeq	gene	19170596	19187237	.	+	.	ID=gene18;Dbxref=GeneID:554282,HGNC:HGNC:30602;Name=FAM72C;description=family with sequence similarity 72 member C;gbkey=Gene;gene=FAM72C
LDNV01000005.1	BestRefSeq	mRNA	19170596	19187237	.	+	.	ID=rna18;Parent=gene18;Dbxref=GeneID:554282,Genbank:NM_001287385.1,HGNC:HGNC:30602;Name=gi|565324167;Note=The RefSeq transcript has 4 substitutions%2C 1 non-frameshifting indel compared to this genomic sequence;exception=annotated by transcript or proteomic data;gbkey=mRNA;gene=FAM72C;product=family with sequence similarity 72 member C;transcript_id=gi|565324167
LDNV01000005.1	BestRefSeq	exon	19170596	19171612	.	+	.	ID=id173;Parent=rna18;Dbxref=GeneID:554282,Genbank:NM_001287385.1,HGNC:HGNC:30602;Note=The RefSeq transcript has 4 substitutions%2C 1 non-frameshifting indel compared to this genomic sequence;exception=annotated by transcript or proteomic data;gbkey=mRNA;gene=FAM72C;product=family with sequence similarity 72 member C;transcript_id=gi|565324167
LDNV01000005.1	BestRefSeq	exon	19173602	19173679	.	+	.	ID=id174;Parent=rna18;Dbxref=GeneID:554282,Genbank:NM_001287385.1,HGNC:HGNC:30602;Note=The RefSeq transcript has 4 substitutions%2C 1 non-frameshifting indel compared to this genomic sequence;exception=annotated by transcript or proteomic data;gbkey=mRNA;gene=FAM72C;product=family with sequence similarity 72 member C;transcript_id=gi|565324167
LDNV01000005.1	BestRefSeq	exon	19177622	19177746	.	+	.	ID=id175;Parent=rna18;Dbxref=GeneID:554282,Genbank:NM_001287385.1,HGNC:HGNC:30602;Note=The RefSeq transcript has 4 substitutions%2C 1 non-frameshifting indel compared to this genomic sequence;exception=annotated by transcript or proteomic data;gbkey=mRNA;gene=FAM72C;product=family with sequence similarity 72 member C;transcript_id=gi|565324167
LDNV01000005.1	BestRefSeq	exon	19186121	19187237	.	+	.	ID=id176;Parent=rna18;Dbxref=GeneID:554282,Genbank:NM_001287385.1,HGNC:HGNC:30602;Note=The RefSeq transcript has 4 substitutions%2C 1 non-frameshifting indel compared to this genomic sequence;exception=annotated by transcript or proteomic data;gbkey=mRNA;gene=FAM72C;product=family with sequence similarity 72 member C;transcript_id=gi|565324167
LDNV01000005.1	BestRefSeq	gene	19170633	19187311	.	+	.	ID=gene19;Dbxref=GeneID:653820,HGNC:HGNC:24805,MIM:614711;Name=FAM72B;description=family with sequence similarity 72 member B;gbkey=Gene;gene=FAM72B;gene_synonym=p17
LDNV01000005.1	BestRefSeq	mRNA	19170633	19187311	.	+	.	ID=rna19;Parent=gene19;Dbxref=GeneID:653820,Genbank:NM_001100910.1,HGNC:HGNC:24805,MIM:614711;Name=gi|155029536;Note=The RefSeq transcript has 7 substitutions%2C 2 non-frameshifting indels compared to this genomic sequence;exception=annotated by transcript or proteomic data;gbkey=mRNA;gene=FAM72B;product=family with sequence similarity 72 member B;transcript_id=gi|155029536
LDNV01000005.1	BestRefSeq	exon	19170633	19171612	.	+	.	ID=id177;Parent=rna19;Dbxref=GeneID:653820,Genbank:NM_001100910.1,HGNC:HGNC:24805,MIM:614711;Note=The RefSeq transcript has 7 substitutions%2C 2 non-frameshifting indels compared to this genomic sequence;exception=annotated by transcript or proteomic data;gbkey=mRNA;gene=FAM72B;product=family with sequence similarity 72 member B;transcript_id=gi|155029536
LDNV01000005.1	BestRefSeq	exon	19173602	19173679	.	+	.	ID=id178;Parent=rna19;Dbxref=GeneID:653820,Genbank:NM_001100910.1,HGNC:HGNC:24805,MIM:614711;Note=The RefSeq transcript has 7 substitutions%2C 2 non-frameshifting indels compared to this genomic sequence;exception=annotated by transcript or proteomic data;gbkey=mRNA;gene=FAM72B;product=family with sequence similarity 72 member B;transcript_id=gi|155029536
LDNV01000005.1	BestRefSeq	exon	19177622	19177746	.	+	.	ID=id179;Parent=rna19;Dbxref=GeneID:653820,Genbank:NM_001100910.1,HGNC:HGNC:24805,MIM:614711;Note=The RefSeq transcript has 7 substitutions%2C 2 non-frameshifting indels compared to this genomic sequence;exception=annotated by transcript or proteomic data;gbkey=mRNA;gene=FAM72B;product=family with sequence similarity 72 member B;transcript_id=gi|155029536
LDNV01000005.1	BestRefSeq	exon	19186121	19187311	.	+	.	ID=id180;Parent=rna19;Dbxref=GeneID:653820,Genbank:NM_001100910.1,HGNC:HGNC:24805,MIM:614711;Note=The RefSeq transcript has 7 substitutions%2C 2 non-frameshifting indels compared to this genomic sequence;exception=annotated by transcript or proteomic data;gbkey=mRNA;gene=FAM72B;product=family with sequence similarity 72 member B;transcript_id=gi|155029536
LDNV01000005.1	BestRefSeq	CDS	19171461	19171612	.	+	0	ID=cds13;Parent=rna18;Dbxref=GeneID:653820,Genbank:NP_001094380.1,GeneID:554282,HGNC:HGNC:30602;Name=NP_001094380.1;Note=The RefSeq protein has 2 substitutions compared to this genomic sequence;exception=annotated by transcript or proteomic data;gbkey=CDS;gene=FAM72C;product=protein FAM72B;protein_id=NP_001094380.1
LDNV01000005.1	BestRefSeq	CDS	19173602	19173679	.	+	1	ID=cds13;Parent=rna18;Dbxref=GeneID:653820,Genbank:NP_001094380.1,GeneID:554282,HGNC:HGNC:30602;Name=NP_001094380.1;Note=The RefSeq protein has 2 substitutions compared to this genomic sequence;exception=annotated by transcript or proteomic data;gbkey=CDS;gene=FAM72C;product=protein FAM72B;protein_id=NP_001094380.1
LDNV01000005.1	BestRefSeq	CDS	19177622	19177746	.	+	1	ID=cds13;Parent=rna18;Dbxref=GeneID:653820,Genbank:NP_001094380.1,GeneID:554282,HGNC:HGNC:30602;Name=NP_001094380.1;Note=The RefSeq protein has 2 substitutions compared to this genomic sequence;exception=annotated by transcript or proteomic data;gbkey=CDS;gene=FAM72C;product=protein FAM72B;protein_id=NP_001094380.1
LDNV01000005.1	BestRefSeq	CDS	19186121	19186215	.	+	2	ID=cds13;Parent=rna18;Dbxref=GeneID:653820,Genbank:NP_001094380.1,GeneID:554282,HGNC:HGNC:30602;Name=NP_001094380.1;Note=The RefSeq protein has 2 substitutions compared to this genomic sequence;exception=annotated by transcript or proteomic data;gbkey=CDS;gene=FAM72C;product=protein FAM72B;protein_id=NP_001094380.1
LDNV01000005.1	BestRefSeq	CDS	19171461	19171612	.	+	0	ID=cds14;Parent=rna18;Dbxref=GeneID:554282,Genbank:NP_001274314.1,HGNC:HGNC:30602;Name=NP_001274314.1;Note=The RefSeq protein has 3 substitutions compared to this genomic sequence;exception=annotated by transcript or proteomic data;gbkey=CDS;gene=FAM72C;product=protein FAM72C;protein_id=NP_001274314.1
LDNV01000005.1	BestRefSeq	CDS	19173602	19173679	.	+	1	ID=cds14;Parent=rna18;Dbxref=GeneID:554282,Genbank:NP_001274314.1,HGNC:HGNC:30602;Name=NP_001274314.1;Note=The RefSeq protein has 3 substitutions compared to this genomic sequence;exception=annotated by transcript or proteomic data;gbkey=CDS;gene=FAM72C;product=protein FAM72C;protein_id=NP_001274314.1
LDNV01000005.1	BestRefSeq	CDS	19177622	19177746	.	+	1	ID=cds14;Parent=rna18;Dbxref=GeneID:554282,Genbank:NP_001274314.1,HGNC:HGNC:30602;Name=NP_001274314.1;Note=The RefSeq protein has 3 substitutions compared to this genomic sequence;exception=annotated by transcript or proteomic data;gbkey=CDS;gene=FAM72C;product=protein FAM72C;protein_id=NP_001274314.1
LDNV01000005.1	BestRefSeq	CDS	19186121	19186215	.	+	2	ID=cds14;Parent=rna18;Dbxref=GeneID:554282,Genbank:NP_001274314.1,HGNC:HGNC:30602;Name=NP_001274314.1;Note=The RefSeq protein has 3 substitutions compared to this genomic sequence;exception=annotated by transcript or proteomic data;gbkey=CDS;gene=FAM72C;product=protein FAM72C;protein_id=NP_001274314.1
###
LDNV01000005.1	BestRefSeq	gene	19170596	19187237	.	+	.	ID=gene20;Dbxref=GeneID:554282,HGNC:HGNC:30602;Name=FAM72C;description=family with sequence similarity 72 member C;gbkey=Gene;gene=FAM72C
LDNV01000005.1	BestRefSeq	mRNA	19170596	19187237	.	+	.	ID=rna20;Parent=gene20;Dbxref=GeneID:554282,Genbank:NM_001287385.1,HGNC:HGNC:30602;Name=gi|565324167;Note=The RefSeq transcript has 4 substitutions%2C 1 non-frameshifting indel compared to this genomic sequence;exception=annotated by transcript or proteomic data;gbkey=mRNA;gene=FAM72C;product=family with sequence similarity 72 member C;transcript_id=gi|565324167
LDNV01000005.1	BestRefSeq	exon	19170596	19171612	.	+	.	ID=id181;Parent=rna20;Dbxref=GeneID:554282,Genbank:NM_001287385.1,HGNC:HGNC:30602;Note=The RefSeq transcript has 4 substitutions%2C 1 non-frameshifting indel compared to this genomic sequence;exception=annotated by transcript or proteomic data;gbkey=mRNA;gene=FAM72C;product=family with sequence similarity 72 member C;transcript_id=gi|565324167
LDNV01000005.1	BestRefSeq	exon	19173602	19173679	.	+	.	ID=id182;Parent=rna20;Dbxref=GeneID:554282,Genbank:NM_001287385.1,HGNC:HGNC:30602;Note=The RefSeq transcript has 4 substitutions%2C 1 non-frameshifting indel compared to this genomic sequence;exception=annotated by transcript or proteomic data;gbkey=mRNA;gene=FAM72C;product=family with sequence similarity 72 member C;transcript_id=gi|565324167
LDNV01000005.1	BestRefSeq	exon	19177622	19177746	.	+	.	ID=id183;Parent=rna20;Dbxref=GeneID:554282,Genbank:NM_001287385.1,HGNC:HGNC:30602;Note=The RefSeq transcript has 4 substitutions%2C 1 non-frameshifting indel compared to this genomic sequence;exception=annotated by transcript or proteomic data;gbkey=mRNA;gene=FAM72C;product=family with sequence similarity 72 member C;transcript_id=gi|565324167
LDNV01000005.1	BestRefSeq	exon	19186121	19187237	.	+	.	ID=id184;Parent=rna20;Dbxref=GeneID:554282,Genbank:NM_001287385.1,HGNC:HGNC:30602;Note=The RefSeq transcript has 4 substitutions%2C 1 non-frameshifting indel compared to this genomic sequence;exception=annotated by transcript or proteomic data;gbkey=mRNA;gene=FAM72C;product=family with sequence similarity 72 member C;transcript_id=gi|565324167
LDNV01000005.1	BestRefSeq	gene	19170613	19187310	.	+	.	ID=gene21;Dbxref=GeneID:728833,HGNC:HGNC:33593,HPRD:14694,MIM:614712;Name=FAM72D;description=family with sequence similarity 72 member D;gbkey=Gene;gene=FAM72D;gene_synonym=GCUD2
LDNV01000005.1	BestRefSeq	mRNA	19170613	19187310	.	+	.	ID=rna21;Parent=gene21;Dbxref=GeneID:728833,Genbank:NM_207418.2,HGNC:HGNC:33593,HPRD:14694,MIM:614712;Name=gi|48675831;Note=The RefSeq transcript has 6 substitutions compared to this genomic sequence;exception=annotated by transcript or proteomic data;gbkey=mRNA;gene=FAM72D;product=family with sequence similarity 72 member D;transcript_id=gi|48675831
LDNV01000005.1	BestRefSeq	exon	19170613	19171612	.	+	.	ID=id185;Parent=rna21;Dbxref=GeneID:728833,Genbank:NM_207418.2,HGNC:HGNC:33593,HPRD:14694,MIM:614712;Note=The RefSeq transcript has 6 substitutions compared to this genomic sequence;exception=annotated by transcript or proteomic data;gbkey=mRNA;gene=FAM72D;product=family with sequence similarity 72 member D;transcript_id=gi|48675831
LDNV01000005.1	BestRefSeq	exon	19173602	19173679	.	+	.	ID=id186;Parent=rna21;Dbxref=GeneID:728833,Genbank:NM_207418.2,HGNC:HGNC:33593,HPRD:14694,MIM:614712;Note=The RefSeq transcript has 6 substitutions compared to this genomic sequence;exception=annotated by transcript or proteomic data;gbkey=mRNA;gene=FAM72D;product=family with sequence similarity 72 member D;transcript_id=gi|48675831
LDNV01000005.1	BestRefSeq	exon	19177622	19177746	.	+	.	ID=id187;Parent=rna21;Dbxref=GeneID:728833,Genbank:NM_207418.2,HGNC:HGNC:33593,HPRD:14694,MIM:614712;Note=The RefSeq transcript has 6 substitutions compared to this genomic sequence;exception=annotated by transcript or proteomic data;gbkey=mRNA;gene=FAM72D;product=family with sequence similarity 72 member D;transcript_id=gi|48675831
LDNV01000005.1	BestRefSeq	exon	19186121	19187310	.	+	.	ID=id188;Parent=rna21;Dbxref=GeneID:728833,Genbank:NM_207418.2,HGNC:HGNC:33593,HPRD:14694,MIM:614712;Note=The RefSeq transcript has 6 substitutions compared to this genomic sequence;exception=annotated by transcript or proteomic data;gbkey=mRNA;gene=FAM72D;product=family with sequence similarity 72 member D;transcript_id=gi|48675831
LDNV01000005.1	BestRefSeq	CDS	19171461	19171612	.	+	0	ID=cds15;Parent=rna20;Dbxref=GeneID:728833,Genbank:NP_997301.2,GeneID:554282,HGNC:HGNC:30602;Name=NP_997301.2;Note=The RefSeq protein has 2 substitutions compared to this genomic sequence;exception=annotated by transcript or proteomic data;gbkey=CDS;gene=FAM72C;product=protein FAM72D;protein_id=NP_997301.2
LDNV01000005.1	BestRefSeq	CDS	19173602	19173679	.	+	1	ID=cds15;Parent=rna20;Dbxref=GeneID:728833,Genbank:NP_997301.2,GeneID:554282,HGNC:HGNC:30602;Name=NP_997301.2;Note=The RefSeq protein has 2 substitutions compared to this genomic sequence;exception=annotated by transcript or proteomic data;gbkey=CDS;gene=FAM72C;product=protein FAM72D;protein_id=NP_997301.2
LDNV01000005.1	BestRefSeq	CDS	19177622	19177746	.	+	1	ID=cds15;Parent=rna20;Dbxref=GeneID:728833,Genbank:NP_997301.2,GeneID:554282,HGNC:HGNC:30602;Name=NP_997301.2;Note=The RefSeq protein has 2 substitutions compared to this genomic sequence;exception=annotated by transcript or proteomic data;gbkey=CDS;gene=FAM72C;product=protein FAM72D;protein_id=NP_997301.2
LDNV01000005.1	BestRefSeq	CDS	19186121	19186215	.	+	2	ID=cds15;Parent=rna20;Dbxref=GeneID:728833,Genbank:NP_997301.2,GeneID:554282,HGNC:HGNC:30602;Name=NP_997301.2;Note=The RefSeq protein has 2 substitutions compared to this genomic sequence;exception=annotated by transcript or proteomic data;gbkey=CDS;gene=FAM72C;product=protein FAM72D;protein_id=NP_997301.2
LDNV01000005.1	BestRefSeq	CDS	19171461	19171612	.	+	0	ID=cds16;Parent=rna20;Dbxref=GeneID:554282,Genbank:NP_001274314.1,HGNC:HGNC:30602;Name=NP_001274314.1;Note=The RefSeq protein has 3 substitutions compared to this genomic sequence;exception=annotated by transcript or proteomic data;gbkey=CDS;gene=FAM72C;product=protein FAM72C;protein_id=NP_001274314.1
LDNV01000005.1	BestRefSeq	CDS	19173602	19173679	.	+	1	ID=cds16;Parent=rna20;Dbxref=GeneID:554282,Genbank:NP_001274314.1,HGNC:HGNC:30602;Name=NP_001274314.1;Note=The RefSeq protein has 3 substitutions compared to this genomic sequence;exception=annotated by transcript or proteomic data;gbkey=CDS;gene=FAM72C;product=protein FAM72C;protein_id=NP_001274314.1
LDNV01000005.1	BestRefSeq	CDS	19177622	19177746	.	+	1	ID=cds16;Parent=rna20;Dbxref=GeneID:554282,Genbank:NP_001274314.1,HGNC:HGNC:30602;Name=NP_001274314.1;Note=The RefSeq protein has 3 substitutions compared to this genomic sequence;exception=annotated by transcript or proteomic data;gbkey=CDS;gene=FAM72C;product=protein FAM72C;protein_id=NP_001274314.1
LDNV01000005.1	BestRefSeq	CDS	19186121	19186215	.	+	2	ID=cds16;Parent=rna20;Dbxref=GeneID:554282,Genbank:NP_001274314.1,HGNC:HGNC:30602;Name=NP_001274314.1;Note=The RefSeq protein has 3 substitutions compared to this genomic sequence;exception=annotated by transcript or proteomic data;gbkey=CDS;gene=FAM72C;product=protein FAM72C;protein_id=NP_001274314.1
###
LDNV01000005.1	BestRefSeq	gene	19170596	19187237	.	+	.	ID=gene22;Dbxref=GeneID:554282,HGNC:HGNC:30602;Name=FAM72C;description=family with sequence similarity 72 member C;gbkey=Gene;gene=FAM72C
LDNV01000005.1	BestRefSeq	mRNA	19170596	19187237	.	+	.	ID=rna22;Parent=gene22;Dbxref=GeneID:554282,Genbank:NM_001287385.1,HGNC:HGNC:30602;Name=gi|565324167;Note=The RefSeq transcript has 4 substitutions%2C 1 non-frameshifting indel compared to this genomic sequence;exception=annotated by transcript or proteomic data;gbkey=mRNA;gene=FAM72C;product=family with sequence similarity 72 member C;transcript_id=gi|565324167
LDNV01000005.1	BestRefSeq	exon	19170596	19171612	.	+	.	ID=id189;Parent=rna22;Dbxref=GeneID:554282,Genbank:NM_001287385.1,HGNC:HGNC:30602;Note=The RefSeq transcript has 4 substitutions%2C 1 non-frameshifting indel compared to this genomic sequence;exception=annotated by transcript or proteomic data;gbkey=mRNA;gene=FAM72C;product=family with sequence similarity 72 member C;transcript_id=gi|565324167
LDNV01000005.1	BestRefSeq	exon	19173602	19173679	.	+	.	ID=id190;Parent=rna22;Dbxref=GeneID:554282,Genbank:NM_001287385.1,HGNC:HGNC:30602;Note=The RefSeq transcript has 4 substitutions%2C 1 non-frameshifting indel compared to this genomic sequence;exception=annotated by transcript or proteomic data;gbkey=mRNA;gene=FAM72C;product=family with sequence similarity 72 member C;transcript_id=gi|565324167
LDNV01000005.1	BestRefSeq	exon	19177622	19177746	.	+	.	ID=id191;Parent=rna22;Dbxref=GeneID:554282,Genbank:NM_001287385.1,HGNC:HGNC:30602;Note=The RefSeq transcript has 4 substitutions%2C 1 non-frameshifting indel compared to this genomic sequence;exception=annotated by transcript or proteomic data;gbkey=mRNA;gene=FAM72C;product=family with sequence similarity 72 member C;transcript_id=gi|565324167
LDNV01000005.1	BestRefSeq	exon	19186121	19187237	.	+	.	ID=id192;Parent=rna22;Dbxref=GeneID:554282,Genbank:NM_001287385.1,HGNC:HGNC:30602;Note=The RefSeq transcript has 4 substitutions%2C 1 non-frameshifting indel compared to this genomic sequence;exception=annotated by transcript or proteomic data;gbkey=mRNA;gene=FAM72C;product=family with sequence similarity 72 member C;transcript_id=gi|565324167
LDNV01000005.1	BestRefSeq	gene	19171067	19187237	.	+	.	ID=gene23;Dbxref=GeneID:729533,HGNC:HGNC:24044,MIM:614710;Name=FAM72A;description=family with sequence similarity 72 member A;gbkey=Gene;gene=FAM72A;gene_synonym=LMPIP
LDNV01000005.1	BestRefSeq	mRNA	19171067	19187237	.	+	.	ID=rna23;Parent=gene23;Dbxref=GeneID:729533,Genbank:NM_001123168.1,HGNC:HGNC:24044,MIM:614710;Name=gi|178057344;Note=The RefSeq transcript has 3 substitutions%2C 2 non-frameshifting indels compared to this genomic sequence;exception=annotated by transcript or proteomic data;gbkey=mRNA;gene=FAM72A;product=family with sequence similarity 72 member A;transcript_id=gi|178057344
LDNV01000005.1	BestRefSeq	exon	19171067	19171612	.	+	.	ID=id193;Parent=rna23;Dbxref=GeneID:729533,Genbank:NM_001123168.1,HGNC:HGNC:24044,MIM:614710;Note=The RefSeq transcript has 3 substitutions%2C 2 non-frameshifting indels compared to this genomic sequence;exception=annotated by transcript or proteomic data;gbkey=mRNA;gene=FAM72A;product=family with sequence similarity 72 member A;transcript_id=gi|178057344
LDNV01000005.1	BestRefSeq	exon	19173602	19173679	.	+	.	ID=id194;Parent=rna23;Dbxref=GeneID:729533,Genbank:NM_001123168.1,HGNC:HGNC:24044,MIM:614710;Note=The RefSeq transcript has 3 substitutions%2C 2 non-frameshifting indels compared to this genomic sequence;exception=annotated by transcript or proteomic data;gbkey=mRNA;gene=FAM72A;product=family with sequence similarity 72 member A;transcript_id=gi|178057344
LDNV01000005.1	BestRefSeq	exon	19177622	19177746	.	+	.	ID=id195;Parent=rna23;Dbxref=GeneID:729533,Genbank:NM_001123168.1,HGNC:HGNC:24044,MIM:614710;Note=The RefSeq transcript has 3 substitutions%2C 2 non-frameshifting indels compared to this genomic sequence;exception=annotated by transcript or proteomic data;gbkey=mRNA;gene=FAM72A;product=family with sequence similarity 72 member A;transcript_id=gi|178057344
LDNV01000005.1	BestRefSeq	exon	19186121	19187237	.	+	.	ID=id196;Parent=rna23;Dbxref=GeneID:729533,Genbank:NM_001123168.1,HGNC:HGNC:24044,MIM:614710;Note=The RefSeq transcript has 3 substitutions%2C 2 non-frameshifting indels compared to this genomic sequence;exception=annotated by transcript or proteomic data;gbkey=mRNA;gene=FAM72A;product=family with sequence similarity 72 member A;transcript_id=gi|178057344
LDNV01000005.1	BestRefSeq	CDS	19171461	19171612	.	+	0	ID=cds17;Parent=rna23;Dbxref=GeneID:729533,Genbank:NP_001116640.1,HGNC:HGNC:24044,MIM:614710;Name=NP_001116640.1;gbkey=CDS;gene=FAM72A;product=protein FAM72A;protein_id=NP_001116640.1
LDNV01000005.1	BestRefSeq	CDS	19173602	19173679	.	+	1	ID=cds17;Parent=rna23;Dbxref=GeneID:729533,Genbank:NP_001116640.1,HGNC:HGNC:24044,MIM:614710;Name=NP_001116640.1;gbkey=CDS;gene=FAM72A;product=protein FAM72A;protein_id=NP_001116640.1
LDNV01000005.1	BestRefSeq	CDS	19177622	19177746	.	+	1	ID=cds17;Parent=rna23;Dbxref=GeneID:729533,Genbank:NP_001116640.1,HGNC:HGNC:24044,MIM:614710;Name=NP_001116640.1;gbkey=CDS;gene=FAM72A;product=protein FAM72A;protein_id=NP_001116640.1
LDNV01000005.1	BestRefSeq	CDS	19186121	19186215	.	+	2	ID=cds17;Parent=rna23;Dbxref=GeneID:729533,Genbank:NP_001116640.1,HGNC:HGNC:24044,MIM:614710;Name=NP_001116640.1;gbkey=CDS;gene=FAM72A;product=protein FAM72A;protein_id=NP_001116640.1
LDNV01000005.1	BestRefSeq	CDS	19171461	19171612	.	+	0	ID=cds18;Parent=rna22;Dbxref=GeneID:554282,Genbank:NP_001274314.1,HGNC:HGNC:30602;Name=NP_001274314.1;Note=The RefSeq protein has 3 substitutions compared to this genomic sequence;exception=annotated by transcript or proteomic data;gbkey=CDS;gene=FAM72C;product=protein FAM72C;protein_id=NP_001274314.1
LDNV01000005.1	BestRefSeq	CDS	19173602	19173679	.	+	1	ID=cds18;Parent=rna22;Dbxref=GeneID:554282,Genbank:NP_001274314.1,HGNC:HGNC:30602;Name=NP_001274314.1;Note=The RefSeq protein has 3 substitutions compared to this genomic sequence;exception=annotated by transcript or proteomic data;gbkey=CDS;gene=FAM72C;product=protein FAM72C;protein_id=NP_001274314.1
LDNV01000005.1	BestRefSeq	CDS	19177622	19177746	.	+	1	ID=cds18;Parent=rna22;Dbxref=GeneID:554282,Genbank:NP_001274314.1,HGNC:HGNC:30602;Name=NP_001274314.1;Note=The RefSeq protein has 3 substitutions compared to this genomic sequence;exception=annotated by transcript or proteomic data;gbkey=CDS;gene=FAM72C;product=protein FAM72C;protein_id=NP_001274314.1
LDNV01000005.1	BestRefSeq	CDS	19186121	19186215	.	+	2	ID=cds18;Parent=rna22;Dbxref=GeneID:554282,Genbank:NP_001274314.1,HGNC:HGNC:30602;Name=NP_001274314.1;Note=The RefSeq protein has 3 substitutions compared to this genomic sequence;exception=annotated by transcript or proteomic data;gbkey=CDS;gene=FAM72C;product=protein FAM72C;protein_id=NP_001274314.1
###
LDNV01000017.1	BestRefSeq	gene	222687	233029	.	-	.	ID=gene24;Dbxref=GeneID:6757,HGNC:HGNC:11336,HPRD:02180,MIM:300192;Name=SSX2;description=synovial sarcoma%2C X breakpoint 2;gbkey=Gene;gene=SSX2;gene_synonym=CT5.2,CT5.2A,HD21,HOM-MEL-40,SSX
LDNV01000017.1	BestRefSeq	mRNA	222687	233029	.	-	.	ID=rna24;Parent=gene24;Dbxref=GeneID:6757,Genbank:NM_003147.5,HGNC:HGNC:11336,HPRD:02180,MIM:300192;Name=gi|522838260;Note=The RefSeq transcript has 4 substitutions%2C 3 non-frameshifting indels compared to this genomic sequence;exception=annotated by transcript or proteomic data;gbkey=mRNA;gene=SSX2;product=synovial sarcoma%2C X breakpoint 2%2C transcript variant 1;transcript_id=gi|522838260
LDNV01000017.1	BestRefSeq	exon	232914	233029	.	-	.	ID=id197;Parent=rna24;Dbxref=GeneID:6757,Genbank:NM_003147.5,HGNC:HGNC:11336,HPRD:02180,MIM:300192;Note=The RefSeq transcript has 4 substitutions%2C 3 non-frameshifting indels compared to this genomic sequence;exception=annotated by transcript or proteomic data;gbkey=mRNA;gene=SSX2;product=synovial sarcoma%2C X breakpoint 2%2C transcript variant 1;transcript_id=gi|522838260
LDNV01000017.1	BestRefSeq	exon	231483	231571	.	-	.	ID=id198;Parent=rna24;Dbxref=GeneID:6757,Genbank:NM_003147.5,HGNC:HGNC:11336,HPRD:02180,MIM:300192;Note=The RefSeq transcript has 4 substitutions%2C 3 non-frameshifting indels compared to this genomic sequence;exception=annotated by transcript or proteomic data;gbkey=mRNA;gene=SSX2;product=synovial sarcoma%2C X breakpoint 2%2C transcript variant 1;transcript_id=gi|522838260
LDNV01000017.1	BestRefSeq	exon	230930	231044	.	-	.	ID=id199;Parent=rna24;Dbxref=GeneID:6757,Genbank:NM_003147.5,HGNC:HGNC:11336,HPRD:02180,MIM:300192;Note=The RefSeq transcript has 4 substitutions%2C 3 non-frameshifting indels compared to this genomic sequence;exception=annotated by transcript or proteomic data;gbkey=mRNA;gene=SSX2;product=synovial sarcoma%2C X breakpoint 2%2C transcript variant 1;transcript_id=gi|522838260
LDNV01000017.1	BestRefSeq	exon	230299	230394	.	-	.	ID=id200;Parent=rna24;Dbxref=GeneID:6757,Genbank:NM_003147.5,HGNC:HGNC:11336,HPRD:02180,MIM:300192;Note=The RefSeq transcript has 4 substitutions%2C 3 non-frameshifting indels compared to this genomic sequence;exception=annotated by transcript or proteomic data;gbkey=mRNA;gene=SSX2;product=synovial sarcoma%2C X breakpoint 2%2C transcript variant 1;transcript_id=gi|522838260
LDNV01000017.1	BestRefSeq	exon	228378	228427	.	-	.	ID=id201;Parent=rna24;Dbxref=GeneID:6757,Genbank:NM_003147.5,HGNC:HGNC:11336,HPRD:02180,MIM:300192;Note=The RefSeq transcript has 4 substitutions%2C 3 non-frameshifting indels compared to this genomic sequence;exception=annotated by transcript or proteomic data;gbkey=mRNA;gene=SSX2;product=synovial sarcoma%2C X breakpoint 2%2C transcript variant 1;transcript_id=gi|522838260
LDNV01000017.1	BestRefSeq	exon	226243	226378	.	-	.	ID=id202;Parent=rna24;Dbxref=GeneID:6757,Genbank:NM_003147.5,HGNC:HGNC:11336,HPRD:02180,MIM:300192;Note=The RefSeq transcript has 4 substitutions%2C 3 non-frameshifting indels compared to this genomic sequence;exception=annotated by transcript or proteomic data;gbkey=mRNA;gene=SSX2;product=synovial sarcoma%2C X breakpoint 2%2C transcript variant 1;transcript_id=gi|522838260
LDNV01000017.1	BestRefSeq	exon	224569	224714	.	-	.	ID=id203;Parent=rna24;Dbxref=GeneID:6757,Genbank:NM_003147.5,HGNC:HGNC:11336,HPRD:02180,MIM:300192;Note=The RefSeq transcript has 4 substitutions%2C 3 non-frameshifting indels compared to this genomic sequence;exception=annotated by transcript or proteomic data;gbkey=mRNA;gene=SSX2;product=synovial sarcoma%2C X breakpoint 2%2C transcript variant 1;transcript_id=gi|522838260
LDNV01000017.1	BestRefSeq	exon	223768	223872	.	-	.	ID=id204;Parent=rna24;Dbxref=GeneID:6757,Genbank:NM_003147.5,HGNC:HGNC:11336,HPRD:02180,MIM:300192;Note=The RefSeq transcript has 4 substitutions%2C 3 non-frameshifting indels compared to this genomic sequence;exception=annotated by transcript or proteomic data;gbkey=mRNA;gene=SSX2;product=synovial sarcoma%2C X breakpoint 2%2C transcript variant 1;transcript_id=gi|522838260
LDNV01000017.1	BestRefSeq	exon	222687	223302	.	-	.	ID=id205;Parent=rna24;Dbxref=GeneID:6757,Genbank:NM_003147.5,HGNC:HGNC:11336,HPRD:02180,MIM:300192;Note=The RefSeq transcript has 4 substitutions%2C 3 non-frameshifting indels compared to this genomic sequence;exception=annotated by transcript or proteomic data;gbkey=mRNA;gene=SSX2;product=synovial sarcoma%2C X breakpoint 2%2C transcript variant 1;transcript_id=gi|522838260
LDNV01000017.1	BestRefSeq	gene	222687	233028	.	-	.	ID=gene25;Dbxref=GeneID:727837,HGNC:HGNC:22263;Name=SSX2B;description=synovial sarcoma%2C X breakpoint 2B;gbkey=Gene;gene=SSX2B;gene_synonym=CT5.2,CT5.2b,HOM-MEL-40,SSX
LDNV01000017.1	BestRefSeq	mRNA	222687	233028	.	-	.	ID=rna25;Parent=gene25;Dbxref=GeneID:727837,Genbank:NM_001278701.1,HGNC:HGNC:22263;Name=gi|522838270;Note=The RefSeq transcript has 4 substitutions%2C 3 non-frameshifting indels compared to this genomic sequence;exception=annotated by transcript or proteomic data;gbkey=mRNA;gene=SSX2B;product=synovial sarcoma%2C X breakpoint 2B%2C transcript variant 1;transcript_id=gi|522838270
LDNV01000017.1	BestRefSeq	exon	232914	233028	.	-	.	ID=id206;Parent=rna25;Dbxref=GeneID:727837,Genbank:NM_001278701.1,HGNC:HGNC:22263;Note=The RefSeq transcript has 4 substitutions%2C 3 non-frameshifting indels compared to this genomic sequence;exception=annotated by transcript or proteomic data;gbkey=mRNA;gene=SSX2B;product=synovial sarcoma%2C X breakpoint 2B%2C transcript variant 1;transcript_id=gi|522838270
LDNV01000017.1	BestRefSeq	exon	231483	231571	.	-	.	ID=id207;Parent=rna25;Dbxref=GeneID:727837,Genbank:NM_001278701.1,HGNC:HGNC:22263;Note=The RefSeq transcript has 4 substitutions%2C 3 non-frameshifting indels compared to this genomic sequence;exception=annotated by transcript or proteomic data;gbkey=mRNA;gene=SSX2B;product=synovial sarcoma%2C X breakpoint 2B%2C transcript variant 1;transcript_id=gi|522838270
LDNV01000017.1	BestRefSeq	exon	230930	231044	.	-	.	ID=id208;Parent=rna25;Dbxref=GeneID:727837,Genbank:NM_001278701.1,HGNC:HGNC:22263;Note=The RefSeq transcript has 4 substitutions%2C 3 non-frameshifting indels compared to this genomic sequence;exception=annotated by transcript or proteomic data;gbkey=mRNA;gene=SSX2B;product=synovial sarcoma%2C X breakpoint 2B%2C transcript variant 1;transcript_id=gi|522838270
LDNV01000017.1	BestRefSeq	exon	230299	230394	.	-	.	ID=id209;Parent=rna25;Dbxref=GeneID:727837,Genbank:NM_001278701.1,HGNC:HGNC:22263;Note=The RefSeq transcript has 4 substitutions%2C 3 non-frameshifting indels compared to this genomic sequence;exception=annotated by transcript or proteomic data;gbkey=mRNA;gene=SSX2B;product=synovial sarcoma%2C X breakpoint 2B%2C transcript variant 1;transcript_id=gi|522838270
LDNV01000017.1	BestRefSeq	exon	228378	228427	.	-	.	ID=id210;Parent=rna25;Dbxref=GeneID:727837,Genbank:NM_001278701.1,HGNC:HGNC:22263;Note=The RefSeq transcript has 4 substitutions%2C 3 non-frameshifting indels compared to this genomic sequence;exception=annotated by transcript or proteomic data;gbkey=mRNA;gene=SSX2B;product=synovial sarcoma%2C X breakpoint 2B%2C transcript variant 1;transcript_id=gi|522838270
LDNV01000017.1	BestRefSeq	exon	226243	226378	.	-	.	ID=id211;Parent=rna25;Dbxref=GeneID:727837,Genbank:NM_001278701.1,HGNC:HGNC:22263;Note=The RefSeq transcript has 4 substitutions%2C 3 non-frameshifting indels compared to this genomic sequence;exception=annotated by transcript or proteomic data;gbkey=mRNA;gene=SSX2B;product=synovial sarcoma%2C X breakpoint 2B%2C transcript variant 1;transcript_id=gi|522838270
LDNV01000017.1	BestRefSeq	exon	224569	224714	.	-	.	ID=id212;Parent=rna25;Dbxref=GeneID:727837,Genbank:NM_001278701.1,HGNC:HGNC:22263;Note=The RefSeq transcript has 4 substitutions%2C 3 non-frameshifting indels compared to this genomic sequence;exception=annotated by transcript or proteomic data;gbkey=mRNA;gene=SSX2B;product=synovial sarcoma%2C X breakpoint 2B%2C transcript variant 1;transcript_id=gi|522838270
LDNV01000017.1	BestRefSeq	exon	223768	223872	.	-	.	ID=id213;Parent=rna25;Dbxref=GeneID:727837,Genbank:NM_001278701.1,HGNC:HGNC:22263;Note=The RefSeq transcript has 4 substitutions%2C 3 non-frameshifting indels compared to this genomic sequence;exception=annotated by transcript or proteomic data;gbkey=mRNA;gene=SSX2B;product=synovial sarcoma%2C X breakpoint 2B%2C transcript variant 1;transcript_id=gi|522838270
LDNV01000017.1	BestRefSeq	exon	222687	223302	.	-	.	ID=id214;Parent=rna25;Dbxref=GeneID:727837,Genbank:NM_001278701.1,HGNC:HGNC:22263;Note=The RefSeq transcript has 4 substitutions%2C 3 non-frameshifting indels compared to this genomic sequence;exception=annotated by transcript or proteomic data;gbkey=mRNA;gene=SSX2B;product=synovial sarcoma%2C X breakpoint 2B%2C transcript variant 1;transcript_id=gi|522838270
LDNV01000017.1	BestRefSeq	CDS	231483	231551	.	-	0	ID=cds19;Parent=rna24;Dbxref=GeneID:6757,Genbank:NP_003138.3,HGNC:HGNC:11336,HPRD:02180,MIM:300192;Name=NP_003138.3;Note=isoform a is encoded by transcript variant 1%3B The RefSeq protein has 2 substitutions compared to this genomic sequence;exception=annotated by transcript or proteomic data;gbkey=CDS;gene=SSX2;product=protein SSX2 isoform a;protein_id=NP_003138.3
LDNV01000017.1	BestRefSeq	CDS	230930	231044	.	-	0	ID=cds19;Parent=rna24;Dbxref=GeneID:6757,Genbank:NP_003138.3,HGNC:HGNC:11336,HPRD:02180,MIM:300192;Name=NP_003138.3;Note=isoform a is encoded by transcript variant 1%3B The RefSeq protein has 2 substitutions compared to this genomic sequence;exception=annotated by transcript or proteomic data;gbkey=CDS;gene=SSX2;product=protein SSX2 isoform a;protein_id=NP_003138.3
LDNV01000017.1	BestRefSeq	CDS	230299	230394	.	-	2	ID=cds19;Parent=rna24;Dbxref=GeneID:6757,Genbank:NP_003138.3,HGNC:HGNC:11336,HPRD:02180,MIM:300192;Name=NP_003138.3;Note=isoform a is encoded by transcript variant 1%3B The RefSeq protein has 2 substitutions compared to this genomic sequence;exception=annotated by transcript or proteomic data;gbkey=CDS;gene=SSX2;product=protein SSX2 isoform a;protein_id=NP_003138.3
LDNV01000017.1	BestRefSeq	CDS	228378	228427	.	-	2	ID=cds19;Parent=rna24;Dbxref=GeneID:6757,Genbank:NP_003138.3,HGNC:HGNC:11336,HPRD:02180,MIM:300192;Name=NP_003138.3;Note=isoform a is encoded by transcript variant 1%3B The RefSeq protein has 2 substitutions compared to this genomic sequence;exception=annotated by transcript or proteomic data;gbkey=CDS;gene=SSX2;product=protein SSX2 isoform a;protein_id=NP_003138.3
LDNV01000017.1	BestRefSeq	CDS	226243	226378	.	-	0	ID=cds19;Parent=rna24;Dbxref=GeneID:6757,Genbank:NP_003138.3,HGNC:HGNC:11336,HPRD:02180,MIM:300192;Name=NP_003138.3;Note=isoform a is encoded by transcript variant 1%3B The RefSeq protein has 2 substitutions compared to this genomic sequence;exception=annotated by transcript or proteomic data;gbkey=CDS;gene=SSX2;product=protein SSX2 isoform a;protein_id=NP_003138.3
LDNV01000017.1	BestRefSeq	CDS	224569	224714	.	-	2	ID=cds19;Parent=rna24;Dbxref=GeneID:6757,Genbank:NP_003138.3,HGNC:HGNC:11336,HPRD:02180,MIM:300192;Name=NP_003138.3;Note=isoform a is encoded by transcript variant 1%3B The RefSeq protein has 2 substitutions compared to this genomic sequence;exception=annotated by transcript or proteomic data;gbkey=CDS;gene=SSX2;product=protein SSX2 isoform a;protein_id=NP_003138.3
LDNV01000017.1	BestRefSeq	CDS	223813	223872	.	-	0	ID=cds19;Parent=rna24;Dbxref=GeneID:6757,Genbank:NP_003138.3,HGNC:HGNC:11336,HPRD:02180,MIM:300192;Name=NP_003138.3;Note=isoform a is encoded by transcript variant 1%3B The RefSeq protein has 2 substitutions compared to this genomic sequence;exception=annotated by transcript or proteomic data;gbkey=CDS;gene=SSX2;product=protein SSX2 isoform a;protein_id=NP_003138.3
LDNV01000017.1	BestRefSeq	CDS	231483	231551	.	-	0	ID=cds20;Parent=rna25;Dbxref=GeneID:727837,Genbank:NP_001265630.1,HGNC:HGNC:22263;Name=NP_001265630.1;Note=isoform a is encoded by transcript variant 1%3B The RefSeq protein has 2 substitutions compared to this genomic sequence;exception=annotated by transcript or proteomic data;gbkey=CDS;gene=SSX2B;product=protein SSX2 isoform a;protein_id=NP_001265630.1
LDNV01000017.1	BestRefSeq	CDS	230930	231044	.	-	0	ID=cds20;Parent=rna25;Dbxref=GeneID:727837,Genbank:NP_001265630.1,HGNC:HGNC:22263;Name=NP_001265630.1;Note=isoform a is encoded by transcript variant 1%3B The RefSeq protein has 2 substitutions compared to this genomic sequence;exception=annotated by transcript or proteomic data;gbkey=CDS;gene=SSX2B;product=protein SSX2 isoform a;protein_id=NP_001265630.1
LDNV01000017.1	BestRefSeq	CDS	230299	230394	.	-	2	ID=cds20;Parent=rna25;Dbxref=GeneID:727837,Genbank:NP_001265630.1,HGNC:HGNC:22263;Name=NP_001265630.1;Note=isoform a is encoded by transcript variant 1%3B The RefSeq protein has 2 substitutions compared to this genomic sequence;exception=annotated by transcript or proteomic data;gbkey=CDS;gene=SSX2B;product=protein SSX2 isoform a;protein_id=NP_001265630.1
LDNV01000017.1	BestRefSeq	CDS	228378	228427	.	-	2	ID=cds20;Parent=rna25;Dbxref=GeneID:727837,Genbank:NP_001265630.1,HGNC:HGNC:22263;Name=NP_001265630.1;Note=isoform a is encoded by transcript variant 1%3B The RefSeq protein has 2 substitutions compared to this genomic sequence;exception=annotated by transcript or proteomic data;gbkey=CDS;gene=SSX2B;product=protein SSX2 isoform a;protein_id=NP_001265630.1
LDNV01000017.1	BestRefSeq	CDS	226243	226378	.	-	0	ID=cds20;Parent=rna25;Dbxref=GeneID:727837,Genbank:NP_001265630.1,HGNC:HGNC:22263;Name=NP_001265630.1;Note=isoform a is encoded by transcript variant 1%3B The RefSeq protein has 2 substitutions compared to this genomic sequence;exception=annotated by transcript or proteomic data;gbkey=CDS;gene=SSX2B;product=protein SSX2 isoform a;protein_id=NP_001265630.1
LDNV01000017.1	BestRefSeq	CDS	224569	224714	.	-	2	ID=cds20;Parent=rna25;Dbxref=GeneID:727837,Genbank:NP_001265630.1,HGNC:HGNC:22263;Name=NP_001265630.1;Note=isoform a is encoded by transcript variant 1%3B The RefSeq protein has 2 substitutions compared to this genomic sequence;exception=annotated by transcript or proteomic data;gbkey=CDS;gene=SSX2B;product=protein SSX2 isoform a;protein_id=NP_001265630.1
LDNV01000017.1	BestRefSeq	CDS	223813	223872	.	-	0	ID=cds20;Parent=rna25;Dbxref=GeneID:727837,Genbank:NP_001265630.1,HGNC:HGNC:22263;Name=NP_001265630.1;Note=isoform a is encoded by transcript variant 1%3B The RefSeq protein has 2 substitutions compared to this genomic sequence;exception=annotated by transcript or proteomic data;gbkey=CDS;gene=SSX2B;product=protein SSX2 isoform a;protein_id=NP_001265630.1
###
LDNV01000017.1	BestRefSeq	gene	222687	233029	.	-	.	ID=gene26;Dbxref=GeneID:6757,HGNC:HGNC:11336,HPRD:02180,MIM:300192;Name=SSX2;description=synovial sarcoma%2C X breakpoint 2;gbkey=Gene;gene=SSX2;gene_synonym=CT5.2,CT5.2A,HD21,HOM-MEL-40,SSX
LDNV01000017.1	BestRefSeq	mRNA	222687	233029	.	-	.	ID=rna26;Parent=gene26;Dbxref=GeneID:6757,Genbank:NM_003147.5,HGNC:HGNC:11336,HPRD:02180,MIM:300192;Name=gi|522838260;Note=The RefSeq transcript has 4 substitutions%2C 3 non-frameshifting indels compared to this genomic sequence;exception=annotated by transcript or proteomic data;gbkey=mRNA;gene=SSX2;product=synovial sarcoma%2C X breakpoint 2%2C transcript variant 1;transcript_id=gi|522838260
LDNV01000017.1	BestRefSeq	exon	232914	233029	.	-	.	ID=id215;Parent=rna26;Dbxref=GeneID:6757,Genbank:NM_003147.5,HGNC:HGNC:11336,HPRD:02180,MIM:300192;Note=The RefSeq transcript has 4 substitutions%2C 3 non-frameshifting indels compared to this genomic sequence;exception=annotated by transcript or proteomic data;gbkey=mRNA;gene=SSX2;product=synovial sarcoma%2C X breakpoint 2%2C transcript variant 1;transcript_id=gi|522838260
LDNV01000017.1	BestRefSeq	exon	231483	231571	.	-	.	ID=id216;Parent=rna26;Dbxref=GeneID:6757,Genbank:NM_003147.5,HGNC:HGNC:11336,HPRD:02180,MIM:300192;Note=The RefSeq transcript has 4 substitutions%2C 3 non-frameshifting indels compared to this genomic sequence;exception=annotated by transcript or proteomic data;gbkey=mRNA;gene=SSX2;product=synovial sarcoma%2C X breakpoint 2%2C transcript variant 1;transcript_id=gi|522838260
LDNV01000017.1	BestRefSeq	exon	230930	231044	.	-	.	ID=id217;Parent=rna26;Dbxref=GeneID:6757,Genbank:NM_003147.5,HGNC:HGNC:11336,HPRD:02180,MIM:300192;Note=The RefSeq transcript has 4 substitutions%2C 3 non-frameshifting indels compared to this genomic sequence;exception=annotated by transcript or proteomic data;gbkey=mRNA;gene=SSX2;product=synovial sarcoma%2C X breakpoint 2%2C transcript variant 1;transcript_id=gi|522838260
LDNV01000017.1	BestRefSeq	exon	230299	230394	.	-	.	ID=id218;Parent=rna26;Dbxref=GeneID:6757,Genbank:NM_003147.5,HGNC:HGNC:11336,HPRD:02180,MIM:300192;Note=The RefSeq transcript has 4 substitutions%2C 3 non-frameshifting indels compared to this genomic sequence;exception=annotated by transcript or proteomic data;gbkey=mRNA;gene=SSX2;product=synovial sarcoma%2C X breakpoint 2%2C transcript variant 1;transcript_id=gi|522838260
LDNV01000017.1	BestRefSeq	exon	228378	228427	.	-	.	ID=id219;Parent=rna26;Dbxref=GeneID:6757,Genbank:NM_003147.5,HGNC:HGNC:11336,HPRD:02180,MIM:300192;Note=The RefSeq transcript has 4 substitutions%2C 3 non-frameshifting indels compared to this genomic sequence;exception=annotated by transcript or proteomic data;gbkey=mRNA;gene=SSX2;product=synovial sarcoma%2C X breakpoint 2%2C transcript variant 1;transcript_id=gi|522838260
LDNV01000017.1	BestRefSeq	exon	226243	226378	.	-	.	ID=id220;Parent=rna26;Dbxref=GeneID:6757,Genbank:NM_003147.5,HGNC:HGNC:11336,HPRD:02180,MIM:300192;Note=The RefSeq transcript has 4 substitutions%2C 3 non-frameshifting indels compared to this genomic sequence;exception=annotated by transcript or proteomic data;gbkey=mRNA;gene=SSX2;product=synovial sarcoma%2C X breakpoint 2%2C transcript variant 1;transcript_id=gi|522838260
LDNV01000017.1	BestRefSeq	exon	224569	224714	.	-	.	ID=id221;Parent=rna26;Dbxref=GeneID:6757,Genbank:NM_003147.5,HGNC:HGNC:11336,HPRD:02180,MIM:300192;Note=The RefSeq transcript has 4 substitutions%2C 3 non-frameshifting indels compared to this genomic sequence;exception=annotated by transcript or proteomic data;gbkey=mRNA;gene=SSX2;product=synovial sarcoma%2C X breakpoint 2%2C transcript variant 1;transcript_id=gi|522838260
LDNV01000017.1	BestRefSeq	exon	223768	223872	.	-	.	ID=id222;Parent=rna26;Dbxref=GeneID:6757,Genbank:NM_003147.5,HGNC:HGNC:11336,HPRD:02180,MIM:300192;Note=The RefSeq transcript has 4 substitutions%2C 3 non-frameshifting indels compared to this genomic sequence;exception=annotated by transcript or proteomic data;gbkey=mRNA;gene=SSX2;product=synovial sarcoma%2C X breakpoint 2%2C transcript variant 1;transcript_id=gi|522838260
LDNV01000017.1	BestRefSeq	exon	222687	223302	.	-	.	ID=id223;Parent=rna26;Dbxref=GeneID:6757,Genbank:NM_003147.5,HGNC:HGNC:11336,HPRD:02180,MIM:300192;Note=The RefSeq transcript has 4 substitutions%2C 3 non-frameshifting indels compared to this genomic sequence;exception=annotated by transcript or proteomic data;gbkey=mRNA;gene=SSX2;product=synovial sarcoma%2C X breakpoint 2%2C transcript variant 1;transcript_id=gi|522838260
LDNV01000017.1	BestRefSeq	gene	222687	233028	.	-	.	ID=gene27;Dbxref=GeneID:727837,HGNC:HGNC:22263;Name=SSX2B;description=synovial sarcoma%2C X breakpoint 2B;gbkey=Gene;gene=SSX2B;gene_synonym=CT5.2,CT5.2b,HOM-MEL-40,SSX
LDNV01000017.1	BestRefSeq	mRNA	222687	233028	.	-	.	ID=rna27;Parent=gene27;Dbxref=GeneID:727837,Genbank:NM_001164417.2,HGNC:HGNC:22263;Name=gi|522838272;Note=The RefSeq transcript has 2 substitutions%2C 3 non-frameshifting indels compared to this genomic sequence;exception=annotated by transcript or proteomic data;gbkey=mRNA;gene=SSX2B;product=synovial sarcoma%2C X breakpoint 2B%2C transcript variant 2;transcript_id=gi|522838272
LDNV01000017.1	BestRefSeq	exon	232914	233028	.	-	.	ID=id224;Parent=rna27;Dbxref=GeneID:727837,Genbank:NM_001164417.2,HGNC:HGNC:22263;Note=The RefSeq transcript has 2 substitutions%2C 3 non-frameshifting indels compared to this genomic sequence;exception=annotated by transcript or proteomic data;gbkey=mRNA;gene=SSX2B;product=synovial sarcoma%2C X breakpoint 2B%2C transcript variant 2;transcript_id=gi|522838272
LDNV01000017.1	BestRefSeq	exon	231483	231571	.	-	.	ID=id225;Parent=rna27;Dbxref=GeneID:727837,Genbank:NM_001164417.2,HGNC:HGNC:22263;Note=The RefSeq transcript has 2 substitutions%2C 3 non-frameshifting indels compared to this genomic sequence;exception=annotated by transcript or proteomic data;gbkey=mRNA;gene=SSX2B;product=synovial sarcoma%2C X breakpoint 2B%2C transcript variant 2;transcript_id=gi|522838272
LDNV01000017.1	BestRefSeq	exon	230930	231044	.	-	.	ID=id226;Parent=rna27;Dbxref=GeneID:727837,Genbank:NM_001164417.2,HGNC:HGNC:22263;Note=The RefSeq transcript has 2 substitutions%2C 3 non-frameshifting indels compared to this genomic sequence;exception=annotated by transcript or proteomic data;gbkey=mRNA;gene=SSX2B;product=synovial sarcoma%2C X breakpoint 2B%2C transcript variant 2;transcript_id=gi|522838272
LDNV01000017.1	BestRefSeq	exon	230299	230394	.	-	.	ID=id227;Parent=rna27;Dbxref=GeneID:727837,Genbank:NM_001164417.2,HGNC:HGNC:22263;Note=The RefSeq transcript has 2 substitutions%2C 3 non-frameshifting indels compared to this genomic sequence;exception=annotated by transcript or proteomic data;gbkey=mRNA;gene=SSX2B;product=synovial sarcoma%2C X breakpoint 2B%2C transcript variant 2;transcript_id=gi|522838272
LDNV01000017.1	BestRefSeq	exon	228378	228427	.	-	.	ID=id228;Parent=rna27;Dbxref=GeneID:727837,Genbank:NM_001164417.2,HGNC:HGNC:22263;Note=The RefSeq transcript has 2 substitutions%2C 3 non-frameshifting indels compared to this genomic sequence;exception=annotated by transcript or proteomic data;gbkey=mRNA;gene=SSX2B;product=synovial sarcoma%2C X breakpoint 2B%2C transcript variant 2;transcript_id=gi|522838272
LDNV01000017.1	BestRefSeq	exon	226243	226378	.	-	.	ID=id229;Parent=rna27;Dbxref=GeneID:727837,Genbank:NM_001164417.2,HGNC:HGNC:22263;Note=The RefSeq transcript has 2 substitutions%2C 3 non-frameshifting indels compared to this genomic sequence;exception=annotated by transcript or proteomic data;gbkey=mRNA;gene=SSX2B;product=synovial sarcoma%2C X breakpoint 2B%2C transcript variant 2;transcript_id=gi|522838272
LDNV01000017.1	BestRefSeq	exon	223768	223872	.	-	.	ID=id230;Parent=rna27;Dbxref=GeneID:727837,Genbank:NM_001164417.2,HGNC:HGNC:22263;Note=The RefSeq transcript has 2 substitutions%2C 3 non-frameshifting indels compared to this genomic sequence;exception=annotated by transcript or proteomic data;gbkey=mRNA;gene=SSX2B;product=synovial sarcoma%2C X breakpoint 2B%2C transcript variant 2;transcript_id=gi|522838272
LDNV01000017.1	BestRefSeq	exon	222687	223302	.	-	.	ID=id231;Parent=rna27;Dbxref=GeneID:727837,Genbank:NM_001164417.2,HGNC:HGNC:22263;Note=The RefSeq transcript has 2 substitutions%2C 3 non-frameshifting indels compared to this genomic sequence;exception=annotated by transcript or proteomic data;gbkey=mRNA;gene=SSX2B;product=synovial sarcoma%2C X breakpoint 2B%2C transcript variant 2;transcript_id=gi|522838272
LDNV01000017.1	BestRefSeq	CDS	231483	231551	.	-	0	ID=cds21;Parent=rna27;Dbxref=GeneID:727837,Genbank:NP_001157889.1,HGNC:HGNC:22263;Name=NP_001157889.1;Note=isoform b is encoded by transcript variant 2;gbkey=CDS;gene=SSX2B;product=protein SSX2 isoform b;protein_id=NP_001157889.1
LDNV01000017.1	BestRefSeq	CDS	230930	231044	.	-	0	ID=cds21;Parent=rna27;Dbxref=GeneID:727837,Genbank:NP_001157889.1,HGNC:HGNC:22263;Name=NP_001157889.1;Note=isoform b is encoded by transcript variant 2;gbkey=CDS;gene=SSX2B;product=protein SSX2 isoform b;protein_id=NP_001157889.1
LDNV01000017.1	BestRefSeq	CDS	230299	230394	.	-	2	ID=cds21;Parent=rna27;Dbxref=GeneID:727837,Genbank:NP_001157889.1,HGNC:HGNC:22263;Name=NP_001157889.1;Note=isoform b is encoded by transcript variant 2;gbkey=CDS;gene=SSX2B;product=protein SSX2 isoform b;protein_id=NP_001157889.1
LDNV01000017.1	BestRefSeq	CDS	228378	228427	.	-	2	ID=cds21;Parent=rna27;Dbxref=GeneID:727837,Genbank:NP_001157889.1,HGNC:HGNC:22263;Name=NP_001157889.1;Note=isoform b is encoded by transcript variant 2;gbkey=CDS;gene=SSX2B;product=protein SSX2 isoform b;protein_id=NP_001157889.1
LDNV01000017.1	BestRefSeq	CDS	226243	226378	.	-	0	ID=cds21;Parent=rna27;Dbxref=GeneID:727837,Genbank:NP_001157889.1,HGNC:HGNC:22263;Name=NP_001157889.1;Note=isoform b is encoded by transcript variant 2;gbkey=CDS;gene=SSX2B;product=protein SSX2 isoform b;protein_id=NP_001157889.1
LDNV01000017.1	BestRefSeq	CDS	223772	223872	.	-	2	ID=cds21;Parent=rna27;Dbxref=GeneID:727837,Genbank:NP_001157889.1,HGNC:HGNC:22263;Name=NP_001157889.1;Note=isoform b is encoded by transcript variant 2;gbkey=CDS;gene=SSX2B;product=protein SSX2 isoform b;protein_id=NP_001157889.1
LDNV01000017.1	BestRefSeq	CDS	231483	231551	.	-	0	ID=cds22;Parent=rna26;Dbxref=GeneID:6757,Genbank:NP_003138.3,HGNC:HGNC:11336,HPRD:02180,MIM:300192;Name=NP_003138.3;Note=isoform a is encoded by transcript variant 1%3B The RefSeq protein has 2 substitutions compared to this genomic sequence;exception=annotated by transcript or proteomic data;gbkey=CDS;gene=SSX2;product=protein SSX2 isoform a;protein_id=NP_003138.3
LDNV01000017.1	BestRefSeq	CDS	230930	231044	.	-	0	ID=cds22;Parent=rna26;Dbxref=GeneID:6757,Genbank:NP_003138.3,HGNC:HGNC:11336,HPRD:02180,MIM:300192;Name=NP_003138.3;Note=isoform a is encoded by transcript variant 1%3B The RefSeq protein has 2 substitutions compared to this genomic sequence;exception=annotated by transcript or proteomic data;gbkey=CDS;gene=SSX2;product=protein SSX2 isoform a;protein_id=NP_003138.3
LDNV01000017.1	BestRefSeq	CDS	230299	230394	.	-	2	ID=cds22;Parent=rna26;Dbxref=GeneID:6757,Genbank:NP_003138.3,HGNC:HGNC:11336,HPRD:02180,MIM:300192;Name=NP_003138.3;Note=isoform a is encoded by transcript variant 1%3B The RefSeq protein has 2 substitutions compared to this genomic sequence;exception=annotated by transcript or proteomic data;gbkey=CDS;gene=SSX2;product=protein SSX2 isoform a;protein_id=NP_003138.3
LDNV01000017.1	BestRefSeq	CDS	228378	228427	.	-	2	ID=cds22;Parent=rna26;Dbxref=GeneID:6757,Genbank:NP_003138.3,HGNC:HGNC:11336,HPRD:02180,MIM:300192;Name=NP_003138.3;Note=isoform a is encoded by transcript variant 1%3B The RefSeq protein has 2 substitutions compared to this genomic sequence;exception=annotated by transcript or proteomic data;gbkey=CDS;gene=SSX2;product=protein SSX2 isoform a;protein_id=NP_003138.3
LDNV01000017.1	BestRefSeq	CDS	226243	226378	.	-	0	ID=cds22;Parent=rna26;Dbxref=GeneID:6757,Genbank:NP_003138.3,HGNC:HGNC:11336,HPRD:02180,MIM:300192;Name=NP_003138.3;Note=isoform a is encoded by transcript variant 1%3B The RefSeq protein has 2 substitutions compared to this genomic sequence;exception=annotated by transcript or proteomic data;gbkey=CDS;gene=SSX2;product=protein SSX2 isoform a;protein_id=NP_003138.3
LDNV01000017.1	BestRefSeq	CDS	224569	224714	.	-	2	ID=cds22;Parent=rna26;Dbxref=GeneID:6757,Genbank:NP_003138.3,HGNC:HGNC:11336,HPRD:02180,MIM:300192;Name=NP_003138.3;Note=isoform a is encoded by transcript variant 1%3B The RefSeq protein has 2 substitutions compared to this genomic sequence;exception=annotated by transcript or proteomic data;gbkey=CDS;gene=SSX2;product=protein SSX2 isoform a;protein_id=NP_003138.3
LDNV01000017.1	BestRefSeq	CDS	223813	223872	.	-	0	ID=cds22;Parent=rna26;Dbxref=GeneID:6757,Genbank:NP_003138.3,HGNC:HGNC:11336,HPRD:02180,MIM:300192;Name=NP_003138.3;Note=isoform a is encoded by transcript variant 1%3B The RefSeq protein has 2 substitutions compared to this genomic sequence;exception=annotated by transcript or proteomic data;gbkey=CDS;gene=SSX2;product=protein SSX2 isoform a;protein_id=NP_003138.3
###
LDNV01000017.1	BestRefSeq	gene	222687	233029	.	-	.	ID=gene28;Dbxref=GeneID:6757,HGNC:HGNC:11336,HPRD:02180,MIM:300192;Name=SSX2;description=synovial sarcoma%2C X breakpoint 2;gbkey=Gene;gene=SSX2;gene_synonym=CT5.2,CT5.2A,HD21,HOM-MEL-40,SSX
LDNV01000017.1	BestRefSeq	mRNA	222687	233029	.	-	.	ID=rna28;Parent=gene28;Dbxref=GeneID:6757,Genbank:NM_003147.5,HGNC:HGNC:11336,HPRD:02180,MIM:300192;Name=gi|522838260;Note=The RefSeq transcript has 4 substitutions%2C 3 non-frameshifting indels compared to this genomic sequence;exception=annotated by transcript or proteomic data;gbkey=mRNA;gene=SSX2;product=synovial sarcoma%2C X breakpoint 2%2C transcript variant 1;transcript_id=gi|522838260
LDNV01000017.1	BestRefSeq	exon	232914	233029	.	-	.	ID=id232;Parent=rna28;Dbxref=GeneID:6757,Genbank:NM_003147.5,HGNC:HGNC:11336,HPRD:02180,MIM:300192;Note=The RefSeq transcript has 4 substitutions%2C 3 non-frameshifting indels compared to this genomic sequence;exception=annotated by transcript or proteomic data;gbkey=mRNA;gene=SSX2;product=synovial sarcoma%2C X breakpoint 2%2C transcript variant 1;transcript_id=gi|522838260
LDNV01000017.1	BestRefSeq	exon	231483	231571	.	-	.	ID=id233;Parent=rna28;Dbxref=GeneID:6757,Genbank:NM_003147.5,HGNC:HGNC:11336,HPRD:02180,MIM:300192;Note=The RefSeq transcript has 4 substitutions%2C 3 non-frameshifting indels compared to this genomic sequence;exception=annotated by transcript or proteomic data;gbkey=mRNA;gene=SSX2;product=synovial sarcoma%2C X breakpoint 2%2C transcript variant 1;transcript_id=gi|522838260
LDNV01000017.1	BestRefSeq	exon	230930	231044	.	-	.	ID=id234;Parent=rna28;Dbxref=GeneID:6757,Genbank:NM_003147.5,HGNC:HGNC:11336,HPRD:02180,MIM:300192;Note=The RefSeq transcript has 4 substitutions%2C 3 non-frameshifting indels compared to this genomic sequence;exception=annotated by transcript or proteomic data;gbkey=mRNA;gene=SSX2;product=synovial sarcoma%2C X breakpoint 2%2C transcript variant 1;transcript_id=gi|522838260
LDNV01000017.1	BestRefSeq	exon	230299	230394	.	-	.	ID=id235;Parent=rna28;Dbxref=GeneID:6757,Genbank:NM_003147.5,HGNC:HGNC:11336,HPRD:02180,MIM:300192;Note=The RefSeq transcript has 4 substitutions%2C 3 non-frameshifting indels compared to this genomic sequence;exception=annotated by transcript or proteomic data;gbkey=mRNA;gene=SSX2;product=synovial sarcoma%2C X breakpoint 2%2C transcript variant 1;transcript_id=gi|522838260
LDNV01000017.1	BestRefSeq	exon	228378	228427	.	-	.	ID=id236;Parent=rna28;Dbxref=GeneID:6757,Genbank:NM_003147.5,HGNC:HGNC:11336,HPRD:02180,MIM:300192;Note=The RefSeq transcript has 4 substitutions%2C 3 non-frameshifting indels compared to this genomic sequence;exception=annotated by transcript or proteomic data;gbkey=mRNA;gene=SSX2;product=synovial sarcoma%2C X breakpoint 2%2C transcript variant 1;transcript_id=gi|522838260
LDNV01000017.1	BestRefSeq	exon	226243	226378	.	-	.	ID=id237;Parent=rna28;Dbxref=GeneID:6757,Genbank:NM_003147.5,HGNC:HGNC:11336,HPRD:02180,MIM:300192;Note=The RefSeq transcript has 4 substitutions%2C 3 non-frameshifting indels compared to this genomic sequence;exception=annotated by transcript or proteomic data;gbkey=mRNA;gene=SSX2;product=synovial sarcoma%2C X breakpoint 2%2C transcript variant 1;transcript_id=gi|522838260
LDNV01000017.1	BestRefSeq	exon	224569	224714	.	-	.	ID=id238;Parent=rna28;Dbxref=GeneID:6757,Genbank:NM_003147.5,HGNC:HGNC:11336,HPRD:02180,MIM:300192;Note=The RefSeq transcript has 4 substitutions%2C 3 non-frameshifting indels compared to this genomic sequence;exception=annotated by transcript or proteomic data;gbkey=mRNA;gene=SSX2;product=synovial sarcoma%2C X breakpoint 2%2C transcript variant 1;transcript_id=gi|522838260
LDNV01000017.1	BestRefSeq	exon	223768	223872	.	-	.	ID=id239;Parent=rna28;Dbxref=GeneID:6757,Genbank:NM_003147.5,HGNC:HGNC:11336,HPRD:02180,MIM:300192;Note=The RefSeq transcript has 4 substitutions%2C 3 non-frameshifting indels compared to this genomic sequence;exception=annotated by transcript or proteomic data;gbkey=mRNA;gene=SSX2;product=synovial sarcoma%2C X breakpoint 2%2C transcript variant 1;transcript_id=gi|522838260
LDNV01000017.1	BestRefSeq	exon	222687	223302	.	-	.	ID=id240;Parent=rna28;Dbxref=GeneID:6757,Genbank:NM_003147.5,HGNC:HGNC:11336,HPRD:02180,MIM:300192;Note=The RefSeq transcript has 4 substitutions%2C 3 non-frameshifting indels compared to this genomic sequence;exception=annotated by transcript or proteomic data;gbkey=mRNA;gene=SSX2;product=synovial sarcoma%2C X breakpoint 2%2C transcript variant 1;transcript_id=gi|522838260
LDNV01000017.1	BestRefSeq	gene	222687	233028	.	-	.	ID=gene29;Dbxref=GeneID:727837,HGNC:HGNC:22263;Name=SSX2B;description=synovial sarcoma%2C X breakpoint 2B;gbkey=Gene;gene=SSX2B;gene_synonym=CT5.2,CT5.2b,HOM-MEL-40,SSX
LDNV01000017.1	BestRefSeq	mRNA	222687	233028	.	-	.	ID=rna29;Parent=gene29;Dbxref=GeneID:727837,Genbank:NM_001278702.1,HGNC:HGNC:22263;Name=gi|522838273;Note=The RefSeq transcript has 3 substitutions%2C 3 non-frameshifting indels compared to this genomic sequence;exception=annotated by transcript or proteomic data;gbkey=mRNA;gene=SSX2B;product=synovial sarcoma%2C X breakpoint 2B%2C transcript variant 3;transcript_id=gi|522838273
LDNV01000017.1	BestRefSeq	exon	232914	233028	.	-	.	ID=id241;Parent=rna29;Dbxref=GeneID:727837,Genbank:NM_001278702.1,HGNC:HGNC:22263;Note=The RefSeq transcript has 3 substitutions%2C 3 non-frameshifting indels compared to this genomic sequence;exception=annotated by transcript or proteomic data;gbkey=mRNA;gene=SSX2B;product=synovial sarcoma%2C X breakpoint 2B%2C transcript variant 3;transcript_id=gi|522838273
LDNV01000017.1	BestRefSeq	exon	231483	231571	.	-	.	ID=id242;Parent=rna29;Dbxref=GeneID:727837,Genbank:NM_001278702.1,HGNC:HGNC:22263;Note=The RefSeq transcript has 3 substitutions%2C 3 non-frameshifting indels compared to this genomic sequence;exception=annotated by transcript or proteomic data;gbkey=mRNA;gene=SSX2B;product=synovial sarcoma%2C X breakpoint 2B%2C transcript variant 3;transcript_id=gi|522838273
LDNV01000017.1	BestRefSeq	exon	230930	231044	.	-	.	ID=id243;Parent=rna29;Dbxref=GeneID:727837,Genbank:NM_001278702.1,HGNC:HGNC:22263;Note=The RefSeq transcript has 3 substitutions%2C 3 non-frameshifting indels compared to this genomic sequence;exception=annotated by transcript or proteomic data;gbkey=mRNA;gene=SSX2B;product=synovial sarcoma%2C X breakpoint 2B%2C transcript variant 3;transcript_id=gi|522838273
LDNV01000017.1	BestRefSeq	exon	230299	230394	.	-	.	ID=id244;Parent=rna29;Dbxref=GeneID:727837,Genbank:NM_001278702.1,HGNC:HGNC:22263;Note=The RefSeq transcript has 3 substitutions%2C 3 non-frameshifting indels compared to this genomic sequence;exception=annotated by transcript or proteomic data;gbkey=mRNA;gene=SSX2B;product=synovial sarcoma%2C X breakpoint 2B%2C transcript variant 3;transcript_id=gi|522838273
LDNV01000017.1	BestRefSeq	exon	228378	228427	.	-	.	ID=id245;Parent=rna29;Dbxref=GeneID:727837,Genbank:NM_001278702.1,HGNC:HGNC:22263;Note=The RefSeq transcript has 3 substitutions%2C 3 non-frameshifting indels compared to this genomic sequence;exception=annotated by transcript or proteomic data;gbkey=mRNA;gene=SSX2B;product=synovial sarcoma%2C X breakpoint 2B%2C transcript variant 3;transcript_id=gi|522838273
LDNV01000017.1	BestRefSeq	exon	226243	226378	.	-	.	ID=id246;Parent=rna29;Dbxref=GeneID:727837,Genbank:NM_001278702.1,HGNC:HGNC:22263;Note=The RefSeq transcript has 3 substitutions%2C 3 non-frameshifting indels compared to this genomic sequence;exception=annotated by transcript or proteomic data;gbkey=mRNA;gene=SSX2B;product=synovial sarcoma%2C X breakpoint 2B%2C transcript variant 3;transcript_id=gi|522838273
LDNV01000017.1	BestRefSeq	exon	224637	224714	.	-	.	ID=id247;Parent=rna29;Dbxref=GeneID:727837,Genbank:NM_001278702.1,HGNC:HGNC:22263;Note=The RefSeq transcript has 3 substitutions%2C 3 non-frameshifting indels compared to this genomic sequence;exception=annotated by transcript or proteomic data;gbkey=mRNA;gene=SSX2B;product=synovial sarcoma%2C X breakpoint 2B%2C transcript variant 3;transcript_id=gi|522838273
LDNV01000017.1	BestRefSeq	exon	223768	223872	.	-	.	ID=id248;Parent=rna29;Dbxref=GeneID:727837,Genbank:NM_001278702.1,HGNC:HGNC:22263;Note=The RefSeq transcript has 3 substitutions%2C 3 non-frameshifting indels compared to this genomic sequence;exception=annotated by transcript or proteomic data;gbkey=mRNA;gene=SSX2B;product=synovial sarcoma%2C X breakpoint 2B%2C transcript variant 3;transcript_id=gi|522838273
LDNV01000017.1	BestRefSeq	exon	222687	223302	.	-	.	ID=id249;Parent=rna29;Dbxref=GeneID:727837,Genbank:NM_001278702.1,HGNC:HGNC:22263;Note=The RefSeq transcript has 3 substitutions%2C 3 non-frameshifting indels compared to this genomic sequence;exception=annotated by transcript or proteomic data;gbkey=mRNA;gene=SSX2B;product=synovial sarcoma%2C X breakpoint 2B%2C transcript variant 3;transcript_id=gi|522838273
LDNV01000017.1	BestRefSeq	CDS	231483	231551	.	-	0	ID=cds23;Parent=rna29;Dbxref=GeneID:727837,Genbank:NP_001265631.1,HGNC:HGNC:22263;Name=NP_001265631.1;Note=isoform c is encoded by transcript variant 3%3B The RefSeq protein has 1 substitution compared to this genomic sequence;exception=annotated by transcript or proteomic data;gbkey=CDS;gene=SSX2B;product=protein SSX2 isoform c;protein_id=NP_001265631.1
LDNV01000017.1	BestRefSeq	CDS	230930	231044	.	-	0	ID=cds23;Parent=rna29;Dbxref=GeneID:727837,Genbank:NP_001265631.1,HGNC:HGNC:22263;Name=NP_001265631.1;Note=isoform c is encoded by transcript variant 3%3B The RefSeq protein has 1 substitution compared to this genomic sequence;exception=annotated by transcript or proteomic data;gbkey=CDS;gene=SSX2B;product=protein SSX2 isoform c;protein_id=NP_001265631.1
LDNV01000017.1	BestRefSeq	CDS	230299	230394	.	-	2	ID=cds23;Parent=rna29;Dbxref=GeneID:727837,Genbank:NP_001265631.1,HGNC:HGNC:22263;Name=NP_001265631.1;Note=isoform c is encoded by transcript variant 3%3B The RefSeq protein has 1 substitution compared to this genomic sequence;exception=annotated by transcript or proteomic data;gbkey=CDS;gene=SSX2B;product=protein SSX2 isoform c;protein_id=NP_001265631.1
LDNV01000017.1	BestRefSeq	CDS	228378	228427	.	-	2	ID=cds23;Parent=rna29;Dbxref=GeneID:727837,Genbank:NP_001265631.1,HGNC:HGNC:22263;Name=NP_001265631.1;Note=isoform c is encoded by transcript variant 3%3B The RefSeq protein has 1 substitution compared to this genomic sequence;exception=annotated by transcript or proteomic data;gbkey=CDS;gene=SSX2B;product=protein SSX2 isoform c;protein_id=NP_001265631.1
LDNV01000017.1	BestRefSeq	CDS	226243	226378	.	-	0	ID=cds23;Parent=rna29;Dbxref=GeneID:727837,Genbank:NP_001265631.1,HGNC:HGNC:22263;Name=NP_001265631.1;Note=isoform c is encoded by transcript variant 3%3B The RefSeq protein has 1 substitution compared to this genomic sequence;exception=annotated by transcript or proteomic data;gbkey=CDS;gene=SSX2B;product=protein SSX2 isoform c;protein_id=NP_001265631.1
LDNV01000017.1	BestRefSeq	CDS	224637	224714	.	-	2	ID=cds23;Parent=rna29;Dbxref=GeneID:727837,Genbank:NP_001265631.1,HGNC:HGNC:22263;Name=NP_001265631.1;Note=isoform c is encoded by transcript variant 3%3B The RefSeq protein has 1 substitution compared to this genomic sequence;exception=annotated by transcript or proteomic data;gbkey=CDS;gene=SSX2B;product=protein SSX2 isoform c;protein_id=NP_001265631.1
LDNV01000017.1	BestRefSeq	CDS	223772	223872	.	-	2	ID=cds23;Parent=rna29;Dbxref=GeneID:727837,Genbank:NP_001265631.1,HGNC:HGNC:22263;Name=NP_001265631.1;Note=isoform c is encoded by transcript variant 3%3B The RefSeq protein has 1 substitution compared to this genomic sequence;exception=annotated by transcript or proteomic data;gbkey=CDS;gene=SSX2B;product=protein SSX2 isoform c;protein_id=NP_001265631.1
LDNV01000017.1	BestRefSeq	CDS	231483	231551	.	-	0	ID=cds24;Parent=rna28;Dbxref=GeneID:6757,Genbank:NP_003138.3,HGNC:HGNC:11336,HPRD:02180,MIM:300192;Name=NP_003138.3;Note=isoform a is encoded by transcript variant 1%3B The RefSeq protein has 2 substitutions compared to this genomic sequence;exception=annotated by transcript or proteomic data;gbkey=CDS;gene=SSX2;product=protein SSX2 isoform a;protein_id=NP_003138.3
LDNV01000017.1	BestRefSeq	CDS	230930	231044	.	-	0	ID=cds24;Parent=rna28;Dbxref=GeneID:6757,Genbank:NP_003138.3,HGNC:HGNC:11336,HPRD:02180,MIM:300192;Name=NP_003138.3;Note=isoform a is encoded by transcript variant 1%3B The RefSeq protein has 2 substitutions compared to this genomic sequence;exception=annotated by transcript or proteomic data;gbkey=CDS;gene=SSX2;product=protein SSX2 isoform a;protein_id=NP_003138.3
LDNV01000017.1	BestRefSeq	CDS	230299	230394	.	-	2	ID=cds24;Parent=rna28;Dbxref=GeneID:6757,Genbank:NP_003138.3,HGNC:HGNC:11336,HPRD:02180,MIM:300192;Name=NP_003138.3;Note=isoform a is encoded by transcript variant 1%3B The RefSeq protein has 2 substitutions compared to this genomic sequence;exception=annotated by transcript or proteomic data;gbkey=CDS;gene=SSX2;product=protein SSX2 isoform a;protein_id=NP_003138.3
LDNV01000017.1	BestRefSeq	CDS	228378	228427	.	-	2	ID=cds24;Parent=rna28;Dbxref=GeneID:6757,Genbank:NP_003138.3,HGNC:HGNC:11336,HPRD:02180,MIM:300192;Name=NP_003138.3;Note=isoform a is encoded by transcript variant 1%3B The RefSeq protein has 2 substitutions compared to this genomic sequence;exception=annotated by transcript or proteomic data;gbkey=CDS;gene=SSX2;product=protein SSX2 isoform a;protein_id=NP_003138.3
LDNV01000017.1	BestRefSeq	CDS	226243	226378	.	-	0	ID=cds24;Parent=rna28;Dbxref=GeneID:6757,Genbank:NP_003138.3,HGNC:HGNC:11336,HPRD:02180,MIM:300192;Name=NP_003138.3;Note=isoform a is encoded by transcript variant 1%3B The RefSeq protein has 2 substitutions compared to this genomic sequence;exception=annotated by transcript or proteomic data;gbkey=CDS;gene=SSX2;product=protein SSX2 isoform a;protein_id=NP_003138.3
LDNV01000017.1	BestRefSeq	CDS	224569	224714	.	-	2	ID=cds24;Parent=rna28;Dbxref=GeneID:6757,Genbank:NP_003138.3,HGNC:HGNC:11336,HPRD:02180,MIM:300192;Name=NP_003138.3;Note=isoform a is encoded by transcript variant 1%3B The RefSeq protein has 2 substitutions compared to this genomic sequence;exception=annotated by transcript or proteomic data;gbkey=CDS;gene=SSX2;product=protein SSX2 isoform a;protein_id=NP_003138.3
LDNV01000017.1	BestRefSeq	CDS	223813	223872	.	-	0	ID=cds24;Parent=rna28;Dbxref=GeneID:6757,Genbank:NP_003138.3,HGNC:HGNC:11336,HPRD:02180,MIM:300192;Name=NP_003138.3;Note=isoform a is encoded by transcript variant 1%3B The RefSeq protein has 2 substitutions compared to this genomic sequence;exception=annotated by transcript or proteomic data;gbkey=CDS;gene=SSX2;product=protein SSX2 isoform a;protein_id=NP_003138.3
###
LDNV01000024.1	BestRefSeq	gene	173959	178501	.	+	.	ID=gene30;Dbxref=GeneID:3178,HGNC:HGNC:5031,HPRD:01242,MIM:164017;Name=HNRNPA1;description=heterogeneous nuclear ribonucleoprotein A1;gbkey=Gene;gene=HNRNPA1;gene_synonym=ALS19,ALS20,hnRNP A1,hnRNP-A1,HNRPA1,HNRPA1L3,IBMPFD3
LDNV01000024.1	BestRefSeq	mRNA	173959	178501	.	+	.	ID=rna30;Parent=gene30;Dbxref=GeneID:3178,Genbank:NM_002136.2,HGNC:HGNC:5031,HPRD:01242,MIM:164017;Name=gi|83641893;gbkey=mRNA;gene=HNRNPA1;product=heterogeneous nuclear ribonucleoprotein A1%2C transcript variant 1;transcript_id=gi|83641893
LDNV01000024.1	BestRefSeq	exon	173959	174077	.	+	.	ID=id250;Parent=rna30;Dbxref=GeneID:3178,Genbank:NM_002136.2,HGNC:HGNC:5031,HPRD:01242,MIM:164017;gbkey=mRNA;gene=HNRNPA1;product=heterogeneous nuclear ribonucleoprotein A1%2C transcript variant 1;transcript_id=gi|83641893
LDNV01000024.1	BestRefSeq	exon	174641	174757	.	+	.	ID=id251;Parent=rna30;Dbxref=GeneID:3178,Genbank:NM_002136.2,HGNC:HGNC:5031,HPRD:01242,MIM:164017;gbkey=mRNA;gene=HNRNPA1;product=heterogeneous nuclear ribonucleoprotein A1%2C transcript variant 1;transcript_id=gi|83641893
LDNV01000024.1	BestRefSeq	exon	175050	175196	.	+	.	ID=id252;Parent=rna30;Dbxref=GeneID:3178,Genbank:NM_002136.2,HGNC:HGNC:5031,HPRD:01242,MIM:164017;gbkey=mRNA;gene=HNRNPA1;product=heterogeneous nuclear ribonucleoprotein A1%2C transcript variant 1;transcript_id=gi|83641893
LDNV01000024.1	BestRefSeq	exon	175345	175555	.	+	.	ID=id253;Parent=rna30;Dbxref=GeneID:3178,Genbank:NM_002136.2,HGNC:HGNC:5031,HPRD:01242,MIM:164017;gbkey=mRNA;gene=HNRNPA1;product=heterogeneous nuclear ribonucleoprotein A1%2C transcript variant 1;transcript_id=gi|83641893
LDNV01000024.1	BestRefSeq	exon	175649	175741	.	+	.	ID=id254;Parent=rna30;Dbxref=GeneID:3178,Genbank:NM_002136.2,HGNC:HGNC:5031,HPRD:01242,MIM:164017;gbkey=mRNA;gene=HNRNPA1;product=heterogeneous nuclear ribonucleoprotein A1%2C transcript variant 1;transcript_id=gi|83641893
LDNV01000024.1	BestRefSeq	exon	175828	175920	.	+	.	ID=id255;Parent=rna30;Dbxref=GeneID:3178,Genbank:NM_002136.2,HGNC:HGNC:5031,HPRD:01242,MIM:164017;gbkey=mRNA;gene=HNRNPA1;product=heterogeneous nuclear ribonucleoprotein A1%2C transcript variant 1;transcript_id=gi|83641893
LDNV01000024.1	BestRefSeq	exon	176055	176129	.	+	.	ID=id256;Parent=rna30;Dbxref=GeneID:3178,Genbank:NM_002136.2,HGNC:HGNC:5031,HPRD:01242,MIM:164017;gbkey=mRNA;gene=HNRNPA1;product=heterogeneous nuclear ribonucleoprotein A1%2C transcript variant 1;transcript_id=gi|83641893
LDNV01000024.1	BestRefSeq	exon	177067	177222	.	+	.	ID=id257;Parent=rna30;Dbxref=GeneID:3178,Genbank:NM_002136.2,HGNC:HGNC:5031,HPRD:01242,MIM:164017;gbkey=mRNA;gene=HNRNPA1;product=heterogeneous nuclear ribonucleoprotein A1%2C transcript variant 1;transcript_id=gi|83641893
LDNV01000024.1	BestRefSeq	exon	177513	177572	.	+	.	ID=id258;Parent=rna30;Dbxref=GeneID:3178,Genbank:NM_002136.2,HGNC:HGNC:5031,HPRD:01242,MIM:164017;gbkey=mRNA;gene=HNRNPA1;product=heterogeneous nuclear ribonucleoprotein A1%2C transcript variant 1;transcript_id=gi|83641893
LDNV01000024.1	BestRefSeq	exon	177804	178501	.	+	.	ID=id259;Parent=rna30;Dbxref=GeneID:3178,Genbank:NM_002136.2,HGNC:HGNC:5031,HPRD:01242,MIM:164017;gbkey=mRNA;gene=HNRNPA1;product=heterogeneous nuclear ribonucleoprotein A1%2C transcript variant 1;transcript_id=gi|83641893
LDNV01000024.1	BestRefSeq	gene	174004	178134	.	+	.	ID=gene31;Dbxref=GeneID:664709,HGNC:HGNC:39128;Name=HNRNPA1P10;description=heterogeneous nuclear ribonucleoprotein A1 pseudogene 10;gbkey=Gene;gene=HNRNPA1P10;gene_synonym=HNRPA1L-2;pseudo=true
LDNV01000024.1	BestRefSeq	transcript	174004	178134	.	+	.	ID=rna31;Parent=gene31;Dbxref=GeneID:664709,Genbank:NR_002944.2,HGNC:HGNC:39128;Name=gi|115529279;Note=The RefSeq transcript has 10 substitutions%2C 1 non-frameshifting indel compared to this genomic sequence;exception=annotated by transcript or proteomic data;gbkey=misc_RNA;gene=HNRNPA1P10;product=heterogeneous nuclear ribonucleoprotein A1 pseudogene 10;transcript_id=gi|115529279
LDNV01000024.1	BestRefSeq	exon	174004	174077	.	+	.	ID=id260;Parent=rna31;Dbxref=GeneID:664709,Genbank:NR_002944.2,HGNC:HGNC:39128;Note=The RefSeq transcript has 10 substitutions%2C 1 non-frameshifting indel compared to this genomic sequence;exception=annotated by transcript or proteomic data;gbkey=misc_RNA;gene=HNRNPA1P10;product=heterogeneous nuclear ribonucleoprotein A1 pseudogene 10;transcript_id=gi|115529279
LDNV01000024.1	BestRefSeq	exon	174641	174757	.	+	.	ID=id261;Parent=rna31;Dbxref=GeneID:664709,Genbank:NR_002944.2,HGNC:HGNC:39128;Note=The RefSeq transcript has 10 substitutions%2C 1 non-frameshifting indel compared to this genomic sequence;exception=annotated by transcript or proteomic data;gbkey=misc_RNA;gene=HNRNPA1P10;product=heterogeneous nuclear ribonucleoprotein A1 pseudogene 10;transcript_id=gi|115529279
LDNV01000024.1	BestRefSeq	exon	175050	175196	.	+	.	ID=id262;Parent=rna31;Dbxref=GeneID:664709,Genbank:NR_002944.2,HGNC:HGNC:39128;Note=The RefSeq transcript has 10 substitutions%2C 1 non-frameshifting indel compared to this genomic sequence;exception=annotated by transcript or proteomic data;gbkey=misc_RNA;gene=HNRNPA1P10;product=heterogeneous nuclear ribonucleoprotein A1 pseudogene 10;transcript_id=gi|115529279
LDNV01000024.1	BestRefSeq	exon	175345	175555	.	+	.	ID=id263;Parent=rna31;Dbxref=GeneID:664709,Genbank:NR_002944.2,HGNC:HGNC:39128;Note=The RefSeq transcript has 10 substitutions%2C 1 non-frameshifting indel compared to this genomic sequence;exception=annotated by transcript or proteomic data;gbkey=misc_RNA;gene=HNRNPA1P10;product=heterogeneous nuclear ribonucleoprotein A1 pseudogene 10;transcript_id=gi|115529279
LDNV01000024.1	BestRefSeq	exon	175649	175741	.	+	.	ID=id264;Parent=rna31;Dbxref=GeneID:664709,Genbank:NR_002944.2,HGNC:HGNC:39128;Note=The RefSeq transcript has 10 substitutions%2C 1 non-frameshifting indel compared to this genomic sequence;exception=annotated by transcript or proteomic data;gbkey=misc_RNA;gene=HNRNPA1P10;product=heterogeneous nuclear ribonucleoprotein A1 pseudogene 10;transcript_id=gi|115529279
LDNV01000024.1	BestRefSeq	exon	175828	175920	.	+	.	ID=id265;Parent=rna31;Dbxref=GeneID:664709,Genbank:NR_002944.2,HGNC:HGNC:39128;Note=The RefSeq transcript has 10 substitutions%2C 1 non-frameshifting indel compared to this genomic sequence;exception=annotated by transcript or proteomic data;gbkey=misc_RNA;gene=HNRNPA1P10;product=heterogeneous nuclear ribonucleoprotein A1 pseudogene 10;transcript_id=gi|115529279
LDNV01000024.1	BestRefSeq	exon	176055	176129	.	+	.	ID=id266;Parent=rna31;Dbxref=GeneID:664709,Genbank:NR_002944.2,HGNC:HGNC:39128;Note=The RefSeq transcript has 10 substitutions%2C 1 non-frameshifting indel compared to this genomic sequence;exception=annotated by transcript or proteomic data;gbkey=misc_RNA;gene=HNRNPA1P10;product=heterogeneous nuclear ribonucleoprotein A1 pseudogene 10;transcript_id=gi|115529279
LDNV01000024.1	BestRefSeq	exon	177067	177222	.	+	.	ID=id267;Parent=rna31;Dbxref=GeneID:664709,Genbank:NR_002944.2,HGNC:HGNC:39128;Note=The RefSeq transcript has 10 substitutions%2C 1 non-frameshifting indel compared to this genomic sequence;exception=annotated by transcript or proteomic data;gbkey=misc_RNA;gene=HNRNPA1P10;product=heterogeneous nuclear ribonucleoprotein A1 pseudogene 10;transcript_id=gi|115529279
LDNV01000024.1	BestRefSeq	exon	177514	177572	.	+	.	ID=id268;Parent=rna31;Dbxref=GeneID:664709,Genbank:NR_002944.2,HGNC:HGNC:39128;Note=The RefSeq transcript has 10 substitutions%2C 1 non-frameshifting indel compared to this genomic sequence;exception=annotated by transcript or proteomic data;gbkey=misc_RNA;gene=HNRNPA1P10;product=heterogeneous nuclear ribonucleoprotein A1 pseudogene 10;transcript_id=gi|115529279
LDNV01000024.1	BestRefSeq	exon	177804	178134	.	+	.	ID=id269;Parent=rna31;Dbxref=GeneID:664709,Genbank:NR_002944.2,HGNC:HGNC:39128;Note=The RefSeq transcript has 10 substitutions%2C 1 non-frameshifting indel compared to this genomic sequence;exception=annotated by transcript or proteomic data;gbkey=misc_RNA;gene=HNRNPA1P10;product=heterogeneous nuclear ribonucleoprotein A1 pseudogene 10;transcript_id=gi|115529279
LDNV01000024.1	BestRefSeq	CDS	174063	174077	.	+	0	ID=cds25;Parent=rna30;Dbxref=GeneID:3178,Genbank:NP_002127.1,HGNC:HGNC:5031,HPRD:01242,MIM:164017;Name=NP_002127.1;Note=isoform a is encoded by transcript variant 1;gbkey=CDS;gene=HNRNPA1;product=heterogeneous nuclear ribonucleoprotein A1 isoform a;protein_id=NP_002127.1
LDNV01000024.1	BestRefSeq	CDS	174641	174757	.	+	0	ID=cds25;Parent=rna30;Dbxref=GeneID:3178,Genbank:NP_002127.1,HGNC:HGNC:5031,HPRD:01242,MIM:164017;Name=NP_002127.1;Note=isoform a is encoded by transcript variant 1;gbkey=CDS;gene=HNRNPA1;product=heterogeneous nuclear ribonucleoprotein A1 isoform a;protein_id=NP_002127.1
LDNV01000024.1	BestRefSeq	CDS	175050	175196	.	+	0	ID=cds25;Parent=rna30;Dbxref=GeneID:3178,Genbank:NP_002127.1,HGNC:HGNC:5031,HPRD:01242,MIM:164017;Name=NP_002127.1;Note=isoform a is encoded by transcript variant 1;gbkey=CDS;gene=HNRNPA1;product=heterogeneous nuclear ribonucleoprotein A1 isoform a;protein_id=NP_002127.1
LDNV01000024.1	BestRefSeq	CDS	175345	175555	.	+	0	ID=cds25;Parent=rna30;Dbxref=GeneID:3178,Genbank:NP_002127.1,HGNC:HGNC:5031,HPRD:01242,MIM:164017;Name=NP_002127.1;Note=isoform a is encoded by transcript variant 1;gbkey=CDS;gene=HNRNPA1;product=heterogeneous nuclear ribonucleoprotein A1 isoform a;protein_id=NP_002127.1
LDNV01000024.1	BestRefSeq	CDS	175649	175741	.	+	2	ID=cds25;Parent=rna30;Dbxref=GeneID:3178,Genbank:NP_002127.1,HGNC:HGNC:5031,HPRD:01242,MIM:164017;Name=NP_002127.1;Note=isoform a is encoded by transcript variant 1;gbkey=CDS;gene=HNRNPA1;product=heterogeneous nuclear ribonucleoprotein A1 isoform a;protein_id=NP_002127.1
LDNV01000024.1	BestRefSeq	CDS	175828	175920	.	+	2	ID=cds25;Parent=rna30;Dbxref=GeneID:3178,Genbank:NP_002127.1,HGNC:HGNC:5031,HPRD:01242,MIM:164017;Name=NP_002127.1;Note=isoform a is encoded by transcript variant 1;gbkey=CDS;gene=HNRNPA1;product=heterogeneous nuclear ribonucleoprotein A1 isoform a;protein_id=NP_002127.1
LDNV01000024.1	BestRefSeq	CDS	176055	176129	.	+	2	ID=cds25;Parent=rna30;Dbxref=GeneID:3178,Genbank:NP_002127.1,HGNC:HGNC:5031,HPRD:01242,MIM:164017;Name=NP_002127.1;Note=isoform a is encoded by transcript variant 1;gbkey=CDS;gene=HNRNPA1;product=heterogeneous nuclear ribonucleoprotein A1 isoform a;protein_id=NP_002127.1
LDNV01000024.1	BestRefSeq	CDS	177067	177222	.	+	2	ID=cds25;Parent=rna30;Dbxref=GeneID:3178,Genbank:NP_002127.1,HGNC:HGNC:5031,HPRD:01242,MIM:164017;Name=NP_002127.1;Note=isoform a is encoded by transcript variant 1;gbkey=CDS;gene=HNRNPA1;product=heterogeneous nuclear ribonucleoprotein A1 isoform a;protein_id=NP_002127.1
LDNV01000024.1	BestRefSeq	CDS	177513	177568	.	+	2	ID=cds25;Parent=rna30;Dbxref=GeneID:3178,Genbank:NP_002127.1,HGNC:HGNC:5031,HPRD:01242,MIM:164017;Name=NP_002127.1;Note=isoform a is encoded by transcript variant 1;gbkey=CDS;gene=HNRNPA1;product=heterogeneous nuclear ribonucleoprotein A1 isoform a;protein_id=NP_002127.1
###
LDNV01000030.1	BestRefSeq	gene	8826421	8840147	.	-	.	ID=gene32;Dbxref=GeneID:54065,HGNC:HGNC:1293,HPRD:10751;Name=SMIM11A;description=small integral membrane protein 11A;gbkey=Gene;gene=SMIM11A;gene_synonym=C21orf51,FAM165B,SMIM11
LDNV01000030.1	BestRefSeq	mRNA	8826421	8840147	.	-	.	ID=rna32;Parent=gene32;Dbxref=GeneID:54065,Genbank:NM_058182.4,HGNC:HGNC:1293,HPRD:10751;Name=gi|149363652;Note=The RefSeq transcript has 1 substitution compared to this genomic sequence;exception=annotated by transcript or proteomic data;gbkey=mRNA;gene=SMIM11A;product=small integral membrane protein 11A;transcript_id=gi|149363652
LDNV01000030.1	BestRefSeq	exon	8840030	8840147	.	-	.	ID=id270;Parent=rna32;Dbxref=GeneID:54065,Genbank:NM_058182.4,HGNC:HGNC:1293,HPRD:10751;Note=The RefSeq transcript has 1 substitution compared to this genomic sequence;exception=annotated by transcript or proteomic data;gbkey=mRNA;gene=SMIM11A;product=small integral membrane protein 11A;transcript_id=gi|149363652
LDNV01000030.1	BestRefSeq	exon	8836082	8836170	.	-	.	ID=id271;Parent=rna32;Dbxref=GeneID:54065,Genbank:NM_058182.4,HGNC:HGNC:1293,HPRD:10751;Note=The RefSeq transcript has 1 substitution compared to this genomic sequence;exception=annotated by transcript or proteomic data;gbkey=mRNA;gene=SMIM11A;product=small integral membrane protein 11A;transcript_id=gi|149363652
LDNV01000030.1	BestRefSeq	exon	8829935	8830101	.	-	.	ID=id272;Parent=rna32;Dbxref=GeneID:54065,Genbank:NM_058182.4,HGNC:HGNC:1293,HPRD:10751;Note=The RefSeq transcript has 1 substitution compared to this genomic sequence;exception=annotated by transcript or proteomic data;gbkey=mRNA;gene=SMIM11A;product=small integral membrane protein 11A;transcript_id=gi|149363652
LDNV01000030.1	BestRefSeq	exon	8826421	8826946	.	-	.	ID=id273;Parent=rna32;Dbxref=GeneID:54065,Genbank:NM_058182.4,HGNC:HGNC:1293,HPRD:10751;Note=The RefSeq transcript has 1 substitution compared to this genomic sequence;exception=annotated by transcript or proteomic data;gbkey=mRNA;gene=SMIM11A;product=small integral membrane protein 11A;transcript_id=gi|149363652
LDNV01000030.1	BestRefSeq	gene	8826421	8840117	.	-	.	ID=gene33;Dbxref=GeneID:102723553,HGNC:HGNC:51846;Name=SMIM11B;description=small integral membrane protein 11B;gbkey=Gene;gene=SMIM11B
LDNV01000030.1	BestRefSeq	mRNA	8826421	8840117	.	-	.	ID=rna33;Parent=gene33;Dbxref=GeneID:102723553,Genbank:NM_001313692.1,HGNC:HGNC:51846;Name=gi|922304274;Note=The RefSeq transcript has 1 substitution compared to this genomic sequence;exception=annotated by transcript or proteomic data;gbkey=mRNA;gene=SMIM11B;product=small integral membrane protein 11B;transcript_id=gi|922304274
LDNV01000030.1	BestRefSeq	exon	8840030	8840117	.	-	.	ID=id274;Parent=rna33;Dbxref=GeneID:102723553,Genbank:NM_001313692.1,HGNC:HGNC:51846;Note=The RefSeq transcript has 1 substitution compared to this genomic sequence;exception=annotated by transcript or proteomic data;gbkey=mRNA;gene=SMIM11B;product=small integral membrane protein 11B;transcript_id=gi|922304274
LDNV01000030.1	BestRefSeq	exon	8836082	8836170	.	-	.	ID=id275;Parent=rna33;Dbxref=GeneID:102723553,Genbank:NM_001313692.1,HGNC:HGNC:51846;Note=The RefSeq transcript has 1 substitution compared to this genomic sequence;exception=annotated by transcript or proteomic data;gbkey=mRNA;gene=SMIM11B;product=small integral membrane protein 11B;transcript_id=gi|922304274
LDNV01000030.1	BestRefSeq	exon	8829935	8830101	.	-	.	ID=id276;Parent=rna33;Dbxref=GeneID:102723553,Genbank:NM_001313692.1,HGNC:HGNC:51846;Note=The RefSeq transcript has 1 substitution compared to this genomic sequence;exception=annotated by transcript or proteomic data;gbkey=mRNA;gene=SMIM11B;product=small integral membrane protein 11B;transcript_id=gi|922304274
LDNV01000030.1	BestRefSeq	exon	8826421	8826946	.	-	.	ID=id277;Parent=rna33;Dbxref=GeneID:102723553,Genbank:NM_001313692.1,HGNC:HGNC:51846;Note=The RefSeq transcript has 1 substitution compared to this genomic sequence;exception=annotated by transcript or proteomic data;gbkey=mRNA;gene=SMIM11B;product=small integral membrane protein 11B;transcript_id=gi|922304274
LDNV01000030.1	BestRefSeq	CDS	8836082	8836093	.	-	0	ID=cds26;Parent=rna32;Dbxref=GeneID:54065,Genbank:NP_478062.1,HGNC:HGNC:1293,HPRD:10751;Name=NP_478062.1;gbkey=CDS;gene=SMIM11A;product=small integral membrane protein 11;protein_id=NP_478062.1
LDNV01000030.1	BestRefSeq	CDS	8829937	8830101	.	-	0	ID=cds26;Parent=rna32;Dbxref=GeneID:54065,Genbank:NP_478062.1,HGNC:HGNC:1293,HPRD:10751;Name=NP_478062.1;gbkey=CDS;gene=SMIM11A;product=small integral membrane protein 11;protein_id=NP_478062.1
LDNV01000030.1	BestRefSeq	CDS	8836082	8836093	.	-	0	ID=cds27;Parent=rna33;Dbxref=GeneID:102723553,Genbank:NP_001300621.1,HGNC:HGNC:51846;Name=NP_001300621.1;gbkey=CDS;gene=SMIM11B;product=uncharacterized protein LOC102723553;protein_id=NP_001300621.1
LDNV01000030.1	BestRefSeq	CDS	8829937	8830101	.	-	0	ID=cds27;Parent=rna33;Dbxref=GeneID:102723553,Genbank:NP_001300621.1,HGNC:HGNC:51846;Name=NP_001300621.1;gbkey=CDS;gene=SMIM11B;product=uncharacterized protein LOC102723553;protein_id=NP_001300621.1
###
LDNV01000030.1	BestRefSeq	gene	33477	37280	.	-	.	ID=gene34;Dbxref=GeneID:1409,HGNC:HGNC:2388,HPRD:00427,MIM:123580;Name=CRYAA;description=crystallin alpha A;gbkey=Gene;gene=CRYAA;gene_synonym=CRYA1,CTRCT9,HSPB4
LDNV01000030.1	BestRefSeq	mRNA	33477	37280	.	-	.	ID=rna34;Parent=gene34;Dbxref=GeneID:1409,Genbank:NM_000394.3,HGNC:HGNC:2388,HPRD:00427,MIM:123580;Name=gi|576583509;Note=The RefSeq transcript has 1 substitution compared to this genomic sequence;exception=annotated by transcript or proteomic data;gbkey=mRNA;gene=CRYAA;product=crystallin alpha A;transcript_id=gi|576583509
LDNV01000030.1	BestRefSeq	exon	37000	37280	.	-	.	ID=id278;Parent=rna34;Dbxref=GeneID:1409,Genbank:NM_000394.3,HGNC:HGNC:2388,HPRD:00427,MIM:123580;Note=The RefSeq transcript has 1 substitution compared to this genomic sequence;exception=annotated by transcript or proteomic data;gbkey=mRNA;gene=CRYAA;product=crystallin alpha A;transcript_id=gi|576583509
LDNV01000030.1	BestRefSeq	exon	35648	35770	.	-	.	ID=id279;Parent=rna34;Dbxref=GeneID:1409,Genbank:NM_000394.3,HGNC:HGNC:2388,HPRD:00427,MIM:123580;Note=The RefSeq transcript has 1 substitution compared to this genomic sequence;exception=annotated by transcript or proteomic data;gbkey=mRNA;gene=CRYAA;product=crystallin alpha A;transcript_id=gi|576583509
LDNV01000030.1	BestRefSeq	exon	33477	34216	.	-	.	ID=id280;Parent=rna34;Dbxref=GeneID:1409,Genbank:NM_000394.3,HGNC:HGNC:2388,HPRD:00427,MIM:123580;Note=The RefSeq transcript has 1 substitution compared to this genomic sequence;exception=annotated by transcript or proteomic data;gbkey=mRNA;gene=CRYAA;product=crystallin alpha A;transcript_id=gi|576583509
LDNV01000030.1	BestRefSeq	gene	33966	37238	.	-	.	ID=gene35;Dbxref=GeneID:102724652;Name=LOC102724652;description=alpha-crystallin A chain;gbkey=Gene;gene=LOC102724652
LDNV01000030.1	BestRefSeq	mRNA	33966	37238	.	-	.	ID=rna35;Parent=gene35;Dbxref=GeneID:102724652,Genbank:NM_001314050.1;Name=gi|930697445;gbkey=mRNA;gene=LOC102724652;product=alpha-crystallin A chain;transcript_id=gi|930697445
LDNV01000030.1	BestRefSeq	exon	37000	37238	.	-	.	ID=id281;Parent=rna35;Dbxref=GeneID:102724652,Genbank:NM_001314050.1;gbkey=mRNA;gene=LOC102724652;product=alpha-crystallin A chain;transcript_id=gi|930697445
LDNV01000030.1	BestRefSeq	exon	35648	35770	.	-	.	ID=id282;Parent=rna35;Dbxref=GeneID:102724652,Genbank:NM_001314050.1;gbkey=mRNA;gene=LOC102724652;product=alpha-crystallin A chain;transcript_id=gi|930697445
LDNV01000030.1	BestRefSeq	exon	33966	34216	.	-	.	ID=id283;Parent=rna35;Dbxref=GeneID:102724652,Genbank:NM_001314050.1;gbkey=mRNA;gene=LOC102724652;product=alpha-crystallin A chain;transcript_id=gi|930697445
LDNV01000030.1	BestRefSeq	CDS	37000	37188	.	-	0	ID=cds28;Parent=rna34;Dbxref=GeneID:1409,Genbank:NP_000385.1,HGNC:HGNC:2388,HPRD:00427,MIM:123580;Name=NP_000385.1;gbkey=CDS;gene=CRYAA;product=alpha-crystallin A chain;protein_id=NP_000385.1
LDNV01000030.1	BestRefSeq	CDS	35648	35770	.	-	0	ID=cds28;Parent=rna34;Dbxref=GeneID:1409,Genbank:NP_000385.1,HGNC:HGNC:2388,HPRD:00427,MIM:123580;Name=NP_000385.1;gbkey=CDS;gene=CRYAA;product=alpha-crystallin A chain;protein_id=NP_000385.1
LDNV01000030.1	BestRefSeq	CDS	34007	34216	.	-	0	ID=cds28;Parent=rna34;Dbxref=GeneID:1409,Genbank:NP_000385.1,HGNC:HGNC:2388,HPRD:00427,MIM:123580;Name=NP_000385.1;gbkey=CDS;gene=CRYAA;product=alpha-crystallin A chain;protein_id=NP_000385.1
LDNV01000030.1	BestRefSeq	CDS	37000	37188	.	-	0	ID=cds29;Parent=rna35;Dbxref=GeneID:102724652,Genbank:NP_001300979.1;Name=NP_001300979.1;gbkey=CDS;gene=LOC102724652;product=alpha-crystallin A chain;protein_id=NP_001300979.1
LDNV01000030.1	BestRefSeq	CDS	35648	35770	.	-	0	ID=cds29;Parent=rna35;Dbxref=GeneID:102724652,Genbank:NP_001300979.1;Name=NP_001300979.1;gbkey=CDS;gene=LOC102724652;product=alpha-crystallin A chain;protein_id=NP_001300979.1
LDNV01000030.1	BestRefSeq	CDS	34007	34216	.	-	0	ID=cds29;Parent=rna35;Dbxref=GeneID:102724652,Genbank:NP_001300979.1;Name=NP_001300979.1;gbkey=CDS;gene=LOC102724652;product=alpha-crystallin A chain;protein_id=NP_001300979.1
###
LDNV01000069.1	BestRefSeq	gene	14341944	14342082	.	-	.	ID=gene36;Dbxref=GeneID:106633814,HGNC:HGNC:50390;Name=SNORA86;description=small nucleolar RNA%2C H/ACA box 86;gbkey=Gene;gene=SNORA86
LDNV01000069.1	BestRefSeq	ncRNA	14341944	14342082	.	-	.	ID=rna36;Parent=gene36;Dbxref=GeneID:106633814,Genbank:NR_132768.1,HGNC:HGNC:50390;Name=gi|931718909;Note=The RefSeq transcript has 1 substitution compared to this genomic sequence;exception=annotated by transcript or proteomic data;gbkey=ncRNA;gene=SNORA86;ncrna_class=snoRNA;product=small nucleolar RNA%2C H/ACA box 86;transcript_id=gi|931718909
LDNV01000069.1	BestRefSeq	exon	14341944	14342082	.	-	.	ID=id284;Parent=rna36;Dbxref=GeneID:106633814,Genbank:NR_132768.1,HGNC:HGNC:50390;Note=The RefSeq transcript has 1 substitution compared to this genomic sequence;exception=annotated by transcript or proteomic data;gbkey=ncRNA;gene=SNORA86;ncrna_class=snoRNA;product=small nucleolar RNA%2C H/ACA box 86;transcript_id=gi|931718909
LDNV01000069.1	BestRefSeq	gene	14341944	14342054	.	-	.	ID=gene37;Dbxref=GeneID:106635534,HGNC:HGNC:51396;Name=SNORA104;description=small nucleolar RNA%2C H/ACA box 104;end_range=14342054,.;gbkey=Gene;gene=SNORA104;partial=true
LDNV01000069.1	BestRefSeq	ncRNA	14341944	14342054	.	-	.	ID=rna37;Parent=gene37;Dbxref=GeneID:106635534,Genbank:NR_132784.1,HGNC:HGNC:51396;Name=gi|933127596;Note=The RefSeq transcript aligns at 79%25 coverage compared to this genomic sequence;end_range=14342054,.;exception=annotated by transcript or proteomic data;gbkey=ncRNA;gene=SNORA104;ncrna_class=snoRNA;partial=true;product=small nucleolar RNA%2C H/ACA box 104;transcript_id=gi|933127596
LDNV01000069.1	BestRefSeq	exon	14341944	14342054	.	-	.	ID=id285;Parent=rna37;Dbxref=GeneID:106635534,Genbank:NR_132784.1,HGNC:HGNC:51396;Note=The RefSeq transcript aligns at 79%25 coverage compared to this genomic sequence;end_range=14342054,.;exception=annotated by transcript or proteomic data;gbkey=ncRNA;gene=SNORA104;ncrna_class=snoRNA;partial=true;product=small nucleolar RNA%2C H/ACA box 104;transcript_id=gi|933127596
###
LDNV01000085.1	BestRefSeq	gene	36009	36571	.	-	.	ID=gene38;Dbxref=GeneID:100132103,HGNC:HGNC:18735;Name=FAM66E;description=family with sequence similarity 66 member E;end_range=36571,.;gbkey=Gene;gene=FAM66E;partial=true
LDNV01000085.1	BestRefSeq	gene	36009	36571	.	-	.	ID=gene39;Dbxref=GeneID:100128890,HGNC:HGNC:28890;Name=FAM66B;description=family with sequence similarity 66 member B;end_range=36571,.;gbkey=Gene;gene=FAM66B;gene_synonym=FAM66E;partial=true
LDNV01000085.1	BestRefSeq	ncRNA	36009	36571	.	-	.	ID=rna38;Parent=gene38;Dbxref=GeneID:100132103,Genbank:NR_027424.1,HGNC:HGNC:18735;Name=gi|225903406;Note=The RefSeq transcript has 1 substitution%2C 2 non-frameshifting indels and aligns at 39%25 coverage compared to this genomic sequence;end_range=36571,.;exception=annotated by transcript or proteomic data;gbkey=ncRNA;gene=FAM66E;ncrna_class=lncRNA;partial=true;product=family with sequence simi…
LDNV01000085.1	BestRefSeq	exon	36009	36571	.	-	.	ID=id286;Parent=rna38;Dbxref=GeneID:100132103,Genbank:NR_027424.1,HGNC:HGNC:18735;Note=The RefSeq transcript has 1 substitution%2C 2 non-frameshifting indels and aligns at 39%25 coverage compared to this genomic sequence;end_range=36571,.;exception=annotated by transcript or proteomic data;gbkey=ncRNA;gene=FAM66E;ncrna_class=lncRNA;partial=true;product=family with sequence similarity 66 member E;…
LDNV01000085.1	BestRefSeq	ncRNA	36009	36571	.	-	.	ID=rna39;Parent=gene39;Dbxref=GeneID:100128890,Genbank:NR_027423.1,HGNC:HGNC:28890;Name=gi|284005287;Note=The RefSeq transcript has 2 non-frameshifting indels and aligns at 39%25 coverage compared to this genomic sequence;end_range=36571,.;exception=annotated by transcript or proteomic data;gbkey=ncRNA;gene=FAM66B;ncrna_class=lncRNA;partial=true;product=family with sequence similarity 66 member B…
LDNV01000085.1	BestRefSeq	exon	36009	36571	.	-	.	ID=id287;Parent=rna39;Dbxref=GeneID:100128890,Genbank:NR_027423.1,HGNC:HGNC:28890;Note=The RefSeq transcript has 2 non-frameshifting indels and aligns at 39%25 coverage compared to this genomic sequence;end_range=36571,.;exception=annotated by transcript or proteomic data;gbkey=ncRNA;gene=FAM66B;ncrna_class=lncRNA;partial=true;product=family with sequence similarity 66 member B;transcript_id=gi|2…
###
LDNV01000090.1	BestRefSeq	gene	2853	4446	.	+	.	ID=gene40;Dbxref=GeneID:645402,HGNC:HGNC:37176;Name=USP17L4;description=ubiquitin specific peptidase 17-like family member 4;gbkey=Gene;gene=USP17L4
LDNV01000090.1	BestRefSeq	gene	2853	4446	.	+	.	ID=gene41;Dbxref=GeneID:392188,HGNC:HGNC:37181;Name=USP17L8;description=ubiquitin specific peptidase 17-like family member 8;gbkey=Gene;gene=USP17L8;gene_synonym=USP17L10
LDNV01000090.1	BestRefSeq	mRNA	2853	4446	.	+	.	ID=rna40;Parent=gene41;Dbxref=GeneID:392188,Genbank:NM_001256872.1,HGNC:HGNC:37181;Name=gi|379030632;Note=The RefSeq transcript has 15 substitutions%2C 1 frameshift compared to this genomic sequence;exception=annotated by transcript or proteomic data;gbkey=mRNA;gene=USP17L8;product=ubiquitin specific peptidase 17-like family member 8;transcript_id=gi|379030632
LDNV01000090.1	BestRefSeq	exon	2853	4446	.	+	.	ID=id288;Parent=rna40;Dbxref=GeneID:392188,Genbank:NM_001256872.1,HGNC:HGNC:37181;Note=The RefSeq transcript has 15 substitutions%2C 1 frameshift compared to this genomic sequence;exception=annotated by transcript or proteomic data;gbkey=mRNA;gene=USP17L8;product=ubiquitin specific peptidase 17-like family member 8;transcript_id=gi|379030632
LDNV01000090.1	BestRefSeq	mRNA	2853	4446	.	+	.	ID=rna41;Parent=gene40;Dbxref=GeneID:645402,Genbank:NM_001256874.1,HGNC:HGNC:37176;Name=gi|379030636;Note=The RefSeq transcript has 1 frameshift compared to this genomic sequence;exception=annotated by transcript or proteomic data;gbkey=mRNA;gene=USP17L4;product=ubiquitin specific peptidase 17-like family member 4;transcript_id=gi|379030636
LDNV01000090.1	BestRefSeq	exon	2853	4446	.	+	.	ID=id289;Parent=rna41;Dbxref=GeneID:645402,Genbank:NM_001256874.1,HGNC:HGNC:37176;Note=The RefSeq transcript has 1 frameshift compared to this genomic sequence;exception=annotated by transcript or proteomic data;gbkey=mRNA;gene=USP17L4;product=ubiquitin specific peptidase 17-like family member 4;transcript_id=gi|379030636
LDNV01000090.1	BestRefSeq	CDS	2853	4446	.	+	0	ID=cds30;Parent=rna40;Dbxref=GeneID:392188,Genbank:NP_001243801.1,HGNC:HGNC:37181;Name=NP_001243801.1;Note=The RefSeq protein has 10 substitutions%2C 1 frameshift compared to this genomic sequence;exception=annotated by transcript or proteomic data;gbkey=CDS;gene=USP17L8;product=inactive ubiquitin carboxyl-terminal hydrolase 17-like protein 8;protein_id=NP_001243801.1
LDNV01000090.1	BestRefSeq	CDS	2853	4446	.	+	0	ID=cds31;Parent=rna41;Dbxref=GeneID:645402,Genbank:NP_001243803.1,HGNC:HGNC:37176;Name=NP_001243803.1;Note=The RefSeq protein has 1 frameshift compared to this genomic sequence;exception=annotated by transcript or proteomic data;gbkey=CDS;gene=USP17L4;product=inactive ubiquitin carboxyl-terminal hydrolase 17-like protein 4;protein_id=NP_001243803.1
###
LDNV01000146.1	BestRefSeq	gene	79583	87351	.	-	.	ID=gene42;Dbxref=GeneID:653192,HGNC:HGNC:37146;Name=TRIM43B;description=tripartite motif containing 43B;gbkey=Gene;gene=TRIM43B
LDNV01000146.1	BestRefSeq	mRNA	79583	87351	.	-	.	ID=rna42;Parent=gene42;Dbxref=GeneID:653192,Genbank:NM_001164464.1,HGNC:HGNC:37146;Name=gi|256600211;Note=The RefSeq transcript has 3 substitutions%2C 1 non-frameshifting indel compared to this genomic sequence;exception=annotated by transcript or proteomic data;gbkey=mRNA;gene=TRIM43B;product=tripartite motif containing 43B;transcript_id=gi|256600211
LDNV01000146.1	BestRefSeq	exon	87226	87351	.	-	.	ID=id290;Parent=rna42;Dbxref=GeneID:653192,Genbank:NM_001164464.1,HGNC:HGNC:37146;Note=The RefSeq transcript has 3 substitutions%2C 1 non-frameshifting indel compared to this genomic sequence;exception=annotated by transcript or proteomic data;gbkey=mRNA;gene=TRIM43B;product=tripartite motif containing 43B;transcript_id=gi|256600211
LDNV01000146.1	BestRefSeq	exon	84925	85339	.	-	.	ID=id291;Parent=rna42;Dbxref=GeneID:653192,Genbank:NM_001164464.1,HGNC:HGNC:37146;Note=The RefSeq transcript has 3 substitutions%2C 1 non-frameshifting indel compared to this genomic sequence;exception=annotated by transcript or proteomic data;gbkey=mRNA;gene=TRIM43B;product=tripartite motif containing 43B;transcript_id=gi|256600211
LDNV01000146.1	BestRefSeq	exon	84212	84307	.	-	.	ID=id292;Parent=rna42;Dbxref=GeneID:653192,Genbank:NM_001164464.1,HGNC:HGNC:37146;Note=The RefSeq transcript has 3 substitutions%2C 1 non-frameshifting indel compared to this genomic sequence;exception=annotated by transcript or proteomic data;gbkey=mRNA;gene=TRIM43B;product=tripartite motif containing 43B;transcript_id=gi|256600211
LDNV01000146.1	BestRefSeq	exon	82919	83149	.	-	.	ID=id293;Parent=rna42;Dbxref=GeneID:653192,Genbank:NM_001164464.1,HGNC:HGNC:37146;Note=The RefSeq transcript has 3 substitutions%2C 1 non-frameshifting indel compared to this genomic sequence;exception=annotated by transcript or proteomic data;gbkey=mRNA;gene=TRIM43B;product=tripartite motif containing 43B;transcript_id=gi|256600211
LDNV01000146.1	BestRefSeq	exon	82000	82022	.	-	.	ID=id294;Parent=rna42;Dbxref=GeneID:653192,Genbank:NM_001164464.1,HGNC:HGNC:37146;Note=The RefSeq transcript has 3 substitutions%2C 1 non-frameshifting indel compared to this genomic sequence;exception=annotated by transcript or proteomic data;gbkey=mRNA;gene=TRIM43B;product=tripartite motif containing 43B;transcript_id=gi|256600211
LDNV01000146.1	BestRefSeq	exon	81374	81471	.	-	.	ID=id295;Parent=rna42;Dbxref=GeneID:653192,Genbank:NM_001164464.1,HGNC:HGNC:37146;Note=The RefSeq transcript has 3 substitutions%2C 1 non-frameshifting indel compared to this genomic sequence;exception=annotated by transcript or proteomic data;gbkey=mRNA;gene=TRIM43B;product=tripartite motif containing 43B;transcript_id=gi|256600211
LDNV01000146.1	BestRefSeq	exon	79583	80260	.	-	.	ID=id296;Parent=rna42;Dbxref=GeneID:653192,Genbank:NM_001164464.1,HGNC:HGNC:37146;Note=The RefSeq transcript has 3 substitutions%2C 1 non-frameshifting indel compared to this genomic sequence;exception=annotated by transcript or proteomic data;gbkey=mRNA;gene=TRIM43B;product=tripartite motif containing 43B;transcript_id=gi|256600211
LDNV01000146.1	BestRefSeq	gene	79629	87357	.	-	.	ID=gene43;Dbxref=GeneID:129868,HGNC:HGNC:19015,HPRD:15560;Name=TRIM43;description=tripartite motif containing 43;gbkey=Gene;gene=TRIM43;gene_synonym=TRIM43A
LDNV01000146.1	BestRefSeq	mRNA	79629	87357	.	-	.	ID=rna43;Parent=gene43;Dbxref=GeneID:129868,Genbank:NM_138800.1,HGNC:HGNC:19015,HPRD:15560;Name=gi|20270352;Note=The RefSeq transcript has 6 substitutions compared to this genomic sequence;exception=annotated by transcript or proteomic data;gbkey=mRNA;gene=TRIM43;product=tripartite motif containing 43;transcript_id=gi|20270352
LDNV01000146.1	BestRefSeq	exon	87226	87357	.	-	.	ID=id297;Parent=rna43;Dbxref=GeneID:129868,Genbank:NM_138800.1,HGNC:HGNC:19015,HPRD:15560;Note=The RefSeq transcript has 6 substitutions compared to this genomic sequence;exception=annotated by transcript or proteomic data;gbkey=mRNA;gene=TRIM43;product=tripartite motif containing 43;transcript_id=gi|20270352
LDNV01000146.1	BestRefSeq	exon	84925	85339	.	-	.	ID=id298;Parent=rna43;Dbxref=GeneID:129868,Genbank:NM_138800.1,HGNC:HGNC:19015,HPRD:15560;Note=The RefSeq transcript has 6 substitutions compared to this genomic sequence;exception=annotated by transcript or proteomic data;gbkey=mRNA;gene=TRIM43;product=tripartite motif containing 43;transcript_id=gi|20270352
LDNV01000146.1	BestRefSeq	exon	84212	84307	.	-	.	ID=id299;Parent=rna43;Dbxref=GeneID:129868,Genbank:NM_138800.1,HGNC:HGNC:19015,HPRD:15560;Note=The RefSeq transcript has 6 substitutions compared to this genomic sequence;exception=annotated by transcript or proteomic data;gbkey=mRNA;gene=TRIM43;product=tripartite motif containing 43;transcript_id=gi|20270352
LDNV01000146.1	BestRefSeq	exon	82919	83149	.	-	.	ID=id300;Parent=rna43;Dbxref=GeneID:129868,Genbank:NM_138800.1,HGNC:HGNC:19015,HPRD:15560;Note=The RefSeq transcript has 6 substitutions compared to this genomic sequence;exception=annotated by transcript or proteomic data;gbkey=mRNA;gene=TRIM43;product=tripartite motif containing 43;transcript_id=gi|20270352
LDNV01000146.1	BestRefSeq	exon	82000	82022	.	-	.	ID=id301;Parent=rna43;Dbxref=GeneID:129868,Genbank:NM_138800.1,HGNC:HGNC:19015,HPRD:15560;Note=The RefSeq transcript has 6 substitutions compared to this genomic sequence;exception=annotated by transcript or proteomic data;gbkey=mRNA;gene=TRIM43;product=tripartite motif containing 43;transcript_id=gi|20270352
LDNV01000146.1	BestRefSeq	exon	81374	81471	.	-	.	ID=id302;Parent=rna43;Dbxref=GeneID:129868,Genbank:NM_138800.1,HGNC:HGNC:19015,HPRD:15560;Note=The RefSeq transcript has 6 substitutions compared to this genomic sequence;exception=annotated by transcript or proteomic data;gbkey=mRNA;gene=TRIM43;product=tripartite motif containing 43;transcript_id=gi|20270352
LDNV01000146.1	BestRefSeq	exon	79629	80260	.	-	.	ID=id303;Parent=rna43;Dbxref=GeneID:129868,Genbank:NM_138800.1,HGNC:HGNC:19015,HPRD:15560;Note=The RefSeq transcript has 6 substitutions compared to this genomic sequence;exception=annotated by transcript or proteomic data;gbkey=mRNA;gene=TRIM43;product=tripartite motif containing 43;transcript_id=gi|20270352
LDNV01000146.1	BestRefSeq	CDS	84925	85335	.	-	0	ID=cds32;Parent=rna43;Dbxref=GeneID:129868,Genbank:NP_620155.1,HGNC:HGNC:19015,HPRD:15560;Name=NP_620155.1;Note=The RefSeq protein has 4 substitutions compared to this genomic sequence;exception=annotated by transcript or proteomic data;gbkey=CDS;gene=TRIM43;product=tripartite motif-containing protein 43;protein_id=NP_620155.1
LDNV01000146.1	BestRefSeq	CDS	84212	84307	.	-	0	ID=cds32;Parent=rna43;Dbxref=GeneID:129868,Genbank:NP_620155.1,HGNC:HGNC:19015,HPRD:15560;Name=NP_620155.1;Note=The RefSeq protein has 4 substitutions compared to this genomic sequence;exception=annotated by transcript or proteomic data;gbkey=CDS;gene=TRIM43;product=tripartite motif-containing protein 43;protein_id=NP_620155.1
LDNV01000146.1	BestRefSeq	CDS	82919	83149	.	-	0	ID=cds32;Parent=rna43;Dbxref=GeneID:129868,Genbank:NP_620155.1,HGNC:HGNC:19015,HPRD:15560;Name=NP_620155.1;Note=The RefSeq protein has 4 substitutions compared to this genomic sequence;exception=annotated by transcript or proteomic data;gbkey=CDS;gene=TRIM43;product=tripartite motif-containing protein 43;protein_id=NP_620155.1
LDNV01000146.1	BestRefSeq	CDS	82000	82022	.	-	0	ID=cds32;Parent=rna43;Dbxref=GeneID:129868,Genbank:NP_620155.1,HGNC:HGNC:19015,HPRD:15560;Name=NP_620155.1;Note=The RefSeq protein has 4 substitutions compared to this genomic sequence;exception=annotated by transcript or proteomic data;gbkey=CDS;gene=TRIM43;product=tripartite motif-containing protein 43;protein_id=NP_620155.1
LDNV01000146.1	BestRefSeq	CDS	81374	81471	.	-	1	ID=cds32;Parent=rna43;Dbxref=GeneID:129868,Genbank:NP_620155.1,HGNC:HGNC:19015,HPRD:15560;Name=NP_620155.1;Note=The RefSeq protein has 4 substitutions compared to this genomic sequence;exception=annotated by transcript or proteomic data;gbkey=CDS;gene=TRIM43;product=tripartite motif-containing protein 43;protein_id=NP_620155.1
LDNV01000146.1	BestRefSeq	CDS	79779	80260	.	-	2	ID=cds32;Parent=rna43;Dbxref=GeneID:129868,Genbank:NP_620155.1,HGNC:HGNC:19015,HPRD:15560;Name=NP_620155.1;Note=The RefSeq protein has 4 substitutions compared to this genomic sequence;exception=annotated by transcript or proteomic data;gbkey=CDS;gene=TRIM43;product=tripartite motif-containing protein 43;protein_id=NP_620155.1
LDNV01000146.1	BestRefSeq	CDS	84925	85335	.	-	0	ID=cds33;Parent=rna43;Dbxref=GeneID:653192,Genbank:NP_001157936.1,GeneID:129868,HGNC:HGNC:19015,HPRD:15560;Name=NP_001157936.1;Note=The RefSeq protein has 2 substitutions compared to this genomic sequence;exception=annotated by transcript or proteomic data;gbkey=CDS;gene=TRIM43;product=tripartite motif-containing protein 43B;protein_id=NP_001157936.1
LDNV01000146.1	BestRefSeq	CDS	84212	84307	.	-	0	ID=cds33;Parent=rna43;Dbxref=GeneID:653192,Genbank:NP_001157936.1,GeneID:129868,HGNC:HGNC:19015,HPRD:15560;Name=NP_001157936.1;Note=The RefSeq protein has 2 substitutions compared to this genomic sequence;exception=annotated by transcript or proteomic data;gbkey=CDS;gene=TRIM43;product=tripartite motif-containing protein 43B;protein_id=NP_001157936.1
LDNV01000146.1	BestRefSeq	CDS	82919	83149	.	-	0	ID=cds33;Parent=rna43;Dbxref=GeneID:653192,Genbank:NP_001157936.1,GeneID:129868,HGNC:HGNC:19015,HPRD:15560;Name=NP_001157936.1;Note=The RefSeq protein has 2 substitutions compared to this genomic sequence;exception=annotated by transcript or proteomic data;gbkey=CDS;gene=TRIM43;product=tripartite motif-containing protein 43B;protein_id=NP_001157936.1
LDNV01000146.1	BestRefSeq	CDS	82000	82022	.	-	0	ID=cds33;Parent=rna43;Dbxref=GeneID:653192,Genbank:NP_001157936.1,GeneID:129868,HGNC:HGNC:19015,HPRD:15560;Name=NP_001157936.1;Note=The RefSeq protein has 2 substitutions compared to this genomic sequence;exception=annotated by transcript or proteomic data;gbkey=CDS;gene=TRIM43;product=tripartite motif-containing protein 43B;protein_id=NP_001157936.1
LDNV01000146.1	BestRefSeq	CDS	81374	81471	.	-	1	ID=cds33;Parent=rna43;Dbxref=GeneID:653192,Genbank:NP_001157936.1,GeneID:129868,HGNC:HGNC:19015,HPRD:15560;Name=NP_001157936.1;Note=The RefSeq protein has 2 substitutions compared to this genomic sequence;exception=annotated by transcript or proteomic data;gbkey=CDS;gene=TRIM43;product=tripartite motif-containing protein 43B;protein_id=NP_001157936.1
LDNV01000146.1	BestRefSeq	CDS	79779	80260	.	-	2	ID=cds33;Parent=rna43;Dbxref=GeneID:653192,Genbank:NP_001157936.1,GeneID:129868,HGNC:HGNC:19015,HPRD:15560;Name=NP_001157936.1;Note=The RefSeq protein has 2 substitutions compared to this genomic sequence;exception=annotated by transcript or proteomic data;gbkey=CDS;gene=TRIM43;product=tripartite motif-containing protein 43B;protein_id=NP_001157936.1
###
LDNV01000202.1	BestRefSeq	gene	11916	31202	.	-	.	ID=gene44;Dbxref=GeneID:284565,HGNC:HGNC:28791,MIM:610414,MIM:614005;Name=NBPF15;description=neuroblastoma breakpoint family member 15;end_range=31202,.;gbkey=Gene;gene=NBPF15;gene_synonym=AB14,AG3,NBPF16;partial=true
LDNV01000202.1	BestRefSeq	mRNA	11916	30916	.	-	.	ID=rna44;Parent=gene44;Dbxref=GeneID:284565,Genbank:NM_173638.4,HGNC:HGNC:28791,MIM:610414,MIM:614005;Name=gi|506949353;Note=The RefSeq transcript has 45 substitutions%2C 3 frameshifts%2C 2 non-frameshifting indels and aligns at 89%25 coverage compared to this genomic sequence;end_range=30916,.;exception=annotated by transcript or proteomic data;gbkey=mRNA;gene=NBPF15;partial=true;product=neurobl…
LDNV01000202.1	BestRefSeq	exon	30759	30916	.	-	.	ID=id304;Parent=rna44;Dbxref=GeneID:284565,Genbank:NM_173638.4,HGNC:HGNC:28791,MIM:610414,MIM:614005;Note=The RefSeq transcript has 45 substitutions%2C 3 frameshifts%2C 2 non-frameshifting indels and aligns at 89%25 coverage compared to this genomic sequence;end_range=30916,.;exception=annotated by transcript or proteomic data;gbkey=mRNA;gene=NBPF15;partial=true;product=neuroblastoma breakpoint f…
LDNV01000202.1	BestRefSeq	exon	30449	30656	.	-	.	ID=id305;Parent=rna44;Dbxref=GeneID:284565,Genbank:NM_173638.4,HGNC:HGNC:28791,MIM:610414,MIM:614005;Note=The RefSeq transcript has 45 substitutions%2C 3 frameshifts%2C 2 non-frameshifting indels and aligns at 89%25 coverage compared to this genomic sequence;exception=annotated by transcript or proteomic data;gbkey=mRNA;gene=NBPF15;partial=true;product=neuroblastoma breakpoint family member 15%2C…
LDNV01000202.1	BestRefSeq	exon	28512	28614	.	-	.	ID=id306;Parent=rna44;Dbxref=GeneID:284565,Genbank:NM_173638.4,HGNC:HGNC:28791,MIM:610414,MIM:614005;Note=The RefSeq transcript has 45 substitutions%2C 3 frameshifts%2C 2 non-frameshifting indels and aligns at 89%25 coverage compared to this genomic sequence;exception=annotated by transcript or proteomic data;gbkey=mRNA;gene=NBPF15;partial=true;product=neuroblastoma breakpoint family member 15%2C…
LDNV01000202.1	BestRefSeq	exon	27460	27674	.	-	.	ID=id307;Parent=rna44;Dbxref=GeneID:284565,Genbank:NM_173638.4,HGNC:HGNC:28791,MIM:610414,MIM:614005;Note=The RefSeq transcript has 45 substitutions%2C 3 frameshifts%2C 2 non-frameshifting indels and aligns at 89%25 coverage compared to this genomic sequence;exception=annotated by transcript or proteomic data;gbkey=mRNA;gene=NBPF15;partial=true;product=neuroblastoma breakpoint family member 15%2C…
LDNV01000202.1	BestRefSeq	exon	26334	26406	.	-	.	ID=id308;Parent=rna44;Dbxref=GeneID:284565,Genbank:NM_173638.4,HGNC:HGNC:28791,MIM:610414,MIM:614005;Note=The RefSeq transcript has 45 substitutions%2C 3 frameshifts%2C 2 non-frameshifting indels and aligns at 89%25 coverage compared to this genomic sequence;exception=annotated by transcript or proteomic data;gbkey=mRNA;gene=NBPF15;partial=true;product=neuroblastoma breakpoint family member 15%2C…
LDNV01000202.1	BestRefSeq	exon	25665	25869	.	-	.	ID=id309;Parent=rna44;Dbxref=GeneID:284565,Genbank:NM_173638.4,HGNC:HGNC:28791,MIM:610414,MIM:614005;Note=The RefSeq transcript has 45 substitutions%2C 3 frameshifts%2C 2 non-frameshifting indels and aligns at 89%25 coverage compared to this genomic sequence;exception=annotated by transcript or proteomic data;gbkey=mRNA;gene=NBPF15;partial=true;product=neuroblastoma breakpoint family member 15%2C…
LDNV01000202.1	BestRefSeq	exon	24319	24370	.	-	.	ID=id310;Parent=rna44;Dbxref=GeneID:284565,Genbank:NM_173638.4,HGNC:HGNC:28791,MIM:610414,MIM:614005;Note=The RefSeq transcript has 45 substitutions%2C 3 frameshifts%2C 2 non-frameshifting indels and aligns at 89%25 coverage compared to this genomic sequence;exception=annotated by transcript or proteomic data;gbkey=mRNA;gene=NBPF15;partial=true;product=neuroblastoma breakpoint family member 15%2C…
LDNV01000202.1	BestRefSeq	exon	20249	20412	.	-	.	ID=id311;Parent=rna44;Dbxref=GeneID:284565,Genbank:NM_173638.4,HGNC:HGNC:28791,MIM:610414,MIM:614005;Note=The RefSeq transcript has 45 substitutions%2C 3 frameshifts%2C 2 non-frameshifting indels and aligns at 89%25 coverage compared to this genomic sequence;exception=annotated by transcript or proteomic data;gbkey=mRNA;gene=NBPF15;partial=true;product=neuroblastoma breakpoint family member 15%2C…
LDNV01000202.1	BestRefSeq	exon	19153	19204	.	-	.	ID=id312;Parent=rna44;Dbxref=GeneID:284565,Genbank:NM_173638.4,HGNC:HGNC:28791,MIM:610414,MIM:614005;Note=The RefSeq transcript has 45 substitutions%2C 3 frameshifts%2C 2 non-frameshifting indels and aligns at 89%25 coverage compared to this genomic sequence;exception=annotated by transcript or proteomic data;gbkey=mRNA;gene=NBPF15;partial=true;product=neuroblastoma breakpoint family member 15%2C…
LDNV01000202.1	BestRefSeq	exon	18347	18519	.	-	.	ID=id313;Parent=rna44;Dbxref=GeneID:284565,Genbank:NM_173638.4,HGNC:HGNC:28791,MIM:610414,MIM:614005;Note=The RefSeq transcript has 45 substitutions%2C 3 frameshifts%2C 2 non-frameshifting indels and aligns at 89%25 coverage compared to this genomic sequence;exception=annotated by transcript or proteomic data;gbkey=mRNA;gene=NBPF15;partial=true;product=neuroblastoma breakpoint family member 15%2C…
LDNV01000202.1	BestRefSeq	exon	17576	17627	.	-	.	ID=id314;Parent=rna44;Dbxref=GeneID:284565,Genbank:NM_173638.4,HGNC:HGNC:28791,MIM:610414,MIM:614005;Note=The RefSeq transcript has 45 substitutions%2C 3 frameshifts%2C 2 non-frameshifting indels and aligns at 89%25 coverage compared to this genomic sequence;exception=annotated by transcript or proteomic data;gbkey=mRNA;gene=NBPF15;partial=true;product=neuroblastoma breakpoint family member 15%2C…
LDNV01000202.1	BestRefSeq	exon	16806	16979	.	-	.	ID=id315;Parent=rna44;Dbxref=GeneID:284565,Genbank:NM_173638.4,HGNC:HGNC:28791,MIM:610414,MIM:614005;Note=The RefSeq transcript has 45 substitutions%2C 3 frameshifts%2C 2 non-frameshifting indels and aligns at 89%25 coverage compared to this genomic sequence;exception=annotated by transcript or proteomic data;gbkey=mRNA;gene=NBPF15;partial=true;product=neuroblastoma breakpoint family member 15%2C…
LDNV01000202.1	BestRefSeq	exon	16045	16096	.	-	.	ID=id316;Parent=rna44;Dbxref=GeneID:284565,Genbank:NM_173638.4,HGNC:HGNC:28791,MIM:610414,MIM:614005;Note=The RefSeq transcript has 45 substitutions%2C 3 frameshifts%2C 2 non-frameshifting indels and aligns at 89%25 coverage compared to this genomic sequence;exception=annotated by transcript or proteomic data;gbkey=mRNA;gene=NBPF15;partial=true;product=neuroblastoma breakpoint family member 15%2C…
LDNV01000202.1	BestRefSeq	exon	15221	15393	.	-	.	ID=id317;Parent=rna44;Dbxref=GeneID:284565,Genbank:NM_173638.4,HGNC:HGNC:28791,MIM:610414,MIM:614005;Note=The RefSeq transcript has 45 substitutions%2C 3 frameshifts%2C 2 non-frameshifting indels and aligns at 89%25 coverage compared to this genomic sequence;exception=annotated by transcript or proteomic data;gbkey=mRNA;gene=NBPF15;partial=true;product=neuroblastoma breakpoint family member 15%2C…
LDNV01000202.1	BestRefSeq	exon	14398	14506	.	-	.	ID=id318;Parent=rna44;Dbxref=GeneID:284565,Genbank:NM_173638.4,HGNC:HGNC:28791,MIM:610414,MIM:614005;Note=The RefSeq transcript has 45 substitutions%2C 3 frameshifts%2C 2 non-frameshifting indels and aligns at 89%25 coverage compared to this genomic sequence;exception=annotated by transcript or proteomic data;gbkey=mRNA;gene=NBPF15;partial=true;product=neuroblastoma breakpoint family member 15%2C…
LDNV01000202.1	BestRefSeq	exon	11916	13786	.	-	.	ID=id319;Parent=rna44;Dbxref=GeneID:284565,Genbank:NM_173638.4,HGNC:HGNC:28791,MIM:610414,MIM:614005;Note=The RefSeq transcript has 45 substitutions%2C 3 frameshifts%2C 2 non-frameshifting indels and aligns at 89%25 coverage compared to this genomic sequence;exception=annotated by transcript or proteomic data;gbkey=mRNA;gene=NBPF15;partial=true;product=neuroblastoma breakpoint family member 15%2C…
LDNV01000202.1	BestRefSeq	gene	11921	34144	.	-	.	ID=gene45;Dbxref=GeneID:101929780,HGNC:HGNC:45046;Name=NBPF25P;description=neuroblastoma breakpoint family member 25%2C pseudogene;end_range=34144,.;gbkey=Gene;gene=NBPF25P;gene_synonym=WI2-925H4.1;partial=true;pseudo=true
LDNV01000202.1	BestRefSeq	transcript	11921	34144	.	-	.	ID=rna45;Parent=gene45;Dbxref=GeneID:101929780,Genbank:NR_104217.1,HGNC:HGNC:45046;Name=gi|543173181;Note=The RefSeq transcript has 35 substitutions%2C 4 non-frameshifting indels and aligns at 94%25 coverage compared to this genomic sequence;end_range=34144,.;exception=annotated by transcript or proteomic data;gbkey=misc_RNA;gene=NBPF25P;partial=true;product=neuroblastoma breakpoint family member…
LDNV01000202.1	BestRefSeq	exon	34008	34144	.	-	.	ID=id320;Parent=rna45;Dbxref=GeneID:101929780,Genbank:NR_104217.1,HGNC:HGNC:45046;Note=The RefSeq transcript has 35 substitutions%2C 4 non-frameshifting indels and aligns at 94%25 coverage compared to this genomic sequence;end_range=34144,.;exception=annotated by transcript or proteomic data;gbkey=misc_RNA;gene=NBPF25P;partial=true;product=neuroblastoma breakpoint family member 25%2C pseudogene;t…
LDNV01000202.1	BestRefSeq	exon	33400	33481	.	-	.	ID=id321;Parent=rna45;Dbxref=GeneID:101929780,Genbank:NR_104217.1,HGNC:HGNC:45046;Note=The RefSeq transcript has 35 substitutions%2C 4 non-frameshifting indels and aligns at 94%25 coverage compared to this genomic sequence;exception=annotated by transcript or proteomic data;gbkey=misc_RNA;gene=NBPF25P;partial=true;product=neuroblastoma breakpoint family member 25%2C pseudogene;transcript_id=gi|54…
LDNV01000202.1	BestRefSeq	exon	30449	30656	.	-	.	ID=id322;Parent=rna45;Dbxref=GeneID:101929780,Genbank:NR_104217.1,HGNC:HGNC:45046;Note=The RefSeq transcript has 35 substitutions%2C 4 non-frameshifting indels and aligns at 94%25 coverage compared to this genomic sequence;exception=annotated by transcript or proteomic data;gbkey=misc_RNA;gene=NBPF25P;partial=true;product=neuroblastoma breakpoint family member 25%2C pseudogene;transcript_id=gi|54…
LDNV01000202.1	BestRefSeq	exon	28512	28614	.	-	.	ID=id323;Parent=rna45;Dbxref=GeneID:101929780,Genbank:NR_104217.1,HGNC:HGNC:45046;Note=The RefSeq transcript has 35 substitutions%2C 4 non-frameshifting indels and aligns at 94%25 coverage compared to this genomic sequence;exception=annotated by transcript or proteomic data;gbkey=misc_RNA;gene=NBPF25P;partial=true;product=neuroblastoma breakpoint family member 25%2C pseudogene;transcript_id=gi|54…
LDNV01000202.1	BestRefSeq	exon	27460	27674	.	-	.	ID=id324;Parent=rna45;Dbxref=GeneID:101929780,Genbank:NR_104217.1,HGNC:HGNC:45046;Note=The RefSeq transcript has 35 substitutions%2C 4 non-frameshifting indels and aligns at 94%25 coverage compared to this genomic sequence;exception=annotated by transcript or proteomic data;gbkey=misc_RNA;gene=NBPF25P;partial=true;product=neuroblastoma breakpoint family member 25%2C pseudogene;transcript_id=gi|54…
LDNV01000202.1	BestRefSeq	exon	26334	26406	.	-	.	ID=id325;Parent=rna45;Dbxref=GeneID:101929780,Genbank:NR_104217.1,HGNC:HGNC:45046;Note=The RefSeq transcript has 35 substitutions%2C 4 non-frameshifting indels and aligns at 94%25 coverage compared to this genomic sequence;exception=annotated by transcript or proteomic data;gbkey=misc_RNA;gene=NBPF25P;partial=true;product=neuroblastoma breakpoint family member 25%2C pseudogene;transcript_id=gi|54…
LDNV01000202.1	BestRefSeq	exon	25667	25869	.	-	.	ID=id326;Parent=rna45;Dbxref=GeneID:101929780,Genbank:NR_104217.1,HGNC:HGNC:45046;Note=The RefSeq transcript has 35 substitutions%2C 4 non-frameshifting indels and aligns at 94%25 coverage compared to this genomic sequence;exception=annotated by transcript or proteomic data;gbkey=misc_RNA;gene=NBPF25P;partial=true;product=neuroblastoma breakpoint family member 25%2C pseudogene;transcript_id=gi|54…
LDNV01000202.1	BestRefSeq	exon	24319	24373	.	-	.	ID=id327;Parent=rna45;Dbxref=GeneID:101929780,Genbank:NR_104217.1,HGNC:HGNC:45046;Note=The RefSeq transcript has 35 substitutions%2C 4 non-frameshifting indels and aligns at 94%25 coverage compared to this genomic sequence;exception=annotated by transcript or proteomic data;gbkey=misc_RNA;gene=NBPF25P;partial=true;product=neuroblastoma breakpoint family member 25%2C pseudogene;transcript_id=gi|54…
LDNV01000202.1	BestRefSeq	exon	20249	20412	.	-	.	ID=id328;Parent=rna45;Dbxref=GeneID:101929780,Genbank:NR_104217.1,HGNC:HGNC:45046;Note=The RefSeq transcript has 35 substitutions%2C 4 non-frameshifting indels and aligns at 94%25 coverage compared to this genomic sequence;exception=annotated by transcript or proteomic data;gbkey=misc_RNA;gene=NBPF25P;partial=true;product=neuroblastoma breakpoint family member 25%2C pseudogene;transcript_id=gi|54…
LDNV01000202.1	BestRefSeq	exon	19153	19204	.	-	.	ID=id329;Parent=rna45;Dbxref=GeneID:101929780,Genbank:NR_104217.1,HGNC:HGNC:45046;Note=The RefSeq transcript has 35 substitutions%2C 4 non-frameshifting indels and aligns at 94%25 coverage compared to this genomic sequence;exception=annotated by transcript or proteomic data;gbkey=misc_RNA;gene=NBPF25P;partial=true;product=neuroblastoma breakpoint family member 25%2C pseudogene;transcript_id=gi|54…
LDNV01000202.1	BestRefSeq	exon	18347	18519	.	-	.	ID=id330;Parent=rna45;Dbxref=GeneID:101929780,Genbank:NR_104217.1,HGNC:HGNC:45046;Note=The RefSeq transcript has 35 substitutions%2C 4 non-frameshifting indels and aligns at 94%25 coverage compared to this genomic sequence;exception=annotated by transcript or proteomic data;gbkey=misc_RNA;gene=NBPF25P;partial=true;product=neuroblastoma breakpoint family member 25%2C pseudogene;transcript_id=gi|54…
LDNV01000202.1	BestRefSeq	exon	17576	17627	.	-	.	ID=id331;Parent=rna45;Dbxref=GeneID:101929780,Genbank:NR_104217.1,HGNC:HGNC:45046;Note=The RefSeq transcript has 35 substitutions%2C 4 non-frameshifting indels and aligns at 94%25 coverage compared to this genomic sequence;exception=annotated by transcript or proteomic data;gbkey=misc_RNA;gene=NBPF25P;partial=true;product=neuroblastoma breakpoint family member 25%2C pseudogene;transcript_id=gi|54…
LDNV01000202.1	BestRefSeq	exon	16806	16979	.	-	.	ID=id332;Parent=rna45;Dbxref=GeneID:101929780,Genbank:NR_104217.1,HGNC:HGNC:45046;Note=The RefSeq transcript has 35 substitutions%2C 4 non-frameshifting indels and aligns at 94%25 coverage compared to this genomic sequence;exception=annotated by transcript or proteomic data;gbkey=misc_RNA;gene=NBPF25P;partial=true;product=neuroblastoma breakpoint family member 25%2C pseudogene;transcript_id=gi|54…
LDNV01000202.1	BestRefSeq	exon	16045	16096	.	-	.	ID=id333;Parent=rna45;Dbxref=GeneID:101929780,Genbank:NR_104217.1,HGNC:HGNC:45046;Note=The RefSeq transcript has 35 substitutions%2C 4 non-frameshifting indels and aligns at 94%25 coverage compared to this genomic sequence;exception=annotated by transcript or proteomic data;gbkey=misc_RNA;gene=NBPF25P;partial=true;product=neuroblastoma breakpoint family member 25%2C pseudogene;transcript_id=gi|54…
LDNV01000202.1	BestRefSeq	exon	15221	15393	.	-	.	ID=id334;Parent=rna45;Dbxref=GeneID:101929780,Genbank:NR_104217.1,HGNC:HGNC:45046;Note=The RefSeq transcript has 35 substitutions%2C 4 non-frameshifting indels and aligns at 94%25 coverage compared to this genomic sequence;exception=annotated by transcript or proteomic data;gbkey=misc_RNA;gene=NBPF25P;partial=true;product=neuroblastoma breakpoint family member 25%2C pseudogene;transcript_id=gi|54…
LDNV01000202.1	BestRefSeq	exon	14398	14506	.	-	.	ID=id335;Parent=rna45;Dbxref=GeneID:101929780,Genbank:NR_104217.1,HGNC:HGNC:45046;Note=The RefSeq transcript has 35 substitutions%2C 4 non-frameshifting indels and aligns at 94%25 coverage compared to this genomic sequence;exception=annotated by transcript or proteomic data;gbkey=misc_RNA;gene=NBPF25P;partial=true;product=neuroblastoma breakpoint family member 25%2C pseudogene;transcript_id=gi|54…
LDNV01000202.1	BestRefSeq	exon	12781	13786	.	-	.	ID=id336;Parent=rna45;Dbxref=GeneID:101929780,Genbank:NR_104217.1,HGNC:HGNC:45046;Note=The RefSeq transcript has 35 substitutions%2C 4 non-frameshifting indels and aligns at 94%25 coverage compared to this genomic sequence;exception=annotated by transcript or proteomic data;gbkey=misc_RNA;gene=NBPF25P;partial=true;product=neuroblastoma breakpoint family member 25%2C pseudogene;transcript_id=gi|54…
LDNV01000202.1	BestRefSeq	exon	11921	12509	.	-	.	ID=id337;Parent=rna45;Dbxref=GeneID:101929780,Genbank:NR_104217.1,HGNC:HGNC:45046;Note=The RefSeq transcript has 35 substitutions%2C 4 non-frameshifting indels and aligns at 94%25 coverage compared to this genomic sequence;exception=annotated by transcript or proteomic data;gbkey=misc_RNA;gene=NBPF25P;partial=true;product=neuroblastoma breakpoint family member 25%2C pseudogene;transcript_id=gi|54…
LDNV01000202.1	BestRefSeq	CDS	30449	30621	.	-	0	ID=cds34;Parent=rna44;Dbxref=GeneID:284565,Genbank:NP_775909.2,HGNC:HGNC:28791,MIM:610414,MIM:614005;Name=NP_775909.2;Note=The RefSeq protein has 16 substitutions%2C 3 frameshifts%2C 1 non-frameshifting indel and aligns at 99%25 coverage compared to this genomic sequence;exception=annotated by transcript or proteomic data;gbkey=CDS;gene=NBPF15;product=neuroblastoma breakpoint family member 15;pro…
LDNV01000202.1	BestRefSeq	CDS	28512	28614	.	-	1	ID=cds34;Parent=rna44;Dbxref=GeneID:284565,Genbank:NP_775909.2,HGNC:HGNC:28791,MIM:610414,MIM:614005;Name=NP_775909.2;Note=The RefSeq protein has 16 substitutions%2C 3 frameshifts%2C 1 non-frameshifting indel and aligns at 99%25 coverage compared to this genomic sequence;exception=annotated by transcript or proteomic data;gbkey=CDS;gene=NBPF15;product=neuroblastoma breakpoint family member 15;pro…
LDNV01000202.1	BestRefSeq	CDS	27460	27674	.	-	0	ID=cds34;Parent=rna44;Dbxref=GeneID:284565,Genbank:NP_775909.2,HGNC:HGNC:28791,MIM:610414,MIM:614005;Name=NP_775909.2;Note=The RefSeq protein has 16 substitutions%2C 3 frameshifts%2C 1 non-frameshifting indel and aligns at 99%25 coverage compared to this genomic sequence;exception=annotated by transcript or proteomic data;gbkey=CDS;gene=NBPF15;product=neuroblastoma breakpoint family member 15;pro…
LDNV01000202.1	BestRefSeq	CDS	26334	26406	.	-	1	ID=cds34;Parent=rna44;Dbxref=GeneID:284565,Genbank:NP_775909.2,HGNC:HGNC:28791,MIM:610414,MIM:614005;Name=NP_775909.2;Note=The RefSeq protein has 16 substitutions%2C 3 frameshifts%2C 1 non-frameshifting indel and aligns at 99%25 coverage compared to this genomic sequence;exception=annotated by transcript or proteomic data;gbkey=CDS;gene=NBPF15;product=neuroblastoma breakpoint family member 15;pro…
LDNV01000202.1	BestRefSeq	CDS	25665	25869	.	-	0	ID=cds34;Parent=rna44;Dbxref=GeneID:284565,Genbank:NP_775909.2,HGNC:HGNC:28791,MIM:610414,MIM:614005;Name=NP_775909.2;Note=The RefSeq protein has 16 substitutions%2C 3 frameshifts%2C 1 non-frameshifting indel and aligns at 99%25 coverage compared to this genomic sequence;exception=annotated by transcript or proteomic data;gbkey=CDS;gene=NBPF15;product=neuroblastoma breakpoint family member 15;pro…
LDNV01000202.1	BestRefSeq	CDS	24319	24370	.	-	2	ID=cds34;Parent=rna44;Dbxref=GeneID:284565,Genbank:NP_775909.2,HGNC:HGNC:28791,MIM:610414,MIM:614005;Name=NP_775909.2;Note=The RefSeq protein has 16 substitutions%2C 3 frameshifts%2C 1 non-frameshifting indel and aligns at 99%25 coverage compared to this genomic sequence;exception=annotated by transcript or proteomic data;gbkey=CDS;gene=NBPF15;product=neuroblastoma breakpoint family member 15;pro…
LDNV01000202.1	BestRefSeq	CDS	20249	20412	.	-	1	ID=cds34;Parent=rna44;Dbxref=GeneID:284565,Genbank:NP_775909.2,HGNC:HGNC:28791,MIM:610414,MIM:614005;Name=NP_775909.2;Note=The RefSeq protein has 16 substitutions%2C 3 frameshifts%2C 1 non-frameshifting indel and aligns at 99%25 coverage compared to this genomic sequence;exception=annotated by transcript or proteomic data;gbkey=CDS;gene=NBPF15;product=neuroblastoma breakpoint family member 15;pro…
LDNV01000202.1	BestRefSeq	CDS	19153	19204	.	-	2	ID=cds34;Parent=rna44;Dbxref=GeneID:284565,Genbank:NP_775909.2,HGNC:HGNC:28791,MIM:610414,MIM:614005;Name=NP_775909.2;Note=The RefSeq protein has 16 substitutions%2C 3 frameshifts%2C 1 non-frameshifting indel and aligns at 99%25 coverage compared to this genomic sequence;exception=annotated by transcript or proteomic data;gbkey=CDS;gene=NBPF15;product=neuroblastoma breakpoint family member 15;pro…
LDNV01000202.1	BestRefSeq	CDS	18347	18519	.	-	1	ID=cds34;Parent=rna44;Dbxref=GeneID:284565,Genbank:NP_775909.2,HGNC:HGNC:28791,MIM:610414,MIM:614005;Name=NP_775909.2;Note=The RefSeq protein has 16 substitutions%2C 3 frameshifts%2C 1 non-frameshifting indel and aligns at 99%25 coverage compared to this genomic sequence;exception=annotated by transcript or proteomic data;gbkey=CDS;gene=NBPF15;product=neuroblastoma breakpoint family member 15;pro…
LDNV01000202.1	BestRefSeq	CDS	17576	17627	.	-	2	ID=cds34;Parent=rna44;Dbxref=GeneID:284565,Genbank:NP_775909.2,HGNC:HGNC:28791,MIM:610414,MIM:614005;Name=NP_775909.2;Note=The RefSeq protein has 16 substitutions%2C 3 frameshifts%2C 1 non-frameshifting indel and aligns at 99%25 coverage compared to this genomic sequence;exception=annotated by transcript or proteomic data;gbkey=CDS;gene=NBPF15;product=neuroblastoma breakpoint family member 15;pro…
LDNV01000202.1	BestRefSeq	CDS	16806	16979	.	-	1	ID=cds34;Parent=rna44;Dbxref=GeneID:284565,Genbank:NP_775909.2,HGNC:HGNC:28791,MIM:610414,MIM:614005;Name=NP_775909.2;Note=The RefSeq protein has 16 substitutions%2C 3 frameshifts%2C 1 non-frameshifting indel and aligns at 99%25 coverage compared to this genomic sequence;exception=annotated by transcript or proteomic data;gbkey=CDS;gene=NBPF15;product=neuroblastoma breakpoint family member 15;pro…
LDNV01000202.1	BestRefSeq	CDS	16045	16096	.	-	1	ID=cds34;Parent=rna44;Dbxref=GeneID:284565,Genbank:NP_775909.2,HGNC:HGNC:28791,MIM:610414,MIM:614005;Name=NP_775909.2;Note=The RefSeq protein has 16 substitutions%2C 3 frameshifts%2C 1 non-frameshifting indel and aligns at 99%25 coverage compared to this genomic sequence;exception=annotated by transcript or proteomic data;gbkey=CDS;gene=NBPF15;product=neuroblastoma breakpoint family member 15;pro…
LDNV01000202.1	BestRefSeq	CDS	15221	15393	.	-	0	ID=cds34;Parent=rna44;Dbxref=GeneID:284565,Genbank:NP_775909.2,HGNC:HGNC:28791,MIM:610414,MIM:614005;Name=NP_775909.2;Note=The RefSeq protein has 16 substitutions%2C 3 frameshifts%2C 1 non-frameshifting indel and aligns at 99%25 coverage compared to this genomic sequence;exception=annotated by transcript or proteomic data;gbkey=CDS;gene=NBPF15;product=neuroblastoma breakpoint family member 15;pro…
LDNV01000202.1	BestRefSeq	CDS	14398	14506	.	-	1	ID=cds34;Parent=rna44;Dbxref=GeneID:284565,Genbank:NP_775909.2,HGNC:HGNC:28791,MIM:610414,MIM:614005;Name=NP_775909.2;Note=The RefSeq protein has 16 substitutions%2C 3 frameshifts%2C 1 non-frameshifting indel and aligns at 99%25 coverage compared to this genomic sequence;exception=annotated by transcript or proteomic data;gbkey=CDS;gene=NBPF15;product=neuroblastoma breakpoint family member 15;pro…
LDNV01000202.1	BestRefSeq	CDS	13543	13786	.	-	0	ID=cds34;Parent=rna44;Dbxref=GeneID:284565,Genbank:NP_775909.2,HGNC:HGNC:28791,MIM:610414,MIM:614005;Name=NP_775909.2;Note=The RefSeq protein has 16 substitutions%2C 3 frameshifts%2C 1 non-frameshifting indel and aligns at 99%25 coverage compared to this genomic sequence;exception=annotated by transcript or proteomic data;gbkey=CDS;gene=NBPF15;product=neuroblastoma breakpoint family member 15;pro…
###
LDNV01000207.1	BestRefSeq	gene	13276	78228	.	+	.	ID=gene46;Dbxref=GeneID:653519,HGNC:HGNC:31984,MIM:612821;Name=GPR89A;description=G protein-coupled receptor 89A;gbkey=Gene;gene=GPR89A;gene_synonym=GPHR,GPR89,GPR89B,SH120,UNQ192
LDNV01000207.1	BestRefSeq	transcript	13276	78228	.	+	.	ID=rna46;Parent=gene46;Dbxref=GeneID:653519,Genbank:NR_036541.1,HGNC:HGNC:31984,MIM:612821;Name=gi|303304980;gbkey=misc_RNA;gene=GPR89A;product=G protein-coupled receptor 89A%2C transcript variant 3;transcript_id=gi|303304980
LDNV01000207.1	BestRefSeq	exon	13276	13491	.	+	.	ID=id338;Parent=rna46;Dbxref=GeneID:653519,Genbank:NR_036541.1,HGNC:HGNC:31984,MIM:612821;gbkey=misc_RNA;gene=GPR89A;product=G protein-coupled receptor 89A%2C transcript variant 3;transcript_id=gi|303304980
LDNV01000207.1	BestRefSeq	exon	21557	21616	.	+	.	ID=id339;Parent=rna46;Dbxref=GeneID:653519,Genbank:NR_036541.1,HGNC:HGNC:31984,MIM:612821;gbkey=misc_RNA;gene=GPR89A;product=G protein-coupled receptor 89A%2C transcript variant 3;transcript_id=gi|303304980
LDNV01000207.1	BestRefSeq	exon	23646	23749	.	+	.	ID=id340;Parent=rna46;Dbxref=GeneID:653519,Genbank:NR_036541.1,HGNC:HGNC:31984,MIM:612821;gbkey=misc_RNA;gene=GPR89A;product=G protein-coupled receptor 89A%2C transcript variant 3;transcript_id=gi|303304980
LDNV01000207.1	BestRefSeq	exon	28385	28491	.	+	.	ID=id341;Parent=rna46;Dbxref=GeneID:653519,Genbank:NR_036541.1,HGNC:HGNC:31984,MIM:612821;gbkey=misc_RNA;gene=GPR89A;product=G protein-coupled receptor 89A%2C transcript variant 3;transcript_id=gi|303304980
LDNV01000207.1	BestRefSeq	exon	28924	29045	.	+	.	ID=id342;Parent=rna46;Dbxref=GeneID:653519,Genbank:NR_036541.1,HGNC:HGNC:31984,MIM:612821;gbkey=misc_RNA;gene=GPR89A;product=G protein-coupled receptor 89A%2C transcript variant 3;transcript_id=gi|303304980
LDNV01000207.1	BestRefSeq	exon	38411	38531	.	+	.	ID=id343;Parent=rna46;Dbxref=GeneID:653519,Genbank:NR_036541.1,HGNC:HGNC:31984,MIM:612821;gbkey=misc_RNA;gene=GPR89A;product=G protein-coupled receptor 89A%2C transcript variant 3;transcript_id=gi|303304980
LDNV01000207.1	BestRefSeq	exon	39388	39468	.	+	.	ID=id344;Parent=rna46;Dbxref=GeneID:653519,Genbank:NR_036541.1,HGNC:HGNC:31984,MIM:612821;gbkey=misc_RNA;gene=GPR89A;product=G protein-coupled receptor 89A%2C transcript variant 3;transcript_id=gi|303304980
LDNV01000207.1	BestRefSeq	exon	51622	51731	.	+	.	ID=id345;Parent=rna46;Dbxref=GeneID:653519,Genbank:NR_036541.1,HGNC:HGNC:31984,MIM:612821;gbkey=misc_RNA;gene=GPR89A;product=G protein-coupled receptor 89A%2C transcript variant 3;transcript_id=gi|303304980
LDNV01000207.1	BestRefSeq	exon	53937	54025	.	+	.	ID=id346;Parent=rna46;Dbxref=GeneID:653519,Genbank:NR_036541.1,HGNC:HGNC:31984,MIM:612821;gbkey=misc_RNA;gene=GPR89A;product=G protein-coupled receptor 89A%2C transcript variant 3;transcript_id=gi|303304980
LDNV01000207.1	BestRefSeq	exon	54928	55020	.	+	.	ID=id347;Parent=rna46;Dbxref=GeneID:653519,Genbank:NR_036541.1,HGNC:HGNC:31984,MIM:612821;gbkey=misc_RNA;gene=GPR89A;product=G protein-coupled receptor 89A%2C transcript variant 3;transcript_id=gi|303304980
LDNV01000207.1	BestRefSeq	exon	71090	71185	.	+	.	ID=id348;Parent=rna46;Dbxref=GeneID:653519,Genbank:NR_036541.1,HGNC:HGNC:31984,MIM:612821;gbkey=misc_RNA;gene=GPR89A;product=G protein-coupled receptor 89A%2C transcript variant 3;transcript_id=gi|303304980
LDNV01000207.1	BestRefSeq	exon	73323	73412	.	+	.	ID=id349;Parent=rna46;Dbxref=GeneID:653519,Genbank:NR_036541.1,HGNC:HGNC:31984,MIM:612821;gbkey=misc_RNA;gene=GPR89A;product=G protein-coupled receptor 89A%2C transcript variant 3;transcript_id=gi|303304980
LDNV01000207.1	BestRefSeq	exon	77389	77454	.	+	.	ID=id350;Parent=rna46;Dbxref=GeneID:653519,Genbank:NR_036541.1,HGNC:HGNC:31984,MIM:612821;gbkey=misc_RNA;gene=GPR89A;product=G protein-coupled receptor 89A%2C transcript variant 3;transcript_id=gi|303304980
LDNV01000207.1	BestRefSeq	exon	77598	78228	.	+	.	ID=id351;Parent=rna46;Dbxref=GeneID:653519,Genbank:NR_036541.1,HGNC:HGNC:31984,MIM:612821;gbkey=misc_RNA;gene=GPR89A;product=G protein-coupled receptor 89A%2C transcript variant 3;transcript_id=gi|303304980
LDNV01000207.1	BestRefSeq	gene	13306	78411	.	+	.	ID=gene47;Dbxref=GeneID:51463,HGNC:HGNC:13840,HPRD:13604,MIM:612806;Name=GPR89B;description=G protein-coupled receptor 89B;gbkey=Gene;gene=GPR89B;gene_synonym=GPHR,GPR89,GPR89C,SH120,UNQ192
LDNV01000207.1	BestRefSeq	mRNA	13306	78411	.	+	.	ID=rna47;Parent=gene47;Dbxref=GeneID:51463,Genbank:NM_016334.3,HGNC:HGNC:13840,HPRD:13604,MIM:612806;Name=gi|148230342;Note=The RefSeq transcript has 7 substitutions%2C 1 non-frameshifting indel compared to this genomic sequence;exception=annotated by transcript or proteomic data;gbkey=mRNA;gene=GPR89B;product=G protein-coupled receptor 89B;transcript_id=gi|148230342
LDNV01000207.1	BestRefSeq	exon	13306	13491	.	+	.	ID=id352;Parent=rna47;Dbxref=GeneID:51463,Genbank:NM_016334.3,HGNC:HGNC:13840,HPRD:13604,MIM:612806;Note=The RefSeq transcript has 7 substitutions%2C 1 non-frameshifting indel compared to this genomic sequence;exception=annotated by transcript or proteomic data;gbkey=mRNA;gene=GPR89B;product=G protein-coupled receptor 89B;transcript_id=gi|148230342
LDNV01000207.1	BestRefSeq	exon	21557	21616	.	+	.	ID=id353;Parent=rna47;Dbxref=GeneID:51463,Genbank:NM_016334.3,HGNC:HGNC:13840,HPRD:13604,MIM:612806;Note=The RefSeq transcript has 7 substitutions%2C 1 non-frameshifting indel compared to this genomic sequence;exception=annotated by transcript or proteomic data;gbkey=mRNA;gene=GPR89B;product=G protein-coupled receptor 89B;transcript_id=gi|148230342
LDNV01000207.1	BestRefSeq	exon	23646	23749	.	+	.	ID=id354;Parent=rna47;Dbxref=GeneID:51463,Genbank:NM_016334.3,HGNC:HGNC:13840,HPRD:13604,MIM:612806;Note=The RefSeq transcript has 7 substitutions%2C 1 non-frameshifting indel compared to this genomic sequence;exception=annotated by transcript or proteomic data;gbkey=mRNA;gene=GPR89B;product=G protein-coupled receptor 89B;transcript_id=gi|148230342
LDNV01000207.1	BestRefSeq	exon	28385	28491	.	+	.	ID=id355;Parent=rna47;Dbxref=GeneID:51463,Genbank:NM_016334.3,HGNC:HGNC:13840,HPRD:13604,MIM:612806;Note=The RefSeq transcript has 7 substitutions%2C 1 non-frameshifting indel compared to this genomic sequence;exception=annotated by transcript or proteomic data;gbkey=mRNA;gene=GPR89B;product=G protein-coupled receptor 89B;transcript_id=gi|148230342
LDNV01000207.1	BestRefSeq	exon	28944	29045	.	+	.	ID=id356;Parent=rna47;Dbxref=GeneID:51463,Genbank:NM_016334.3,HGNC:HGNC:13840,HPRD:13604,MIM:612806;Note=The RefSeq transcript has 7 substitutions%2C 1 non-frameshifting indel compared to this genomic sequence;exception=annotated by transcript or proteomic data;gbkey=mRNA;gene=GPR89B;product=G protein-coupled receptor 89B;transcript_id=gi|148230342
LDNV01000207.1	BestRefSeq	exon	38411	38531	.	+	.	ID=id357;Parent=rna47;Dbxref=GeneID:51463,Genbank:NM_016334.3,HGNC:HGNC:13840,HPRD:13604,MIM:612806;Note=The RefSeq transcript has 7 substitutions%2C 1 non-frameshifting indel compared to this genomic sequence;exception=annotated by transcript or proteomic data;gbkey=mRNA;gene=GPR89B;product=G protein-coupled receptor 89B;transcript_id=gi|148230342
LDNV01000207.1	BestRefSeq	exon	39388	39468	.	+	.	ID=id358;Parent=rna47;Dbxref=GeneID:51463,Genbank:NM_016334.3,HGNC:HGNC:13840,HPRD:13604,MIM:612806;Note=The RefSeq transcript has 7 substitutions%2C 1 non-frameshifting indel compared to this genomic sequence;exception=annotated by transcript or proteomic data;gbkey=mRNA;gene=GPR89B;product=G protein-coupled receptor 89B;transcript_id=gi|148230342
LDNV01000207.1	BestRefSeq	exon	51622	51731	.	+	.	ID=id359;Parent=rna47;Dbxref=GeneID:51463,Genbank:NM_016334.3,HGNC:HGNC:13840,HPRD:13604,MIM:612806;Note=The RefSeq transcript has 7 substitutions%2C 1 non-frameshifting indel compared to this genomic sequence;exception=annotated by transcript or proteomic data;gbkey=mRNA;gene=GPR89B;product=G protein-coupled receptor 89B;transcript_id=gi|148230342
LDNV01000207.1	BestRefSeq	exon	53937	54025	.	+	.	ID=id360;Parent=rna47;Dbxref=GeneID:51463,Genbank:NM_016334.3,HGNC:HGNC:13840,HPRD:13604,MIM:612806;Note=The RefSeq transcript has 7 substitutions%2C 1 non-frameshifting indel compared to this genomic sequence;exception=annotated by transcript or proteomic data;gbkey=mRNA;gene=GPR89B;product=G protein-coupled receptor 89B;transcript_id=gi|148230342
LDNV01000207.1	BestRefSeq	exon	54928	55020	.	+	.	ID=id361;Parent=rna47;Dbxref=GeneID:51463,Genbank:NM_016334.3,HGNC:HGNC:13840,HPRD:13604,MIM:612806;Note=The RefSeq transcript has 7 substitutions%2C 1 non-frameshifting indel compared to this genomic sequence;exception=annotated by transcript or proteomic data;gbkey=mRNA;gene=GPR89B;product=G protein-coupled receptor 89B;transcript_id=gi|148230342
LDNV01000207.1	BestRefSeq	exon	71090	71185	.	+	.	ID=id362;Parent=rna47;Dbxref=GeneID:51463,Genbank:NM_016334.3,HGNC:HGNC:13840,HPRD:13604,MIM:612806;Note=The RefSeq transcript has 7 substitutions%2C 1 non-frameshifting indel compared to this genomic sequence;exception=annotated by transcript or proteomic data;gbkey=mRNA;gene=GPR89B;product=G protein-coupled receptor 89B;transcript_id=gi|148230342
LDNV01000207.1	BestRefSeq	exon	73323	73412	.	+	.	ID=id363;Parent=rna47;Dbxref=GeneID:51463,Genbank:NM_016334.3,HGNC:HGNC:13840,HPRD:13604,MIM:612806;Note=The RefSeq transcript has 7 substitutions%2C 1 non-frameshifting indel compared to this genomic sequence;exception=annotated by transcript or proteomic data;gbkey=mRNA;gene=GPR89B;product=G protein-coupled receptor 89B;transcript_id=gi|148230342
LDNV01000207.1	BestRefSeq	exon	77389	77454	.	+	.	ID=id364;Parent=rna47;Dbxref=GeneID:51463,Genbank:NM_016334.3,HGNC:HGNC:13840,HPRD:13604,MIM:612806;Note=The RefSeq transcript has 7 substitutions%2C 1 non-frameshifting indel compared to this genomic sequence;exception=annotated by transcript or proteomic data;gbkey=mRNA;gene=GPR89B;product=G protein-coupled receptor 89B;transcript_id=gi|148230342
LDNV01000207.1	BestRefSeq	exon	77598	78411	.	+	.	ID=id365;Parent=rna47;Dbxref=GeneID:51463,Genbank:NM_016334.3,HGNC:HGNC:13840,HPRD:13604,MIM:612806;Note=The RefSeq transcript has 7 substitutions%2C 1 non-frameshifting indel compared to this genomic sequence;exception=annotated by transcript or proteomic data;gbkey=mRNA;gene=GPR89B;product=G protein-coupled receptor 89B;transcript_id=gi|148230342
LDNV01000207.1	BestRefSeq	CDS	13450	13491	.	+	0	ID=cds35;Parent=gene46;Dbxref=GeneID:51463,Genbank:NP_057418.1,GeneID:653519,HGNC:HGNC:31984,MIM:612821;Name=NP_057418.1;gbkey=CDS;gene=GPR89A;product=Golgi pH regulator B;protein_id=NP_057418.1
LDNV01000207.1	BestRefSeq	CDS	21557	21616	.	+	0	ID=cds35;Parent=gene46;Dbxref=GeneID:51463,Genbank:NP_057418.1,GeneID:653519,HGNC:HGNC:31984,MIM:612821;Name=NP_057418.1;gbkey=CDS;gene=GPR89A;product=Golgi pH regulator B;protein_id=NP_057418.1
LDNV01000207.1	BestRefSeq	CDS	23646	23749	.	+	0	ID=cds35;Parent=gene46;Dbxref=GeneID:51463,Genbank:NP_057418.1,GeneID:653519,HGNC:HGNC:31984,MIM:612821;Name=NP_057418.1;gbkey=CDS;gene=GPR89A;product=Golgi pH regulator B;protein_id=NP_057418.1
LDNV01000207.1	BestRefSeq	CDS	28385	28491	.	+	1	ID=cds35;Parent=gene46;Dbxref=GeneID:51463,Genbank:NP_057418.1,GeneID:653519,HGNC:HGNC:31984,MIM:612821;Name=NP_057418.1;gbkey=CDS;gene=GPR89A;product=Golgi pH regulator B;protein_id=NP_057418.1
LDNV01000207.1	BestRefSeq	CDS	28944	29045	.	+	2	ID=cds35;Parent=gene46;Dbxref=GeneID:51463,Genbank:NP_057418.1,GeneID:653519,HGNC:HGNC:31984,MIM:612821;Name=NP_057418.1;gbkey=CDS;gene=GPR89A;product=Golgi pH regulator B;protein_id=NP_057418.1
LDNV01000207.1	BestRefSeq	CDS	38411	38531	.	+	2	ID=cds35;Parent=gene46;Dbxref=GeneID:51463,Genbank:NP_057418.1,GeneID:653519,HGNC:HGNC:31984,MIM:612821;Name=NP_057418.1;gbkey=CDS;gene=GPR89A;product=Golgi pH regulator B;protein_id=NP_057418.1
LDNV01000207.1	BestRefSeq	CDS	39388	39468	.	+	1	ID=cds35;Parent=gene46;Dbxref=GeneID:51463,Genbank:NP_057418.1,GeneID:653519,HGNC:HGNC:31984,MIM:612821;Name=NP_057418.1;gbkey=CDS;gene=GPR89A;product=Golgi pH regulator B;protein_id=NP_057418.1
LDNV01000207.1	BestRefSeq	CDS	51622	51731	.	+	1	ID=cds35;Parent=gene46;Dbxref=GeneID:51463,Genbank:NP_057418.1,GeneID:653519,HGNC:HGNC:31984,MIM:612821;Name=NP_057418.1;gbkey=CDS;gene=GPR89A;product=Golgi pH regulator B;protein_id=NP_057418.1
LDNV01000207.1	BestRefSeq	CDS	53937	54025	.	+	2	ID=cds35;Parent=gene46;Dbxref=GeneID:51463,Genbank:NP_057418.1,GeneID:653519,HGNC:HGNC:31984,MIM:612821;Name=NP_057418.1;gbkey=CDS;gene=GPR89A;product=Golgi pH regulator B;protein_id=NP_057418.1
LDNV01000207.1	BestRefSeq	CDS	54928	55020	.	+	0	ID=cds35;Parent=gene46;Dbxref=GeneID:51463,Genbank:NP_057418.1,GeneID:653519,HGNC:HGNC:31984,MIM:612821;Name=NP_057418.1;gbkey=CDS;gene=GPR89A;product=Golgi pH regulator B;protein_id=NP_057418.1
LDNV01000207.1	BestRefSeq	CDS	71090	71185	.	+	0	ID=cds35;Parent=gene46;Dbxref=GeneID:51463,Genbank:NP_057418.1,GeneID:653519,HGNC:HGNC:31984,MIM:612821;Name=NP_057418.1;gbkey=CDS;gene=GPR89A;product=Golgi pH regulator B;protein_id=NP_057418.1
LDNV01000207.1	BestRefSeq	CDS	73323	73412	.	+	0	ID=cds35;Parent=gene46;Dbxref=GeneID:51463,Genbank:NP_057418.1,GeneID:653519,HGNC:HGNC:31984,MIM:612821;Name=NP_057418.1;gbkey=CDS;gene=GPR89A;product=Golgi pH regulator B;protein_id=NP_057418.1
LDNV01000207.1	BestRefSeq	CDS	77389	77454	.	+	0	ID=cds35;Parent=gene46;Dbxref=GeneID:51463,Genbank:NP_057418.1,GeneID:653519,HGNC:HGNC:31984,MIM:612821;Name=NP_057418.1;gbkey=CDS;gene=GPR89A;product=Golgi pH regulator B;protein_id=NP_057418.1
LDNV01000207.1	BestRefSeq	CDS	77598	77804	.	+	0	ID=cds35;Parent=gene46;Dbxref=GeneID:51463,Genbank:NP_057418.1,GeneID:653519,HGNC:HGNC:31984,MIM:612821;Name=NP_057418.1;gbkey=CDS;gene=GPR89A;product=Golgi pH regulator B;protein_id=NP_057418.1
###
LDNV01000207.1	BestRefSeq	gene	13276	78228	.	+	.	ID=gene48;Dbxref=GeneID:653519,HGNC:HGNC:31984,MIM:612821;Name=GPR89A;description=G protein-coupled receptor 89A;gbkey=Gene;gene=GPR89A;gene_synonym=GPHR,GPR89,GPR89B,SH120,UNQ192
LDNV01000207.1	BestRefSeq	mRNA	13276	78228	.	+	.	ID=rna48;Parent=gene48;Dbxref=GeneID:653519,Genbank:NM_001097612.1,HGNC:HGNC:31984,MIM:612821;Name=gi|148228818;gbkey=mRNA;gene=GPR89A;product=G protein-coupled receptor 89A%2C transcript variant 1;transcript_id=gi|148228818
LDNV01000207.1	BestRefSeq	exon	13276	13491	.	+	.	ID=id366;Parent=rna48;Dbxref=GeneID:653519,Genbank:NM_001097612.1,HGNC:HGNC:31984,MIM:612821;gbkey=mRNA;gene=GPR89A;product=G protein-coupled receptor 89A%2C transcript variant 1;transcript_id=gi|148228818
LDNV01000207.1	BestRefSeq	exon	21557	21616	.	+	.	ID=id367;Parent=rna48;Dbxref=GeneID:653519,Genbank:NM_001097612.1,HGNC:HGNC:31984,MIM:612821;gbkey=mRNA;gene=GPR89A;product=G protein-coupled receptor 89A%2C transcript variant 1;transcript_id=gi|148228818
LDNV01000207.1	BestRefSeq	exon	23646	23749	.	+	.	ID=id368;Parent=rna48;Dbxref=GeneID:653519,Genbank:NM_001097612.1,HGNC:HGNC:31984,MIM:612821;gbkey=mRNA;gene=GPR89A;product=G protein-coupled receptor 89A%2C transcript variant 1;transcript_id=gi|148228818
LDNV01000207.1	BestRefSeq	exon	28385	28491	.	+	.	ID=id369;Parent=rna48;Dbxref=GeneID:653519,Genbank:NM_001097612.1,HGNC:HGNC:31984,MIM:612821;gbkey=mRNA;gene=GPR89A;product=G protein-coupled receptor 89A%2C transcript variant 1;transcript_id=gi|148228818
LDNV01000207.1	BestRefSeq	exon	28944	29045	.	+	.	ID=id370;Parent=rna48;Dbxref=GeneID:653519,Genbank:NM_001097612.1,HGNC:HGNC:31984,MIM:612821;gbkey=mRNA;gene=GPR89A;product=G protein-coupled receptor 89A%2C transcript variant 1;transcript_id=gi|148228818
LDNV01000207.1	BestRefSeq	exon	38411	38531	.	+	.	ID=id371;Parent=rna48;Dbxref=GeneID:653519,Genbank:NM_001097612.1,HGNC:HGNC:31984,MIM:612821;gbkey=mRNA;gene=GPR89A;product=G protein-coupled receptor 89A%2C transcript variant 1;transcript_id=gi|148228818
LDNV01000207.1	BestRefSeq	exon	39388	39468	.	+	.	ID=id372;Parent=rna48;Dbxref=GeneID:653519,Genbank:NM_001097612.1,HGNC:HGNC:31984,MIM:612821;gbkey=mRNA;gene=GPR89A;product=G protein-coupled receptor 89A%2C transcript variant 1;transcript_id=gi|148228818
LDNV01000207.1	BestRefSeq	exon	51622	51731	.	+	.	ID=id373;Parent=rna48;Dbxref=GeneID:653519,Genbank:NM_001097612.1,HGNC:HGNC:31984,MIM:612821;gbkey=mRNA;gene=GPR89A;product=G protein-coupled receptor 89A%2C transcript variant 1;transcript_id=gi|148228818
LDNV01000207.1	BestRefSeq	exon	53937	54025	.	+	.	ID=id374;Parent=rna48;Dbxref=GeneID:653519,Genbank:NM_001097612.1,HGNC:HGNC:31984,MIM:612821;gbkey=mRNA;gene=GPR89A;product=G protein-coupled receptor 89A%2C transcript variant 1;transcript_id=gi|148228818
LDNV01000207.1	BestRefSeq	exon	54928	55020	.	+	.	ID=id375;Parent=rna48;Dbxref=GeneID:653519,Genbank:NM_001097612.1,HGNC:HGNC:31984,MIM:612821;gbkey=mRNA;gene=GPR89A;product=G protein-coupled receptor 89A%2C transcript variant 1;transcript_id=gi|148228818
LDNV01000207.1	BestRefSeq	exon	71090	71185	.	+	.	ID=id376;Parent=rna48;Dbxref=GeneID:653519,Genbank:NM_001097612.1,HGNC:HGNC:31984,MIM:612821;gbkey=mRNA;gene=GPR89A;product=G protein-coupled receptor 89A%2C transcript variant 1;transcript_id=gi|148228818
LDNV01000207.1	BestRefSeq	exon	73323	73412	.	+	.	ID=id377;Parent=rna48;Dbxref=GeneID:653519,Genbank:NM_001097612.1,HGNC:HGNC:31984,MIM:612821;gbkey=mRNA;gene=GPR89A;product=G protein-coupled receptor 89A%2C transcript variant 1;transcript_id=gi|148228818
LDNV01000207.1	BestRefSeq	exon	77389	77454	.	+	.	ID=id378;Parent=rna48;Dbxref=GeneID:653519,Genbank:NM_001097612.1,HGNC:HGNC:31984,MIM:612821;gbkey=mRNA;gene=GPR89A;product=G protein-coupled receptor 89A%2C transcript variant 1;transcript_id=gi|148228818
LDNV01000207.1	BestRefSeq	exon	77598	78228	.	+	.	ID=id379;Parent=rna48;Dbxref=GeneID:653519,Genbank:NM_001097612.1,HGNC:HGNC:31984,MIM:612821;gbkey=mRNA;gene=GPR89A;product=G protein-coupled receptor 89A%2C transcript variant 1;transcript_id=gi|148228818
LDNV01000207.1	BestRefSeq	gene	13306	78411	.	+	.	ID=gene49;Dbxref=GeneID:51463,HGNC:HGNC:13840,HPRD:13604,MIM:612806;Name=GPR89B;description=G protein-coupled receptor 89B;gbkey=Gene;gene=GPR89B;gene_synonym=GPHR,GPR89,GPR89C,SH120,UNQ192
LDNV01000207.1	BestRefSeq	mRNA	13306	78411	.	+	.	ID=rna49;Parent=gene49;Dbxref=GeneID:51463,Genbank:NM_016334.3,HGNC:HGNC:13840,HPRD:13604,MIM:612806;Name=gi|148230342;Note=The RefSeq transcript has 7 substitutions%2C 1 non-frameshifting indel compared to this genomic sequence;exception=annotated by transcript or proteomic data;gbkey=mRNA;gene=GPR89B;product=G protein-coupled receptor 89B;transcript_id=gi|148230342
LDNV01000207.1	BestRefSeq	exon	13306	13491	.	+	.	ID=id380;Parent=rna49;Dbxref=GeneID:51463,Genbank:NM_016334.3,HGNC:HGNC:13840,HPRD:13604,MIM:612806;Note=The RefSeq transcript has 7 substitutions%2C 1 non-frameshifting indel compared to this genomic sequence;exception=annotated by transcript or proteomic data;gbkey=mRNA;gene=GPR89B;product=G protein-coupled receptor 89B;transcript_id=gi|148230342
LDNV01000207.1	BestRefSeq	exon	21557	21616	.	+	.	ID=id381;Parent=rna49;Dbxref=GeneID:51463,Genbank:NM_016334.3,HGNC:HGNC:13840,HPRD:13604,MIM:612806;Note=The RefSeq transcript has 7 substitutions%2C 1 non-frameshifting indel compared to this genomic sequence;exception=annotated by transcript or proteomic data;gbkey=mRNA;gene=GPR89B;product=G protein-coupled receptor 89B;transcript_id=gi|148230342
LDNV01000207.1	BestRefSeq	exon	23646	23749	.	+	.	ID=id382;Parent=rna49;Dbxref=GeneID:51463,Genbank:NM_016334.3,HGNC:HGNC:13840,HPRD:13604,MIM:612806;Note=The RefSeq transcript has 7 substitutions%2C 1 non-frameshifting indel compared to this genomic sequence;exception=annotated by transcript or proteomic data;gbkey=mRNA;gene=GPR89B;product=G protein-coupled receptor 89B;transcript_id=gi|148230342
LDNV01000207.1	BestRefSeq	exon	28385	28491	.	+	.	ID=id383;Parent=rna49;Dbxref=GeneID:51463,Genbank:NM_016334.3,HGNC:HGNC:13840,HPRD:13604,MIM:612806;Note=The RefSeq transcript has 7 substitutions%2C 1 non-frameshifting indel compared to this genomic sequence;exception=annotated by transcript or proteomic data;gbkey=mRNA;gene=GPR89B;product=G protein-coupled receptor 89B;transcript_id=gi|148230342
LDNV01000207.1	BestRefSeq	exon	28944	29045	.	+	.	ID=id384;Parent=rna49;Dbxref=GeneID:51463,Genbank:NM_016334.3,HGNC:HGNC:13840,HPRD:13604,MIM:612806;Note=The RefSeq transcript has 7 substitutions%2C 1 non-frameshifting indel compared to this genomic sequence;exception=annotated by transcript or proteomic data;gbkey=mRNA;gene=GPR89B;product=G protein-coupled receptor 89B;transcript_id=gi|148230342
LDNV01000207.1	BestRefSeq	exon	38411	38531	.	+	.	ID=id385;Parent=rna49;Dbxref=GeneID:51463,Genbank:NM_016334.3,HGNC:HGNC:13840,HPRD:13604,MIM:612806;Note=The RefSeq transcript has 7 substitutions%2C 1 non-frameshifting indel compared to this genomic sequence;exception=annotated by transcript or proteomic data;gbkey=mRNA;gene=GPR89B;product=G protein-coupled receptor 89B;transcript_id=gi|148230342
LDNV01000207.1	BestRefSeq	exon	39388	39468	.	+	.	ID=id386;Parent=rna49;Dbxref=GeneID:51463,Genbank:NM_016334.3,HGNC:HGNC:13840,HPRD:13604,MIM:612806;Note=The RefSeq transcript has 7 substitutions%2C 1 non-frameshifting indel compared to this genomic sequence;exception=annotated by transcript or proteomic data;gbkey=mRNA;gene=GPR89B;product=G protein-coupled receptor 89B;transcript_id=gi|148230342
LDNV01000207.1	BestRefSeq	exon	51622	51731	.	+	.	ID=id387;Parent=rna49;Dbxref=GeneID:51463,Genbank:NM_016334.3,HGNC:HGNC:13840,HPRD:13604,MIM:612806;Note=The RefSeq transcript has 7 substitutions%2C 1 non-frameshifting indel compared to this genomic sequence;exception=annotated by transcript or proteomic data;gbkey=mRNA;gene=GPR89B;product=G protein-coupled receptor 89B;transcript_id=gi|148230342
LDNV01000207.1	BestRefSeq	exon	53937	54025	.	+	.	ID=id388;Parent=rna49;Dbxref=GeneID:51463,Genbank:NM_016334.3,HGNC:HGNC:13840,HPRD:13604,MIM:612806;Note=The RefSeq transcript has 7 substitutions%2C 1 non-frameshifting indel compared to this genomic sequence;exception=annotated by transcript or proteomic data;gbkey=mRNA;gene=GPR89B;product=G protein-coupled receptor 89B;transcript_id=gi|148230342
LDNV01000207.1	BestRefSeq	exon	54928	55020	.	+	.	ID=id389;Parent=rna49;Dbxref=GeneID:51463,Genbank:NM_016334.3,HGNC:HGNC:13840,HPRD:13604,MIM:612806;Note=The RefSeq transcript has 7 substitutions%2C 1 non-frameshifting indel compared to this genomic sequence;exception=annotated by transcript or proteomic data;gbkey=mRNA;gene=GPR89B;product=G protein-coupled receptor 89B;transcript_id=gi|148230342
LDNV01000207.1	BestRefSeq	exon	71090	71185	.	+	.	ID=id390;Parent=rna49;Dbxref=GeneID:51463,Genbank:NM_016334.3,HGNC:HGNC:13840,HPRD:13604,MIM:612806;Note=The RefSeq transcript has 7 substitutions%2C 1 non-frameshifting indel compared to this genomic sequence;exception=annotated by transcript or proteomic data;gbkey=mRNA;gene=GPR89B;product=G protein-coupled receptor 89B;transcript_id=gi|148230342
LDNV01000207.1	BestRefSeq	exon	73323	73412	.	+	.	ID=id391;Parent=rna49;Dbxref=GeneID:51463,Genbank:NM_016334.3,HGNC:HGNC:13840,HPRD:13604,MIM:612806;Note=The RefSeq transcript has 7 substitutions%2C 1 non-frameshifting indel compared to this genomic sequence;exception=annotated by transcript or proteomic data;gbkey=mRNA;gene=GPR89B;product=G protein-coupled receptor 89B;transcript_id=gi|148230342
LDNV01000207.1	BestRefSeq	exon	77389	77454	.	+	.	ID=id392;Parent=rna49;Dbxref=GeneID:51463,Genbank:NM_016334.3,HGNC:HGNC:13840,HPRD:13604,MIM:612806;Note=The RefSeq transcript has 7 substitutions%2C 1 non-frameshifting indel compared to this genomic sequence;exception=annotated by transcript or proteomic data;gbkey=mRNA;gene=GPR89B;product=G protein-coupled receptor 89B;transcript_id=gi|148230342
LDNV01000207.1	BestRefSeq	exon	77598	78411	.	+	.	ID=id393;Parent=rna49;Dbxref=GeneID:51463,Genbank:NM_016334.3,HGNC:HGNC:13840,HPRD:13604,MIM:612806;Note=The RefSeq transcript has 7 substitutions%2C 1 non-frameshifting indel compared to this genomic sequence;exception=annotated by transcript or proteomic data;gbkey=mRNA;gene=GPR89B;product=G protein-coupled receptor 89B;transcript_id=gi|148230342
LDNV01000207.1	BestRefSeq	CDS	13450	13491	.	+	0	ID=cds36;Parent=rna48;Dbxref=GeneID:653519,Genbank:NP_001091081.1,HGNC:HGNC:31984,MIM:612821;Name=NP_001091081.1;Note=isoform 1 is encoded by transcript variant 1;gbkey=CDS;gene=GPR89A;product=Golgi pH regulator A isoform 1;protein_id=NP_001091081.1
LDNV01000207.1	BestRefSeq	CDS	21557	21616	.	+	0	ID=cds36;Parent=rna48;Dbxref=GeneID:653519,Genbank:NP_001091081.1,HGNC:HGNC:31984,MIM:612821;Name=NP_001091081.1;Note=isoform 1 is encoded by transcript variant 1;gbkey=CDS;gene=GPR89A;product=Golgi pH regulator A isoform 1;protein_id=NP_001091081.1
LDNV01000207.1	BestRefSeq	CDS	23646	23749	.	+	0	ID=cds36;Parent=rna48;Dbxref=GeneID:653519,Genbank:NP_001091081.1,HGNC:HGNC:31984,MIM:612821;Name=NP_001091081.1;Note=isoform 1 is encoded by transcript variant 1;gbkey=CDS;gene=GPR89A;product=Golgi pH regulator A isoform 1;protein_id=NP_001091081.1
LDNV01000207.1	BestRefSeq	CDS	28385	28491	.	+	1	ID=cds36;Parent=rna48;Dbxref=GeneID:653519,Genbank:NP_001091081.1,HGNC:HGNC:31984,MIM:612821;Name=NP_001091081.1;Note=isoform 1 is encoded by transcript variant 1;gbkey=CDS;gene=GPR89A;product=Golgi pH regulator A isoform 1;protein_id=NP_001091081.1
LDNV01000207.1	BestRefSeq	CDS	28944	29045	.	+	2	ID=cds36;Parent=rna48;Dbxref=GeneID:653519,Genbank:NP_001091081.1,HGNC:HGNC:31984,MIM:612821;Name=NP_001091081.1;Note=isoform 1 is encoded by transcript variant 1;gbkey=CDS;gene=GPR89A;product=Golgi pH regulator A isoform 1;protein_id=NP_001091081.1
LDNV01000207.1	BestRefSeq	CDS	38411	38531	.	+	2	ID=cds36;Parent=rna48;Dbxref=GeneID:653519,Genbank:NP_001091081.1,HGNC:HGNC:31984,MIM:612821;Name=NP_001091081.1;Note=isoform 1 is encoded by transcript variant 1;gbkey=CDS;gene=GPR89A;product=Golgi pH regulator A isoform 1;protein_id=NP_001091081.1
LDNV01000207.1	BestRefSeq	CDS	39388	39468	.	+	1	ID=cds36;Parent=rna48;Dbxref=GeneID:653519,Genbank:NP_001091081.1,HGNC:HGNC:31984,MIM:612821;Name=NP_001091081.1;Note=isoform 1 is encoded by transcript variant 1;gbkey=CDS;gene=GPR89A;product=Golgi pH regulator A isoform 1;protein_id=NP_001091081.1
LDNV01000207.1	BestRefSeq	CDS	51622	51731	.	+	1	ID=cds36;Parent=rna48;Dbxref=GeneID:653519,Genbank:NP_001091081.1,HGNC:HGNC:31984,MIM:612821;Name=NP_001091081.1;Note=isoform 1 is encoded by transcript variant 1;gbkey=CDS;gene=GPR89A;product=Golgi pH regulator A isoform 1;protein_id=NP_001091081.1
LDNV01000207.1	BestRefSeq	CDS	53937	54025	.	+	2	ID=cds36;Parent=rna48;Dbxref=GeneID:653519,Genbank:NP_001091081.1,HGNC:HGNC:31984,MIM:612821;Name=NP_001091081.1;Note=isoform 1 is encoded by transcript variant 1;gbkey=CDS;gene=GPR89A;product=Golgi pH regulator A isoform 1;protein_id=NP_001091081.1
LDNV01000207.1	BestRefSeq	CDS	54928	55020	.	+	0	ID=cds36;Parent=rna48;Dbxref=GeneID:653519,Genbank:NP_001091081.1,HGNC:HGNC:31984,MIM:612821;Name=NP_001091081.1;Note=isoform 1 is encoded by transcript variant 1;gbkey=CDS;gene=GPR89A;product=Golgi pH regulator A isoform 1;protein_id=NP_001091081.1
LDNV01000207.1	BestRefSeq	CDS	71090	71185	.	+	0	ID=cds36;Parent=rna48;Dbxref=GeneID:653519,Genbank:NP_001091081.1,HGNC:HGNC:31984,MIM:612821;Name=NP_001091081.1;Note=isoform 1 is encoded by transcript variant 1;gbkey=CDS;gene=GPR89A;product=Golgi pH regulator A isoform 1;protein_id=NP_001091081.1
LDNV01000207.1	BestRefSeq	CDS	73323	73412	.	+	0	ID=cds36;Parent=rna48;Dbxref=GeneID:653519,Genbank:NP_001091081.1,HGNC:HGNC:31984,MIM:612821;Name=NP_001091081.1;Note=isoform 1 is encoded by transcript variant 1;gbkey=CDS;gene=GPR89A;product=Golgi pH regulator A isoform 1;protein_id=NP_001091081.1
LDNV01000207.1	BestRefSeq	CDS	77389	77454	.	+	0	ID=cds36;Parent=rna48;Dbxref=GeneID:653519,Genbank:NP_001091081.1,HGNC:HGNC:31984,MIM:612821;Name=NP_001091081.1;Note=isoform 1 is encoded by transcript variant 1;gbkey=CDS;gene=GPR89A;product=Golgi pH regulator A isoform 1;protein_id=NP_001091081.1
LDNV01000207.1	BestRefSeq	CDS	77598	77804	.	+	0	ID=cds36;Parent=rna48;Dbxref=GeneID:653519,Genbank:NP_001091081.1,HGNC:HGNC:31984,MIM:612821;Name=NP_001091081.1;Note=isoform 1 is encoded by transcript variant 1;gbkey=CDS;gene=GPR89A;product=Golgi pH regulator A isoform 1;protein_id=NP_001091081.1
LDNV01000207.1	BestRefSeq	CDS	13450	13491	.	+	0	ID=cds37;Parent=rna48;Dbxref=GeneID:51463,Genbank:NP_057418.1,GeneID:653519,HGNC:HGNC:31984,MIM:612821;Name=NP_057418.1;gbkey=CDS;gene=GPR89A;product=Golgi pH regulator B;protein_id=NP_057418.1
LDNV01000207.1	BestRefSeq	CDS	21557	21616	.	+	0	ID=cds37;Parent=rna48;Dbxref=GeneID:51463,Genbank:NP_057418.1,GeneID:653519,HGNC:HGNC:31984,MIM:612821;Name=NP_057418.1;gbkey=CDS;gene=GPR89A;product=Golgi pH regulator B;protein_id=NP_057418.1
LDNV01000207.1	BestRefSeq	CDS	23646	23749	.	+	0	ID=cds37;Parent=rna48;Dbxref=GeneID:51463,Genbank:NP_057418.1,GeneID:653519,HGNC:HGNC:31984,MIM:612821;Name=NP_057418.1;gbkey=CDS;gene=GPR89A;product=Golgi pH regulator B;protein_id=NP_057418.1
LDNV01000207.1	BestRefSeq	CDS	28385	28491	.	+	1	ID=cds37;Parent=rna48;Dbxref=GeneID:51463,Genbank:NP_057418.1,GeneID:653519,HGNC:HGNC:31984,MIM:612821;Name=NP_057418.1;gbkey=CDS;gene=GPR89A;product=Golgi pH regulator B;protein_id=NP_057418.1
LDNV01000207.1	BestRefSeq	CDS	28944	29045	.	+	2	ID=cds37;Parent=rna48;Dbxref=GeneID:51463,Genbank:NP_057418.1,GeneID:653519,HGNC:HGNC:31984,MIM:612821;Name=NP_057418.1;gbkey=CDS;gene=GPR89A;product=Golgi pH regulator B;protein_id=NP_057418.1
LDNV01000207.1	BestRefSeq	CDS	38411	38531	.	+	2	ID=cds37;Parent=rna48;Dbxref=GeneID:51463,Genbank:NP_057418.1,GeneID:653519,HGNC:HGNC:31984,MIM:612821;Name=NP_057418.1;gbkey=CDS;gene=GPR89A;product=Golgi pH regulator B;protein_id=NP_057418.1
LDNV01000207.1	BestRefSeq	CDS	39388	39468	.	+	1	ID=cds37;Parent=rna48;Dbxref=GeneID:51463,Genbank:NP_057418.1,GeneID:653519,HGNC:HGNC:31984,MIM:612821;Name=NP_057418.1;gbkey=CDS;gene=GPR89A;product=Golgi pH regulator B;protein_id=NP_057418.1
LDNV01000207.1	BestRefSeq	CDS	51622	51731	.	+	1	ID=cds37;Parent=rna48;Dbxref=GeneID:51463,Genbank:NP_057418.1,GeneID:653519,HGNC:HGNC:31984,MIM:612821;Name=NP_057418.1;gbkey=CDS;gene=GPR89A;product=Golgi pH regulator B;protein_id=NP_057418.1
LDNV01000207.1	BestRefSeq	CDS	53937	54025	.	+	2	ID=cds37;Parent=rna48;Dbxref=GeneID:51463,Genbank:NP_057418.1,GeneID:653519,HGNC:HGNC:31984,MIM:612821;Name=NP_057418.1;gbkey=CDS;gene=GPR89A;product=Golgi pH regulator B;protein_id=NP_057418.1
LDNV01000207.1	BestRefSeq	CDS	54928	55020	.	+	0	ID=cds37;Parent=rna48;Dbxref=GeneID:51463,Genbank:NP_057418.1,GeneID:653519,HGNC:HGNC:31984,MIM:612821;Name=NP_057418.1;gbkey=CDS;gene=GPR89A;product=Golgi pH regulator B;protein_id=NP_057418.1
LDNV01000207.1	BestRefSeq	CDS	71090	71185	.	+	0	ID=cds37;Parent=rna48;Dbxref=GeneID:51463,Genbank:NP_057418.1,GeneID:653519,HGNC:HGNC:31984,MIM:612821;Name=NP_057418.1;gbkey=CDS;gene=GPR89A;product=Golgi pH regulator B;protein_id=NP_057418.1
LDNV01000207.1	BestRefSeq	CDS	73323	73412	.	+	0	ID=cds37;Parent=rna48;Dbxref=GeneID:51463,Genbank:NP_057418.1,GeneID:653519,HGNC:HGNC:31984,MIM:612821;Name=NP_057418.1;gbkey=CDS;gene=GPR89A;product=Golgi pH regulator B;protein_id=NP_057418.1
LDNV01000207.1	BestRefSeq	CDS	77389	77454	.	+	0	ID=cds37;Parent=rna48;Dbxref=GeneID:51463,Genbank:NP_057418.1,GeneID:653519,HGNC:HGNC:31984,MIM:612821;Name=NP_057418.1;gbkey=CDS;gene=GPR89A;product=Golgi pH regulator B;protein_id=NP_057418.1
LDNV01000207.1	BestRefSeq	CDS	77598	77804	.	+	0	ID=cds37;Parent=rna48;Dbxref=GeneID:51463,Genbank:NP_057418.1,GeneID:653519,HGNC:HGNC:31984,MIM:612821;Name=NP_057418.1;gbkey=CDS;gene=GPR89A;product=Golgi pH regulator B;protein_id=NP_057418.1
###
LDNV01000207.1	BestRefSeq	gene	13276	78228	.	+	.	ID=gene50;Dbxref=GeneID:653519,HGNC:HGNC:31984,MIM:612821;Name=GPR89A;description=G protein-coupled receptor 89A;gbkey=Gene;gene=GPR89A;gene_synonym=GPHR,GPR89,GPR89B,SH120,UNQ192
LDNV01000207.1	BestRefSeq	mRNA	13276	78228	.	+	.	ID=rna50;Parent=gene50;Dbxref=GeneID:653519,Genbank:NM_001097613.2,HGNC:HGNC:31984,MIM:612821;Name=gi|303304976;gbkey=mRNA;gene=GPR89A;product=G protein-coupled receptor 89A%2C transcript variant 2;transcript_id=gi|303304976
LDNV01000207.1	BestRefSeq	exon	13276	13491	.	+	.	ID=id394;Parent=rna50;Dbxref=GeneID:653519,Genbank:NM_001097613.2,HGNC:HGNC:31984,MIM:612821;gbkey=mRNA;gene=GPR89A;product=G protein-coupled receptor 89A%2C transcript variant 2;transcript_id=gi|303304976
LDNV01000207.1	BestRefSeq	exon	17520	17565	.	+	.	ID=id395;Parent=rna50;Dbxref=GeneID:653519,Genbank:NM_001097613.2,HGNC:HGNC:31984,MIM:612821;gbkey=mRNA;gene=GPR89A;product=G protein-coupled receptor 89A%2C transcript variant 2;transcript_id=gi|303304976
LDNV01000207.1	BestRefSeq	exon	21557	21616	.	+	.	ID=id396;Parent=rna50;Dbxref=GeneID:653519,Genbank:NM_001097613.2,HGNC:HGNC:31984,MIM:612821;gbkey=mRNA;gene=GPR89A;product=G protein-coupled receptor 89A%2C transcript variant 2;transcript_id=gi|303304976
LDNV01000207.1	BestRefSeq	exon	23646	23749	.	+	.	ID=id397;Parent=rna50;Dbxref=GeneID:653519,Genbank:NM_001097613.2,HGNC:HGNC:31984,MIM:612821;gbkey=mRNA;gene=GPR89A;product=G protein-coupled receptor 89A%2C transcript variant 2;transcript_id=gi|303304976
LDNV01000207.1	BestRefSeq	exon	28385	28491	.	+	.	ID=id398;Parent=rna50;Dbxref=GeneID:653519,Genbank:NM_001097613.2,HGNC:HGNC:31984,MIM:612821;gbkey=mRNA;gene=GPR89A;product=G protein-coupled receptor 89A%2C transcript variant 2;transcript_id=gi|303304976
LDNV01000207.1	BestRefSeq	exon	28944	29045	.	+	.	ID=id399;Parent=rna50;Dbxref=GeneID:653519,Genbank:NM_001097613.2,HGNC:HGNC:31984,MIM:612821;gbkey=mRNA;gene=GPR89A;product=G protein-coupled receptor 89A%2C transcript variant 2;transcript_id=gi|303304976
LDNV01000207.1	BestRefSeq	exon	38411	38531	.	+	.	ID=id400;Parent=rna50;Dbxref=GeneID:653519,Genbank:NM_001097613.2,HGNC:HGNC:31984,MIM:612821;gbkey=mRNA;gene=GPR89A;product=G protein-coupled receptor 89A%2C transcript variant 2;transcript_id=gi|303304976
LDNV01000207.1	BestRefSeq	exon	39388	39468	.	+	.	ID=id401;Parent=rna50;Dbxref=GeneID:653519,Genbank:NM_001097613.2,HGNC:HGNC:31984,MIM:612821;gbkey=mRNA;gene=GPR89A;product=G protein-coupled receptor 89A%2C transcript variant 2;transcript_id=gi|303304976
LDNV01000207.1	BestRefSeq	exon	51622	51731	.	+	.	ID=id402;Parent=rna50;Dbxref=GeneID:653519,Genbank:NM_001097613.2,HGNC:HGNC:31984,MIM:612821;gbkey=mRNA;gene=GPR89A;product=G protein-coupled receptor 89A%2C transcript variant 2;transcript_id=gi|303304976
LDNV01000207.1	BestRefSeq	exon	53937	54025	.	+	.	ID=id403;Parent=rna50;Dbxref=GeneID:653519,Genbank:NM_001097613.2,HGNC:HGNC:31984,MIM:612821;gbkey=mRNA;gene=GPR89A;product=G protein-coupled receptor 89A%2C transcript variant 2;transcript_id=gi|303304976
LDNV01000207.1	BestRefSeq	exon	54928	55020	.	+	.	ID=id404;Parent=rna50;Dbxref=GeneID:653519,Genbank:NM_001097613.2,HGNC:HGNC:31984,MIM:612821;gbkey=mRNA;gene=GPR89A;product=G protein-coupled receptor 89A%2C transcript variant 2;transcript_id=gi|303304976
LDNV01000207.1	BestRefSeq	exon	71090	71185	.	+	.	ID=id405;Parent=rna50;Dbxref=GeneID:653519,Genbank:NM_001097613.2,HGNC:HGNC:31984,MIM:612821;gbkey=mRNA;gene=GPR89A;product=G protein-coupled receptor 89A%2C transcript variant 2;transcript_id=gi|303304976
LDNV01000207.1	BestRefSeq	exon	73323	73412	.	+	.	ID=id406;Parent=rna50;Dbxref=GeneID:653519,Genbank:NM_001097613.2,HGNC:HGNC:31984,MIM:612821;gbkey=mRNA;gene=GPR89A;product=G protein-coupled receptor 89A%2C transcript variant 2;transcript_id=gi|303304976
LDNV01000207.1	BestRefSeq	exon	77389	77454	.	+	.	ID=id407;Parent=rna50;Dbxref=GeneID:653519,Genbank:NM_001097613.2,HGNC:HGNC:31984,MIM:612821;gbkey=mRNA;gene=GPR89A;product=G protein-coupled receptor 89A%2C transcript variant 2;transcript_id=gi|303304976
LDNV01000207.1	BestRefSeq	exon	77598	78228	.	+	.	ID=id408;Parent=rna50;Dbxref=GeneID:653519,Genbank:NM_001097613.2,HGNC:HGNC:31984,MIM:612821;gbkey=mRNA;gene=GPR89A;product=G protein-coupled receptor 89A%2C transcript variant 2;transcript_id=gi|303304976
LDNV01000207.1	BestRefSeq	gene	13306	78411	.	+	.	ID=gene51;Dbxref=GeneID:51463,HGNC:HGNC:13840,HPRD:13604,MIM:612806;Name=GPR89B;description=G protein-coupled receptor 89B;gbkey=Gene;gene=GPR89B;gene_synonym=GPHR,GPR89,GPR89C,SH120,UNQ192
LDNV01000207.1	BestRefSeq	mRNA	13306	78411	.	+	.	ID=rna51;Parent=gene51;Dbxref=GeneID:51463,Genbank:NM_016334.3,HGNC:HGNC:13840,HPRD:13604,MIM:612806;Name=gi|148230342;Note=The RefSeq transcript has 7 substitutions%2C 1 non-frameshifting indel compared to this genomic sequence;exception=annotated by transcript or proteomic data;gbkey=mRNA;gene=GPR89B;product=G protein-coupled receptor 89B;transcript_id=gi|148230342
LDNV01000207.1	BestRefSeq	exon	13306	13491	.	+	.	ID=id409;Parent=rna51;Dbxref=GeneID:51463,Genbank:NM_016334.3,HGNC:HGNC:13840,HPRD:13604,MIM:612806;Note=The RefSeq transcript has 7 substitutions%2C 1 non-frameshifting indel compared to this genomic sequence;exception=annotated by transcript or proteomic data;gbkey=mRNA;gene=GPR89B;product=G protein-coupled receptor 89B;transcript_id=gi|148230342
LDNV01000207.1	BestRefSeq	exon	21557	21616	.	+	.	ID=id410;Parent=rna51;Dbxref=GeneID:51463,Genbank:NM_016334.3,HGNC:HGNC:13840,HPRD:13604,MIM:612806;Note=The RefSeq transcript has 7 substitutions%2C 1 non-frameshifting indel compared to this genomic sequence;exception=annotated by transcript or proteomic data;gbkey=mRNA;gene=GPR89B;product=G protein-coupled receptor 89B;transcript_id=gi|148230342
LDNV01000207.1	BestRefSeq	exon	23646	23749	.	+	.	ID=id411;Parent=rna51;Dbxref=GeneID:51463,Genbank:NM_016334.3,HGNC:HGNC:13840,HPRD:13604,MIM:612806;Note=The RefSeq transcript has 7 substitutions%2C 1 non-frameshifting indel compared to this genomic sequence;exception=annotated by transcript or proteomic data;gbkey=mRNA;gene=GPR89B;product=G protein-coupled receptor 89B;transcript_id=gi|148230342
LDNV01000207.1	BestRefSeq	exon	28385	28491	.	+	.	ID=id412;Parent=rna51;Dbxref=GeneID:51463,Genbank:NM_016334.3,HGNC:HGNC:13840,HPRD:13604,MIM:612806;Note=The RefSeq transcript has 7 substitutions%2C 1 non-frameshifting indel compared to this genomic sequence;exception=annotated by transcript or proteomic data;gbkey=mRNA;gene=GPR89B;product=G protein-coupled receptor 89B;transcript_id=gi|148230342
LDNV01000207.1	BestRefSeq	exon	28944	29045	.	+	.	ID=id413;Parent=rna51;Dbxref=GeneID:51463,Genbank:NM_016334.3,HGNC:HGNC:13840,HPRD:13604,MIM:612806;Note=The RefSeq transcript has 7 substitutions%2C 1 non-frameshifting indel compared to this genomic sequence;exception=annotated by transcript or proteomic data;gbkey=mRNA;gene=GPR89B;product=G protein-coupled receptor 89B;transcript_id=gi|148230342
LDNV01000207.1	BestRefSeq	exon	38411	38531	.	+	.	ID=id414;Parent=rna51;Dbxref=GeneID:51463,Genbank:NM_016334.3,HGNC:HGNC:13840,HPRD:13604,MIM:612806;Note=The RefSeq transcript has 7 substitutions%2C 1 non-frameshifting indel compared to this genomic sequence;exception=annotated by transcript or proteomic data;gbkey=mRNA;gene=GPR89B;product=G protein-coupled receptor 89B;transcript_id=gi|148230342
LDNV01000207.1	BestRefSeq	exon	39388	39468	.	+	.	ID=id415;Parent=rna51;Dbxref=GeneID:51463,Genbank:NM_016334.3,HGNC:HGNC:13840,HPRD:13604,MIM:612806;Note=The RefSeq transcript has 7 substitutions%2C 1 non-frameshifting indel compared to this genomic sequence;exception=annotated by transcript or proteomic data;gbkey=mRNA;gene=GPR89B;product=G protein-coupled receptor 89B;transcript_id=gi|148230342
LDNV01000207.1	BestRefSeq	exon	51622	51731	.	+	.	ID=id416;Parent=rna51;Dbxref=GeneID:51463,Genbank:NM_016334.3,HGNC:HGNC:13840,HPRD:13604,MIM:612806;Note=The RefSeq transcript has 7 substitutions%2C 1 non-frameshifting indel compared to this genomic sequence;exception=annotated by transcript or proteomic data;gbkey=mRNA;gene=GPR89B;product=G protein-coupled receptor 89B;transcript_id=gi|148230342
LDNV01000207.1	BestRefSeq	exon	53937	54025	.	+	.	ID=id417;Parent=rna51;Dbxref=GeneID:51463,Genbank:NM_016334.3,HGNC:HGNC:13840,HPRD:13604,MIM:612806;Note=The RefSeq transcript has 7 substitutions%2C 1 non-frameshifting indel compared to this genomic sequence;exception=annotated by transcript or proteomic data;gbkey=mRNA;gene=GPR89B;product=G protein-coupled receptor 89B;transcript_id=gi|148230342
LDNV01000207.1	BestRefSeq	exon	54928	55020	.	+	.	ID=id418;Parent=rna51;Dbxref=GeneID:51463,Genbank:NM_016334.3,HGNC:HGNC:13840,HPRD:13604,MIM:612806;Note=The RefSeq transcript has 7 substitutions%2C 1 non-frameshifting indel compared to this genomic sequence;exception=annotated by transcript or proteomic data;gbkey=mRNA;gene=GPR89B;product=G protein-coupled receptor 89B;transcript_id=gi|148230342
LDNV01000207.1	BestRefSeq	exon	71090	71185	.	+	.	ID=id419;Parent=rna51;Dbxref=GeneID:51463,Genbank:NM_016334.3,HGNC:HGNC:13840,HPRD:13604,MIM:612806;Note=The RefSeq transcript has 7 substitutions%2C 1 non-frameshifting indel compared to this genomic sequence;exception=annotated by transcript or proteomic data;gbkey=mRNA;gene=GPR89B;product=G protein-coupled receptor 89B;transcript_id=gi|148230342
LDNV01000207.1	BestRefSeq	exon	73323	73412	.	+	.	ID=id420;Parent=rna51;Dbxref=GeneID:51463,Genbank:NM_016334.3,HGNC:HGNC:13840,HPRD:13604,MIM:612806;Note=The RefSeq transcript has 7 substitutions%2C 1 non-frameshifting indel compared to this genomic sequence;exception=annotated by transcript or proteomic data;gbkey=mRNA;gene=GPR89B;product=G protein-coupled receptor 89B;transcript_id=gi|148230342
LDNV01000207.1	BestRefSeq	exon	77389	77454	.	+	.	ID=id421;Parent=rna51;Dbxref=GeneID:51463,Genbank:NM_016334.3,HGNC:HGNC:13840,HPRD:13604,MIM:612806;Note=The RefSeq transcript has 7 substitutions%2C 1 non-frameshifting indel compared to this genomic sequence;exception=annotated by transcript or proteomic data;gbkey=mRNA;gene=GPR89B;product=G protein-coupled receptor 89B;transcript_id=gi|148230342
LDNV01000207.1	BestRefSeq	exon	77598	78411	.	+	.	ID=id422;Parent=rna51;Dbxref=GeneID:51463,Genbank:NM_016334.3,HGNC:HGNC:13840,HPRD:13604,MIM:612806;Note=The RefSeq transcript has 7 substitutions%2C 1 non-frameshifting indel compared to this genomic sequence;exception=annotated by transcript or proteomic data;gbkey=mRNA;gene=GPR89B;product=G protein-coupled receptor 89B;transcript_id=gi|148230342
LDNV01000207.1	BestRefSeq	CDS	13450	13491	.	+	0	ID=cds38;Parent=gene50;Dbxref=GeneID:51463,Genbank:NP_057418.1,GeneID:653519,HGNC:HGNC:31984,MIM:612821;Name=NP_057418.1;gbkey=CDS;gene=GPR89A;product=Golgi pH regulator B;protein_id=NP_057418.1
LDNV01000207.1	BestRefSeq	CDS	21557	21616	.	+	0	ID=cds38;Parent=gene50;Dbxref=GeneID:51463,Genbank:NP_057418.1,GeneID:653519,HGNC:HGNC:31984,MIM:612821;Name=NP_057418.1;gbkey=CDS;gene=GPR89A;product=Golgi pH regulator B;protein_id=NP_057418.1
LDNV01000207.1	BestRefSeq	CDS	23646	23749	.	+	0	ID=cds38;Parent=gene50;Dbxref=GeneID:51463,Genbank:NP_057418.1,GeneID:653519,HGNC:HGNC:31984,MIM:612821;Name=NP_057418.1;gbkey=CDS;gene=GPR89A;product=Golgi pH regulator B;protein_id=NP_057418.1
LDNV01000207.1	BestRefSeq	CDS	28385	28491	.	+	1	ID=cds38;Parent=gene50;Dbxref=GeneID:51463,Genbank:NP_057418.1,GeneID:653519,HGNC:HGNC:31984,MIM:612821;Name=NP_057418.1;gbkey=CDS;gene=GPR89A;product=Golgi pH regulator B;protein_id=NP_057418.1
LDNV01000207.1	BestRefSeq	CDS	28944	29045	.	+	2	ID=cds38;Parent=gene50;Dbxref=GeneID:51463,Genbank:NP_057418.1,GeneID:653519,HGNC:HGNC:31984,MIM:612821;Name=NP_057418.1;gbkey=CDS;gene=GPR89A;product=Golgi pH regulator B;protein_id=NP_057418.1
LDNV01000207.1	BestRefSeq	CDS	38411	38531	.	+	2	ID=cds38;Parent=gene50;Dbxref=GeneID:51463,Genbank:NP_057418.1,GeneID:653519,HGNC:HGNC:31984,MIM:612821;Name=NP_057418.1;gbkey=CDS;gene=GPR89A;product=Golgi pH regulator B;protein_id=NP_057418.1
LDNV01000207.1	BestRefSeq	CDS	39388	39468	.	+	1	ID=cds38;Parent=gene50;Dbxref=GeneID:51463,Genbank:NP_057418.1,GeneID:653519,HGNC:HGNC:31984,MIM:612821;Name=NP_057418.1;gbkey=CDS;gene=GPR89A;product=Golgi pH regulator B;protein_id=NP_057418.1
LDNV01000207.1	BestRefSeq	CDS	51622	51731	.	+	1	ID=cds38;Parent=gene50;Dbxref=GeneID:51463,Genbank:NP_057418.1,GeneID:653519,HGNC:HGNC:31984,MIM:612821;Name=NP_057418.1;gbkey=CDS;gene=GPR89A;product=Golgi pH regulator B;protein_id=NP_057418.1
LDNV01000207.1	BestRefSeq	CDS	53937	54025	.	+	2	ID=cds38;Parent=gene50;Dbxref=GeneID:51463,Genbank:NP_057418.1,GeneID:653519,HGNC:HGNC:31984,MIM:612821;Name=NP_057418.1;gbkey=CDS;gene=GPR89A;product=Golgi pH regulator B;protein_id=NP_057418.1
LDNV01000207.1	BestRefSeq	CDS	54928	55020	.	+	0	ID=cds38;Parent=gene50;Dbxref=GeneID:51463,Genbank:NP_057418.1,GeneID:653519,HGNC:HGNC:31984,MIM:612821;Name=NP_057418.1;gbkey=CDS;gene=GPR89A;product=Golgi pH regulator B;protein_id=NP_057418.1
LDNV01000207.1	BestRefSeq	CDS	71090	71185	.	+	0	ID=cds38;Parent=gene50;Dbxref=GeneID:51463,Genbank:NP_057418.1,GeneID:653519,HGNC:HGNC:31984,MIM:612821;Name=NP_057418.1;gbkey=CDS;gene=GPR89A;product=Golgi pH regulator B;protein_id=NP_057418.1
LDNV01000207.1	BestRefSeq	CDS	73323	73412	.	+	0	ID=cds38;Parent=gene50;Dbxref=GeneID:51463,Genbank:NP_057418.1,GeneID:653519,HGNC:HGNC:31984,MIM:612821;Name=NP_057418.1;gbkey=CDS;gene=GPR89A;product=Golgi pH regulator B;protein_id=NP_057418.1
LDNV01000207.1	BestRefSeq	CDS	77389	77454	.	+	0	ID=cds38;Parent=gene50;Dbxref=GeneID:51463,Genbank:NP_057418.1,GeneID:653519,HGNC:HGNC:31984,MIM:612821;Name=NP_057418.1;gbkey=CDS;gene=GPR89A;product=Golgi pH regulator B;protein_id=NP_057418.1
LDNV01000207.1	BestRefSeq	CDS	77598	77804	.	+	0	ID=cds38;Parent=gene50;Dbxref=GeneID:51463,Genbank:NP_057418.1,GeneID:653519,HGNC:HGNC:31984,MIM:612821;Name=NP_057418.1;gbkey=CDS;gene=GPR89A;product=Golgi pH regulator B;protein_id=NP_057418.1
LDNV01000207.1	BestRefSeq	CDS	21590	21616	.	+	0	ID=cds39;Parent=rna50;Dbxref=GeneID:653519,Genbank:NP_001091082.2,HGNC:HGNC:31984,MIM:612821;Name=NP_001091082.2;Note=isoform 2 is encoded by transcript variant 2;gbkey=CDS;gene=GPR89A;product=Golgi pH regulator A isoform 2;protein_id=NP_001091082.2
LDNV01000207.1	BestRefSeq	CDS	23646	23749	.	+	0	ID=cds39;Parent=rna50;Dbxref=GeneID:653519,Genbank:NP_001091082.2,HGNC:HGNC:31984,MIM:612821;Name=NP_001091082.2;Note=isoform 2 is encoded by transcript variant 2;gbkey=CDS;gene=GPR89A;product=Golgi pH regulator A isoform 2;protein_id=NP_001091082.2
LDNV01000207.1	BestRefSeq	CDS	28385	28491	.	+	1	ID=cds39;Parent=rna50;Dbxref=GeneID:653519,Genbank:NP_001091082.2,HGNC:HGNC:31984,MIM:612821;Name=NP_001091082.2;Note=isoform 2 is encoded by transcript variant 2;gbkey=CDS;gene=GPR89A;product=Golgi pH regulator A isoform 2;protein_id=NP_001091082.2
LDNV01000207.1	BestRefSeq	CDS	28944	29045	.	+	2	ID=cds39;Parent=rna50;Dbxref=GeneID:653519,Genbank:NP_001091082.2,HGNC:HGNC:31984,MIM:612821;Name=NP_001091082.2;Note=isoform 2 is encoded by transcript variant 2;gbkey=CDS;gene=GPR89A;product=Golgi pH regulator A isoform 2;protein_id=NP_001091082.2
LDNV01000207.1	BestRefSeq	CDS	38411	38531	.	+	2	ID=cds39;Parent=rna50;Dbxref=GeneID:653519,Genbank:NP_001091082.2,HGNC:HGNC:31984,MIM:612821;Name=NP_001091082.2;Note=isoform 2 is encoded by transcript variant 2;gbkey=CDS;gene=GPR89A;product=Golgi pH regulator A isoform 2;protein_id=NP_001091082.2
LDNV01000207.1	BestRefSeq	CDS	39388	39468	.	+	1	ID=cds39;Parent=rna50;Dbxref=GeneID:653519,Genbank:NP_001091082.2,HGNC:HGNC:31984,MIM:612821;Name=NP_001091082.2;Note=isoform 2 is encoded by transcript variant 2;gbkey=CDS;gene=GPR89A;product=Golgi pH regulator A isoform 2;protein_id=NP_001091082.2
LDNV01000207.1	BestRefSeq	CDS	51622	51731	.	+	1	ID=cds39;Parent=rna50;Dbxref=GeneID:653519,Genbank:NP_001091082.2,HGNC:HGNC:31984,MIM:612821;Name=NP_001091082.2;Note=isoform 2 is encoded by transcript variant 2;gbkey=CDS;gene=GPR89A;product=Golgi pH regulator A isoform 2;protein_id=NP_001091082.2
LDNV01000207.1	BestRefSeq	CDS	53937	54025	.	+	2	ID=cds39;Parent=rna50;Dbxref=GeneID:653519,Genbank:NP_001091082.2,HGNC:HGNC:31984,MIM:612821;Name=NP_001091082.2;Note=isoform 2 is encoded by transcript variant 2;gbkey=CDS;gene=GPR89A;product=Golgi pH regulator A isoform 2;protein_id=NP_001091082.2
LDNV01000207.1	BestRefSeq	CDS	54928	55020	.	+	0	ID=cds39;Parent=rna50;Dbxref=GeneID:653519,Genbank:NP_001091082.2,HGNC:HGNC:31984,MIM:612821;Name=NP_001091082.2;Note=isoform 2 is encoded by transcript variant 2;gbkey=CDS;gene=GPR89A;product=Golgi pH regulator A isoform 2;protein_id=NP_001091082.2
LDNV01000207.1	BestRefSeq	CDS	71090	71185	.	+	0	ID=cds39;Parent=rna50;Dbxref=GeneID:653519,Genbank:NP_001091082.2,HGNC:HGNC:31984,MIM:612821;Name=NP_001091082.2;Note=isoform 2 is encoded by transcript variant 2;gbkey=CDS;gene=GPR89A;product=Golgi pH regulator A isoform 2;protein_id=NP_001091082.2
LDNV01000207.1	BestRefSeq	CDS	73323	73412	.	+	0	ID=cds39;Parent=rna50;Dbxref=GeneID:653519,Genbank:NP_001091082.2,HGNC:HGNC:31984,MIM:612821;Name=NP_001091082.2;Note=isoform 2 is encoded by transcript variant 2;gbkey=CDS;gene=GPR89A;product=Golgi pH regulator A isoform 2;protein_id=NP_001091082.2
LDNV01000207.1	BestRefSeq	CDS	77389	77454	.	+	0	ID=cds39;Parent=rna50;Dbxref=GeneID:653519,Genbank:NP_001091082.2,HGNC:HGNC:31984,MIM:612821;Name=NP_001091082.2;Note=isoform 2 is encoded by transcript variant 2;gbkey=CDS;gene=GPR89A;product=Golgi pH regulator A isoform 2;protein_id=NP_001091082.2
LDNV01000207.1	BestRefSeq	CDS	77598	77804	.	+	0	ID=cds39;Parent=rna50;Dbxref=GeneID:653519,Genbank:NP_001091082.2,HGNC:HGNC:31984,MIM:612821;Name=NP_001091082.2;Note=isoform 2 is encoded by transcript variant 2;gbkey=CDS;gene=GPR89A;product=Golgi pH regulator A isoform 2;protein_id=NP_001091082.2
###
LDNV01000238.1	BestRefSeq	gene	40339	62084	.	-	.	ID=gene52;Dbxref=GeneID:9859,HGNC:HGNC:28920,MIM:613023;Name=CEP170;description=centrosomal protein 170kDa;end_range=62084,.;gbkey=Gene;gene=CEP170;gene_synonym=FAM68A,KAB,KIAA0470;partial=true
LDNV01000238.1	BestRefSeq	mRNA	40339	58395	.	-	.	ID=rna52;Parent=gene52;Dbxref=GeneID:9859,Genbank:NM_014812.2,HGNC:HGNC:28920,MIM:613023;Name=gi|109255227;Note=The RefSeq transcript has 10 substitutions%2C 1 frameshift%2C 1 non-frameshifting indel and aligns at 40%25 coverage compared to this genomic sequence;end_range=58395,.;exception=annotated by transcript or proteomic data;gbkey=mRNA;gene=CEP170;partial=true;product=centrosomal protein 17…
LDNV01000238.1	BestRefSeq	exon	58224	58395	.	-	.	ID=id423;Parent=rna52;Dbxref=GeneID:9859,Genbank:NM_014812.2,HGNC:HGNC:28920,MIM:613023;Note=The RefSeq transcript has 10 substitutions%2C 1 frameshift%2C 1 non-frameshifting indel and aligns at 40%25 coverage compared to this genomic sequence;end_range=58395,.;exception=annotated by transcript or proteomic data;gbkey=mRNA;gene=CEP170;partial=true;product=centrosomal protein 170kDa%2C transcript …
LDNV01000238.1	BestRefSeq	exon	55847	56017	.	-	.	ID=id424;Parent=rna52;Dbxref=GeneID:9859,Genbank:NM_014812.2,HGNC:HGNC:28920,MIM:613023;Note=The RefSeq transcript has 10 substitutions%2C 1 frameshift%2C 1 non-frameshifting indel and aligns at 40%25 coverage compared to this genomic sequence;exception=annotated by transcript or proteomic data;gbkey=mRNA;gene=CEP170;partial=true;product=centrosomal protein 170kDa%2C transcript variant alpha;tran…
LDNV01000238.1	BestRefSeq	exon	52050	52138	.	-	.	ID=id425;Parent=rna52;Dbxref=GeneID:9859,Genbank:NM_014812.2,HGNC:HGNC:28920,MIM:613023;Note=The RefSeq transcript has 10 substitutions%2C 1 frameshift%2C 1 non-frameshifting indel and aligns at 40%25 coverage compared to this genomic sequence;exception=annotated by transcript or proteomic data;gbkey=mRNA;gene=CEP170;partial=true;product=centrosomal protein 170kDa%2C transcript variant alpha;tran…
LDNV01000238.1	BestRefSeq	exon	45272	45365	.	-	.	ID=id426;Parent=rna52;Dbxref=GeneID:9859,Genbank:NM_014812.2,HGNC:HGNC:28920,MIM:613023;Note=The RefSeq transcript has 10 substitutions%2C 1 frameshift%2C 1 non-frameshifting indel and aligns at 40%25 coverage compared to this genomic sequence;exception=annotated by transcript or proteomic data;gbkey=mRNA;gene=CEP170;partial=true;product=centrosomal protein 170kDa%2C transcript variant alpha;tran…
LDNV01000238.1	BestRefSeq	exon	44159	44210	.	-	.	ID=id427;Parent=rna52;Dbxref=GeneID:9859,Genbank:NM_014812.2,HGNC:HGNC:28920,MIM:613023;Note=The RefSeq transcript has 10 substitutions%2C 1 frameshift%2C 1 non-frameshifting indel and aligns at 40%25 coverage compared to this genomic sequence;exception=annotated by transcript or proteomic data;gbkey=mRNA;gene=CEP170;partial=true;product=centrosomal protein 170kDa%2C transcript variant alpha;tran…
LDNV01000238.1	BestRefSeq	exon	40339	42648	.	-	.	ID=id428;Parent=rna52;Dbxref=GeneID:9859,Genbank:NM_014812.2,HGNC:HGNC:28920,MIM:613023;Note=The RefSeq transcript has 10 substitutions%2C 1 frameshift%2C 1 non-frameshifting indel and aligns at 40%25 coverage compared to this genomic sequence;exception=annotated by transcript or proteomic data;gbkey=mRNA;gene=CEP170;partial=true;product=centrosomal protein 170kDa%2C transcript variant alpha;tran…
LDNV01000238.1	BestRefSeq	gene	42255	58379	.	-	.	ID=gene53;Dbxref=GeneID:645455,HGNC:HGNC:28364;Name=CEP170P1;description=centrosomal protein 170kDa pseudogene 1;end_range=58379,.;gbkey=Gene;gene=CEP170P1;gene_synonym=CEP170L,FAM68B,KIAA0470L;partial=true;pseudo=true
LDNV01000238.1	BestRefSeq	transcript	42255	58379	.	-	.	ID=rna53;Parent=gene53;Dbxref=GeneID:645455,Genbank:NR_003135.2,HGNC:HGNC:28364;Name=gi|195539370;Note=The RefSeq transcript has 11 substitutions and aligns at 84%25 coverage compared to this genomic sequence;end_range=58379,.;exception=annotated by transcript or proteomic data;gbkey=misc_RNA;gene=CEP170P1;partial=true;product=centrosomal protein 170kDa pseudogene 1;transcript_id=gi|195539370
LDNV01000238.1	BestRefSeq	exon	58275	58379	.	-	.	ID=id429;Parent=rna53;Dbxref=GeneID:645455,Genbank:NR_003135.2,HGNC:HGNC:28364;Note=The RefSeq transcript has 11 substitutions and aligns at 84%25 coverage compared to this genomic sequence;end_range=58379,.;exception=annotated by transcript or proteomic data;gbkey=misc_RNA;gene=CEP170P1;partial=true;product=centrosomal protein 170kDa pseudogene 1;transcript_id=gi|195539370
LDNV01000238.1	BestRefSeq	exon	55847	56017	.	-	.	ID=id430;Parent=rna53;Dbxref=GeneID:645455,Genbank:NR_003135.2,HGNC:HGNC:28364;Note=The RefSeq transcript has 11 substitutions and aligns at 84%25 coverage compared to this genomic sequence;exception=annotated by transcript or proteomic data;gbkey=misc_RNA;gene=CEP170P1;partial=true;product=centrosomal protein 170kDa pseudogene 1;transcript_id=gi|195539370
LDNV01000238.1	BestRefSeq	exon	52050	52138	.	-	.	ID=id431;Parent=rna53;Dbxref=GeneID:645455,Genbank:NR_003135.2,HGNC:HGNC:28364;Note=The RefSeq transcript has 11 substitutions and aligns at 84%25 coverage compared to this genomic sequence;exception=annotated by transcript or proteomic data;gbkey=misc_RNA;gene=CEP170P1;partial=true;product=centrosomal protein 170kDa pseudogene 1;transcript_id=gi|195539370
LDNV01000238.1	BestRefSeq	exon	45272	45365	.	-	.	ID=id432;Parent=rna53;Dbxref=GeneID:645455,Genbank:NR_003135.2,HGNC:HGNC:28364;Note=The RefSeq transcript has 11 substitutions and aligns at 84%25 coverage compared to this genomic sequence;exception=annotated by transcript or proteomic data;gbkey=misc_RNA;gene=CEP170P1;partial=true;product=centrosomal protein 170kDa pseudogene 1;transcript_id=gi|195539370
LDNV01000238.1	BestRefSeq	exon	44159	44210	.	-	.	ID=id433;Parent=rna53;Dbxref=GeneID:645455,Genbank:NR_003135.2,HGNC:HGNC:28364;Note=The RefSeq transcript has 11 substitutions and aligns at 84%25 coverage compared to this genomic sequence;exception=annotated by transcript or proteomic data;gbkey=misc_RNA;gene=CEP170P1;partial=true;product=centrosomal protein 170kDa pseudogene 1;transcript_id=gi|195539370
LDNV01000238.1	BestRefSeq	exon	42255	42648	.	-	.	ID=id434;Parent=rna53;Dbxref=GeneID:645455,Genbank:NR_003135.2,HGNC:HGNC:28364;Note=The RefSeq transcript has 11 substitutions and aligns at 84%25 coverage compared to this genomic sequence;exception=annotated by transcript or proteomic data;gbkey=misc_RNA;gene=CEP170P1;partial=true;product=centrosomal protein 170kDa pseudogene 1;transcript_id=gi|195539370
LDNV01000238.1	BestRefSeq	CDS	58224	58395	.	-	2	ID=cds40;Parent=rna52;Dbxref=GeneID:9859,Genbank:NP_055627.2,HGNC:HGNC:28920,MIM:613023;Name=NP_055627.2;Note=isoform alpha is encoded by transcript variant alpha%3B The RefSeq protein has 6 substitutions%2C 1 frameshift and aligns at 18%25 coverage compared to this genomic sequence;end_range=58395,.;exception=annotated by transcript or proteomic data;gbkey=CDS;gene=CEP170;partial=true;product=ce…
LDNV01000238.1	BestRefSeq	CDS	55847	56017	.	-	1	ID=cds40;Parent=rna52;Dbxref=GeneID:9859,Genbank:NP_055627.2,HGNC:HGNC:28920,MIM:613023;Name=NP_055627.2;Note=isoform alpha is encoded by transcript variant alpha%3B The RefSeq protein has 6 substitutions%2C 1 frameshift and aligns at 18%25 coverage compared to this genomic sequence;exception=annotated by transcript or proteomic data;gbkey=CDS;gene=CEP170;partial=true;product=centrosomal protein …
LDNV01000238.1	BestRefSeq	CDS	52050	52138	.	-	1	ID=cds40;Parent=rna52;Dbxref=GeneID:9859,Genbank:NP_055627.2,HGNC:HGNC:28920,MIM:613023;Name=NP_055627.2;Note=isoform alpha is encoded by transcript variant alpha%3B The RefSeq protein has 6 substitutions%2C 1 frameshift and aligns at 18%25 coverage compared to this genomic sequence;exception=annotated by transcript or proteomic data;gbkey=CDS;gene=CEP170;partial=true;product=centrosomal protein …
LDNV01000238.1	BestRefSeq	CDS	45272	45365	.	-	2	ID=cds40;Parent=rna52;Dbxref=GeneID:9859,Genbank:NP_055627.2,HGNC:HGNC:28920,MIM:613023;Name=NP_055627.2;Note=isoform alpha is encoded by transcript variant alpha%3B The RefSeq protein has 6 substitutions%2C 1 frameshift and aligns at 18%25 coverage compared to this genomic sequence;exception=annotated by transcript or proteomic data;gbkey=CDS;gene=CEP170;partial=true;product=centrosomal protein …
LDNV01000238.1	BestRefSeq	CDS	44159	44210	.	-	1	ID=cds40;Parent=rna52;Dbxref=GeneID:9859,Genbank:NP_055627.2,HGNC:HGNC:28920,MIM:613023;Name=NP_055627.2;Note=isoform alpha is encoded by transcript variant alpha%3B The RefSeq protein has 6 substitutions%2C 1 frameshift and aligns at 18%25 coverage compared to this genomic sequence;exception=annotated by transcript or proteomic data;gbkey=CDS;gene=CEP170;partial=true;product=centrosomal protein …
LDNV01000238.1	BestRefSeq	CDS	42359	42648	.	-	0	ID=cds40;Parent=rna52;Dbxref=GeneID:9859,Genbank:NP_055627.2,HGNC:HGNC:28920,MIM:613023;Name=NP_055627.2;Note=isoform alpha is encoded by transcript variant alpha%3B The RefSeq protein has 6 substitutions%2C 1 frameshift and aligns at 18%25 coverage compared to this genomic sequence;exception=annotated by transcript or proteomic data;gbkey=CDS;gene=CEP170;partial=true;product=centrosomal protein …
###
LDNV01000335.1	BestRefSeq	gene	77808	109696	.	-	.	ID=gene54;Dbxref=GeneID:100093631,HGNC:HGNC:51716;Name=GTF2IP4;description=general transcription factor IIi%2C pseudogene 4;end_range=109696,.;gbkey=Gene;gene=GTF2IP4;partial=true;pseudo=true
LDNV01000335.1	BestRefSeq	gene	77808	109696	.	-	.	ID=gene55;Dbxref=GeneID:2970,HGNC:HGNC:4660;Name=GTF2IP1;description=general transcription factor IIi pseudogene 1;end_range=109696,.;gbkey=Gene;gene=GTF2IP1;gene_synonym=WBSCR7;partial=true;pseudo=true
LDNV01000335.1	BestRefSeq	transcript	77808	109696	.	-	.	ID=rna54;Parent=gene54;Dbxref=GeneID:100093631,Genbank:NR_003580.2,HGNC:HGNC:51716;Name=gi|395394002;Note=The RefSeq transcript has 2 substitutions%2C 3 non-frameshifting indels and aligns at 88%25 coverage compared to this genomic sequence;end_range=109696,.;exception=annotated by transcript or proteomic data;gbkey=misc_RNA;gene=GTF2IP4;partial=true;product=general transcription factor IIi%2C ps…
LDNV01000335.1	BestRefSeq	exon	109582	109696	.	-	.	ID=id435;Parent=rna54;Dbxref=GeneID:100093631,Genbank:NR_003580.2,HGNC:HGNC:51716;Note=The RefSeq transcript has 2 substitutions%2C 3 non-frameshifting indels and aligns at 88%25 coverage compared to this genomic sequence;end_range=109696,.;exception=annotated by transcript or proteomic data;gbkey=misc_RNA;gene=GTF2IP4;partial=true;product=general transcription factor IIi%2C pseudogene 4;transcri…
LDNV01000335.1	BestRefSeq	exon	108188	108253	.	-	.	ID=id436;Parent=rna54;Dbxref=GeneID:100093631,Genbank:NR_003580.2,HGNC:HGNC:51716;Note=The RefSeq transcript has 2 substitutions%2C 3 non-frameshifting indels and aligns at 88%25 coverage compared to this genomic sequence;exception=annotated by transcript or proteomic data;gbkey=misc_RNA;gene=GTF2IP4;partial=true;product=general transcription factor IIi%2C pseudogene 4;transcript_id=gi|395394002
LDNV01000335.1	BestRefSeq	exon	105839	106022	.	-	.	ID=id437;Parent=rna54;Dbxref=GeneID:100093631,Genbank:NR_003580.2,HGNC:HGNC:51716;Note=The RefSeq transcript has 2 substitutions%2C 3 non-frameshifting indels and aligns at 88%25 coverage compared to this genomic sequence;exception=annotated by transcript or proteomic data;gbkey=misc_RNA;gene=GTF2IP4;partial=true;product=general transcription factor IIi%2C pseudogene 4;transcript_id=gi|395394002
LDNV01000335.1	BestRefSeq	exon	104513	104571	.	-	.	ID=id438;Parent=rna54;Dbxref=GeneID:100093631,Genbank:NR_003580.2,HGNC:HGNC:51716;Note=The RefSeq transcript has 2 substitutions%2C 3 non-frameshifting indels and aligns at 88%25 coverage compared to this genomic sequence;exception=annotated by transcript or proteomic data;gbkey=misc_RNA;gene=GTF2IP4;partial=true;product=general transcription factor IIi%2C pseudogene 4;transcript_id=gi|395394002
LDNV01000335.1	BestRefSeq	exon	102964	103034	.	-	.	ID=id439;Parent=rna54;Dbxref=GeneID:100093631,Genbank:NR_003580.2,HGNC:HGNC:51716;Note=The RefSeq transcript has 2 substitutions%2C 3 non-frameshifting indels and aligns at 88%25 coverage compared to this genomic sequence;exception=annotated by transcript or proteomic data;gbkey=misc_RNA;gene=GTF2IP4;partial=true;product=general transcription factor IIi%2C pseudogene 4;transcript_id=gi|395394002
LDNV01000335.1	BestRefSeq	exon	101814	101997	.	-	.	ID=id440;Parent=rna54;Dbxref=GeneID:100093631,Genbank:NR_003580.2,HGNC:HGNC:51716;Note=The RefSeq transcript has 2 substitutions%2C 3 non-frameshifting indels and aligns at 88%25 coverage compared to this genomic sequence;exception=annotated by transcript or proteomic data;gbkey=misc_RNA;gene=GTF2IP4;partial=true;product=general transcription factor IIi%2C pseudogene 4;transcript_id=gi|395394002
LDNV01000335.1	BestRefSeq	exon	100392	100450	.	-	.	ID=id441;Parent=rna54;Dbxref=GeneID:100093631,Genbank:NR_003580.2,HGNC:HGNC:51716;Note=The RefSeq transcript has 2 substitutions%2C 3 non-frameshifting indels and aligns at 88%25 coverage compared to this genomic sequence;exception=annotated by transcript or proteomic data;gbkey=misc_RNA;gene=GTF2IP4;partial=true;product=general transcription factor IIi%2C pseudogene 4;transcript_id=gi|395394002
LDNV01000335.1	BestRefSeq	exon	94973	95044	.	-	.	ID=id442;Parent=rna54;Dbxref=GeneID:100093631,Genbank:NR_003580.2,HGNC:HGNC:51716;Note=The RefSeq transcript has 2 substitutions%2C 3 non-frameshifting indels and aligns at 88%25 coverage compared to this genomic sequence;exception=annotated by transcript or proteomic data;gbkey=misc_RNA;gene=GTF2IP4;partial=true;product=general transcription factor IIi%2C pseudogene 4;transcript_id=gi|395394002
LDNV01000335.1	BestRefSeq	exon	93553	93736	.	-	.	ID=id443;Parent=rna54;Dbxref=GeneID:100093631,Genbank:NR_003580.2,HGNC:HGNC:51716;Note=The RefSeq transcript has 2 substitutions%2C 3 non-frameshifting indels and aligns at 88%25 coverage compared to this genomic sequence;exception=annotated by transcript or proteomic data;gbkey=misc_RNA;gene=GTF2IP4;partial=true;product=general transcription factor IIi%2C pseudogene 4;transcript_id=gi|395394002
LDNV01000335.1	BestRefSeq	exon	92552	92610	.	-	.	ID=id444;Parent=rna54;Dbxref=GeneID:100093631,Genbank:NR_003580.2,HGNC:HGNC:51716;Note=The RefSeq transcript has 2 substitutions%2C 3 non-frameshifting indels and aligns at 88%25 coverage compared to this genomic sequence;exception=annotated by transcript or proteomic data;gbkey=misc_RNA;gene=GTF2IP4;partial=true;product=general transcription factor IIi%2C pseudogene 4;transcript_id=gi|395394002
LDNV01000335.1	BestRefSeq	exon	92082	92156	.	-	.	ID=id445;Parent=rna54;Dbxref=GeneID:100093631,Genbank:NR_003580.2,HGNC:HGNC:51716;Note=The RefSeq transcript has 2 substitutions%2C 3 non-frameshifting indels and aligns at 88%25 coverage compared to this genomic sequence;exception=annotated by transcript or proteomic data;gbkey=misc_RNA;gene=GTF2IP4;partial=true;product=general transcription factor IIi%2C pseudogene 4;transcript_id=gi|395394002
LDNV01000335.1	BestRefSeq	exon	90380	90481	.	-	.	ID=id446;Parent=rna54;Dbxref=GeneID:100093631,Genbank:NR_003580.2,HGNC:HGNC:51716;Note=The RefSeq transcript has 2 substitutions%2C 3 non-frameshifting indels and aligns at 88%25 coverage compared to this genomic sequence;exception=annotated by transcript or proteomic data;gbkey=misc_RNA;gene=GTF2IP4;partial=true;product=general transcription factor IIi%2C pseudogene 4;transcript_id=gi|395394002
LDNV01000335.1	BestRefSeq	exon	89406	89471	.	-	.	ID=id447;Parent=rna54;Dbxref=GeneID:100093631,Genbank:NR_003580.2,HGNC:HGNC:51716;Note=The RefSeq transcript has 2 substitutions%2C 3 non-frameshifting indels and aligns at 88%25 coverage compared to this genomic sequence;exception=annotated by transcript or proteomic data;gbkey=misc_RNA;gene=GTF2IP4;partial=true;product=general transcription factor IIi%2C pseudogene 4;transcript_id=gi|395394002
LDNV01000335.1	BestRefSeq	exon	89045	89228	.	-	.	ID=id448;Parent=rna54;Dbxref=GeneID:100093631,Genbank:NR_003580.2,HGNC:HGNC:51716;Note=The RefSeq transcript has 2 substitutions%2C 3 non-frameshifting indels and aligns at 88%25 coverage compared to this genomic sequence;exception=annotated by transcript or proteomic data;gbkey=misc_RNA;gene=GTF2IP4;partial=true;product=general transcription factor IIi%2C pseudogene 4;transcript_id=gi|395394002
LDNV01000335.1	BestRefSeq	exon	87084	87139	.	-	.	ID=id449;Parent=rna54;Dbxref=GeneID:100093631,Genbank:NR_003580.2,HGNC:HGNC:51716;Note=The RefSeq transcript has 2 substitutions%2C 3 non-frameshifting indels and aligns at 88%25 coverage compared to this genomic sequence;exception=annotated by transcript or proteomic data;gbkey=misc_RNA;gene=GTF2IP4;partial=true;product=general transcription factor IIi%2C pseudogene 4;transcript_id=gi|395394002
LDNV01000335.1	BestRefSeq	exon	86330	86410	.	-	.	ID=id450;Parent=rna54;Dbxref=GeneID:100093631,Genbank:NR_003580.2,HGNC:HGNC:51716;Note=The RefSeq transcript has 2 substitutions%2C 3 non-frameshifting indels and aligns at 88%25 coverage compared to this genomic sequence;exception=annotated by transcript or proteomic data;gbkey=misc_RNA;gene=GTF2IP4;partial=true;product=general transcription factor IIi%2C pseudogene 4;transcript_id=gi|395394002
LDNV01000335.1	BestRefSeq	exon	85323	85406	.	-	.	ID=id451;Parent=rna54;Dbxref=GeneID:100093631,Genbank:NR_003580.2,HGNC:HGNC:51716;Note=The RefSeq transcript has 2 substitutions%2C 3 non-frameshifting indels and aligns at 88%25 coverage compared to this genomic sequence;exception=annotated by transcript or proteomic data;gbkey=misc_RNA;gene=GTF2IP4;partial=true;product=general transcription factor IIi%2C pseudogene 4;transcript_id=gi|395394002
LDNV01000335.1	BestRefSeq	exon	84471	84654	.	-	.	ID=id452;Parent=rna54;Dbxref=GeneID:100093631,Genbank:NR_003580.2,HGNC:HGNC:51716;Note=The RefSeq transcript has 2 substitutions%2C 3 non-frameshifting indels and aligns at 88%25 coverage compared to this genomic sequence;exception=annotated by transcript or proteomic data;gbkey=misc_RNA;gene=GTF2IP4;partial=true;product=general transcription factor IIi%2C pseudogene 4;transcript_id=gi|395394002
LDNV01000335.1	BestRefSeq	exon	82963	82991	.	-	.	ID=id453;Parent=rna54;Dbxref=GeneID:100093631,Genbank:NR_003580.2,HGNC:HGNC:51716;Note=The RefSeq transcript has 2 substitutions%2C 3 non-frameshifting indels and aligns at 88%25 coverage compared to this genomic sequence;exception=annotated by transcript or proteomic data;gbkey=misc_RNA;gene=GTF2IP4;partial=true;product=general transcription factor IIi%2C pseudogene 4;transcript_id=gi|395394002
LDNV01000335.1	BestRefSeq	exon	81639	81680	.	-	.	ID=id454;Parent=rna54;Dbxref=GeneID:100093631,Genbank:NR_003580.2,HGNC:HGNC:51716;Note=The RefSeq transcript has 2 substitutions%2C 3 non-frameshifting indels and aligns at 88%25 coverage compared to this genomic sequence;exception=annotated by transcript or proteomic data;gbkey=misc_RNA;gene=GTF2IP4;partial=true;product=general transcription factor IIi%2C pseudogene 4;transcript_id=gi|395394002
LDNV01000335.1	BestRefSeq	exon	80499	80540	.	-	.	ID=id455;Parent=rna54;Dbxref=GeneID:100093631,Genbank:NR_003580.2,HGNC:HGNC:51716;Note=The RefSeq transcript has 2 substitutions%2C 3 non-frameshifting indels and aligns at 88%25 coverage compared to this genomic sequence;exception=annotated by transcript or proteomic data;gbkey=misc_RNA;gene=GTF2IP4;partial=true;product=general transcription factor IIi%2C pseudogene 4;transcript_id=gi|395394002
LDNV01000335.1	BestRefSeq	exon	79645	79720	.	-	.	ID=id456;Parent=rna54;Dbxref=GeneID:100093631,Genbank:NR_003580.2,HGNC:HGNC:51716;Note=The RefSeq transcript has 2 substitutions%2C 3 non-frameshifting indels and aligns at 88%25 coverage compared to this genomic sequence;exception=annotated by transcript or proteomic data;gbkey=misc_RNA;gene=GTF2IP4;partial=true;product=general transcription factor IIi%2C pseudogene 4;transcript_id=gi|395394002
LDNV01000335.1	BestRefSeq	exon	77808	78952	.	-	.	ID=id457;Parent=rna54;Dbxref=GeneID:100093631,Genbank:NR_003580.2,HGNC:HGNC:51716;Note=The RefSeq transcript has 2 substitutions%2C 3 non-frameshifting indels and aligns at 88%25 coverage compared to this genomic sequence;exception=annotated by transcript or proteomic data;gbkey=misc_RNA;gene=GTF2IP4;partial=true;product=general transcription factor IIi%2C pseudogene 4;transcript_id=gi|395394002
LDNV01000335.1	BestRefSeq	transcript	77808	109696	.	-	.	ID=rna55;Parent=gene55;Dbxref=GeneID:2970,Genbank:NR_002206.3,HGNC:HGNC:4660;Name=gi|526253108;Note=The RefSeq transcript has 3 substitutions%2C 5 non-frameshifting indels and aligns at 88%25 coverage compared to this genomic sequence;end_range=109696,.;exception=annotated by transcript or proteomic data;gbkey=misc_RNA;gene=GTF2IP1;partial=true;product=general transcription factor IIi pseudogene …
LDNV01000335.1	BestRefSeq	exon	109582	109696	.	-	.	ID=id458;Parent=rna55;Dbxref=GeneID:2970,Genbank:NR_002206.3,HGNC:HGNC:4660;Note=The RefSeq transcript has 3 substitutions%2C 5 non-frameshifting indels and aligns at 88%25 coverage compared to this genomic sequence;end_range=109696,.;exception=annotated by transcript or proteomic data;gbkey=misc_RNA;gene=GTF2IP1;partial=true;product=general transcription factor IIi pseudogene 1;transcript_id=gi|…
LDNV01000335.1	BestRefSeq	exon	108188	108253	.	-	.	ID=id459;Parent=rna55;Dbxref=GeneID:2970,Genbank:NR_002206.3,HGNC:HGNC:4660;Note=The RefSeq transcript has 3 substitutions%2C 5 non-frameshifting indels and aligns at 88%25 coverage compared to this genomic sequence;exception=annotated by transcript or proteomic data;gbkey=misc_RNA;gene=GTF2IP1;partial=true;product=general transcription factor IIi pseudogene 1;transcript_id=gi|526253108
LDNV01000335.1	BestRefSeq	exon	105839	106022	.	-	.	ID=id460;Parent=rna55;Dbxref=GeneID:2970,Genbank:NR_002206.3,HGNC:HGNC:4660;Note=The RefSeq transcript has 3 substitutions%2C 5 non-frameshifting indels and aligns at 88%25 coverage compared to this genomic sequence;exception=annotated by transcript or proteomic data;gbkey=misc_RNA;gene=GTF2IP1;partial=true;product=general transcription factor IIi pseudogene 1;transcript_id=gi|526253108
LDNV01000335.1	BestRefSeq	exon	104513	104571	.	-	.	ID=id461;Parent=rna55;Dbxref=GeneID:2970,Genbank:NR_002206.3,HGNC:HGNC:4660;Note=The RefSeq transcript has 3 substitutions%2C 5 non-frameshifting indels and aligns at 88%25 coverage compared to this genomic sequence;exception=annotated by transcript or proteomic data;gbkey=misc_RNA;gene=GTF2IP1;partial=true;product=general transcription factor IIi pseudogene 1;transcript_id=gi|526253108
LDNV01000335.1	BestRefSeq	exon	102964	103034	.	-	.	ID=id462;Parent=rna55;Dbxref=GeneID:2970,Genbank:NR_002206.3,HGNC:HGNC:4660;Note=The RefSeq transcript has 3 substitutions%2C 5 non-frameshifting indels and aligns at 88%25 coverage compared to this genomic sequence;exception=annotated by transcript or proteomic data;gbkey=misc_RNA;gene=GTF2IP1;partial=true;product=general transcription factor IIi pseudogene 1;transcript_id=gi|526253108
LDNV01000335.1	BestRefSeq	exon	101814	101997	.	-	.	ID=id463;Parent=rna55;Dbxref=GeneID:2970,Genbank:NR_002206.3,HGNC:HGNC:4660;Note=The RefSeq transcript has 3 substitutions%2C 5 non-frameshifting indels and aligns at 88%25 coverage compared to this genomic sequence;exception=annotated by transcript or proteomic data;gbkey=misc_RNA;gene=GTF2IP1;partial=true;product=general transcription factor IIi pseudogene 1;transcript_id=gi|526253108
LDNV01000335.1	BestRefSeq	exon	100392	100450	.	-	.	ID=id464;Parent=rna55;Dbxref=GeneID:2970,Genbank:NR_002206.3,HGNC:HGNC:4660;Note=The RefSeq transcript has 3 substitutions%2C 5 non-frameshifting indels and aligns at 88%25 coverage compared to this genomic sequence;exception=annotated by transcript or proteomic data;gbkey=misc_RNA;gene=GTF2IP1;partial=true;product=general transcription factor IIi pseudogene 1;transcript_id=gi|526253108
LDNV01000335.1	BestRefSeq	exon	94973	95044	.	-	.	ID=id465;Parent=rna55;Dbxref=GeneID:2970,Genbank:NR_002206.3,HGNC:HGNC:4660;Note=The RefSeq transcript has 3 substitutions%2C 5 non-frameshifting indels and aligns at 88%25 coverage compared to this genomic sequence;exception=annotated by transcript or proteomic data;gbkey=misc_RNA;gene=GTF2IP1;partial=true;product=general transcription factor IIi pseudogene 1;transcript_id=gi|526253108
LDNV01000335.1	BestRefSeq	exon	93553	93736	.	-	.	ID=id466;Parent=rna55;Dbxref=GeneID:2970,Genbank:NR_002206.3,HGNC:HGNC:4660;Note=The RefSeq transcript has 3 substitutions%2C 5 non-frameshifting indels and aligns at 88%25 coverage compared to this genomic sequence;exception=annotated by transcript or proteomic data;gbkey=misc_RNA;gene=GTF2IP1;partial=true;product=general transcription factor IIi pseudogene 1;transcript_id=gi|526253108
LDNV01000335.1	BestRefSeq	exon	92552	92610	.	-	.	ID=id467;Parent=rna55;Dbxref=GeneID:2970,Genbank:NR_002206.3,HGNC:HGNC:4660;Note=The RefSeq transcript has 3 substitutions%2C 5 non-frameshifting indels and aligns at 88%25 coverage compared to this genomic sequence;exception=annotated by transcript or proteomic data;gbkey=misc_RNA;gene=GTF2IP1;partial=true;product=general transcription factor IIi pseudogene 1;transcript_id=gi|526253108
LDNV01000335.1	BestRefSeq	exon	92082	92156	.	-	.	ID=id468;Parent=rna55;Dbxref=GeneID:2970,Genbank:NR_002206.3,HGNC:HGNC:4660;Note=The RefSeq transcript has 3 substitutions%2C 5 non-frameshifting indels and aligns at 88%25 coverage compared to this genomic sequence;exception=annotated by transcript or proteomic data;gbkey=misc_RNA;gene=GTF2IP1;partial=true;product=general transcription factor IIi pseudogene 1;transcript_id=gi|526253108
LDNV01000335.1	BestRefSeq	exon	90380	90481	.	-	.	ID=id469;Parent=rna55;Dbxref=GeneID:2970,Genbank:NR_002206.3,HGNC:HGNC:4660;Note=The RefSeq transcript has 3 substitutions%2C 5 non-frameshifting indels and aligns at 88%25 coverage compared to this genomic sequence;exception=annotated by transcript or proteomic data;gbkey=misc_RNA;gene=GTF2IP1;partial=true;product=general transcription factor IIi pseudogene 1;transcript_id=gi|526253108
LDNV01000335.1	BestRefSeq	exon	89406	89471	.	-	.	ID=id470;Parent=rna55;Dbxref=GeneID:2970,Genbank:NR_002206.3,HGNC:HGNC:4660;Note=The RefSeq transcript has 3 substitutions%2C 5 non-frameshifting indels and aligns at 88%25 coverage compared to this genomic sequence;exception=annotated by transcript or proteomic data;gbkey=misc_RNA;gene=GTF2IP1;partial=true;product=general transcription factor IIi pseudogene 1;transcript_id=gi|526253108
LDNV01000335.1	BestRefSeq	exon	89045	89228	.	-	.	ID=id471;Parent=rna55;Dbxref=GeneID:2970,Genbank:NR_002206.3,HGNC:HGNC:4660;Note=The RefSeq transcript has 3 substitutions%2C 5 non-frameshifting indels and aligns at 88%25 coverage compared to this genomic sequence;exception=annotated by transcript or proteomic data;gbkey=misc_RNA;gene=GTF2IP1;partial=true;product=general transcription factor IIi pseudogene 1;transcript_id=gi|526253108
LDNV01000335.1	BestRefSeq	exon	87084	87139	.	-	.	ID=id472;Parent=rna55;Dbxref=GeneID:2970,Genbank:NR_002206.3,HGNC:HGNC:4660;Note=The RefSeq transcript has 3 substitutions%2C 5 non-frameshifting indels and aligns at 88%25 coverage compared to this genomic sequence;exception=annotated by transcript or proteomic data;gbkey=misc_RNA;gene=GTF2IP1;partial=true;product=general transcription factor IIi pseudogene 1;transcript_id=gi|526253108
LDNV01000335.1	BestRefSeq	exon	86330	86410	.	-	.	ID=id473;Parent=rna55;Dbxref=GeneID:2970,Genbank:NR_002206.3,HGNC:HGNC:4660;Note=The RefSeq transcript has 3 substitutions%2C 5 non-frameshifting indels and aligns at 88%25 coverage compared to this genomic sequence;exception=annotated by transcript or proteomic data;gbkey=misc_RNA;gene=GTF2IP1;partial=true;product=general transcription factor IIi pseudogene 1;transcript_id=gi|526253108
LDNV01000335.1	BestRefSeq	exon	85323	85406	.	-	.	ID=id474;Parent=rna55;Dbxref=GeneID:2970,Genbank:NR_002206.3,HGNC:HGNC:4660;Note=The RefSeq transcript has 3 substitutions%2C 5 non-frameshifting indels and aligns at 88%25 coverage compared to this genomic sequence;exception=annotated by transcript or proteomic data;gbkey=misc_RNA;gene=GTF2IP1;partial=true;product=general transcription factor IIi pseudogene 1;transcript_id=gi|526253108
LDNV01000335.1	BestRefSeq	exon	84471	84654	.	-	.	ID=id475;Parent=rna55;Dbxref=GeneID:2970,Genbank:NR_002206.3,HGNC:HGNC:4660;Note=The RefSeq transcript has 3 substitutions%2C 5 non-frameshifting indels and aligns at 88%25 coverage compared to this genomic sequence;exception=annotated by transcript or proteomic data;gbkey=misc_RNA;gene=GTF2IP1;partial=true;product=general transcription factor IIi pseudogene 1;transcript_id=gi|526253108
LDNV01000335.1	BestRefSeq	exon	82963	82991	.	-	.	ID=id476;Parent=rna55;Dbxref=GeneID:2970,Genbank:NR_002206.3,HGNC:HGNC:4660;Note=The RefSeq transcript has 3 substitutions%2C 5 non-frameshifting indels and aligns at 88%25 coverage compared to this genomic sequence;exception=annotated by transcript or proteomic data;gbkey=misc_RNA;gene=GTF2IP1;partial=true;product=general transcription factor IIi pseudogene 1;transcript_id=gi|526253108
LDNV01000335.1	BestRefSeq	exon	81639	81680	.	-	.	ID=id477;Parent=rna55;Dbxref=GeneID:2970,Genbank:NR_002206.3,HGNC:HGNC:4660;Note=The RefSeq transcript has 3 substitutions%2C 5 non-frameshifting indels and aligns at 88%25 coverage compared to this genomic sequence;exception=annotated by transcript or proteomic data;gbkey=misc_RNA;gene=GTF2IP1;partial=true;product=general transcription factor IIi pseudogene 1;transcript_id=gi|526253108
LDNV01000335.1	BestRefSeq	exon	80499	80540	.	-	.	ID=id478;Parent=rna55;Dbxref=GeneID:2970,Genbank:NR_002206.3,HGNC:HGNC:4660;Note=The RefSeq transcript has 3 substitutions%2C 5 non-frameshifting indels and aligns at 88%25 coverage compared to this genomic sequence;exception=annotated by transcript or proteomic data;gbkey=misc_RNA;gene=GTF2IP1;partial=true;product=general transcription factor IIi pseudogene 1;transcript_id=gi|526253108
LDNV01000335.1	BestRefSeq	exon	79645	79720	.	-	.	ID=id479;Parent=rna55;Dbxref=GeneID:2970,Genbank:NR_002206.3,HGNC:HGNC:4660;Note=The RefSeq transcript has 3 substitutions%2C 5 non-frameshifting indels and aligns at 88%25 coverage compared to this genomic sequence;exception=annotated by transcript or proteomic data;gbkey=misc_RNA;gene=GTF2IP1;partial=true;product=general transcription factor IIi pseudogene 1;transcript_id=gi|526253108
LDNV01000335.1	BestRefSeq	exon	77808	78952	.	-	.	ID=id480;Parent=rna55;Dbxref=GeneID:2970,Genbank:NR_002206.3,HGNC:HGNC:4660;Note=The RefSeq transcript has 3 substitutions%2C 5 non-frameshifting indels and aligns at 88%25 coverage compared to this genomic sequence;exception=annotated by transcript or proteomic data;gbkey=misc_RNA;gene=GTF2IP1;partial=true;product=general transcription factor IIi pseudogene 1;transcript_id=gi|526253108
###
LDNV01000335.1	BestRefSeq	gene	1491	42339	.	+	.	ID=gene56;Dbxref=GeneID:389524,HGNC:HGNC:33125,HPRD:12327,MIM:608900;Name=GTF2IRD2B;description=GTF2I repeat domain containing 2B;gbkey=Gene;gene=GTF2IRD2B;partial=true;start_range=.,1491
LDNV01000335.1	BestRefSeq	gene	1491	42339	.	+	.	ID=gene57;Dbxref=GeneID:84163,HGNC:HGNC:30775,MIM:608899;Name=GTF2IRD2;description=GTF2I repeat domain containing 2;gbkey=Gene;gene=GTF2IRD2;gene_synonym=FP630,GTF2IRD2 alpha,GTF2IRD2A;partial=true;start_range=.,1491
LDNV01000335.1	BestRefSeq	mRNA	1491	42339	.	+	.	ID=rna56;Parent=gene57;Dbxref=GeneID:84163,Genbank:NM_173537.3,HGNC:HGNC:30775,MIM:608899;Name=gi|527122110;Note=The RefSeq transcript has 7 substitutions and aligns at 94%25 coverage compared to this genomic sequence;exception=annotated by transcript or proteomic data;gbkey=mRNA;gene=GTF2IRD2;partial=true;product=GTF2I repeat domain containing 2%2C transcript variant 1;start_range=.,1491;transcr…
LDNV01000335.1	BestRefSeq	exon	1491	1599	.	+	.	ID=id481;Parent=rna56;Dbxref=GeneID:84163,Genbank:NM_173537.3,HGNC:HGNC:30775,MIM:608899;Note=The RefSeq transcript has 7 substitutions and aligns at 94%25 coverage compared to this genomic sequence;exception=annotated by transcript or proteomic data;gbkey=mRNA;gene=GTF2IRD2;partial=true;product=GTF2I repeat domain containing 2%2C transcript variant 1;start_range=.,1491;transcript_id=gi|527122110
LDNV01000335.1	BestRefSeq	exon	4933	5071	.	+	.	ID=id482;Parent=rna56;Dbxref=GeneID:84163,Genbank:NM_173537.3,HGNC:HGNC:30775,MIM:608899;Note=The RefSeq transcript has 7 substitutions and aligns at 94%25 coverage compared to this genomic sequence;exception=annotated by transcript or proteomic data;gbkey=mRNA;gene=GTF2IRD2;partial=true;product=GTF2I repeat domain containing 2%2C transcript variant 1;transcript_id=gi|527122110
LDNV01000335.1	BestRefSeq	exon	13417	13536	.	+	.	ID=id483;Parent=rna56;Dbxref=GeneID:84163,Genbank:NM_173537.3,HGNC:HGNC:30775,MIM:608899;Note=The RefSeq transcript has 7 substitutions and aligns at 94%25 coverage compared to this genomic sequence;exception=annotated by transcript or proteomic data;gbkey=mRNA;gene=GTF2IRD2;partial=true;product=GTF2I repeat domain containing 2%2C transcript variant 1;transcript_id=gi|527122110
LDNV01000335.1	BestRefSeq	exon	15663	15846	.	+	.	ID=id484;Parent=rna56;Dbxref=GeneID:84163,Genbank:NM_173537.3,HGNC:HGNC:30775,MIM:608899;Note=The RefSeq transcript has 7 substitutions and aligns at 94%25 coverage compared to this genomic sequence;exception=annotated by transcript or proteomic data;gbkey=mRNA;gene=GTF2IRD2;partial=true;product=GTF2I repeat domain containing 2%2C transcript variant 1;transcript_id=gi|527122110
LDNV01000335.1	BestRefSeq	exon	16015	16043	.	+	.	ID=id485;Parent=rna56;Dbxref=GeneID:84163,Genbank:NM_173537.3,HGNC:HGNC:30775,MIM:608899;Note=The RefSeq transcript has 7 substitutions and aligns at 94%25 coverage compared to this genomic sequence;exception=annotated by transcript or proteomic data;gbkey=mRNA;gene=GTF2IRD2;partial=true;product=GTF2I repeat domain containing 2%2C transcript variant 1;transcript_id=gi|527122110
LDNV01000335.1	BestRefSeq	exon	18445	18499	.	+	.	ID=id486;Parent=rna56;Dbxref=GeneID:84163,Genbank:NM_173537.3,HGNC:HGNC:30775,MIM:608899;Note=The RefSeq transcript has 7 substitutions and aligns at 94%25 coverage compared to this genomic sequence;exception=annotated by transcript or proteomic data;gbkey=mRNA;gene=GTF2IRD2;partial=true;product=GTF2I repeat domain containing 2%2C transcript variant 1;transcript_id=gi|527122110
LDNV01000335.1	BestRefSeq	exon	18871	18914	.	+	.	ID=id487;Parent=rna56;Dbxref=GeneID:84163,Genbank:NM_173537.3,HGNC:HGNC:30775,MIM:608899;Note=The RefSeq transcript has 7 substitutions and aligns at 94%25 coverage compared to this genomic sequence;exception=annotated by transcript or proteomic data;gbkey=mRNA;gene=GTF2IRD2;partial=true;product=GTF2I repeat domain containing 2%2C transcript variant 1;transcript_id=gi|527122110
LDNV01000335.1	BestRefSeq	exon	25658	25735	.	+	.	ID=id488;Parent=rna56;Dbxref=GeneID:84163,Genbank:NM_173537.3,HGNC:HGNC:30775,MIM:608899;Note=The RefSeq transcript has 7 substitutions and aligns at 94%25 coverage compared to this genomic sequence;exception=annotated by transcript or proteomic data;gbkey=mRNA;gene=GTF2IRD2;partial=true;product=GTF2I repeat domain containing 2%2C transcript variant 1;transcript_id=gi|527122110
LDNV01000335.1	BestRefSeq	exon	27522	27578	.	+	.	ID=id489;Parent=rna56;Dbxref=GeneID:84163,Genbank:NM_173537.3,HGNC:HGNC:30775,MIM:608899;Note=The RefSeq transcript has 7 substitutions and aligns at 94%25 coverage compared to this genomic sequence;exception=annotated by transcript or proteomic data;gbkey=mRNA;gene=GTF2IRD2;partial=true;product=GTF2I repeat domain containing 2%2C transcript variant 1;transcript_id=gi|527122110
LDNV01000335.1	BestRefSeq	exon	29302	29367	.	+	.	ID=id490;Parent=rna56;Dbxref=GeneID:84163,Genbank:NM_173537.3,HGNC:HGNC:30775,MIM:608899;Note=The RefSeq transcript has 7 substitutions and aligns at 94%25 coverage compared to this genomic sequence;exception=annotated by transcript or proteomic data;gbkey=mRNA;gene=GTF2IRD2;partial=true;product=GTF2I repeat domain containing 2%2C transcript variant 1;transcript_id=gi|527122110
LDNV01000335.1	BestRefSeq	exon	31467	31544	.	+	.	ID=id491;Parent=rna56;Dbxref=GeneID:84163,Genbank:NM_173537.3,HGNC:HGNC:30775,MIM:608899;Note=The RefSeq transcript has 7 substitutions and aligns at 94%25 coverage compared to this genomic sequence;exception=annotated by transcript or proteomic data;gbkey=mRNA;gene=GTF2IRD2;partial=true;product=GTF2I repeat domain containing 2%2C transcript variant 1;transcript_id=gi|527122110
LDNV01000335.1	BestRefSeq	exon	33618	33701	.	+	.	ID=id492;Parent=rna56;Dbxref=GeneID:84163,Genbank:NM_173537.3,HGNC:HGNC:30775,MIM:608899;Note=The RefSeq transcript has 7 substitutions and aligns at 94%25 coverage compared to this genomic sequence;exception=annotated by transcript or proteomic data;gbkey=mRNA;gene=GTF2IRD2;partial=true;product=GTF2I repeat domain containing 2%2C transcript variant 1;transcript_id=gi|527122110
LDNV01000335.1	BestRefSeq	exon	34999	35182	.	+	.	ID=id493;Parent=rna56;Dbxref=GeneID:84163,Genbank:NM_173537.3,HGNC:HGNC:30775,MIM:608899;Note=The RefSeq transcript has 7 substitutions and aligns at 94%25 coverage compared to this genomic sequence;exception=annotated by transcript or proteomic data;gbkey=mRNA;gene=GTF2IRD2;partial=true;product=GTF2I repeat domain containing 2%2C transcript variant 1;transcript_id=gi|527122110
LDNV01000335.1	BestRefSeq	exon	36467	36495	.	+	.	ID=id494;Parent=rna56;Dbxref=GeneID:84163,Genbank:NM_173537.3,HGNC:HGNC:30775,MIM:608899;Note=The RefSeq transcript has 7 substitutions and aligns at 94%25 coverage compared to this genomic sequence;exception=annotated by transcript or proteomic data;gbkey=mRNA;gene=GTF2IRD2;partial=true;product=GTF2I repeat domain containing 2%2C transcript variant 1;transcript_id=gi|527122110
LDNV01000335.1	BestRefSeq	exon	40218	42339	.	+	.	ID=id495;Parent=rna56;Dbxref=GeneID:84163,Genbank:NM_173537.3,HGNC:HGNC:30775,MIM:608899;Note=The RefSeq transcript has 7 substitutions and aligns at 94%25 coverage compared to this genomic sequence;exception=annotated by transcript or proteomic data;gbkey=mRNA;gene=GTF2IRD2;partial=true;product=GTF2I repeat domain containing 2%2C transcript variant 1;transcript_id=gi|527122110
LDNV01000335.1	BestRefSeq	mRNA	1491	42339	.	+	.	ID=rna57;Parent=gene56;Dbxref=GeneID:389524,Genbank:NM_001003795.2,HGNC:HGNC:33125,HPRD:12327,MIM:608900;Name=gi|91823780;Note=The RefSeq transcript has 6 substitutions%2C 2 non-frameshifting indels and aligns at 94%25 coverage compared to this genomic sequence;exception=annotated by transcript or proteomic data;gbkey=mRNA;gene=GTF2IRD2B;partial=true;product=GTF2I repeat domain containing 2B;star…
LDNV01000335.1	BestRefSeq	exon	1491	1599	.	+	.	ID=id496;Parent=rna57;Dbxref=GeneID:389524,Genbank:NM_001003795.2,HGNC:HGNC:33125,HPRD:12327,MIM:608900;Note=The RefSeq transcript has 6 substitutions%2C 2 non-frameshifting indels and aligns at 94%25 coverage compared to this genomic sequence;exception=annotated by transcript or proteomic data;gbkey=mRNA;gene=GTF2IRD2B;partial=true;product=GTF2I repeat domain containing 2B;start_range=.,1491;tra…
LDNV01000335.1	BestRefSeq	exon	4933	5071	.	+	.	ID=id497;Parent=rna57;Dbxref=GeneID:389524,Genbank:NM_001003795.2,HGNC:HGNC:33125,HPRD:12327,MIM:608900;Note=The RefSeq transcript has 6 substitutions%2C 2 non-frameshifting indels and aligns at 94%25 coverage compared to this genomic sequence;exception=annotated by transcript or proteomic data;gbkey=mRNA;gene=GTF2IRD2B;partial=true;product=GTF2I repeat domain containing 2B;transcript_id=gi|91823…
LDNV01000335.1	BestRefSeq	exon	13417	13536	.	+	.	ID=id498;Parent=rna57;Dbxref=GeneID:389524,Genbank:NM_001003795.2,HGNC:HGNC:33125,HPRD:12327,MIM:608900;Note=The RefSeq transcript has 6 substitutions%2C 2 non-frameshifting indels and aligns at 94%25 coverage compared to this genomic sequence;exception=annotated by transcript or proteomic data;gbkey=mRNA;gene=GTF2IRD2B;partial=true;product=GTF2I repeat domain containing 2B;transcript_id=gi|91823…
LDNV01000335.1	BestRefSeq	exon	15663	15846	.	+	.	ID=id499;Parent=rna57;Dbxref=GeneID:389524,Genbank:NM_001003795.2,HGNC:HGNC:33125,HPRD:12327,MIM:608900;Note=The RefSeq transcript has 6 substitutions%2C 2 non-frameshifting indels and aligns at 94%25 coverage compared to this genomic sequence;exception=annotated by transcript or proteomic data;gbkey=mRNA;gene=GTF2IRD2B;partial=true;product=GTF2I repeat domain containing 2B;transcript_id=gi|91823…
LDNV01000335.1	BestRefSeq	exon	16015	16043	.	+	.	ID=id500;Parent=rna57;Dbxref=GeneID:389524,Genbank:NM_001003795.2,HGNC:HGNC:33125,HPRD:12327,MIM:608900;Note=The RefSeq transcript has 6 substitutions%2C 2 non-frameshifting indels and aligns at 94%25 coverage compared to this genomic sequence;exception=annotated by transcript or proteomic data;gbkey=mRNA;gene=GTF2IRD2B;partial=true;product=GTF2I repeat domain containing 2B;transcript_id=gi|91823…
LDNV01000335.1	BestRefSeq	exon	18445	18499	.	+	.	ID=id501;Parent=rna57;Dbxref=GeneID:389524,Genbank:NM_001003795.2,HGNC:HGNC:33125,HPRD:12327,MIM:608900;Note=The RefSeq transcript has 6 substitutions%2C 2 non-frameshifting indels and aligns at 94%25 coverage compared to this genomic sequence;exception=annotated by transcript or proteomic data;gbkey=mRNA;gene=GTF2IRD2B;partial=true;product=GTF2I repeat domain containing 2B;transcript_id=gi|91823…
LDNV01000335.1	BestRefSeq	exon	18871	18914	.	+	.	ID=id502;Parent=rna57;Dbxref=GeneID:389524,Genbank:NM_001003795.2,HGNC:HGNC:33125,HPRD:12327,MIM:608900;Note=The RefSeq transcript has 6 substitutions%2C 2 non-frameshifting indels and aligns at 94%25 coverage compared to this genomic sequence;exception=annotated by transcript or proteomic data;gbkey=mRNA;gene=GTF2IRD2B;partial=true;product=GTF2I repeat domain containing 2B;transcript_id=gi|91823…
LDNV01000335.1	BestRefSeq	exon	25658	25735	.	+	.	ID=id503;Parent=rna57;Dbxref=GeneID:389524,Genbank:NM_001003795.2,HGNC:HGNC:33125,HPRD:12327,MIM:608900;Note=The RefSeq transcript has 6 substitutions%2C 2 non-frameshifting indels and aligns at 94%25 coverage compared to this genomic sequence;exception=annotated by transcript or proteomic data;gbkey=mRNA;gene=GTF2IRD2B;partial=true;product=GTF2I repeat domain containing 2B;transcript_id=gi|91823…
LDNV01000335.1	BestRefSeq	exon	27522	27578	.	+	.	ID=id504;Parent=rna57;Dbxref=GeneID:389524,Genbank:NM_001003795.2,HGNC:HGNC:33125,HPRD:12327,MIM:608900;Note=The RefSeq transcript has 6 substitutions%2C 2 non-frameshifting indels and aligns at 94%25 coverage compared to this genomic sequence;exception=annotated by transcript or proteomic data;gbkey=mRNA;gene=GTF2IRD2B;partial=true;product=GTF2I repeat domain containing 2B;transcript_id=gi|91823…
LDNV01000335.1	BestRefSeq	exon	29302	29367	.	+	.	ID=id505;Parent=rna57;Dbxref=GeneID:389524,Genbank:NM_001003795.2,HGNC:HGNC:33125,HPRD:12327,MIM:608900;Note=The RefSeq transcript has 6 substitutions%2C 2 non-frameshifting indels and aligns at 94%25 coverage compared to this genomic sequence;exception=annotated by transcript or proteomic data;gbkey=mRNA;gene=GTF2IRD2B;partial=true;product=GTF2I repeat domain containing 2B;transcript_id=gi|91823…
LDNV01000335.1	BestRefSeq	exon	31467	31544	.	+	.	ID=id506;Parent=rna57;Dbxref=GeneID:389524,Genbank:NM_001003795.2,HGNC:HGNC:33125,HPRD:12327,MIM:608900;Note=The RefSeq transcript has 6 substitutions%2C 2 non-frameshifting indels and aligns at 94%25 coverage compared to this genomic sequence;exception=annotated by transcript or proteomic data;gbkey=mRNA;gene=GTF2IRD2B;partial=true;product=GTF2I repeat domain containing 2B;transcript_id=gi|91823…
LDNV01000335.1	BestRefSeq	exon	33618	33701	.	+	.	ID=id507;Parent=rna57;Dbxref=GeneID:389524,Genbank:NM_001003795.2,HGNC:HGNC:33125,HPRD:12327,MIM:608900;Note=The RefSeq transcript has 6 substitutions%2C 2 non-frameshifting indels and aligns at 94%25 coverage compared to this genomic sequence;exception=annotated by transcript or proteomic data;gbkey=mRNA;gene=GTF2IRD2B;partial=true;product=GTF2I repeat domain containing 2B;transcript_id=gi|91823…
LDNV01000335.1	BestRefSeq	exon	34999	35182	.	+	.	ID=id508;Parent=rna57;Dbxref=GeneID:389524,Genbank:NM_001003795.2,HGNC:HGNC:33125,HPRD:12327,MIM:608900;Note=The RefSeq transcript has 6 substitutions%2C 2 non-frameshifting indels and aligns at 94%25 coverage compared to this genomic sequence;exception=annotated by transcript or proteomic data;gbkey=mRNA;gene=GTF2IRD2B;partial=true;product=GTF2I repeat domain containing 2B;transcript_id=gi|91823…
LDNV01000335.1	BestRefSeq	exon	36467	36495	.	+	.	ID=id509;Parent=rna57;Dbxref=GeneID:389524,Genbank:NM_001003795.2,HGNC:HGNC:33125,HPRD:12327,MIM:608900;Note=The RefSeq transcript has 6 substitutions%2C 2 non-frameshifting indels and aligns at 94%25 coverage compared to this genomic sequence;exception=annotated by transcript or proteomic data;gbkey=mRNA;gene=GTF2IRD2B;partial=true;product=GTF2I repeat domain containing 2B;transcript_id=gi|91823…
LDNV01000335.1	BestRefSeq	exon	40218	42339	.	+	.	ID=id510;Parent=rna57;Dbxref=GeneID:389524,Genbank:NM_001003795.2,HGNC:HGNC:33125,HPRD:12327,MIM:608900;Note=The RefSeq transcript has 6 substitutions%2C 2 non-frameshifting indels and aligns at 94%25 coverage compared to this genomic sequence;exception=annotated by transcript or proteomic data;gbkey=mRNA;gene=GTF2IRD2B;partial=true;product=GTF2I repeat domain containing 2B;transcript_id=gi|91823…
LDNV01000335.1	BestRefSeq	CDS	1501	1599	.	+	0	ID=cds41;Parent=rna57;Dbxref=GeneID:389524,Genbank:NP_001003795.1,HGNC:HGNC:33125,HPRD:12327,MIM:608900;Name=NP_001003795.1;Note=The RefSeq protein has 3 substitutions compared to this genomic sequence;exception=annotated by transcript or proteomic data;gbkey=CDS;gene=GTF2IRD2B;product=general transcription factor II-I repeat domain-containing protein 2B;protein_id=NP_001003795.1
LDNV01000335.1	BestRefSeq	CDS	4933	5071	.	+	0	ID=cds41;Parent=rna57;Dbxref=GeneID:389524,Genbank:NP_001003795.1,HGNC:HGNC:33125,HPRD:12327,MIM:608900;Name=NP_001003795.1;Note=The RefSeq protein has 3 substitutions compared to this genomic sequence;exception=annotated by transcript or proteomic data;gbkey=CDS;gene=GTF2IRD2B;product=general transcription factor II-I repeat domain-containing protein 2B;protein_id=NP_001003795.1
LDNV01000335.1	BestRefSeq	CDS	13417	13536	.	+	2	ID=cds41;Parent=rna57;Dbxref=GeneID:389524,Genbank:NP_001003795.1,HGNC:HGNC:33125,HPRD:12327,MIM:608900;Name=NP_001003795.1;Note=The RefSeq protein has 3 substitutions compared to this genomic sequence;exception=annotated by transcript or proteomic data;gbkey=CDS;gene=GTF2IRD2B;product=general transcription factor II-I repeat domain-containing protein 2B;protein_id=NP_001003795.1
LDNV01000335.1	BestRefSeq	CDS	15663	15846	.	+	2	ID=cds41;Parent=rna57;Dbxref=GeneID:389524,Genbank:NP_001003795.1,HGNC:HGNC:33125,HPRD:12327,MIM:608900;Name=NP_001003795.1;Note=The RefSeq protein has 3 substitutions compared to this genomic sequence;exception=annotated by transcript or proteomic data;gbkey=CDS;gene=GTF2IRD2B;product=general transcription factor II-I repeat domain-containing protein 2B;protein_id=NP_001003795.1
LDNV01000335.1	BestRefSeq	CDS	16015	16043	.	+	1	ID=cds41;Parent=rna57;Dbxref=GeneID:389524,Genbank:NP_001003795.1,HGNC:HGNC:33125,HPRD:12327,MIM:608900;Name=NP_001003795.1;Note=The RefSeq protein has 3 substitutions compared to this genomic sequence;exception=annotated by transcript or proteomic data;gbkey=CDS;gene=GTF2IRD2B;product=general transcription factor II-I repeat domain-containing protein 2B;protein_id=NP_001003795.1
LDNV01000335.1	BestRefSeq	CDS	18445	18499	.	+	2	ID=cds41;Parent=rna57;Dbxref=GeneID:389524,Genbank:NP_001003795.1,HGNC:HGNC:33125,HPRD:12327,MIM:608900;Name=NP_001003795.1;Note=The RefSeq protein has 3 substitutions compared to this genomic sequence;exception=annotated by transcript or proteomic data;gbkey=CDS;gene=GTF2IRD2B;product=general transcription factor II-I repeat domain-containing protein 2B;protein_id=NP_001003795.1
LDNV01000335.1	BestRefSeq	CDS	18871	18914	.	+	1	ID=cds41;Parent=rna57;Dbxref=GeneID:389524,Genbank:NP_001003795.1,HGNC:HGNC:33125,HPRD:12327,MIM:608900;Name=NP_001003795.1;Note=The RefSeq protein has 3 substitutions compared to this genomic sequence;exception=annotated by transcript or proteomic data;gbkey=CDS;gene=GTF2IRD2B;product=general transcription factor II-I repeat domain-containing protein 2B;protein_id=NP_001003795.1
LDNV01000335.1	BestRefSeq	CDS	25658	25735	.	+	2	ID=cds41;Parent=rna57;Dbxref=GeneID:389524,Genbank:NP_001003795.1,HGNC:HGNC:33125,HPRD:12327,MIM:608900;Name=NP_001003795.1;Note=The RefSeq protein has 3 substitutions compared to this genomic sequence;exception=annotated by transcript or proteomic data;gbkey=CDS;gene=GTF2IRD2B;product=general transcription factor II-I repeat domain-containing protein 2B;protein_id=NP_001003795.1
LDNV01000335.1	BestRefSeq	CDS	27522	27578	.	+	2	ID=cds41;Parent=rna57;Dbxref=GeneID:389524,Genbank:NP_001003795.1,HGNC:HGNC:33125,HPRD:12327,MIM:608900;Name=NP_001003795.1;Note=The RefSeq protein has 3 substitutions compared to this genomic sequence;exception=annotated by transcript or proteomic data;gbkey=CDS;gene=GTF2IRD2B;product=general transcription factor II-I repeat domain-containing protein 2B;protein_id=NP_001003795.1
LDNV01000335.1	BestRefSeq	CDS	29302	29367	.	+	2	ID=cds41;Parent=rna57;Dbxref=GeneID:389524,Genbank:NP_001003795.1,HGNC:HGNC:33125,HPRD:12327,MIM:608900;Name=NP_001003795.1;Note=The RefSeq protein has 3 substitutions compared to this genomic sequence;exception=annotated by transcript or proteomic data;gbkey=CDS;gene=GTF2IRD2B;product=general transcription factor II-I repeat domain-containing protein 2B;protein_id=NP_001003795.1
LDNV01000335.1	BestRefSeq	CDS	31467	31544	.	+	2	ID=cds41;Parent=rna57;Dbxref=GeneID:389524,Genbank:NP_001003795.1,HGNC:HGNC:33125,HPRD:12327,MIM:608900;Name=NP_001003795.1;Note=The RefSeq protein has 3 substitutions compared to this genomic sequence;exception=annotated by transcript or proteomic data;gbkey=CDS;gene=GTF2IRD2B;product=general transcription factor II-I repeat domain-containing protein 2B;protein_id=NP_001003795.1
LDNV01000335.1	BestRefSeq	CDS	33618	33701	.	+	2	ID=cds41;Parent=rna57;Dbxref=GeneID:389524,Genbank:NP_001003795.1,HGNC:HGNC:33125,HPRD:12327,MIM:608900;Name=NP_001003795.1;Note=The RefSeq protein has 3 substitutions compared to this genomic sequence;exception=annotated by transcript or proteomic data;gbkey=CDS;gene=GTF2IRD2B;product=general transcription factor II-I repeat domain-containing protein 2B;protein_id=NP_001003795.1
LDNV01000335.1	BestRefSeq	CDS	34999	35182	.	+	2	ID=cds41;Parent=rna57;Dbxref=GeneID:389524,Genbank:NP_001003795.1,HGNC:HGNC:33125,HPRD:12327,MIM:608900;Name=NP_001003795.1;Note=The RefSeq protein has 3 substitutions compared to this genomic sequence;exception=annotated by transcript or proteomic data;gbkey=CDS;gene=GTF2IRD2B;product=general transcription factor II-I repeat domain-containing protein 2B;protein_id=NP_001003795.1
LDNV01000335.1	BestRefSeq	CDS	36467	36495	.	+	1	ID=cds41;Parent=rna57;Dbxref=GeneID:389524,Genbank:NP_001003795.1,HGNC:HGNC:33125,HPRD:12327,MIM:608900;Name=NP_001003795.1;Note=The RefSeq protein has 3 substitutions compared to this genomic sequence;exception=annotated by transcript or proteomic data;gbkey=CDS;gene=GTF2IRD2B;product=general transcription factor II-I repeat domain-containing protein 2B;protein_id=NP_001003795.1
LDNV01000335.1	BestRefSeq	CDS	40218	41821	.	+	2	ID=cds41;Parent=rna57;Dbxref=GeneID:389524,Genbank:NP_001003795.1,HGNC:HGNC:33125,HPRD:12327,MIM:608900;Name=NP_001003795.1;Note=The RefSeq protein has 3 substitutions compared to this genomic sequence;exception=annotated by transcript or proteomic data;gbkey=CDS;gene=GTF2IRD2B;product=general transcription factor II-I repeat domain-containing protein 2B;protein_id=NP_001003795.1
LDNV01000335.1	BestRefSeq	CDS	1501	1599	.	+	0	ID=cds42;Parent=rna56;Dbxref=GeneID:84163,Genbank:NP_775808.3,HGNC:HGNC:30775,MIM:608899;Name=NP_775808.3;Note=isoform 1 is encoded by transcript variant 1%3B The RefSeq protein has 2 substitutions compared to this genomic sequence;exception=annotated by transcript or proteomic data;gbkey=CDS;gene=GTF2IRD2;product=general transcription factor II-I repeat domain-containing protein 2A isoform 1;pro…
LDNV01000335.1	BestRefSeq	CDS	4933	5071	.	+	0	ID=cds42;Parent=rna56;Dbxref=GeneID:84163,Genbank:NP_775808.3,HGNC:HGNC:30775,MIM:608899;Name=NP_775808.3;Note=isoform 1 is encoded by transcript variant 1%3B The RefSeq protein has 2 substitutions compared to this genomic sequence;exception=annotated by transcript or proteomic data;gbkey=CDS;gene=GTF2IRD2;product=general transcription factor II-I repeat domain-containing protein 2A isoform 1;pro…
LDNV01000335.1	BestRefSeq	CDS	13417	13536	.	+	2	ID=cds42;Parent=rna56;Dbxref=GeneID:84163,Genbank:NP_775808.3,HGNC:HGNC:30775,MIM:608899;Name=NP_775808.3;Note=isoform 1 is encoded by transcript variant 1%3B The RefSeq protein has 2 substitutions compared to this genomic sequence;exception=annotated by transcript or proteomic data;gbkey=CDS;gene=GTF2IRD2;product=general transcription factor II-I repeat domain-containing protein 2A isoform 1;pro…
LDNV01000335.1	BestRefSeq	CDS	15663	15846	.	+	2	ID=cds42;Parent=rna56;Dbxref=GeneID:84163,Genbank:NP_775808.3,HGNC:HGNC:30775,MIM:608899;Name=NP_775808.3;Note=isoform 1 is encoded by transcript variant 1%3B The RefSeq protein has 2 substitutions compared to this genomic sequence;exception=annotated by transcript or proteomic data;gbkey=CDS;gene=GTF2IRD2;product=general transcription factor II-I repeat domain-containing protein 2A isoform 1;pro…
LDNV01000335.1	BestRefSeq	CDS	16015	16043	.	+	1	ID=cds42;Parent=rna56;Dbxref=GeneID:84163,Genbank:NP_775808.3,HGNC:HGNC:30775,MIM:608899;Name=NP_775808.3;Note=isoform 1 is encoded by transcript variant 1%3B The RefSeq protein has 2 substitutions compared to this genomic sequence;exception=annotated by transcript or proteomic data;gbkey=CDS;gene=GTF2IRD2;product=general transcription factor II-I repeat domain-containing protein 2A isoform 1;pro…
LDNV01000335.1	BestRefSeq	CDS	18445	18499	.	+	2	ID=cds42;Parent=rna56;Dbxref=GeneID:84163,Genbank:NP_775808.3,HGNC:HGNC:30775,MIM:608899;Name=NP_775808.3;Note=isoform 1 is encoded by transcript variant 1%3B The RefSeq protein has 2 substitutions compared to this genomic sequence;exception=annotated by transcript or proteomic data;gbkey=CDS;gene=GTF2IRD2;product=general transcription factor II-I repeat domain-containing protein 2A isoform 1;pro…
LDNV01000335.1	BestRefSeq	CDS	18871	18914	.	+	1	ID=cds42;Parent=rna56;Dbxref=GeneID:84163,Genbank:NP_775808.3,HGNC:HGNC:30775,MIM:608899;Name=NP_775808.3;Note=isoform 1 is encoded by transcript variant 1%3B The RefSeq protein has 2 substitutions compared to this genomic sequence;exception=annotated by transcript or proteomic data;gbkey=CDS;gene=GTF2IRD2;product=general transcription factor II-I repeat domain-containing protein 2A isoform 1;pro…
LDNV01000335.1	BestRefSeq	CDS	25658	25735	.	+	2	ID=cds42;Parent=rna56;Dbxref=GeneID:84163,Genbank:NP_775808.3,HGNC:HGNC:30775,MIM:608899;Name=NP_775808.3;Note=isoform 1 is encoded by transcript variant 1%3B The RefSeq protein has 2 substitutions compared to this genomic sequence;exception=annotated by transcript or proteomic data;gbkey=CDS;gene=GTF2IRD2;product=general transcription factor II-I repeat domain-containing protein 2A isoform 1;pro…
LDNV01000335.1	BestRefSeq	CDS	27522	27578	.	+	2	ID=cds42;Parent=rna56;Dbxref=GeneID:84163,Genbank:NP_775808.3,HGNC:HGNC:30775,MIM:608899;Name=NP_775808.3;Note=isoform 1 is encoded by transcript variant 1%3B The RefSeq protein has 2 substitutions compared to this genomic sequence;exception=annotated by transcript or proteomic data;gbkey=CDS;gene=GTF2IRD2;product=general transcription factor II-I repeat domain-containing protein 2A isoform 1;pro…
LDNV01000335.1	BestRefSeq	CDS	29302	29367	.	+	2	ID=cds42;Parent=rna56;Dbxref=GeneID:84163,Genbank:NP_775808.3,HGNC:HGNC:30775,MIM:608899;Name=NP_775808.3;Note=isoform 1 is encoded by transcript variant 1%3B The RefSeq protein has 2 substitutions compared to this genomic sequence;exception=annotated by transcript or proteomic data;gbkey=CDS;gene=GTF2IRD2;product=general transcription factor II-I repeat domain-containing protein 2A isoform 1;pro…
LDNV01000335.1	BestRefSeq	CDS	31467	31544	.	+	2	ID=cds42;Parent=rna56;Dbxref=GeneID:84163,Genbank:NP_775808.3,HGNC:HGNC:30775,MIM:608899;Name=NP_775808.3;Note=isoform 1 is encoded by transcript variant 1%3B The RefSeq protein has 2 substitutions compared to this genomic sequence;exception=annotated by transcript or proteomic data;gbkey=CDS;gene=GTF2IRD2;product=general transcription factor II-I repeat domain-containing protein 2A isoform 1;pro…
LDNV01000335.1	BestRefSeq	CDS	33618	33701	.	+	2	ID=cds42;Parent=rna56;Dbxref=GeneID:84163,Genbank:NP_775808.3,HGNC:HGNC:30775,MIM:608899;Name=NP_775808.3;Note=isoform 1 is encoded by transcript variant 1%3B The RefSeq protein has 2 substitutions compared to this genomic sequence;exception=annotated by transcript or proteomic data;gbkey=CDS;gene=GTF2IRD2;product=general transcription factor II-I repeat domain-containing protein 2A isoform 1;pro…
LDNV01000335.1	BestRefSeq	CDS	34999	35182	.	+	2	ID=cds42;Parent=rna56;Dbxref=GeneID:84163,Genbank:NP_775808.3,HGNC:HGNC:30775,MIM:608899;Name=NP_775808.3;Note=isoform 1 is encoded by transcript variant 1%3B The RefSeq protein has 2 substitutions compared to this genomic sequence;exception=annotated by transcript or proteomic data;gbkey=CDS;gene=GTF2IRD2;product=general transcription factor II-I repeat domain-containing protein 2A isoform 1;pro…
LDNV01000335.1	BestRefSeq	CDS	36467	36495	.	+	1	ID=cds42;Parent=rna56;Dbxref=GeneID:84163,Genbank:NP_775808.3,HGNC:HGNC:30775,MIM:608899;Name=NP_775808.3;Note=isoform 1 is encoded by transcript variant 1%3B The RefSeq protein has 2 substitutions compared to this genomic sequence;exception=annotated by transcript or proteomic data;gbkey=CDS;gene=GTF2IRD2;product=general transcription factor II-I repeat domain-containing protein 2A isoform 1;pro…
LDNV01000335.1	BestRefSeq	CDS	40218	41821	.	+	2	ID=cds42;Parent=rna56;Dbxref=GeneID:84163,Genbank:NP_775808.3,HGNC:HGNC:30775,MIM:608899;Name=NP_775808.3;Note=isoform 1 is encoded by transcript variant 1%3B The RefSeq protein has 2 substitutions compared to this genomic sequence;exception=annotated by transcript or proteomic data;gbkey=CDS;gene=GTF2IRD2;product=general transcription factor II-I repeat domain-containing protein 2A isoform 1;pro…
###
LDNV01000335.1	BestRefSeq	gene	49089	64519	.	-	.	ID=gene58;Dbxref=GeneID:653361,HGNC:HGNC:7660,MIM:608512;Name=NCF1;description=neutrophil cytosolic factor 1;gbkey=Gene;gene=NCF1;gene_synonym=NCF1A,NOXO2,p47phox,SH3PXD1A
LDNV01000335.1	BestRefSeq	mRNA	49089	64519	.	-	.	ID=rna58;Parent=gene58;Dbxref=GeneID:653361,Genbank:NM_000265.5,HGNC:HGNC:7660,MIM:608512;Name=gi|528078312;Note=The RefSeq transcript has 3 substitutions compared to this genomic sequence;exception=annotated by transcript or proteomic data;gbkey=mRNA;gene=NCF1;product=neutrophil cytosolic factor 1;transcript_id=gi|528078312
LDNV01000335.1	BestRefSeq	exon	64376	64519	.	-	.	ID=id511;Parent=rna58;Dbxref=GeneID:653361,Genbank:NM_000265.5,HGNC:HGNC:7660,MIM:608512;Note=The RefSeq transcript has 3 substitutions compared to this genomic sequence;exception=annotated by transcript or proteomic data;gbkey=mRNA;gene=NCF1;product=neutrophil cytosolic factor 1;transcript_id=gi|528078312
LDNV01000335.1	BestRefSeq	exon	61139	61217	.	-	.	ID=id512;Parent=rna58;Dbxref=GeneID:653361,Genbank:NM_000265.5,HGNC:HGNC:7660,MIM:608512;Note=The RefSeq transcript has 3 substitutions compared to this genomic sequence;exception=annotated by transcript or proteomic data;gbkey=mRNA;gene=NCF1;product=neutrophil cytosolic factor 1;transcript_id=gi|528078312
LDNV01000335.1	BestRefSeq	exon	59309	59384	.	-	.	ID=id513;Parent=rna58;Dbxref=GeneID:653361,Genbank:NM_000265.5,HGNC:HGNC:7660,MIM:608512;Note=The RefSeq transcript has 3 substitutions compared to this genomic sequence;exception=annotated by transcript or proteomic data;gbkey=mRNA;gene=NCF1;product=neutrophil cytosolic factor 1;transcript_id=gi|528078312
LDNV01000335.1	BestRefSeq	exon	59044	59209	.	-	.	ID=id514;Parent=rna58;Dbxref=GeneID:653361,Genbank:NM_000265.5,HGNC:HGNC:7660,MIM:608512;Note=The RefSeq transcript has 3 substitutions compared to this genomic sequence;exception=annotated by transcript or proteomic data;gbkey=mRNA;gene=NCF1;product=neutrophil cytosolic factor 1;transcript_id=gi|528078312
LDNV01000335.1	BestRefSeq	exon	57631	57686	.	-	.	ID=id515;Parent=rna58;Dbxref=GeneID:653361,Genbank:NM_000265.5,HGNC:HGNC:7660,MIM:608512;Note=The RefSeq transcript has 3 substitutions compared to this genomic sequence;exception=annotated by transcript or proteomic data;gbkey=mRNA;gene=NCF1;product=neutrophil cytosolic factor 1;transcript_id=gi|528078312
LDNV01000335.1	BestRefSeq	exon	55407	55529	.	-	.	ID=id516;Parent=rna58;Dbxref=GeneID:653361,Genbank:NM_000265.5,HGNC:HGNC:7660,MIM:608512;Note=The RefSeq transcript has 3 substitutions compared to this genomic sequence;exception=annotated by transcript or proteomic data;gbkey=mRNA;gene=NCF1;product=neutrophil cytosolic factor 1;transcript_id=gi|528078312
LDNV01000335.1	BestRefSeq	exon	54836	54943	.	-	.	ID=id517;Parent=rna58;Dbxref=GeneID:653361,Genbank:NM_000265.5,HGNC:HGNC:7660,MIM:608512;Note=The RefSeq transcript has 3 substitutions compared to this genomic sequence;exception=annotated by transcript or proteomic data;gbkey=mRNA;gene=NCF1;product=neutrophil cytosolic factor 1;transcript_id=gi|528078312
LDNV01000335.1	BestRefSeq	exon	53168	53285	.	-	.	ID=id518;Parent=rna58;Dbxref=GeneID:653361,Genbank:NM_000265.5,HGNC:HGNC:7660,MIM:608512;Note=The RefSeq transcript has 3 substitutions compared to this genomic sequence;exception=annotated by transcript or proteomic data;gbkey=mRNA;gene=NCF1;product=neutrophil cytosolic factor 1;transcript_id=gi|528078312
LDNV01000335.1	BestRefSeq	exon	50377	50481	.	-	.	ID=id519;Parent=rna58;Dbxref=GeneID:653361,Genbank:NM_000265.5,HGNC:HGNC:7660,MIM:608512;Note=The RefSeq transcript has 3 substitutions compared to this genomic sequence;exception=annotated by transcript or proteomic data;gbkey=mRNA;gene=NCF1;product=neutrophil cytosolic factor 1;transcript_id=gi|528078312
LDNV01000335.1	BestRefSeq	exon	49761	49906	.	-	.	ID=id520;Parent=rna58;Dbxref=GeneID:653361,Genbank:NM_000265.5,HGNC:HGNC:7660,MIM:608512;Note=The RefSeq transcript has 3 substitutions compared to this genomic sequence;exception=annotated by transcript or proteomic data;gbkey=mRNA;gene=NCF1;product=neutrophil cytosolic factor 1;transcript_id=gi|528078312
LDNV01000335.1	BestRefSeq	exon	49089	49426	.	-	.	ID=id521;Parent=rna58;Dbxref=GeneID:653361,Genbank:NM_000265.5,HGNC:HGNC:7660,MIM:608512;Note=The RefSeq transcript has 3 substitutions compared to this genomic sequence;exception=annotated by transcript or proteomic data;gbkey=mRNA;gene=NCF1;product=neutrophil cytosolic factor 1;transcript_id=gi|528078312
LDNV01000335.1	BestRefSeq	gene	49150	64456	.	-	.	ID=gene59;Dbxref=GeneID:654816,HGNC:HGNC:32522;Name=NCF1B;description=neutrophil cytosolic factor 1B pseudogene;gbkey=Gene;gene=NCF1B;gene_synonym=NCF-1B,SH3PXD1B;pseudo=true
LDNV01000335.1	BestRefSeq	transcript	49150	64456	.	-	.	ID=rna59;Parent=gene59;Dbxref=GeneID:654816,Genbank:NR_003186.1,HGNC:HGNC:32522;Name=gi|114687641;Note=The RefSeq transcript has 1 substitution compared to this genomic sequence;exception=annotated by transcript or proteomic data;gbkey=misc_RNA;gene=NCF1B;product=neutrophil cytosolic factor 1B pseudogene;transcript_id=gi|114687641
LDNV01000335.1	BestRefSeq	exon	64378	64456	.	-	.	ID=id522;Parent=rna59;Dbxref=GeneID:654816,Genbank:NR_003186.1,HGNC:HGNC:32522;Note=The RefSeq transcript has 1 substitution compared to this genomic sequence;exception=annotated by transcript or proteomic data;gbkey=misc_RNA;gene=NCF1B;product=neutrophil cytosolic factor 1B pseudogene;transcript_id=gi|114687641
LDNV01000335.1	BestRefSeq	exon	61139	61217	.	-	.	ID=id523;Parent=rna59;Dbxref=GeneID:654816,Genbank:NR_003186.1,HGNC:HGNC:32522;Note=The RefSeq transcript has 1 substitution compared to this genomic sequence;exception=annotated by transcript or proteomic data;gbkey=misc_RNA;gene=NCF1B;product=neutrophil cytosolic factor 1B pseudogene;transcript_id=gi|114687641
LDNV01000335.1	BestRefSeq	exon	57631	57686	.	-	.	ID=id524;Parent=rna59;Dbxref=GeneID:654816,Genbank:NR_003186.1,HGNC:HGNC:32522;Note=The RefSeq transcript has 1 substitution compared to this genomic sequence;exception=annotated by transcript or proteomic data;gbkey=misc_RNA;gene=NCF1B;product=neutrophil cytosolic factor 1B pseudogene;transcript_id=gi|114687641
LDNV01000335.1	BestRefSeq	exon	54836	55529	.	-	.	ID=id525;Parent=rna59;Dbxref=GeneID:654816,Genbank:NR_003186.1,HGNC:HGNC:32522;Note=The RefSeq transcript has 1 substitution compared to this genomic sequence;exception=annotated by transcript or proteomic data;gbkey=misc_RNA;gene=NCF1B;product=neutrophil cytosolic factor 1B pseudogene;transcript_id=gi|114687641
LDNV01000335.1	BestRefSeq	exon	53206	53285	.	-	.	ID=id526;Parent=rna59;Dbxref=GeneID:654816,Genbank:NR_003186.1,HGNC:HGNC:32522;Note=The RefSeq transcript has 1 substitution compared to this genomic sequence;exception=annotated by transcript or proteomic data;gbkey=misc_RNA;gene=NCF1B;product=neutrophil cytosolic factor 1B pseudogene;transcript_id=gi|114687641
LDNV01000335.1	BestRefSeq	exon	50377	50481	.	-	.	ID=id527;Parent=rna59;Dbxref=GeneID:654816,Genbank:NR_003186.1,HGNC:HGNC:32522;Note=The RefSeq transcript has 1 substitution compared to this genomic sequence;exception=annotated by transcript or proteomic data;gbkey=misc_RNA;gene=NCF1B;product=neutrophil cytosolic factor 1B pseudogene;transcript_id=gi|114687641
LDNV01000335.1	BestRefSeq	exon	49761	49906	.	-	.	ID=id528;Parent=rna59;Dbxref=GeneID:654816,Genbank:NR_003186.1,HGNC:HGNC:32522;Note=The RefSeq transcript has 1 substitution compared to this genomic sequence;exception=annotated by transcript or proteomic data;gbkey=misc_RNA;gene=NCF1B;product=neutrophil cytosolic factor 1B pseudogene;transcript_id=gi|114687641
LDNV01000335.1	BestRefSeq	exon	49150	49426	.	-	.	ID=id529;Parent=rna59;Dbxref=GeneID:654816,Genbank:NR_003186.1,HGNC:HGNC:32522;Note=The RefSeq transcript has 1 substitution compared to this genomic sequence;exception=annotated by transcript or proteomic data;gbkey=misc_RNA;gene=NCF1B;product=neutrophil cytosolic factor 1B pseudogene;transcript_id=gi|114687641
LDNV01000335.1	BestRefSeq	CDS	64376	64449	.	-	0	ID=cds43;Parent=rna58;Dbxref=GeneID:653361,Genbank:NP_000256.4,HGNC:HGNC:7660,MIM:608512;Name=NP_000256.4;Note=The RefSeq protein has 1 substitution compared to this genomic sequence;exception=annotated by transcript or proteomic data;gbkey=CDS;gene=NCF1;product=neutrophil cytosol factor 1;protein_id=NP_000256.4
LDNV01000335.1	BestRefSeq	CDS	61139	61217	.	-	1	ID=cds43;Parent=rna58;Dbxref=GeneID:653361,Genbank:NP_000256.4,HGNC:HGNC:7660,MIM:608512;Name=NP_000256.4;Note=The RefSeq protein has 1 substitution compared to this genomic sequence;exception=annotated by transcript or proteomic data;gbkey=CDS;gene=NCF1;product=neutrophil cytosol factor 1;protein_id=NP_000256.4
LDNV01000335.1	BestRefSeq	CDS	59309	59384	.	-	0	ID=cds43;Parent=rna58;Dbxref=GeneID:653361,Genbank:NP_000256.4,HGNC:HGNC:7660,MIM:608512;Name=NP_000256.4;Note=The RefSeq protein has 1 substitution compared to this genomic sequence;exception=annotated by transcript or proteomic data;gbkey=CDS;gene=NCF1;product=neutrophil cytosol factor 1;protein_id=NP_000256.4
LDNV01000335.1	BestRefSeq	CDS	59044	59209	.	-	2	ID=cds43;Parent=rna58;Dbxref=GeneID:653361,Genbank:NP_000256.4,HGNC:HGNC:7660,MIM:608512;Name=NP_000256.4;Note=The RefSeq protein has 1 substitution compared to this genomic sequence;exception=annotated by transcript or proteomic data;gbkey=CDS;gene=NCF1;product=neutrophil cytosol factor 1;protein_id=NP_000256.4
LDNV01000335.1	BestRefSeq	CDS	57631	57686	.	-	1	ID=cds43;Parent=rna58;Dbxref=GeneID:653361,Genbank:NP_000256.4,HGNC:HGNC:7660,MIM:608512;Name=NP_000256.4;Note=The RefSeq protein has 1 substitution compared to this genomic sequence;exception=annotated by transcript or proteomic data;gbkey=CDS;gene=NCF1;product=neutrophil cytosol factor 1;protein_id=NP_000256.4
LDNV01000335.1	BestRefSeq	CDS	55407	55529	.	-	2	ID=cds43;Parent=rna58;Dbxref=GeneID:653361,Genbank:NP_000256.4,HGNC:HGNC:7660,MIM:608512;Name=NP_000256.4;Note=The RefSeq protein has 1 substitution compared to this genomic sequence;exception=annotated by transcript or proteomic data;gbkey=CDS;gene=NCF1;product=neutrophil cytosol factor 1;protein_id=NP_000256.4
LDNV01000335.1	BestRefSeq	CDS	54836	54943	.	-	2	ID=cds43;Parent=rna58;Dbxref=GeneID:653361,Genbank:NP_000256.4,HGNC:HGNC:7660,MIM:608512;Name=NP_000256.4;Note=The RefSeq protein has 1 substitution compared to this genomic sequence;exception=annotated by transcript or proteomic data;gbkey=CDS;gene=NCF1;product=neutrophil cytosol factor 1;protein_id=NP_000256.4
LDNV01000335.1	BestRefSeq	CDS	53168	53285	.	-	2	ID=cds43;Parent=rna58;Dbxref=GeneID:653361,Genbank:NP_000256.4,HGNC:HGNC:7660,MIM:608512;Name=NP_000256.4;Note=The RefSeq protein has 1 substitution compared to this genomic sequence;exception=annotated by transcript or proteomic data;gbkey=CDS;gene=NCF1;product=neutrophil cytosol factor 1;protein_id=NP_000256.4
LDNV01000335.1	BestRefSeq	CDS	50377	50481	.	-	1	ID=cds43;Parent=rna58;Dbxref=GeneID:653361,Genbank:NP_000256.4,HGNC:HGNC:7660,MIM:608512;Name=NP_000256.4;Note=The RefSeq protein has 1 substitution compared to this genomic sequence;exception=annotated by transcript or proteomic data;gbkey=CDS;gene=NCF1;product=neutrophil cytosol factor 1;protein_id=NP_000256.4
LDNV01000335.1	BestRefSeq	CDS	49761	49906	.	-	1	ID=cds43;Parent=rna58;Dbxref=GeneID:653361,Genbank:NP_000256.4,HGNC:HGNC:7660,MIM:608512;Name=NP_000256.4;Note=The RefSeq protein has 1 substitution compared to this genomic sequence;exception=annotated by transcript or proteomic data;gbkey=CDS;gene=NCF1;product=neutrophil cytosol factor 1;protein_id=NP_000256.4
LDNV01000335.1	BestRefSeq	CDS	49305	49426	.	-	2	ID=cds43;Parent=rna58;Dbxref=GeneID:653361,Genbank:NP_000256.4,HGNC:HGNC:7660,MIM:608512;Name=NP_000256.4;Note=The RefSeq protein has 1 substitution compared to this genomic sequence;exception=annotated by transcript or proteomic data;gbkey=CDS;gene=NCF1;product=neutrophil cytosol factor 1;protein_id=NP_000256.4
###
LDNV01000335.1	BestRefSeq	gene	49089	64519	.	-	.	ID=gene60;Dbxref=GeneID:653361,HGNC:HGNC:7660,MIM:608512;Name=NCF1;description=neutrophil cytosolic factor 1;gbkey=Gene;gene=NCF1;gene_synonym=NCF1A,NOXO2,p47phox,SH3PXD1A
LDNV01000335.1	BestRefSeq	mRNA	49089	64519	.	-	.	ID=rna60;Parent=gene60;Dbxref=GeneID:653361,Genbank:NM_000265.5,HGNC:HGNC:7660,MIM:608512;Name=gi|528078312;Note=The RefSeq transcript has 3 substitutions compared to this genomic sequence;exception=annotated by transcript or proteomic data;gbkey=mRNA;gene=NCF1;product=neutrophil cytosolic factor 1;transcript_id=gi|528078312
LDNV01000335.1	BestRefSeq	exon	64376	64519	.	-	.	ID=id530;Parent=rna60;Dbxref=GeneID:653361,Genbank:NM_000265.5,HGNC:HGNC:7660,MIM:608512;Note=The RefSeq transcript has 3 substitutions compared to this genomic sequence;exception=annotated by transcript or proteomic data;gbkey=mRNA;gene=NCF1;product=neutrophil cytosolic factor 1;transcript_id=gi|528078312
LDNV01000335.1	BestRefSeq	exon	61139	61217	.	-	.	ID=id531;Parent=rna60;Dbxref=GeneID:653361,Genbank:NM_000265.5,HGNC:HGNC:7660,MIM:608512;Note=The RefSeq transcript has 3 substitutions compared to this genomic sequence;exception=annotated by transcript or proteomic data;gbkey=mRNA;gene=NCF1;product=neutrophil cytosolic factor 1;transcript_id=gi|528078312
LDNV01000335.1	BestRefSeq	exon	59309	59384	.	-	.	ID=id532;Parent=rna60;Dbxref=GeneID:653361,Genbank:NM_000265.5,HGNC:HGNC:7660,MIM:608512;Note=The RefSeq transcript has 3 substitutions compared to this genomic sequence;exception=annotated by transcript or proteomic data;gbkey=mRNA;gene=NCF1;product=neutrophil cytosolic factor 1;transcript_id=gi|528078312
LDNV01000335.1	BestRefSeq	exon	59044	59209	.	-	.	ID=id533;Parent=rna60;Dbxref=GeneID:653361,Genbank:NM_000265.5,HGNC:HGNC:7660,MIM:608512;Note=The RefSeq transcript has 3 substitutions compared to this genomic sequence;exception=annotated by transcript or proteomic data;gbkey=mRNA;gene=NCF1;product=neutrophil cytosolic factor 1;transcript_id=gi|528078312
LDNV01000335.1	BestRefSeq	exon	57631	57686	.	-	.	ID=id534;Parent=rna60;Dbxref=GeneID:653361,Genbank:NM_000265.5,HGNC:HGNC:7660,MIM:608512;Note=The RefSeq transcript has 3 substitutions compared to this genomic sequence;exception=annotated by transcript or proteomic data;gbkey=mRNA;gene=NCF1;product=neutrophil cytosolic factor 1;transcript_id=gi|528078312
LDNV01000335.1	BestRefSeq	exon	55407	55529	.	-	.	ID=id535;Parent=rna60;Dbxref=GeneID:653361,Genbank:NM_000265.5,HGNC:HGNC:7660,MIM:608512;Note=The RefSeq transcript has 3 substitutions compared to this genomic sequence;exception=annotated by transcript or proteomic data;gbkey=mRNA;gene=NCF1;product=neutrophil cytosolic factor 1;transcript_id=gi|528078312
LDNV01000335.1	BestRefSeq	exon	54836	54943	.	-	.	ID=id536;Parent=rna60;Dbxref=GeneID:653361,Genbank:NM_000265.5,HGNC:HGNC:7660,MIM:608512;Note=The RefSeq transcript has 3 substitutions compared to this genomic sequence;exception=annotated by transcript or proteomic data;gbkey=mRNA;gene=NCF1;product=neutrophil cytosolic factor 1;transcript_id=gi|528078312
LDNV01000335.1	BestRefSeq	exon	53168	53285	.	-	.	ID=id537;Parent=rna60;Dbxref=GeneID:653361,Genbank:NM_000265.5,HGNC:HGNC:7660,MIM:608512;Note=The RefSeq transcript has 3 substitutions compared to this genomic sequence;exception=annotated by transcript or proteomic data;gbkey=mRNA;gene=NCF1;product=neutrophil cytosolic factor 1;transcript_id=gi|528078312
LDNV01000335.1	BestRefSeq	exon	50377	50481	.	-	.	ID=id538;Parent=rna60;Dbxref=GeneID:653361,Genbank:NM_000265.5,HGNC:HGNC:7660,MIM:608512;Note=The RefSeq transcript has 3 substitutions compared to this genomic sequence;exception=annotated by transcript or proteomic data;gbkey=mRNA;gene=NCF1;product=neutrophil cytosolic factor 1;transcript_id=gi|528078312
LDNV01000335.1	BestRefSeq	exon	49761	49906	.	-	.	ID=id539;Parent=rna60;Dbxref=GeneID:653361,Genbank:NM_000265.5,HGNC:HGNC:7660,MIM:608512;Note=The RefSeq transcript has 3 substitutions compared to this genomic sequence;exception=annotated by transcript or proteomic data;gbkey=mRNA;gene=NCF1;product=neutrophil cytosolic factor 1;transcript_id=gi|528078312
LDNV01000335.1	BestRefSeq	exon	49089	49426	.	-	.	ID=id540;Parent=rna60;Dbxref=GeneID:653361,Genbank:NM_000265.5,HGNC:HGNC:7660,MIM:608512;Note=The RefSeq transcript has 3 substitutions compared to this genomic sequence;exception=annotated by transcript or proteomic data;gbkey=mRNA;gene=NCF1;product=neutrophil cytosolic factor 1;transcript_id=gi|528078312
LDNV01000335.1	BestRefSeq	gene	49089	64504	.	-	.	ID=gene61;Dbxref=GeneID:654817,HGNC:HGNC:32523;Name=NCF1C;description=neutrophil cytosolic factor 1C pseudogene;gbkey=Gene;gene=NCF1C;gene_synonym=SH3PXD1C;pseudo=true
LDNV01000335.1	BestRefSeq	transcript	49089	64504	.	-	.	ID=rna61;Parent=gene61;Dbxref=GeneID:654817,Genbank:NR_003187.3,HGNC:HGNC:32523;Name=gi|528078527;Note=The RefSeq transcript has 5 substitutions compared to this genomic sequence;exception=annotated by transcript or proteomic data;gbkey=misc_RNA;gene=NCF1C;product=neutrophil cytosolic factor 1C pseudogene;transcript_id=gi|528078527
LDNV01000335.1	BestRefSeq	exon	64378	64504	.	-	.	ID=id541;Parent=rna61;Dbxref=GeneID:654817,Genbank:NR_003187.3,HGNC:HGNC:32523;Note=The RefSeq transcript has 5 substitutions compared to this genomic sequence;exception=annotated by transcript or proteomic data;gbkey=misc_RNA;gene=NCF1C;product=neutrophil cytosolic factor 1C pseudogene;transcript_id=gi|528078527
LDNV01000335.1	BestRefSeq	exon	61139	61217	.	-	.	ID=id542;Parent=rna61;Dbxref=GeneID:654817,Genbank:NR_003187.3,HGNC:HGNC:32523;Note=The RefSeq transcript has 5 substitutions compared to this genomic sequence;exception=annotated by transcript or proteomic data;gbkey=misc_RNA;gene=NCF1C;product=neutrophil cytosolic factor 1C pseudogene;transcript_id=gi|528078527
LDNV01000335.1	BestRefSeq	exon	59309	59384	.	-	.	ID=id543;Parent=rna61;Dbxref=GeneID:654817,Genbank:NR_003187.3,HGNC:HGNC:32523;Note=The RefSeq transcript has 5 substitutions compared to this genomic sequence;exception=annotated by transcript or proteomic data;gbkey=misc_RNA;gene=NCF1C;product=neutrophil cytosolic factor 1C pseudogene;transcript_id=gi|528078527
LDNV01000335.1	BestRefSeq	exon	59044	59209	.	-	.	ID=id544;Parent=rna61;Dbxref=GeneID:654817,Genbank:NR_003187.3,HGNC:HGNC:32523;Note=The RefSeq transcript has 5 substitutions compared to this genomic sequence;exception=annotated by transcript or proteomic data;gbkey=misc_RNA;gene=NCF1C;product=neutrophil cytosolic factor 1C pseudogene;transcript_id=gi|528078527
LDNV01000335.1	BestRefSeq	exon	57631	57686	.	-	.	ID=id545;Parent=rna61;Dbxref=GeneID:654817,Genbank:NR_003187.3,HGNC:HGNC:32523;Note=The RefSeq transcript has 5 substitutions compared to this genomic sequence;exception=annotated by transcript or proteomic data;gbkey=misc_RNA;gene=NCF1C;product=neutrophil cytosolic factor 1C pseudogene;transcript_id=gi|528078527
LDNV01000335.1	BestRefSeq	exon	55407	55529	.	-	.	ID=id546;Parent=rna61;Dbxref=GeneID:654817,Genbank:NR_003187.3,HGNC:HGNC:32523;Note=The RefSeq transcript has 5 substitutions compared to this genomic sequence;exception=annotated by transcript or proteomic data;gbkey=misc_RNA;gene=NCF1C;product=neutrophil cytosolic factor 1C pseudogene;transcript_id=gi|528078527
LDNV01000335.1	BestRefSeq	exon	54836	54943	.	-	.	ID=id547;Parent=rna61;Dbxref=GeneID:654817,Genbank:NR_003187.3,HGNC:HGNC:32523;Note=The RefSeq transcript has 5 substitutions compared to this genomic sequence;exception=annotated by transcript or proteomic data;gbkey=misc_RNA;gene=NCF1C;product=neutrophil cytosolic factor 1C pseudogene;transcript_id=gi|528078527
LDNV01000335.1	BestRefSeq	exon	53168	53285	.	-	.	ID=id548;Parent=rna61;Dbxref=GeneID:654817,Genbank:NR_003187.3,HGNC:HGNC:32523;Note=The RefSeq transcript has 5 substitutions compared to this genomic sequence;exception=annotated by transcript or proteomic data;gbkey=misc_RNA;gene=NCF1C;product=neutrophil cytosolic factor 1C pseudogene;transcript_id=gi|528078527
LDNV01000335.1	BestRefSeq	exon	50377	50481	.	-	.	ID=id549;Parent=rna61;Dbxref=GeneID:654817,Genbank:NR_003187.3,HGNC:HGNC:32523;Note=The RefSeq transcript has 5 substitutions compared to this genomic sequence;exception=annotated by transcript or proteomic data;gbkey=misc_RNA;gene=NCF1C;product=neutrophil cytosolic factor 1C pseudogene;transcript_id=gi|528078527
LDNV01000335.1	BestRefSeq	exon	49761	49906	.	-	.	ID=id550;Parent=rna61;Dbxref=GeneID:654817,Genbank:NR_003187.3,HGNC:HGNC:32523;Note=The RefSeq transcript has 5 substitutions compared to this genomic sequence;exception=annotated by transcript or proteomic data;gbkey=misc_RNA;gene=NCF1C;product=neutrophil cytosolic factor 1C pseudogene;transcript_id=gi|528078527
LDNV01000335.1	BestRefSeq	exon	49089	49426	.	-	.	ID=id551;Parent=rna61;Dbxref=GeneID:654817,Genbank:NR_003187.3,HGNC:HGNC:32523;Note=The RefSeq transcript has 5 substitutions compared to this genomic sequence;exception=annotated by transcript or proteomic data;gbkey=misc_RNA;gene=NCF1C;product=neutrophil cytosolic factor 1C pseudogene;transcript_id=gi|528078527
LDNV01000335.1	BestRefSeq	CDS	64376	64449	.	-	0	ID=cds44;Parent=rna60;Dbxref=GeneID:653361,Genbank:NP_000256.4,HGNC:HGNC:7660,MIM:608512;Name=NP_000256.4;Note=The RefSeq protein has 1 substitution compared to this genomic sequence;exception=annotated by transcript or proteomic data;gbkey=CDS;gene=NCF1;product=neutrophil cytosol factor 1;protein_id=NP_000256.4
LDNV01000335.1	BestRefSeq	CDS	61139	61217	.	-	1	ID=cds44;Parent=rna60;Dbxref=GeneID:653361,Genbank:NP_000256.4,HGNC:HGNC:7660,MIM:608512;Name=NP_000256.4;Note=The RefSeq protein has 1 substitution compared to this genomic sequence;exception=annotated by transcript or proteomic data;gbkey=CDS;gene=NCF1;product=neutrophil cytosol factor 1;protein_id=NP_000256.4
LDNV01000335.1	BestRefSeq	CDS	59309	59384	.	-	0	ID=cds44;Parent=rna60;Dbxref=GeneID:653361,Genbank:NP_000256.4,HGNC:HGNC:7660,MIM:608512;Name=NP_000256.4;Note=The RefSeq protein has 1 substitution compared to this genomic sequence;exception=annotated by transcript or proteomic data;gbkey=CDS;gene=NCF1;product=neutrophil cytosol factor 1;protein_id=NP_000256.4
LDNV01000335.1	BestRefSeq	CDS	59044	59209	.	-	2	ID=cds44;Parent=rna60;Dbxref=GeneID:653361,Genbank:NP_000256.4,HGNC:HGNC:7660,MIM:608512;Name=NP_000256.4;Note=The RefSeq protein has 1 substitution compared to this genomic sequence;exception=annotated by transcript or proteomic data;gbkey=CDS;gene=NCF1;product=neutrophil cytosol factor 1;protein_id=NP_000256.4
LDNV01000335.1	BestRefSeq	CDS	57631	57686	.	-	1	ID=cds44;Parent=rna60;Dbxref=GeneID:653361,Genbank:NP_000256.4,HGNC:HGNC:7660,MIM:608512;Name=NP_000256.4;Note=The RefSeq protein has 1 substitution compared to this genomic sequence;exception=annotated by transcript or proteomic data;gbkey=CDS;gene=NCF1;product=neutrophil cytosol factor 1;protein_id=NP_000256.4
LDNV01000335.1	BestRefSeq	CDS	55407	55529	.	-	2	ID=cds44;Parent=rna60;Dbxref=GeneID:653361,Genbank:NP_000256.4,HGNC:HGNC:7660,MIM:608512;Name=NP_000256.4;Note=The RefSeq protein has 1 substitution compared to this genomic sequence;exception=annotated by transcript or proteomic data;gbkey=CDS;gene=NCF1;product=neutrophil cytosol factor 1;protein_id=NP_000256.4
LDNV01000335.1	BestRefSeq	CDS	54836	54943	.	-	2	ID=cds44;Parent=rna60;Dbxref=GeneID:653361,Genbank:NP_000256.4,HGNC:HGNC:7660,MIM:608512;Name=NP_000256.4;Note=The RefSeq protein has 1 substitution compared to this genomic sequence;exception=annotated by transcript or proteomic data;gbkey=CDS;gene=NCF1;product=neutrophil cytosol factor 1;protein_id=NP_000256.4
LDNV01000335.1	BestRefSeq	CDS	53168	53285	.	-	2	ID=cds44;Parent=rna60;Dbxref=GeneID:653361,Genbank:NP_000256.4,HGNC:HGNC:7660,MIM:608512;Name=NP_000256.4;Note=The RefSeq protein has 1 substitution compared to this genomic sequence;exception=annotated by transcript or proteomic data;gbkey=CDS;gene=NCF1;product=neutrophil cytosol factor 1;protein_id=NP_000256.4
LDNV01000335.1	BestRefSeq	CDS	50377	50481	.	-	1	ID=cds44;Parent=rna60;Dbxref=GeneID:653361,Genbank:NP_000256.4,HGNC:HGNC:7660,MIM:608512;Name=NP_000256.4;Note=The RefSeq protein has 1 substitution compared to this genomic sequence;exception=annotated by transcript or proteomic data;gbkey=CDS;gene=NCF1;product=neutrophil cytosol factor 1;protein_id=NP_000256.4
LDNV01000335.1	BestRefSeq	CDS	49761	49906	.	-	1	ID=cds44;Parent=rna60;Dbxref=GeneID:653361,Genbank:NP_000256.4,HGNC:HGNC:7660,MIM:608512;Name=NP_000256.4;Note=The RefSeq protein has 1 substitution compared to this genomic sequence;exception=annotated by transcript or proteomic data;gbkey=CDS;gene=NCF1;product=neutrophil cytosol factor 1;protein_id=NP_000256.4
LDNV01000335.1	BestRefSeq	CDS	49305	49426	.	-	2	ID=cds44;Parent=rna60;Dbxref=GeneID:653361,Genbank:NP_000256.4,HGNC:HGNC:7660,MIM:608512;Name=NP_000256.4;Note=The RefSeq protein has 1 substitution compared to this genomic sequence;exception=annotated by transcript or proteomic data;gbkey=CDS;gene=NCF1;product=neutrophil cytosol factor 1;protein_id=NP_000256.4
###
LDNV01000337.1	BestRefSeq	gene	19824	20241	.	-	.	ID=gene62;Dbxref=GeneID:100093631,HGNC:HGNC:51716;Name=GTF2IP4;description=general transcription factor IIi%2C pseudogene 4;gbkey=Gene;gene=GTF2IP4;partial=true;pseudo=true;start_range=.,19824
LDNV01000337.1	BestRefSeq	transcript	19824	20241	.	-	.	ID=rna62;Parent=gene62;Dbxref=GeneID:100093631,Genbank:NR_003580.2,HGNC:HGNC:51716;Name=gi|395394002;Note=The RefSeq transcript has 1 substitution%2C 1 non-frameshifting indel and aligns at 11%25 coverage compared to this genomic sequence;exception=annotated by transcript or proteomic data;gbkey=misc_RNA;gene=GTF2IP4;partial=true;product=general transcription factor IIi%2C pseudogene 4;start_rang…
LDNV01000337.1	BestRefSeq	exon	19824	20241	.	-	.	ID=id552;Parent=rna62;Dbxref=GeneID:100093631,Genbank:NR_003580.2,HGNC:HGNC:51716;Note=The RefSeq transcript has 1 substitution%2C 1 non-frameshifting indel and aligns at 11%25 coverage compared to this genomic sequence;exception=annotated by transcript or proteomic data;gbkey=misc_RNA;gene=GTF2IP4;partial=true;product=general transcription factor IIi%2C pseudogene 4;start_range=.,19824;transcrip…
LDNV01000337.1	BestRefSeq	gene	19824	20236	.	-	.	ID=gene63;Dbxref=GeneID:2970,HGNC:HGNC:4660;Name=GTF2IP1;description=general transcription factor IIi pseudogene 1;gbkey=Gene;gene=GTF2IP1;gene_synonym=WBSCR7;partial=true;pseudo=true;start_range=.,19824
LDNV01000337.1	BestRefSeq	transcript	19824	20236	.	-	.	ID=rna63;Parent=gene63;Dbxref=GeneID:2970,Genbank:NR_002206.3,HGNC:HGNC:4660;Name=gi|526253108;Note=The RefSeq transcript aligns at 11%25 coverage compared to this genomic sequence;exception=annotated by transcript or proteomic data;gbkey=misc_RNA;gene=GTF2IP1;partial=true;product=general transcription factor IIi pseudogene 1;start_range=.,19824;transcript_id=gi|526253108
LDNV01000337.1	BestRefSeq	exon	19824	20236	.	-	.	ID=id553;Parent=rna63;Dbxref=GeneID:2970,Genbank:NR_002206.3,HGNC:HGNC:4660;Note=The RefSeq transcript aligns at 11%25 coverage compared to this genomic sequence;exception=annotated by transcript or proteomic data;gbkey=misc_RNA;gene=GTF2IP1;partial=true;product=general transcription factor IIi pseudogene 1;start_range=.,19824;transcript_id=gi|526253108
###
LDNV01000343.1	BestRefSeq	gene	21296	29955	.	+	.	ID=gene64;Dbxref=GeneID:442578,HGNC:HGNC:33845;Name=STAG3L3;description=stromal antigen 3-like 3 (pseudogene);gbkey=Gene;gene=STAG3L3;gene_synonym=STAG3L1,STAG3L2,STAG3L3P;pseudo=true
LDNV01000343.1	BestRefSeq	transcript	21296	29955	.	+	.	ID=rna64;Parent=gene64;Dbxref=GeneID:442578,Genbank:NR_040582.2,HGNC:HGNC:33845;Name=gi|527317431;Note=The RefSeq transcript has 3 substitutions%2C 3 non-frameshifting indels compared to this genomic sequence;exception=annotated by transcript or proteomic data;gbkey=misc_RNA;gene=STAG3L3;product=stromal antigen 3-like 3 (pseudogene);transcript_id=gi|527317431
LDNV01000343.1	BestRefSeq	exon	21296	21662	.	+	.	ID=id554;Parent=rna64;Dbxref=GeneID:442578,Genbank:NR_040582.2,HGNC:HGNC:33845;Note=The RefSeq transcript has 3 substitutions%2C 3 non-frameshifting indels compared to this genomic sequence;exception=annotated by transcript or proteomic data;gbkey=misc_RNA;gene=STAG3L3;product=stromal antigen 3-like 3 (pseudogene);transcript_id=gi|527317431
[truncated: 14,222 more rows]
