# Supplementary material for: Evaluation of GRCh38 and de novo haploid genome assemblies demonstrates the enduring quality of the reference assembly
Source: Genome Res. 2017 May;27(5):849–64. doi: 10.1101/gr.213611.116 (PMC5411779; doi:10.1101/gr.213611.116)
Supplement: Supplemental Material [file supp_gr.213611.116_Supplemental_GFF3_S2.tar.gz › ./GCA_001015355.1.Overlapping_pseudogenes.gff3]

##gff-version 3
#!gff-spec-version 1.21
#!processor NCBI annotwriter
LDNV01000001.1	Curated Genomic	gene	40176	43397	.	+	.	ID=gene0;Dbxref=GeneID:440059;Name=LOC440059;description=cell adhesion associated%2C oncogene regulated pseudogene;gbkey=Gene;gene=LOC440059;pseudo=true
LDNV01000001.1	Curated Genomic	gene	40176	43397	.	+	.	ID=gene1;Dbxref=GeneID:100128800;Name=LOC100128800;description=cell adhesion associated%2C oncogene regulated pseudogene;gbkey=Gene;gene=LOC100128800;pseudo=true
###
LDNV01000001.1	Curated Genomic	gene	152781	154672	.	-	.	ID=gene2;Dbxref=GeneID:100420022;Name=LOC100420022;description=ankyrin repeat domain 33B pseudogene;gbkey=Gene;gene=LOC100420022;pseudo=true
LDNV01000001.1	Curated Genomic	gene	152781	154672	.	-	.	ID=gene3;Dbxref=GeneID:100420024;Name=LOC100420024;description=ankyrin repeat domain 33B pseudogene;gbkey=Gene;gene=LOC100420024;pseudo=true
###
LDNV01000001.1	Curated Genomic	gene	75031	76795	.	+	.	ID=gene4;Dbxref=GeneID:100420021;Name=LOC100420021;description=ankyrin repeat domain 33B pseudogene;gbkey=Gene;gene=LOC100420021;pseudo=true
LDNV01000001.1	Curated Genomic	gene	75031	76795	.	+	.	ID=gene5;Dbxref=GeneID:100420025;Name=LOC100420025;description=ankyrin repeat domain 33B pseudogene;gbkey=Gene;gene=LOC100420025;pseudo=true
###
LDNV01000001.1	Curated Genomic	gene	158047	163626	.	-	.	ID=gene6;Dbxref=GeneID:440061,HGNC:HGNC:43975;Name=TRIM64EP;description=tripartite motif containing 64E%2C pseudogene;gbkey=Gene;gene=TRIM64EP;pseudo=true
LDNV01000001.1	Curated Genomic	gene	158047	163626	.	-	.	ID=gene7;Dbxref=GeneID:727828,HGNC:HGNC:43974;Name=TRIM64DP;description=tripartite motif containing 64D%2C pseudogene;gbkey=Gene;gene=TRIM64DP;pseudo=true
###
LDNV01000001.1	Curated Genomic	gene	89376	98644	.	-	.	ID=gene8;Dbxref=GeneID:642425,HGNC:HGNC:37144;Name=TRIM53BP;description=tripartite motif containing 53B%2C pseudogene;gbkey=Gene;gene=TRIM53BP;gene_synonym=TRIM53B,TRIM53L,TRIM53L1,TRIM80P;pseudo=true
LDNV01000001.1	BestRefSeq	gene	89669	98640	.	-	.	ID=gene9;Dbxref=GeneID:642569,HGNC:HGNC:19025;Name=TRIM53AP;description=tripartite motif containing 53A%2C pseudogene;gbkey=Gene;gene=TRIM53AP;gene_synonym=TRIM53,TRIM53P,TRIM80P;pseudo=true
LDNV01000001.1	BestRefSeq	transcript	89669	98640	.	-	.	ID=rna0;Parent=gene9;Dbxref=GeneID:642569,Genbank:NR_028346.1,HGNC:HGNC:19025;Name=gi|256223131;Note=The RefSeq transcript has 4 substitutions compared to this genomic sequence;exception=annotated by transcript or proteomic data;gbkey=misc_RNA;gene=TRIM53AP;product=tripartite motif containing 53A%2C pseudogene;transcript_id=gi|256223131
LDNV01000001.1	BestRefSeq	exon	98450	98640	.	-	.	ID=id0;Parent=rna0;Dbxref=GeneID:642569,Genbank:NR_028346.1,HGNC:HGNC:19025;Note=The RefSeq transcript has 4 substitutions compared to this genomic sequence;exception=annotated by transcript or proteomic data;gbkey=misc_RNA;gene=TRIM53AP;product=tripartite motif containing 53A%2C pseudogene;transcript_id=gi|256223131
LDNV01000001.1	BestRefSeq	exon	95455	95869	.	-	.	ID=id1;Parent=rna0;Dbxref=GeneID:642569,Genbank:NR_028346.1,HGNC:HGNC:19025;Note=The RefSeq transcript has 4 substitutions compared to this genomic sequence;exception=annotated by transcript or proteomic data;gbkey=misc_RNA;gene=TRIM53AP;product=tripartite motif containing 53A%2C pseudogene;transcript_id=gi|256223131
LDNV01000001.1	BestRefSeq	exon	95074	95169	.	-	.	ID=id2;Parent=rna0;Dbxref=GeneID:642569,Genbank:NR_028346.1,HGNC:HGNC:19025;Note=The RefSeq transcript has 4 substitutions compared to this genomic sequence;exception=annotated by transcript or proteomic data;gbkey=misc_RNA;gene=TRIM53AP;product=tripartite motif containing 53A%2C pseudogene;transcript_id=gi|256223131
LDNV01000001.1	BestRefSeq	exon	93109	93339	.	-	.	ID=id3;Parent=rna0;Dbxref=GeneID:642569,Genbank:NR_028346.1,HGNC:HGNC:19025;Note=The RefSeq transcript has 4 substitutions compared to this genomic sequence;exception=annotated by transcript or proteomic data;gbkey=misc_RNA;gene=TRIM53AP;product=tripartite motif containing 53A%2C pseudogene;transcript_id=gi|256223131
LDNV01000001.1	BestRefSeq	exon	92385	92407	.	-	.	ID=id4;Parent=rna0;Dbxref=GeneID:642569,Genbank:NR_028346.1,HGNC:HGNC:19025;Note=The RefSeq transcript has 4 substitutions compared to this genomic sequence;exception=annotated by transcript or proteomic data;gbkey=misc_RNA;gene=TRIM53AP;product=tripartite motif containing 53A%2C pseudogene;transcript_id=gi|256223131
LDNV01000001.1	BestRefSeq	exon	91432	91529	.	-	.	ID=id5;Parent=rna0;Dbxref=GeneID:642569,Genbank:NR_028346.1,HGNC:HGNC:19025;Note=The RefSeq transcript has 4 substitutions compared to this genomic sequence;exception=annotated by transcript or proteomic data;gbkey=misc_RNA;gene=TRIM53AP;product=tripartite motif containing 53A%2C pseudogene;transcript_id=gi|256223131
LDNV01000001.1	BestRefSeq	exon	89669	90344	.	-	.	ID=id6;Parent=rna0;Dbxref=GeneID:642569,Genbank:NR_028346.1,HGNC:HGNC:19025;Note=The RefSeq transcript has 4 substitutions compared to this genomic sequence;exception=annotated by transcript or proteomic data;gbkey=misc_RNA;gene=TRIM53AP;product=tripartite motif containing 53A%2C pseudogene;transcript_id=gi|256223131
###
LDNV01000004.1	Curated Genomic	gene	7570559	7571863	.	-	.	ID=gene10;Dbxref=GeneID:100533626;Name=LOC100533626;description=tubulin%2C alpha 1c pseudogene;gbkey=Gene;gene=LOC100533626;pseudo=true
LDNV01000004.1	Curated Genomic	gene	7570559	7571863	.	-	.	ID=gene11;Dbxref=GeneID:100533627;Name=LOC100533627;description=tubulin%2C alpha 1c pseudogene;gbkey=Gene;gene=LOC100533627;pseudo=true
###
LDNV01000017.1	Curated Genomic	gene	52515	53455	.	+	.	ID=gene12;Dbxref=GeneID:644509,HGNC:HGNC:39699;Name=RBM22P6;description=RNA binding motif protein 22 pseudogene 6;gbkey=Gene;gene=RBM22P6;gene_synonym=RBM22P10;pseudo=true
LDNV01000017.1	Curated Genomic	gene	52515	53455	.	+	.	ID=gene13;Dbxref=GeneID:100132115,HGNC:HGNC:39704;Name=RBM22P11;description=RNA binding motif protein 22 pseudogene 11;gbkey=Gene;gene=RBM22P11;gene_synonym=RBM22P8;pseudo=true
###
LDNV01000017.1	Curated Genomic	gene	234876	236711	.	+	.	ID=gene14;Dbxref=GeneID:791098;Name=LOC791098;description=ornithine aminotransferase pseudogene;gbkey=Gene;gene=LOC791098;pseudo=true
LDNV01000017.1	Curated Genomic	gene	234876	236711	.	+	.	ID=gene15;Dbxref=GeneID:102723585;Name=LOC102723585;description=ornithine aminotransferase pseudogene;gbkey=Gene;gene=LOC102723585;pseudo=true
###
LDNV01000030.1	BestRefSeq	gene	29235404	29267136	.	+	.	ID=gene16;Dbxref=GeneID:284232,HGNC:HGNC:42023;Name=ANKRD20A9P;description=ankyrin repeat domain 20 family member A9%2C pseudogene;end_range=29267136,.;gbkey=Gene;gene=ANKRD20A9P;partial=true;pseudo=true
LDNV01000030.1	BestRefSeq	transcript	29235404	29267136	.	+	.	ID=rna1;Parent=gene16;Dbxref=GeneID:284232,Genbank:NR_027995.1,HGNC:HGNC:42023;Name=gi|253314435;Note=The RefSeq transcript has 490 substitutions%2C 122 non-frameshifting indels and aligns at 83%25 coverage compared to this genomic sequence;end_range=29267136,.;exception=annotated by transcript or proteomic data;gbkey=misc_RNA;gene=ANKRD20A9P;partial=true;product=ankyrin repeat domain 20 family member A9%2C pseudogene;transcript_id=gi|253314435
LDNV01000030.1	BestRefSeq	exon	29235404	29262420	.	+	.	ID=id7;Parent=rna1;Dbxref=GeneID:284232,Genbank:NR_027995.1,HGNC:HGNC:42023;Note=The RefSeq transcript has 490 substitutions%2C 122 non-frameshifting indels and aligns at 83%25 coverage compared to this genomic sequence;exception=annotated by transcript or proteomic data;gbkey=misc_RNA;gene=ANKRD20A9P;partial=true;product=ankyrin repeat domain 20 family member A9%2C pseudogene;transcript_id=gi|253314435
LDNV01000030.1	BestRefSeq	exon	29262454	29267136	.	+	.	ID=id8;Parent=rna1;Dbxref=GeneID:284232,Genbank:NR_027995.1,HGNC:HGNC:42023;Note=The RefSeq transcript has 490 substitutions%2C 122 non-frameshifting indels and aligns at 83%25 coverage compared to this genomic sequence;end_range=29267136,.;exception=annotated by transcript or proteomic data;gbkey=misc_RNA;gene=ANKRD20A9P;partial=true;product=ankyrin repeat domain 20 family member A9%2C pseudogene;transcript_id=gi|253314435
LDNV01000030.1	Curated Genomic	gene	29238091	29238197	.	+	.	ID=gene17;Dbxref=GeneID:106481481,HGNC:HGNC:47917;Name=RNU6-954P;description=RNA%2C U6 small nuclear 954%2C pseudogene;gbkey=Gene;gene=RNU6-954P;pseudo=true
###
LDNV01000074.1	Curated Genomic	gene	12041	12384	.	-	.	ID=gene18;Dbxref=GeneID:106480779,HGNC:HGNC:43951;Name=WBP1LP4;description=WW domain binding protein 1-like pseudogene 4;gbkey=Gene;gene=WBP1LP4;pseudo=true
LDNV01000074.1	Curated Genomic	gene	12079	12441	.	-	.	ID=gene19;Dbxref=GeneID:106479030,HGNC:HGNC:43955;Name=WBP1LP7;description=WW domain binding protein 1-like pseudogene 7;gbkey=Gene;gene=WBP1LP7;pseudo=true
###
LDNV01000074.1	Curated Genomic	gene	12022	12445	.	-	.	ID=gene20;Dbxref=GeneID:106481797,HGNC:HGNC:43956;Name=WBP1LP6;description=WW domain binding protein 1-like pseudogene 6;gbkey=Gene;gene=WBP1LP6;pseudo=true
LDNV01000074.1	Curated Genomic	gene	12079	12441	.	-	.	ID=gene21;Dbxref=GeneID:106479030,HGNC:HGNC:43955;Name=WBP1LP7;description=WW domain binding protein 1-like pseudogene 7;gbkey=Gene;gene=WBP1LP7;pseudo=true
###
LDNV01000084.1	Curated Genomic	gene	16081	17049	.	-	.	ID=gene22;Dbxref=GeneID:403219,HGNC:HGNC:31231;Name=OR7E157P;description=olfactory receptor%2C family 7%2C subfamily E%2C member 157 pseudogene;gbkey=Gene;gene=OR7E157P;pseudo=true
LDNV01000084.1	Curated Genomic	gene	16082	17050	.	-	.	ID=gene23;Dbxref=GeneID:401450,HGNC:HGNC:14815;Name=OR7E96P;description=olfactory receptor%2C family 7%2C subfamily E%2C member 96 pseudogene;gbkey=Gene;gene=OR7E96P;pseudo=true
###
LDNV01000086.1	Curated Genomic	gene	18132	25207	.	+	.	ID=gene24;Dbxref=GeneID:503838,HGNC:HGNC:30838;Name=DEFB109P3;description=defensin beta 109 pseudogene 3;gbkey=Gene;gene=DEFB109P3;pseudo=true
LDNV01000086.1	BestRefSeq	gene	18133	25207	.	+	.	ID=gene25;Dbxref=GeneID:245912,HGNC:HGNC:18090;Name=DEFB109P1;description=defensin beta 109 pseudogene 1;gbkey=Gene;gene=DEFB109P1;gene_synonym=DEFB-9,DEFB109,DEFB109A;pseudo=true
LDNV01000086.1	BestRefSeq	transcript	18133	25207	.	+	.	ID=rna2;Parent=gene25;Dbxref=GeneID:245912,Genbank:NR_024044.2,HGNC:HGNC:18090;Name=gi|222418608;gbkey=misc_RNA;gene=DEFB109P1;product=defensin beta 109 pseudogene 1;transcript_id=gi|222418608
LDNV01000086.1	BestRefSeq	exon	18133	18190	.	+	.	ID=id9;Parent=rna2;Dbxref=GeneID:245912,Genbank:NR_024044.2,HGNC:HGNC:18090;gbkey=misc_RNA;gene=DEFB109P1;product=defensin beta 109 pseudogene 1;transcript_id=gi|222418608
LDNV01000086.1	BestRefSeq	exon	25077	25207	.	+	.	ID=id10;Parent=rna2;Dbxref=GeneID:245912,Genbank:NR_024044.2,HGNC:HGNC:18090;gbkey=misc_RNA;gene=DEFB109P1;product=defensin beta 109 pseudogene 1;transcript_id=gi|222418608
###
LDNV01000091.1	Curated Genomic	gene	4448	5648	.	+	.	ID=gene26;Dbxref=GeneID:392187;Name=LOC392187;description=ubiquitin carboxyl-terminal hydrolase 17-like protein 2-like;gbkey=Gene;gene=LOC392187;pseudo=true
LDNV01000091.1	Curated Genomic	gene	4448	5642	.	+	.	ID=gene27;Dbxref=GeneID:402329;Name=LOC402329;description=ubiquitin carboxyl-terminal hydrolase 17-like protein 2-like;gbkey=Gene;gene=LOC402329;pseudo=true
###
LDNV01000146.1	Curated Genomic	gene	62222	62778	.	-	.	ID=gene28;Dbxref=GeneID:100421287;Name=LOC100421287;description=cAMP responsive element binding protein 1 pseudogene;gbkey=Gene;gene=LOC100421287;pseudo=true
LDNV01000146.1	Curated Genomic	gene	62222	62778	.	-	.	ID=gene29;Dbxref=GeneID:100421292;Name=LOC100421292;description=cAMP responsive element binding protein 1 pseudogene;gbkey=Gene;gene=LOC100421292;pseudo=true
###
LDNV01000146.1	Curated Genomic	gene	62222	62778	.	-	.	ID=gene30;Dbxref=GeneID:100421287;Name=LOC100421287;description=cAMP responsive element binding protein 1 pseudogene;gbkey=Gene;gene=LOC100421287;pseudo=true
LDNV01000146.1	Curated Genomic	gene	62763	72279	.	-	.	ID=gene31;Dbxref=GeneID:100421548;Name=LOC100421548;description=family with sequence similarity 178%2C member B pseudogene;gbkey=Gene;gene=LOC100421548;pseudo=true
###
LDNV01000146.1	Curated Genomic	gene	52921	54102	.	-	.	ID=gene32;Dbxref=GeneID:728231,HGNC:HGNC:35405;Name=UBTFL5;description=upstream binding transcription factor%2C RNA polymerase I-like 5 (pseudogene);gbkey=Gene;gene=UBTFL5;pseudo=true
LDNV01000146.1	Curated Genomic	gene	52948	54102	.	-	.	ID=gene33;Dbxref=GeneID:129870,HGNC:HGNC:35402;Name=UBTFL3;description=upstream binding transcription factor%2C RNA polymerase I-like 3 (pseudogene);gbkey=Gene;gene=UBTFL3;gene_synonym=UBTFL5;pseudo=true
###
LDNV01000280.1	Curated Genomic	gene	254594	254697	.	+	.	ID=gene34;Dbxref=GeneID:106479913,HGNC:HGNC:47748;Name=RNU6-785P;description=RNA%2C U6 small nuclear 785%2C pseudogene;gbkey=Gene;gene=RNU6-785P;pseudo=true
LDNV01000280.1	Curated Genomic	gene	254594	254697	.	+	.	ID=gene35;Dbxref=GeneID:106480038,HGNC:HGNC:48039;Name=RNU6-1076P;description=RNA%2C U6 small nuclear 1076%2C pseudogene;gbkey=Gene;gene=RNU6-1076P;pseudo=true
###
LDNV01000280.1	Curated Genomic	gene	254594	254697	.	+	.	ID=gene36;Dbxref=GeneID:106479913,HGNC:HGNC:47748;Name=RNU6-785P;description=RNA%2C U6 small nuclear 785%2C pseudogene;gbkey=Gene;gene=RNU6-785P;pseudo=true
LDNV01000280.1	Curated Genomic	gene	254594	254697	.	+	.	ID=gene37;Dbxref=GeneID:106480049,HGNC:HGNC:48063;Name=RNU6-1100P;description=RNA%2C U6 small nuclear 1100%2C pseudogene;gbkey=Gene;gene=RNU6-1100P;pseudo=true
###
LDNV01000280.1	Curated Genomic	gene	254594	254697	.	+	.	ID=gene38;Dbxref=GeneID:106479913,HGNC:HGNC:47748;Name=RNU6-785P;description=RNA%2C U6 small nuclear 785%2C pseudogene;gbkey=Gene;gene=RNU6-785P;pseudo=true
LDNV01000280.1	Curated Genomic	gene	254594	254697	.	+	.	ID=gene39;Dbxref=GeneID:106481889,HGNC:HGNC:47318;Name=RNU6-355P;description=RNA%2C U6 small nuclear 355%2C pseudogene;gbkey=Gene;gene=RNU6-355P;pseudo=true
###
LDNV01000297.1	Curated Genomic	gene	41874	42913	.	+	.	ID=gene40;Dbxref=GeneID:100310869,HGNC:HGNC:37489,IMGT/GENE-DB:IGKV2/OR2-7D;Name=IGKV2OR2-7D;description=immunoglobulin kappa variable 2/OR2-7D (pseudogene);gbkey=Gene;gene=IGKV2OR2-7D;pseudo=true
LDNV01000297.1	Curated Genomic	gene	42122	43026	.	+	.	ID=gene41;Dbxref=GeneID:652873,HGNC:HGNC:5810,IMGT/GENE-DB:IGKV2/OR2-7;Name=IGKV2OR2-7;description=immunoglobulin kappa variable 2/OR2-7 (pseudogene);gbkey=Gene;gene=IGKV2OR2-7;gene_synonym=IGKV2/OR2-7,IGKV2OR27;pseudo=true
###
LDNV01000297.1	Curated Genomic	gene	46028	47122	.	+	.	ID=gene42;Dbxref=GeneID:100996600,HGNC:HGNC:5811,IMGT/GENE-DB:IGKV2/OR2-8;Name=IGKV2OR2-8;description=immunoglobulin kappa variable 2/OR2-8 (pseudogene);gbkey=Gene;gene=IGKV2OR2-8;gene_synonym=IGKV2/OR2-8,IGKV2OR28;pseudo=true
LDNV01000297.1	Curated Genomic	gene	46282	47000	.	+	.	ID=gene43;Dbxref=GeneID:28855,HGNC:HGNC:5806,IMGT/GENE-DB:IGKV2/OR2-10;Name=IGKV2OR2-10;description=immunoglobulin kappa variable 2/OR2-10 (pseudogene);gbkey=Gene;gene=IGKV2OR2-10;gene_synonym=IGKV2OR210;pseudo=true
###
LDNV01000342.1	Curated Genomic	gene	21225	25174	.	-	.	ID=gene44;Dbxref=GeneID:729299,HGNC:HGNC:33516;Name=PMS2P8;description=PMS1 homolog 2%2C mismatch repair system component pseudogene 8;gbkey=Gene;gene=PMS2P8;gene_synonym=PMS2L16;pseudo=true
LDNV01000342.1	Curated Genomic	gene	21225	25174	.	-	.	ID=gene45;Dbxref=GeneID:729453,HGNC:HGNC:33514;Name=PMS2P6;description=PMS1 homolog 2%2C mismatch repair system component pseudogene 6;gbkey=Gene;gene=PMS2P6;gene_synonym=PMS2L14;pseudo=true
###
LDNV01000366.1	Curated Genomic	gene	31733	33519	.	+	.	ID=gene46;Dbxref=GeneID:106481722,HGNC:HGNC:51484;Name=GPAA1P2;description=glycosylphosphatidylinositol anchor attachment 1 pseudogene 2;gbkey=Gene;gene=GPAA1P2;pseudo=true
LDNV01000366.1	Curated Genomic	gene	32363	33582	.	+	.	ID=gene47;Dbxref=GeneID:22945,HGNC:HGNC:4447;Name=GPAA1P1;description=glycosylphosphatidylinositol anchor attachment 1 pseudogene 1;gbkey=Gene;gene=GPAA1P1;pseudo=true
###
LDNV01000366.1	Curated Genomic	gene	56132	59264	.	+	.	ID=gene48;Dbxref=GeneID:442041;Name=LOC442041;description=zinc finger protein 532 pseudogene;gbkey=Gene;gene=LOC442041;pseudo=true
LDNV01000366.1	Curated Genomic	gene	56132	59264	.	+	.	ID=gene49;Dbxref=GeneID:645135;Name=LOC645135;description=zinc finger protein 532 pseudogene;gbkey=Gene;gene=LOC645135;pseudo=true
###
LDNV01000370.1	Curated Genomic	gene	5144	6998	.	+	.	ID=gene50;Dbxref=GeneID:729248,HGNC:HGNC:49228;Name=ZBTB45P2;description=zinc finger and BTB domain containing 45 pseudogene 2;gbkey=Gene;gene=ZBTB45P2;pseudo=true
LDNV01000370.1	Curated Genomic	gene	5197	7214	.	+	.	ID=gene51;Dbxref=GeneID:645129,HGNC:HGNC:49227;Name=ZBTB45P1;description=zinc finger and BTB domain containing 45 pseudogene 1;gbkey=Gene;gene=ZBTB45P1;pseudo=true
###
LDNV01000376.1	Curated Genomic	gene	1859731	1860652	.	+	.	ID=gene52;Dbxref=GeneID:4699,HGNC:HGNC:7689;Name=NDUFA5P1;description=NADH dehydrogenase (ubiquinone) 1 alpha subcomplex%2C 5 pseudogene 1;gbkey=Gene;gene=NDUFA5P1;pseudo=true
LDNV01000376.1	Curated Genomic	gene	1859731	1860072	.	+	.	ID=gene53;Dbxref=GeneID:103091863;Name=LOC103091863;description=NADH dehydrogenase (ubiquinone) 1 alpha subcomplex%2C 5 pseudogene;gbkey=Gene;gene=LOC103091863;pseudo=true
###
LDNV01000438.1	Curated Genomic	gene	497342	497564	.	-	.	ID=gene54;Dbxref=GeneID:106481012,HGNC:HGNC:46343;Name=RN7SL327P;description=RNA%2C 7SL%2C cytoplasmic 327%2C pseudogene;gbkey=Gene;gene=RN7SL327P;pseudo=true
LDNV01000438.1	Curated Genomic	gene	497342	497564	.	-	.	ID=gene55;Dbxref=GeneID:106481056,HGNC:HGNC:46505;Name=RN7SL489P;description=RNA%2C 7SL%2C cytoplasmic 489%2C pseudogene;gbkey=Gene;gene=RN7SL489P;pseudo=true
###
LDNV01000438.1	Curated Genomic	gene	497342	497564	.	-	.	ID=gene56;Dbxref=GeneID:106481012,HGNC:HGNC:46343;Name=RN7SL327P;description=RNA%2C 7SL%2C cytoplasmic 327%2C pseudogene;gbkey=Gene;gene=RN7SL327P;pseudo=true
LDNV01000438.1	Curated Genomic	gene	497342	497564	.	-	.	ID=gene57;Dbxref=GeneID:106481153,HGNC:HGNC:46869;Name=RN7SL853P;description=RNA%2C 7SL%2C cytoplasmic 853%2C pseudogene;gbkey=Gene;gene=RN7SL853P;pseudo=true
###
LDNV01000487.1	Curated Genomic	gene	11162	15212	.	-	.	ID=gene58;Dbxref=GeneID:100132295,HGNC:HGNC:42018;Name=PPP1R26P4;description=protein phosphatase 1 regulatory subunit 26 pseudogene 4;gbkey=Gene;gene=PPP1R26P4;gene_synonym=KIAA0649P4;pseudo=true
LDNV01000487.1	Curated Genomic	gene	12848	15212	.	-	.	ID=gene59;Dbxref=GeneID:100132173,HGNC:HGNC:42017;Name=PPP1R26P3;description=protein phosphatase 1 regulatory subunit 26 pseudogene 3;gbkey=Gene;gene=PPP1R26P3;gene_synonym=KIAA0649P3;pseudo=true
###
LDNV01000487.1	Curated Genomic	gene	12848	15212	.	-	.	ID=gene60;Dbxref=GeneID:100132173,HGNC:HGNC:42017;Name=PPP1R26P3;description=protein phosphatase 1 regulatory subunit 26 pseudogene 3;gbkey=Gene;gene=PPP1R26P3;gene_synonym=KIAA0649P3;pseudo=true
LDNV01000487.1	Curated Genomic	gene	12848	15212	.	-	.	ID=gene61;Dbxref=GeneID:100133040,HGNC:HGNC:42019;Name=PPP1R26P5;description=protein phosphatase 1 regulatory subunit 26 pseudogene 5;gbkey=Gene;gene=PPP1R26P5;gene_synonym=KIAA0649P5;pseudo=true
###
LDNV01000542.1	Curated Genomic	gene	10957	11240	.	+	.	ID=gene62;Dbxref=GeneID:106481070,HGNC:HGNC:46560;Name=RN7SL544P;description=RNA%2C 7SL%2C cytoplasmic 544%2C pseudogene;gbkey=Gene;gene=RN7SL544P;pseudo=true
LDNV01000542.1	Curated Genomic	gene	10957	11240	.	+	.	ID=gene63;Dbxref=GeneID:106481130,HGNC:HGNC:46779;Name=RN7SL763P;description=RNA%2C 7SL%2C cytoplasmic 763%2C pseudogene;gbkey=Gene;gene=RN7SL763P;pseudo=true
###
LDNV01000558.1	Curated Genomic	gene	65362	66615	.	+	.	ID=gene64;Dbxref=GeneID:100216518,HGNC:HGNC:35189;Name=DNM1P39;description=dynamin 1 pseudogene 39;gbkey=Gene;gene=DNM1P39;gene_synonym=DNM1DN11-3,DNM1DN11@;pseudo=true
LDNV01000558.1	Curated Genomic	gene	65653	66615	.	+	.	ID=gene65;Dbxref=GeneID:100216515,HGNC:HGNC:35186;Name=DNM1P36;description=dynamin 1 pseudogene 36;gbkey=Gene;gene=DNM1P36;gene_synonym=DNM1DN8-3,DNM1DN8@;pseudo=true
###
LDNV01000558.1	Curated Genomic	gene	28883	29129	.	+	.	ID=gene66;Dbxref=GeneID:106479344,HGNC:HGNC:46347;Name=RN7SL331P;description=RNA%2C 7SL%2C cytoplasmic 331%2C pseudogene;gbkey=Gene;gene=RN7SL331P;pseudo=true
LDNV01000558.1	Curated Genomic	gene	28883	29129	.	+	.	ID=gene67;Dbxref=GeneID:106479379,HGNC:HGNC:46444;Name=RN7SL428P;description=RNA%2C 7SL%2C cytoplasmic 428%2C pseudogene;gbkey=Gene;gene=RN7SL428P;pseudo=true
###
LDNV01000652.1	Curated Genomic	gene	24855	25449	.	-	.	ID=gene68;Dbxref=GeneID:441584,HGNC:HGNC:43623;Name=SSU72P4;description=SSU72 pseudogene 4;gbkey=Gene;gene=SSU72P4;pseudo=true
LDNV01000652.1	Curated Genomic	gene	24855	25449	.	-	.	ID=gene69;Dbxref=GeneID:643263,HGNC:HGNC:43625;Name=SSU72P6;description=SSU72 pseudogene 6;gbkey=Gene;gene=SSU72P6;pseudo=true
###
LDNV01000689.1	Curated Genomic	gene	45851	48790	.	+	.	ID=gene70;Dbxref=GeneID:647144,HGNC:HGNC:38509;Name=ABHD17AP8;description=abhydrolase domain containing 17A pseudogene 8;gbkey=Gene;gene=ABHD17AP8;gene_synonym=FAM108A9P;pseudo=true
LDNV01000689.1	Curated Genomic	gene	45861	49016	.	+	.	ID=gene71;Dbxref=GeneID:100132251,HGNC:HGNC:38510;Name=ABHD17AP9;description=abhydrolase domain containing 17A pseudogene 9;gbkey=Gene;gene=ABHD17AP9;gene_synonym=FAM108A10P;pseudo=true
###
LDNV01000689.1	Curated Genomic	gene	45851	48790	.	+	.	ID=gene72;Dbxref=GeneID:100133212,HGNC:HGNC:38508;Name=ABHD17AP7;description=abhydrolase domain containing 17A pseudogene 7;gbkey=Gene;gene=ABHD17AP7;gene_synonym=FAM108A8P;pseudo=true
LDNV01000689.1	Curated Genomic	gene	45861	49016	.	+	.	ID=gene73;Dbxref=GeneID:100132251,HGNC:HGNC:38510;Name=ABHD17AP9;description=abhydrolase domain containing 17A pseudogene 9;gbkey=Gene;gene=ABHD17AP9;gene_synonym=FAM108A10P;pseudo=true
###
LDNV01000689.1	Curated Genomic	gene	168	34152	.	-	.	ID=gene74;Dbxref=GeneID:388254,HGNC:HGNC:4873;Name=HERC2P5;description=hect domain and RLD 2 pseudogene 5;gbkey=Gene;gene=HERC2P5;gene_synonym=D16F37S6;pseudo=true
LDNV01000689.1	Curated Genomic	gene	168	33077	.	-	.	ID=gene75;Dbxref=GeneID:440366,HGNC:HGNC:38747;Name=HERC2P8;description=hect domain and RLD 2 pseudogene 8;gbkey=Gene;gene=HERC2P8;pseudo=true
###
LDNV01000689.1	Curated Genomic	gene	168	34152	.	-	.	ID=gene76;Dbxref=GeneID:388254,HGNC:HGNC:4873;Name=HERC2P5;description=hect domain and RLD 2 pseudogene 5;gbkey=Gene;gene=HERC2P5;gene_synonym=D16F37S6;pseudo=true
LDNV01000689.1	BestRefSeq	gene	16028	34082	.	-	.	ID=gene77;Dbxref=GeneID:100289574,HGNC:HGNC:4872;Name=HERC2P4;description=hect domain and RLD 2 pseudogene 4;gbkey=Gene;gene=HERC2P4;gene_synonym=D16F37S5;partial=true;pseudo=true;start_range=.,16028
LDNV01000689.1	BestRefSeq	transcript	16028	34082	.	-	.	ID=rna3;Parent=gene77;Dbxref=GeneID:100289574,Genbank:NR_109773.1,HGNC:HGNC:4872;Name=gi|564730717;Note=The RefSeq transcript has 9 substitutions and aligns at 99%25 coverage compared to this genomic sequence;exception=annotated by transcript or proteomic data;gbkey=misc_RNA;gene=HERC2P4;partial=true;product=hect domain and RLD 2 pseudogene 4;start_range=.,16028;transcript_id=gi|564730717
LDNV01000689.1	BestRefSeq	exon	33978	34082	.	-	.	ID=id11;Parent=rna3;Dbxref=GeneID:100289574,Genbank:NR_109773.1,HGNC:HGNC:4872;Note=The RefSeq transcript has 9 substitutions and aligns at 99%25 coverage compared to this genomic sequence;exception=annotated by transcript or proteomic data;gbkey=misc_RNA;gene=HERC2P4;partial=true;product=hect domain and RLD 2 pseudogene 4;transcript_id=gi|564730717
LDNV01000689.1	BestRefSeq	exon	32972	33074	.	-	.	ID=id12;Parent=rna3;Dbxref=GeneID:100289574,Genbank:NR_109773.1,HGNC:HGNC:4872;Note=The RefSeq transcript has 9 substitutions and aligns at 99%25 coverage compared to this genomic sequence;exception=annotated by transcript or proteomic data;gbkey=misc_RNA;gene=HERC2P4;partial=true;product=hect domain and RLD 2 pseudogene 4;transcript_id=gi|564730717
LDNV01000689.1	BestRefSeq	exon	28058	28379	.	-	.	ID=id13;Parent=rna3;Dbxref=GeneID:100289574,Genbank:NR_109773.1,HGNC:HGNC:4872;Note=The RefSeq transcript has 9 substitutions and aligns at 99%25 coverage compared to this genomic sequence;exception=annotated by transcript or proteomic data;gbkey=misc_RNA;gene=HERC2P4;partial=true;product=hect domain and RLD 2 pseudogene 4;transcript_id=gi|564730717
LDNV01000689.1	BestRefSeq	exon	27779	27908	.	-	.	ID=id14;Parent=rna3;Dbxref=GeneID:100289574,Genbank:NR_109773.1,HGNC:HGNC:4872;Note=The RefSeq transcript has 9 substitutions and aligns at 99%25 coverage compared to this genomic sequence;exception=annotated by transcript or proteomic data;gbkey=misc_RNA;gene=HERC2P4;partial=true;product=hect domain and RLD 2 pseudogene 4;transcript_id=gi|564730717
LDNV01000689.1	BestRefSeq	exon	27223	27332	.	-	.	ID=id15;Parent=rna3;Dbxref=GeneID:100289574,Genbank:NR_109773.1,HGNC:HGNC:4872;Note=The RefSeq transcript has 9 substitutions and aligns at 99%25 coverage compared to this genomic sequence;exception=annotated by transcript or proteomic data;gbkey=misc_RNA;gene=HERC2P4;partial=true;product=hect domain and RLD 2 pseudogene 4;transcript_id=gi|564730717
LDNV01000689.1	BestRefSeq	exon	26554	26725	.	-	.	ID=id16;Parent=rna3;Dbxref=GeneID:100289574,Genbank:NR_109773.1,HGNC:HGNC:4872;Note=The RefSeq transcript has 9 substitutions and aligns at 99%25 coverage compared to this genomic sequence;exception=annotated by transcript or proteomic data;gbkey=misc_RNA;gene=HERC2P4;partial=true;product=hect domain and RLD 2 pseudogene 4;transcript_id=gi|564730717
LDNV01000689.1	BestRefSeq	exon	25351	25525	.	-	.	ID=id17;Parent=rna3;Dbxref=GeneID:100289574,Genbank:NR_109773.1,HGNC:HGNC:4872;Note=The RefSeq transcript has 9 substitutions and aligns at 99%25 coverage compared to this genomic sequence;exception=annotated by transcript or proteomic data;gbkey=misc_RNA;gene=HERC2P4;partial=true;product=hect domain and RLD 2 pseudogene 4;transcript_id=gi|564730717
LDNV01000689.1	BestRefSeq	exon	21981	22154	.	-	.	ID=id18;Parent=rna3;Dbxref=GeneID:100289574,Genbank:NR_109773.1,HGNC:HGNC:4872;Note=The RefSeq transcript has 9 substitutions and aligns at 99%25 coverage compared to this genomic sequence;exception=annotated by transcript or proteomic data;gbkey=misc_RNA;gene=HERC2P4;partial=true;product=hect domain and RLD 2 pseudogene 4;transcript_id=gi|564730717
LDNV01000689.1	BestRefSeq	exon	21493	21596	.	-	.	ID=id19;Parent=rna3;Dbxref=GeneID:100289574,Genbank:NR_109773.1,HGNC:HGNC:4872;Note=The RefSeq transcript has 9 substitutions and aligns at 99%25 coverage compared to this genomic sequence;exception=annotated by transcript or proteomic data;gbkey=misc_RNA;gene=HERC2P4;partial=true;product=hect domain and RLD 2 pseudogene 4;transcript_id=gi|564730717
LDNV01000689.1	BestRefSeq	exon	20349	20499	.	-	.	ID=id20;Parent=rna3;Dbxref=GeneID:100289574,Genbank:NR_109773.1,HGNC:HGNC:4872;Note=The RefSeq transcript has 9 substitutions and aligns at 99%25 coverage compared to this genomic sequence;exception=annotated by transcript or proteomic data;gbkey=misc_RNA;gene=HERC2P4;partial=true;product=hect domain and RLD 2 pseudogene 4;transcript_id=gi|564730717
LDNV01000689.1	BestRefSeq	exon	17432	17642	.	-	.	ID=id21;Parent=rna3;Dbxref=GeneID:100289574,Genbank:NR_109773.1,HGNC:HGNC:4872;Note=The RefSeq transcript has 9 substitutions and aligns at 99%25 coverage compared to this genomic sequence;exception=annotated by transcript or proteomic data;gbkey=misc_RNA;gene=HERC2P4;partial=true;product=hect domain and RLD 2 pseudogene 4;transcript_id=gi|564730717
LDNV01000689.1	BestRefSeq	exon	17026	17158	.	-	.	ID=id22;Parent=rna3;Dbxref=GeneID:100289574,Genbank:NR_109773.1,HGNC:HGNC:4872;Note=The RefSeq transcript has 9 substitutions and aligns at 99%25 coverage compared to this genomic sequence;exception=annotated by transcript or proteomic data;gbkey=misc_RNA;gene=HERC2P4;partial=true;product=hect domain and RLD 2 pseudogene 4;transcript_id=gi|564730717
LDNV01000689.1	BestRefSeq	exon	16791	16918	.	-	.	ID=id23;Parent=rna3;Dbxref=GeneID:100289574,Genbank:NR_109773.1,HGNC:HGNC:4872;Note=The RefSeq transcript has 9 substitutions and aligns at 99%25 coverage compared to this genomic sequence;exception=annotated by transcript or proteomic data;gbkey=misc_RNA;gene=HERC2P4;partial=true;product=hect domain and RLD 2 pseudogene 4;transcript_id=gi|564730717
LDNV01000689.1	BestRefSeq	exon	16028	16698	.	-	.	ID=id24;Parent=rna3;Dbxref=GeneID:100289574,Genbank:NR_109773.1,HGNC:HGNC:4872;Note=The RefSeq transcript has 9 substitutions and aligns at 99%25 coverage compared to this genomic sequence;exception=annotated by transcript or proteomic data;gbkey=misc_RNA;gene=HERC2P4;partial=true;product=hect domain and RLD 2 pseudogene 4;start_range=.,16028;transcript_id=gi|564730717
###
LDNV01000904.1	Curated Genomic	gene	88520	88757	.	-	.	ID=gene78;Dbxref=GeneID:106479123,HGNC:HGNC:45787;Name=RN7SKP63;description=RNA%2C 7SK small nuclear pseudogene 63;gbkey=Gene;gene=RN7SKP63;pseudo=true
LDNV01000904.1	Curated Genomic	gene	88520	88757	.	-	.	ID=gene79;Dbxref=GeneID:106479153,HGNC:HGNC:45855;Name=RN7SKP131;description=RNA%2C 7SK small nuclear pseudogene 131;gbkey=Gene;gene=RN7SKP131;pseudo=true
###
LDNV01000943.1	BestRefSeq	gene	20621	36979	.	+	.	ID=gene80;Dbxref=GeneID:642826,HGNC:HGNC:23654;Name=BMS1P6;description=BMS1 ribosome biogenesis factor pseudogene 6;gbkey=Gene;gene=BMS1P6;gene_synonym=bA302K17.2,BMS1LP2,BMS1LP6,BMS1P2;partial=true;pseudo=true;start_range=.,20621
LDNV01000943.1	BestRefSeq	transcript	20621	36979	.	+	.	ID=rna4;Parent=gene80;Dbxref=GeneID:642826,Genbank:NR_024495.2,HGNC:HGNC:23654;Name=gi|392976403;Note=The RefSeq transcript has 11 substitutions%2C 12 non-frameshifting indels and aligns at 98%25 coverage compared to this genomic sequence;exception=annotated by transcript or proteomic data;gbkey=misc_RNA;gene=BMS1P6;partial=true;product=BMS1 ribosome biogenesis factor pseudogene 6;start_range=.,20621;transcript_id=gi|392976403
LDNV01000943.1	BestRefSeq	exon	20621	20810	.	+	.	ID=id25;Parent=rna4;Dbxref=GeneID:642826,Genbank:NR_024495.2,HGNC:HGNC:23654;Note=The RefSeq transcript has 11 substitutions%2C 12 non-frameshifting indels and aligns at 98%25 coverage compared to this genomic sequence;exception=annotated by transcript or proteomic data;gbkey=misc_RNA;gene=BMS1P6;partial=true;product=BMS1 ribosome biogenesis factor pseudogene 6;start_range=.,20621;transcript_id=gi|392976403
LDNV01000943.1	BestRefSeq	exon	21707	21896	.	+	.	ID=id26;Parent=rna4;Dbxref=GeneID:642826,Genbank:NR_024495.2,HGNC:HGNC:23654;Note=The RefSeq transcript has 11 substitutions%2C 12 non-frameshifting indels and aligns at 98%25 coverage compared to this genomic sequence;exception=annotated by transcript or proteomic data;gbkey=misc_RNA;gene=BMS1P6;partial=true;product=BMS1 ribosome biogenesis factor pseudogene 6;transcript_id=gi|392976403
LDNV01000943.1	BestRefSeq	exon	23172	23251	.	+	.	ID=id27;Parent=rna4;Dbxref=GeneID:642826,Genbank:NR_024495.2,HGNC:HGNC:23654;Note=The RefSeq transcript has 11 substitutions%2C 12 non-frameshifting indels and aligns at 98%25 coverage compared to this genomic sequence;exception=annotated by transcript or proteomic data;gbkey=misc_RNA;gene=BMS1P6;partial=true;product=BMS1 ribosome biogenesis factor pseudogene 6;transcript_id=gi|392976403
LDNV01000943.1	BestRefSeq	exon	26923	27111	.	+	.	ID=id28;Parent=rna4;Dbxref=GeneID:642826,Genbank:NR_024495.2,HGNC:HGNC:23654;Note=The RefSeq transcript has 11 substitutions%2C 12 non-frameshifting indels and aligns at 98%25 coverage compared to this genomic sequence;exception=annotated by transcript or proteomic data;gbkey=misc_RNA;gene=BMS1P6;partial=true;product=BMS1 ribosome biogenesis factor pseudogene 6;transcript_id=gi|392976403
LDNV01000943.1	BestRefSeq	exon	28022	28162	.	+	.	ID=id29;Parent=rna4;Dbxref=GeneID:642826,Genbank:NR_024495.2,HGNC:HGNC:23654;Note=The RefSeq transcript has 11 substitutions%2C 12 non-frameshifting indels and aligns at 98%25 coverage compared to this genomic sequence;exception=annotated by transcript or proteomic data;gbkey=misc_RNA;gene=BMS1P6;partial=true;product=BMS1 ribosome biogenesis factor pseudogene 6;transcript_id=gi|392976403
LDNV01000943.1	BestRefSeq	exon	28888	29009	.	+	.	ID=id30;Parent=rna4;Dbxref=GeneID:642826,Genbank:NR_024495.2,HGNC:HGNC:23654;Note=The RefSeq transcript has 11 substitutions%2C 12 non-frameshifting indels and aligns at 98%25 coverage compared to this genomic sequence;exception=annotated by transcript or proteomic data;gbkey=misc_RNA;gene=BMS1P6;partial=true;product=BMS1 ribosome biogenesis factor pseudogene 6;transcript_id=gi|392976403
LDNV01000943.1	BestRefSeq	exon	30245	30384	.	+	.	ID=id31;Parent=rna4;Dbxref=GeneID:642826,Genbank:NR_024495.2,HGNC:HGNC:23654;Note=The RefSeq transcript has 11 substitutions%2C 12 non-frameshifting indels and aligns at 98%25 coverage compared to this genomic sequence;exception=annotated by transcript or proteomic data;gbkey=misc_RNA;gene=BMS1P6;partial=true;product=BMS1 ribosome biogenesis factor pseudogene 6;transcript_id=gi|392976403
LDNV01000943.1	BestRefSeq	exon	33392	36979	.	+	.	ID=id32;Parent=rna4;Dbxref=GeneID:642826,Genbank:NR_024495.2,HGNC:HGNC:23654;Note=The RefSeq transcript has 11 substitutions%2C 12 non-frameshifting indels and aligns at 98%25 coverage compared to this genomic sequence;exception=annotated by transcript or proteomic data;gbkey=misc_RNA;gene=BMS1P6;partial=true;product=BMS1 ribosome biogenesis factor pseudogene 6;transcript_id=gi|392976403
LDNV01000943.1	Curated Genomic	gene	20621	30385	.	+	.	ID=gene81;Dbxref=GeneID:100133265,HGNC:HGNC:23655;Name=BMS1P7;description=BMS1 ribosome biogenesis factor pseudogene 7;gbkey=Gene;gene=BMS1P7;gene_synonym=bA164N7.1,BMS1LP7;pseudo=true
###
LDNV01000946.1	Curated Genomic	gene	18994	19109	.	-	.	ID=gene82;Dbxref=GeneID:106479005,HGNC:HGNC:43215;Name=RNA5SP315;description=RNA%2C 5S ribosomal pseudogene 315;gbkey=Gene;gene=RNA5SP315;gene_synonym=RN5S315;pseudo=true
LDNV01000946.1	Curated Genomic	gene	18994	19109	.	-	.	ID=gene83;Dbxref=GeneID:106480439,HGNC:HGNC:43212;Name=RNA5SP312;description=RNA%2C 5S ribosomal pseudogene 312;gbkey=Gene;gene=RNA5SP312;gene_synonym=RN5S312,RN5S313,RNA5SP313;pseudo=true
###
LDNV01001020.1	Curated Genomic	gene	1487240	1488301	.	-	.	ID=gene84;Dbxref=GeneID:728493,HGNC:HGNC:32345;Name=DPPA3P1;description=developmental pluripotency associated 3 pseudogene 1;gbkey=Gene;gene=DPPA3P1;pseudo=true
LDNV01001020.1	Curated Genomic	gene	1487240	1488301	.	-	.	ID=gene85;Dbxref=GeneID:101060236;Name=LOC101060236;description=developmental pluripotency associated 3 pseudogene;gbkey=Gene;gene=LOC101060236;pseudo=true
###
LDNV01001117.1	Curated Genomic	gene	33849	33954	.	-	.	ID=gene86;Dbxref=GeneID:106479907,HGNC:HGNC:47734;Name=RNU6-771P;description=RNA%2C U6 small nuclear 771%2C pseudogene;gbkey=Gene;gene=RNU6-771P;pseudo=true
LDNV01001117.1	Curated Genomic	gene	33849	33954	.	-	.	ID=gene87;Dbxref=GeneID:106480037,HGNC:HGNC:48035;Name=RNU6-1072P;description=RNA%2C U6 small nuclear 1072%2C pseudogene;gbkey=Gene;gene=RNU6-1072P;pseudo=true
###
LDNV01001117.1	Curated Genomic	gene	27622	30342	.	-	.	ID=gene88;Dbxref=GeneID:650236,HGNC:HGNC:51894;Name=PRAMEF32P;description=PRAME family member 32%2C pseudogene;gbkey=Gene;gene=PRAMEF32P;pseudo=true
LDNV01001117.1	Curated Genomic	gene	27622	30342	.	-	.	ID=gene89;Dbxref=GeneID:729356,HGNC:HGNC:51891;Name=PRAMEF29P;description=PRAME family member 29%2C pseudogene;gbkey=Gene;gene=PRAMEF29P;pseudo=true
###
LDNV01001167.1	Curated Genomic	gene	59055	123775	.	-	.	ID=gene90;Dbxref=GeneID:727941,HGNC:HGNC:48933;Name=SLC25A24P1;description=SLC25A24 pseudogene 1;gbkey=Gene;gene=SLC25A24P1;pseudo=true
LDNV01001167.1	Curated Genomic	gene	86254	123775	.	-	.	ID=gene91;Dbxref=GeneID:100422608,HGNC:HGNC:48934;Name=SLC25A24P2;description=SLC25A24 pseudogene 2;gbkey=Gene;gene=SLC25A24P2;pseudo=true
###
LDNV01001192.1	Curated Genomic	gene	3920	4247	.	-	.	ID=gene92;Dbxref=GeneID:106481969,HGNC:HGNC:51471;Name=WBP1LP11;description=WW domain binding protein 1-like pseudogene 11;gbkey=Gene;gene=WBP1LP11;pseudo=true
LDNV01001192.1	Curated Genomic	gene	3959	4322	.	-	.	ID=gene93;Dbxref=GeneID:106480326,HGNC:HGNC:51470;Name=WBP1LP10;description=WW domain binding protein 1-like pseudogene 10;gbkey=Gene;gene=WBP1LP10;pseudo=true
###
LDNV01001194.1	Curated Genomic	gene	45623	49392	.	-	.	ID=gene94;Dbxref=GeneID:100288667,HGNC:HGNC:37756;Name=CICP7;description=capicua transcriptional repressor pseudogene 7;gbkey=Gene;gene=CICP7;pseudo=true
LDNV01001194.1	Curated Genomic	gene	45623	49392	.	-	.	ID=gene95;Dbxref=GeneID:100420257,HGNC:HGNC:48835;Name=CICP27;description=capicua transcriptional repressor pseudogene 27;gbkey=Gene;gene=CICP27;pseudo=true
###
LDNV01001194.1	Curated Genomic	gene	45623	49392	.	-	.	ID=gene96;Dbxref=GeneID:100288667,HGNC:HGNC:37756;Name=CICP7;description=capicua transcriptional repressor pseudogene 7;gbkey=Gene;gene=CICP7;pseudo=true
LDNV01001194.1	Curated Genomic	gene	45623	49392	.	-	.	ID=gene97;Dbxref=GeneID:100505953,HGNC:HGNC:48833;Name=CICP23;description=capicua transcriptional repressor pseudogene 23;gbkey=Gene;gene=CICP23;pseudo=true
###
LDNV01001194.1	Curated Genomic	gene	45623	49392	.	-	.	ID=gene98;Dbxref=GeneID:100288667,HGNC:HGNC:37756;Name=CICP7;description=capicua transcriptional repressor pseudogene 7;gbkey=Gene;gene=CICP7;pseudo=true
LDNV01001194.1	Curated Genomic	gene	45623	49392	.	-	.	ID=gene99;Dbxref=GeneID:100506706,HGNC:HGNC:48829;Name=CICP19;description=capicua transcriptional repressor pseudogene 19;gbkey=Gene;gene=CICP19;pseudo=true
###
LDNV01001194.1	Curated Genomic	gene	45623	49392	.	-	.	ID=gene100;Dbxref=GeneID:100288667,HGNC:HGNC:37756;Name=CICP7;description=capicua transcriptional repressor pseudogene 7;gbkey=Gene;gene=CICP7;pseudo=true
LDNV01001194.1	Curated Genomic	gene	45623	49392	.	-	.	ID=gene101;Dbxref=GeneID:100507251,HGNC:HGNC:37755;Name=CICP6;description=capicua transcriptional repressor pseudogene 6;gbkey=Gene;gene=CICP6;pseudo=true
###
LDNV01001194.1	Curated Genomic	gene	45623	49392	.	-	.	ID=gene102;Dbxref=GeneID:100288667,HGNC:HGNC:37756;Name=CICP7;description=capicua transcriptional repressor pseudogene 7;gbkey=Gene;gene=CICP7;pseudo=true
LDNV01001194.1	Curated Genomic	gene	45623	49392	.	-	.	ID=gene103;Dbxref=GeneID:100507648,HGNC:HGNC:38549;Name=CICP15;description=capicua transcriptional repressor pseudogene 15;gbkey=Gene;gene=CICP15;pseudo=true
###
LDNV01001194.1	Curated Genomic	gene	96208	96534	.	-	.	ID=gene104;Dbxref=GeneID:106480325,HGNC:HGNC:51468;Name=WBP1LP8;description=WW domain binding protein 1-like pseudogene 8;gbkey=Gene;gene=WBP1LP8;pseudo=true
LDNV01001194.1	Curated Genomic	gene	96345	96552	.	-	.	ID=gene105;Dbxref=GeneID:106479031,HGNC:HGNC:43958;Name=WBP1LP3;description=WW domain binding protein 1-like pseudogene 3;gbkey=Gene;gene=WBP1LP3;pseudo=true
###
LDNV01001194.1	Curated Genomic	gene	84800	85737	.	+	.	ID=gene106;Dbxref=GeneID:26685,HGNC:HGNC:8298;Name=OR4F1P;description=olfactory receptor%2C family 4%2C subfamily F%2C member 1 pseudogene;gbkey=Gene;gene=OR4F1P;gene_synonym=HSDJ0609N19,OR4F1;pseudo=true
LDNV01001194.1	Curated Genomic	gene	84800	85737	.	+	.	ID=gene107;Dbxref=GeneID:390028,HGNC:HGNC:8299;Name=OR4F2P;description=olfactory receptor%2C family 4%2C subfamily F%2C member 2 pseudogene;gbkey=Gene;gene=OR4F2P;gene_synonym=HS191N21,hs6M1-11,OR4F2,S191N21;pseudo=true
###
LDNV01001194.1	Curated Genomic	gene	84800	85737	.	+	.	ID=gene108;Dbxref=GeneID:26685,HGNC:HGNC:8298;Name=OR4F1P;description=olfactory receptor%2C family 4%2C subfamily F%2C member 1 pseudogene;gbkey=Gene;gene=OR4F1P;gene_synonym=HSDJ0609N19,OR4F1;pseudo=true
LDNV01001194.1	Curated Genomic	gene	84800	85734	.	+	.	ID=gene109;Dbxref=GeneID:390872,HGNC:HGNC:15395;Name=OR4F8P;description=olfactory receptor%2C family 4%2C subfamily F%2C member 8 pseudogene;gbkey=Gene;gene=OR4F8P;gene_synonym=OR4F20P,OR4F9P;pseudo=true
###
LDNV01001194.1	Curated Genomic	gene	84800	85737	.	+	.	ID=gene110;Dbxref=GeneID:26685,HGNC:HGNC:8298;Name=OR4F1P;description=olfactory receptor%2C family 4%2C subfamily F%2C member 1 pseudogene;gbkey=Gene;gene=OR4F1P;gene_synonym=HSDJ0609N19,OR4F1;pseudo=true
LDNV01001194.1	Curated Genomic	gene	84800	85737	.	+	.	ID=gene111;Dbxref=GeneID:81390,HGNC:HGNC:15089;Name=OR4F7P;description=olfactory receptor%2C family 4%2C subfamily F%2C member 7 pseudogene;gbkey=Gene;gene=OR4F7P;gene_synonym=OR4F10;pseudo=true
###
LDNV01001280.1	Curated Genomic	gene	4695	8509	.	+	.	ID=gene112;Dbxref=GeneID:791095;Name=LOC791095;description=ornithine aminotransferase pseudogene;gbkey=Gene;gene=LOC791095;pseudo=true
LDNV01001280.1	Curated Genomic	gene	4695	8509	.	+	.	ID=gene113;Dbxref=GeneID:101060049;Name=LOC101060049;description=ornithine aminotransferase%2C mitochondrial-like;gbkey=Gene;gene=LOC101060049;pseudo=true
###
LDNV01001296.1	Curated Genomic	gene	18596	19274	.	+	.	ID=gene114;Dbxref=GeneID:106481970,HGNC:HGNC:51606;Name=DUX4L29;description=double homeobox 4 like 29;gbkey=Gene;gene=DUX4L29;pseudo=true
LDNV01001296.1	Curated Genomic	gene	18598	19275	.	+	.	ID=gene115;Dbxref=GeneID:106481728,HGNC:HGNC:51605;Name=DUX4L28;description=double homeobox 4 like 28;gbkey=Gene;gene=DUX4L28;pseudo=true
###
LDNV01001296.1	Curated Genomic	gene	21301	22585	.	+	.	ID=gene116;Dbxref=GeneID:22947,HGNC:HGNC:3082;Name=DUX4L1;description=double homeobox 4 like 1;gbkey=Gene;gene=DUX4L1;gene_synonym=DUX10,DUX4;pseudo=true
LDNV01001296.1	Curated Genomic	gene	21301	22585	.	+	.	ID=gene117;Dbxref=GeneID:26583,HGNC:HGNC:38670,MIM:611442;Name=DUX4L8;description=double homeobox 4 like 8;gbkey=Gene;gene=DUX4L8;gene_synonym=DUX2;pseudo=true
###
LDNV01001296.1	Curated Genomic	gene	21301	22585	.	+	.	ID=gene118;Dbxref=GeneID:22947,HGNC:HGNC:3082;Name=DUX4L1;description=double homeobox 4 like 1;gbkey=Gene;gene=DUX4L1;gene_synonym=DUX10,DUX4;pseudo=true
LDNV01001296.1	Curated Genomic	gene	21301	22585	.	+	.	ID=gene119;Dbxref=GeneID:441056,HGNC:HGNC:38686;Name=DUX4L4;description=double homeobox 4 like 4;gbkey=Gene;gene=DUX4L4;pseudo=true
###
LDNV01001296.1	Curated Genomic	gene	21301	22585	.	+	.	ID=gene120;Dbxref=GeneID:22947,HGNC:HGNC:3082;Name=DUX4L1;description=double homeobox 4 like 1;gbkey=Gene;gene=DUX4L1;gene_synonym=DUX10,DUX4;pseudo=true
LDNV01001296.1	Curated Genomic	gene	21301	22585	.	+	.	ID=gene121;Dbxref=GeneID:653543,HGNC:HGNC:37266;Name=DUX4L7;description=double homeobox 4 like 7;gbkey=Gene;gene=DUX4L7;pseudo=true
###
LDNV01001296.1	Curated Genomic	gene	21301	22585	.	+	.	ID=gene122;Dbxref=GeneID:22947,HGNC:HGNC:3082;Name=DUX4L1;description=double homeobox 4 like 1;gbkey=Gene;gene=DUX4L1;gene_synonym=DUX10,DUX4;pseudo=true
LDNV01001296.1	Curated Genomic	gene	21301	22585	.	+	.	ID=gene123;Dbxref=GeneID:653544,HGNC:HGNC:37265;Name=DUX4L6;description=double homeobox 4 like 6;gbkey=Gene;gene=DUX4L6;pseudo=true
###
LDNV01001296.1	Curated Genomic	gene	21301	22585	.	+	.	ID=gene124;Dbxref=GeneID:22947,HGNC:HGNC:3082;Name=DUX4L1;description=double homeobox 4 like 1;gbkey=Gene;gene=DUX4L1;gene_synonym=DUX10,DUX4;pseudo=true
LDNV01001296.1	Curated Genomic	gene	21301	22585	.	+	.	ID=gene125;Dbxref=GeneID:653545,HGNC:HGNC:38689;Name=DUX4L5;description=double homeobox 4 like 5;gbkey=Gene;gene=DUX4L5;pseudo=true
###
LDNV01001296.1	Curated Genomic	gene	21301	22585	.	+	.	ID=gene126;Dbxref=GeneID:22947,HGNC:HGNC:3082;Name=DUX4L1;description=double homeobox 4 like 1;gbkey=Gene;gene=DUX4L1;gene_synonym=DUX10,DUX4;pseudo=true
LDNV01001296.1	Curated Genomic	gene	21301	22585	.	+	.	ID=gene127;Dbxref=GeneID:653548,HGNC:HGNC:38688;Name=DUX4L3;description=double homeobox 4 like 3;gbkey=Gene;gene=DUX4L3;pseudo=true
###
LDNV01001296.1	Curated Genomic	gene	21301	22585	.	+	.	ID=gene128;Dbxref=GeneID:22947,HGNC:HGNC:3082;Name=DUX4L1;description=double homeobox 4 like 1;gbkey=Gene;gene=DUX4L1;gene_synonym=DUX10,DUX4;pseudo=true
LDNV01001296.1	Curated Genomic	gene	21301	22585	.	+	.	ID=gene129;Dbxref=GeneID:728410,HGNC:HGNC:37267;Name=DUX4L2;description=double homeobox 4 like 2;gbkey=Gene;gene=DUX4L2;gene_synonym=DUX4;pseudo=true
###
LDNV01001299.1	Curated Genomic	gene	13193	13821	.	-	.	ID=gene130;Dbxref=GeneID:644425,HGNC:HGNC:48701;Name=RARRES2P2;description=retinoic acid receptor responder (tazarotene induced) 2 pseudogene 2;gbkey=Gene;gene=RARRES2P2;pseudo=true
LDNV01001299.1	Curated Genomic	gene	13193	13821	.	-	.	ID=gene131;Dbxref=GeneID:644881,HGNC:HGNC:48703;Name=RARRES2P4;description=retinoic acid receptor responder (tazarotene induced) 2 pseudogene 4;gbkey=Gene;gene=RARRES2P4;pseudo=true
###
LDNV01001300.1	Curated Genomic	gene	8616	9894	.	+	.	ID=gene132;Dbxref=GeneID:399839,HGNC:HGNC:38687;Name=DUX4L11;description=double homeobox 4 like 11;gbkey=Gene;gene=DUX4L11;pseudo=true
LDNV01001300.1	Curated Genomic	gene	8616	9894	.	+	.	ID=gene133;Dbxref=GeneID:100289581,HGNC:HGNC:38672;Name=DUX4L13;description=double homeobox 4 like 13;gbkey=Gene;gene=DUX4L13;pseudo=true
###
LDNV01001300.1	Curated Genomic	gene	8616	10140	.	+	.	ID=gene134;Dbxref=GeneID:102723423,HGNC:HGNC:50806;Name=DUX4L25;description=double homeobox 4 like 25;gbkey=Gene;gene=DUX4L25;pseudo=true
LDNV01001300.1	Curated Genomic	gene	8616	9894	.	+	.	ID=gene135;Dbxref=GeneID:100289581,HGNC:HGNC:38672;Name=DUX4L13;description=double homeobox 4 like 13;gbkey=Gene;gene=DUX4L13;pseudo=true
###
LDNV01001300.1	Curated Genomic	gene	8616	10140	.	+	.	ID=gene136;Dbxref=GeneID:102723449,HGNC:HGNC:50805;Name=DUX4L24;description=double homeobox 4 like 24;gbkey=Gene;gene=DUX4L24;pseudo=true
LDNV01001300.1	Curated Genomic	gene	8616	9894	.	+	.	ID=gene137;Dbxref=GeneID:100289581,HGNC:HGNC:38672;Name=DUX4L13;description=double homeobox 4 like 13;gbkey=Gene;gene=DUX4L13;pseudo=true
###
LDNV01001300.1	Curated Genomic	gene	8616	10140	.	+	.	ID=gene138;Dbxref=GeneID:102723472,HGNC:HGNC:50804;Name=DUX4L23;description=double homeobox 4 like 23;gbkey=Gene;gene=DUX4L23;pseudo=true
LDNV01001300.1	Curated Genomic	gene	8616	9894	.	+	.	ID=gene139;Dbxref=GeneID:100289581,HGNC:HGNC:38672;Name=DUX4L13;description=double homeobox 4 like 13;gbkey=Gene;gene=DUX4L13;pseudo=true
###
LDNV01001300.1	Curated Genomic	gene	8616	10140	.	+	.	ID=gene140;Dbxref=GeneID:102723495,HGNC:HGNC:50803;Name=DUX4L22;description=double homeobox 4 like 22;gbkey=Gene;gene=DUX4L22;pseudo=true
LDNV01001300.1	Curated Genomic	gene	8616	9894	.	+	.	ID=gene141;Dbxref=GeneID:100289581,HGNC:HGNC:38672;Name=DUX4L13;description=double homeobox 4 like 13;gbkey=Gene;gene=DUX4L13;pseudo=true
###
LDNV01001300.1	Curated Genomic	gene	8616	10140	.	+	.	ID=gene142;Dbxref=GeneID:102723518,HGNC:HGNC:50802;Name=DUX4L21;description=double homeobox 4 like 21;gbkey=Gene;gene=DUX4L21;pseudo=true
LDNV01001300.1	Curated Genomic	gene	8616	9894	.	+	.	ID=gene143;Dbxref=GeneID:100289581,HGNC:HGNC:38672;Name=DUX4L13;description=double homeobox 4 like 13;gbkey=Gene;gene=DUX4L13;pseudo=true
###
LDNV01001300.1	Curated Genomic	gene	8616	10140	.	+	.	ID=gene144;Dbxref=GeneID:102723538,HGNC:HGNC:50801;Name=DUX4L20;description=double homeobox 4 like 20;gbkey=Gene;gene=DUX4L20;pseudo=true
LDNV01001300.1	Curated Genomic	gene	8616	9894	.	+	.	ID=gene145;Dbxref=GeneID:100289581,HGNC:HGNC:38672;Name=DUX4L13;description=double homeobox 4 like 13;gbkey=Gene;gene=DUX4L13;pseudo=true
###
LDNV01001300.1	Curated Genomic	gene	8616	9894	.	+	.	ID=gene146;Dbxref=GeneID:399839,HGNC:HGNC:38687;Name=DUX4L11;description=double homeobox 4 like 11;gbkey=Gene;gene=DUX4L11;pseudo=true
LDNV01001300.1	Curated Genomic	gene	8616	9894	.	+	.	ID=gene147;Dbxref=GeneID:440013,HGNC:HGNC:31354;Name=DUX4L10;description=double homeobox 4 like 10;gbkey=Gene;gene=DUX4L10;gene_synonym=DUX10;pseudo=true
###
LDNV01001300.1	Curated Genomic	gene	8616	9894	.	+	.	ID=gene148;Dbxref=GeneID:399839,HGNC:HGNC:38687;Name=DUX4L11;description=double homeobox 4 like 11;gbkey=Gene;gene=DUX4L11;pseudo=true
LDNV01001300.1	Curated Genomic	gene	8616	9894	.	+	.	ID=gene149;Dbxref=GeneID:440014,HGNC:HGNC:38671;Name=DUX4L12;description=double homeobox 4 like 12;gbkey=Gene;gene=DUX4L12;pseudo=true
###
LDNV01001300.1	Curated Genomic	gene	8616	9894	.	+	.	ID=gene150;Dbxref=GeneID:399839,HGNC:HGNC:38687;Name=DUX4L11;description=double homeobox 4 like 11;gbkey=Gene;gene=DUX4L11;pseudo=true
LDNV01001300.1	Curated Genomic	gene	8616	9894	.	+	.	ID=gene151;Dbxref=GeneID:440017,HGNC:HGNC:38674;Name=DUX4L15;description=double homeobox 4 like 15;gbkey=Gene;gene=DUX4L15;pseudo=true
###
LDNV01001300.1	Curated Genomic	gene	8616	9894	.	+	.	ID=gene152;Dbxref=GeneID:399839,HGNC:HGNC:38687;Name=DUX4L11;description=double homeobox 4 like 11;gbkey=Gene;gene=DUX4L11;pseudo=true
LDNV01001300.1	Curated Genomic	gene	8616	9894	.	+	.	ID=gene153;Dbxref=GeneID:728022,HGNC:HGNC:38673;Name=DUX4L14;description=double homeobox 4 like 14;gbkey=Gene;gene=DUX4L14;pseudo=true
###
LDNV01001405.1	Curated Genomic	gene	68001	68071	.	+	.	ID=gene154;Dbxref=GeneID:100189443,HGNC:HGNC:35013;Name=TRR-CCT7-1;description=transfer RNA-Arg (CCT) 7-1;gbkey=Gene;gene=TRR-CCT7-1;gene_synonym=TRNAR30P;pseudo=true
LDNV01001405.1	Curated Genomic	gene	68001	68071	.	+	.	ID=gene155;Dbxref=GeneID:100189502,HGNC:HGNC:35077;Name=TRR-CCT8-1;description=transfer RNA-Arg (CCT) 8-1;gbkey=Gene;gene=TRR-CCT8-1;gene_synonym=TRNAR32P;pseudo=true
###
LDNV01001405.1	Curated Genomic	gene	124509	124654	.	+	.	ID=gene156;Dbxref=GeneID:106481615,HGNC:HGNC:48410;Name=RNU1-68P;description=RNA%2C U1 small nuclear 68%2C pseudogene;gbkey=Gene;gene=RNU1-68P;pseudo=true
LDNV01001405.1	Curated Genomic	gene	124509	124654	.	+	.	ID=gene157;Dbxref=GeneID:106481634,HGNC:HGNC:48485;Name=RNU1-143P;description=RNA%2C U1 small nuclear 143%2C pseudogene;gbkey=Gene;gene=RNU1-143P;pseudo=true
###
LDNV01001407.1	Curated Genomic	gene	19777	25139	.	-	.	ID=gene158;Dbxref=GeneID:100132306,HGNC:HGNC:51524;Name=FAM91A4P;description=family with sequence similarity 91 member A4%2C pseudogene;gbkey=Gene;gene=FAM91A4P;pseudo=true
LDNV01001407.1	Curated Genomic	gene	19777	25117	.	-	.	ID=gene159;Dbxref=GeneID:729182,HGNC:HGNC:32273;Name=FAM91A3P;description=family with sequence similarity 91 member A3%2C pseudogene;gbkey=Gene;gene=FAM91A3P;pseudo=true
###
LDNV01001407.1	Curated Genomic	gene	19777	25139	.	-	.	ID=gene160;Dbxref=GeneID:100132306,HGNC:HGNC:51524;Name=FAM91A4P;description=family with sequence similarity 91 member A4%2C pseudogene;gbkey=Gene;gene=FAM91A4P;pseudo=true
LDNV01001407.1	Curated Genomic	gene	19777	25117	.	-	.	ID=gene161;Dbxref=GeneID:101929801,HGNC:HGNC:51523;Name=FAM91A2P;description=family with sequence similarity 91 member A2%2C pseudogene;gbkey=Gene;gene=FAM91A2P;pseudo=true
###
LDNV01001556.1	Curated Genomic	gene	18168	18946	.	+	.	ID=gene162;Dbxref=GeneID:645126,HGNC:HGNC:42988;Name=PFN1P6;description=profilin 1 pseudogene 6;gbkey=Gene;gene=PFN1P6;gene_synonym=PFN1P7;pseudo=true
LDNV01001556.1	BestRefSeq	gene	18251	20152	.	+	.	ID=gene163;Dbxref=GeneID:767846,HGNC:HGNC:24298,MIM:608609;Name=PFN1P2;description=profilin 1 pseudogene 2;gbkey=Gene;gene=PFN1P2;gene_synonym=C1orf152,COAS3;pseudo=true
LDNV01001556.1	BestRefSeq	transcript	18251	20152	.	+	.	ID=rna5;Parent=gene163;Dbxref=GeneID:767846,Genbank:NR_003242.3,HGNC:HGNC:24298,MIM:608609;Name=gi|599046837;Note=The RefSeq transcript has 31 substitutions%2C 4 non-frameshifting indels compared to this genomic sequence;exception=annotated by transcript or proteomic data;gbkey=misc_RNA;gene=PFN1P2;product=profilin 1 pseudogene 2;transcript_id=gi|599046837
LDNV01001556.1	BestRefSeq	exon	18251	20152	.	+	.	ID=id33;Parent=rna5;Dbxref=GeneID:767846,Genbank:NR_003242.3,HGNC:HGNC:24298,MIM:608609;Note=The RefSeq transcript has 31 substitutions%2C 4 non-frameshifting indels compared to this genomic sequence;exception=annotated by transcript or proteomic data;gbkey=misc_RNA;gene=PFN1P2;product=profilin 1 pseudogene 2;transcript_id=gi|599046837
###
LDNV01001600.1	Curated Genomic	gene	8656	15953	.	-	.	ID=gene164;Dbxref=GeneID:641776,HGNC:HGNC:51510;Name=SPDYE14P;description=speedy/RINGO cell cycle regulator family member E14%2C pseudogene;gbkey=Gene;gene=SPDYE14P;pseudo=true
LDNV01001600.1	Curated Genomic	gene	8656	15953	.	-	.	ID=gene165;Dbxref=GeneID:105180390,HGNC:HGNC:51509;Name=SPDYE13P;description=speedy/RINGO cell cycle regulator family member E13%2C pseudogene;gbkey=Gene;gene=SPDYE13P;pseudo=true
###
LDNV01001600.1	Curated Genomic	gene	8656	15953	.	-	.	ID=gene166;Dbxref=GeneID:105180390,HGNC:HGNC:51509;Name=SPDYE13P;description=speedy/RINGO cell cycle regulator family member E13%2C pseudogene;gbkey=Gene;gene=SPDYE13P;pseudo=true
LDNV01001600.1	Curated Genomic	gene	8656	15953	.	-	.	ID=gene167;Dbxref=GeneID:105180391,HGNC:HGNC:51511;Name=SPDYE15P;description=speedy/RINGO cell cycle regulator family member E15%2C pseudogene;gbkey=Gene;gene=SPDYE15P;pseudo=true
###
LDNV01001600.1	Curated Genomic	gene	8656	15953	.	-	.	ID=gene168;Dbxref=GeneID:641776,HGNC:HGNC:51510;Name=SPDYE14P;description=speedy/RINGO cell cycle regulator family member E14%2C pseudogene;gbkey=Gene;gene=SPDYE14P;pseudo=true
LDNV01001600.1	Curated Genomic	gene	8656	15953	.	-	.	ID=gene169;Dbxref=GeneID:643909,HGNC:HGNC:45034;Name=SPDYE9P;description=speedy/RINGO cell cycle regulator family member E9%2C pseudogene;gbkey=Gene;gene=SPDYE9P;pseudo=true
###
LDNV01001681.1	Curated Genomic	gene	681	16182	.	-	.	ID=gene170;Dbxref=GeneID:642935,HGNC:HGNC:49410;Name=ADAMTS7P4;description=ADAMTS7 pseudogene 4;gbkey=Gene;gene=ADAMTS7P4;pseudo=true
LDNV01001681.1	BestRefSeq	gene	739	42037	.	-	.	ID=gene171;Dbxref=GeneID:390660,HGNC:HGNC:49407;Name=ADAMTS7P1;description=ADAMTS7 pseudogene 1;gbkey=Gene;gene=ADAMTS7P1;gene_synonym=ADAMTS7P2;pseudo=true
LDNV01001681.1	BestRefSeq	transcript	739	42037	.	-	.	ID=rna6;Parent=gene171;Dbxref=GeneID:390660,Genbank:NR_045529.3,HGNC:HGNC:49407;Name=gi|603845845;Note=The RefSeq transcript has 20 substitutions%2C 5 non-frameshifting indels compared to this genomic sequence;exception=annotated by transcript or proteomic data;gbkey=misc_RNA;gene=ADAMTS7P1;product=ADAMTS7 pseudogene 1;transcript_id=gi|603845845
LDNV01001681.1	BestRefSeq	exon	41986	42037	.	-	.	ID=id34;Parent=rna6;Dbxref=GeneID:390660,Genbank:NR_045529.3,HGNC:HGNC:49407;Note=The RefSeq transcript has 20 substitutions%2C 5 non-frameshifting indels compared to this genomic sequence;exception=annotated by transcript or proteomic data;gbkey=misc_RNA;gene=ADAMTS7P1;product=ADAMTS7 pseudogene 1;transcript_id=gi|603845845
LDNV01001681.1	BestRefSeq	exon	36417	36772	.	-	.	ID=id35;Parent=rna6;Dbxref=GeneID:390660,Genbank:NR_045529.3,HGNC:HGNC:49407;Note=The RefSeq transcript has 20 substitutions%2C 5 non-frameshifting indels compared to this genomic sequence;exception=annotated by transcript or proteomic data;gbkey=misc_RNA;gene=ADAMTS7P1;product=ADAMTS7 pseudogene 1;transcript_id=gi|603845845
LDNV01001681.1	BestRefSeq	exon	34156	34321	.	-	.	ID=id36;Parent=rna6;Dbxref=GeneID:390660,Genbank:NR_045529.3,HGNC:HGNC:49407;Note=The RefSeq transcript has 20 substitutions%2C 5 non-frameshifting indels compared to this genomic sequence;exception=annotated by transcript or proteomic data;gbkey=misc_RNA;gene=ADAMTS7P1;product=ADAMTS7 pseudogene 1;transcript_id=gi|603845845
LDNV01001681.1	BestRefSeq	exon	33816	33865	.	-	.	ID=id37;Parent=rna6;Dbxref=GeneID:390660,Genbank:NR_045529.3,HGNC:HGNC:49407;Note=The RefSeq transcript has 20 substitutions%2C 5 non-frameshifting indels compared to this genomic sequence;exception=annotated by transcript or proteomic data;gbkey=misc_RNA;gene=ADAMTS7P1;product=ADAMTS7 pseudogene 1;transcript_id=gi|603845845
LDNV01001681.1	BestRefSeq	exon	30917	31000	.	-	.	ID=id38;Parent=rna6;Dbxref=GeneID:390660,Genbank:NR_045529.3,HGNC:HGNC:49407;Note=The RefSeq transcript has 20 substitutions%2C 5 non-frameshifting indels compared to this genomic sequence;exception=annotated by transcript or proteomic data;gbkey=misc_RNA;gene=ADAMTS7P1;product=ADAMTS7 pseudogene 1;transcript_id=gi|603845845
LDNV01001681.1	BestRefSeq	exon	30447	30571	.	-	.	ID=id39;Parent=rna6;Dbxref=GeneID:390660,Genbank:NR_045529.3,HGNC:HGNC:49407;Note=The RefSeq transcript has 20 substitutions%2C 5 non-frameshifting indels compared to this genomic sequence;exception=annotated by transcript or proteomic data;gbkey=misc_RNA;gene=ADAMTS7P1;product=ADAMTS7 pseudogene 1;transcript_id=gi|603845845
LDNV01001681.1	BestRefSeq	exon	29413	29588	.	-	.	ID=id40;Parent=rna6;Dbxref=GeneID:390660,Genbank:NR_045529.3,HGNC:HGNC:49407;Note=The RefSeq transcript has 20 substitutions%2C 5 non-frameshifting indels compared to this genomic sequence;exception=annotated by transcript or proteomic data;gbkey=misc_RNA;gene=ADAMTS7P1;product=ADAMTS7 pseudogene 1;transcript_id=gi|603845845
LDNV01001681.1	BestRefSeq	exon	27957	28024	.	-	.	ID=id41;Parent=rna6;Dbxref=GeneID:390660,Genbank:NR_045529.3,HGNC:HGNC:49407;Note=The RefSeq transcript has 20 substitutions%2C 5 non-frameshifting indels compared to this genomic sequence;exception=annotated by transcript or proteomic data;gbkey=misc_RNA;gene=ADAMTS7P1;product=ADAMTS7 pseudogene 1;transcript_id=gi|603845845
LDNV01001681.1	BestRefSeq	exon	18806	18950	.	-	.	ID=id42;Parent=rna6;Dbxref=GeneID:390660,Genbank:NR_045529.3,HGNC:HGNC:49407;Note=The RefSeq transcript has 20 substitutions%2C 5 non-frameshifting indels compared to this genomic sequence;exception=annotated by transcript or proteomic data;gbkey=misc_RNA;gene=ADAMTS7P1;product=ADAMTS7 pseudogene 1;transcript_id=gi|603845845
LDNV01001681.1	BestRefSeq	exon	18112	18204	.	-	.	ID=id43;Parent=rna6;Dbxref=GeneID:390660,Genbank:NR_045529.3,HGNC:HGNC:49407;Note=The RefSeq transcript has 20 substitutions%2C 5 non-frameshifting indels compared to this genomic sequence;exception=annotated by transcript or proteomic data;gbkey=misc_RNA;gene=ADAMTS7P1;product=ADAMTS7 pseudogene 1;transcript_id=gi|603845845
LDNV01001681.1	BestRefSeq	exon	17570	17715	.	-	.	ID=id44;Parent=rna6;Dbxref=GeneID:390660,Genbank:NR_045529.3,HGNC:HGNC:49407;Note=The RefSeq transcript has 20 substitutions%2C 5 non-frameshifting indels compared to this genomic sequence;exception=annotated by transcript or proteomic data;gbkey=misc_RNA;gene=ADAMTS7P1;product=ADAMTS7 pseudogene 1;transcript_id=gi|603845845
LDNV01001681.1	BestRefSeq	exon	16013	16182	.	-	.	ID=id45;Parent=rna6;Dbxref=GeneID:390660,Genbank:NR_045529.3,HGNC:HGNC:49407;Note=The RefSeq transcript has 20 substitutions%2C 5 non-frameshifting indels compared to this genomic sequence;exception=annotated by transcript or proteomic data;gbkey=misc_RNA;gene=ADAMTS7P1;product=ADAMTS7 pseudogene 1;transcript_id=gi|603845845
LDNV01001681.1	BestRefSeq	exon	15551	15686	.	-	.	ID=id46;Parent=rna6;Dbxref=GeneID:390660,Genbank:NR_045529.3,HGNC:HGNC:49407;Note=The RefSeq transcript has 20 substitutions%2C 5 non-frameshifting indels compared to this genomic sequence;exception=annotated by transcript or proteomic data;gbkey=misc_RNA;gene=ADAMTS7P1;product=ADAMTS7 pseudogene 1;transcript_id=gi|603845845
LDNV01001681.1	BestRefSeq	exon	14491	14612	.	-	.	ID=id47;Parent=rna6;Dbxref=GeneID:390660,Genbank:NR_045529.3,HGNC:HGNC:49407;Note=The RefSeq transcript has 20 substitutions%2C 5 non-frameshifting indels compared to this genomic sequence;exception=annotated by transcript or proteomic data;gbkey=misc_RNA;gene=ADAMTS7P1;product=ADAMTS7 pseudogene 1;transcript_id=gi|603845845
LDNV01001681.1	BestRefSeq	exon	12992	13236	.	-	.	ID=id48;Parent=rna6;Dbxref=GeneID:390660,Genbank:NR_045529.3,HGNC:HGNC:49407;Note=The RefSeq transcript has 20 substitutions%2C 5 non-frameshifting indels compared to this genomic sequence;exception=annotated by transcript or proteomic data;gbkey=misc_RNA;gene=ADAMTS7P1;product=ADAMTS7 pseudogene 1;transcript_id=gi|603845845
LDNV01001681.1	BestRefSeq	exon	12569	12710	.	-	.	ID=id49;Parent=rna6;Dbxref=GeneID:390660,Genbank:NR_045529.3,HGNC:HGNC:49407;Note=The RefSeq transcript has 20 substitutions%2C 5 non-frameshifting indels compared to this genomic sequence;exception=annotated by transcript or proteomic data;gbkey=misc_RNA;gene=ADAMTS7P1;product=ADAMTS7 pseudogene 1;transcript_id=gi|603845845
LDNV01001681.1	BestRefSeq	exon	9496	9622	.	-	.	ID=id50;Parent=rna6;Dbxref=GeneID:390660,Genbank:NR_045529.3,HGNC:HGNC:49407;Note=The RefSeq transcript has 20 substitutions%2C 5 non-frameshifting indels compared to this genomic sequence;exception=annotated by transcript or proteomic data;gbkey=misc_RNA;gene=ADAMTS7P1;product=ADAMTS7 pseudogene 1;transcript_id=gi|603845845
LDNV01001681.1	BestRefSeq	exon	8815	9028	.	-	.	ID=id51;Parent=rna6;Dbxref=GeneID:390660,Genbank:NR_045529.3,HGNC:HGNC:49407;Note=The RefSeq transcript has 20 substitutions%2C 5 non-frameshifting indels compared to this genomic sequence;exception=annotated by transcript or proteomic data;gbkey=misc_RNA;gene=ADAMTS7P1;product=ADAMTS7 pseudogene 1;transcript_id=gi|603845845
LDNV01001681.1	BestRefSeq	exon	7083	8487	.	-	.	ID=id52;Parent=rna6;Dbxref=GeneID:390660,Genbank:NR_045529.3,HGNC:HGNC:49407;Note=The RefSeq transcript has 20 substitutions%2C 5 non-frameshifting indels compared to this genomic sequence;exception=annotated by transcript or proteomic data;gbkey=misc_RNA;gene=ADAMTS7P1;product=ADAMTS7 pseudogene 1;transcript_id=gi|603845845
LDNV01001681.1	BestRefSeq	exon	5991	6143	.	-	.	ID=id53;Parent=rna6;Dbxref=GeneID:390660,Genbank:NR_045529.3,HGNC:HGNC:49407;Note=The RefSeq transcript has 20 substitutions%2C 5 non-frameshifting indels compared to this genomic sequence;exception=annotated by transcript or proteomic data;gbkey=misc_RNA;gene=ADAMTS7P1;product=ADAMTS7 pseudogene 1;transcript_id=gi|603845845
LDNV01001681.1	BestRefSeq	exon	5383	5556	.	-	.	ID=id54;Parent=rna6;Dbxref=GeneID:390660,Genbank:NR_045529.3,HGNC:HGNC:49407;Note=The RefSeq transcript has 20 substitutions%2C 5 non-frameshifting indels compared to this genomic sequence;exception=annotated by transcript or proteomic data;gbkey=misc_RNA;gene=ADAMTS7P1;product=ADAMTS7 pseudogene 1;transcript_id=gi|603845845
LDNV01001681.1	BestRefSeq	exon	5156	5302	.	-	.	ID=id55;Parent=rna6;Dbxref=GeneID:390660,Genbank:NR_045529.3,HGNC:HGNC:49407;Note=The RefSeq transcript has 20 substitutions%2C 5 non-frameshifting indels compared to this genomic sequence;exception=annotated by transcript or proteomic data;gbkey=misc_RNA;gene=ADAMTS7P1;product=ADAMTS7 pseudogene 1;transcript_id=gi|603845845
LDNV01001681.1	BestRefSeq	exon	3829	3996	.	-	.	ID=id56;Parent=rna6;Dbxref=GeneID:390660,Genbank:NR_045529.3,HGNC:HGNC:49407;Note=The RefSeq transcript has 20 substitutions%2C 5 non-frameshifting indels compared to this genomic sequence;exception=annotated by transcript or proteomic data;gbkey=misc_RNA;gene=ADAMTS7P1;product=ADAMTS7 pseudogene 1;transcript_id=gi|603845845
LDNV01001681.1	BestRefSeq	exon	739	1056	.	-	.	ID=id57;Parent=rna6;Dbxref=GeneID:390660,Genbank:NR_045529.3,HGNC:HGNC:49407;Note=The RefSeq transcript has 20 substitutions%2C 5 non-frameshifting indels compared to this genomic sequence;exception=annotated by transcript or proteomic data;gbkey=misc_RNA;gene=ADAMTS7P1;product=ADAMTS7 pseudogene 1;transcript_id=gi|603845845
###
LDNV01001712.1	Curated Genomic	gene	282891	289630	.	-	.	ID=gene172;Dbxref=GeneID:100418718,HGNC:HGNC:38041;Name=SEPT7P5;description=septin 7 pseudogene 5;gbkey=Gene;gene=SEPT7P5;pseudo=true
LDNV01001712.1	Curated Genomic	gene	282891	289630	.	-	.	ID=gene173;Dbxref=GeneID:100418714;Name=LOC100418714;description=septin 7 pseudogene;gbkey=Gene;gene=LOC100418714;pseudo=true
###
LDNV01001713.1	Curated Genomic	gene	90182	91074	.	+	.	ID=gene174;Dbxref=GeneID:100287919,HGNC:HGNC:37350;Name=VN1R30P;description=vomeronasal 1 receptor 30 pseudogene;gbkey=Gene;gene=VN1R30P;pseudo=true
LDNV01001713.1	Curated Genomic	gene	90182	91074	.	+	.	ID=gene175;Dbxref=GeneID:100288022,HGNC:HGNC:37353;Name=VN1R33P;description=vomeronasal 1 receptor 33 pseudogene;gbkey=Gene;gene=VN1R33P;pseudo=true
###
LDNV01001713.1	Curated Genomic	gene	87055	88075	.	+	.	ID=gene176;Dbxref=GeneID:285893,HGNC:HGNC:35474;Name=ARAFP3;description=ARAF pseudogene 3;gbkey=Gene;gene=ARAFP3;gene_synonym=ARAF3P,ARAFPS2;pseudo=true
LDNV01001713.1	Curated Genomic	gene	87055	88075	.	+	.	ID=gene177;Dbxref=GeneID:644000,HGNC:HGNC:647;Name=ARAFP2;description=ARAF pseudogene 2;gbkey=Gene;gene=ARAFP2;gene_synonym=ARAF2,ARAF2P,ARAFPS,PKS1;pseudo=true
###
LDNV01001713.1	BestRefSeq	gene	35599	48376	.	-	.	ID=gene178;Dbxref=GeneID:643955,HGNC:HGNC:32473;Name=ZNF733P;description=zinc finger protein 733%2C pseudogene;gbkey=Gene;gene=ZNF733P;gene_synonym=ZNF733;pseudo=true
LDNV01001713.1	BestRefSeq	transcript	35599	48376	.	-	.	ID=rna7;Parent=gene178;Dbxref=GeneID:643955,Genbank:NR_003952.1,HGNC:HGNC:32473;Name=gi|158262018;Note=The RefSeq transcript has 2 substitutions%2C 1 non-frameshifting indel compared to this genomic sequence;exception=annotated by transcript or proteomic data;gbkey=misc_RNA;gene=ZNF733P;product=zinc finger protein 733%2C pseudogene;transcript_id=gi|158262018
LDNV01001713.1	BestRefSeq	exon	48270	48376	.	-	.	ID=id58;Parent=rna7;Dbxref=GeneID:643955,Genbank:NR_003952.1,HGNC:HGNC:32473;Note=The RefSeq transcript has 2 substitutions%2C 1 non-frameshifting indel compared to this genomic sequence;exception=annotated by transcript or proteomic data;gbkey=misc_RNA;gene=ZNF733P;product=zinc finger protein 733%2C pseudogene;transcript_id=gi|158262018
LDNV01001713.1	BestRefSeq	exon	42579	42705	.	-	.	ID=id59;Parent=rna7;Dbxref=GeneID:643955,Genbank:NR_003952.1,HGNC:HGNC:32473;Note=The RefSeq transcript has 2 substitutions%2C 1 non-frameshifting indel compared to this genomic sequence;exception=annotated by transcript or proteomic data;gbkey=misc_RNA;gene=ZNF733P;product=zinc finger protein 733%2C pseudogene;transcript_id=gi|158262018
LDNV01001713.1	BestRefSeq	exon	35599	37136	.	-	.	ID=id60;Parent=rna7;Dbxref=GeneID:643955,Genbank:NR_003952.1,HGNC:HGNC:32473;Note=The RefSeq transcript has 2 substitutions%2C 1 non-frameshifting indel compared to this genomic sequence;exception=annotated by transcript or proteomic data;gbkey=misc_RNA;gene=ZNF733P;product=zinc finger protein 733%2C pseudogene;transcript_id=gi|158262018
LDNV01001713.1	Curated Genomic	gene	35625	48325	.	-	.	ID=gene179;Dbxref=GeneID:644017,HGNC:HGNC:32465;Name=ZNF734P;description=zinc finger protein 734%2C pseudogene;gbkey=Gene;gene=ZNF734P;gene_synonym=ZNF734;pseudo=true
###
LDNV01001739.1	Curated Genomic	gene	135311	141651	.	+	.	ID=gene180;Dbxref=GeneID:728307;Name=LOC728307;description=melanoma associated antigen (mutated) 1-like 1 pseudogene;gbkey=Gene;gene=LOC728307;pseudo=true
LDNV01001739.1	Curated Genomic	gene	135411	141548	.	+	.	ID=gene181;Dbxref=GeneID:728317;Name=LOC728317;description=melanoma associated antigen (mutated) 1-like 1 pseudogene;gbkey=Gene;gene=LOC728317;pseudo=true
###
LDNV01001787.1	Curated Genomic	gene	5651	19861	.	-	.	ID=gene182;Dbxref=GeneID:643784;Name=LOC643784;description=NLR family%2C apoptosis inhibitory protein pseudogene;gbkey=Gene;gene=LOC643784;pseudo=true
LDNV01001787.1	Curated Genomic	gene	5851	25815	.	-	.	ID=gene183;Dbxref=GeneID:728535;Name=LOC728535;description=NLR family%2C apoptosis inhibitory protein pseudogene;gbkey=Gene;gene=LOC728535;pseudo=true
###
LDNV01001841.1	BestRefSeq	gene	57641	59370	.	-	.	ID=gene184;Dbxref=GeneID:644172;Name=LOC644172;description=mitogen-activated protein kinase 8 interacting protein 1 pseudogene;end_range=59370,.;gbkey=Gene;gene=LOC644172;partial=true;pseudo=true
LDNV01001841.1	BestRefSeq	transcript	57641	59370	.	-	.	ID=rna8;Parent=gene184;Dbxref=GeneID:644172,Genbank:NR_026901.3;Name=gi|747172689;Note=The RefSeq transcript has 12 substitutions%2C 1 non-frameshifting indel and aligns at 98%25 coverage compared to this genomic sequence;end_range=59370,.;exception=annotated by transcript or proteomic data;gbkey=misc_RNA;gene=LOC644172;partial=true;product=mitogen-activated protein kinase 8 interacting protein 1 pseudogene;transcript_id=gi|747172689
LDNV01001841.1	BestRefSeq	exon	57641	59370	.	-	.	ID=id61;Parent=rna8;Dbxref=GeneID:644172,Genbank:NR_026901.3;Note=The RefSeq transcript has 12 substitutions%2C 1 non-frameshifting indel and aligns at 98%25 coverage compared to this genomic sequence;end_range=59370,.;exception=annotated by transcript or proteomic data;gbkey=misc_RNA;gene=LOC644172;partial=true;product=mitogen-activated protein kinase 8 interacting protein 1 pseudogene;transcript_id=gi|747172689
LDNV01001841.1	Curated Genomic	gene	58399	59838	.	-	.	ID=gene185;Dbxref=GeneID:644253,HGNC:HGNC:6885;Name=MAPK8IPP;description=mitogen-activated protein kinase 8 interacting protein%2C pseudogene;gbkey=Gene;gene=MAPK8IPP;gene_synonym=PRKM8IPP;pseudo=true
###
LDNV01001844.1	Curated Genomic	gene	5195	5781	.	+	.	ID=gene186;Dbxref=GeneID:100420789;Name=LOC100420789;description=chromosome 2 open reading frame 27A pseudogene;gbkey=Gene;gene=LOC100420789;pseudo=true
LDNV01001844.1	Curated Genomic	gene	5198	5981	.	+	.	ID=gene187;Dbxref=GeneID:100420784,HGNC:HGNC:50418;Name=C2orf27AP3;description=chromosome 2 open reading frame 27A pseudogene 3;gbkey=Gene;gene=C2orf27AP3;pseudo=true
###
LDNV01001845.1	Curated Genomic	gene	25803	27768	.	+	.	ID=gene188;Dbxref=GeneID:729310,HGNC:HGNC:39200;Name=KYNUP2;description=kynureninase pseudogene 2;gbkey=Gene;gene=KYNUP2;pseudo=true
LDNV01001845.1	Curated Genomic	gene	25803	27768	.	+	.	ID=gene189;Dbxref=GeneID:729321,HGNC:HGNC:39199;Name=KYNUP1;description=kynureninase pseudogene 1;gbkey=Gene;gene=KYNUP1;pseudo=true
###
LDNV01001845.1	Curated Genomic	gene	25803	27768	.	+	.	ID=gene190;Dbxref=GeneID:729310,HGNC:HGNC:39200;Name=KYNUP2;description=kynureninase pseudogene 2;gbkey=Gene;gene=KYNUP2;pseudo=true
LDNV01001845.1	Curated Genomic	gene	25803	27768	.	+	.	ID=gene191;Dbxref=GeneID:729323,HGNC:HGNC:39201;Name=KYNUP3;description=kynureninase pseudogene 3;gbkey=Gene;gene=KYNUP3;pseudo=true
###
LDNV01001985.1	BestRefSeq	gene	18980	46767	.	+	.	ID=gene192;Dbxref=GeneID:414212,HGNC:HGNC:23636;Name=GLUD1P7;description=glutamate dehydrogenase 1 pseudogene 7;gbkey=Gene;gene=GLUD1P7;gene_synonym=bA342C24.3,GLUD1P2,GLUDP2,GLUDP7;pseudo=true
LDNV01001985.1	BestRefSeq	transcript	18980	46767	.	+	.	ID=rna9;Parent=gene192;Dbxref=GeneID:414212,Genbank:NR_111968.1,HGNC:HGNC:23636;Name=gi|612339393;Note=The RefSeq transcript has 3 substitutions compared to this genomic sequence;exception=annotated by transcript or proteomic data;gbkey=misc_RNA;gene=GLUD1P7;product=glutamate dehydrogenase 1 pseudogene 7;transcript_id=gi|612339393
LDNV01001985.1	BestRefSeq	exon	18980	19042	.	+	.	ID=id62;Parent=rna9;Dbxref=GeneID:414212,Genbank:NR_111968.1,HGNC:HGNC:23636;Note=The RefSeq transcript has 3 substitutions compared to this genomic sequence;exception=annotated by transcript or proteomic data;gbkey=misc_RNA;gene=GLUD1P7;product=glutamate dehydrogenase 1 pseudogene 7;transcript_id=gi|612339393
LDNV01001985.1	BestRefSeq	exon	28964	29044	.	+	.	ID=id63;Parent=rna9;Dbxref=GeneID:414212,Genbank:NR_111968.1,HGNC:HGNC:23636;Note=The RefSeq transcript has 3 substitutions compared to this genomic sequence;exception=annotated by transcript or proteomic data;gbkey=misc_RNA;gene=GLUD1P7;product=glutamate dehydrogenase 1 pseudogene 7;transcript_id=gi|612339393
LDNV01001985.1	BestRefSeq	exon	33313	33368	.	+	.	ID=id64;Parent=rna9;Dbxref=GeneID:414212,Genbank:NR_111968.1,HGNC:HGNC:23636;Note=The RefSeq transcript has 3 substitutions compared to this genomic sequence;exception=annotated by transcript or proteomic data;gbkey=misc_RNA;gene=GLUD1P7;product=glutamate dehydrogenase 1 pseudogene 7;transcript_id=gi|612339393
LDNV01001985.1	BestRefSeq	exon	34989	35052	.	+	.	ID=id65;Parent=rna9;Dbxref=GeneID:414212,Genbank:NR_111968.1,HGNC:HGNC:23636;Note=The RefSeq transcript has 3 substitutions compared to this genomic sequence;exception=annotated by transcript or proteomic data;gbkey=misc_RNA;gene=GLUD1P7;product=glutamate dehydrogenase 1 pseudogene 7;transcript_id=gi|612339393
LDNV01001985.1	BestRefSeq	exon	37505	37588	.	+	.	ID=id66;Parent=rna9;Dbxref=GeneID:414212,Genbank:NR_111968.1,HGNC:HGNC:23636;Note=The RefSeq transcript has 3 substitutions compared to this genomic sequence;exception=annotated by transcript or proteomic data;gbkey=misc_RNA;gene=GLUD1P7;product=glutamate dehydrogenase 1 pseudogene 7;transcript_id=gi|612339393
LDNV01001985.1	BestRefSeq	exon	46630	46767	.	+	.	ID=id67;Parent=rna9;Dbxref=GeneID:414212,Genbank:NR_111968.1,HGNC:HGNC:23636;Note=The RefSeq transcript has 3 substitutions compared to this genomic sequence;exception=annotated by transcript or proteomic data;gbkey=misc_RNA;gene=GLUD1P7;product=glutamate dehydrogenase 1 pseudogene 7;transcript_id=gi|612339393
LDNV01001985.1	Curated Genomic	gene	28966	37588	.	+	.	ID=gene193;Dbxref=GeneID:414213,HGNC:HGNC:23637;Name=GLUD1P8;description=glutamate dehydrogenase 1 pseudogene 8;gbkey=Gene;gene=GLUD1P8;gene_synonym=bA144G6.5,bK2173J9.1,GLUD1P6,GLUDP6,GLUDP8;pseudo=true
###
LDNV01002004.1	Curated Genomic	gene	1479656	1480423	.	-	.	ID=gene194;Dbxref=GeneID:106478939,HGNC:HGNC:39284;Name=PHBP5;description=prohibitin pseudogene 5;gbkey=Gene;gene=PHBP5;pseudo=true
LDNV01002004.1	Curated Genomic	gene	1479762	1480426	.	-	.	ID=gene195;Dbxref=GeneID:100873752,HGNC:HGNC:39294;Name=PHBP15;description=prohibitin pseudogene 15;gbkey=Gene;gene=PHBP15;pseudo=true
###
LDNV01002004.1	Curated Genomic	gene	1479656	1480441	.	-	.	ID=gene196;Dbxref=GeneID:106478940,HGNC:HGNC:39285;Name=PHBP6;description=prohibitin pseudogene 6;gbkey=Gene;gene=PHBP6;pseudo=true
LDNV01002004.1	Curated Genomic	gene	1479762	1480426	.	-	.	ID=gene197;Dbxref=GeneID:100873752,HGNC:HGNC:39294;Name=PHBP15;description=prohibitin pseudogene 15;gbkey=Gene;gene=PHBP15;pseudo=true
###
LDNV01002017.1	Curated Genomic	gene	17559	34924	.	+	.	ID=gene198;Dbxref=GeneID:389756,HGNC:HGNC:32049;Name=AQP7P2;description=aquaporin 7 pseudogene 2;gbkey=Gene;gene=AQP7P2;pseudo=true
LDNV01002017.1	Curated Genomic	gene	25062	34924	.	+	.	ID=gene199;Dbxref=GeneID:100132938,HGNC:HGNC:32056;Name=AQP7P4;description=aquaporin 7 pseudogene 4;gbkey=Gene;gene=AQP7P4;pseudo=true
###
LDNV01002017.1	BestRefSeq	gene	17398	36692	.	+	.	ID=gene200;Dbxref=GeneID:375719,HGNC:HGNC:32048;Name=AQP7P1;description=aquaporin 7 pseudogene 1;gbkey=Gene;gene=AQP7P1;gene_synonym=bA251O17.3;pseudo=true
LDNV01002017.1	BestRefSeq	transcript	17398	36692	.	+	.	ID=rna10;Parent=gene200;Dbxref=GeneID:375719,Genbank:NR_002817.2,HGNC:HGNC:32048;Name=gi|219555684;Note=The RefSeq transcript has 9 substitutions%2C 1 non-frameshifting indel compared to this genomic sequence;exception=annotated by transcript or proteomic data;gbkey=misc_RNA;gene=AQP7P1;product=aquaporin 7 pseudogene 1;transcript_id=gi|219555684
LDNV01002017.1	BestRefSeq	exon	17398	17706	.	+	.	ID=id68;Parent=rna10;Dbxref=GeneID:375719,Genbank:NR_002817.2,HGNC:HGNC:32048;Note=The RefSeq transcript has 9 substitutions%2C 1 non-frameshifting indel compared to this genomic sequence;exception=annotated by transcript or proteomic data;gbkey=misc_RNA;gene=AQP7P1;product=aquaporin 7 pseudogene 1;transcript_id=gi|219555684
LDNV01002017.1	BestRefSeq	exon	18804	18854	.	+	.	ID=id69;Parent=rna10;Dbxref=GeneID:375719,Genbank:NR_002817.2,HGNC:HGNC:32048;Note=The RefSeq transcript has 9 substitutions%2C 1 non-frameshifting indel compared to this genomic sequence;exception=annotated by transcript or proteomic data;gbkey=misc_RNA;gene=AQP7P1;product=aquaporin 7 pseudogene 1;transcript_id=gi|219555684
LDNV01002017.1	BestRefSeq	exon	25063	25192	.	+	.	ID=id70;Parent=rna10;Dbxref=GeneID:375719,Genbank:NR_002817.2,HGNC:HGNC:32048;Note=The RefSeq transcript has 9 substitutions%2C 1 non-frameshifting indel compared to this genomic sequence;exception=annotated by transcript or proteomic data;gbkey=misc_RNA;gene=AQP7P1;product=aquaporin 7 pseudogene 1;transcript_id=gi|219555684
LDNV01002017.1	BestRefSeq	exon	34007	36692	.	+	.	ID=id71;Parent=rna10;Dbxref=GeneID:375719,Genbank:NR_002817.2,HGNC:HGNC:32048;Note=The RefSeq transcript has 9 substitutions%2C 1 non-frameshifting indel compared to this genomic sequence;exception=annotated by transcript or proteomic data;gbkey=misc_RNA;gene=AQP7P1;product=aquaporin 7 pseudogene 1;transcript_id=gi|219555684
LDNV01002017.1	Curated Genomic	gene	17559	34924	.	+	.	ID=gene201;Dbxref=GeneID:389756,HGNC:HGNC:32049;Name=AQP7P2;description=aquaporin 7 pseudogene 2;gbkey=Gene;gene=AQP7P2;pseudo=true
###
LDNV01002051.1	Curated Genomic	gene	77328	78104	.	-	.	ID=gene202;Dbxref=GeneID:100533717,HGNC:HGNC:51325;Name=BCAR1P1;description=breast cancer anti-estrogen resistance 1 pseudogene 1;gbkey=Gene;gene=BCAR1P1;pseudo=true
LDNV01002051.1	Curated Genomic	gene	77328	78104	.	-	.	ID=gene203;Dbxref=GeneID:100533718,HGNC:HGNC:51326;Name=BCAR1P2;description=breast cancer anti-estrogen resistance 1 pseudogene 2;gbkey=Gene;gene=BCAR1P2;pseudo=true
###
LDNV01002051.1	Curated Genomic	gene	99449	99745	.	-	.	ID=gene204;Dbxref=GeneID:106480519,HGNC:HGNC:46600;Name=RN7SL584P;description=RNA%2C 7SL%2C cytoplasmic 584%2C pseudogene;gbkey=Gene;gene=RN7SL584P;pseudo=true
LDNV01002051.1	Curated Genomic	gene	99449	99745	.	-	.	ID=gene205;Dbxref=GeneID:106481033,HGNC:HGNC:46416;Name=RN7SL400P;description=RNA%2C 7SL%2C cytoplasmic 400%2C pseudogene;gbkey=Gene;gene=RN7SL400P;pseudo=true
###
LDNV01002309.1	Curated Genomic	gene	20968	24822	.	-	.	ID=gene206;Dbxref=GeneID:100132031,HGNC:HGNC:35175;Name=DNM1P28;description=dynamin 1 pseudogene 28;gbkey=Gene;gene=DNM1P28;gene_synonym=DNM1DN3-1,DNM1DN3-3,DNM1DN3.1,DNM1DN3.3,DNM1DN3@;pseudo=true
LDNV01002309.1	Curated Genomic	gene	21376	24822	.	-	.	ID=gene207;Dbxref=GeneID:100132100,HGNC:HGNC:35179;Name=DNM1P32;description=dynamin 1 pseudogene 32;gbkey=Gene;gene=DNM1P32;gene_synonym=DNM1DN4-5,DNM1DN4.5,DNM1DN4@;pseudo=true
###
LDNV01002309.1	Curated Genomic	gene	20968	24822	.	-	.	ID=gene208;Dbxref=GeneID:100132031,HGNC:HGNC:35175;Name=DNM1P28;description=dynamin 1 pseudogene 28;gbkey=Gene;gene=DNM1P28;gene_synonym=DNM1DN3-1,DNM1DN3-3,DNM1DN3.1,DNM1DN3.3,DNM1DN3@;pseudo=true
LDNV01002309.1	Curated Genomic	gene	21375	24822	.	-	.	ID=gene209;Dbxref=GeneID:100132204,HGNC:HGNC:35176;Name=DNM1P29;description=dynamin 1 pseudogene 29;gbkey=Gene;gene=DNM1P29;gene_synonym=DNM1DN3-2,DNM1DN3.2,DNM1DN3@;pseudo=true
###
LDNV01002309.1	Curated Genomic	gene	14369	14659	.	+	.	ID=gene210;Dbxref=GeneID:106479293,HGNC:HGNC:46212;Name=RN7SL196P;description=RNA%2C 7SL%2C cytoplasmic 196%2C pseudogene;gbkey=Gene;gene=RN7SL196P;pseudo=true
LDNV01002309.1	Curated Genomic	gene	14369	14659	.	+	.	ID=gene211;Dbxref=GeneID:106479327,HGNC:HGNC:46302;Name=RN7SL286P;description=RNA%2C 7SL%2C cytoplasmic 286%2C pseudogene;gbkey=Gene;gene=RN7SL286P;pseudo=true
###
LDNV01002309.1	Curated Genomic	gene	14369	14659	.	+	.	ID=gene212;Dbxref=GeneID:106479293,HGNC:HGNC:46212;Name=RN7SL196P;description=RNA%2C 7SL%2C cytoplasmic 196%2C pseudogene;gbkey=Gene;gene=RN7SL196P;pseudo=true
LDNV01002309.1	Curated Genomic	gene	14369	14659	.	+	.	ID=gene213;Dbxref=GeneID:106479418,HGNC:HGNC:46555;Name=RN7SL539P;description=RNA%2C 7SL%2C cytoplasmic 539%2C pseudogene;gbkey=Gene;gene=RN7SL539P;pseudo=true
###
LDNV01002309.1	Curated Genomic	gene	66416	66664	.	+	.	ID=gene214;Dbxref=GeneID:106479289,HGNC:HGNC:46201;Name=RN7SL185P;description=RNA%2C 7SL%2C cytoplasmic 185%2C pseudogene;gbkey=Gene;gene=RN7SL185P;pseudo=true
LDNV01002309.1	Curated Genomic	gene	66416	66652	.	+	.	ID=gene215;Dbxref=GeneID:106480512,HGNC:HGNC:46485;Name=RN7SL469P;description=RNA%2C 7SL%2C cytoplasmic 469%2C pseudogene;gbkey=Gene;gene=RN7SL469P;pseudo=true
###
LDNV01002309.1	Curated Genomic	gene	66416	66664	.	+	.	ID=gene216;Dbxref=GeneID:106479289,HGNC:HGNC:46201;Name=RN7SL185P;description=RNA%2C 7SL%2C cytoplasmic 185%2C pseudogene;gbkey=Gene;gene=RN7SL185P;pseudo=true
LDNV01002309.1	Curated Genomic	gene	66416	66652	.	+	.	ID=gene217;Dbxref=GeneID:106480525,HGNC:HGNC:46689;Name=RN7SL673P;description=RNA%2C 7SL%2C cytoplasmic 673%2C pseudogene;gbkey=Gene;gene=RN7SL673P;pseudo=true
###
LDNV01002309.1	Curated Genomic	gene	178614	178719	.	-	.	ID=gene218;Dbxref=GeneID:106478916,HGNC:HGNC:34262;Name=RNU6-18P;description=RNA%2C U6 small nuclear 18%2C pseudogene;gbkey=Gene;gene=RNU6-18P;gene_synonym=RNU6-18;pseudo=true
LDNV01002309.1	Curated Genomic	gene	178614	178719	.	-	.	ID=gene219;Dbxref=GeneID:106480705,HGNC:HGNC:34261;Name=RNU6-17P;description=RNA%2C U6 small nuclear 17%2C pseudogene;gbkey=Gene;gene=RNU6-17P;gene_synonym=RNU6-17;pseudo=true
###
LDNV01002309.1	Curated Genomic	gene	72995	73622	.	-	.	ID=gene220;Dbxref=GeneID:644153,HGNC:HGNC:35178;Name=DNM1P31;description=dynamin 1 pseudogene 31;gbkey=Gene;gene=DNM1P31;gene_synonym=DNM1DN4-2,DNM1DN4.2,DNM1DN4@;pseudo=true
LDNV01002309.1	Curated Genomic	gene	73386	76091	.	-	.	ID=gene221;Dbxref=GeneID:728388,HGNC:HGNC:35177;Name=DNM1P30;description=dynamin 1 pseudogene 30;gbkey=Gene;gene=DNM1P30;gene_synonym=DNM1DN3-4,DNM1DN3.4,DNM1DN3@,DNM1DN4-3,DNM1DN4@;pseudo=true
###
LDNV01002642.1	BestRefSeq	gene	7229	11676	.	+	.	ID=gene222;Dbxref=GeneID:440299,HGNC:HGNC:35191;Name=DNM1P41;description=dynamin 1 pseudogene 41;gbkey=Gene;gene=DNM1P41;gene_synonym=DNM1DN11-6,DNM1DN11.6,DNM1DN11@;pseudo=true
LDNV01002642.1	BestRefSeq	transcript	7229	11676	.	+	.	ID=rna11;Parent=gene222;Dbxref=GeneID:440299,Genbank:NR_033787.2,HGNC:HGNC:35191;Name=gi|345842457;Note=The RefSeq transcript has 6 substitutions%2C 4 non-frameshifting indels compared to this genomic sequence;exception=annotated by transcript or proteomic data;gbkey=misc_RNA;gene=DNM1P41;product=dynamin 1 pseudogene 41;transcript_id=gi|345842457
LDNV01002642.1	BestRefSeq	exon	7229	11676	.	+	.	ID=id72;Parent=rna11;Dbxref=GeneID:440299,Genbank:NR_033787.2,HGNC:HGNC:35191;Note=The RefSeq transcript has 6 substitutions%2C 4 non-frameshifting indels compared to this genomic sequence;exception=annotated by transcript or proteomic data;gbkey=misc_RNA;gene=DNM1P41;product=dynamin 1 pseudogene 41;transcript_id=gi|345842457
LDNV01002642.1	Curated Genomic	gene	8972	10249	.	+	.	ID=gene223;Dbxref=GeneID:400433,HGNC:HGNC:35190;Name=DNM1P40;description=dynamin 1 pseudogene 40;gbkey=Gene;gene=DNM1P40;gene_synonym=DNM1DN11-5,DNM1DN11.5,DNM1DN11@;pseudo=true
###
LDNV01002647.1	Curated Genomic	gene	28340	28729	.	-	.	ID=gene224;Dbxref=GeneID:100129102,HGNC:HGNC:36299;Name=RPL22P4;description=ribosomal protein L22 pseudogene 4;gbkey=Gene;gene=RPL22P4;gene_synonym=RPL22_2_154;pseudo=true
LDNV01002647.1	Curated Genomic	gene	28340	28729	.	-	.	ID=gene225;Dbxref=GeneID:100132047,HGNC:HGNC:36473;Name=RPL22P6;description=ribosomal protein L22 pseudogene 6;gbkey=Gene;gene=RPL22P6;gene_synonym=RPL22_1_94;pseudo=true
###
LDNV01002647.1	Curated Genomic	gene	28340	28729	.	-	.	ID=gene226;Dbxref=GeneID:100129102,HGNC:HGNC:36299;Name=RPL22P4;description=ribosomal protein L22 pseudogene 4;gbkey=Gene;gene=RPL22P4;gene_synonym=RPL22_2_154;pseudo=true
LDNV01002647.1	Curated Genomic	gene	28340	28729	.	-	.	ID=gene227;Dbxref=GeneID:100132479,HGNC:HGNC:37022;Name=RPL22P5;description=ribosomal protein L22 pseudogene 5;gbkey=Gene;gene=RPL22P5;gene_synonym=RPL22_2_96;pseudo=true
###
LDNV01002680.1	Curated Genomic	gene	18703	22280	.	+	.	ID=gene228;Dbxref=GeneID:644632,HGNC:HGNC:49156;Name=BMS1P11;description=BMS1 ribosome biogenesis factor pseudogene 11;gbkey=Gene;gene=BMS1P11;pseudo=true
LDNV01002680.1	Curated Genomic	gene	18703	22280	.	+	.	ID=gene229;Dbxref=GeneID:644684,HGNC:HGNC:49157;Name=BMS1P12;description=BMS1 ribosome biogenesis factor pseudogene 12;gbkey=Gene;gene=BMS1P12;pseudo=true
###
LDNV01002680.1	Curated Genomic	gene	18703	22280	.	+	.	ID=gene230;Dbxref=GeneID:644632,HGNC:HGNC:49156;Name=BMS1P11;description=BMS1 ribosome biogenesis factor pseudogene 11;gbkey=Gene;gene=BMS1P11;pseudo=true
LDNV01002680.1	Curated Genomic	gene	18703	22280	.	+	.	ID=gene231;Dbxref=GeneID:644716,HGNC:HGNC:49158;Name=BMS1P13;description=BMS1 ribosome biogenesis factor pseudogene 13;gbkey=Gene;gene=BMS1P13;gene_synonym=BMS1P14;pseudo=true
###
LDNV01002923.1	Curated Genomic	gene	82920	83026	.	+	.	ID=gene232;Dbxref=GeneID:106480401,HGNC:HGNC:47779;Name=RNU6-816P;description=RNA%2C U6 small nuclear 816%2C pseudogene;gbkey=Gene;gene=RNU6-816P;pseudo=true
LDNV01002923.1	Curated Genomic	gene	82920	83026	.	+	.	ID=gene233;Dbxref=GeneID:106480654,HGNC:HGNC:48231;Name=RNU6-1268P;description=RNA%2C U6 small nuclear 1268%2C pseudogene;gbkey=Gene;gene=RNU6-1268P;pseudo=true
###
LDNV01002923.1	Curated Genomic	gene	82920	83026	.	+	.	ID=gene234;Dbxref=GeneID:106480401,HGNC:HGNC:47779;Name=RNU6-816P;description=RNA%2C U6 small nuclear 816%2C pseudogene;gbkey=Gene;gene=RNU6-816P;pseudo=true
LDNV01002923.1	Curated Genomic	gene	82920	83026	.	+	.	ID=gene235;Dbxref=GeneID:106481571,HGNC:HGNC:48202;Name=RNU6-1239P;description=RNA%2C U6 small nuclear 1239%2C pseudogene;gbkey=Gene;gene=RNU6-1239P;pseudo=true
###
LDNV01002923.1	Curated Genomic	gene	274842	275426	.	+	.	ID=gene236;Dbxref=GeneID:642669;Name=LOC642669;description=chromosome 2 open reading frame 27A pseudogene;gbkey=Gene;gene=LOC642669;pseudo=true
LDNV01002923.1	Curated Genomic	gene	274842	275426	.	+	.	ID=gene237;Dbxref=GeneID:644525;Name=LOC644525;description=chromosome 2 open reading frame 27A pseudogene;gbkey=Gene;gene=LOC644525;pseudo=true
###
LDNV01002923.1	Curated Genomic	gene	235370	237033	.	-	.	ID=gene238;Dbxref=GeneID:729057;Name=LOC729057;description=translocase of outer mitochondrial membrane 40 homolog (yeast) pseudogene;gbkey=Gene;gene=LOC729057;pseudo=true
LDNV01002923.1	Curated Genomic	gene	235489	237033	.	-	.	ID=gene239;Dbxref=GeneID:642661;Name=LOC642661;description=translocase of outer mitochondrial membrane 40 homolog (yeast) pseudogene;gbkey=Gene;gene=LOC642661;pseudo=true
###
LDNV01002923.1	BestRefSeq	gene	166426	209296	.	+	.	ID=gene240;Dbxref=GeneID:503639,HGNC:HGNC:32189;Name=DUXAP10;description=double homeobox A pseudogene 10;gbkey=Gene;gene=DUXAP10;pseudo=true
LDNV01002923.1	BestRefSeq	transcript	166426	209296	.	+	.	ID=rna12;Parent=gene240;Dbxref=GeneID:503639,Genbank:NR_110526.1,HGNC:HGNC:32189;Name=gi|584458518;Note=The RefSeq transcript has 1 substitution compared to this genomic sequence;exception=annotated by transcript or proteomic data;gbkey=misc_RNA;gene=DUXAP10;product=double homeobox A pseudogene 10;transcript_id=gi|584458518
LDNV01002923.1	BestRefSeq	exon	166426	166520	.	+	.	ID=id73;Parent=rna12;Dbxref=GeneID:503639,Genbank:NR_110526.1,HGNC:HGNC:32189;Note=The RefSeq transcript has 1 substitution compared to this genomic sequence;exception=annotated by transcript or proteomic data;gbkey=misc_RNA;gene=DUXAP10;product=double homeobox A pseudogene 10;transcript_id=gi|584458518
LDNV01002923.1	BestRefSeq	exon	168641	168751	.	+	.	ID=id74;Parent=rna12;Dbxref=GeneID:503639,Genbank:NR_110526.1,HGNC:HGNC:32189;Note=The RefSeq transcript has 1 substitution compared to this genomic sequence;exception=annotated by transcript or proteomic data;gbkey=misc_RNA;gene=DUXAP10;product=double homeobox A pseudogene 10;transcript_id=gi|584458518
LDNV01002923.1	BestRefSeq	exon	170020	170167	.	+	.	ID=id75;Parent=rna12;Dbxref=GeneID:503639,Genbank:NR_110526.1,HGNC:HGNC:32189;Note=The RefSeq transcript has 1 substitution compared to this genomic sequence;exception=annotated by transcript or proteomic data;gbkey=misc_RNA;gene=DUXAP10;product=double homeobox A pseudogene 10;transcript_id=gi|584458518
LDNV01002923.1	BestRefSeq	exon	170288	170399	.	+	.	ID=id76;Parent=rna12;Dbxref=GeneID:503639,Genbank:NR_110526.1,HGNC:HGNC:32189;Note=The RefSeq transcript has 1 substitution compared to this genomic sequence;exception=annotated by transcript or proteomic data;gbkey=misc_RNA;gene=DUXAP10;product=double homeobox A pseudogene 10;transcript_id=gi|584458518
LDNV01002923.1	BestRefSeq	exon	172129	172266	.	+	.	ID=id77;Parent=rna12;Dbxref=GeneID:503639,Genbank:NR_110526.1,HGNC:HGNC:32189;Note=The RefSeq transcript has 1 substitution compared to this genomic sequence;exception=annotated by transcript or proteomic data;gbkey=misc_RNA;gene=DUXAP10;product=double homeobox A pseudogene 10;transcript_id=gi|584458518
LDNV01002923.1	BestRefSeq	exon	172485	172620	.	+	.	ID=id78;Parent=rna12;Dbxref=GeneID:503639,Genbank:NR_110526.1,HGNC:HGNC:32189;Note=The RefSeq transcript has 1 substitution compared to this genomic sequence;exception=annotated by transcript or proteomic data;gbkey=misc_RNA;gene=DUXAP10;product=double homeobox A pseudogene 10;transcript_id=gi|584458518
LDNV01002923.1	BestRefSeq	exon	196968	197058	.	+	.	ID=id79;Parent=rna12;Dbxref=GeneID:503639,Genbank:NR_110526.1,HGNC:HGNC:32189;Note=The RefSeq transcript has 1 substitution compared to this genomic sequence;exception=annotated by transcript or proteomic data;gbkey=misc_RNA;gene=DUXAP10;product=double homeobox A pseudogene 10;transcript_id=gi|584458518
LDNV01002923.1	BestRefSeq	exon	207730	209296	.	+	.	ID=id80;Parent=rna12;Dbxref=GeneID:503639,Genbank:NR_110526.1,HGNC:HGNC:32189;Note=The RefSeq transcript has 1 substitution compared to this genomic sequence;exception=annotated by transcript or proteomic data;gbkey=misc_RNA;gene=DUXAP10;product=double homeobox A pseudogene 10;transcript_id=gi|584458518
LDNV01002923.1	Curated Genomic	gene	208111	210352	.	+	.	ID=gene241;Dbxref=GeneID:503638,HGNC:HGNC:32188;Name=DUXAP9;description=double homeobox A pseudogene 9;gbkey=Gene;gene=DUXAP9;pseudo=true
###
LDNV01002932.1	Curated Genomic	gene	8727	8822	.	+	.	ID=gene242;Dbxref=GeneID:106479010,HGNC:HGNC:43276;Name=RNA5SP376;description=RNA%2C 5S ribosomal pseudogene 376;gbkey=Gene;gene=RNA5SP376;gene_synonym=RN5S376;pseudo=true
LDNV01002932.1	Curated Genomic	gene	8727	8822	.	+	.	ID=gene243;Dbxref=GeneID:106479011,HGNC:HGNC:43277;Name=RNA5SP377;description=RNA%2C 5S ribosomal pseudogene 377;gbkey=Gene;gene=RNA5SP377;gene_synonym=RN5S377;pseudo=true
###
LDNV01002945.1	Curated Genomic	gene	23899	25333	.	-	.	ID=gene244;Dbxref=GeneID:390688,HGNC:HGNC:34406;Name=CDC37P1;description=cell division cycle 37 pseudogene 1;gbkey=Gene;gene=CDC37P1;gene_synonym=A-761H5.2;pseudo=true
LDNV01002945.1	Curated Genomic	gene	24017	25262	.	-	.	ID=gene245;Dbxref=GeneID:647015,HGNC:HGNC:35453;Name=CDC37P2;description=cell division cycle 37 pseudogene 2;gbkey=Gene;gene=CDC37P2;pseudo=true
###
LDNV01003062.1	Curated Genomic	gene	19483	20010	.	+	.	ID=gene246;Dbxref=GeneID:100289034,HGNC:HGNC:51579;Name=RPL23AP88;description=ribosomal protein L23a pseudogene 88;gbkey=Gene;gene=RPL23AP88;pseudo=true
LDNV01003062.1	Curated Genomic	gene	19601	19855	.	+	.	ID=gene247;Dbxref=GeneID:728517,HGNC:HGNC:36176;Name=RPL23AP24;description=ribosomal protein L23a pseudogene 24;gbkey=Gene;gene=RPL23AP24;gene_synonym=RPL23A_1_2;pseudo=true
###
LDNV01003062.1	Curated Genomic	gene	19492	20501	.	+	.	ID=gene248;Dbxref=GeneID:728933,HGNC:HGNC:35966;Name=RPL23AP60;description=ribosomal protein L23a pseudogene 60;gbkey=Gene;gene=RPL23AP60;gene_synonym=RPL23A_26_1111;pseudo=true
LDNV01003062.1	Curated Genomic	gene	19601	19855	.	+	.	ID=gene249;Dbxref=GeneID:728517,HGNC:HGNC:36176;Name=RPL23AP24;description=ribosomal protein L23a pseudogene 24;gbkey=Gene;gene=RPL23AP24;gene_synonym=RPL23A_1_2;pseudo=true
###
LDNV01003062.1	Curated Genomic	gene	19492	22052	.	+	.	ID=gene250;Dbxref=GeneID:729764,HGNC:HGNC:36896;Name=RPL23AP45;description=ribosomal protein L23a pseudogene 45;gbkey=Gene;gene=RPL23AP45;gene_synonym=RPL23A_19_648;pseudo=true
LDNV01003062.1	Curated Genomic	gene	19601	19855	.	+	.	ID=gene251;Dbxref=GeneID:728517,HGNC:HGNC:36176;Name=RPL23AP24;description=ribosomal protein L23a pseudogene 24;gbkey=Gene;gene=RPL23AP24;gene_synonym=RPL23A_1_2;pseudo=true
###
LDNV01003254.1	Curated Genomic	gene	14902293	14902851	.	-	.	ID=gene252;Dbxref=GeneID:100419791;Name=LOC100419791;description=zinc finger protein 449 pseudogene;gbkey=Gene;gene=LOC100419791;pseudo=true
LDNV01003254.1	Curated Genomic	gene	14902293	14902851	.	-	.	ID=gene253;Dbxref=GeneID:100419794;Name=LOC100419794;description=zinc finger protein 449 pseudogene;gbkey=Gene;gene=LOC100419794;pseudo=true
###
LDNV01003266.1	Curated Genomic	gene	16520301	16520531	.	-	.	ID=gene254;Dbxref=GeneID:100861435,HGNC:HGNC:38735;Name=SRIP3;description=sorcin pseudogene 3;gbkey=Gene;gene=SRIP3;pseudo=true
LDNV01003266.1	Curated Genomic	gene	16520344	16520575	.	-	.	ID=gene255;Dbxref=GeneID:100499485,HGNC:HGNC:38734;Name=SRIP2;description=sorcin pseudogene 2;gbkey=Gene;gene=SRIP2;pseudo=true
###
LDNV01003273.1	Curated Genomic	gene	467259	488219	.	-	.	ID=gene256;Dbxref=GeneID:653363,HGNC:HGNC:33357;Name=TEX28P2;description=testis expressed 28 pseudogene 2;gbkey=Gene;gene=TEX28P2;gene_synonym=CXorf2B,pTEX;pseudo=true
LDNV01003273.1	Curated Genomic	gene	467259	488219	.	-	.	ID=gene257;Dbxref=GeneID:728447,HGNC:HGNC:33356;Name=TEX28P1;description=testis expressed 28 pseudogene 1;gbkey=Gene;gene=TEX28P1;gene_synonym=pTEX;pseudo=true
###
LDNV01003276.1	Curated Genomic	gene	339328	344441	.	+	.	ID=gene258;Dbxref=GeneID:139041;Name=PSMAGEA;description=melanoma antigen family A4 pseudogene;gbkey=Gene;gene=PSMAGEA;pseudo=true
LDNV01003276.1	Curated Genomic	gene	343215	344112	.	+	.	ID=gene259;Dbxref=GeneID:100420250;Name=LOC100420250;description=melanoma antigen family A4 pseudogene;gbkey=Gene;gene=LOC100420250;pseudo=true
###
LDNV01003279.1	Curated Genomic	gene	1473919	1474025	.	+	.	ID=gene260;Dbxref=GeneID:106480088,HGNC:HGNC:48155;Name=RNU6-1192P;description=RNA%2C U6 small nuclear 1192%2C pseudogene;gbkey=Gene;gene=RNU6-1192P;pseudo=true
LDNV01003279.1	Curated Genomic	gene	1473919	1474025	.	+	.	ID=gene261;Dbxref=GeneID:106481334,HGNC:HGNC:47452;Name=RNU6-489P;description=RNA%2C U6 small nuclear 489%2C pseudogene;gbkey=Gene;gene=RNU6-489P;pseudo=true
###
LDNV01003593.1	Curated Genomic	gene	7446	8389	.	+	.	ID=gene262;Dbxref=GeneID:79504,HGNC:HGNC:14822;Name=OR4G4P;description=olfactory receptor%2C family 4%2C subfamily G%2C member 4 pseudogene;gbkey=Gene;gene=OR4G4P;pseudo=true
LDNV01003593.1	Curated Genomic	gene	7460	8323	.	+	.	ID=gene263;Dbxref=GeneID:26679,HGNC:HGNC:8304;Name=OR4G3P;description=olfactory receptor%2C family 4%2C subfamily G%2C member 3 pseudogene;gbkey=Gene;gene=OR4G3P;gene_synonym=OLC,OLC-7501,OR4G3,OR4G5P;pseudo=true
###
LDNV01003602.1	Curated Genomic	gene	5284	12341	.	+	.	ID=gene264;Dbxref=GeneID:642311,HGNC:HGNC:49160;Name=BMS1P15;description=BMS1 ribosome biogenesis factor pseudogene 15;gbkey=Gene;gene=BMS1P15;pseudo=true
LDNV01003602.1	Curated Genomic	gene	5284	12341	.	+	.	ID=gene265;Dbxref=GeneID:727914,HGNC:HGNC:49161;Name=BMS1P16;description=BMS1 ribosome biogenesis factor pseudogene 16;gbkey=Gene;gene=BMS1P16;pseudo=true
###
LDNV01003613.1	BestRefSeq	gene	20170	20604	.	-	.	ID=gene266;Dbxref=GeneID:390705;Name=LOC390705;description=protein phosphatase 2%2C regulatory subunit B''%2C beta pseudogene;gbkey=Gene;gene=LOC390705;pseudo=true
LDNV01003613.1	BestRefSeq	transcript	20170	20604	.	-	.	ID=rna13;Parent=gene266;Dbxref=GeneID:390705,Genbank:NR_033866.1;Name=gi|299782609;Note=The RefSeq transcript has 1 substitution compared to this genomic sequence;exception=annotated by transcript or proteomic data;gbkey=misc_RNA;gene=LOC390705;product=protein phosphatase 2%2C regulatory subunit B''%2C beta pseudogene;transcript_id=gi|299782609
LDNV01003613.1	BestRefSeq	exon	20170	20604	.	-	.	ID=id81;Parent=rna13;Dbxref=GeneID:390705,Genbank:NR_033866.1;Note=The RefSeq transcript has 1 substitution compared to this genomic sequence;exception=annotated by transcript or proteomic data;gbkey=misc_RNA;gene=LOC390705;product=protein phosphatase 2%2C regulatory subunit B''%2C beta pseudogene;transcript_id=gi|299782609
LDNV01003613.1	Curated Genomic	gene	20315	20461	.	-	.	ID=gene267;Dbxref=GeneID:647208;Name=LOC647208;description=protein phosphatase 2%2C regulatory subunit B''%2C beta pseudogene;gbkey=Gene;gene=LOC647208;pseudo=true
###
LDNV01004531.1	Curated Genomic	gene	13780	14311	.	+	.	ID=gene268;Dbxref=GeneID:100129777,HGNC:HGNC:39659;Name=BNIP3P6;description=BCL2/adenovirus E1B 19kDa interacting protein 3 pseudogene 6;gbkey=Gene;gene=BNIP3P6;pseudo=true
LDNV01004531.1	Curated Genomic	gene	13780	14311	.	+	.	ID=gene269;Dbxref=GeneID:100421754,HGNC:HGNC:39655;Name=BNIP3P2;description=BCL2/adenovirus E1B 19kDa interacting protein 3 pseudogene 2;gbkey=Gene;gene=BNIP3P2;pseudo=true
###
LDNV01005366.1	Curated Genomic	gene	166676	167304	.	+	.	ID=gene270;Dbxref=GeneID:100312853,HGNC:HGNC:37393;Name=VN1R72P;description=vomeronasal 1 receptor 72 pseudogene;gbkey=Gene;gene=VN1R72P;pseudo=true
LDNV01005366.1	Curated Genomic	gene	166775	167204	.	+	.	ID=gene271;Dbxref=GeneID:100312855,HGNC:HGNC:37364;Name=VN1R44P;description=vomeronasal 1 receptor 44 pseudogene;gbkey=Gene;gene=VN1R44P;pseudo=true
###
LDNV01005601.1	Curated Genomic	gene	47058	47158	.	-	.	ID=gene272;Dbxref=GeneID:106481326,HGNC:HGNC:47428;Name=RNU6-465P;description=RNA%2C U6 small nuclear 465%2C pseudogene;gbkey=Gene;gene=RNU6-465P;pseudo=true
LDNV01005601.1	Curated Genomic	gene	47058	47158	.	-	.	ID=gene273;Dbxref=GeneID:106481517,HGNC:HGNC:48034;Name=RNU6-1071P;description=RNA%2C U6 small nuclear 1071%2C pseudogene;gbkey=Gene;gene=RNU6-1071P;pseudo=true
###
LDNV01005601.1	Curated Genomic	gene	47058	47158	.	-	.	ID=gene274;Dbxref=GeneID:106481326,HGNC:HGNC:47428;Name=RNU6-465P;description=RNA%2C U6 small nuclear 465%2C pseudogene;gbkey=Gene;gene=RNU6-465P;pseudo=true
LDNV01005601.1	Curated Genomic	gene	47058	47158	.	-	.	ID=gene275;Dbxref=GeneID:106481940,HGNC:HGNC:48134;Name=RNU6-1171P;description=RNA%2C U6 small nuclear 1171%2C pseudogene;gbkey=Gene;gene=RNU6-1171P;pseudo=true
###
LDNV01006024.1	Curated Genomic	gene	29262	29441	.	+	.	ID=gene276;Dbxref=GeneID:106481733,HGNC:HGNC:51700;Name=SEPT14P13;description=septin 14 pseudogene 13;gbkey=Gene;gene=SEPT14P13;pseudo=true
LDNV01006024.1	Curated Genomic	gene	29263	29440	.	+	.	ID=gene277;Dbxref=GeneID:106480341,HGNC:HGNC:51692;Name=SEPT14P8;description=septin 14 pseudogene 8;gbkey=Gene;gene=SEPT14P8;pseudo=true
###
LDNV01006295.1	Curated Genomic	gene	52278	52644	.	-	.	ID=gene278;Dbxref=GeneID:106480329,HGNC:HGNC:51536;Name=BSNDP1;description=barttin CLCNK-type chloride channel accessory beta subunit pseudogene 1;gbkey=Gene;gene=BSNDP1;pseudo=true
LDNV01006295.1	Curated Genomic	gene	52280	52643	.	-	.	ID=gene279;Dbxref=GeneID:106481725,HGNC:HGNC:51538;Name=BSNDP3;description=barttin CLCNK-type chloride channel accessory beta subunit pseudogene 3;gbkey=Gene;gene=BSNDP3;pseudo=true
###
LDNV01006296.1	Curated Genomic	gene	38599	39515	.	-	.	ID=gene280;Dbxref=GeneID:100420541;Name=LOC100420541;description=abhydrolase domain containing 15 pseudogene;gbkey=Gene;gene=LOC100420541;pseudo=true
LDNV01006296.1	Curated Genomic	gene	38599	39515	.	-	.	ID=gene281;Dbxref=GeneID:100420545;Name=LOC100420545;description=abhydrolase domain containing 15 pseudogene;gbkey=Gene;gene=LOC100420545;pseudo=true
###
LDNV01009222.1	Curated Genomic	gene	118986	123296	.	+	.	ID=gene282;Dbxref=GeneID:100420776,HGNC:HGNC:49583;Name=CNTNAP3P6;description=contactin associated protein-like 3 pseudogene 6;gbkey=Gene;gene=CNTNAP3P6;pseudo=true
LDNV01009222.1	Curated Genomic	gene	118986	123296	.	+	.	ID=gene283;Dbxref=GeneID:100420787,HGNC:HGNC:49591;Name=CNTNAP3P1;description=contactin associated protein-like 3 pseudogene 1;gbkey=Gene;gene=CNTNAP3P1;pseudo=true
###
LDNV01009222.1	Curated Genomic	gene	31186	35395	.	-	.	ID=gene284;Dbxref=GeneID:653453;Name=LOC653453;description=fibroblast growth factor 7 pseudogene;gbkey=Gene;gene=LOC653453;pseudo=true
LDNV01009222.1	Curated Genomic	gene	31186	35395	.	-	.	ID=gene285;Dbxref=GeneID:728195;Name=LOC728195;description=fibroblast growth factor 7 pseudogene;gbkey=Gene;gene=LOC728195;pseudo=true
###
LDNV01009223.1	Curated Genomic	gene	166622	167307	.	+	.	ID=gene286;Dbxref=GeneID:57009;Name=PTS-P1;description=6-pyruvoyltetrahydropterin synthase pseudogene;gbkey=Gene;gene=PTS-P1;pseudo=true
LDNV01009223.1	Curated Genomic	gene	166691	167025	.	+	.	ID=gene287;Dbxref=GeneID:100506103;Name=LOC100506103;description=6-pyruvoyltetrahydropterin synthase pseudogene;gbkey=Gene;gene=LOC100506103;pseudo=true
###
LDNV01009225.1	Curated Genomic	gene	89067	90753	.	-	.	ID=gene288;Dbxref=GeneID:642389,HGNC:HGNC:50367;Name=RBM17P2;description=RNA binding motif protein 17 pseudogene 2;gbkey=Gene;gene=RBM17P2;pseudo=true
LDNV01009225.1	Curated Genomic	gene	89067	90753	.	-	.	ID=gene289;Dbxref=GeneID:100132949,HGNC:HGNC:50368;Name=RBM17P3;description=RNA binding motif protein 17 pseudogene 3;gbkey=Gene;gene=RBM17P3;pseudo=true
###
LDNV01009225.1	Curated Genomic	gene	70217	71039	.	+	.	ID=gene290;Dbxref=GeneID:100421690;Name=LOC100421690;description=NSA2 ribosome biogenesis homolog (S. cerevisiae) pseudogene;gbkey=Gene;gene=LOC100421690;pseudo=true
LDNV01009225.1	Curated Genomic	gene	70317	70939	.	+	.	ID=gene291;Dbxref=GeneID:100421691;Name=LOC100421691;description=NSA2 ribosome biogenesis homolog (S. cerevisiae) pseudogene;gbkey=Gene;gene=LOC100421691;pseudo=true
###
LDNV01009225.1	Curated Genomic	gene	53404	53664	.	-	.	ID=gene292;Dbxref=GeneID:106479391,HGNC:HGNC:46478;Name=RN7SL462P;description=RNA%2C 7SL%2C cytoplasmic 462%2C pseudogene;gbkey=Gene;gene=RN7SL462P;pseudo=true
LDNV01009225.1	Curated Genomic	gene	53404	53664	.	-	.	ID=gene293;Dbxref=GeneID:106479456,HGNC:HGNC:46656;Name=RN7SL640P;description=RNA%2C 7SL%2C cytoplasmic 640%2C pseudogene;gbkey=Gene;gene=RN7SL640P;pseudo=true
###
LDNV01009225.1	Curated Genomic	gene	53404	53664	.	-	.	ID=gene294;Dbxref=GeneID:106479391,HGNC:HGNC:46478;Name=RN7SL462P;description=RNA%2C 7SL%2C cytoplasmic 462%2C pseudogene;gbkey=Gene;gene=RN7SL462P;pseudo=true
LDNV01009225.1	Curated Genomic	gene	53404	53664	.	-	.	ID=gene295;Dbxref=GeneID:106481018,HGNC:HGNC:46359;Name=RN7SL343P;description=RNA%2C 7SL%2C cytoplasmic 343%2C pseudogene;gbkey=Gene;gene=RN7SL343P;pseudo=true
###
LDNV01009225.1	Curated Genomic	gene	53404	53664	.	-	.	ID=gene296;Dbxref=GeneID:106479391,HGNC:HGNC:46478;Name=RN7SL462P;description=RNA%2C 7SL%2C cytoplasmic 462%2C pseudogene;gbkey=Gene;gene=RN7SL462P;pseudo=true
LDNV01009225.1	Curated Genomic	gene	53404	53657	.	-	.	ID=gene297;Dbxref=GeneID:106481038,HGNC:HGNC:46438;Name=RN7SL422P;description=RNA%2C 7SL%2C cytoplasmic 422%2C pseudogene;gbkey=Gene;gene=RN7SL422P;pseudo=true
###
LDNV01009811.1	Curated Genomic	gene	15089	15500	.	-	.	ID=gene298;Dbxref=GeneID:642414;Name=LOC642414;description=tripartite motif containing 64B pseudogene;gbkey=Gene;gene=LOC642414;pseudo=true
LDNV01009811.1	Curated Genomic	gene	15089	15500	.	-	.	ID=gene299;Dbxref=GeneID:642579;Name=LOC642579;description=tripartite motif containing 64B pseudogene;gbkey=Gene;gene=LOC642579;pseudo=true
###
LDNV01009842.1	Curated Genomic	gene	4196	4980	.	+	.	ID=gene300;Dbxref=GeneID:100310857,HGNC:HGNC:49830;Name=SNRPCP15;description=small nuclear ribonucleoprotein polypeptide C pseudogene 15;gbkey=Gene;gene=SNRPCP15;pseudo=true
LDNV01009842.1	Curated Genomic	gene	4196	4400	.	+	.	ID=gene301;Dbxref=GeneID:106481702,HGNC:HGNC:49832;Name=SNRPCP17;description=small nuclear ribonucleoprotein polypeptide C pseudogene 17;gbkey=Gene;gene=SNRPCP17;pseudo=true
###
LDNV01009888.1	BestRefSeq	gene	6103359	6179148	.	-	.	ID=gene302;Dbxref=GeneID:646278,HGNC:HGNC:49873;Name=PDCD6IPP2;description=PDCD6IP pseudogene 2;gbkey=Gene;gene=PDCD6IPP2;partial=true;pseudo=true;start_range=.,6103359
LDNV01009888.1	BestRefSeq	transcript	6103359	6179148	.	-	.	ID=rna14;Parent=gene302;Dbxref=GeneID:646278,Genbank:NR_037599.1,HGNC:HGNC:49873;Name=gi|312839848;Note=The RefSeq transcript has 38 substitutions and aligns at 83%25 coverage compared to this genomic sequence;exception=annotated by transcript or proteomic data;gbkey=misc_RNA;gene=PDCD6IPP2;partial=true;product=PDCD6IP pseudogene 2;start_range=.,6103359;transcript_id=gi|312839848
LDNV01009888.1	BestRefSeq	exon	6179001	6179148	.	-	.	ID=id82;Parent=rna14;Dbxref=GeneID:646278,Genbank:NR_037599.1,HGNC:HGNC:49873;Note=The RefSeq transcript has 38 substitutions and aligns at 83%25 coverage compared to this genomic sequence;exception=annotated by transcript or proteomic data;gbkey=misc_RNA;gene=PDCD6IPP2;partial=true;product=PDCD6IP pseudogene 2;transcript_id=gi|312839848
LDNV01009888.1	BestRefSeq	exon	6178817	6178859	.	-	.	ID=id83;Parent=rna14;Dbxref=GeneID:646278,Genbank:NR_037599.1,HGNC:HGNC:49873;Note=The RefSeq transcript has 38 substitutions and aligns at 83%25 coverage compared to this genomic sequence;exception=annotated by transcript or proteomic data;gbkey=misc_RNA;gene=PDCD6IPP2;partial=true;product=PDCD6IP pseudogene 2;transcript_id=gi|312839848
LDNV01009888.1	BestRefSeq	exon	6176992	6177060	.	-	.	ID=id84;Parent=rna14;Dbxref=GeneID:646278,Genbank:NR_037599.1,HGNC:HGNC:49873;Note=The RefSeq transcript has 38 substitutions and aligns at 83%25 coverage compared to this genomic sequence;exception=annotated by transcript or proteomic data;gbkey=misc_RNA;gene=PDCD6IPP2;partial=true;product=PDCD6IP pseudogene 2;transcript_id=gi|312839848
LDNV01009888.1	BestRefSeq	exon	6167493	6167615	.	-	.	ID=id85;Parent=rna14;Dbxref=GeneID:646278,Genbank:NR_037599.1,HGNC:HGNC:49873;Note=The RefSeq transcript has 38 substitutions and aligns at 83%25 coverage compared to this genomic sequence;exception=annotated by transcript or proteomic data;gbkey=misc_RNA;gene=PDCD6IPP2;partial=true;product=PDCD6IP pseudogene 2;transcript_id=gi|312839848
LDNV01009888.1	BestRefSeq	exon	6164073	6164250	.	-	.	ID=id86;Parent=rna14;Dbxref=GeneID:646278,Genbank:NR_037599.1,HGNC:HGNC:49873;Note=The RefSeq transcript has 38 substitutions and aligns at 83%25 coverage compared to this genomic sequence;exception=annotated by transcript or proteomic data;gbkey=misc_RNA;gene=PDCD6IPP2;partial=true;product=PDCD6IP pseudogene 2;transcript_id=gi|312839848
LDNV01009888.1	BestRefSeq	exon	6161931	6162042	.	-	.	ID=id87;Parent=rna14;Dbxref=GeneID:646278,Genbank:NR_037599.1,HGNC:HGNC:49873;Note=The RefSeq transcript has 38 substitutions and aligns at 83%25 coverage compared to this genomic sequence;exception=annotated by transcript or proteomic data;gbkey=misc_RNA;gene=PDCD6IPP2;partial=true;product=PDCD6IP pseudogene 2;transcript_id=gi|312839848
LDNV01009888.1	BestRefSeq	exon	6160566	6160735	.	-	.	ID=id88;Parent=rna14;Dbxref=GeneID:646278,Genbank:NR_037599.1,HGNC:HGNC:49873;Note=The RefSeq transcript has 38 substitutions and aligns at 83%25 coverage compared to this genomic sequence;exception=annotated by transcript or proteomic data;gbkey=misc_RNA;gene=PDCD6IPP2;partial=true;product=PDCD6IP pseudogene 2;transcript_id=gi|312839848
LDNV01009888.1	BestRefSeq	exon	6153386	6153634	.	-	.	ID=id89;Parent=rna14;Dbxref=GeneID:646278,Genbank:NR_037599.1,HGNC:HGNC:49873;Note=The RefSeq transcript has 38 substitutions and aligns at 83%25 coverage compared to this genomic sequence;exception=annotated by transcript or proteomic data;gbkey=misc_RNA;gene=PDCD6IPP2;partial=true;product=PDCD6IP pseudogene 2;transcript_id=gi|312839848
LDNV01009888.1	BestRefSeq	exon	6152093	6152227	.	-	.	ID=id90;Parent=rna14;Dbxref=GeneID:646278,Genbank:NR_037599.1,HGNC:HGNC:49873;Note=The RefSeq transcript has 38 substitutions and aligns at 83%25 coverage compared to this genomic sequence;exception=annotated by transcript or proteomic data;gbkey=misc_RNA;gene=PDCD6IPP2;partial=true;product=PDCD6IP pseudogene 2;transcript_id=gi|312839848
LDNV01009888.1	BestRefSeq	exon	6149982	6150076	.	-	.	ID=id91;Parent=rna14;Dbxref=GeneID:646278,Genbank:NR_037599.1,HGNC:HGNC:49873;Note=The RefSeq transcript has 38 substitutions and aligns at 83%25 coverage compared to this genomic sequence;exception=annotated by transcript or proteomic data;gbkey=misc_RNA;gene=PDCD6IPP2;partial=true;product=PDCD6IP pseudogene 2;transcript_id=gi|312839848
LDNV01009888.1	BestRefSeq	exon	6135613	6135715	.	-	.	ID=id92;Parent=rna14;Dbxref=GeneID:646278,Genbank:NR_037599.1,HGNC:HGNC:49873;Note=The RefSeq transcript has 38 substitutions and aligns at 83%25 coverage compared to this genomic sequence;exception=annotated by transcript or proteomic data;gbkey=misc_RNA;gene=PDCD6IPP2;partial=true;product=PDCD6IP pseudogene 2;transcript_id=gi|312839848
LDNV01009888.1	BestRefSeq	exon	6130162	6130296	.	-	.	ID=id93;Parent=rna14;Dbxref=GeneID:646278,Genbank:NR_037599.1,HGNC:HGNC:49873;Note=The RefSeq transcript has 38 substitutions and aligns at 83%25 coverage compared to this genomic sequence;exception=annotated by transcript or proteomic data;gbkey=misc_RNA;gene=PDCD6IPP2;partial=true;product=PDCD6IP pseudogene 2;transcript_id=gi|312839848
LDNV01009888.1	BestRefSeq	exon	6121811	6121908	.	-	.	ID=id94;Parent=rna14;Dbxref=GeneID:646278,Genbank:NR_037599.1,HGNC:HGNC:49873;Note=The RefSeq transcript has 38 substitutions and aligns at 83%25 coverage compared to this genomic sequence;exception=annotated by transcript or proteomic data;gbkey=misc_RNA;gene=PDCD6IPP2;partial=true;product=PDCD6IP pseudogene 2;transcript_id=gi|312839848
LDNV01009888.1	BestRefSeq	exon	6103359	6103456	.	-	.	ID=id95;Parent=rna14;Dbxref=GeneID:646278,Genbank:NR_037599.1,HGNC:HGNC:49873;Note=The RefSeq transcript has 38 substitutions and aligns at 83%25 coverage compared to this genomic sequence;exception=annotated by transcript or proteomic data;gbkey=misc_RNA;gene=PDCD6IPP2;partial=true;product=PDCD6IP pseudogene 2;start_range=.,6103359;transcript_id=gi|312839848
LDNV01009888.1	Curated Genomic	gene	6178669	6180172	.	-	.	ID=gene303;Dbxref=GeneID:100133165;Name=LOC100133165;description=Dexi homolog (mouse) pseudogene;gbkey=Gene;gene=LOC100133165;pseudo=true
###
LDNV01009910.1	BestRefSeq	gene	2080	23329	.	-	.	ID=gene304;Dbxref=GeneID:339044,HGNC:HGNC:30065;Name=PKD1P1;description=polycystic kidney disease 1 (autosomal dominant) pseudogene 1;gbkey=Gene;gene=PKD1P1;gene_synonym=HG1,NPIP;partial=true;pseudo=true;start_range=.,2080
LDNV01009910.1	BestRefSeq	transcript	2080	23329	.	-	.	ID=rna15;Parent=gene304;Dbxref=GeneID:339044,Genbank:NR_036447.1,HGNC:HGNC:30065;Name=gi|301897821;Note=The RefSeq transcript has 8 substitutions%2C 1 non-frameshifting indel and aligns at 85%25 coverage compared to this genomic sequence;exception=annotated by transcript or proteomic data;gbkey=misc_RNA;gene=PKD1P1;partial=true;product=polycystic kidney disease 1 (autosomal dominant) pseudogene 1;start_range=.,2080;transcript_id=gi|301897821
LDNV01009910.1	BestRefSeq	exon	23161	23329	.	-	.	ID=id96;Parent=rna15;Dbxref=GeneID:339044,Genbank:NR_036447.1,HGNC:HGNC:30065;Note=The RefSeq transcript has 8 substitutions%2C 1 non-frameshifting indel and aligns at 85%25 coverage compared to this genomic sequence;exception=annotated by transcript or proteomic data;gbkey=misc_RNA;gene=PKD1P1;partial=true;product=polycystic kidney disease 1 (autosomal dominant) pseudogene 1;transcript_id=gi|301897821
LDNV01009910.1	BestRefSeq	exon	22859	23042	.	-	.	ID=id97;Parent=rna15;Dbxref=GeneID:339044,Genbank:NR_036447.1,HGNC:HGNC:30065;Note=The RefSeq transcript has 8 substitutions%2C 1 non-frameshifting indel and aligns at 85%25 coverage compared to this genomic sequence;exception=annotated by transcript or proteomic data;gbkey=misc_RNA;gene=PKD1P1;partial=true;product=polycystic kidney disease 1 (autosomal dominant) pseudogene 1;transcript_id=gi|301897821
LDNV01009910.1	BestRefSeq	exon	22204	22387	.	-	.	ID=id98;Parent=rna15;Dbxref=GeneID:339044,Genbank:NR_036447.1,HGNC:HGNC:30065;Note=The RefSeq transcript has 8 substitutions%2C 1 non-frameshifting indel and aligns at 85%25 coverage compared to this genomic sequence;exception=annotated by transcript or proteomic data;gbkey=misc_RNA;gene=PKD1P1;partial=true;product=polycystic kidney disease 1 (autosomal dominant) pseudogene 1;transcript_id=gi|301897821
LDNV01009910.1	BestRefSeq	exon	21900	22015	.	-	.	ID=id99;Parent=rna15;Dbxref=GeneID:339044,Genbank:NR_036447.1,HGNC:HGNC:30065;Note=The RefSeq transcript has 8 substitutions%2C 1 non-frameshifting indel and aligns at 85%25 coverage compared to this genomic sequence;exception=annotated by transcript or proteomic data;gbkey=misc_RNA;gene=PKD1P1;partial=true;product=polycystic kidney disease 1 (autosomal dominant) pseudogene 1;transcript_id=gi|301897821
LDNV01009910.1	BestRefSeq	exon	21363	21489	.	-	.	ID=id100;Parent=rna15;Dbxref=GeneID:339044,Genbank:NR_036447.1,HGNC:HGNC:30065;Note=The RefSeq transcript has 8 substitutions%2C 1 non-frameshifting indel and aligns at 85%25 coverage compared to this genomic sequence;exception=annotated by transcript or proteomic data;gbkey=misc_RNA;gene=PKD1P1;partial=true;product=polycystic kidney disease 1 (autosomal dominant) pseudogene 1;transcript_id=gi|301897821
LDNV01009910.1	BestRefSeq	exon	20760	21007	.	-	.	ID=id101;Parent=rna15;Dbxref=GeneID:339044,Genbank:NR_036447.1,HGNC:HGNC:30065;Note=The RefSeq transcript has 8 substitutions%2C 1 non-frameshifting indel and aligns at 85%25 coverage compared to this genomic sequence;exception=annotated by transcript or proteomic data;gbkey=misc_RNA;gene=PKD1P1;partial=true;product=polycystic kidney disease 1 (autosomal dominant) pseudogene 1;transcript_id=gi|301897821
LDNV01009910.1	BestRefSeq	exon	19531	20286	.	-	.	ID=id102;Parent=rna15;Dbxref=GeneID:339044,Genbank:NR_036447.1,HGNC:HGNC:30065;Note=The RefSeq transcript has 8 substitutions%2C 1 non-frameshifting indel and aligns at 85%25 coverage compared to this genomic sequence;exception=annotated by transcript or proteomic data;gbkey=misc_RNA;gene=PKD1P1;partial=true;product=polycystic kidney disease 1 (autosomal dominant) pseudogene 1;transcript_id=gi|301897821
LDNV01009910.1	BestRefSeq	exon	18501	18632	.	-	.	ID=id103;Parent=rna15;Dbxref=GeneID:339044,Genbank:NR_036447.1,HGNC:HGNC:30065;Note=The RefSeq transcript has 8 substitutions%2C 1 non-frameshifting indel and aligns at 85%25 coverage compared to this genomic sequence;exception=annotated by transcript or proteomic data;gbkey=misc_RNA;gene=PKD1P1;partial=true;product=polycystic kidney disease 1 (autosomal dominant) pseudogene 1;transcript_id=gi|301897821
LDNV01009910.1	BestRefSeq	exon	18135	18310	.	-	.	ID=id104;Parent=rna15;Dbxref=GeneID:339044,Genbank:NR_036447.1,HGNC:HGNC:30065;Note=The RefSeq transcript has 8 substitutions%2C 1 non-frameshifting indel and aligns at 85%25 coverage compared to this genomic sequence;exception=annotated by transcript or proteomic data;gbkey=misc_RNA;gene=PKD1P1;partial=true;product=polycystic kidney disease 1 (autosomal dominant) pseudogene 1;transcript_id=gi|301897821
LDNV01009910.1	BestRefSeq	exon	17649	17782	.	-	.	ID=id105;Parent=rna15;Dbxref=GeneID:339044,Genbank:NR_036447.1,HGNC:HGNC:30065;Note=The RefSeq transcript has 8 substitutions%2C 1 non-frameshifting indel and aligns at 85%25 coverage compared to this genomic sequence;exception=annotated by transcript or proteomic data;gbkey=misc_RNA;gene=PKD1P1;partial=true;product=polycystic kidney disease 1 (autosomal dominant) pseudogene 1;transcript_id=gi|301897821
LDNV01009910.1	BestRefSeq	exon	16411	16554	.	-	.	ID=id106;Parent=rna15;Dbxref=GeneID:339044,Genbank:NR_036447.1,HGNC:HGNC:30065;Note=The RefSeq transcript has 8 substitutions%2C 1 non-frameshifting indel and aligns at 85%25 coverage compared to this genomic sequence;exception=annotated by transcript or proteomic data;gbkey=misc_RNA;gene=PKD1P1;partial=true;product=polycystic kidney disease 1 (autosomal dominant) pseudogene 1;transcript_id=gi|301897821
LDNV01009910.1	BestRefSeq	exon	16004	16283	.	-	.	ID=id107;Parent=rna15;Dbxref=GeneID:339044,Genbank:NR_036447.1,HGNC:HGNC:30065;Note=The RefSeq transcript has 8 substitutions%2C 1 non-frameshifting indel and aligns at 85%25 coverage compared to this genomic sequence;exception=annotated by transcript or proteomic data;gbkey=misc_RNA;gene=PKD1P1;partial=true;product=polycystic kidney disease 1 (autosomal dominant) pseudogene 1;transcript_id=gi|301897821
LDNV01009910.1	BestRefSeq	exon	15697	15910	.	-	.	ID=id108;Parent=rna15;Dbxref=GeneID:339044,Genbank:NR_036447.1,HGNC:HGNC:30065;Note=The RefSeq transcript has 8 substitutions%2C 1 non-frameshifting indel and aligns at 85%25 coverage compared to this genomic sequence;exception=annotated by transcript or proteomic data;gbkey=misc_RNA;gene=PKD1P1;partial=true;product=polycystic kidney disease 1 (autosomal dominant) pseudogene 1;transcript_id=gi|301897821
LDNV01009910.1	BestRefSeq	exon	15471	15630	.	-	.	ID=id109;Parent=rna15;Dbxref=GeneID:339044,Genbank:NR_036447.1,HGNC:HGNC:30065;Note=The RefSeq transcript has 8 substitutions%2C 1 non-frameshifting indel and aligns at 85%25 coverage compared to this genomic sequence;exception=annotated by transcript or proteomic data;gbkey=misc_RNA;gene=PKD1P1;partial=true;product=polycystic kidney disease 1 (autosomal dominant) pseudogene 1;transcript_id=gi|301897821
LDNV01009910.1	BestRefSeq	exon	14928	15080	.	-	.	ID=id110;Parent=rna15;Dbxref=GeneID:339044,Genbank:NR_036447.1,HGNC:HGNC:30065;Note=The RefSeq transcript has 8 substitutions%2C 1 non-frameshifting indel and aligns at 85%25 coverage compared to this genomic sequence;exception=annotated by transcript or proteomic data;gbkey=misc_RNA;gene=PKD1P1;partial=true;product=polycystic kidney disease 1 (autosomal dominant) pseudogene 1;transcript_id=gi|301897821
LDNV01009910.1	BestRefSeq	exon	11257	11401	.	-	.	ID=id111;Parent=rna15;Dbxref=GeneID:339044,Genbank:NR_036447.1,HGNC:HGNC:30065;Note=The RefSeq transcript has 8 substitutions%2C 1 non-frameshifting indel and aligns at 85%25 coverage compared to this genomic sequence;exception=annotated by transcript or proteomic data;gbkey=misc_RNA;gene=PKD1P1;partial=true;product=polycystic kidney disease 1 (autosomal dominant) pseudogene 1;transcript_id=gi|301897821
LDNV01009910.1	BestRefSeq	exon	10032	10494	.	-	.	ID=id112;Parent=rna15;Dbxref=GeneID:339044,Genbank:NR_036447.1,HGNC:HGNC:30065;Note=The RefSeq transcript has 8 substitutions%2C 1 non-frameshifting indel and aligns at 85%25 coverage compared to this genomic sequence;exception=annotated by transcript or proteomic data;gbkey=misc_RNA;gene=PKD1P1;partial=true;product=polycystic kidney disease 1 (autosomal dominant) pseudogene 1;transcript_id=gi|301897821
LDNV01009910.1	BestRefSeq	exon	9423	9579	.	-	.	ID=id113;Parent=rna15;Dbxref=GeneID:339044,Genbank:NR_036447.1,HGNC:HGNC:30065;Note=The RefSeq transcript has 8 substitutions%2C 1 non-frameshifting indel and aligns at 85%25 coverage compared to this genomic sequence;exception=annotated by transcript or proteomic data;gbkey=misc_RNA;gene=PKD1P1;partial=true;product=polycystic kidney disease 1 (autosomal dominant) pseudogene 1;transcript_id=gi|301897821
LDNV01009910.1	BestRefSeq	exon	8990	9242	.	-	.	ID=id114;Parent=rna15;Dbxref=GeneID:339044,Genbank:NR_036447.1,HGNC:HGNC:30065;Note=The RefSeq transcript has 8 substitutions%2C 1 non-frameshifting indel and aligns at 85%25 coverage compared to this genomic sequence;exception=annotated by transcript or proteomic data;gbkey=misc_RNA;gene=PKD1P1;partial=true;product=polycystic kidney disease 1 (autosomal dominant) pseudogene 1;transcript_id=gi|301897821
LDNV01009910.1	BestRefSeq	exon	8670	8865	.	-	.	ID=id115;Parent=rna15;Dbxref=GeneID:339044,Genbank:NR_036447.1,HGNC:HGNC:30065;Note=The RefSeq transcript has 8 substitutions%2C 1 non-frameshifting indel and aligns at 85%25 coverage compared to this genomic sequence;exception=annotated by transcript or proteomic data;gbkey=misc_RNA;gene=PKD1P1;partial=true;product=polycystic kidney disease 1 (autosomal dominant) pseudogene 1;transcript_id=gi|301897821
LDNV01009910.1	BestRefSeq	exon	7003	7173	.	-	.	ID=id116;Parent=rna15;Dbxref=GeneID:339044,Genbank:NR_036447.1,HGNC:HGNC:30065;Note=The RefSeq transcript has 8 substitutions%2C 1 non-frameshifting indel and aligns at 85%25 coverage compared to this genomic sequence;exception=annotated by transcript or proteomic data;gbkey=misc_RNA;gene=PKD1P1;partial=true;product=polycystic kidney disease 1 (autosomal dominant) pseudogene 1;transcript_id=gi|301897821
LDNV01009910.1	BestRefSeq	exon	6772	6915	.	-	.	ID=id117;Parent=rna15;Dbxref=GeneID:339044,Genbank:NR_036447.1,HGNC:HGNC:30065;Note=The RefSeq transcript has 8 substitutions%2C 1 non-frameshifting indel and aligns at 85%25 coverage compared to this genomic sequence;exception=annotated by transcript or proteomic data;gbkey=misc_RNA;gene=PKD1P1;partial=true;product=polycystic kidney disease 1 (autosomal dominant) pseudogene 1;transcript_id=gi|301897821
LDNV01009910.1	BestRefSeq	exon	6467	6677	.	-	.	ID=id118;Parent=rna15;Dbxref=GeneID:339044,Genbank:NR_036447.1,HGNC:HGNC:30065;Note=The RefSeq transcript has 8 substitutions%2C 1 non-frameshifting indel and aligns at 85%25 coverage compared to this genomic sequence;exception=annotated by transcript or proteomic data;gbkey=misc_RNA;gene=PKD1P1;partial=true;product=polycystic kidney disease 1 (autosomal dominant) pseudogene 1;transcript_id=gi|301897821
LDNV01009910.1	BestRefSeq	exon	6250	6376	.	-	.	ID=id119;Parent=rna15;Dbxref=GeneID:339044,Genbank:NR_036447.1,HGNC:HGNC:30065;Note=The RefSeq transcript has 8 substitutions%2C 1 non-frameshifting indel and aligns at 85%25 coverage compared to this genomic sequence;exception=annotated by transcript or proteomic data;gbkey=misc_RNA;gene=PKD1P1;partial=true;product=polycystic kidney disease 1 (autosomal dominant) pseudogene 1;transcript_id=gi|301897821
LDNV01009910.1	BestRefSeq	exon	4341	4582	.	-	.	ID=id120;Parent=rna15;Dbxref=GeneID:339044,Genbank:NR_036447.1,HGNC:HGNC:30065;Note=The RefSeq transcript has 8 substitutions%2C 1 non-frameshifting indel and aligns at 85%25 coverage compared to this genomic sequence;exception=annotated by transcript or proteomic data;gbkey=misc_RNA;gene=PKD1P1;partial=true;product=polycystic kidney disease 1 (autosomal dominant) pseudogene 1;transcript_id=gi|301897821
LDNV01009910.1	BestRefSeq	exon	2080	2168	.	-	.	ID=id121;Parent=rna15;Dbxref=GeneID:339044,Genbank:NR_036447.1,HGNC:HGNC:30065;Note=The RefSeq transcript has 8 substitutions%2C 1 non-frameshifting indel and aligns at 85%25 coverage compared to this genomic sequence;exception=annotated by transcript or proteomic data;gbkey=misc_RNA;gene=PKD1P1;partial=true;product=polycystic kidney disease 1 (autosomal dominant) pseudogene 1;start_range=.,2080;transcript_id=gi|301897821
LDNV01009910.1	Curated Genomic	gene	4030	30809	.	-	.	ID=gene305;Dbxref=GeneID:339039,HGNC:HGNC:30067;Name=PKD1P3;description=polycystic kidney disease 1 (autosomal dominant) pseudogene 3;gbkey=Gene;gene=PKD1P3;gene_synonym=HG3;pseudo=true
###
LDNV01009971.1	Curated Genomic	gene	20709	38061	.	+	.	ID=gene306;Dbxref=GeneID:100420172;Name=LOC100420172;description=fatty acyl-CoA reductase 2 pseudogene;gbkey=Gene;gene=LOC100420172;pseudo=true
LDNV01009971.1	Curated Genomic	gene	20709	38061	.	+	.	ID=gene307;Dbxref=GeneID:100420175;Name=LOC100420175;description=fatty acyl-CoA reductase 2 pseudogene;gbkey=Gene;gene=LOC100420175;pseudo=true
###
LDNV01009971.1	Curated Genomic	gene	23429	26631	.	-	.	ID=gene308;Dbxref=GeneID:780778,HGNC:HGNC:33272;Name=USP10P2;description=ubiquitin specific peptidase10 pseudogene 2;gbkey=Gene;gene=USP10P2;pseudo=true
LDNV01009971.1	Curated Genomic	gene	23429	26631	.	-	.	ID=gene309;Dbxref=GeneID:780780;Name=LOC780780;description=ubiquitin specific peptidase 10 pseudogene;gbkey=Gene;gene=LOC780780;pseudo=true
###
LDNV01010101.1	Curated Genomic	gene	510420	510700	.	-	.	ID=gene310;Dbxref=GeneID:106480693,HGNC:HGNC:46215;Name=RN7SL199P;description=RNA%2C 7SL%2C cytoplasmic 199%2C pseudogene;gbkey=Gene;gene=RN7SL199P;pseudo=true
LDNV01010101.1	Curated Genomic	gene	510420	510700	.	-	.	ID=gene311;Dbxref=GeneID:106481760,HGNC:HGNC:46672;Name=RN7SL656P;description=RNA%2C 7SL%2C cytoplasmic 656%2C pseudogene;gbkey=Gene;gene=RN7SL656P;pseudo=true
###
LDNV01010137.1	Curated Genomic	gene	6905	7701	.	+	.	ID=gene312;Dbxref=GeneID:391746;Name=LOC391746;description=TAF11 RNA polymerase II%2C TATA box binding protein (TBP)-associated factor%2C 28kDa pseudogene;gbkey=Gene;gene=LOC391746;pseudo=true
LDNV01010137.1	Curated Genomic	gene	6905	7701	.	+	.	ID=gene313;Dbxref=GeneID:646066;Name=LOC646066;description=TAF11 RNA polymerase II%2C TATA box binding protein (TBP)-associated factor%2C 28kDa pseudogene;gbkey=Gene;gene=LOC646066;pseudo=true
###
LDNV01010148.1	Curated Genomic	gene	9848	10131	.	-	.	ID=gene314;Dbxref=GeneID:106479486,HGNC:HGNC:46738;Name=RN7SL722P;description=RNA%2C 7SL%2C cytoplasmic 722%2C pseudogene;gbkey=Gene;gene=RN7SL722P;pseudo=true
LDNV01010148.1	Curated Genomic	gene	9848	10131	.	-	.	ID=gene315;Dbxref=GeneID:106481076,HGNC:HGNC:46581;Name=RN7SL565P;description=RNA%2C 7SL%2C cytoplasmic 565%2C pseudogene;gbkey=Gene;gene=RN7SL565P;pseudo=true
###
LDNV01010157.1	Curated Genomic	gene	11922	12028	.	+	.	ID=gene316;Dbxref=GeneID:106479729,HGNC:HGNC:47331;Name=RNU6-368P;description=RNA%2C U6 small nuclear 368%2C pseudogene;gbkey=Gene;gene=RNU6-368P;pseudo=true
LDNV01010157.1	Curated Genomic	gene	11922	12028	.	+	.	ID=gene317;Dbxref=GeneID:106480119,HGNC:HGNC:48232;Name=RNU6-1269P;description=RNA%2C U6 small nuclear 1269%2C pseudogene;gbkey=Gene;gene=RNU6-1269P;pseudo=true
###
LDNV01010173.1	Curated Genomic	gene	36451	36952	.	-	.	ID=gene318;Dbxref=GeneID:1011,HGNC:HGNC:1752;Name=CDH12P2;description=cadherin 12 (N-cadherin 2) pseudogene 2;gbkey=Gene;gene=CDH12P2;gene_synonym=C41-CAD,CDH12P;pseudo=true
LDNV01010173.1	Curated Genomic	gene	36551	36852	.	-	.	ID=gene319;Dbxref=GeneID:100093624,HGNC:HGNC:37699;Name=CDH12P3;description=cadherin 12 (N-cadherin 2) pseudogene 3;gbkey=Gene;gene=CDH12P3;pseudo=true
###
LDNV01010173.1	Curated Genomic	gene	36551	36852	.	-	.	ID=gene320;Dbxref=GeneID:100093624,HGNC:HGNC:37699;Name=CDH12P3;description=cadherin 12 (N-cadherin 2) pseudogene 3;gbkey=Gene;gene=CDH12P3;pseudo=true
LDNV01010173.1	Curated Genomic	gene	36552	36853	.	-	.	ID=gene321;Dbxref=GeneID:100093625,HGNC:HGNC:37698;Name=CDH12P1;description=cadherin 12 (N-cadherin 2) pseudogene 1;gbkey=Gene;gene=CDH12P1;pseudo=true
###
LDNV01010173.1	Curated Genomic	gene	36551	36852	.	-	.	ID=gene322;Dbxref=GeneID:100093624,HGNC:HGNC:37699;Name=CDH12P3;description=cadherin 12 (N-cadherin 2) pseudogene 3;gbkey=Gene;gene=CDH12P3;pseudo=true
LDNV01010173.1	Curated Genomic	gene	36551	36852	.	-	.	ID=gene323;Dbxref=GeneID:100093626,HGNC:HGNC:37700;Name=CDH12P4;description=cadherin 12 (N-cadherin 2) pseudogene 4;gbkey=Gene;gene=CDH12P4;pseudo=true
###
LDNV01010173.1	Curated Genomic	gene	213622	224116	.	-	.	ID=gene324;Dbxref=GeneID:653080;Name=LOC653080;description=glucuronidase%2C beta pseudogene;gbkey=Gene;gene=LOC653080;pseudo=true
LDNV01010173.1	Curated Genomic	gene	213622	224116	.	-	.	ID=gene325;Dbxref=GeneID:100287046;Name=LOC100287046;description=glucuronidase%2C beta pseudogene;gbkey=Gene;gene=LOC100287046;pseudo=true
###
LDNV01010179.1	Curated Genomic	gene	11826	12515	.	+	.	ID=gene326;Dbxref=GeneID:728452;Name=LOC728452;description=POM121 membrane glycoprotein (rat) pseudogene;gbkey=Gene;gene=LOC728452;pseudo=true
LDNV01010179.1	Curated Genomic	gene	11826	12515	.	+	.	ID=gene327;Dbxref=GeneID:728499;Name=LOC728499;description=POM121 membrane glycoprotein (rat) pseudogene;gbkey=Gene;gene=LOC728499;pseudo=true
###
LDNV01010179.1	Curated Genomic	gene	11826	12515	.	+	.	ID=gene328;Dbxref=GeneID:728452;Name=LOC728452;description=POM121 membrane glycoprotein (rat) pseudogene;gbkey=Gene;gene=LOC728452;pseudo=true
LDNV01010179.1	Curated Genomic	gene	11826	12515	.	+	.	ID=gene329;Dbxref=GeneID:728526;Name=LOC728526;description=POM121 membrane glycoprotein (rat) pseudogene;gbkey=Gene;gene=LOC728526;pseudo=true
###
LDNV01010179.1	Curated Genomic	gene	11826	12515	.	+	.	ID=gene330;Dbxref=GeneID:728452;Name=LOC728452;description=POM121 membrane glycoprotein (rat) pseudogene;gbkey=Gene;gene=LOC728452;pseudo=true
LDNV01010179.1	Curated Genomic	gene	11826	12515	.	+	.	ID=gene331;Dbxref=GeneID:728540;Name=LOC728540;description=POM121 membrane glycoprotein (rat) pseudogene;gbkey=Gene;gene=LOC728540;pseudo=true
###
LDNV01010179.1	Curated Genomic	gene	11826	12515	.	+	.	ID=gene332;Dbxref=GeneID:728452;Name=LOC728452;description=POM121 membrane glycoprotein (rat) pseudogene;gbkey=Gene;gene=LOC728452;pseudo=true
LDNV01010179.1	Curated Genomic	gene	11826	12515	.	+	.	ID=gene333;Dbxref=GeneID:728575;Name=LOC728575;description=POM121 membrane glycoprotein (rat) pseudogene;gbkey=Gene;gene=LOC728575;pseudo=true
###
LDNV01010238.1	Curated Genomic	gene	10644	11160	.	-	.	ID=gene334;Dbxref=GeneID:643101,HGNC:HGNC:36244;Name=RPL26P22;description=ribosomal protein L26 pseudogene 22;gbkey=Gene;gene=RPL26P22;gene_synonym=RPL26_5_860;pseudo=true
LDNV01010238.1	Curated Genomic	gene	10644	11160	.	-	.	ID=gene335;Dbxref=GeneID:728311,HGNC:HGNC:35774;Name=RPL26P24;description=ribosomal protein L26 pseudogene 24;gbkey=Gene;gene=RPL26P24;gene_synonym=RPL26_12_861;pseudo=true
###
LDNV01010238.1	Curated Genomic	gene	22976	24246	.	-	.	ID=gene336;Dbxref=GeneID:780811,HGNC:HGNC:38098;Name=PAICSP5;description=phosphoribosylaminoimidazole carboxylase%2C phosphoribosylaminoimidazole succinocarboxamide synthetase pseudogene 5;gbkey=Gene;gene=PAICSP5;pseudo=true
LDNV01010238.1	Curated Genomic	gene	23117	24276	.	-	.	ID=gene337;Dbxref=GeneID:780812,HGNC:HGNC:38099;Name=PAICSP6;description=phosphoribosylaminoimidazole carboxylase%2C phosphoribosylaminoimidazole succinocarboxamide synthetase pseudogene 6;gbkey=Gene;gene=PAICSP6;pseudo=true
###
LDNV01010301.1	Curated Genomic	gene	22595	26648	.	-	.	ID=gene338;Dbxref=GeneID:100421427,HGNC:HGNC:43607;Name=ANKRD20A16P;description=ankyrin repeat domain 20 family member A16%2C pseudogene;gbkey=Gene;gene=ANKRD20A16P;pseudo=true
LDNV01010301.1	Curated Genomic	gene	22595	26648	.	-	.	ID=gene339;Dbxref=GeneID:100533720,HGNC:HGNC:43606;Name=ANKRD20A15P;description=ankyrin repeat domain 20 family member A15%2C pseudogene;gbkey=Gene;gene=ANKRD20A15P;pseudo=true
###
LDNV01010302.1	BestRefSeq	gene	802	17014	.	-	.	ID=gene340;Dbxref=GeneID:100874392,HGNC:HGNC:43603;Name=ANKRD20A12P;description=ankyrin repeat domain 20 family member A12%2C pseudogene;gbkey=Gene;gene=ANKRD20A12P;pseudo=true
LDNV01010302.1	BestRefSeq	transcript	802	17014	.	-	.	ID=rna16;Parent=gene340;Dbxref=GeneID:100874392,Genbank:NR_046228.1,HGNC:HGNC:43603;Name=gi|374349243;Note=The RefSeq transcript has 18 substitutions%2C 5 non-frameshifting indels compared to this genomic sequence;exception=annotated by transcript or proteomic data;gbkey=misc_RNA;gene=ANKRD20A12P;product=ankyrin repeat domain 20 family member A12%2C pseudogene;transcript_id=gi|374349243
LDNV01010302.1	BestRefSeq	exon	16370	17014	.	-	.	ID=id122;Parent=rna16;Dbxref=GeneID:100874392,Genbank:NR_046228.1,HGNC:HGNC:43603;Note=The RefSeq transcript has 18 substitutions%2C 5 non-frameshifting indels compared to this genomic sequence;exception=annotated by transcript or proteomic data;gbkey=misc_RNA;gene=ANKRD20A12P;product=ankyrin repeat domain 20 family member A12%2C pseudogene;transcript_id=gi|374349243
LDNV01010302.1	BestRefSeq	exon	14668	14816	.	-	.	ID=id123;Parent=rna16;Dbxref=GeneID:100874392,Genbank:NR_046228.1,HGNC:HGNC:43603;Note=The RefSeq transcript has 18 substitutions%2C 5 non-frameshifting indels compared to this genomic sequence;exception=annotated by transcript or proteomic data;gbkey=misc_RNA;gene=ANKRD20A12P;product=ankyrin repeat domain 20 family member A12%2C pseudogene;transcript_id=gi|374349243
LDNV01010302.1	BestRefSeq	exon	3437	3718	.	-	.	ID=id124;Parent=rna16;Dbxref=GeneID:100874392,Genbank:NR_046228.1,HGNC:HGNC:43603;Note=The RefSeq transcript has 18 substitutions%2C 5 non-frameshifting indels compared to this genomic sequence;exception=annotated by transcript or proteomic data;gbkey=misc_RNA;gene=ANKRD20A12P;product=ankyrin repeat domain 20 family member A12%2C pseudogene;transcript_id=gi|374349243
LDNV01010302.1	BestRefSeq	exon	2596	2809	.	-	.	ID=id125;Parent=rna16;Dbxref=GeneID:100874392,Genbank:NR_046228.1,HGNC:HGNC:43603;Note=The RefSeq transcript has 18 substitutions%2C 5 non-frameshifting indels compared to this genomic sequence;exception=annotated by transcript or proteomic data;gbkey=misc_RNA;gene=ANKRD20A12P;product=ankyrin repeat domain 20 family member A12%2C pseudogene;transcript_id=gi|374349243
LDNV01010302.1	BestRefSeq	exon	802	1258	.	-	.	ID=id126;Parent=rna16;Dbxref=GeneID:100874392,Genbank:NR_046228.1,HGNC:HGNC:43603;Note=The RefSeq transcript has 18 substitutions%2C 5 non-frameshifting indels compared to this genomic sequence;exception=annotated by transcript or proteomic data;gbkey=misc_RNA;gene=ANKRD20A12P;product=ankyrin repeat domain 20 family member A12%2C pseudogene;transcript_id=gi|374349243
LDNV01010302.1	Curated Genomic	gene	16122	20175	.	-	.	ID=gene341;Dbxref=GeneID:100533719,HGNC:HGNC:43605;Name=ANKRD20A14P;description=ankyrin repeat domain 20 family member A14%2C pseudogene;gbkey=Gene;gene=ANKRD20A14P;pseudo=true
###
LDNV01010328.1	Curated Genomic	gene	56155	59744	.	+	.	ID=gene342;Dbxref=GeneID:100194425,HGNC:HGNC:51323;Name=BCAP31P1;description=B-cell receptor-associated protein 31 pseudogene 1;gbkey=Gene;gene=BCAP31P1;pseudo=true
LDNV01010328.1	Curated Genomic	gene	56155	59744	.	+	.	ID=gene343;Dbxref=GeneID:100194426,HGNC:HGNC:51324;Name=BCAP31P2;description=B-cell receptor-associated protein 31 pseudogene 2;gbkey=Gene;gene=BCAP31P2;pseudo=true
###
LDNV01010471.1	Curated Genomic	gene	72372393	72372556	.	-	.	ID=gene344;Dbxref=GeneID:26865,HGNC:HGNC:37497;Name=RNU1-27P;description=RNA%2C U1 small nuclear 27%2C pseudogene;gbkey=Gene;gene=RNU1-27P;gene_synonym=RNU1-7,RNU1-7P;pseudo=true
LDNV01010471.1	Curated Genomic	gene	72372393	72372556	.	-	.	ID=gene345;Dbxref=GeneID:26866,HGNC:HGNC:37498;Name=RNU1-28P;description=RNA%2C U1 small nuclear 28%2C pseudogene;gbkey=Gene;gene=RNU1-28P;gene_synonym=RNU1-8,RNU1-8P;pseudo=true
###
LDNV01010473.1	Curated Genomic	gene	129259	129541	.	-	.	ID=gene346;Dbxref=GeneID:100132340,HGNC:HGNC:39947;Name=CYP4F59P;description=cytochrome P450%2C family 4%2C subfamily F%2C polypeptide 59%2C pseudogene;gbkey=Gene;gene=CYP4F59P;pseudo=true
LDNV01010473.1	Curated Genomic	gene	129259	129541	.	-	.	ID=gene347;Dbxref=GeneID:100288827,HGNC:HGNC:39949;Name=CYP4F25P;description=cytochrome P450%2C family 4%2C subfamily F%2C polypeptide 25%2C pseudogene;gbkey=Gene;gene=CYP4F25P;pseudo=true
###
LDNV01010473.1	Curated Genomic	gene	121298	122006	.	+	.	ID=gene348;Dbxref=GeneID:100132599;Name=LOC100132599;description=zinc finger protein 114 pseudogene;gbkey=Gene;gene=LOC100132599;pseudo=true
LDNV01010473.1	Curated Genomic	gene	121298	122006	.	+	.	ID=gene349;Dbxref=GeneID:100419690;Name=LOC100419690;description=zinc finger protein 114 pseudogene;gbkey=Gene;gene=LOC100419690;pseudo=true
###
LDNV01010473.1	Curated Genomic	gene	121298	122006	.	+	.	ID=gene350;Dbxref=GeneID:100132599;Name=LOC100132599;description=zinc finger protein 114 pseudogene;gbkey=Gene;gene=LOC100132599;pseudo=true
LDNV01010473.1	Curated Genomic	gene	121298	122006	.	+	.	ID=gene351;Dbxref=GeneID:100419691;Name=LOC100419691;description=zinc finger protein 114 pseudogene;gbkey=Gene;gene=LOC100419691;pseudo=true
###
LDNV01010504.1	Curated Genomic	gene	1206144	1206669	.	+	.	ID=gene352;Dbxref=GeneID:728481,HGNC:HGNC:35827;Name=RPL23AP21;description=ribosomal protein L23a pseudogene 21;gbkey=Gene;gene=RPL23AP21;gene_synonym=RPL23A_1_1;pseudo=true
LDNV01010504.1	Curated Genomic	gene	1206144	1206651	.	+	.	ID=gene353;Dbxref=GeneID:54029,HGNC:HGNC:10321;Name=RPL23AP4;description=ribosomal protein L23a pseudogene 4;gbkey=Gene;gene=RPL23AP4;gene_synonym=RPL23A_42_1735;pseudo=true
###
LDNV01010526.1	Curated Genomic	gene	19734	19783	.	+	.	ID=gene354;Dbxref=GeneID:106480760,HGNC:HGNC:43153;Name=RNA5SP253;description=RNA%2C 5S ribosomal pseudogene 253;gbkey=Gene;gene=RNA5SP253;gene_synonym=RN5S253;pseudo=true
LDNV01010526.1	Curated Genomic	gene	19734	19783	.	+	.	ID=gene355;Dbxref=GeneID:106481793,HGNC:HGNC:43154;Name=RNA5SP254;description=RNA%2C 5S ribosomal pseudogene 254;gbkey=Gene;gene=RNA5SP254;gene_synonym=RN5S254;pseudo=true
###
LDNV01010526.1	Curated Genomic	gene	7657	12003	.	+	.	ID=gene356;Dbxref=GeneID:503840,HGNC:HGNC:30174;Name=DEFB108P4;description=defensin beta 108 pseudogene 4;gbkey=Gene;gene=DEFB108P4;pseudo=true
LDNV01010526.1	Curated Genomic	gene	7657	12003	.	+	.	ID=gene357;Dbxref=GeneID:504185,HGNC:HGNC:26227;Name=DEFB108P3;description=defensin beta 108 pseudogene 3;gbkey=Gene;gene=DEFB108P3;pseudo=true
###
LDNV01010761.1	Curated Genomic	gene	578705	580146	.	+	.	ID=gene358;Dbxref=GeneID:340600,HGNC:HGNC:34025;Name=ATF4P2;description=activating transcription factor 4 pseudogene 2;gbkey=Gene;gene=ATF4P2;pseudo=true
LDNV01010761.1	Curated Genomic	gene	578705	580145	.	+	.	ID=gene359;Dbxref=GeneID:469,HGNC:HGNC:789;Name=ATF4P1;description=activating transcription factor 4 pseudogene 1;gbkey=Gene;gene=ATF4P1;gene_synonym=ATF4P,TAXREB67P,TXREBP;pseudo=true
###
LDNV01010775.1	Curated Genomic	gene	40638	41349	.	+	.	ID=gene360;Dbxref=GeneID:100101119,HGNC:HGNC:50370;Name=SKP1P3;description=S-phase kinase-associated protein 1 pseudogene 3;gbkey=Gene;gene=SKP1P3;pseudo=true
LDNV01010775.1	Curated Genomic	gene	40638	41349	.	+	.	ID=gene361;Dbxref=GeneID:642490;Name=LOC642490;description=S-phase kinase-associated protein 1 pseudogene;gbkey=Gene;gene=LOC642490;pseudo=true
###
LDNV01010783.1	Curated Genomic	gene	1036	12064	.	+	.	ID=gene362;Dbxref=GeneID:100033395,HGNC:HGNC:33212;Name=VN2R6P;description=vomeronasal 2 receptor 6 pseudogene;gbkey=Gene;gene=VN2R6P;pseudo=true
LDNV01010783.1	Curated Genomic	gene	1036	12064	.	+	.	ID=gene363;Dbxref=GeneID:100033396,HGNC:HGNC:33213;Name=VN2R7P;description=vomeronasal 2 receptor 7 pseudogene;gbkey=Gene;gene=VN2R7P;pseudo=true
###
LDNV01010831.1	Curated Genomic	gene	21857	22330	.	-	.	ID=gene364;Dbxref=GeneID:100312810,HGNC:HGNC:37378;Name=VN1R58P;description=vomeronasal 1 receptor 58 pseudogene;gbkey=Gene;gene=VN1R58P;pseudo=true
LDNV01010831.1	Curated Genomic	gene	21857	22330	.	-	.	ID=gene365;Dbxref=GeneID:100312851,HGNC:HGNC:37434;Name=VN1R109P;description=vomeronasal 1 receptor 109 pseudogene;gbkey=Gene;gene=VN1R109P;pseudo=true
###
LDNV01010895.1	Curated Genomic	gene	181672	185119	.	+	.	ID=gene366;Dbxref=GeneID:106481796,HGNC:HGNC:43819;Name=LRRC37A15P;description=leucine-rich repeat containing 37 member A15%2C pseudogene;gbkey=Gene;gene=LRRC37A15P;pseudo=true
LDNV01010895.1	Curated Genomic	gene	182146	183871	.	+	.	ID=gene367;Dbxref=GeneID:100418744,HGNC:HGNC:39880;Name=KRT8P46;description=keratin 8 pseudogene 46;gbkey=Gene;gene=KRT8P46;pseudo=true
###
LDNV01010900.1	Curated Genomic	gene	106436	106764	.	-	.	ID=gene368;Dbxref=GeneID:106479312,HGNC:HGNC:46264;Name=RN7SL248P;description=RNA%2C 7SL%2C cytoplasmic 248%2C pseudogene;gbkey=Gene;gene=RN7SL248P;gene_synonym=RN7SL527P;pseudo=true
LDNV01010900.1	Curated Genomic	gene	106436	106764	.	-	.	ID=gene369;Dbxref=GeneID:106481046,HGNC:HGNC:46469;Name=RN7SL453P;description=RNA%2C 7SL%2C cytoplasmic 453%2C pseudogene;gbkey=Gene;gene=RN7SL453P;pseudo=true
###
LDNV01010925.1	Curated Genomic	gene	139389	139911	.	+	.	ID=gene370;Dbxref=GeneID:100288482;Name=LOC100288482;description=uncharacterized LOC100288482;gbkey=Gene;gene=LOC100288482;pseudo=true
LDNV01010925.1	Curated Genomic	gene	139389	139911	.	+	.	ID=gene371;Dbxref=GeneID:100289543;Name=LOC100289543;description=uncharacterized LOC100289543;gbkey=Gene;gene=LOC100289543;pseudo=true
###
LDNV01010925.1	Curated Genomic	gene	169450	172290	.	+	.	ID=gene372;Dbxref=GeneID:100419574;Name=LOC100419574;description=HECT and RLD domain containing E3 ubiquitin protein ligase 2 pseudogene;gbkey=Gene;gene=LOC100419574;pseudo=true
LDNV01010925.1	Curated Genomic	gene	169450	172290	.	+	.	ID=gene373;Dbxref=GeneID:100419579;Name=LOC100419579;description=HECT and RLD domain containing E3 ubiquitin protein ligase 2 pseudogene;gbkey=Gene;gene=LOC100419579;pseudo=true
###
LDNV01010925.1	Curated Genomic	gene	269140	275835	.	+	.	ID=gene374;Dbxref=GeneID:8917,HGNC:HGNC:4869;Name=HERC2P1;description=hect domain and RLD 2 pseudogene 1;gbkey=Gene;gene=HERC2P1;gene_synonym=D15F37S2;pseudo=true
LDNV01010925.1	BestRefSeq	gene	275322	278545	.	+	.	ID=gene375;Dbxref=GeneID:100132101,HGNC:HGNC:4875;Name=HERC2P7;description=hect domain and RLD 2 pseudogene 7;gbkey=Gene;gene=HERC2P7;pseudo=true
LDNV01010925.1	BestRefSeq	transcript	275322	278545	.	+	.	ID=rna17;Parent=gene375;Dbxref=GeneID:100132101,Genbank:NR_036470.1,HGNC:HGNC:4875;Name=gi|302148482;Note=The RefSeq transcript has 6 substitutions%2C 2 non-frameshifting indels compared to this genomic sequence;exception=annotated by transcript or proteomic data;gbkey=misc_RNA;gene=HERC2P7;product=hect domain and RLD 2 pseudogene 7;transcript_id=gi|302148482
LDNV01010925.1	BestRefSeq	exon	275322	275501	.	+	.	ID=id127;Parent=rna17;Dbxref=GeneID:100132101,Genbank:NR_036470.1,HGNC:HGNC:4875;Note=The RefSeq transcript has 6 substitutions%2C 2 non-frameshifting indels compared to this genomic sequence;exception=annotated by transcript or proteomic data;gbkey=misc_RNA;gene=HERC2P7;product=hect domain and RLD 2 pseudogene 7;transcript_id=gi|302148482
LDNV01010925.1	BestRefSeq	exon	275594	275718	.	+	.	ID=id128;Parent=rna17;Dbxref=GeneID:100132101,Genbank:NR_036470.1,HGNC:HGNC:4875;Note=The RefSeq transcript has 6 substitutions%2C 2 non-frameshifting indels compared to this genomic sequence;exception=annotated by transcript or proteomic data;gbkey=misc_RNA;gene=HERC2P7;product=hect domain and RLD 2 pseudogene 7;transcript_id=gi|302148482
LDNV01010925.1	BestRefSeq	exon	277084	278545	.	+	.	ID=id129;Parent=rna17;Dbxref=GeneID:100132101,Genbank:NR_036470.1,HGNC:HGNC:4875;Note=The RefSeq transcript has 6 substitutions%2C 2 non-frameshifting indels compared to this genomic sequence;exception=annotated by transcript or proteomic data;gbkey=misc_RNA;gene=HERC2P7;product=hect domain and RLD 2 pseudogene 7;transcript_id=gi|302148482
###
LDNV01010925.1	Curated Genomic	gene	57854	71848	.	+	.	ID=gene376;Dbxref=GeneID:100288203;Name=LOC100288203;description=WAS protein homolog associated with actin%2C golgi membranes and microtubules pseudogene;gbkey=Gene;gene=LOC100288203;pseudo=true
LDNV01010925.1	BestRefSeq	gene	61135	75039	.	+	.	ID=gene377;Dbxref=GeneID:100288615,HGNC:HGNC:32361;Name=WHAMMP1;description=WAS protein homolog associated with actin%2C golgi membranes and microtubules pseudogene 1;gbkey=Gene;gene=WHAMMP1;gene_synonym=WHDC1P1;pseudo=true
LDNV01010925.1	BestRefSeq	transcript	61135	75039	.	+	.	ID=rna18;Parent=gene377;Dbxref=GeneID:100288615,Genbank:NR_036650.1,HGNC:HGNC:32361;Name=gi|307938330;Note=The RefSeq transcript has 7 substitutions compared to this genomic sequence;exception=annotated by transcript or proteomic data;gbkey=misc_RNA;gene=WHAMMP1;product=WAS protein homolog associated with actin%2C golgi membranes and microtubules pseudogene 1;transcript_id=gi|307938330
LDNV01010925.1	BestRefSeq	exon	61135	61664	.	+	.	ID=id130;Parent=rna18;Dbxref=GeneID:100288615,Genbank:NR_036650.1,HGNC:HGNC:32361;Note=The RefSeq transcript has 7 substitutions compared to this genomic sequence;exception=annotated by transcript or proteomic data;gbkey=misc_RNA;gene=WHAMMP1;product=WAS protein homolog associated with actin%2C golgi membranes and microtubules pseudogene 1;transcript_id=gi|307938330
LDNV01010925.1	BestRefSeq	exon	64936	65091	.	+	.	ID=id131;Parent=rna18;Dbxref=GeneID:100288615,Genbank:NR_036650.1,HGNC:HGNC:32361;Note=The RefSeq transcript has 7 substitutions compared to this genomic sequence;exception=annotated by transcript or proteomic data;gbkey=misc_RNA;gene=WHAMMP1;product=WAS protein homolog associated with actin%2C golgi membranes and microtubules pseudogene 1;transcript_id=gi|307938330
LDNV01010925.1	BestRefSeq	exon	66173	66342	.	+	.	ID=id132;Parent=rna18;Dbxref=GeneID:100288615,Genbank:NR_036650.1,HGNC:HGNC:32361;Note=The RefSeq transcript has 7 substitutions compared to this genomic sequence;exception=annotated by transcript or proteomic data;gbkey=misc_RNA;gene=WHAMMP1;product=WAS protein homolog associated with actin%2C golgi membranes and microtubules pseudogene 1;transcript_id=gi|307938330
LDNV01010925.1	BestRefSeq	exon	67894	68059	.	+	.	ID=id133;Parent=rna18;Dbxref=GeneID:100288615,Genbank:NR_036650.1,HGNC:HGNC:32361;Note=The RefSeq transcript has 7 substitutions compared to this genomic sequence;exception=annotated by transcript or proteomic data;gbkey=misc_RNA;gene=WHAMMP1;product=WAS protein homolog associated with actin%2C golgi membranes and microtubules pseudogene 1;transcript_id=gi|307938330
LDNV01010925.1	BestRefSeq	exon	71663	71847	.	+	.	ID=id134;Parent=rna18;Dbxref=GeneID:100288615,Genbank:NR_036650.1,HGNC:HGNC:32361;Note=The RefSeq transcript has 7 substitutions compared to this genomic sequence;exception=annotated by transcript or proteomic data;gbkey=misc_RNA;gene=WHAMMP1;product=WAS protein homolog associated with actin%2C golgi membranes and microtubules pseudogene 1;transcript_id=gi|307938330
LDNV01010925.1	BestRefSeq	exon	72309	72334	.	+	.	ID=id135;Parent=rna18;Dbxref=GeneID:100288615,Genbank:NR_036650.1,HGNC:HGNC:32361;Note=The RefSeq transcript has 7 substitutions compared to this genomic sequence;exception=annotated by transcript or proteomic data;gbkey=misc_RNA;gene=WHAMMP1;product=WAS protein homolog associated with actin%2C golgi membranes and microtubules pseudogene 1;transcript_id=gi|307938330
LDNV01010925.1	BestRefSeq	exon	74706	75039	.	+	.	ID=id136;Parent=rna18;Dbxref=GeneID:100288615,Genbank:NR_036650.1,HGNC:HGNC:32361;Note=The RefSeq transcript has 7 substitutions compared to this genomic sequence;exception=annotated by transcript or proteomic data;gbkey=misc_RNA;gene=WHAMMP1;product=WAS protein homolog associated with actin%2C golgi membranes and microtubules pseudogene 1;transcript_id=gi|307938330
###
LDNV01010926.1	Curated Genomic	gene	448030	448990	.	-	.	ID=gene378;Dbxref=GeneID:403226,HGNC:HGNC:31238;Name=OR11J5P;description=olfactory receptor%2C family 11%2C subfamily J%2C member 5 pseudogene;gbkey=Gene;gene=OR11J5P;pseudo=true
LDNV01010926.1	Curated Genomic	gene	448057	448954	.	-	.	ID=gene379;Dbxref=GeneID:100288148,HGNC:HGNC:38588;Name=OR11J6P;description=olfactory receptor%2C family 11%2C subfamily J%2C member 6 pseudogene;gbkey=Gene;gene=OR11J6P;pseudo=true
###
LDNV01010926.1	Curated Genomic	gene	371846	372701	.	-	.	ID=gene380;Dbxref=GeneID:100312813,HGNC:HGNC:37381;Name=VN1R61P;description=vomeronasal 1 receptor 61 pseudogene;gbkey=Gene;gene=VN1R61P;pseudo=true
LDNV01010926.1	Curated Genomic	gene	371846	372701	.	-	.	ID=gene381;Dbxref=GeneID:100312815,HGNC:HGNC:37383;Name=VN1R63P;description=vomeronasal 1 receptor 63 pseudogene;gbkey=Gene;gene=VN1R63P;pseudo=true
###
LDNV01010926.1	Curated Genomic	gene	249666	250320	.	-	.	ID=gene382;Dbxref=GeneID:100421809;Name=LOC100421809;description=LON peptidase N-terminal domain and ring finger 2 pseudogene;gbkey=Gene;gene=LOC100421809;pseudo=true
LDNV01010926.1	Curated Genomic	gene	249666	250320	.	-	.	ID=gene383;Dbxref=GeneID:100421810;Name=LOC100421810;description=LON peptidase N-terminal domain and ring finger 2 pseudogene;gbkey=Gene;gene=LOC100421810;pseudo=true
###
LDNV01010926.1	Curated Genomic	gene	287596	289280	.	+	.	ID=gene384;Dbxref=GeneID:100631249,HGNC:HGNC:49140;Name=GRAMD4P5;description=GRAM domain containing 4 pseudogene 5;gbkey=Gene;gene=GRAMD4P5;pseudo=true
LDNV01010926.1	Curated Genomic	gene	287596	289280	.	+	.	ID=gene385;Dbxref=GeneID:100631250,HGNC:HGNC:49141;Name=GRAMD4P6;description=GRAM domain containing 4 pseudogene 6;gbkey=Gene;gene=GRAMD4P6;pseudo=true
###
LDNV01010926.1	Curated Genomic	gene	20537	21725	.	-	.	ID=gene386;Dbxref=GeneID:100533850;Name=LOC100533850;description=M-phase phosphoprotein 10 (U3 small nucleolar ribonucleoprotein) pseudogene;gbkey=Gene;gene=LOC100533850;pseudo=true
LDNV01010926.1	Curated Genomic	gene	20537	21725	.	-	.	ID=gene387;Dbxref=GeneID:100631265;Name=LOC100631265;description=M-phase phosphoprotein 10 (U3 small nucleolar ribonucleoprotein) pseudogene;gbkey=Gene;gene=LOC100631265;pseudo=true
###
LDNV01010926.1	Curated Genomic	gene	20537	21725	.	-	.	ID=gene388;Dbxref=GeneID:100533850;Name=LOC100533850;description=M-phase phosphoprotein 10 (U3 small nucleolar ribonucleoprotein) pseudogene;gbkey=Gene;gene=LOC100533850;pseudo=true
LDNV01010926.1	Curated Genomic	gene	20537	21725	.	-	.	ID=gene389;Dbxref=GeneID:100631266;Name=LOC100631266;description=M-phase phosphoprotein 10 (U3 small nucleolar ribonucleoprotein) pseudogene;gbkey=Gene;gene=LOC100631266;pseudo=true
###
LDNV01010926.1	Curated Genomic	gene	20537	21725	.	-	.	ID=gene390;Dbxref=GeneID:100533850;Name=LOC100533850;description=M-phase phosphoprotein 10 (U3 small nucleolar ribonucleoprotein) pseudogene;gbkey=Gene;gene=LOC100533850;pseudo=true
LDNV01010926.1	Curated Genomic	gene	20537	21725	.	-	.	ID=gene391;Dbxref=GeneID:100631268;Name=LOC100631268;description=M-phase phosphoprotein 10 (U3 small nucleolar ribonucleoprotein) pseudogene;gbkey=Gene;gene=LOC100631268;pseudo=true
###
LDNV01010926.1	Curated Genomic	gene	44941	45230	.	+	.	ID=gene392;Dbxref=GeneID:106479261,HGNC:HGNC:46122;Name=RN7SL106P;description=RNA%2C 7SL%2C cytoplasmic 106%2C pseudogene;gbkey=Gene;gene=RN7SL106P;pseudo=true
LDNV01010926.1	Curated Genomic	gene	44941	45230	.	+	.	ID=gene393;Dbxref=GeneID:106479498,HGNC:HGNC:46775;Name=RN7SL759P;description=RNA%2C 7SL%2C cytoplasmic 759%2C pseudogene;gbkey=Gene;gene=RN7SL759P;pseudo=true
###
LDNV01010926.1	Curated Genomic	gene	334066	334172	.	-	.	ID=gene394;Dbxref=GeneID:106479845,HGNC:HGNC:47594;Name=RNU6-631P;description=RNA%2C U6 small nuclear 631%2C pseudogene;gbkey=Gene;gene=RNU6-631P;pseudo=true
LDNV01010926.1	Curated Genomic	gene	334066	334172	.	-	.	ID=gene395;Dbxref=GeneID:106480606,HGNC:HGNC:47712;Name=RNU6-749P;description=RNA%2C U6 small nuclear 749%2C pseudogene;gbkey=Gene;gene=RNU6-749P;pseudo=true
###
LDNV01010926.1	Curated Genomic	gene	212864	212970	.	+	.	ID=gene396;Dbxref=GeneID:106480701,HGNC:HGNC:48198;Name=RNU6-1235P;description=RNA%2C U6 small nuclear 1235%2C pseudogene;gbkey=Gene;gene=RNU6-1235P;pseudo=true
LDNV01010926.1	Curated Genomic	gene	212864	212970	.	+	.	ID=gene397;Dbxref=GeneID:106481338,HGNC:HGNC:47461;Name=RNU6-498P;description=RNA%2C U6 small nuclear 498%2C pseudogene;gbkey=Gene;gene=RNU6-498P;pseudo=true
###
LDNV01010926.1	Curated Genomic	gene	44941	45230	.	+	.	ID=gene398;Dbxref=GeneID:106479261,HGNC:HGNC:46122;Name=RN7SL106P;description=RNA%2C 7SL%2C cytoplasmic 106%2C pseudogene;gbkey=Gene;gene=RN7SL106P;pseudo=true
LDNV01010926.1	Curated Genomic	gene	44941	45230	.	+	.	ID=gene399;Dbxref=GeneID:106481848,HGNC:HGNC:46561;Name=RN7SL545P;description=RNA%2C 7SL%2C cytoplasmic 545%2C pseudogene;gbkey=Gene;gene=RN7SL545P;pseudo=true
###
LDNV01010926.1	Curated Genomic	gene	448029	448989	.	-	.	ID=gene400;Dbxref=GeneID:81111,HGNC:HGNC:15369;Name=OR11J1P;description=olfactory receptor%2C family 11%2C subfamily J%2C member 1 pseudogene;gbkey=Gene;gene=OR11J1P;pseudo=true
LDNV01010926.1	Curated Genomic	gene	448030	448990	.	-	.	ID=gene401;Dbxref=GeneID:403226,HGNC:HGNC:31238;Name=OR11J5P;description=olfactory receptor%2C family 11%2C subfamily J%2C member 5 pseudogene;gbkey=Gene;gene=OR11J5P;pseudo=true
###
LDNV01010926.1	Curated Genomic	gene	100858	102689	.	-	.	ID=gene402;Dbxref=GeneID:401805;Name=LOC401805;description=ring finger protein 145 pseudogene;gbkey=Gene;gene=LOC401805;pseudo=true
LDNV01010926.1	Curated Genomic	gene	100858	102689	.	-	.	ID=gene403;Dbxref=GeneID:441711;Name=LOC441711;description=RING finger protein 145-like;gbkey=Gene;gene=LOC441711;pseudo=true
###
LDNV01010926.1	Curated Genomic	gene	67420	71401	.	-	.	ID=gene404;Dbxref=GeneID:646177,HGNC:HGNC:43827;Name=SPATA31E2P;description=SPATA31 subfamily E%2C member 2%2C pseudogene;gbkey=Gene;gene=SPATA31E2P;gene_synonym=FAM75E2P;pseudo=true
LDNV01010926.1	Curated Genomic	gene	67420	71401	.	-	.	ID=gene405;Dbxref=GeneID:646507,HGNC:HGNC:43828;Name=SPATA31E3P;description=SPATA31 subfamily E%2C member 3%2C pseudogene;gbkey=Gene;gene=SPATA31E3P;gene_synonym=FAM75E3P;pseudo=true
###
LDNV01010926.1	Curated Genomic	gene	395400	414448	.	-	.	ID=gene406;Dbxref=GeneID:100419006,HGNC:HGNC:7772;Name=NF1P1;description=neurofibromin 1 pseudogene 1;gbkey=Gene;gene=NF1P1;gene_synonym=NF1HHS;pseudo=true
LDNV01010926.1	BestRefSeq	gene	395409	408021	.	-	.	ID=gene407;Dbxref=GeneID:440225,HGNC:HGNC:38664;Name=NF1P2;description=neurofibromin 1 pseudogene 2;gbkey=Gene;gene=NF1P2;gene_synonym=NF1HHS;pseudo=true
LDNV01010926.1	BestRefSeq	transcript	395409	408021	.	-	.	ID=rna19;Parent=gene407;Dbxref=GeneID:440225,Genbank:NR_028506.1,HGNC:HGNC:38664;Name=gi|259490261;Note=The RefSeq transcript has 2 substitutions compared to this genomic sequence;exception=annotated by transcript or proteomic data;gbkey=misc_RNA;gene=NF1P2;product=neurofibromin 1 pseudogene 2;transcript_id=gi|259490261
LDNV01010926.1	BestRefSeq	exon	407922	408021	.	-	.	ID=id137;Parent=rna19;Dbxref=GeneID:440225,Genbank:NR_028506.1,HGNC:HGNC:38664;Note=The RefSeq transcript has 2 substitutions compared to this genomic sequence;exception=annotated by transcript or proteomic data;gbkey=misc_RNA;gene=NF1P2;product=neurofibromin 1 pseudogene 2;transcript_id=gi|259490261
LDNV01010926.1	BestRefSeq	exon	407594	407801	.	-	.	ID=id138;Parent=rna19;Dbxref=GeneID:440225,Genbank:NR_028506.1,HGNC:HGNC:38664;Note=The RefSeq transcript has 2 substitutions compared to this genomic sequence;exception=annotated by transcript or proteomic data;gbkey=misc_RNA;gene=NF1P2;product=neurofibromin 1 pseudogene 2;transcript_id=gi|259490261
LDNV01010926.1	BestRefSeq	exon	405332	405497	.	-	.	ID=id139;Parent=rna19;Dbxref=GeneID:440225,Genbank:NR_028506.1,HGNC:HGNC:38664;Note=The RefSeq transcript has 2 substitutions compared to this genomic sequence;exception=annotated by transcript or proteomic data;gbkey=misc_RNA;gene=NF1P2;product=neurofibromin 1 pseudogene 2;transcript_id=gi|259490261
LDNV01010926.1	BestRefSeq	exon	403251	403290	.	-	.	ID=id140;Parent=rna19;Dbxref=GeneID:440225,Genbank:NR_028506.1,HGNC:HGNC:38664;Note=The RefSeq transcript has 2 substitutions compared to this genomic sequence;exception=annotated by transcript or proteomic data;gbkey=misc_RNA;gene=NF1P2;product=neurofibromin 1 pseudogene 2;transcript_id=gi|259490261
LDNV01010926.1	BestRefSeq	exon	401888	401976	.	-	.	ID=id141;Parent=rna19;Dbxref=GeneID:440225,Genbank:NR_028506.1,HGNC:HGNC:38664;Note=The RefSeq transcript has 2 substitutions compared to this genomic sequence;exception=annotated by transcript or proteomic data;gbkey=misc_RNA;gene=NF1P2;product=neurofibromin 1 pseudogene 2;transcript_id=gi|259490261
LDNV01010926.1	BestRefSeq	exon	400505	400615	.	-	.	ID=id142;Parent=rna19;Dbxref=GeneID:440225,Genbank:NR_028506.1,HGNC:HGNC:38664;Note=The RefSeq transcript has 2 substitutions compared to this genomic sequence;exception=annotated by transcript or proteomic data;gbkey=misc_RNA;gene=NF1P2;product=neurofibromin 1 pseudogene 2;transcript_id=gi|259490261
LDNV01010926.1	BestRefSeq	exon	399128	399273	.	-	.	ID=id143;Parent=rna19;Dbxref=GeneID:440225,Genbank:NR_028506.1,HGNC:HGNC:38664;Note=The RefSeq transcript has 2 substitutions compared to this genomic sequence;exception=annotated by transcript or proteomic data;gbkey=misc_RNA;gene=NF1P2;product=neurofibromin 1 pseudogene 2;transcript_id=gi|259490261
LDNV01010926.1	BestRefSeq	exon	395409	395514	.	-	.	ID=id144;Parent=rna19;Dbxref=GeneID:440225,Genbank:NR_028506.1,HGNC:HGNC:38664;Note=The RefSeq transcript has 2 substitutions compared to this genomic sequence;exception=annotated by transcript or proteomic data;gbkey=misc_RNA;gene=NF1P2;product=neurofibromin 1 pseudogene 2;transcript_id=gi|259490261
###
LDNV01010926.1	BestRefSeq	gene	276573	279184	.	-	.	ID=gene408;Dbxref=GeneID:646243,HGNC:HGNC:33973;Name=CXADRP2;description=coxsackie virus and adenovirus receptor pseudogene 2;gbkey=Gene;gene=CXADRP2;pseudo=true
LDNV01010926.1	BestRefSeq	transcript	276573	279184	.	-	.	ID=rna20;Parent=gene408;Dbxref=GeneID:646243,Genbank:NR_024387.1,HGNC:HGNC:33973;Name=gi|211971075;Note=The RefSeq transcript has 18 substitutions%2C 7 non-frameshifting indels compared to this genomic sequence;exception=annotated by transcript or proteomic data;gbkey=misc_RNA;gene=CXADRP2;product=coxsackie virus and adenovirus receptor pseudogene 2;transcript_id=gi|211971075
LDNV01010926.1	BestRefSeq	exon	277271	279184	.	-	.	ID=id145;Parent=rna20;Dbxref=GeneID:646243,Genbank:NR_024387.1,HGNC:HGNC:33973;Note=The RefSeq transcript has 18 substitutions%2C 7 non-frameshifting indels compared to this genomic sequence;exception=annotated by transcript or proteomic data;gbkey=misc_RNA;gene=CXADRP2;product=coxsackie virus and adenovirus receptor pseudogene 2;transcript_id=gi|211971075
LDNV01010926.1	BestRefSeq	exon	276573	277123	.	-	.	ID=id146;Parent=rna20;Dbxref=GeneID:646243,Genbank:NR_024387.1,HGNC:HGNC:33973;Note=The RefSeq transcript has 18 substitutions%2C 7 non-frameshifting indels compared to this genomic sequence;exception=annotated by transcript or proteomic data;gbkey=misc_RNA;gene=CXADRP2;product=coxsackie virus and adenovirus receptor pseudogene 2;transcript_id=gi|211971075
LDNV01010926.1	Curated Genomic	gene	278088	279184	.	-	.	ID=gene409;Dbxref=GeneID:100287357;Name=LOC100287357;description=coxsackie virus and adenovirus receptor pseudogene;gbkey=Gene;gene=LOC100287357;pseudo=true
###
LDNV01011007.1	Curated Genomic	gene	13731	14328	.	-	.	ID=gene410;Dbxref=GeneID:100422588,HGNC:HGNC:51244;Name=MGAT2P1;description=MGAT2 pseudogene 1;gbkey=Gene;gene=MGAT2P1;pseudo=true
LDNV01011007.1	Curated Genomic	gene	13731	14328	.	-	.	ID=gene411;Dbxref=GeneID:100422589,HGNC:HGNC:51243;Name=MGAT2P2;description=MGAT2 pseudogene 2;gbkey=Gene;gene=MGAT2P2;pseudo=true
###
LDNV01011063.1	Curated Genomic	gene	19152	19346	.	-	.	ID=gene412;Dbxref=GeneID:100288470,HGNC:HGNC:44434;Name=REXO1L11P;description=REX1%2C RNA exonuclease 1 homolog-like 11%2C pseudogene;gbkey=Gene;gene=REXO1L11P;pseudo=true
LDNV01011063.1	Curated Genomic	gene	19152	19346	.	-	.	ID=gene413;Dbxref=GeneID:100288500,HGNC:HGNC:44433;Name=REXO1L10P;description=REX1%2C RNA exonuclease 1 homolog-like 10%2C pseudogene;gbkey=Gene;gene=REXO1L10P;pseudo=true
###
LDNV01011063.1	Curated Genomic	gene	9230	10365	.	+	.	ID=gene414;Dbxref=GeneID:441362,HGNC:HGNC:32243;Name=REXO1L6P;description=REX1%2C RNA exonuclease 1 homolog-like 6%2C pseudogene;gbkey=Gene;gene=REXO1L6P;gene_synonym=REXO1L7P;pseudo=true
LDNV01011063.1	Curated Genomic	gene	9230	10365	.	+	.	ID=gene415;Dbxref=GeneID:100506246,HGNC:HGNC:44432;Name=REXO1L9P;description=REX1%2C RNA exonuclease 1 homolog-like 9%2C pseudogene;gbkey=Gene;gene=REXO1L9P;pseudo=true
###
LDNV01011063.1	Curated Genomic	gene	9230	10365	.	+	.	ID=gene416;Dbxref=GeneID:441362,HGNC:HGNC:32243;Name=REXO1L6P;description=REX1%2C RNA exonuclease 1 homolog-like 6%2C pseudogene;gbkey=Gene;gene=REXO1L6P;gene_synonym=REXO1L7P;pseudo=true
LDNV01011063.1	Curated Genomic	gene	9230	10365	.	+	.	ID=gene417;Dbxref=GeneID:653042,HGNC:HGNC:32241;Name=REXO1L4P;description=REX1%2C RNA exonuclease 1 homolog-like 4%2C pseudogene;gbkey=Gene;gene=REXO1L4P;pseudo=true
###
