# Supplementary material for: Evaluation of GRCh38 and de novo haploid genome assemblies demonstrates the enduring quality of the reference assembly
Source: Genome Res. 2017 May;27(5):849–64. doi: 10.1101/gr.213611.116 (PMC5411779; doi:10.1101/gr.213611.116)
Supplement: Supplemental Material [file supp_gr.213611.116_Supplemental_GFF3_S2.tar.gz › ./GCA_001015355.1.Splign_placement_conflicts_with_known_high_quality_evidence.gff3]

##gff-version 3
#!gff-spec-version 1.21
#!processor NCBI annotwriter
LDNV01000228.1	BestRefSeq	gene	1372784	1515108	.	+	.	ID=gene0;Dbxref=GeneID:3482,HGNC:HGNC:5467,MIM:147280;Name=IGF2R;description=insulin-like growth factor 2 receptor;gbkey=Gene;gene=IGF2R;gene_synonym=CD222,CIMPR,M6P-R,M6P/IGF2R,MPR 300,MPR1,MPRI
LDNV01000228.1	BestRefSeq	mRNA	1372784	1515108	.	+	.	ID=rna0;Parent=gene0;Dbxref=GeneID:3482,Genbank:NM_000876.3,HGNC:HGNC:5467,MIM:147280;Name=gi|953768341;Note=The RefSeq transcript has 10 substitutions%2C 2 non-frameshifting indels compared to this genomic sequence;exception=annotated by transcript or proteomic data;gbkey=mRNA;gene=IGF2R;product=insulin-like growth factor 2 receptor;transcript_id=gi|953768341
LDNV01000228.1	BestRefSeq	exon	1372784	1373080	.	+	.	ID=id0;Parent=rna0;Dbxref=GeneID:3482,Genbank:NM_000876.3,HGNC:HGNC:5467,MIM:147280;Note=The RefSeq transcript has 10 substitutions%2C 2 non-frameshifting indels compared to this genomic sequence;exception=annotated by transcript or proteomic data;gbkey=mRNA;gene=IGF2R;product=insulin-like growth factor 2 receptor;transcript_id=gi|953768341
LDNV01000228.1	BestRefSeq	exon	1394869	1395008	.	+	.	ID=id1;Parent=rna0;Dbxref=GeneID:3482,Genbank:NM_000876.3,HGNC:HGNC:5467,MIM:147280;Note=The RefSeq transcript has 10 substitutions%2C 2 non-frameshifting indels compared to this genomic sequence;exception=annotated by transcript or proteomic data;gbkey=mRNA;gene=IGF2R;product=insulin-like growth factor 2 receptor;transcript_id=gi|953768341
LDNV01000228.1	BestRefSeq	exon	1412698	1412822	.	+	.	ID=id2;Parent=rna0;Dbxref=GeneID:3482,Genbank:NM_000876.3,HGNC:HGNC:5467,MIM:147280;Note=The RefSeq transcript has 10 substitutions%2C 2 non-frameshifting indels compared to this genomic sequence;exception=annotated by transcript or proteomic data;gbkey=mRNA;gene=IGF2R;product=insulin-like growth factor 2 receptor;transcript_id=gi|953768341
LDNV01000228.1	BestRefSeq	exon	1414375	1414473	.	+	.	ID=id3;Parent=rna0;Dbxref=GeneID:3482,Genbank:NM_000876.3,HGNC:HGNC:5467,MIM:147280;Note=The RefSeq transcript has 10 substitutions%2C 2 non-frameshifting indels compared to this genomic sequence;exception=annotated by transcript or proteomic data;gbkey=mRNA;gene=IGF2R;product=insulin-like growth factor 2 receptor;transcript_id=gi|953768341
LDNV01000228.1	BestRefSeq	exon	1428262	1428394	.	+	.	ID=id4;Parent=rna0;Dbxref=GeneID:3482,Genbank:NM_000876.3,HGNC:HGNC:5467,MIM:147280;Note=The RefSeq transcript has 10 substitutions%2C 2 non-frameshifting indels compared to this genomic sequence;exception=annotated by transcript or proteomic data;gbkey=mRNA;gene=IGF2R;product=insulin-like growth factor 2 receptor;transcript_id=gi|953768341
LDNV01000228.1	BestRefSeq	exon	1430875	1431004	.	+	.	ID=id5;Parent=rna0;Dbxref=GeneID:3482,Genbank:NM_000876.3,HGNC:HGNC:5467,MIM:147280;Note=The RefSeq transcript has 10 substitutions%2C 2 non-frameshifting indels compared to this genomic sequence;exception=annotated by transcript or proteomic data;gbkey=mRNA;gene=IGF2R;product=insulin-like growth factor 2 receptor;transcript_id=gi|953768341
LDNV01000228.1	BestRefSeq	exon	1433240	1433345	.	+	.	ID=id6;Parent=rna0;Dbxref=GeneID:3482,Genbank:NM_000876.3,HGNC:HGNC:5467,MIM:147280;Note=The RefSeq transcript has 10 substitutions%2C 2 non-frameshifting indels compared to this genomic sequence;exception=annotated by transcript or proteomic data;gbkey=mRNA;gene=IGF2R;product=insulin-like growth factor 2 receptor;transcript_id=gi|953768341
LDNV01000228.1	BestRefSeq	exon	1436241	1436403	.	+	.	ID=id7;Parent=rna0;Dbxref=GeneID:3482,Genbank:NM_000876.3,HGNC:HGNC:5467,MIM:147280;Note=The RefSeq transcript has 10 substitutions%2C 2 non-frameshifting indels compared to this genomic sequence;exception=annotated by transcript or proteomic data;gbkey=mRNA;gene=IGF2R;product=insulin-like growth factor 2 receptor;transcript_id=gi|953768341
LDNV01000228.1	BestRefSeq	exon	1436632	1436797	.	+	.	ID=id8;Parent=rna0;Dbxref=GeneID:3482,Genbank:NM_000876.3,HGNC:HGNC:5467,MIM:147280;Note=The RefSeq transcript has 10 substitutions%2C 2 non-frameshifting indels compared to this genomic sequence;exception=annotated by transcript or proteomic data;gbkey=mRNA;gene=IGF2R;product=insulin-like growth factor 2 receptor;transcript_id=gi|953768341
LDNV01000228.1	BestRefSeq	exon	1438109	1438212	.	+	.	ID=id9;Parent=rna0;Dbxref=GeneID:3482,Genbank:NM_000876.3,HGNC:HGNC:5467,MIM:147280;Note=The RefSeq transcript has 10 substitutions%2C 2 non-frameshifting indels compared to this genomic sequence;exception=annotated by transcript or proteomic data;gbkey=mRNA;gene=IGF2R;product=insulin-like growth factor 2 receptor;transcript_id=gi|953768341
LDNV01000228.1	BestRefSeq	exon	1444250	1444414	.	+	.	ID=id10;Parent=rna0;Dbxref=GeneID:3482,Genbank:NM_000876.3,HGNC:HGNC:5467,MIM:147280;Note=The RefSeq transcript has 10 substitutions%2C 2 non-frameshifting indels compared to this genomic sequence;exception=annotated by transcript or proteomic data;gbkey=mRNA;gene=IGF2R;product=insulin-like growth factor 2 receptor;transcript_id=gi|953768341
LDNV01000228.1	BestRefSeq	exon	1446836	1446976	.	+	.	ID=id11;Parent=rna0;Dbxref=GeneID:3482,Genbank:NM_000876.3,HGNC:HGNC:5467,MIM:147280;Note=The RefSeq transcript has 10 substitutions%2C 2 non-frameshifting indels compared to this genomic sequence;exception=annotated by transcript or proteomic data;gbkey=mRNA;gene=IGF2R;product=insulin-like growth factor 2 receptor;transcript_id=gi|953768341
LDNV01000228.1	BestRefSeq	exon	1448198	1448341	.	+	.	ID=id12;Parent=rna0;Dbxref=GeneID:3482,Genbank:NM_000876.3,HGNC:HGNC:5467,MIM:147280;Note=The RefSeq transcript has 10 substitutions%2C 2 non-frameshifting indels compared to this genomic sequence;exception=annotated by transcript or proteomic data;gbkey=mRNA;gene=IGF2R;product=insulin-like growth factor 2 receptor;transcript_id=gi|953768341
LDNV01000228.1	BestRefSeq	exon	1449429	1449566	.	+	.	ID=id13;Parent=rna0;Dbxref=GeneID:3482,Genbank:NM_000876.3,HGNC:HGNC:5467,MIM:147280;Note=The RefSeq transcript has 10 substitutions%2C 2 non-frameshifting indels compared to this genomic sequence;exception=annotated by transcript or proteomic data;gbkey=mRNA;gene=IGF2R;product=insulin-like growth factor 2 receptor;transcript_id=gi|953768341
LDNV01000228.1	BestRefSeq	exon	1450182	1450329	.	+	.	ID=id14;Parent=rna0;Dbxref=GeneID:3482,Genbank:NM_000876.3,HGNC:HGNC:5467,MIM:147280;Note=The RefSeq transcript has 10 substitutions%2C 2 non-frameshifting indels compared to this genomic sequence;exception=annotated by transcript or proteomic data;gbkey=mRNA;gene=IGF2R;product=insulin-like growth factor 2 receptor;transcript_id=gi|953768341
LDNV01000228.1	BestRefSeq	exon	1450843	1451020	.	+	.	ID=id15;Parent=rna0;Dbxref=GeneID:3482,Genbank:NM_000876.3,HGNC:HGNC:5467,MIM:147280;Note=The RefSeq transcript has 10 substitutions%2C 2 non-frameshifting indels compared to this genomic sequence;exception=annotated by transcript or proteomic data;gbkey=mRNA;gene=IGF2R;product=insulin-like growth factor 2 receptor;transcript_id=gi|953768341
LDNV01000228.1	BestRefSeq	exon	1451476	1451591	.	+	.	ID=id16;Parent=rna0;Dbxref=GeneID:3482,Genbank:NM_000876.3,HGNC:HGNC:5467,MIM:147280;Note=The RefSeq transcript has 10 substitutions%2C 2 non-frameshifting indels compared to this genomic sequence;exception=annotated by transcript or proteomic data;gbkey=mRNA;gene=IGF2R;product=insulin-like growth factor 2 receptor;transcript_id=gi|953768341
LDNV01000228.1	BestRefSeq	exon	1452059	1452227	.	+	.	ID=id17;Parent=rna0;Dbxref=GeneID:3482,Genbank:NM_000876.3,HGNC:HGNC:5467,MIM:147280;Note=The RefSeq transcript has 10 substitutions%2C 2 non-frameshifting indels compared to this genomic sequence;exception=annotated by transcript or proteomic data;gbkey=mRNA;gene=IGF2R;product=insulin-like growth factor 2 receptor;transcript_id=gi|953768341
LDNV01000228.1	BestRefSeq	exon	1454157	1454336	.	+	.	ID=id18;Parent=rna0;Dbxref=GeneID:3482,Genbank:NM_000876.3,HGNC:HGNC:5467,MIM:147280;Note=The RefSeq transcript has 10 substitutions%2C 2 non-frameshifting indels compared to this genomic sequence;exception=annotated by transcript or proteomic data;gbkey=mRNA;gene=IGF2R;product=insulin-like growth factor 2 receptor;transcript_id=gi|953768341
LDNV01000228.1	BestRefSeq	exon	1460108	1460209	.	+	.	ID=id19;Parent=rna0;Dbxref=GeneID:3482,Genbank:NM_000876.3,HGNC:HGNC:5467,MIM:147280;Note=The RefSeq transcript has 10 substitutions%2C 2 non-frameshifting indels compared to this genomic sequence;exception=annotated by transcript or proteomic data;gbkey=mRNA;gene=IGF2R;product=insulin-like growth factor 2 receptor;transcript_id=gi|953768341
LDNV01000228.1	BestRefSeq	exon	1461707	1461808	.	+	.	ID=id20;Parent=rna0;Dbxref=GeneID:3482,Genbank:NM_000876.3,HGNC:HGNC:5467,MIM:147280;Note=The RefSeq transcript has 10 substitutions%2C 2 non-frameshifting indels compared to this genomic sequence;exception=annotated by transcript or proteomic data;gbkey=mRNA;gene=IGF2R;product=insulin-like growth factor 2 receptor;transcript_id=gi|953768341
LDNV01000228.1	BestRefSeq	exon	1462590	1462782	.	+	.	ID=id21;Parent=rna0;Dbxref=GeneID:3482,Genbank:NM_000876.3,HGNC:HGNC:5467,MIM:147280;Note=The RefSeq transcript has 10 substitutions%2C 2 non-frameshifting indels compared to this genomic sequence;exception=annotated by transcript or proteomic data;gbkey=mRNA;gene=IGF2R;product=insulin-like growth factor 2 receptor;transcript_id=gi|953768341
LDNV01000228.1	BestRefSeq	exon	1464231	1464401	.	+	.	ID=id22;Parent=rna0;Dbxref=GeneID:3482,Genbank:NM_000876.3,HGNC:HGNC:5467,MIM:147280;Note=The RefSeq transcript has 10 substitutions%2C 2 non-frameshifting indels compared to this genomic sequence;exception=annotated by transcript or proteomic data;gbkey=mRNA;gene=IGF2R;product=insulin-like growth factor 2 receptor;transcript_id=gi|953768341
LDNV01000228.1	BestRefSeq	exon	1465187	1465330	.	+	.	ID=id23;Parent=rna0;Dbxref=GeneID:3482,Genbank:NM_000876.3,HGNC:HGNC:5467,MIM:147280;Note=The RefSeq transcript has 10 substitutions%2C 2 non-frameshifting indels compared to this genomic sequence;exception=annotated by transcript or proteomic data;gbkey=mRNA;gene=IGF2R;product=insulin-like growth factor 2 receptor;transcript_id=gi|953768341
LDNV01000228.1	BestRefSeq	exon	1465437	1465612	.	+	.	ID=id24;Parent=rna0;Dbxref=GeneID:3482,Genbank:NM_000876.3,HGNC:HGNC:5467,MIM:147280;Note=The RefSeq transcript has 10 substitutions%2C 2 non-frameshifting indels compared to this genomic sequence;exception=annotated by transcript or proteomic data;gbkey=mRNA;gene=IGF2R;product=insulin-like growth factor 2 receptor;transcript_id=gi|953768341
LDNV01000228.1	BestRefSeq	exon	1466219	1466306	.	+	.	ID=id25;Parent=rna0;Dbxref=GeneID:3482,Genbank:NM_000876.3,HGNC:HGNC:5467,MIM:147280;Note=The RefSeq transcript has 10 substitutions%2C 2 non-frameshifting indels compared to this genomic sequence;exception=annotated by transcript or proteomic data;gbkey=mRNA;gene=IGF2R;product=insulin-like growth factor 2 receptor;transcript_id=gi|953768341
LDNV01000228.1	BestRefSeq	exon	1467102	1467317	.	+	.	ID=id26;Parent=rna0;Dbxref=GeneID:3482,Genbank:NM_000876.3,HGNC:HGNC:5467,MIM:147280;Note=The RefSeq transcript has 10 substitutions%2C 2 non-frameshifting indels compared to this genomic sequence;exception=annotated by transcript or proteomic data;gbkey=mRNA;gene=IGF2R;product=insulin-like growth factor 2 receptor;transcript_id=gi|953768341
LDNV01000228.1	BestRefSeq	exon	1468088	1468218	.	+	.	ID=id27;Parent=rna0;Dbxref=GeneID:3482,Genbank:NM_000876.3,HGNC:HGNC:5467,MIM:147280;Note=The RefSeq transcript has 10 substitutions%2C 2 non-frameshifting indels compared to this genomic sequence;exception=annotated by transcript or proteomic data;gbkey=mRNA;gene=IGF2R;product=insulin-like growth factor 2 receptor;transcript_id=gi|953768341
LDNV01000228.1	BestRefSeq	exon	1468491	1468588	.	+	.	ID=id28;Parent=rna0;Dbxref=GeneID:3482,Genbank:NM_000876.3,HGNC:HGNC:5467,MIM:147280;Note=The RefSeq transcript has 10 substitutions%2C 2 non-frameshifting indels compared to this genomic sequence;exception=annotated by transcript or proteomic data;gbkey=mRNA;gene=IGF2R;product=insulin-like growth factor 2 receptor;transcript_id=gi|953768341
LDNV01000228.1	BestRefSeq	exon	1471914	1472050	.	+	.	ID=id29;Parent=rna0;Dbxref=GeneID:3482,Genbank:NM_000876.3,HGNC:HGNC:5467,MIM:147280;Note=The RefSeq transcript has 10 substitutions%2C 2 non-frameshifting indels compared to this genomic sequence;exception=annotated by transcript or proteomic data;gbkey=mRNA;gene=IGF2R;product=insulin-like growth factor 2 receptor;transcript_id=gi|953768341
LDNV01000228.1	BestRefSeq	exon	1473533	1473723	.	+	.	ID=id30;Parent=rna0;Dbxref=GeneID:3482,Genbank:NM_000876.3,HGNC:HGNC:5467,MIM:147280;Note=The RefSeq transcript has 10 substitutions%2C 2 non-frameshifting indels compared to this genomic sequence;exception=annotated by transcript or proteomic data;gbkey=mRNA;gene=IGF2R;product=insulin-like growth factor 2 receptor;transcript_id=gi|953768341
LDNV01000228.1	BestRefSeq	exon	1475576	1475702	.	+	.	ID=id31;Parent=rna0;Dbxref=GeneID:3482,Genbank:NM_000876.3,HGNC:HGNC:5467,MIM:147280;Note=The RefSeq transcript has 10 substitutions%2C 2 non-frameshifting indels compared to this genomic sequence;exception=annotated by transcript or proteomic data;gbkey=mRNA;gene=IGF2R;product=insulin-like growth factor 2 receptor;transcript_id=gi|953768341
LDNV01000228.1	BestRefSeq	exon	1476431	1476550	.	+	.	ID=id32;Parent=rna0;Dbxref=GeneID:3482,Genbank:NM_000876.3,HGNC:HGNC:5467,MIM:147280;Note=The RefSeq transcript has 10 substitutions%2C 2 non-frameshifting indels compared to this genomic sequence;exception=annotated by transcript or proteomic data;gbkey=mRNA;gene=IGF2R;product=insulin-like growth factor 2 receptor;transcript_id=gi|953768341
LDNV01000228.1	BestRefSeq	exon	1476879	1477135	.	+	.	ID=id33;Parent=rna0;Dbxref=GeneID:3482,Genbank:NM_000876.3,HGNC:HGNC:5467,MIM:147280;Note=The RefSeq transcript has 10 substitutions%2C 2 non-frameshifting indels compared to this genomic sequence;exception=annotated by transcript or proteomic data;gbkey=mRNA;gene=IGF2R;product=insulin-like growth factor 2 receptor;transcript_id=gi|953768341
LDNV01000228.1	BestRefSeq	exon	1477423	1477641	.	+	.	ID=id34;Parent=rna0;Dbxref=GeneID:3482,Genbank:NM_000876.3,HGNC:HGNC:5467,MIM:147280;Note=The RefSeq transcript has 10 substitutions%2C 2 non-frameshifting indels compared to this genomic sequence;exception=annotated by transcript or proteomic data;gbkey=mRNA;gene=IGF2R;product=insulin-like growth factor 2 receptor;transcript_id=gi|953768341
LDNV01000228.1	BestRefSeq	exon	1479513	1479662	.	+	.	ID=id35;Parent=rna0;Dbxref=GeneID:3482,Genbank:NM_000876.3,HGNC:HGNC:5467,MIM:147280;Note=The RefSeq transcript has 10 substitutions%2C 2 non-frameshifting indels compared to this genomic sequence;exception=annotated by transcript or proteomic data;gbkey=mRNA;gene=IGF2R;product=insulin-like growth factor 2 receptor;transcript_id=gi|953768341
LDNV01000228.1	BestRefSeq	exon	1481867	1482028	.	+	.	ID=id36;Parent=rna0;Dbxref=GeneID:3482,Genbank:NM_000876.3,HGNC:HGNC:5467,MIM:147280;Note=The RefSeq transcript has 10 substitutions%2C 2 non-frameshifting indels compared to this genomic sequence;exception=annotated by transcript or proteomic data;gbkey=mRNA;gene=IGF2R;product=insulin-like growth factor 2 receptor;transcript_id=gi|953768341
LDNV01000228.1	BestRefSeq	exon	1483246	1483453	.	+	.	ID=id37;Parent=rna0;Dbxref=GeneID:3482,Genbank:NM_000876.3,HGNC:HGNC:5467,MIM:147280;Note=The RefSeq transcript has 10 substitutions%2C 2 non-frameshifting indels compared to this genomic sequence;exception=annotated by transcript or proteomic data;gbkey=mRNA;gene=IGF2R;product=insulin-like growth factor 2 receptor;transcript_id=gi|953768341
LDNV01000228.1	BestRefSeq	exon	1483795	1483941	.	+	.	ID=id38;Parent=rna0;Dbxref=GeneID:3482,Genbank:NM_000876.3,HGNC:HGNC:5467,MIM:147280;Note=The RefSeq transcript has 10 substitutions%2C 2 non-frameshifting indels compared to this genomic sequence;exception=annotated by transcript or proteomic data;gbkey=mRNA;gene=IGF2R;product=insulin-like growth factor 2 receptor;transcript_id=gi|953768341
LDNV01000228.1	BestRefSeq	exon	1487614	1487848	.	+	.	ID=id39;Parent=rna0;Dbxref=GeneID:3482,Genbank:NM_000876.3,HGNC:HGNC:5467,MIM:147280;Note=The RefSeq transcript has 10 substitutions%2C 2 non-frameshifting indels compared to this genomic sequence;exception=annotated by transcript or proteomic data;gbkey=mRNA;gene=IGF2R;product=insulin-like growth factor 2 receptor;transcript_id=gi|953768341
LDNV01000228.1	BestRefSeq	exon	1488659	1488795	.	+	.	ID=id40;Parent=rna0;Dbxref=GeneID:3482,Genbank:NM_000876.3,HGNC:HGNC:5467,MIM:147280;Note=The RefSeq transcript has 10 substitutions%2C 2 non-frameshifting indels compared to this genomic sequence;exception=annotated by transcript or proteomic data;gbkey=mRNA;gene=IGF2R;product=insulin-like growth factor 2 receptor;transcript_id=gi|953768341
LDNV01000228.1	BestRefSeq	exon	1491697	1491811	.	+	.	ID=id41;Parent=rna0;Dbxref=GeneID:3482,Genbank:NM_000876.3,HGNC:HGNC:5467,MIM:147280;Note=The RefSeq transcript has 10 substitutions%2C 2 non-frameshifting indels compared to this genomic sequence;exception=annotated by transcript or proteomic data;gbkey=mRNA;gene=IGF2R;product=insulin-like growth factor 2 receptor;transcript_id=gi|953768341
LDNV01000228.1	BestRefSeq	exon	1492771	1492917	.	+	.	ID=id42;Parent=rna0;Dbxref=GeneID:3482,Genbank:NM_000876.3,HGNC:HGNC:5467,MIM:147280;Note=The RefSeq transcript has 10 substitutions%2C 2 non-frameshifting indels compared to this genomic sequence;exception=annotated by transcript or proteomic data;gbkey=mRNA;gene=IGF2R;product=insulin-like growth factor 2 receptor;transcript_id=gi|953768341
LDNV01000228.1	BestRefSeq	exon	1493580	1493767	.	+	.	ID=id43;Parent=rna0;Dbxref=GeneID:3482,Genbank:NM_000876.3,HGNC:HGNC:5467,MIM:147280;Note=The RefSeq transcript has 10 substitutions%2C 2 non-frameshifting indels compared to this genomic sequence;exception=annotated by transcript or proteomic data;gbkey=mRNA;gene=IGF2R;product=insulin-like growth factor 2 receptor;transcript_id=gi|953768341
LDNV01000228.1	BestRefSeq	exon	1500105	1500291	.	+	.	ID=id44;Parent=rna0;Dbxref=GeneID:3482,Genbank:NM_000876.3,HGNC:HGNC:5467,MIM:147280;Note=The RefSeq transcript has 10 substitutions%2C 2 non-frameshifting indels compared to this genomic sequence;exception=annotated by transcript or proteomic data;gbkey=mRNA;gene=IGF2R;product=insulin-like growth factor 2 receptor;transcript_id=gi|953768341
LDNV01000228.1	BestRefSeq	exon	1506126	1506278	.	+	.	ID=id45;Parent=rna0;Dbxref=GeneID:3482,Genbank:NM_000876.3,HGNC:HGNC:5467,MIM:147280;Note=The RefSeq transcript has 10 substitutions%2C 2 non-frameshifting indels compared to this genomic sequence;exception=annotated by transcript or proteomic data;gbkey=mRNA;gene=IGF2R;product=insulin-like growth factor 2 receptor;transcript_id=gi|953768341
LDNV01000228.1	BestRefSeq	exon	1507353	1507422	.	+	.	ID=id46;Parent=rna0;Dbxref=GeneID:3482,Genbank:NM_000876.3,HGNC:HGNC:5467,MIM:147280;Note=The RefSeq transcript has 10 substitutions%2C 2 non-frameshifting indels compared to this genomic sequence;exception=annotated by transcript or proteomic data;gbkey=mRNA;gene=IGF2R;product=insulin-like growth factor 2 receptor;transcript_id=gi|953768341
LDNV01000228.1	BestRefSeq	exon	1508281	1515108	.	+	.	ID=id47;Parent=rna0;Dbxref=GeneID:3482,Genbank:NM_000876.3,HGNC:HGNC:5467,MIM:147280;Note=The RefSeq transcript has 10 substitutions%2C 2 non-frameshifting indels compared to this genomic sequence;exception=annotated by transcript or proteomic data;gbkey=mRNA;gene=IGF2R;product=insulin-like growth factor 2 receptor;transcript_id=gi|953768341
LDNV01000228.1	Curated Genomic	gene	1372784	1510155	.	+	.	ID=gene1;Dbxref=GeneID:3482,HGNC:HGNC:5467,MIM:147280;Name=IGF2R;description=insulin-like growth factor 2 receptor;gbkey=Gene;gene=IGF2R;gene_synonym=CD222,CIMPR,M6P-R,M6P/IGF2R,MPR 300,MPR1,MPRI
LDNV01000228.1	Curated Genomic	mRNA	1372784	1510155	.	+	.	ID=rna1;Parent=gene1;Dbxref=GeneID:3482,Genbank:NM_000876.2,HGNC:HGNC:5467,MIM:147280;Name=gi|119964725;Note=The RefSeq transcript has 1 non-frameshifting indel compared to this genomic sequence;exception=annotated by transcript or proteomic data;gbkey=mRNA;gene=IGF2R;product=insulin-like growth factor 2 receptor;transcript_id=gi|119964725
LDNV01000228.1	Curated Genomic	exon	1372784	1373080	.	+	.	ID=id48;Parent=rna1;Dbxref=GeneID:3482,Genbank:NM_000876.2,HGNC:HGNC:5467,MIM:147280;Note=The RefSeq transcript has 1 non-frameshifting indel compared to this genomic sequence;exception=annotated by transcript or proteomic data;gbkey=mRNA;gene=IGF2R;product=insulin-like growth factor 2 receptor;transcript_id=gi|119964725
LDNV01000228.1	Curated Genomic	exon	1394869	1395008	.	+	.	ID=id49;Parent=rna1;Dbxref=GeneID:3482,Genbank:NM_000876.2,HGNC:HGNC:5467,MIM:147280;Note=The RefSeq transcript has 1 non-frameshifting indel compared to this genomic sequence;exception=annotated by transcript or proteomic data;gbkey=mRNA;gene=IGF2R;product=insulin-like growth factor 2 receptor;transcript_id=gi|119964725
LDNV01000228.1	Curated Genomic	exon	1412698	1412822	.	+	.	ID=id50;Parent=rna1;Dbxref=GeneID:3482,Genbank:NM_000876.2,HGNC:HGNC:5467,MIM:147280;Note=The RefSeq transcript has 1 non-frameshifting indel compared to this genomic sequence;exception=annotated by transcript or proteomic data;gbkey=mRNA;gene=IGF2R;product=insulin-like growth factor 2 receptor;transcript_id=gi|119964725
LDNV01000228.1	Curated Genomic	exon	1414375	1414473	.	+	.	ID=id51;Parent=rna1;Dbxref=GeneID:3482,Genbank:NM_000876.2,HGNC:HGNC:5467,MIM:147280;Note=The RefSeq transcript has 1 non-frameshifting indel compared to this genomic sequence;exception=annotated by transcript or proteomic data;gbkey=mRNA;gene=IGF2R;product=insulin-like growth factor 2 receptor;transcript_id=gi|119964725
LDNV01000228.1	Curated Genomic	exon	1428262	1428394	.	+	.	ID=id52;Parent=rna1;Dbxref=GeneID:3482,Genbank:NM_000876.2,HGNC:HGNC:5467,MIM:147280;Note=The RefSeq transcript has 1 non-frameshifting indel compared to this genomic sequence;exception=annotated by transcript or proteomic data;gbkey=mRNA;gene=IGF2R;product=insulin-like growth factor 2 receptor;transcript_id=gi|119964725
LDNV01000228.1	Curated Genomic	exon	1430875	1431004	.	+	.	ID=id53;Parent=rna1;Dbxref=GeneID:3482,Genbank:NM_000876.2,HGNC:HGNC:5467,MIM:147280;Note=The RefSeq transcript has 1 non-frameshifting indel compared to this genomic sequence;exception=annotated by transcript or proteomic data;gbkey=mRNA;gene=IGF2R;product=insulin-like growth factor 2 receptor;transcript_id=gi|119964725
LDNV01000228.1	Curated Genomic	exon	1433240	1433345	.	+	.	ID=id54;Parent=rna1;Dbxref=GeneID:3482,Genbank:NM_000876.2,HGNC:HGNC:5467,MIM:147280;Note=The RefSeq transcript has 1 non-frameshifting indel compared to this genomic sequence;exception=annotated by transcript or proteomic data;gbkey=mRNA;gene=IGF2R;product=insulin-like growth factor 2 receptor;transcript_id=gi|119964725
LDNV01000228.1	Curated Genomic	exon	1436241	1436403	.	+	.	ID=id55;Parent=rna1;Dbxref=GeneID:3482,Genbank:NM_000876.2,HGNC:HGNC:5467,MIM:147280;Note=The RefSeq transcript has 1 non-frameshifting indel compared to this genomic sequence;exception=annotated by transcript or proteomic data;gbkey=mRNA;gene=IGF2R;product=insulin-like growth factor 2 receptor;transcript_id=gi|119964725
LDNV01000228.1	Curated Genomic	exon	1436632	1436797	.	+	.	ID=id56;Parent=rna1;Dbxref=GeneID:3482,Genbank:NM_000876.2,HGNC:HGNC:5467,MIM:147280;Note=The RefSeq transcript has 1 non-frameshifting indel compared to this genomic sequence;exception=annotated by transcript or proteomic data;gbkey=mRNA;gene=IGF2R;product=insulin-like growth factor 2 receptor;transcript_id=gi|119964725
LDNV01000228.1	Curated Genomic	exon	1438109	1438212	.	+	.	ID=id57;Parent=rna1;Dbxref=GeneID:3482,Genbank:NM_000876.2,HGNC:HGNC:5467,MIM:147280;Note=The RefSeq transcript has 1 non-frameshifting indel compared to this genomic sequence;exception=annotated by transcript or proteomic data;gbkey=mRNA;gene=IGF2R;product=insulin-like growth factor 2 receptor;transcript_id=gi|119964725
LDNV01000228.1	Curated Genomic	exon	1444250	1444414	.	+	.	ID=id58;Parent=rna1;Dbxref=GeneID:3482,Genbank:NM_000876.2,HGNC:HGNC:5467,MIM:147280;Note=The RefSeq transcript has 1 non-frameshifting indel compared to this genomic sequence;exception=annotated by transcript or proteomic data;gbkey=mRNA;gene=IGF2R;product=insulin-like growth factor 2 receptor;transcript_id=gi|119964725
LDNV01000228.1	Curated Genomic	exon	1446836	1446976	.	+	.	ID=id59;Parent=rna1;Dbxref=GeneID:3482,Genbank:NM_000876.2,HGNC:HGNC:5467,MIM:147280;Note=The RefSeq transcript has 1 non-frameshifting indel compared to this genomic sequence;exception=annotated by transcript or proteomic data;gbkey=mRNA;gene=IGF2R;product=insulin-like growth factor 2 receptor;transcript_id=gi|119964725
LDNV01000228.1	Curated Genomic	exon	1448198	1448341	.	+	.	ID=id60;Parent=rna1;Dbxref=GeneID:3482,Genbank:NM_000876.2,HGNC:HGNC:5467,MIM:147280;Note=The RefSeq transcript has 1 non-frameshifting indel compared to this genomic sequence;exception=annotated by transcript or proteomic data;gbkey=mRNA;gene=IGF2R;product=insulin-like growth factor 2 receptor;transcript_id=gi|119964725
LDNV01000228.1	Curated Genomic	exon	1449429	1449566	.	+	.	ID=id61;Parent=rna1;Dbxref=GeneID:3482,Genbank:NM_000876.2,HGNC:HGNC:5467,MIM:147280;Note=The RefSeq transcript has 1 non-frameshifting indel compared to this genomic sequence;exception=annotated by transcript or proteomic data;gbkey=mRNA;gene=IGF2R;product=insulin-like growth factor 2 receptor;transcript_id=gi|119964725
LDNV01000228.1	Curated Genomic	exon	1450182	1450329	.	+	.	ID=id62;Parent=rna1;Dbxref=GeneID:3482,Genbank:NM_000876.2,HGNC:HGNC:5467,MIM:147280;Note=The RefSeq transcript has 1 non-frameshifting indel compared to this genomic sequence;exception=annotated by transcript or proteomic data;gbkey=mRNA;gene=IGF2R;product=insulin-like growth factor 2 receptor;transcript_id=gi|119964725
LDNV01000228.1	Curated Genomic	exon	1450843	1451020	.	+	.	ID=id63;Parent=rna1;Dbxref=GeneID:3482,Genbank:NM_000876.2,HGNC:HGNC:5467,MIM:147280;Note=The RefSeq transcript has 1 non-frameshifting indel compared to this genomic sequence;exception=annotated by transcript or proteomic data;gbkey=mRNA;gene=IGF2R;product=insulin-like growth factor 2 receptor;transcript_id=gi|119964725
LDNV01000228.1	Curated Genomic	exon	1451476	1451591	.	+	.	ID=id64;Parent=rna1;Dbxref=GeneID:3482,Genbank:NM_000876.2,HGNC:HGNC:5467,MIM:147280;Note=The RefSeq transcript has 1 non-frameshifting indel compared to this genomic sequence;exception=annotated by transcript or proteomic data;gbkey=mRNA;gene=IGF2R;product=insulin-like growth factor 2 receptor;transcript_id=gi|119964725
LDNV01000228.1	Curated Genomic	exon	1452059	1452227	.	+	.	ID=id65;Parent=rna1;Dbxref=GeneID:3482,Genbank:NM_000876.2,HGNC:HGNC:5467,MIM:147280;Note=The RefSeq transcript has 1 non-frameshifting indel compared to this genomic sequence;exception=annotated by transcript or proteomic data;gbkey=mRNA;gene=IGF2R;product=insulin-like growth factor 2 receptor;transcript_id=gi|119964725
LDNV01000228.1	Curated Genomic	exon	1454157	1454336	.	+	.	ID=id66;Parent=rna1;Dbxref=GeneID:3482,Genbank:NM_000876.2,HGNC:HGNC:5467,MIM:147280;Note=The RefSeq transcript has 1 non-frameshifting indel compared to this genomic sequence;exception=annotated by transcript or proteomic data;gbkey=mRNA;gene=IGF2R;product=insulin-like growth factor 2 receptor;transcript_id=gi|119964725
LDNV01000228.1	Curated Genomic	exon	1460108	1460209	.	+	.	ID=id67;Parent=rna1;Dbxref=GeneID:3482,Genbank:NM_000876.2,HGNC:HGNC:5467,MIM:147280;Note=The RefSeq transcript has 1 non-frameshifting indel compared to this genomic sequence;exception=annotated by transcript or proteomic data;gbkey=mRNA;gene=IGF2R;product=insulin-like growth factor 2 receptor;transcript_id=gi|119964725
LDNV01000228.1	Curated Genomic	exon	1461707	1461808	.	+	.	ID=id68;Parent=rna1;Dbxref=GeneID:3482,Genbank:NM_000876.2,HGNC:HGNC:5467,MIM:147280;Note=The RefSeq transcript has 1 non-frameshifting indel compared to this genomic sequence;exception=annotated by transcript or proteomic data;gbkey=mRNA;gene=IGF2R;product=insulin-like growth factor 2 receptor;transcript_id=gi|119964725
LDNV01000228.1	Curated Genomic	exon	1462590	1462782	.	+	.	ID=id69;Parent=rna1;Dbxref=GeneID:3482,Genbank:NM_000876.2,HGNC:HGNC:5467,MIM:147280;Note=The RefSeq transcript has 1 non-frameshifting indel compared to this genomic sequence;exception=annotated by transcript or proteomic data;gbkey=mRNA;gene=IGF2R;product=insulin-like growth factor 2 receptor;transcript_id=gi|119964725
LDNV01000228.1	Curated Genomic	exon	1464231	1464401	.	+	.	ID=id70;Parent=rna1;Dbxref=GeneID:3482,Genbank:NM_000876.2,HGNC:HGNC:5467,MIM:147280;Note=The RefSeq transcript has 1 non-frameshifting indel compared to this genomic sequence;exception=annotated by transcript or proteomic data;gbkey=mRNA;gene=IGF2R;product=insulin-like growth factor 2 receptor;transcript_id=gi|119964725
LDNV01000228.1	Curated Genomic	exon	1465187	1465330	.	+	.	ID=id71;Parent=rna1;Dbxref=GeneID:3482,Genbank:NM_000876.2,HGNC:HGNC:5467,MIM:147280;Note=The RefSeq transcript has 1 non-frameshifting indel compared to this genomic sequence;exception=annotated by transcript or proteomic data;gbkey=mRNA;gene=IGF2R;product=insulin-like growth factor 2 receptor;transcript_id=gi|119964725
LDNV01000228.1	Curated Genomic	exon	1465437	1465612	.	+	.	ID=id72;Parent=rna1;Dbxref=GeneID:3482,Genbank:NM_000876.2,HGNC:HGNC:5467,MIM:147280;Note=The RefSeq transcript has 1 non-frameshifting indel compared to this genomic sequence;exception=annotated by transcript or proteomic data;gbkey=mRNA;gene=IGF2R;product=insulin-like growth factor 2 receptor;transcript_id=gi|119964725
LDNV01000228.1	Curated Genomic	exon	1466219	1466306	.	+	.	ID=id73;Parent=rna1;Dbxref=GeneID:3482,Genbank:NM_000876.2,HGNC:HGNC:5467,MIM:147280;Note=The RefSeq transcript has 1 non-frameshifting indel compared to this genomic sequence;exception=annotated by transcript or proteomic data;gbkey=mRNA;gene=IGF2R;product=insulin-like growth factor 2 receptor;transcript_id=gi|119964725
LDNV01000228.1	Curated Genomic	exon	1467102	1467317	.	+	.	ID=id74;Parent=rna1;Dbxref=GeneID:3482,Genbank:NM_000876.2,HGNC:HGNC:5467,MIM:147280;Note=The RefSeq transcript has 1 non-frameshifting indel compared to this genomic sequence;exception=annotated by transcript or proteomic data;gbkey=mRNA;gene=IGF2R;product=insulin-like growth factor 2 receptor;transcript_id=gi|119964725
LDNV01000228.1	Curated Genomic	exon	1468088	1468218	.	+	.	ID=id75;Parent=rna1;Dbxref=GeneID:3482,Genbank:NM_000876.2,HGNC:HGNC:5467,MIM:147280;Note=The RefSeq transcript has 1 non-frameshifting indel compared to this genomic sequence;exception=annotated by transcript or proteomic data;gbkey=mRNA;gene=IGF2R;product=insulin-like growth factor 2 receptor;transcript_id=gi|119964725
LDNV01000228.1	Curated Genomic	exon	1468491	1468588	.	+	.	ID=id76;Parent=rna1;Dbxref=GeneID:3482,Genbank:NM_000876.2,HGNC:HGNC:5467,MIM:147280;Note=The RefSeq transcript has 1 non-frameshifting indel compared to this genomic sequence;exception=annotated by transcript or proteomic data;gbkey=mRNA;gene=IGF2R;product=insulin-like growth factor 2 receptor;transcript_id=gi|119964725
LDNV01000228.1	Curated Genomic	exon	1471914	1472050	.	+	.	ID=id77;Parent=rna1;Dbxref=GeneID:3482,Genbank:NM_000876.2,HGNC:HGNC:5467,MIM:147280;Note=The RefSeq transcript has 1 non-frameshifting indel compared to this genomic sequence;exception=annotated by transcript or proteomic data;gbkey=mRNA;gene=IGF2R;product=insulin-like growth factor 2 receptor;transcript_id=gi|119964725
LDNV01000228.1	Curated Genomic	exon	1473533	1473723	.	+	.	ID=id78;Parent=rna1;Dbxref=GeneID:3482,Genbank:NM_000876.2,HGNC:HGNC:5467,MIM:147280;Note=The RefSeq transcript has 1 non-frameshifting indel compared to this genomic sequence;exception=annotated by transcript or proteomic data;gbkey=mRNA;gene=IGF2R;product=insulin-like growth factor 2 receptor;transcript_id=gi|119964725
LDNV01000228.1	Curated Genomic	exon	1475576	1475702	.	+	.	ID=id79;Parent=rna1;Dbxref=GeneID:3482,Genbank:NM_000876.2,HGNC:HGNC:5467,MIM:147280;Note=The RefSeq transcript has 1 non-frameshifting indel compared to this genomic sequence;exception=annotated by transcript or proteomic data;gbkey=mRNA;gene=IGF2R;product=insulin-like growth factor 2 receptor;transcript_id=gi|119964725
LDNV01000228.1	Curated Genomic	exon	1476431	1476550	.	+	.	ID=id80;Parent=rna1;Dbxref=GeneID:3482,Genbank:NM_000876.2,HGNC:HGNC:5467,MIM:147280;Note=The RefSeq transcript has 1 non-frameshifting indel compared to this genomic sequence;exception=annotated by transcript or proteomic data;gbkey=mRNA;gene=IGF2R;product=insulin-like growth factor 2 receptor;transcript_id=gi|119964725
LDNV01000228.1	Curated Genomic	exon	1476879	1477135	.	+	.	ID=id81;Parent=rna1;Dbxref=GeneID:3482,Genbank:NM_000876.2,HGNC:HGNC:5467,MIM:147280;Note=The RefSeq transcript has 1 non-frameshifting indel compared to this genomic sequence;exception=annotated by transcript or proteomic data;gbkey=mRNA;gene=IGF2R;product=insulin-like growth factor 2 receptor;transcript_id=gi|119964725
LDNV01000228.1	Curated Genomic	exon	1477423	1477641	.	+	.	ID=id82;Parent=rna1;Dbxref=GeneID:3482,Genbank:NM_000876.2,HGNC:HGNC:5467,MIM:147280;Note=The RefSeq transcript has 1 non-frameshifting indel compared to this genomic sequence;exception=annotated by transcript or proteomic data;gbkey=mRNA;gene=IGF2R;product=insulin-like growth factor 2 receptor;transcript_id=gi|119964725
LDNV01000228.1	Curated Genomic	exon	1479513	1479662	.	+	.	ID=id83;Parent=rna1;Dbxref=GeneID:3482,Genbank:NM_000876.2,HGNC:HGNC:5467,MIM:147280;Note=The RefSeq transcript has 1 non-frameshifting indel compared to this genomic sequence;exception=annotated by transcript or proteomic data;gbkey=mRNA;gene=IGF2R;product=insulin-like growth factor 2 receptor;transcript_id=gi|119964725
LDNV01000228.1	Curated Genomic	exon	1481867	1482028	.	+	.	ID=id84;Parent=rna1;Dbxref=GeneID:3482,Genbank:NM_000876.2,HGNC:HGNC:5467,MIM:147280;Note=The RefSeq transcript has 1 non-frameshifting indel compared to this genomic sequence;exception=annotated by transcript or proteomic data;gbkey=mRNA;gene=IGF2R;product=insulin-like growth factor 2 receptor;transcript_id=gi|119964725
LDNV01000228.1	Curated Genomic	exon	1483246	1483453	.	+	.	ID=id85;Parent=rna1;Dbxref=GeneID:3482,Genbank:NM_000876.2,HGNC:HGNC:5467,MIM:147280;Note=The RefSeq transcript has 1 non-frameshifting indel compared to this genomic sequence;exception=annotated by transcript or proteomic data;gbkey=mRNA;gene=IGF2R;product=insulin-like growth factor 2 receptor;transcript_id=gi|119964725
LDNV01000228.1	Curated Genomic	exon	1483795	1483941	.	+	.	ID=id86;Parent=rna1;Dbxref=GeneID:3482,Genbank:NM_000876.2,HGNC:HGNC:5467,MIM:147280;Note=The RefSeq transcript has 1 non-frameshifting indel compared to this genomic sequence;exception=annotated by transcript or proteomic data;gbkey=mRNA;gene=IGF2R;product=insulin-like growth factor 2 receptor;transcript_id=gi|119964725
LDNV01000228.1	Curated Genomic	exon	1487614	1487848	.	+	.	ID=id87;Parent=rna1;Dbxref=GeneID:3482,Genbank:NM_000876.2,HGNC:HGNC:5467,MIM:147280;Note=The RefSeq transcript has 1 non-frameshifting indel compared to this genomic sequence;exception=annotated by transcript or proteomic data;gbkey=mRNA;gene=IGF2R;product=insulin-like growth factor 2 receptor;transcript_id=gi|119964725
LDNV01000228.1	Curated Genomic	exon	1488659	1488795	.	+	.	ID=id88;Parent=rna1;Dbxref=GeneID:3482,Genbank:NM_000876.2,HGNC:HGNC:5467,MIM:147280;Note=The RefSeq transcript has 1 non-frameshifting indel compared to this genomic sequence;exception=annotated by transcript or proteomic data;gbkey=mRNA;gene=IGF2R;product=insulin-like growth factor 2 receptor;transcript_id=gi|119964725
LDNV01000228.1	Curated Genomic	exon	1491697	1491811	.	+	.	ID=id89;Parent=rna1;Dbxref=GeneID:3482,Genbank:NM_000876.2,HGNC:HGNC:5467,MIM:147280;Note=The RefSeq transcript has 1 non-frameshifting indel compared to this genomic sequence;exception=annotated by transcript or proteomic data;gbkey=mRNA;gene=IGF2R;product=insulin-like growth factor 2 receptor;transcript_id=gi|119964725
LDNV01000228.1	Curated Genomic	exon	1492771	1492917	.	+	.	ID=id90;Parent=rna1;Dbxref=GeneID:3482,Genbank:NM_000876.2,HGNC:HGNC:5467,MIM:147280;Note=The RefSeq transcript has 1 non-frameshifting indel compared to this genomic sequence;exception=annotated by transcript or proteomic data;gbkey=mRNA;gene=IGF2R;product=insulin-like growth factor 2 receptor;transcript_id=gi|119964725
LDNV01000228.1	Curated Genomic	exon	1493580	1493767	.	+	.	ID=id91;Parent=rna1;Dbxref=GeneID:3482,Genbank:NM_000876.2,HGNC:HGNC:5467,MIM:147280;Note=The RefSeq transcript has 1 non-frameshifting indel compared to this genomic sequence;exception=annotated by transcript or proteomic data;gbkey=mRNA;gene=IGF2R;product=insulin-like growth factor 2 receptor;transcript_id=gi|119964725
LDNV01000228.1	Curated Genomic	exon	1500105	1500291	.	+	.	ID=id92;Parent=rna1;Dbxref=GeneID:3482,Genbank:NM_000876.2,HGNC:HGNC:5467,MIM:147280;Note=The RefSeq transcript has 1 non-frameshifting indel compared to this genomic sequence;exception=annotated by transcript or proteomic data;gbkey=mRNA;gene=IGF2R;product=insulin-like growth factor 2 receptor;transcript_id=gi|119964725
LDNV01000228.1	Curated Genomic	exon	1506126	1506278	.	+	.	ID=id93;Parent=rna1;Dbxref=GeneID:3482,Genbank:NM_000876.2,HGNC:HGNC:5467,MIM:147280;Note=The RefSeq transcript has 1 non-frameshifting indel compared to this genomic sequence;exception=annotated by transcript or proteomic data;gbkey=mRNA;gene=IGF2R;product=insulin-like growth factor 2 receptor;transcript_id=gi|119964725
LDNV01000228.1	Curated Genomic	exon	1507353	1507422	.	+	.	ID=id94;Parent=rna1;Dbxref=GeneID:3482,Genbank:NM_000876.2,HGNC:HGNC:5467,MIM:147280;Note=The RefSeq transcript has 1 non-frameshifting indel compared to this genomic sequence;exception=annotated by transcript or proteomic data;gbkey=mRNA;gene=IGF2R;product=insulin-like growth factor 2 receptor;transcript_id=gi|119964725
LDNV01000228.1	Curated Genomic	exon	1508281	1510155	.	+	.	ID=id95;Parent=rna1;Dbxref=GeneID:3482,Genbank:NM_000876.2,HGNC:HGNC:5467,MIM:147280;Note=The RefSeq transcript has 1 non-frameshifting indel compared to this genomic sequence;exception=annotated by transcript or proteomic data;gbkey=mRNA;gene=IGF2R;product=insulin-like growth factor 2 receptor;transcript_id=gi|119964725
LDNV01000228.1	Curated Genomic	CDS	1372932	1373080	.	+	0	ID=cds0;Parent=rna1;Dbxref=GeneID:3482,Genbank:NP_000867.2,HGNC:HGNC:5467,MIM:147280;Name=NP_000867.2;gbkey=CDS;gene=IGF2R;product=cation-independent mannose-6-phosphate receptor precursor;protein_id=NP_000867.2
LDNV01000228.1	Curated Genomic	CDS	1394869	1395008	.	+	1	ID=cds0;Parent=rna1;Dbxref=GeneID:3482,Genbank:NP_000867.2,HGNC:HGNC:5467,MIM:147280;Name=NP_000867.2;gbkey=CDS;gene=IGF2R;product=cation-independent mannose-6-phosphate receptor precursor;protein_id=NP_000867.2
LDNV01000228.1	Curated Genomic	CDS	1412698	1412822	.	+	2	ID=cds0;Parent=rna1;Dbxref=GeneID:3482,Genbank:NP_000867.2,HGNC:HGNC:5467,MIM:147280;Name=NP_000867.2;gbkey=CDS;gene=IGF2R;product=cation-independent mannose-6-phosphate receptor precursor;protein_id=NP_000867.2
LDNV01000228.1	Curated Genomic	CDS	1414375	1414473	.	+	0	ID=cds0;Parent=rna1;Dbxref=GeneID:3482,Genbank:NP_000867.2,HGNC:HGNC:5467,MIM:147280;Name=NP_000867.2;gbkey=CDS;gene=IGF2R;product=cation-independent mannose-6-phosphate receptor precursor;protein_id=NP_000867.2
LDNV01000228.1	Curated Genomic	CDS	1428262	1428394	.	+	0	ID=cds0;Parent=rna1;Dbxref=GeneID:3482,Genbank:NP_000867.2,HGNC:HGNC:5467,MIM:147280;Name=NP_000867.2;gbkey=CDS;gene=IGF2R;product=cation-independent mannose-6-phosphate receptor precursor;protein_id=NP_000867.2
LDNV01000228.1	Curated Genomic	CDS	1430875	1431004	.	+	2	ID=cds0;Parent=rna1;Dbxref=GeneID:3482,Genbank:NP_000867.2,HGNC:HGNC:5467,MIM:147280;Name=NP_000867.2;gbkey=CDS;gene=IGF2R;product=cation-independent mannose-6-phosphate receptor precursor;protein_id=NP_000867.2
LDNV01000228.1	Curated Genomic	CDS	1433240	1433345	.	+	1	ID=cds0;Parent=rna1;Dbxref=GeneID:3482,Genbank:NP_000867.2,HGNC:HGNC:5467,MIM:147280;Name=NP_000867.2;gbkey=CDS;gene=IGF2R;product=cation-independent mannose-6-phosphate receptor precursor;protein_id=NP_000867.2
LDNV01000228.1	Curated Genomic	CDS	1436241	1436403	.	+	0	ID=cds0;Parent=rna1;Dbxref=GeneID:3482,Genbank:NP_000867.2,HGNC:HGNC:5467,MIM:147280;Name=NP_000867.2;gbkey=CDS;gene=IGF2R;product=cation-independent mannose-6-phosphate receptor precursor;protein_id=NP_000867.2
LDNV01000228.1	Curated Genomic	CDS	1436632	1436797	.	+	2	ID=cds0;Parent=rna1;Dbxref=GeneID:3482,Genbank:NP_000867.2,HGNC:HGNC:5467,MIM:147280;Name=NP_000867.2;gbkey=CDS;gene=IGF2R;product=cation-independent mannose-6-phosphate receptor precursor;protein_id=NP_000867.2
LDNV01000228.1	Curated Genomic	CDS	1438109	1438212	.	+	1	ID=cds0;Parent=rna1;Dbxref=GeneID:3482,Genbank:NP_000867.2,HGNC:HGNC:5467,MIM:147280;Name=NP_000867.2;gbkey=CDS;gene=IGF2R;product=cation-independent mannose-6-phosphate receptor precursor;protein_id=NP_000867.2
LDNV01000228.1	Curated Genomic	CDS	1444250	1444414	.	+	2	ID=cds0;Parent=rna1;Dbxref=GeneID:3482,Genbank:NP_000867.2,HGNC:HGNC:5467,MIM:147280;Name=NP_000867.2;gbkey=CDS;gene=IGF2R;product=cation-independent mannose-6-phosphate receptor precursor;protein_id=NP_000867.2
LDNV01000228.1	Curated Genomic	CDS	1446836	1446976	.	+	2	ID=cds0;Parent=rna1;Dbxref=GeneID:3482,Genbank:NP_000867.2,HGNC:HGNC:5467,MIM:147280;Name=NP_000867.2;gbkey=CDS;gene=IGF2R;product=cation-independent mannose-6-phosphate receptor precursor;protein_id=NP_000867.2
LDNV01000228.1	Curated Genomic	CDS	1448198	1448341	.	+	2	ID=cds0;Parent=rna1;Dbxref=GeneID:3482,Genbank:NP_000867.2,HGNC:HGNC:5467,MIM:147280;Name=NP_000867.2;gbkey=CDS;gene=IGF2R;product=cation-independent mannose-6-phosphate receptor precursor;protein_id=NP_000867.2
LDNV01000228.1	Curated Genomic	CDS	1449429	1449566	.	+	2	ID=cds0;Parent=rna1;Dbxref=GeneID:3482,Genbank:NP_000867.2,HGNC:HGNC:5467,MIM:147280;Name=NP_000867.2;gbkey=CDS;gene=IGF2R;product=cation-independent mannose-6-phosphate receptor precursor;protein_id=NP_000867.2
LDNV01000228.1	Curated Genomic	CDS	1450182	1450329	.	+	2	ID=cds0;Parent=rna1;Dbxref=GeneID:3482,Genbank:NP_000867.2,HGNC:HGNC:5467,MIM:147280;Name=NP_000867.2;gbkey=CDS;gene=IGF2R;product=cation-independent mannose-6-phosphate receptor precursor;protein_id=NP_000867.2
LDNV01000228.1	Curated Genomic	CDS	1450843	1451020	.	+	1	ID=cds0;Parent=rna1;Dbxref=GeneID:3482,Genbank:NP_000867.2,HGNC:HGNC:5467,MIM:147280;Name=NP_000867.2;gbkey=CDS;gene=IGF2R;product=cation-independent mannose-6-phosphate receptor precursor;protein_id=NP_000867.2
LDNV01000228.1	Curated Genomic	CDS	1451476	1451591	.	+	0	ID=cds0;Parent=rna1;Dbxref=GeneID:3482,Genbank:NP_000867.2,HGNC:HGNC:5467,MIM:147280;Name=NP_000867.2;gbkey=CDS;gene=IGF2R;product=cation-independent mannose-6-phosphate receptor precursor;protein_id=NP_000867.2
LDNV01000228.1	Curated Genomic	CDS	1452059	1452227	.	+	1	ID=cds0;Parent=rna1;Dbxref=GeneID:3482,Genbank:NP_000867.2,HGNC:HGNC:5467,MIM:147280;Name=NP_000867.2;gbkey=CDS;gene=IGF2R;product=cation-independent mannose-6-phosphate receptor precursor;protein_id=NP_000867.2
LDNV01000228.1	Curated Genomic	CDS	1454157	1454336	.	+	0	ID=cds0;Parent=rna1;Dbxref=GeneID:3482,Genbank:NP_000867.2,HGNC:HGNC:5467,MIM:147280;Name=NP_000867.2;gbkey=CDS;gene=IGF2R;product=cation-independent mannose-6-phosphate receptor precursor;protein_id=NP_000867.2
LDNV01000228.1	Curated Genomic	CDS	1460108	1460209	.	+	0	ID=cds0;Parent=rna1;Dbxref=GeneID:3482,Genbank:NP_000867.2,HGNC:HGNC:5467,MIM:147280;Name=NP_000867.2;gbkey=CDS;gene=IGF2R;product=cation-independent mannose-6-phosphate receptor precursor;protein_id=NP_000867.2
LDNV01000228.1	Curated Genomic	CDS	1461707	1461808	.	+	0	ID=cds0;Parent=rna1;Dbxref=GeneID:3482,Genbank:NP_000867.2,HGNC:HGNC:5467,MIM:147280;Name=NP_000867.2;gbkey=CDS;gene=IGF2R;product=cation-independent mannose-6-phosphate receptor precursor;protein_id=NP_000867.2
LDNV01000228.1	Curated Genomic	CDS	1462590	1462782	.	+	0	ID=cds0;Parent=rna1;Dbxref=GeneID:3482,Genbank:NP_000867.2,HGNC:HGNC:5467,MIM:147280;Name=NP_000867.2;gbkey=CDS;gene=IGF2R;product=cation-independent mannose-6-phosphate receptor precursor;protein_id=NP_000867.2
LDNV01000228.1	Curated Genomic	CDS	1464231	1464401	.	+	2	ID=cds0;Parent=rna1;Dbxref=GeneID:3482,Genbank:NP_000867.2,HGNC:HGNC:5467,MIM:147280;Name=NP_000867.2;gbkey=CDS;gene=IGF2R;product=cation-independent mannose-6-phosphate receptor precursor;protein_id=NP_000867.2
LDNV01000228.1	Curated Genomic	CDS	1465187	1465330	.	+	2	ID=cds0;Parent=rna1;Dbxref=GeneID:3482,Genbank:NP_000867.2,HGNC:HGNC:5467,MIM:147280;Name=NP_000867.2;gbkey=CDS;gene=IGF2R;product=cation-independent mannose-6-phosphate receptor precursor;protein_id=NP_000867.2
LDNV01000228.1	Curated Genomic	CDS	1465437	1465612	.	+	2	ID=cds0;Parent=rna1;Dbxref=GeneID:3482,Genbank:NP_000867.2,HGNC:HGNC:5467,MIM:147280;Name=NP_000867.2;gbkey=CDS;gene=IGF2R;product=cation-independent mannose-6-phosphate receptor precursor;protein_id=NP_000867.2
LDNV01000228.1	Curated Genomic	CDS	1466219	1466306	.	+	0	ID=cds0;Parent=rna1;Dbxref=GeneID:3482,Genbank:NP_000867.2,HGNC:HGNC:5467,MIM:147280;Name=NP_000867.2;gbkey=CDS;gene=IGF2R;product=cation-independent mannose-6-phosphate receptor precursor;protein_id=NP_000867.2
LDNV01000228.1	Curated Genomic	CDS	1467102	1467317	.	+	2	ID=cds0;Parent=rna1;Dbxref=GeneID:3482,Genbank:NP_000867.2,HGNC:HGNC:5467,MIM:147280;Name=NP_000867.2;gbkey=CDS;gene=IGF2R;product=cation-independent mannose-6-phosphate receptor precursor;protein_id=NP_000867.2
LDNV01000228.1	Curated Genomic	CDS	1468088	1468218	.	+	2	ID=cds0;Parent=rna1;Dbxref=GeneID:3482,Genbank:NP_000867.2,HGNC:HGNC:5467,MIM:147280;Name=NP_000867.2;gbkey=CDS;gene=IGF2R;product=cation-independent mannose-6-phosphate receptor precursor;protein_id=NP_000867.2
LDNV01000228.1	Curated Genomic	CDS	1468491	1468588	.	+	0	ID=cds0;Parent=rna1;Dbxref=GeneID:3482,Genbank:NP_000867.2,HGNC:HGNC:5467,MIM:147280;Name=NP_000867.2;gbkey=CDS;gene=IGF2R;product=cation-independent mannose-6-phosphate receptor precursor;protein_id=NP_000867.2
LDNV01000228.1	Curated Genomic	CDS	1471914	1472050	.	+	1	ID=cds0;Parent=rna1;Dbxref=GeneID:3482,Genbank:NP_000867.2,HGNC:HGNC:5467,MIM:147280;Name=NP_000867.2;gbkey=CDS;gene=IGF2R;product=cation-independent mannose-6-phosphate receptor precursor;protein_id=NP_000867.2
LDNV01000228.1	Curated Genomic	CDS	1473533	1473723	.	+	2	ID=cds0;Parent=rna1;Dbxref=GeneID:3482,Genbank:NP_000867.2,HGNC:HGNC:5467,MIM:147280;Name=NP_000867.2;gbkey=CDS;gene=IGF2R;product=cation-independent mannose-6-phosphate receptor precursor;protein_id=NP_000867.2
LDNV01000228.1	Curated Genomic	CDS	1475576	1475702	.	+	0	ID=cds0;Parent=rna1;Dbxref=GeneID:3482,Genbank:NP_000867.2,HGNC:HGNC:5467,MIM:147280;Name=NP_000867.2;gbkey=CDS;gene=IGF2R;product=cation-independent mannose-6-phosphate receptor precursor;protein_id=NP_000867.2
LDNV01000228.1	Curated Genomic	CDS	1476431	1476550	.	+	2	ID=cds0;Parent=rna1;Dbxref=GeneID:3482,Genbank:NP_000867.2,HGNC:HGNC:5467,MIM:147280;Name=NP_000867.2;gbkey=CDS;gene=IGF2R;product=cation-independent mannose-6-phosphate receptor precursor;protein_id=NP_000867.2
LDNV01000228.1	Curated Genomic	CDS	1476879	1477135	.	+	2	ID=cds0;Parent=rna1;Dbxref=GeneID:3482,Genbank:NP_000867.2,HGNC:HGNC:5467,MIM:147280;Name=NP_000867.2;gbkey=CDS;gene=IGF2R;product=cation-independent mannose-6-phosphate receptor precursor;protein_id=NP_000867.2
LDNV01000228.1	Curated Genomic	CDS	1477423	1477641	.	+	0	ID=cds0;Parent=rna1;Dbxref=GeneID:3482,Genbank:NP_000867.2,HGNC:HGNC:5467,MIM:147280;Name=NP_000867.2;gbkey=CDS;gene=IGF2R;product=cation-independent mannose-6-phosphate receptor precursor;protein_id=NP_000867.2
LDNV01000228.1	Curated Genomic	CDS	1479513	1479662	.	+	0	ID=cds0;Parent=rna1;Dbxref=GeneID:3482,Genbank:NP_000867.2,HGNC:HGNC:5467,MIM:147280;Name=NP_000867.2;gbkey=CDS;gene=IGF2R;product=cation-independent mannose-6-phosphate receptor precursor;protein_id=NP_000867.2
LDNV01000228.1	Curated Genomic	CDS	1481867	1482028	.	+	0	ID=cds0;Parent=rna1;Dbxref=GeneID:3482,Genbank:NP_000867.2,HGNC:HGNC:5467,MIM:147280;Name=NP_000867.2;gbkey=CDS;gene=IGF2R;product=cation-independent mannose-6-phosphate receptor precursor;protein_id=NP_000867.2
LDNV01000228.1	Curated Genomic	CDS	1483246	1483453	.	+	0	ID=cds0;Parent=rna1;Dbxref=GeneID:3482,Genbank:NP_000867.2,HGNC:HGNC:5467,MIM:147280;Name=NP_000867.2;gbkey=CDS;gene=IGF2R;product=cation-independent mannose-6-phosphate receptor precursor;protein_id=NP_000867.2
LDNV01000228.1	Curated Genomic	CDS	1483795	1483941	.	+	2	ID=cds0;Parent=rna1;Dbxref=GeneID:3482,Genbank:NP_000867.2,HGNC:HGNC:5467,MIM:147280;Name=NP_000867.2;gbkey=CDS;gene=IGF2R;product=cation-independent mannose-6-phosphate receptor precursor;protein_id=NP_000867.2
LDNV01000228.1	Curated Genomic	CDS	1487614	1487848	.	+	2	ID=cds0;Parent=rna1;Dbxref=GeneID:3482,Genbank:NP_000867.2,HGNC:HGNC:5467,MIM:147280;Name=NP_000867.2;gbkey=CDS;gene=IGF2R;product=cation-independent mannose-6-phosphate receptor precursor;protein_id=NP_000867.2
LDNV01000228.1	Curated Genomic	CDS	1488659	1488795	.	+	1	ID=cds0;Parent=rna1;Dbxref=GeneID:3482,Genbank:NP_000867.2,HGNC:HGNC:5467,MIM:147280;Name=NP_000867.2;gbkey=CDS;gene=IGF2R;product=cation-independent mannose-6-phosphate receptor precursor;protein_id=NP_000867.2
LDNV01000228.1	Curated Genomic	CDS	1491697	1491811	.	+	2	ID=cds0;Parent=rna1;Dbxref=GeneID:3482,Genbank:NP_000867.2,HGNC:HGNC:5467,MIM:147280;Name=NP_000867.2;gbkey=CDS;gene=IGF2R;product=cation-independent mannose-6-phosphate receptor precursor;protein_id=NP_000867.2
LDNV01000228.1	Curated Genomic	CDS	1492771	1492917	.	+	1	ID=cds0;Parent=rna1;Dbxref=GeneID:3482,Genbank:NP_000867.2,HGNC:HGNC:5467,MIM:147280;Name=NP_000867.2;gbkey=CDS;gene=IGF2R;product=cation-independent mannose-6-phosphate receptor precursor;protein_id=NP_000867.2
LDNV01000228.1	Curated Genomic	CDS	1493580	1493767	.	+	1	ID=cds0;Parent=rna1;Dbxref=GeneID:3482,Genbank:NP_000867.2,HGNC:HGNC:5467,MIM:147280;Name=NP_000867.2;gbkey=CDS;gene=IGF2R;product=cation-independent mannose-6-phosphate receptor precursor;protein_id=NP_000867.2
LDNV01000228.1	Curated Genomic	CDS	1500105	1500291	.	+	2	ID=cds0;Parent=rna1;Dbxref=GeneID:3482,Genbank:NP_000867.2,HGNC:HGNC:5467,MIM:147280;Name=NP_000867.2;gbkey=CDS;gene=IGF2R;product=cation-independent mannose-6-phosphate receptor precursor;protein_id=NP_000867.2
LDNV01000228.1	Curated Genomic	CDS	1506126	1506278	.	+	1	ID=cds0;Parent=rna1;Dbxref=GeneID:3482,Genbank:NP_000867.2,HGNC:HGNC:5467,MIM:147280;Name=NP_000867.2;gbkey=CDS;gene=IGF2R;product=cation-independent mannose-6-phosphate receptor precursor;protein_id=NP_000867.2
LDNV01000228.1	Curated Genomic	CDS	1507353	1507422	.	+	1	ID=cds0;Parent=rna1;Dbxref=GeneID:3482,Genbank:NP_000867.2,HGNC:HGNC:5467,MIM:147280;Name=NP_000867.2;gbkey=CDS;gene=IGF2R;product=cation-independent mannose-6-phosphate receptor precursor;protein_id=NP_000867.2
LDNV01000228.1	Curated Genomic	CDS	1508281	1508691	.	+	0	ID=cds0;Parent=rna1;Dbxref=GeneID:3482,Genbank:NP_000867.2,HGNC:HGNC:5467,MIM:147280;Name=NP_000867.2;gbkey=CDS;gene=IGF2R;product=cation-independent mannose-6-phosphate receptor precursor;protein_id=NP_000867.2
LDNV01000228.1	BestRefSeq	CDS	1372932	1373080	.	+	0	ID=cds1;Parent=rna1;Dbxref=GeneID:3482,Genbank:NP_000867.2,HGNC:HGNC:5467,MIM:147280;Name=NP_000867.2;gbkey=CDS;gene=IGF2R;product=cation-independent mannose-6-phosphate receptor precursor;protein_id=NP_000867.2
LDNV01000228.1	BestRefSeq	CDS	1394869	1395008	.	+	1	ID=cds1;Parent=rna1;Dbxref=GeneID:3482,Genbank:NP_000867.2,HGNC:HGNC:5467,MIM:147280;Name=NP_000867.2;gbkey=CDS;gene=IGF2R;product=cation-independent mannose-6-phosphate receptor precursor;protein_id=NP_000867.2
LDNV01000228.1	BestRefSeq	CDS	1412698	1412822	.	+	2	ID=cds1;Parent=rna1;Dbxref=GeneID:3482,Genbank:NP_000867.2,HGNC:HGNC:5467,MIM:147280;Name=NP_000867.2;gbkey=CDS;gene=IGF2R;product=cation-independent mannose-6-phosphate receptor precursor;protein_id=NP_000867.2
LDNV01000228.1	BestRefSeq	CDS	1414375	1414473	.	+	0	ID=cds1;Parent=rna1;Dbxref=GeneID:3482,Genbank:NP_000867.2,HGNC:HGNC:5467,MIM:147280;Name=NP_000867.2;gbkey=CDS;gene=IGF2R;product=cation-independent mannose-6-phosphate receptor precursor;protein_id=NP_000867.2
LDNV01000228.1	BestRefSeq	CDS	1428262	1428394	.	+	0	ID=cds1;Parent=rna1;Dbxref=GeneID:3482,Genbank:NP_000867.2,HGNC:HGNC:5467,MIM:147280;Name=NP_000867.2;gbkey=CDS;gene=IGF2R;product=cation-independent mannose-6-phosphate receptor precursor;protein_id=NP_000867.2
LDNV01000228.1	BestRefSeq	CDS	1430875	1431004	.	+	2	ID=cds1;Parent=rna1;Dbxref=GeneID:3482,Genbank:NP_000867.2,HGNC:HGNC:5467,MIM:147280;Name=NP_000867.2;gbkey=CDS;gene=IGF2R;product=cation-independent mannose-6-phosphate receptor precursor;protein_id=NP_000867.2
LDNV01000228.1	BestRefSeq	CDS	1433240	1433345	.	+	1	ID=cds1;Parent=rna1;Dbxref=GeneID:3482,Genbank:NP_000867.2,HGNC:HGNC:5467,MIM:147280;Name=NP_000867.2;gbkey=CDS;gene=IGF2R;product=cation-independent mannose-6-phosphate receptor precursor;protein_id=NP_000867.2
LDNV01000228.1	BestRefSeq	CDS	1436241	1436403	.	+	0	ID=cds1;Parent=rna1;Dbxref=GeneID:3482,Genbank:NP_000867.2,HGNC:HGNC:5467,MIM:147280;Name=NP_000867.2;gbkey=CDS;gene=IGF2R;product=cation-independent mannose-6-phosphate receptor precursor;protein_id=NP_000867.2
LDNV01000228.1	BestRefSeq	CDS	1436632	1436797	.	+	2	ID=cds1;Parent=rna1;Dbxref=GeneID:3482,Genbank:NP_000867.2,HGNC:HGNC:5467,MIM:147280;Name=NP_000867.2;gbkey=CDS;gene=IGF2R;product=cation-independent mannose-6-phosphate receptor precursor;protein_id=NP_000867.2
LDNV01000228.1	BestRefSeq	CDS	1438109	1438212	.	+	1	ID=cds1;Parent=rna1;Dbxref=GeneID:3482,Genbank:NP_000867.2,HGNC:HGNC:5467,MIM:147280;Name=NP_000867.2;gbkey=CDS;gene=IGF2R;product=cation-independent mannose-6-phosphate receptor precursor;protein_id=NP_000867.2
LDNV01000228.1	BestRefSeq	CDS	1444250	1444414	.	+	2	ID=cds1;Parent=rna1;Dbxref=GeneID:3482,Genbank:NP_000867.2,HGNC:HGNC:5467,MIM:147280;Name=NP_000867.2;gbkey=CDS;gene=IGF2R;product=cation-independent mannose-6-phosphate receptor precursor;protein_id=NP_000867.2
LDNV01000228.1	BestRefSeq	CDS	1446836	1446976	.	+	2	ID=cds1;Parent=rna1;Dbxref=GeneID:3482,Genbank:NP_000867.2,HGNC:HGNC:5467,MIM:147280;Name=NP_000867.2;gbkey=CDS;gene=IGF2R;product=cation-independent mannose-6-phosphate receptor precursor;protein_id=NP_000867.2
LDNV01000228.1	BestRefSeq	CDS	1448198	1448341	.	+	2	ID=cds1;Parent=rna1;Dbxref=GeneID:3482,Genbank:NP_000867.2,HGNC:HGNC:5467,MIM:147280;Name=NP_000867.2;gbkey=CDS;gene=IGF2R;product=cation-independent mannose-6-phosphate receptor precursor;protein_id=NP_000867.2
LDNV01000228.1	BestRefSeq	CDS	1449429	1449566	.	+	2	ID=cds1;Parent=rna1;Dbxref=GeneID:3482,Genbank:NP_000867.2,HGNC:HGNC:5467,MIM:147280;Name=NP_000867.2;gbkey=CDS;gene=IGF2R;product=cation-independent mannose-6-phosphate receptor precursor;protein_id=NP_000867.2
LDNV01000228.1	BestRefSeq	CDS	1450182	1450329	.	+	2	ID=cds1;Parent=rna1;Dbxref=GeneID:3482,Genbank:NP_000867.2,HGNC:HGNC:5467,MIM:147280;Name=NP_000867.2;gbkey=CDS;gene=IGF2R;product=cation-independent mannose-6-phosphate receptor precursor;protein_id=NP_000867.2
LDNV01000228.1	BestRefSeq	CDS	1450843	1451020	.	+	1	ID=cds1;Parent=rna1;Dbxref=GeneID:3482,Genbank:NP_000867.2,HGNC:HGNC:5467,MIM:147280;Name=NP_000867.2;gbkey=CDS;gene=IGF2R;product=cation-independent mannose-6-phosphate receptor precursor;protein_id=NP_000867.2
LDNV01000228.1	BestRefSeq	CDS	1451476	1451591	.	+	0	ID=cds1;Parent=rna1;Dbxref=GeneID:3482,Genbank:NP_000867.2,HGNC:HGNC:5467,MIM:147280;Name=NP_000867.2;gbkey=CDS;gene=IGF2R;product=cation-independent mannose-6-phosphate receptor precursor;protein_id=NP_000867.2
LDNV01000228.1	BestRefSeq	CDS	1452059	1452227	.	+	1	ID=cds1;Parent=rna1;Dbxref=GeneID:3482,Genbank:NP_000867.2,HGNC:HGNC:5467,MIM:147280;Name=NP_000867.2;gbkey=CDS;gene=IGF2R;product=cation-independent mannose-6-phosphate receptor precursor;protein_id=NP_000867.2
LDNV01000228.1	BestRefSeq	CDS	1454157	1454336	.	+	0	ID=cds1;Parent=rna1;Dbxref=GeneID:3482,Genbank:NP_000867.2,HGNC:HGNC:5467,MIM:147280;Name=NP_000867.2;gbkey=CDS;gene=IGF2R;product=cation-independent mannose-6-phosphate receptor precursor;protein_id=NP_000867.2
LDNV01000228.1	BestRefSeq	CDS	1460108	1460209	.	+	0	ID=cds1;Parent=rna1;Dbxref=GeneID:3482,Genbank:NP_000867.2,HGNC:HGNC:5467,MIM:147280;Name=NP_000867.2;gbkey=CDS;gene=IGF2R;product=cation-independent mannose-6-phosphate receptor precursor;protein_id=NP_000867.2
LDNV01000228.1	BestRefSeq	CDS	1461707	1461808	.	+	0	ID=cds1;Parent=rna1;Dbxref=GeneID:3482,Genbank:NP_000867.2,HGNC:HGNC:5467,MIM:147280;Name=NP_000867.2;gbkey=CDS;gene=IGF2R;product=cation-independent mannose-6-phosphate receptor precursor;protein_id=NP_000867.2
LDNV01000228.1	BestRefSeq	CDS	1462590	1462782	.	+	0	ID=cds1;Parent=rna1;Dbxref=GeneID:3482,Genbank:NP_000867.2,HGNC:HGNC:5467,MIM:147280;Name=NP_000867.2;gbkey=CDS;gene=IGF2R;product=cation-independent mannose-6-phosphate receptor precursor;protein_id=NP_000867.2
LDNV01000228.1	BestRefSeq	CDS	1464231	1464401	.	+	2	ID=cds1;Parent=rna1;Dbxref=GeneID:3482,Genbank:NP_000867.2,HGNC:HGNC:5467,MIM:147280;Name=NP_000867.2;gbkey=CDS;gene=IGF2R;product=cation-independent mannose-6-phosphate receptor precursor;protein_id=NP_000867.2
LDNV01000228.1	BestRefSeq	CDS	1465187	1465330	.	+	2	ID=cds1;Parent=rna1;Dbxref=GeneID:3482,Genbank:NP_000867.2,HGNC:HGNC:5467,MIM:147280;Name=NP_000867.2;gbkey=CDS;gene=IGF2R;product=cation-independent mannose-6-phosphate receptor precursor;protein_id=NP_000867.2
LDNV01000228.1	BestRefSeq	CDS	1465437	1465612	.	+	2	ID=cds1;Parent=rna1;Dbxref=GeneID:3482,Genbank:NP_000867.2,HGNC:HGNC:5467,MIM:147280;Name=NP_000867.2;gbkey=CDS;gene=IGF2R;product=cation-independent mannose-6-phosphate receptor precursor;protein_id=NP_000867.2
LDNV01000228.1	BestRefSeq	CDS	1466219	1466306	.	+	0	ID=cds1;Parent=rna1;Dbxref=GeneID:3482,Genbank:NP_000867.2,HGNC:HGNC:5467,MIM:147280;Name=NP_000867.2;gbkey=CDS;gene=IGF2R;product=cation-independent mannose-6-phosphate receptor precursor;protein_id=NP_000867.2
LDNV01000228.1	BestRefSeq	CDS	1467102	1467317	.	+	2	ID=cds1;Parent=rna1;Dbxref=GeneID:3482,Genbank:NP_000867.2,HGNC:HGNC:5467,MIM:147280;Name=NP_000867.2;gbkey=CDS;gene=IGF2R;product=cation-independent mannose-6-phosphate receptor precursor;protein_id=NP_000867.2
LDNV01000228.1	BestRefSeq	CDS	1468088	1468218	.	+	2	ID=cds1;Parent=rna1;Dbxref=GeneID:3482,Genbank:NP_000867.2,HGNC:HGNC:5467,MIM:147280;Name=NP_000867.2;gbkey=CDS;gene=IGF2R;product=cation-independent mannose-6-phosphate receptor precursor;protein_id=NP_000867.2
LDNV01000228.1	BestRefSeq	CDS	1468491	1468588	.	+	0	ID=cds1;Parent=rna1;Dbxref=GeneID:3482,Genbank:NP_000867.2,HGNC:HGNC:5467,MIM:147280;Name=NP_000867.2;gbkey=CDS;gene=IGF2R;product=cation-independent mannose-6-phosphate receptor precursor;protein_id=NP_000867.2
LDNV01000228.1	BestRefSeq	CDS	1471914	1472050	.	+	1	ID=cds1;Parent=rna1;Dbxref=GeneID:3482,Genbank:NP_000867.2,HGNC:HGNC:5467,MIM:147280;Name=NP_000867.2;gbkey=CDS;gene=IGF2R;product=cation-independent mannose-6-phosphate receptor precursor;protein_id=NP_000867.2
LDNV01000228.1	BestRefSeq	CDS	1473533	1473723	.	+	2	ID=cds1;Parent=rna1;Dbxref=GeneID:3482,Genbank:NP_000867.2,HGNC:HGNC:5467,MIM:147280;Name=NP_000867.2;gbkey=CDS;gene=IGF2R;product=cation-independent mannose-6-phosphate receptor precursor;protein_id=NP_000867.2
LDNV01000228.1	BestRefSeq	CDS	1475576	1475702	.	+	0	ID=cds1;Parent=rna1;Dbxref=GeneID:3482,Genbank:NP_000867.2,HGNC:HGNC:5467,MIM:147280;Name=NP_000867.2;gbkey=CDS;gene=IGF2R;product=cation-independent mannose-6-phosphate receptor precursor;protein_id=NP_000867.2
LDNV01000228.1	BestRefSeq	CDS	1476431	1476550	.	+	2	ID=cds1;Parent=rna1;Dbxref=GeneID:3482,Genbank:NP_000867.2,HGNC:HGNC:5467,MIM:147280;Name=NP_000867.2;gbkey=CDS;gene=IGF2R;product=cation-independent mannose-6-phosphate receptor precursor;protein_id=NP_000867.2
LDNV01000228.1	BestRefSeq	CDS	1476879	1477135	.	+	2	ID=cds1;Parent=rna1;Dbxref=GeneID:3482,Genbank:NP_000867.2,HGNC:HGNC:5467,MIM:147280;Name=NP_000867.2;gbkey=CDS;gene=IGF2R;product=cation-independent mannose-6-phosphate receptor precursor;protein_id=NP_000867.2
LDNV01000228.1	BestRefSeq	CDS	1477423	1477641	.	+	0	ID=cds1;Parent=rna1;Dbxref=GeneID:3482,Genbank:NP_000867.2,HGNC:HGNC:5467,MIM:147280;Name=NP_000867.2;gbkey=CDS;gene=IGF2R;product=cation-independent mannose-6-phosphate receptor precursor;protein_id=NP_000867.2
LDNV01000228.1	BestRefSeq	CDS	1479513	1479662	.	+	0	ID=cds1;Parent=rna1;Dbxref=GeneID:3482,Genbank:NP_000867.2,HGNC:HGNC:5467,MIM:147280;Name=NP_000867.2;gbkey=CDS;gene=IGF2R;product=cation-independent mannose-6-phosphate receptor precursor;protein_id=NP_000867.2
LDNV01000228.1	BestRefSeq	CDS	1481867	1482028	.	+	0	ID=cds1;Parent=rna1;Dbxref=GeneID:3482,Genbank:NP_000867.2,HGNC:HGNC:5467,MIM:147280;Name=NP_000867.2;gbkey=CDS;gene=IGF2R;product=cation-independent mannose-6-phosphate receptor precursor;protein_id=NP_000867.2
LDNV01000228.1	BestRefSeq	CDS	1483246	1483453	.	+	0	ID=cds1;Parent=rna1;Dbxref=GeneID:3482,Genbank:NP_000867.2,HGNC:HGNC:5467,MIM:147280;Name=NP_000867.2;gbkey=CDS;gene=IGF2R;product=cation-independent mannose-6-phosphate receptor precursor;protein_id=NP_000867.2
LDNV01000228.1	BestRefSeq	CDS	1483795	1483941	.	+	2	ID=cds1;Parent=rna1;Dbxref=GeneID:3482,Genbank:NP_000867.2,HGNC:HGNC:5467,MIM:147280;Name=NP_000867.2;gbkey=CDS;gene=IGF2R;product=cation-independent mannose-6-phosphate receptor precursor;protein_id=NP_000867.2
LDNV01000228.1	BestRefSeq	CDS	1487614	1487848	.	+	2	ID=cds1;Parent=rna1;Dbxref=GeneID:3482,Genbank:NP_000867.2,HGNC:HGNC:5467,MIM:147280;Name=NP_000867.2;gbkey=CDS;gene=IGF2R;product=cation-independent mannose-6-phosphate receptor precursor;protein_id=NP_000867.2
LDNV01000228.1	BestRefSeq	CDS	1488659	1488795	.	+	1	ID=cds1;Parent=rna1;Dbxref=GeneID:3482,Genbank:NP_000867.2,HGNC:HGNC:5467,MIM:147280;Name=NP_000867.2;gbkey=CDS;gene=IGF2R;product=cation-independent mannose-6-phosphate receptor precursor;protein_id=NP_000867.2
LDNV01000228.1	BestRefSeq	CDS	1491697	1491811	.	+	2	ID=cds1;Parent=rna1;Dbxref=GeneID:3482,Genbank:NP_000867.2,HGNC:HGNC:5467,MIM:147280;Name=NP_000867.2;gbkey=CDS;gene=IGF2R;product=cation-independent mannose-6-phosphate receptor precursor;protein_id=NP_000867.2
LDNV01000228.1	BestRefSeq	CDS	1492771	1492917	.	+	1	ID=cds1;Parent=rna1;Dbxref=GeneID:3482,Genbank:NP_000867.2,HGNC:HGNC:5467,MIM:147280;Name=NP_000867.2;gbkey=CDS;gene=IGF2R;product=cation-independent mannose-6-phosphate receptor precursor;protein_id=NP_000867.2
LDNV01000228.1	BestRefSeq	CDS	1493580	1493767	.	+	1	ID=cds1;Parent=rna1;Dbxref=GeneID:3482,Genbank:NP_000867.2,HGNC:HGNC:5467,MIM:147280;Name=NP_000867.2;gbkey=CDS;gene=IGF2R;product=cation-independent mannose-6-phosphate receptor precursor;protein_id=NP_000867.2
LDNV01000228.1	BestRefSeq	CDS	1500105	1500291	.	+	2	ID=cds1;Parent=rna1;Dbxref=GeneID:3482,Genbank:NP_000867.2,HGNC:HGNC:5467,MIM:147280;Name=NP_000867.2;gbkey=CDS;gene=IGF2R;product=cation-independent mannose-6-phosphate receptor precursor;protein_id=NP_000867.2
LDNV01000228.1	BestRefSeq	CDS	1506126	1506278	.	+	1	ID=cds1;Parent=rna1;Dbxref=GeneID:3482,Genbank:NP_000867.2,HGNC:HGNC:5467,MIM:147280;Name=NP_000867.2;gbkey=CDS;gene=IGF2R;product=cation-independent mannose-6-phosphate receptor precursor;protein_id=NP_000867.2
LDNV01000228.1	BestRefSeq	CDS	1507353	1507422	.	+	1	ID=cds1;Parent=rna1;Dbxref=GeneID:3482,Genbank:NP_000867.2,HGNC:HGNC:5467,MIM:147280;Name=NP_000867.2;gbkey=CDS;gene=IGF2R;product=cation-independent mannose-6-phosphate receptor precursor;protein_id=NP_000867.2
LDNV01000228.1	BestRefSeq	CDS	1508281	1508691	.	+	0	ID=cds1;Parent=rna1;Dbxref=GeneID:3482,Genbank:NP_000867.2,HGNC:HGNC:5467,MIM:147280;Name=NP_000867.2;gbkey=CDS;gene=IGF2R;product=cation-independent mannose-6-phosphate receptor precursor;protein_id=NP_000867.2
###
LDNV01000441.1	Curated Genomic	gene	2233281	2237907	.	+	.	ID=gene2;Dbxref=GeneID:84054,HGNC:HGNC:14549;Name=PCDHB19P;description=protocadherin beta 19 pseudogene;gbkey=Gene;gene=PCDHB19P;gene_synonym=PCDH-PSI5,PCDHB19;pseudo=true
LDNV01000441.1	Curated Genomic	transcript	2233281	2237907	.	+	.	ID=rna2;Parent=gene2;Dbxref=GeneID:84054,Genbank:NR_001282.2,HGNC:HGNC:14549;Name=gi|208609944;exception=annotated by transcript or proteomic data;gbkey=misc_RNA;gene=PCDHB19P;product=protocadherin beta 19 pseudogene;transcript_id=gi|208609944
LDNV01000441.1	Curated Genomic	exon	2233281	2237907	.	+	.	ID=id96;Parent=rna2;Dbxref=GeneID:84054,Genbank:NR_001282.2,HGNC:HGNC:14549;exception=annotated by transcript or proteomic data;gbkey=misc_RNA;gene=PCDHB19P;product=protocadherin beta 19 pseudogene;transcript_id=gi|208609944
LDNV01000441.1	BestRefSeq	gene	2233281	2237904	.	+	.	ID=gene3;Dbxref=GeneID:84054,HGNC:HGNC:14549;Name=PCDHB19P;description=protocadherin beta 19 pseudogene;gbkey=Gene;gene=PCDHB19P;gene_synonym=PCDH-PSI5,PCDHB19;pseudo=true
LDNV01000441.1	BestRefSeq	transcript	2233281	2237904	.	+	.	ID=rna3;Parent=gene3;Dbxref=GeneID:84054,Genbank:NR_001282.2,HGNC:HGNC:14549;Name=gi|208609944;Note=The RefSeq transcript has 4 substitutions%2C 1 non-frameshifting indel compared to this genomic sequence;exception=annotated by transcript or proteomic data;gbkey=misc_RNA;gene=PCDHB19P;product=protocadherin beta 19 pseudogene;transcript_id=gi|208609944
LDNV01000441.1	BestRefSeq	exon	2233281	2237904	.	+	.	ID=id97;Parent=rna3;Dbxref=GeneID:84054,Genbank:NR_001282.2,HGNC:HGNC:14549;Note=The RefSeq transcript has 4 substitutions%2C 1 non-frameshifting indel compared to this genomic sequence;exception=annotated by transcript or proteomic data;gbkey=misc_RNA;gene=PCDHB19P;product=protocadherin beta 19 pseudogene;transcript_id=gi|208609944
###
LDNV01001673.1	BestRefSeq	gene	5401008	5785283	.	-	.	ID=gene4;Dbxref=GeneID:57101,HGNC:HGNC:1183,MIM:610109;Name=ANO2;description=anoctamin 2%2C calcium activated chloride channel;gbkey=Gene;gene=ANO2;gene_synonym=C12orf3,TMEM16B
LDNV01001673.1	Curated Genomic	gene	5401008	5785283	.	-	.	ID=gene5;Dbxref=GeneID:57101,HGNC:HGNC:1183,MIM:610109;Name=ANO2;description=anoctamin 2;gbkey=Gene;gene=ANO2;gene_synonym=C12orf3,TMEM16B
LDNV01001673.1	Curated Genomic	mRNA	5401008	5784310	.	-	.	ID=rna4;Parent=gene5;Dbxref=GeneID:57101,Genbank:NM_001278596.1,HGNC:HGNC:1183,MIM:610109;Name=gi|515870433;exception=annotated by transcript or proteomic data;gbkey=mRNA;gene=ANO2;product=anoctamin 2%2C transcript variant 1;transcript_id=gi|515870433
LDNV01001673.1	Curated Genomic	exon	5784247	5784310	.	-	.	ID=id98;Parent=rna4;Dbxref=GeneID:57101,Genbank:NM_001278596.1,HGNC:HGNC:1183,MIM:610109;exception=annotated by transcript or proteomic data;gbkey=mRNA;gene=ANO2;product=anoctamin 2%2C transcript variant 1;transcript_id=gi|515870433
LDNV01001673.1	Curated Genomic	exon	5761728	5761912	.	-	.	ID=id99;Parent=rna4;Dbxref=GeneID:57101,Genbank:NM_001278596.1,HGNC:HGNC:1183,MIM:610109;exception=annotated by transcript or proteomic data;gbkey=mRNA;gene=ANO2;product=anoctamin 2%2C transcript variant 1;transcript_id=gi|515870433
LDNV01001673.1	Curated Genomic	exon	5760148	5760474	.	-	.	ID=id100;Parent=rna4;Dbxref=GeneID:57101,Genbank:NM_001278596.1,HGNC:HGNC:1183,MIM:610109;exception=annotated by transcript or proteomic data;gbkey=mRNA;gene=ANO2;product=anoctamin 2%2C transcript variant 1;transcript_id=gi|515870433
LDNV01001673.1	Curated Genomic	exon	5693159	5693257	.	-	.	ID=id101;Parent=rna4;Dbxref=GeneID:57101,Genbank:NM_001278596.1,HGNC:HGNC:1183,MIM:610109;exception=annotated by transcript or proteomic data;gbkey=mRNA;gene=ANO2;product=anoctamin 2%2C transcript variant 1;transcript_id=gi|515870433
LDNV01001673.1	Curated Genomic	exon	5691068	5691070	.	-	.	ID=id102;Parent=rna4;Dbxref=GeneID:57101,Genbank:NM_001278596.1,HGNC:HGNC:1183,MIM:610109;exception=annotated by transcript or proteomic data;gbkey=mRNA;gene=ANO2;product=anoctamin 2%2C transcript variant 1;transcript_id=gi|515870433
LDNV01001673.1	Curated Genomic	exon	5671548	5671699	.	-	.	ID=id103;Parent=rna4;Dbxref=GeneID:57101,Genbank:NM_001278596.1,HGNC:HGNC:1183,MIM:610109;exception=annotated by transcript or proteomic data;gbkey=mRNA;gene=ANO2;product=anoctamin 2%2C transcript variant 1;transcript_id=gi|515870433
LDNV01001673.1	Curated Genomic	exon	5669531	5669585	.	-	.	ID=id104;Parent=rna4;Dbxref=GeneID:57101,Genbank:NM_001278596.1,HGNC:HGNC:1183,MIM:610109;exception=annotated by transcript or proteomic data;gbkey=mRNA;gene=ANO2;product=anoctamin 2%2C transcript variant 1;transcript_id=gi|515870433
LDNV01001673.1	Curated Genomic	exon	5666865	5666916	.	-	.	ID=id105;Parent=rna4;Dbxref=GeneID:57101,Genbank:NM_001278596.1,HGNC:HGNC:1183,MIM:610109;exception=annotated by transcript or proteomic data;gbkey=mRNA;gene=ANO2;product=anoctamin 2%2C transcript variant 1;transcript_id=gi|515870433
LDNV01001673.1	Curated Genomic	exon	5646395	5646450	.	-	.	ID=id106;Parent=rna4;Dbxref=GeneID:57101,Genbank:NM_001278596.1,HGNC:HGNC:1183,MIM:610109;exception=annotated by transcript or proteomic data;gbkey=mRNA;gene=ANO2;product=anoctamin 2%2C transcript variant 1;transcript_id=gi|515870433
LDNV01001673.1	Curated Genomic	exon	5645134	5645175	.	-	.	ID=id107;Parent=rna4;Dbxref=GeneID:57101,Genbank:NM_001278596.1,HGNC:HGNC:1183,MIM:610109;exception=annotated by transcript or proteomic data;gbkey=mRNA;gene=ANO2;product=anoctamin 2%2C transcript variant 1;transcript_id=gi|515870433
LDNV01001673.1	Curated Genomic	exon	5638592	5638656	.	-	.	ID=id108;Parent=rna4;Dbxref=GeneID:57101,Genbank:NM_001278596.1,HGNC:HGNC:1183,MIM:610109;exception=annotated by transcript or proteomic data;gbkey=mRNA;gene=ANO2;product=anoctamin 2%2C transcript variant 1;transcript_id=gi|515870433
LDNV01001673.1	Curated Genomic	exon	5589931	5590065	.	-	.	ID=id109;Parent=rna4;Dbxref=GeneID:57101,Genbank:NM_001278596.1,HGNC:HGNC:1183,MIM:610109;exception=annotated by transcript or proteomic data;gbkey=mRNA;gene=ANO2;product=anoctamin 2%2C transcript variant 1;transcript_id=gi|515870433
LDNV01001673.1	Curated Genomic	exon	5583253	5583413	.	-	.	ID=id110;Parent=rna4;Dbxref=GeneID:57101,Genbank:NM_001278596.1,HGNC:HGNC:1183,MIM:610109;exception=annotated by transcript or proteomic data;gbkey=mRNA;gene=ANO2;product=anoctamin 2%2C transcript variant 1;transcript_id=gi|515870433
LDNV01001673.1	Curated Genomic	exon	5578407	5578489	.	-	.	ID=id111;Parent=rna4;Dbxref=GeneID:57101,Genbank:NM_001278596.1,HGNC:HGNC:1183,MIM:610109;exception=annotated by transcript or proteomic data;gbkey=mRNA;gene=ANO2;product=anoctamin 2%2C transcript variant 1;transcript_id=gi|515870433
LDNV01001673.1	Curated Genomic	exon	5571956	5571967	.	-	.	ID=id112;Parent=rna4;Dbxref=GeneID:57101,Genbank:NM_001278596.1,HGNC:HGNC:1183,MIM:610109;exception=annotated by transcript or proteomic data;gbkey=mRNA;gene=ANO2;product=anoctamin 2%2C transcript variant 1;transcript_id=gi|515870433
LDNV01001673.1	Curated Genomic	exon	5571610	5571720	.	-	.	ID=id113;Parent=rna4;Dbxref=GeneID:57101,Genbank:NM_001278596.1,HGNC:HGNC:1183,MIM:610109;exception=annotated by transcript or proteomic data;gbkey=mRNA;gene=ANO2;product=anoctamin 2%2C transcript variant 1;transcript_id=gi|515870433
LDNV01001673.1	Curated Genomic	exon	5486749	5486823	.	-	.	ID=id114;Parent=rna4;Dbxref=GeneID:57101,Genbank:NM_001278596.1,HGNC:HGNC:1183,MIM:610109;exception=annotated by transcript or proteomic data;gbkey=mRNA;gene=ANO2;product=anoctamin 2%2C transcript variant 1;transcript_id=gi|515870433
LDNV01001673.1	Curated Genomic	exon	5473702	5473897	.	-	.	ID=id115;Parent=rna4;Dbxref=GeneID:57101,Genbank:NM_001278596.1,HGNC:HGNC:1183,MIM:610109;exception=annotated by transcript or proteomic data;gbkey=mRNA;gene=ANO2;product=anoctamin 2%2C transcript variant 1;transcript_id=gi|515870433
LDNV01001673.1	Curated Genomic	exon	5453577	5453688	.	-	.	ID=id116;Parent=rna4;Dbxref=GeneID:57101,Genbank:NM_001278596.1,HGNC:HGNC:1183,MIM:610109;exception=annotated by transcript or proteomic data;gbkey=mRNA;gene=ANO2;product=anoctamin 2%2C transcript variant 1;transcript_id=gi|515870433
LDNV01001673.1	Curated Genomic	exon	5451292	5451349	.	-	.	ID=id117;Parent=rna4;Dbxref=GeneID:57101,Genbank:NM_001278596.1,HGNC:HGNC:1183,MIM:610109;exception=annotated by transcript or proteomic data;gbkey=mRNA;gene=ANO2;product=anoctamin 2%2C transcript variant 1;transcript_id=gi|515870433
LDNV01001673.1	Curated Genomic	exon	5451047	5451147	.	-	.	ID=id118;Parent=rna4;Dbxref=GeneID:57101,Genbank:NM_001278596.1,HGNC:HGNC:1183,MIM:610109;exception=annotated by transcript or proteomic data;gbkey=mRNA;gene=ANO2;product=anoctamin 2%2C transcript variant 1;transcript_id=gi|515870433
LDNV01001673.1	Curated Genomic	exon	5437849	5437994	.	-	.	ID=id119;Parent=rna4;Dbxref=GeneID:57101,Genbank:NM_001278596.1,HGNC:HGNC:1183,MIM:610109;exception=annotated by transcript or proteomic data;gbkey=mRNA;gene=ANO2;product=anoctamin 2%2C transcript variant 1;transcript_id=gi|515870433
LDNV01001673.1	Curated Genomic	exon	5416725	5416877	.	-	.	ID=id120;Parent=rna4;Dbxref=GeneID:57101,Genbank:NM_001278596.1,HGNC:HGNC:1183,MIM:610109;exception=annotated by transcript or proteomic data;gbkey=mRNA;gene=ANO2;product=anoctamin 2%2C transcript variant 1;transcript_id=gi|515870433
LDNV01001673.1	Curated Genomic	exon	5416314	5416366	.	-	.	ID=id121;Parent=rna4;Dbxref=GeneID:57101,Genbank:NM_001278596.1,HGNC:HGNC:1183,MIM:610109;exception=annotated by transcript or proteomic data;gbkey=mRNA;gene=ANO2;product=anoctamin 2%2C transcript variant 1;transcript_id=gi|515870433
LDNV01001673.1	Curated Genomic	exon	5414193	5414374	.	-	.	ID=id122;Parent=rna4;Dbxref=GeneID:57101,Genbank:NM_001278596.1,HGNC:HGNC:1183,MIM:610109;exception=annotated by transcript or proteomic data;gbkey=mRNA;gene=ANO2;product=anoctamin 2%2C transcript variant 1;transcript_id=gi|515870433
LDNV01001673.1	Curated Genomic	exon	5403915	5404020	.	-	.	ID=id123;Parent=rna4;Dbxref=GeneID:57101,Genbank:NM_001278596.1,HGNC:HGNC:1183,MIM:610109;exception=annotated by transcript or proteomic data;gbkey=mRNA;gene=ANO2;product=anoctamin 2%2C transcript variant 1;transcript_id=gi|515870433
LDNV01001673.1	Curated Genomic	exon	5401008	5401925	.	-	.	ID=id124;Parent=rna4;Dbxref=GeneID:57101,Genbank:NM_001278596.1,HGNC:HGNC:1183,MIM:610109;exception=annotated by transcript or proteomic data;gbkey=mRNA;gene=ANO2;product=anoctamin 2%2C transcript variant 1;transcript_id=gi|515870433
LDNV01001673.1	BestRefSeq	mRNA	5401008	5784310	.	-	.	ID=rna5;Parent=gene4;Dbxref=GeneID:57101,Genbank:NM_001278596.1,HGNC:HGNC:1183,MIM:610109;Name=gi|515870433;Note=The RefSeq transcript has 2 substitutions compared to this genomic sequence;exception=annotated by transcript or proteomic data;gbkey=mRNA;gene=ANO2;product=anoctamin 2%2C calcium activated chloride channel%2C transcript variant 1;transcript_id=gi|515870433
LDNV01001673.1	BestRefSeq	exon	5784247	5784310	.	-	.	ID=id125;Parent=rna5;Dbxref=GeneID:57101,Genbank:NM_001278596.1,HGNC:HGNC:1183,MIM:610109;Note=The RefSeq transcript has 2 substitutions compared to this genomic sequence;exception=annotated by transcript or proteomic data;gbkey=mRNA;gene=ANO2;product=anoctamin 2%2C calcium activated chloride channel%2C transcript variant 1;transcript_id=gi|515870433
LDNV01001673.1	BestRefSeq	exon	5761728	5761912	.	-	.	ID=id126;Parent=rna5;Dbxref=GeneID:57101,Genbank:NM_001278596.1,HGNC:HGNC:1183,MIM:610109;Note=The RefSeq transcript has 2 substitutions compared to this genomic sequence;exception=annotated by transcript or proteomic data;gbkey=mRNA;gene=ANO2;product=anoctamin 2%2C calcium activated chloride channel%2C transcript variant 1;transcript_id=gi|515870433
LDNV01001673.1	BestRefSeq	exon	5760148	5760474	.	-	.	ID=id127;Parent=rna5;Dbxref=GeneID:57101,Genbank:NM_001278596.1,HGNC:HGNC:1183,MIM:610109;Note=The RefSeq transcript has 2 substitutions compared to this genomic sequence;exception=annotated by transcript or proteomic data;gbkey=mRNA;gene=ANO2;product=anoctamin 2%2C calcium activated chloride channel%2C transcript variant 1;transcript_id=gi|515870433
LDNV01001673.1	BestRefSeq	exon	5693158	5693257	.	-	.	ID=id128;Parent=rna5;Dbxref=GeneID:57101,Genbank:NM_001278596.1,HGNC:HGNC:1183,MIM:610109;Note=The RefSeq transcript has 2 substitutions compared to this genomic sequence;exception=annotated by transcript or proteomic data;gbkey=mRNA;gene=ANO2;product=anoctamin 2%2C calcium activated chloride channel%2C transcript variant 1;transcript_id=gi|515870433
LDNV01001673.1	BestRefSeq	exon	5671548	5671701	.	-	.	ID=id129;Parent=rna5;Dbxref=GeneID:57101,Genbank:NM_001278596.1,HGNC:HGNC:1183,MIM:610109;Note=The RefSeq transcript has 2 substitutions compared to this genomic sequence;exception=annotated by transcript or proteomic data;gbkey=mRNA;gene=ANO2;product=anoctamin 2%2C calcium activated chloride channel%2C transcript variant 1;transcript_id=gi|515870433
LDNV01001673.1	BestRefSeq	exon	5669531	5669585	.	-	.	ID=id130;Parent=rna5;Dbxref=GeneID:57101,Genbank:NM_001278596.1,HGNC:HGNC:1183,MIM:610109;Note=The RefSeq transcript has 2 substitutions compared to this genomic sequence;exception=annotated by transcript or proteomic data;gbkey=mRNA;gene=ANO2;product=anoctamin 2%2C calcium activated chloride channel%2C transcript variant 1;transcript_id=gi|515870433
LDNV01001673.1	BestRefSeq	exon	5666865	5666916	.	-	.	ID=id131;Parent=rna5;Dbxref=GeneID:57101,Genbank:NM_001278596.1,HGNC:HGNC:1183,MIM:610109;Note=The RefSeq transcript has 2 substitutions compared to this genomic sequence;exception=annotated by transcript or proteomic data;gbkey=mRNA;gene=ANO2;product=anoctamin 2%2C calcium activated chloride channel%2C transcript variant 1;transcript_id=gi|515870433
LDNV01001673.1	BestRefSeq	exon	5646395	5646450	.	-	.	ID=id132;Parent=rna5;Dbxref=GeneID:57101,Genbank:NM_001278596.1,HGNC:HGNC:1183,MIM:610109;Note=The RefSeq transcript has 2 substitutions compared to this genomic sequence;exception=annotated by transcript or proteomic data;gbkey=mRNA;gene=ANO2;product=anoctamin 2%2C calcium activated chloride channel%2C transcript variant 1;transcript_id=gi|515870433
LDNV01001673.1	BestRefSeq	exon	5645134	5645175	.	-	.	ID=id133;Parent=rna5;Dbxref=GeneID:57101,Genbank:NM_001278596.1,HGNC:HGNC:1183,MIM:610109;Note=The RefSeq transcript has 2 substitutions compared to this genomic sequence;exception=annotated by transcript or proteomic data;gbkey=mRNA;gene=ANO2;product=anoctamin 2%2C calcium activated chloride channel%2C transcript variant 1;transcript_id=gi|515870433
LDNV01001673.1	BestRefSeq	exon	5638592	5638656	.	-	.	ID=id134;Parent=rna5;Dbxref=GeneID:57101,Genbank:NM_001278596.1,HGNC:HGNC:1183,MIM:610109;Note=The RefSeq transcript has 2 substitutions compared to this genomic sequence;exception=annotated by transcript or proteomic data;gbkey=mRNA;gene=ANO2;product=anoctamin 2%2C calcium activated chloride channel%2C transcript variant 1;transcript_id=gi|515870433
LDNV01001673.1	BestRefSeq	exon	5589931	5590065	.	-	.	ID=id135;Parent=rna5;Dbxref=GeneID:57101,Genbank:NM_001278596.1,HGNC:HGNC:1183,MIM:610109;Note=The RefSeq transcript has 2 substitutions compared to this genomic sequence;exception=annotated by transcript or proteomic data;gbkey=mRNA;gene=ANO2;product=anoctamin 2%2C calcium activated chloride channel%2C transcript variant 1;transcript_id=gi|515870433
LDNV01001673.1	BestRefSeq	exon	5583253	5583413	.	-	.	ID=id136;Parent=rna5;Dbxref=GeneID:57101,Genbank:NM_001278596.1,HGNC:HGNC:1183,MIM:610109;Note=The RefSeq transcript has 2 substitutions compared to this genomic sequence;exception=annotated by transcript or proteomic data;gbkey=mRNA;gene=ANO2;product=anoctamin 2%2C calcium activated chloride channel%2C transcript variant 1;transcript_id=gi|515870433
LDNV01001673.1	BestRefSeq	exon	5578407	5578489	.	-	.	ID=id137;Parent=rna5;Dbxref=GeneID:57101,Genbank:NM_001278596.1,HGNC:HGNC:1183,MIM:610109;Note=The RefSeq transcript has 2 substitutions compared to this genomic sequence;exception=annotated by transcript or proteomic data;gbkey=mRNA;gene=ANO2;product=anoctamin 2%2C calcium activated chloride channel%2C transcript variant 1;transcript_id=gi|515870433
LDNV01001673.1	BestRefSeq	exon	5571956	5571967	.	-	.	ID=id138;Parent=rna5;Dbxref=GeneID:57101,Genbank:NM_001278596.1,HGNC:HGNC:1183,MIM:610109;Note=The RefSeq transcript has 2 substitutions compared to this genomic sequence;exception=annotated by transcript or proteomic data;gbkey=mRNA;gene=ANO2;product=anoctamin 2%2C calcium activated chloride channel%2C transcript variant 1;transcript_id=gi|515870433
LDNV01001673.1	BestRefSeq	exon	5571610	5571720	.	-	.	ID=id139;Parent=rna5;Dbxref=GeneID:57101,Genbank:NM_001278596.1,HGNC:HGNC:1183,MIM:610109;Note=The RefSeq transcript has 2 substitutions compared to this genomic sequence;exception=annotated by transcript or proteomic data;gbkey=mRNA;gene=ANO2;product=anoctamin 2%2C calcium activated chloride channel%2C transcript variant 1;transcript_id=gi|515870433
LDNV01001673.1	BestRefSeq	exon	5486749	5486823	.	-	.	ID=id140;Parent=rna5;Dbxref=GeneID:57101,Genbank:NM_001278596.1,HGNC:HGNC:1183,MIM:610109;Note=The RefSeq transcript has 2 substitutions compared to this genomic sequence;exception=annotated by transcript or proteomic data;gbkey=mRNA;gene=ANO2;product=anoctamin 2%2C calcium activated chloride channel%2C transcript variant 1;transcript_id=gi|515870433
LDNV01001673.1	BestRefSeq	exon	5473702	5473897	.	-	.	ID=id141;Parent=rna5;Dbxref=GeneID:57101,Genbank:NM_001278596.1,HGNC:HGNC:1183,MIM:610109;Note=The RefSeq transcript has 2 substitutions compared to this genomic sequence;exception=annotated by transcript or proteomic data;gbkey=mRNA;gene=ANO2;product=anoctamin 2%2C calcium activated chloride channel%2C transcript variant 1;transcript_id=gi|515870433
LDNV01001673.1	BestRefSeq	exon	5453577	5453688	.	-	.	ID=id142;Parent=rna5;Dbxref=GeneID:57101,Genbank:NM_001278596.1,HGNC:HGNC:1183,MIM:610109;Note=The RefSeq transcript has 2 substitutions compared to this genomic sequence;exception=annotated by transcript or proteomic data;gbkey=mRNA;gene=ANO2;product=anoctamin 2%2C calcium activated chloride channel%2C transcript variant 1;transcript_id=gi|515870433
LDNV01001673.1	BestRefSeq	exon	5451292	5451349	.	-	.	ID=id143;Parent=rna5;Dbxref=GeneID:57101,Genbank:NM_001278596.1,HGNC:HGNC:1183,MIM:610109;Note=The RefSeq transcript has 2 substitutions compared to this genomic sequence;exception=annotated by transcript or proteomic data;gbkey=mRNA;gene=ANO2;product=anoctamin 2%2C calcium activated chloride channel%2C transcript variant 1;transcript_id=gi|515870433
LDNV01001673.1	BestRefSeq	exon	5451047	5451147	.	-	.	ID=id144;Parent=rna5;Dbxref=GeneID:57101,Genbank:NM_001278596.1,HGNC:HGNC:1183,MIM:610109;Note=The RefSeq transcript has 2 substitutions compared to this genomic sequence;exception=annotated by transcript or proteomic data;gbkey=mRNA;gene=ANO2;product=anoctamin 2%2C calcium activated chloride channel%2C transcript variant 1;transcript_id=gi|515870433
LDNV01001673.1	BestRefSeq	exon	5437849	5437994	.	-	.	ID=id145;Parent=rna5;Dbxref=GeneID:57101,Genbank:NM_001278596.1,HGNC:HGNC:1183,MIM:610109;Note=The RefSeq transcript has 2 substitutions compared to this genomic sequence;exception=annotated by transcript or proteomic data;gbkey=mRNA;gene=ANO2;product=anoctamin 2%2C calcium activated chloride channel%2C transcript variant 1;transcript_id=gi|515870433
LDNV01001673.1	BestRefSeq	exon	5416725	5416877	.	-	.	ID=id146;Parent=rna5;Dbxref=GeneID:57101,Genbank:NM_001278596.1,HGNC:HGNC:1183,MIM:610109;Note=The RefSeq transcript has 2 substitutions compared to this genomic sequence;exception=annotated by transcript or proteomic data;gbkey=mRNA;gene=ANO2;product=anoctamin 2%2C calcium activated chloride channel%2C transcript variant 1;transcript_id=gi|515870433
LDNV01001673.1	BestRefSeq	exon	5416314	5416366	.	-	.	ID=id147;Parent=rna5;Dbxref=GeneID:57101,Genbank:NM_001278596.1,HGNC:HGNC:1183,MIM:610109;Note=The RefSeq transcript has 2 substitutions compared to this genomic sequence;exception=annotated by transcript or proteomic data;gbkey=mRNA;gene=ANO2;product=anoctamin 2%2C calcium activated chloride channel%2C transcript variant 1;transcript_id=gi|515870433
LDNV01001673.1	BestRefSeq	exon	5414193	5414374	.	-	.	ID=id148;Parent=rna5;Dbxref=GeneID:57101,Genbank:NM_001278596.1,HGNC:HGNC:1183,MIM:610109;Note=The RefSeq transcript has 2 substitutions compared to this genomic sequence;exception=annotated by transcript or proteomic data;gbkey=mRNA;gene=ANO2;product=anoctamin 2%2C calcium activated chloride channel%2C transcript variant 1;transcript_id=gi|515870433
LDNV01001673.1	BestRefSeq	exon	5403915	5404020	.	-	.	ID=id149;Parent=rna5;Dbxref=GeneID:57101,Genbank:NM_001278596.1,HGNC:HGNC:1183,MIM:610109;Note=The RefSeq transcript has 2 substitutions compared to this genomic sequence;exception=annotated by transcript or proteomic data;gbkey=mRNA;gene=ANO2;product=anoctamin 2%2C calcium activated chloride channel%2C transcript variant 1;transcript_id=gi|515870433
LDNV01001673.1	BestRefSeq	exon	5401008	5401925	.	-	.	ID=id150;Parent=rna5;Dbxref=GeneID:57101,Genbank:NM_001278596.1,HGNC:HGNC:1183,MIM:610109;Note=The RefSeq transcript has 2 substitutions compared to this genomic sequence;exception=annotated by transcript or proteomic data;gbkey=mRNA;gene=ANO2;product=anoctamin 2%2C calcium activated chloride channel%2C transcript variant 1;transcript_id=gi|515870433
LDNV01001673.1	Curated Genomic	CDS	5784247	5784268	.	-	0	ID=cds2;Parent=rna4;Dbxref=GeneID:57101,Genbank:NP_001265525.1,HGNC:HGNC:1183,MIM:610109;Name=NP_001265525.1;Note=isoform 1 is encoded by transcript variant 1;gbkey=CDS;gene=ANO2;product=anoctamin-2 isoform 1;protein_id=NP_001265525.1
LDNV01001673.1	Curated Genomic	CDS	5761728	5761912	.	-	2	ID=cds2;Parent=rna4;Dbxref=GeneID:57101,Genbank:NP_001265525.1,HGNC:HGNC:1183,MIM:610109;Name=NP_001265525.1;Note=isoform 1 is encoded by transcript variant 1;gbkey=CDS;gene=ANO2;product=anoctamin-2 isoform 1;protein_id=NP_001265525.1
LDNV01001673.1	Curated Genomic	CDS	5760148	5760474	.	-	0	ID=cds2;Parent=rna4;Dbxref=GeneID:57101,Genbank:NP_001265525.1,HGNC:HGNC:1183,MIM:610109;Name=NP_001265525.1;Note=isoform 1 is encoded by transcript variant 1;gbkey=CDS;gene=ANO2;product=anoctamin-2 isoform 1;protein_id=NP_001265525.1
LDNV01001673.1	Curated Genomic	CDS	5693159	5693257	.	-	0	ID=cds2;Parent=rna4;Dbxref=GeneID:57101,Genbank:NP_001265525.1,HGNC:HGNC:1183,MIM:610109;Name=NP_001265525.1;Note=isoform 1 is encoded by transcript variant 1;gbkey=CDS;gene=ANO2;product=anoctamin-2 isoform 1;protein_id=NP_001265525.1
LDNV01001673.1	Curated Genomic	CDS	5691068	5691070	.	-	0	ID=cds2;Parent=rna4;Dbxref=GeneID:57101,Genbank:NP_001265525.1,HGNC:HGNC:1183,MIM:610109;Name=NP_001265525.1;Note=isoform 1 is encoded by transcript variant 1;gbkey=CDS;gene=ANO2;product=anoctamin-2 isoform 1;protein_id=NP_001265525.1
LDNV01001673.1	Curated Genomic	CDS	5671548	5671699	.	-	0	ID=cds2;Parent=rna4;Dbxref=GeneID:57101,Genbank:NP_001265525.1,HGNC:HGNC:1183,MIM:610109;Name=NP_001265525.1;Note=isoform 1 is encoded by transcript variant 1;gbkey=CDS;gene=ANO2;product=anoctamin-2 isoform 1;protein_id=NP_001265525.1
LDNV01001673.1	Curated Genomic	CDS	5669531	5669585	.	-	1	ID=cds2;Parent=rna4;Dbxref=GeneID:57101,Genbank:NP_001265525.1,HGNC:HGNC:1183,MIM:610109;Name=NP_001265525.1;Note=isoform 1 is encoded by transcript variant 1;gbkey=CDS;gene=ANO2;product=anoctamin-2 isoform 1;protein_id=NP_001265525.1
LDNV01001673.1	Curated Genomic	CDS	5666865	5666916	.	-	0	ID=cds2;Parent=rna4;Dbxref=GeneID:57101,Genbank:NP_001265525.1,HGNC:HGNC:1183,MIM:610109;Name=NP_001265525.1;Note=isoform 1 is encoded by transcript variant 1;gbkey=CDS;gene=ANO2;product=anoctamin-2 isoform 1;protein_id=NP_001265525.1
LDNV01001673.1	Curated Genomic	CDS	5646395	5646450	.	-	2	ID=cds2;Parent=rna4;Dbxref=GeneID:57101,Genbank:NP_001265525.1,HGNC:HGNC:1183,MIM:610109;Name=NP_001265525.1;Note=isoform 1 is encoded by transcript variant 1;gbkey=CDS;gene=ANO2;product=anoctamin-2 isoform 1;protein_id=NP_001265525.1
LDNV01001673.1	Curated Genomic	CDS	5645134	5645175	.	-	0	ID=cds2;Parent=rna4;Dbxref=GeneID:57101,Genbank:NP_001265525.1,HGNC:HGNC:1183,MIM:610109;Name=NP_001265525.1;Note=isoform 1 is encoded by transcript variant 1;gbkey=CDS;gene=ANO2;product=anoctamin-2 isoform 1;protein_id=NP_001265525.1
LDNV01001673.1	Curated Genomic	CDS	5638592	5638656	.	-	0	ID=cds2;Parent=rna4;Dbxref=GeneID:57101,Genbank:NP_001265525.1,HGNC:HGNC:1183,MIM:610109;Name=NP_001265525.1;Note=isoform 1 is encoded by transcript variant 1;gbkey=CDS;gene=ANO2;product=anoctamin-2 isoform 1;protein_id=NP_001265525.1
LDNV01001673.1	Curated Genomic	CDS	5589931	5590065	.	-	1	ID=cds2;Parent=rna4;Dbxref=GeneID:57101,Genbank:NP_001265525.1,HGNC:HGNC:1183,MIM:610109;Name=NP_001265525.1;Note=isoform 1 is encoded by transcript variant 1;gbkey=CDS;gene=ANO2;product=anoctamin-2 isoform 1;protein_id=NP_001265525.1
LDNV01001673.1	Curated Genomic	CDS	5583253	5583413	.	-	1	ID=cds2;Parent=rna4;Dbxref=GeneID:57101,Genbank:NP_001265525.1,HGNC:HGNC:1183,MIM:610109;Name=NP_001265525.1;Note=isoform 1 is encoded by transcript variant 1;gbkey=CDS;gene=ANO2;product=anoctamin-2 isoform 1;protein_id=NP_001265525.1
LDNV01001673.1	Curated Genomic	CDS	5578407	5578489	.	-	2	ID=cds2;Parent=rna4;Dbxref=GeneID:57101,Genbank:NP_001265525.1,HGNC:HGNC:1183,MIM:610109;Name=NP_001265525.1;Note=isoform 1 is encoded by transcript variant 1;gbkey=CDS;gene=ANO2;product=anoctamin-2 isoform 1;protein_id=NP_001265525.1
LDNV01001673.1	Curated Genomic	CDS	5571956	5571967	.	-	0	ID=cds2;Parent=rna4;Dbxref=GeneID:57101,Genbank:NP_001265525.1,HGNC:HGNC:1183,MIM:610109;Name=NP_001265525.1;Note=isoform 1 is encoded by transcript variant 1;gbkey=CDS;gene=ANO2;product=anoctamin-2 isoform 1;protein_id=NP_001265525.1
LDNV01001673.1	Curated Genomic	CDS	5571610	5571720	.	-	0	ID=cds2;Parent=rna4;Dbxref=GeneID:57101,Genbank:NP_001265525.1,HGNC:HGNC:1183,MIM:610109;Name=NP_001265525.1;Note=isoform 1 is encoded by transcript variant 1;gbkey=CDS;gene=ANO2;product=anoctamin-2 isoform 1;protein_id=NP_001265525.1
LDNV01001673.1	Curated Genomic	CDS	5486749	5486823	.	-	0	ID=cds2;Parent=rna4;Dbxref=GeneID:57101,Genbank:NP_001265525.1,HGNC:HGNC:1183,MIM:610109;Name=NP_001265525.1;Note=isoform 1 is encoded by transcript variant 1;gbkey=CDS;gene=ANO2;product=anoctamin-2 isoform 1;protein_id=NP_001265525.1
LDNV01001673.1	Curated Genomic	CDS	5473702	5473897	.	-	0	ID=cds2;Parent=rna4;Dbxref=GeneID:57101,Genbank:NP_001265525.1,HGNC:HGNC:1183,MIM:610109;Name=NP_001265525.1;Note=isoform 1 is encoded by transcript variant 1;gbkey=CDS;gene=ANO2;product=anoctamin-2 isoform 1;protein_id=NP_001265525.1
LDNV01001673.1	Curated Genomic	CDS	5453577	5453688	.	-	2	ID=cds2;Parent=rna4;Dbxref=GeneID:57101,Genbank:NP_001265525.1,HGNC:HGNC:1183,MIM:610109;Name=NP_001265525.1;Note=isoform 1 is encoded by transcript variant 1;gbkey=CDS;gene=ANO2;product=anoctamin-2 isoform 1;protein_id=NP_001265525.1
LDNV01001673.1	Curated Genomic	CDS	5451292	5451349	.	-	1	ID=cds2;Parent=rna4;Dbxref=GeneID:57101,Genbank:NP_001265525.1,HGNC:HGNC:1183,MIM:610109;Name=NP_001265525.1;Note=isoform 1 is encoded by transcript variant 1;gbkey=CDS;gene=ANO2;product=anoctamin-2 isoform 1;protein_id=NP_001265525.1
LDNV01001673.1	Curated Genomic	CDS	5451047	5451147	.	-	0	ID=cds2;Parent=rna4;Dbxref=GeneID:57101,Genbank:NP_001265525.1,HGNC:HGNC:1183,MIM:610109;Name=NP_001265525.1;Note=isoform 1 is encoded by transcript variant 1;gbkey=CDS;gene=ANO2;product=anoctamin-2 isoform 1;protein_id=NP_001265525.1
LDNV01001673.1	Curated Genomic	CDS	5437849	5437994	.	-	1	ID=cds2;Parent=rna4;Dbxref=GeneID:57101,Genbank:NP_001265525.1,HGNC:HGNC:1183,MIM:610109;Name=NP_001265525.1;Note=isoform 1 is encoded by transcript variant 1;gbkey=CDS;gene=ANO2;product=anoctamin-2 isoform 1;protein_id=NP_001265525.1
LDNV01001673.1	Curated Genomic	CDS	5416725	5416877	.	-	2	ID=cds2;Parent=rna4;Dbxref=GeneID:57101,Genbank:NP_001265525.1,HGNC:HGNC:1183,MIM:610109;Name=NP_001265525.1;Note=isoform 1 is encoded by transcript variant 1;gbkey=CDS;gene=ANO2;product=anoctamin-2 isoform 1;protein_id=NP_001265525.1
LDNV01001673.1	Curated Genomic	CDS	5416314	5416366	.	-	2	ID=cds2;Parent=rna4;Dbxref=GeneID:57101,Genbank:NP_001265525.1,HGNC:HGNC:1183,MIM:610109;Name=NP_001265525.1;Note=isoform 1 is encoded by transcript variant 1;gbkey=CDS;gene=ANO2;product=anoctamin-2 isoform 1;protein_id=NP_001265525.1
LDNV01001673.1	Curated Genomic	CDS	5414193	5414374	.	-	0	ID=cds2;Parent=rna4;Dbxref=GeneID:57101,Genbank:NP_001265525.1,HGNC:HGNC:1183,MIM:610109;Name=NP_001265525.1;Note=isoform 1 is encoded by transcript variant 1;gbkey=CDS;gene=ANO2;product=anoctamin-2 isoform 1;protein_id=NP_001265525.1
LDNV01001673.1	Curated Genomic	CDS	5403915	5404020	.	-	1	ID=cds2;Parent=rna4;Dbxref=GeneID:57101,Genbank:NP_001265525.1,HGNC:HGNC:1183,MIM:610109;Name=NP_001265525.1;Note=isoform 1 is encoded by transcript variant 1;gbkey=CDS;gene=ANO2;product=anoctamin-2 isoform 1;protein_id=NP_001265525.1
LDNV01001673.1	Curated Genomic	CDS	5401656	5401925	.	-	0	ID=cds2;Parent=rna4;Dbxref=GeneID:57101,Genbank:NP_001265525.1,HGNC:HGNC:1183,MIM:610109;Name=NP_001265525.1;Note=isoform 1 is encoded by transcript variant 1;gbkey=CDS;gene=ANO2;product=anoctamin-2 isoform 1;protein_id=NP_001265525.1
LDNV01001673.1	BestRefSeq	CDS	5784247	5784268	.	-	0	ID=cds3;Parent=rna5;Dbxref=GeneID:57101,Genbank:NP_001265525.1,HGNC:HGNC:1183,MIM:610109;Name=NP_001265525.1;Note=isoform 1 is encoded by transcript variant 1;gbkey=CDS;gene=ANO2;product=anoctamin-2 isoform 1;protein_id=NP_001265525.1
LDNV01001673.1	BestRefSeq	CDS	5761728	5761912	.	-	2	ID=cds3;Parent=rna5;Dbxref=GeneID:57101,Genbank:NP_001265525.1,HGNC:HGNC:1183,MIM:610109;Name=NP_001265525.1;Note=isoform 1 is encoded by transcript variant 1;gbkey=CDS;gene=ANO2;product=anoctamin-2 isoform 1;protein_id=NP_001265525.1
LDNV01001673.1	BestRefSeq	CDS	5760148	5760474	.	-	0	ID=cds3;Parent=rna5;Dbxref=GeneID:57101,Genbank:NP_001265525.1,HGNC:HGNC:1183,MIM:610109;Name=NP_001265525.1;Note=isoform 1 is encoded by transcript variant 1;gbkey=CDS;gene=ANO2;product=anoctamin-2 isoform 1;protein_id=NP_001265525.1
LDNV01001673.1	BestRefSeq	CDS	5693158	5693257	.	-	0	ID=cds3;Parent=rna5;Dbxref=GeneID:57101,Genbank:NP_001265525.1,HGNC:HGNC:1183,MIM:610109;Name=NP_001265525.1;Note=isoform 1 is encoded by transcript variant 1;gbkey=CDS;gene=ANO2;product=anoctamin-2 isoform 1;protein_id=NP_001265525.1
LDNV01001673.1	BestRefSeq	CDS	5671548	5671701	.	-	2	ID=cds3;Parent=rna5;Dbxref=GeneID:57101,Genbank:NP_001265525.1,HGNC:HGNC:1183,MIM:610109;Name=NP_001265525.1;Note=isoform 1 is encoded by transcript variant 1;gbkey=CDS;gene=ANO2;product=anoctamin-2 isoform 1;protein_id=NP_001265525.1
LDNV01001673.1	BestRefSeq	CDS	5669531	5669585	.	-	1	ID=cds3;Parent=rna5;Dbxref=GeneID:57101,Genbank:NP_001265525.1,HGNC:HGNC:1183,MIM:610109;Name=NP_001265525.1;Note=isoform 1 is encoded by transcript variant 1;gbkey=CDS;gene=ANO2;product=anoctamin-2 isoform 1;protein_id=NP_001265525.1
LDNV01001673.1	BestRefSeq	CDS	5666865	5666916	.	-	0	ID=cds3;Parent=rna5;Dbxref=GeneID:57101,Genbank:NP_001265525.1,HGNC:HGNC:1183,MIM:610109;Name=NP_001265525.1;Note=isoform 1 is encoded by transcript variant 1;gbkey=CDS;gene=ANO2;product=anoctamin-2 isoform 1;protein_id=NP_001265525.1
LDNV01001673.1	BestRefSeq	CDS	5646395	5646450	.	-	2	ID=cds3;Parent=rna5;Dbxref=GeneID:57101,Genbank:NP_001265525.1,HGNC:HGNC:1183,MIM:610109;Name=NP_001265525.1;Note=isoform 1 is encoded by transcript variant 1;gbkey=CDS;gene=ANO2;product=anoctamin-2 isoform 1;protein_id=NP_001265525.1
LDNV01001673.1	BestRefSeq	CDS	5645134	5645175	.	-	0	ID=cds3;Parent=rna5;Dbxref=GeneID:57101,Genbank:NP_001265525.1,HGNC:HGNC:1183,MIM:610109;Name=NP_001265525.1;Note=isoform 1 is encoded by transcript variant 1;gbkey=CDS;gene=ANO2;product=anoctamin-2 isoform 1;protein_id=NP_001265525.1
LDNV01001673.1	BestRefSeq	CDS	5638592	5638656	.	-	0	ID=cds3;Parent=rna5;Dbxref=GeneID:57101,Genbank:NP_001265525.1,HGNC:HGNC:1183,MIM:610109;Name=NP_001265525.1;Note=isoform 1 is encoded by transcript variant 1;gbkey=CDS;gene=ANO2;product=anoctamin-2 isoform 1;protein_id=NP_001265525.1
LDNV01001673.1	BestRefSeq	CDS	5589931	5590065	.	-	1	ID=cds3;Parent=rna5;Dbxref=GeneID:57101,Genbank:NP_001265525.1,HGNC:HGNC:1183,MIM:610109;Name=NP_001265525.1;Note=isoform 1 is encoded by transcript variant 1;gbkey=CDS;gene=ANO2;product=anoctamin-2 isoform 1;protein_id=NP_001265525.1
LDNV01001673.1	BestRefSeq	CDS	5583253	5583413	.	-	1	ID=cds3;Parent=rna5;Dbxref=GeneID:57101,Genbank:NP_001265525.1,HGNC:HGNC:1183,MIM:610109;Name=NP_001265525.1;Note=isoform 1 is encoded by transcript variant 1;gbkey=CDS;gene=ANO2;product=anoctamin-2 isoform 1;protein_id=NP_001265525.1
LDNV01001673.1	BestRefSeq	CDS	5578407	5578489	.	-	2	ID=cds3;Parent=rna5;Dbxref=GeneID:57101,Genbank:NP_001265525.1,HGNC:HGNC:1183,MIM:610109;Name=NP_001265525.1;Note=isoform 1 is encoded by transcript variant 1;gbkey=CDS;gene=ANO2;product=anoctamin-2 isoform 1;protein_id=NP_001265525.1
LDNV01001673.1	BestRefSeq	CDS	5571956	5571967	.	-	0	ID=cds3;Parent=rna5;Dbxref=GeneID:57101,Genbank:NP_001265525.1,HGNC:HGNC:1183,MIM:610109;Name=NP_001265525.1;Note=isoform 1 is encoded by transcript variant 1;gbkey=CDS;gene=ANO2;product=anoctamin-2 isoform 1;protein_id=NP_001265525.1
LDNV01001673.1	BestRefSeq	CDS	5571610	5571720	.	-	0	ID=cds3;Parent=rna5;Dbxref=GeneID:57101,Genbank:NP_001265525.1,HGNC:HGNC:1183,MIM:610109;Name=NP_001265525.1;Note=isoform 1 is encoded by transcript variant 1;gbkey=CDS;gene=ANO2;product=anoctamin-2 isoform 1;protein_id=NP_001265525.1
LDNV01001673.1	BestRefSeq	CDS	5486749	5486823	.	-	0	ID=cds3;Parent=rna5;Dbxref=GeneID:57101,Genbank:NP_001265525.1,HGNC:HGNC:1183,MIM:610109;Name=NP_001265525.1;Note=isoform 1 is encoded by transcript variant 1;gbkey=CDS;gene=ANO2;product=anoctamin-2 isoform 1;protein_id=NP_001265525.1
LDNV01001673.1	BestRefSeq	CDS	5473702	5473897	.	-	0	ID=cds3;Parent=rna5;Dbxref=GeneID:57101,Genbank:NP_001265525.1,HGNC:HGNC:1183,MIM:610109;Name=NP_001265525.1;Note=isoform 1 is encoded by transcript variant 1;gbkey=CDS;gene=ANO2;product=anoctamin-2 isoform 1;protein_id=NP_001265525.1
LDNV01001673.1	BestRefSeq	CDS	5453577	5453688	.	-	2	ID=cds3;Parent=rna5;Dbxref=GeneID:57101,Genbank:NP_001265525.1,HGNC:HGNC:1183,MIM:610109;Name=NP_001265525.1;Note=isoform 1 is encoded by transcript variant 1;gbkey=CDS;gene=ANO2;product=anoctamin-2 isoform 1;protein_id=NP_001265525.1
LDNV01001673.1	BestRefSeq	CDS	5451292	5451349	.	-	1	ID=cds3;Parent=rna5;Dbxref=GeneID:57101,Genbank:NP_001265525.1,HGNC:HGNC:1183,MIM:610109;Name=NP_001265525.1;Note=isoform 1 is encoded by transcript variant 1;gbkey=CDS;gene=ANO2;product=anoctamin-2 isoform 1;protein_id=NP_001265525.1
LDNV01001673.1	BestRefSeq	CDS	5451047	5451147	.	-	0	ID=cds3;Parent=rna5;Dbxref=GeneID:57101,Genbank:NP_001265525.1,HGNC:HGNC:1183,MIM:610109;Name=NP_001265525.1;Note=isoform 1 is encoded by transcript variant 1;gbkey=CDS;gene=ANO2;product=anoctamin-2 isoform 1;protein_id=NP_001265525.1
LDNV01001673.1	BestRefSeq	CDS	5437849	5437994	.	-	1	ID=cds3;Parent=rna5;Dbxref=GeneID:57101,Genbank:NP_001265525.1,HGNC:HGNC:1183,MIM:610109;Name=NP_001265525.1;Note=isoform 1 is encoded by transcript variant 1;gbkey=CDS;gene=ANO2;product=anoctamin-2 isoform 1;protein_id=NP_001265525.1
LDNV01001673.1	BestRefSeq	CDS	5416725	5416877	.	-	2	ID=cds3;Parent=rna5;Dbxref=GeneID:57101,Genbank:NP_001265525.1,HGNC:HGNC:1183,MIM:610109;Name=NP_001265525.1;Note=isoform 1 is encoded by transcript variant 1;gbkey=CDS;gene=ANO2;product=anoctamin-2 isoform 1;protein_id=NP_001265525.1
LDNV01001673.1	BestRefSeq	CDS	5416314	5416366	.	-	2	ID=cds3;Parent=rna5;Dbxref=GeneID:57101,Genbank:NP_001265525.1,HGNC:HGNC:1183,MIM:610109;Name=NP_001265525.1;Note=isoform 1 is encoded by transcript variant 1;gbkey=CDS;gene=ANO2;product=anoctamin-2 isoform 1;protein_id=NP_001265525.1
LDNV01001673.1	BestRefSeq	CDS	5414193	5414374	.	-	0	ID=cds3;Parent=rna5;Dbxref=GeneID:57101,Genbank:NP_001265525.1,HGNC:HGNC:1183,MIM:610109;Name=NP_001265525.1;Note=isoform 1 is encoded by transcript variant 1;gbkey=CDS;gene=ANO2;product=anoctamin-2 isoform 1;protein_id=NP_001265525.1
LDNV01001673.1	BestRefSeq	CDS	5403915	5404020	.	-	1	ID=cds3;Parent=rna5;Dbxref=GeneID:57101,Genbank:NP_001265525.1,HGNC:HGNC:1183,MIM:610109;Name=NP_001265525.1;Note=isoform 1 is encoded by transcript variant 1;gbkey=CDS;gene=ANO2;product=anoctamin-2 isoform 1;protein_id=NP_001265525.1
LDNV01001673.1	BestRefSeq	CDS	5401656	5401925	.	-	0	ID=cds3;Parent=rna5;Dbxref=GeneID:57101,Genbank:NP_001265525.1,HGNC:HGNC:1183,MIM:610109;Name=NP_001265525.1;Note=isoform 1 is encoded by transcript variant 1;gbkey=CDS;gene=ANO2;product=anoctamin-2 isoform 1;protein_id=NP_001265525.1
###
LDNV01001673.1	BestRefSeq	gene	5401008	5785283	.	-	.	ID=gene6;Dbxref=GeneID:57101,HGNC:HGNC:1183,MIM:610109;Name=ANO2;description=anoctamin 2%2C calcium activated chloride channel;gbkey=Gene;gene=ANO2;gene_synonym=C12orf3,TMEM16B
LDNV01001673.1	Curated Genomic	gene	5401008	5785283	.	-	.	ID=gene7;Dbxref=GeneID:57101,HGNC:HGNC:1183,MIM:610109;Name=ANO2;description=anoctamin 2;gbkey=Gene;gene=ANO2;gene_synonym=C12orf3,TMEM16B
LDNV01001673.1	Curated Genomic	mRNA	5401008	5785283	.	-	.	ID=rna6;Parent=gene7;Dbxref=GeneID:57101,Genbank:NM_001278597.1,HGNC:HGNC:1183,MIM:610109;Name=gi|515870520;exception=annotated by transcript or proteomic data;gbkey=mRNA;gene=ANO2;product=anoctamin 2%2C transcript variant 2;transcript_id=gi|515870520
LDNV01001673.1	Curated Genomic	exon	5785202	5785283	.	-	.	ID=id151;Parent=rna6;Dbxref=GeneID:57101,Genbank:NM_001278597.1,HGNC:HGNC:1183,MIM:610109;exception=annotated by transcript or proteomic data;gbkey=mRNA;gene=ANO2;product=anoctamin 2%2C transcript variant 2;transcript_id=gi|515870520
LDNV01001673.1	Curated Genomic	exon	5761728	5761912	.	-	.	ID=id152;Parent=rna6;Dbxref=GeneID:57101,Genbank:NM_001278597.1,HGNC:HGNC:1183,MIM:610109;exception=annotated by transcript or proteomic data;gbkey=mRNA;gene=ANO2;product=anoctamin 2%2C transcript variant 2;transcript_id=gi|515870520
LDNV01001673.1	Curated Genomic	exon	5760148	5760474	.	-	.	ID=id153;Parent=rna6;Dbxref=GeneID:57101,Genbank:NM_001278597.1,HGNC:HGNC:1183,MIM:610109;exception=annotated by transcript or proteomic data;gbkey=mRNA;gene=ANO2;product=anoctamin 2%2C transcript variant 2;transcript_id=gi|515870520
LDNV01001673.1	Curated Genomic	exon	5693159	5693257	.	-	.	ID=id154;Parent=rna6;Dbxref=GeneID:57101,Genbank:NM_001278597.1,HGNC:HGNC:1183,MIM:610109;exception=annotated by transcript or proteomic data;gbkey=mRNA;gene=ANO2;product=anoctamin 2%2C transcript variant 2;transcript_id=gi|515870520
LDNV01001673.1	Curated Genomic	exon	5691068	5691070	.	-	.	ID=id155;Parent=rna6;Dbxref=GeneID:57101,Genbank:NM_001278597.1,HGNC:HGNC:1183,MIM:610109;exception=annotated by transcript or proteomic data;gbkey=mRNA;gene=ANO2;product=anoctamin 2%2C transcript variant 2;transcript_id=gi|515870520
LDNV01001673.1	Curated Genomic	exon	5671548	5671699	.	-	.	ID=id156;Parent=rna6;Dbxref=GeneID:57101,Genbank:NM_001278597.1,HGNC:HGNC:1183,MIM:610109;exception=annotated by transcript or proteomic data;gbkey=mRNA;gene=ANO2;product=anoctamin 2%2C transcript variant 2;transcript_id=gi|515870520
LDNV01001673.1	Curated Genomic	exon	5669531	5669585	.	-	.	ID=id157;Parent=rna6;Dbxref=GeneID:57101,Genbank:NM_001278597.1,HGNC:HGNC:1183,MIM:610109;exception=annotated by transcript or proteomic data;gbkey=mRNA;gene=ANO2;product=anoctamin 2%2C transcript variant 2;transcript_id=gi|515870520
LDNV01001673.1	Curated Genomic	exon	5666865	5666916	.	-	.	ID=id158;Parent=rna6;Dbxref=GeneID:57101,Genbank:NM_001278597.1,HGNC:HGNC:1183,MIM:610109;exception=annotated by transcript or proteomic data;gbkey=mRNA;gene=ANO2;product=anoctamin 2%2C transcript variant 2;transcript_id=gi|515870520
LDNV01001673.1	Curated Genomic	exon	5646395	5646450	.	-	.	ID=id159;Parent=rna6;Dbxref=GeneID:57101,Genbank:NM_001278597.1,HGNC:HGNC:1183,MIM:610109;exception=annotated by transcript or proteomic data;gbkey=mRNA;gene=ANO2;product=anoctamin 2%2C transcript variant 2;transcript_id=gi|515870520
LDNV01001673.1	Curated Genomic	exon	5645134	5645175	.	-	.	ID=id160;Parent=rna6;Dbxref=GeneID:57101,Genbank:NM_001278597.1,HGNC:HGNC:1183,MIM:610109;exception=annotated by transcript or proteomic data;gbkey=mRNA;gene=ANO2;product=anoctamin 2%2C transcript variant 2;transcript_id=gi|515870520
LDNV01001673.1	Curated Genomic	exon	5638592	5638656	.	-	.	ID=id161;Parent=rna6;Dbxref=GeneID:57101,Genbank:NM_001278597.1,HGNC:HGNC:1183,MIM:610109;exception=annotated by transcript or proteomic data;gbkey=mRNA;gene=ANO2;product=anoctamin 2%2C transcript variant 2;transcript_id=gi|515870520
LDNV01001673.1	Curated Genomic	exon	5589931	5590065	.	-	.	ID=id162;Parent=rna6;Dbxref=GeneID:57101,Genbank:NM_001278597.1,HGNC:HGNC:1183,MIM:610109;exception=annotated by transcript or proteomic data;gbkey=mRNA;gene=ANO2;product=anoctamin 2%2C transcript variant 2;transcript_id=gi|515870520
LDNV01001673.1	Curated Genomic	exon	5583253	5583413	.	-	.	ID=id163;Parent=rna6;Dbxref=GeneID:57101,Genbank:NM_001278597.1,HGNC:HGNC:1183,MIM:610109;exception=annotated by transcript or proteomic data;gbkey=mRNA;gene=ANO2;product=anoctamin 2%2C transcript variant 2;transcript_id=gi|515870520
LDNV01001673.1	Curated Genomic	exon	5578407	5578489	.	-	.	ID=id164;Parent=rna6;Dbxref=GeneID:57101,Genbank:NM_001278597.1,HGNC:HGNC:1183,MIM:610109;exception=annotated by transcript or proteomic data;gbkey=mRNA;gene=ANO2;product=anoctamin 2%2C transcript variant 2;transcript_id=gi|515870520
LDNV01001673.1	Curated Genomic	exon	5571956	5571967	.	-	.	ID=id165;Parent=rna6;Dbxref=GeneID:57101,Genbank:NM_001278597.1,HGNC:HGNC:1183,MIM:610109;exception=annotated by transcript or proteomic data;gbkey=mRNA;gene=ANO2;product=anoctamin 2%2C transcript variant 2;transcript_id=gi|515870520
LDNV01001673.1	Curated Genomic	exon	5571610	5571720	.	-	.	ID=id166;Parent=rna6;Dbxref=GeneID:57101,Genbank:NM_001278597.1,HGNC:HGNC:1183,MIM:610109;exception=annotated by transcript or proteomic data;gbkey=mRNA;gene=ANO2;product=anoctamin 2%2C transcript variant 2;transcript_id=gi|515870520
LDNV01001673.1	Curated Genomic	exon	5486749	5486823	.	-	.	ID=id167;Parent=rna6;Dbxref=GeneID:57101,Genbank:NM_001278597.1,HGNC:HGNC:1183,MIM:610109;exception=annotated by transcript or proteomic data;gbkey=mRNA;gene=ANO2;product=anoctamin 2%2C transcript variant 2;transcript_id=gi|515870520
LDNV01001673.1	Curated Genomic	exon	5473702	5473897	.	-	.	ID=id168;Parent=rna6;Dbxref=GeneID:57101,Genbank:NM_001278597.1,HGNC:HGNC:1183,MIM:610109;exception=annotated by transcript or proteomic data;gbkey=mRNA;gene=ANO2;product=anoctamin 2%2C transcript variant 2;transcript_id=gi|515870520
LDNV01001673.1	Curated Genomic	exon	5453577	5453688	.	-	.	ID=id169;Parent=rna6;Dbxref=GeneID:57101,Genbank:NM_001278597.1,HGNC:HGNC:1183,MIM:610109;exception=annotated by transcript or proteomic data;gbkey=mRNA;gene=ANO2;product=anoctamin 2%2C transcript variant 2;transcript_id=gi|515870520
LDNV01001673.1	Curated Genomic	exon	5451292	5451349	.	-	.	ID=id170;Parent=rna6;Dbxref=GeneID:57101,Genbank:NM_001278597.1,HGNC:HGNC:1183,MIM:610109;exception=annotated by transcript or proteomic data;gbkey=mRNA;gene=ANO2;product=anoctamin 2%2C transcript variant 2;transcript_id=gi|515870520
LDNV01001673.1	Curated Genomic	exon	5451047	5451147	.	-	.	ID=id171;Parent=rna6;Dbxref=GeneID:57101,Genbank:NM_001278597.1,HGNC:HGNC:1183,MIM:610109;exception=annotated by transcript or proteomic data;gbkey=mRNA;gene=ANO2;product=anoctamin 2%2C transcript variant 2;transcript_id=gi|515870520
LDNV01001673.1	Curated Genomic	exon	5437849	5437994	.	-	.	ID=id172;Parent=rna6;Dbxref=GeneID:57101,Genbank:NM_001278597.1,HGNC:HGNC:1183,MIM:610109;exception=annotated by transcript or proteomic data;gbkey=mRNA;gene=ANO2;product=anoctamin 2%2C transcript variant 2;transcript_id=gi|515870520
LDNV01001673.1	Curated Genomic	exon	5416725	5416877	.	-	.	ID=id173;Parent=rna6;Dbxref=GeneID:57101,Genbank:NM_001278597.1,HGNC:HGNC:1183,MIM:610109;exception=annotated by transcript or proteomic data;gbkey=mRNA;gene=ANO2;product=anoctamin 2%2C transcript variant 2;transcript_id=gi|515870520
LDNV01001673.1	Curated Genomic	exon	5416314	5416366	.	-	.	ID=id174;Parent=rna6;Dbxref=GeneID:57101,Genbank:NM_001278597.1,HGNC:HGNC:1183,MIM:610109;exception=annotated by transcript or proteomic data;gbkey=mRNA;gene=ANO2;product=anoctamin 2%2C transcript variant 2;transcript_id=gi|515870520
LDNV01001673.1	Curated Genomic	exon	5414193	5414374	.	-	.	ID=id175;Parent=rna6;Dbxref=GeneID:57101,Genbank:NM_001278597.1,HGNC:HGNC:1183,MIM:610109;exception=annotated by transcript or proteomic data;gbkey=mRNA;gene=ANO2;product=anoctamin 2%2C transcript variant 2;transcript_id=gi|515870520
LDNV01001673.1	Curated Genomic	exon	5403915	5404020	.	-	.	ID=id176;Parent=rna6;Dbxref=GeneID:57101,Genbank:NM_001278597.1,HGNC:HGNC:1183,MIM:610109;exception=annotated by transcript or proteomic data;gbkey=mRNA;gene=ANO2;product=anoctamin 2%2C transcript variant 2;transcript_id=gi|515870520
LDNV01001673.1	Curated Genomic	exon	5401008	5401925	.	-	.	ID=id177;Parent=rna6;Dbxref=GeneID:57101,Genbank:NM_001278597.1,HGNC:HGNC:1183,MIM:610109;exception=annotated by transcript or proteomic data;gbkey=mRNA;gene=ANO2;product=anoctamin 2%2C transcript variant 2;transcript_id=gi|515870520
LDNV01001673.1	BestRefSeq	mRNA	5401008	5785283	.	-	.	ID=rna7;Parent=gene6;Dbxref=GeneID:57101,Genbank:NM_001278597.1,HGNC:HGNC:1183,MIM:610109;Name=gi|515870520;Note=The RefSeq transcript has 1 substitution compared to this genomic sequence;exception=annotated by transcript or proteomic data;gbkey=mRNA;gene=ANO2;product=anoctamin 2%2C calcium activated chloride channel%2C transcript variant 2;transcript_id=gi|515870520
LDNV01001673.1	BestRefSeq	exon	5785202	5785283	.	-	.	ID=id178;Parent=rna7;Dbxref=GeneID:57101,Genbank:NM_001278597.1,HGNC:HGNC:1183,MIM:610109;Note=The RefSeq transcript has 1 substitution compared to this genomic sequence;exception=annotated by transcript or proteomic data;gbkey=mRNA;gene=ANO2;product=anoctamin 2%2C calcium activated chloride channel%2C transcript variant 2;transcript_id=gi|515870520
LDNV01001673.1	BestRefSeq	exon	5761728	5761912	.	-	.	ID=id179;Parent=rna7;Dbxref=GeneID:57101,Genbank:NM_001278597.1,HGNC:HGNC:1183,MIM:610109;Note=The RefSeq transcript has 1 substitution compared to this genomic sequence;exception=annotated by transcript or proteomic data;gbkey=mRNA;gene=ANO2;product=anoctamin 2%2C calcium activated chloride channel%2C transcript variant 2;transcript_id=gi|515870520
LDNV01001673.1	BestRefSeq	exon	5760148	5760474	.	-	.	ID=id180;Parent=rna7;Dbxref=GeneID:57101,Genbank:NM_001278597.1,HGNC:HGNC:1183,MIM:610109;Note=The RefSeq transcript has 1 substitution compared to this genomic sequence;exception=annotated by transcript or proteomic data;gbkey=mRNA;gene=ANO2;product=anoctamin 2%2C calcium activated chloride channel%2C transcript variant 2;transcript_id=gi|515870520
LDNV01001673.1	BestRefSeq	exon	5693158	5693257	.	-	.	ID=id181;Parent=rna7;Dbxref=GeneID:57101,Genbank:NM_001278597.1,HGNC:HGNC:1183,MIM:610109;Note=The RefSeq transcript has 1 substitution compared to this genomic sequence;exception=annotated by transcript or proteomic data;gbkey=mRNA;gene=ANO2;product=anoctamin 2%2C calcium activated chloride channel%2C transcript variant 2;transcript_id=gi|515870520
LDNV01001673.1	BestRefSeq	exon	5671548	5671701	.	-	.	ID=id182;Parent=rna7;Dbxref=GeneID:57101,Genbank:NM_001278597.1,HGNC:HGNC:1183,MIM:610109;Note=The RefSeq transcript has 1 substitution compared to this genomic sequence;exception=annotated by transcript or proteomic data;gbkey=mRNA;gene=ANO2;product=anoctamin 2%2C calcium activated chloride channel%2C transcript variant 2;transcript_id=gi|515870520
LDNV01001673.1	BestRefSeq	exon	5669531	5669585	.	-	.	ID=id183;Parent=rna7;Dbxref=GeneID:57101,Genbank:NM_001278597.1,HGNC:HGNC:1183,MIM:610109;Note=The RefSeq transcript has 1 substitution compared to this genomic sequence;exception=annotated by transcript or proteomic data;gbkey=mRNA;gene=ANO2;product=anoctamin 2%2C calcium activated chloride channel%2C transcript variant 2;transcript_id=gi|515870520
LDNV01001673.1	BestRefSeq	exon	5666865	5666916	.	-	.	ID=id184;Parent=rna7;Dbxref=GeneID:57101,Genbank:NM_001278597.1,HGNC:HGNC:1183,MIM:610109;Note=The RefSeq transcript has 1 substitution compared to this genomic sequence;exception=annotated by transcript or proteomic data;gbkey=mRNA;gene=ANO2;product=anoctamin 2%2C calcium activated chloride channel%2C transcript variant 2;transcript_id=gi|515870520
LDNV01001673.1	BestRefSeq	exon	5646395	5646450	.	-	.	ID=id185;Parent=rna7;Dbxref=GeneID:57101,Genbank:NM_001278597.1,HGNC:HGNC:1183,MIM:610109;Note=The RefSeq transcript has 1 substitution compared to this genomic sequence;exception=annotated by transcript or proteomic data;gbkey=mRNA;gene=ANO2;product=anoctamin 2%2C calcium activated chloride channel%2C transcript variant 2;transcript_id=gi|515870520
LDNV01001673.1	BestRefSeq	exon	5645134	5645175	.	-	.	ID=id186;Parent=rna7;Dbxref=GeneID:57101,Genbank:NM_001278597.1,HGNC:HGNC:1183,MIM:610109;Note=The RefSeq transcript has 1 substitution compared to this genomic sequence;exception=annotated by transcript or proteomic data;gbkey=mRNA;gene=ANO2;product=anoctamin 2%2C calcium activated chloride channel%2C transcript variant 2;transcript_id=gi|515870520
LDNV01001673.1	BestRefSeq	exon	5638592	5638656	.	-	.	ID=id187;Parent=rna7;Dbxref=GeneID:57101,Genbank:NM_001278597.1,HGNC:HGNC:1183,MIM:610109;Note=The RefSeq transcript has 1 substitution compared to this genomic sequence;exception=annotated by transcript or proteomic data;gbkey=mRNA;gene=ANO2;product=anoctamin 2%2C calcium activated chloride channel%2C transcript variant 2;transcript_id=gi|515870520
LDNV01001673.1	BestRefSeq	exon	5589931	5590065	.	-	.	ID=id188;Parent=rna7;Dbxref=GeneID:57101,Genbank:NM_001278597.1,HGNC:HGNC:1183,MIM:610109;Note=The RefSeq transcript has 1 substitution compared to this genomic sequence;exception=annotated by transcript or proteomic data;gbkey=mRNA;gene=ANO2;product=anoctamin 2%2C calcium activated chloride channel%2C transcript variant 2;transcript_id=gi|515870520
LDNV01001673.1	BestRefSeq	exon	5583253	5583413	.	-	.	ID=id189;Parent=rna7;Dbxref=GeneID:57101,Genbank:NM_001278597.1,HGNC:HGNC:1183,MIM:610109;Note=The RefSeq transcript has 1 substitution compared to this genomic sequence;exception=annotated by transcript or proteomic data;gbkey=mRNA;gene=ANO2;product=anoctamin 2%2C calcium activated chloride channel%2C transcript variant 2;transcript_id=gi|515870520
LDNV01001673.1	BestRefSeq	exon	5578407	5578489	.	-	.	ID=id190;Parent=rna7;Dbxref=GeneID:57101,Genbank:NM_001278597.1,HGNC:HGNC:1183,MIM:610109;Note=The RefSeq transcript has 1 substitution compared to this genomic sequence;exception=annotated by transcript or proteomic data;gbkey=mRNA;gene=ANO2;product=anoctamin 2%2C calcium activated chloride channel%2C transcript variant 2;transcript_id=gi|515870520
LDNV01001673.1	BestRefSeq	exon	5571956	5571967	.	-	.	ID=id191;Parent=rna7;Dbxref=GeneID:57101,Genbank:NM_001278597.1,HGNC:HGNC:1183,MIM:610109;Note=The RefSeq transcript has 1 substitution compared to this genomic sequence;exception=annotated by transcript or proteomic data;gbkey=mRNA;gene=ANO2;product=anoctamin 2%2C calcium activated chloride channel%2C transcript variant 2;transcript_id=gi|515870520
LDNV01001673.1	BestRefSeq	exon	5571610	5571720	.	-	.	ID=id192;Parent=rna7;Dbxref=GeneID:57101,Genbank:NM_001278597.1,HGNC:HGNC:1183,MIM:610109;Note=The RefSeq transcript has 1 substitution compared to this genomic sequence;exception=annotated by transcript or proteomic data;gbkey=mRNA;gene=ANO2;product=anoctamin 2%2C calcium activated chloride channel%2C transcript variant 2;transcript_id=gi|515870520
LDNV01001673.1	BestRefSeq	exon	5486749	5486823	.	-	.	ID=id193;Parent=rna7;Dbxref=GeneID:57101,Genbank:NM_001278597.1,HGNC:HGNC:1183,MIM:610109;Note=The RefSeq transcript has 1 substitution compared to this genomic sequence;exception=annotated by transcript or proteomic data;gbkey=mRNA;gene=ANO2;product=anoctamin 2%2C calcium activated chloride channel%2C transcript variant 2;transcript_id=gi|515870520
LDNV01001673.1	BestRefSeq	exon	5473702	5473897	.	-	.	ID=id194;Parent=rna7;Dbxref=GeneID:57101,Genbank:NM_001278597.1,HGNC:HGNC:1183,MIM:610109;Note=The RefSeq transcript has 1 substitution compared to this genomic sequence;exception=annotated by transcript or proteomic data;gbkey=mRNA;gene=ANO2;product=anoctamin 2%2C calcium activated chloride channel%2C transcript variant 2;transcript_id=gi|515870520
LDNV01001673.1	BestRefSeq	exon	5453577	5453688	.	-	.	ID=id195;Parent=rna7;Dbxref=GeneID:57101,Genbank:NM_001278597.1,HGNC:HGNC:1183,MIM:610109;Note=The RefSeq transcript has 1 substitution compared to this genomic sequence;exception=annotated by transcript or proteomic data;gbkey=mRNA;gene=ANO2;product=anoctamin 2%2C calcium activated chloride channel%2C transcript variant 2;transcript_id=gi|515870520
LDNV01001673.1	BestRefSeq	exon	5451292	5451349	.	-	.	ID=id196;Parent=rna7;Dbxref=GeneID:57101,Genbank:NM_001278597.1,HGNC:HGNC:1183,MIM:610109;Note=The RefSeq transcript has 1 substitution compared to this genomic sequence;exception=annotated by transcript or proteomic data;gbkey=mRNA;gene=ANO2;product=anoctamin 2%2C calcium activated chloride channel%2C transcript variant 2;transcript_id=gi|515870520
LDNV01001673.1	BestRefSeq	exon	5451047	5451147	.	-	.	ID=id197;Parent=rna7;Dbxref=GeneID:57101,Genbank:NM_001278597.1,HGNC:HGNC:1183,MIM:610109;Note=The RefSeq transcript has 1 substitution compared to this genomic sequence;exception=annotated by transcript or proteomic data;gbkey=mRNA;gene=ANO2;product=anoctamin 2%2C calcium activated chloride channel%2C transcript variant 2;transcript_id=gi|515870520
LDNV01001673.1	BestRefSeq	exon	5437849	5437994	.	-	.	ID=id198;Parent=rna7;Dbxref=GeneID:57101,Genbank:NM_001278597.1,HGNC:HGNC:1183,MIM:610109;Note=The RefSeq transcript has 1 substitution compared to this genomic sequence;exception=annotated by transcript or proteomic data;gbkey=mRNA;gene=ANO2;product=anoctamin 2%2C calcium activated chloride channel%2C transcript variant 2;transcript_id=gi|515870520
LDNV01001673.1	BestRefSeq	exon	5416725	5416877	.	-	.	ID=id199;Parent=rna7;Dbxref=GeneID:57101,Genbank:NM_001278597.1,HGNC:HGNC:1183,MIM:610109;Note=The RefSeq transcript has 1 substitution compared to this genomic sequence;exception=annotated by transcript or proteomic data;gbkey=mRNA;gene=ANO2;product=anoctamin 2%2C calcium activated chloride channel%2C transcript variant 2;transcript_id=gi|515870520
LDNV01001673.1	BestRefSeq	exon	5416314	5416366	.	-	.	ID=id200;Parent=rna7;Dbxref=GeneID:57101,Genbank:NM_001278597.1,HGNC:HGNC:1183,MIM:610109;Note=The RefSeq transcript has 1 substitution compared to this genomic sequence;exception=annotated by transcript or proteomic data;gbkey=mRNA;gene=ANO2;product=anoctamin 2%2C calcium activated chloride channel%2C transcript variant 2;transcript_id=gi|515870520
LDNV01001673.1	BestRefSeq	exon	5414193	5414374	.	-	.	ID=id201;Parent=rna7;Dbxref=GeneID:57101,Genbank:NM_001278597.1,HGNC:HGNC:1183,MIM:610109;Note=The RefSeq transcript has 1 substitution compared to this genomic sequence;exception=annotated by transcript or proteomic data;gbkey=mRNA;gene=ANO2;product=anoctamin 2%2C calcium activated chloride channel%2C transcript variant 2;transcript_id=gi|515870520
LDNV01001673.1	BestRefSeq	exon	5403915	5404020	.	-	.	ID=id202;Parent=rna7;Dbxref=GeneID:57101,Genbank:NM_001278597.1,HGNC:HGNC:1183,MIM:610109;Note=The RefSeq transcript has 1 substitution compared to this genomic sequence;exception=annotated by transcript or proteomic data;gbkey=mRNA;gene=ANO2;product=anoctamin 2%2C calcium activated chloride channel%2C transcript variant 2;transcript_id=gi|515870520
LDNV01001673.1	BestRefSeq	exon	5401008	5401925	.	-	.	ID=id203;Parent=rna7;Dbxref=GeneID:57101,Genbank:NM_001278597.1,HGNC:HGNC:1183,MIM:610109;Note=The RefSeq transcript has 1 substitution compared to this genomic sequence;exception=annotated by transcript or proteomic data;gbkey=mRNA;gene=ANO2;product=anoctamin 2%2C calcium activated chloride channel%2C transcript variant 2;transcript_id=gi|515870520
LDNV01001673.1	Curated Genomic	CDS	5785202	5785211	.	-	0	ID=cds4;Parent=rna6;Dbxref=GeneID:57101,Genbank:NP_001265526.1,HGNC:HGNC:1183,MIM:610109;Name=NP_001265526.1;Note=isoform 2 is encoded by transcript variant 2;gbkey=CDS;gene=ANO2;product=anoctamin-2 isoform 2;protein_id=NP_001265526.1
LDNV01001673.1	Curated Genomic	CDS	5761728	5761912	.	-	2	ID=cds4;Parent=rna6;Dbxref=GeneID:57101,Genbank:NP_001265526.1,HGNC:HGNC:1183,MIM:610109;Name=NP_001265526.1;Note=isoform 2 is encoded by transcript variant 2;gbkey=CDS;gene=ANO2;product=anoctamin-2 isoform 2;protein_id=NP_001265526.1
LDNV01001673.1	Curated Genomic	CDS	5760148	5760474	.	-	0	ID=cds4;Parent=rna6;Dbxref=GeneID:57101,Genbank:NP_001265526.1,HGNC:HGNC:1183,MIM:610109;Name=NP_001265526.1;Note=isoform 2 is encoded by transcript variant 2;gbkey=CDS;gene=ANO2;product=anoctamin-2 isoform 2;protein_id=NP_001265526.1
LDNV01001673.1	Curated Genomic	CDS	5693159	5693257	.	-	0	ID=cds4;Parent=rna6;Dbxref=GeneID:57101,Genbank:NP_001265526.1,HGNC:HGNC:1183,MIM:610109;Name=NP_001265526.1;Note=isoform 2 is encoded by transcript variant 2;gbkey=CDS;gene=ANO2;product=anoctamin-2 isoform 2;protein_id=NP_001265526.1
LDNV01001673.1	Curated Genomic	CDS	5691068	5691070	.	-	0	ID=cds4;Parent=rna6;Dbxref=GeneID:57101,Genbank:NP_001265526.1,HGNC:HGNC:1183,MIM:610109;Name=NP_001265526.1;Note=isoform 2 is encoded by transcript variant 2;gbkey=CDS;gene=ANO2;product=anoctamin-2 isoform 2;protein_id=NP_001265526.1
LDNV01001673.1	Curated Genomic	CDS	5671548	5671699	.	-	0	ID=cds4;Parent=rna6;Dbxref=GeneID:57101,Genbank:NP_001265526.1,HGNC:HGNC:1183,MIM:610109;Name=NP_001265526.1;Note=isoform 2 is encoded by transcript variant 2;gbkey=CDS;gene=ANO2;product=anoctamin-2 isoform 2;protein_id=NP_001265526.1
LDNV01001673.1	Curated Genomic	CDS	5669531	5669585	.	-	1	ID=cds4;Parent=rna6;Dbxref=GeneID:57101,Genbank:NP_001265526.1,HGNC:HGNC:1183,MIM:610109;Name=NP_001265526.1;Note=isoform 2 is encoded by transcript variant 2;gbkey=CDS;gene=ANO2;product=anoctamin-2 isoform 2;protein_id=NP_001265526.1
LDNV01001673.1	Curated Genomic	CDS	5666865	5666916	.	-	0	ID=cds4;Parent=rna6;Dbxref=GeneID:57101,Genbank:NP_001265526.1,HGNC:HGNC:1183,MIM:610109;Name=NP_001265526.1;Note=isoform 2 is encoded by transcript variant 2;gbkey=CDS;gene=ANO2;product=anoctamin-2 isoform 2;protein_id=NP_001265526.1
LDNV01001673.1	Curated Genomic	CDS	5646395	5646450	.	-	2	ID=cds4;Parent=rna6;Dbxref=GeneID:57101,Genbank:NP_001265526.1,HGNC:HGNC:1183,MIM:610109;Name=NP_001265526.1;Note=isoform 2 is encoded by transcript variant 2;gbkey=CDS;gene=ANO2;product=anoctamin-2 isoform 2;protein_id=NP_001265526.1
LDNV01001673.1	Curated Genomic	CDS	5645134	5645175	.	-	0	ID=cds4;Parent=rna6;Dbxref=GeneID:57101,Genbank:NP_001265526.1,HGNC:HGNC:1183,MIM:610109;Name=NP_001265526.1;Note=isoform 2 is encoded by transcript variant 2;gbkey=CDS;gene=ANO2;product=anoctamin-2 isoform 2;protein_id=NP_001265526.1
LDNV01001673.1	Curated Genomic	CDS	5638592	5638656	.	-	0	ID=cds4;Parent=rna6;Dbxref=GeneID:57101,Genbank:NP_001265526.1,HGNC:HGNC:1183,MIM:610109;Name=NP_001265526.1;Note=isoform 2 is encoded by transcript variant 2;gbkey=CDS;gene=ANO2;product=anoctamin-2 isoform 2;protein_id=NP_001265526.1
LDNV01001673.1	Curated Genomic	CDS	5589931	5590065	.	-	1	ID=cds4;Parent=rna6;Dbxref=GeneID:57101,Genbank:NP_001265526.1,HGNC:HGNC:1183,MIM:610109;Name=NP_001265526.1;Note=isoform 2 is encoded by transcript variant 2;gbkey=CDS;gene=ANO2;product=anoctamin-2 isoform 2;protein_id=NP_001265526.1
LDNV01001673.1	Curated Genomic	CDS	5583253	5583413	.	-	1	ID=cds4;Parent=rna6;Dbxref=GeneID:57101,Genbank:NP_001265526.1,HGNC:HGNC:1183,MIM:610109;Name=NP_001265526.1;Note=isoform 2 is encoded by transcript variant 2;gbkey=CDS;gene=ANO2;product=anoctamin-2 isoform 2;protein_id=NP_001265526.1
LDNV01001673.1	Curated Genomic	CDS	5578407	5578489	.	-	2	ID=cds4;Parent=rna6;Dbxref=GeneID:57101,Genbank:NP_001265526.1,HGNC:HGNC:1183,MIM:610109;Name=NP_001265526.1;Note=isoform 2 is encoded by transcript variant 2;gbkey=CDS;gene=ANO2;product=anoctamin-2 isoform 2;protein_id=NP_001265526.1
LDNV01001673.1	Curated Genomic	CDS	5571956	5571967	.	-	0	ID=cds4;Parent=rna6;Dbxref=GeneID:57101,Genbank:NP_001265526.1,HGNC:HGNC:1183,MIM:610109;Name=NP_001265526.1;Note=isoform 2 is encoded by transcript variant 2;gbkey=CDS;gene=ANO2;product=anoctamin-2 isoform 2;protein_id=NP_001265526.1
LDNV01001673.1	Curated Genomic	CDS	5571610	5571720	.	-	0	ID=cds4;Parent=rna6;Dbxref=GeneID:57101,Genbank:NP_001265526.1,HGNC:HGNC:1183,MIM:610109;Name=NP_001265526.1;Note=isoform 2 is encoded by transcript variant 2;gbkey=CDS;gene=ANO2;product=anoctamin-2 isoform 2;protein_id=NP_001265526.1
LDNV01001673.1	Curated Genomic	CDS	5486749	5486823	.	-	0	ID=cds4;Parent=rna6;Dbxref=GeneID:57101,Genbank:NP_001265526.1,HGNC:HGNC:1183,MIM:610109;Name=NP_001265526.1;Note=isoform 2 is encoded by transcript variant 2;gbkey=CDS;gene=ANO2;product=anoctamin-2 isoform 2;protein_id=NP_001265526.1
LDNV01001673.1	Curated Genomic	CDS	5473702	5473897	.	-	0	ID=cds4;Parent=rna6;Dbxref=GeneID:57101,Genbank:NP_001265526.1,HGNC:HGNC:1183,MIM:610109;Name=NP_001265526.1;Note=isoform 2 is encoded by transcript variant 2;gbkey=CDS;gene=ANO2;product=anoctamin-2 isoform 2;protein_id=NP_001265526.1
LDNV01001673.1	Curated Genomic	CDS	5453577	5453688	.	-	2	ID=cds4;Parent=rna6;Dbxref=GeneID:57101,Genbank:NP_001265526.1,HGNC:HGNC:1183,MIM:610109;Name=NP_001265526.1;Note=isoform 2 is encoded by transcript variant 2;gbkey=CDS;gene=ANO2;product=anoctamin-2 isoform 2;protein_id=NP_001265526.1
LDNV01001673.1	Curated Genomic	CDS	5451292	5451349	.	-	1	ID=cds4;Parent=rna6;Dbxref=GeneID:57101,Genbank:NP_001265526.1,HGNC:HGNC:1183,MIM:610109;Name=NP_001265526.1;Note=isoform 2 is encoded by transcript variant 2;gbkey=CDS;gene=ANO2;product=anoctamin-2 isoform 2;protein_id=NP_001265526.1
LDNV01001673.1	Curated Genomic	CDS	5451047	5451147	.	-	0	ID=cds4;Parent=rna6;Dbxref=GeneID:57101,Genbank:NP_001265526.1,HGNC:HGNC:1183,MIM:610109;Name=NP_001265526.1;Note=isoform 2 is encoded by transcript variant 2;gbkey=CDS;gene=ANO2;product=anoctamin-2 isoform 2;protein_id=NP_001265526.1
LDNV01001673.1	Curated Genomic	CDS	5437849	5437994	.	-	1	ID=cds4;Parent=rna6;Dbxref=GeneID:57101,Genbank:NP_001265526.1,HGNC:HGNC:1183,MIM:610109;Name=NP_001265526.1;Note=isoform 2 is encoded by transcript variant 2;gbkey=CDS;gene=ANO2;product=anoctamin-2 isoform 2;protein_id=NP_001265526.1
LDNV01001673.1	Curated Genomic	CDS	5416725	5416877	.	-	2	ID=cds4;Parent=rna6;Dbxref=GeneID:57101,Genbank:NP_001265526.1,HGNC:HGNC:1183,MIM:610109;Name=NP_001265526.1;Note=isoform 2 is encoded by transcript variant 2;gbkey=CDS;gene=ANO2;product=anoctamin-2 isoform 2;protein_id=NP_001265526.1
LDNV01001673.1	Curated Genomic	CDS	5416314	5416366	.	-	2	ID=cds4;Parent=rna6;Dbxref=GeneID:57101,Genbank:NP_001265526.1,HGNC:HGNC:1183,MIM:610109;Name=NP_001265526.1;Note=isoform 2 is encoded by transcript variant 2;gbkey=CDS;gene=ANO2;product=anoctamin-2 isoform 2;protein_id=NP_001265526.1
LDNV01001673.1	Curated Genomic	CDS	5414193	5414374	.	-	0	ID=cds4;Parent=rna6;Dbxref=GeneID:57101,Genbank:NP_001265526.1,HGNC:HGNC:1183,MIM:610109;Name=NP_001265526.1;Note=isoform 2 is encoded by transcript variant 2;gbkey=CDS;gene=ANO2;product=anoctamin-2 isoform 2;protein_id=NP_001265526.1
LDNV01001673.1	Curated Genomic	CDS	5403915	5404020	.	-	1	ID=cds4;Parent=rna6;Dbxref=GeneID:57101,Genbank:NP_001265526.1,HGNC:HGNC:1183,MIM:610109;Name=NP_001265526.1;Note=isoform 2 is encoded by transcript variant 2;gbkey=CDS;gene=ANO2;product=anoctamin-2 isoform 2;protein_id=NP_001265526.1
LDNV01001673.1	Curated Genomic	CDS	5401656	5401925	.	-	0	ID=cds4;Parent=rna6;Dbxref=GeneID:57101,Genbank:NP_001265526.1,HGNC:HGNC:1183,MIM:610109;Name=NP_001265526.1;Note=isoform 2 is encoded by transcript variant 2;gbkey=CDS;gene=ANO2;product=anoctamin-2 isoform 2;protein_id=NP_001265526.1
LDNV01001673.1	BestRefSeq	CDS	5785202	5785211	.	-	0	ID=cds5;Parent=rna7;Dbxref=GeneID:57101,Genbank:NP_001265526.1,HGNC:HGNC:1183,MIM:610109;Name=NP_001265526.1;Note=isoform 2 is encoded by transcript variant 2;gbkey=CDS;gene=ANO2;product=anoctamin-2 isoform 2;protein_id=NP_001265526.1
LDNV01001673.1	BestRefSeq	CDS	5761728	5761912	.	-	2	ID=cds5;Parent=rna7;Dbxref=GeneID:57101,Genbank:NP_001265526.1,HGNC:HGNC:1183,MIM:610109;Name=NP_001265526.1;Note=isoform 2 is encoded by transcript variant 2;gbkey=CDS;gene=ANO2;product=anoctamin-2 isoform 2;protein_id=NP_001265526.1
LDNV01001673.1	BestRefSeq	CDS	5760148	5760474	.	-	0	ID=cds5;Parent=rna7;Dbxref=GeneID:57101,Genbank:NP_001265526.1,HGNC:HGNC:1183,MIM:610109;Name=NP_001265526.1;Note=isoform 2 is encoded by transcript variant 2;gbkey=CDS;gene=ANO2;product=anoctamin-2 isoform 2;protein_id=NP_001265526.1
LDNV01001673.1	BestRefSeq	CDS	5693158	5693257	.	-	0	ID=cds5;Parent=rna7;Dbxref=GeneID:57101,Genbank:NP_001265526.1,HGNC:HGNC:1183,MIM:610109;Name=NP_001265526.1;Note=isoform 2 is encoded by transcript variant 2;gbkey=CDS;gene=ANO2;product=anoctamin-2 isoform 2;protein_id=NP_001265526.1
LDNV01001673.1	BestRefSeq	CDS	5671548	5671701	.	-	2	ID=cds5;Parent=rna7;Dbxref=GeneID:57101,Genbank:NP_001265526.1,HGNC:HGNC:1183,MIM:610109;Name=NP_001265526.1;Note=isoform 2 is encoded by transcript variant 2;gbkey=CDS;gene=ANO2;product=anoctamin-2 isoform 2;protein_id=NP_001265526.1
LDNV01001673.1	BestRefSeq	CDS	5669531	5669585	.	-	1	ID=cds5;Parent=rna7;Dbxref=GeneID:57101,Genbank:NP_001265526.1,HGNC:HGNC:1183,MIM:610109;Name=NP_001265526.1;Note=isoform 2 is encoded by transcript variant 2;gbkey=CDS;gene=ANO2;product=anoctamin-2 isoform 2;protein_id=NP_001265526.1
LDNV01001673.1	BestRefSeq	CDS	5666865	5666916	.	-	0	ID=cds5;Parent=rna7;Dbxref=GeneID:57101,Genbank:NP_001265526.1,HGNC:HGNC:1183,MIM:610109;Name=NP_001265526.1;Note=isoform 2 is encoded by transcript variant 2;gbkey=CDS;gene=ANO2;product=anoctamin-2 isoform 2;protein_id=NP_001265526.1
LDNV01001673.1	BestRefSeq	CDS	5646395	5646450	.	-	2	ID=cds5;Parent=rna7;Dbxref=GeneID:57101,Genbank:NP_001265526.1,HGNC:HGNC:1183,MIM:610109;Name=NP_001265526.1;Note=isoform 2 is encoded by transcript variant 2;gbkey=CDS;gene=ANO2;product=anoctamin-2 isoform 2;protein_id=NP_001265526.1
LDNV01001673.1	BestRefSeq	CDS	5645134	5645175	.	-	0	ID=cds5;Parent=rna7;Dbxref=GeneID:57101,Genbank:NP_001265526.1,HGNC:HGNC:1183,MIM:610109;Name=NP_001265526.1;Note=isoform 2 is encoded by transcript variant 2;gbkey=CDS;gene=ANO2;product=anoctamin-2 isoform 2;protein_id=NP_001265526.1
LDNV01001673.1	BestRefSeq	CDS	5638592	5638656	.	-	0	ID=cds5;Parent=rna7;Dbxref=GeneID:57101,Genbank:NP_001265526.1,HGNC:HGNC:1183,MIM:610109;Name=NP_001265526.1;Note=isoform 2 is encoded by transcript variant 2;gbkey=CDS;gene=ANO2;product=anoctamin-2 isoform 2;protein_id=NP_001265526.1
LDNV01001673.1	BestRefSeq	CDS	5589931	5590065	.	-	1	ID=cds5;Parent=rna7;Dbxref=GeneID:57101,Genbank:NP_001265526.1,HGNC:HGNC:1183,MIM:610109;Name=NP_001265526.1;Note=isoform 2 is encoded by transcript variant 2;gbkey=CDS;gene=ANO2;product=anoctamin-2 isoform 2;protein_id=NP_001265526.1
LDNV01001673.1	BestRefSeq	CDS	5583253	5583413	.	-	1	ID=cds5;Parent=rna7;Dbxref=GeneID:57101,Genbank:NP_001265526.1,HGNC:HGNC:1183,MIM:610109;Name=NP_001265526.1;Note=isoform 2 is encoded by transcript variant 2;gbkey=CDS;gene=ANO2;product=anoctamin-2 isoform 2;protein_id=NP_001265526.1
LDNV01001673.1	BestRefSeq	CDS	5578407	5578489	.	-	2	ID=cds5;Parent=rna7;Dbxref=GeneID:57101,Genbank:NP_001265526.1,HGNC:HGNC:1183,MIM:610109;Name=NP_001265526.1;Note=isoform 2 is encoded by transcript variant 2;gbkey=CDS;gene=ANO2;product=anoctamin-2 isoform 2;protein_id=NP_001265526.1
LDNV01001673.1	BestRefSeq	CDS	5571956	5571967	.	-	0	ID=cds5;Parent=rna7;Dbxref=GeneID:57101,Genbank:NP_001265526.1,HGNC:HGNC:1183,MIM:610109;Name=NP_001265526.1;Note=isoform 2 is encoded by transcript variant 2;gbkey=CDS;gene=ANO2;product=anoctamin-2 isoform 2;protein_id=NP_001265526.1
LDNV01001673.1	BestRefSeq	CDS	5571610	5571720	.	-	0	ID=cds5;Parent=rna7;Dbxref=GeneID:57101,Genbank:NP_001265526.1,HGNC:HGNC:1183,MIM:610109;Name=NP_001265526.1;Note=isoform 2 is encoded by transcript variant 2;gbkey=CDS;gene=ANO2;product=anoctamin-2 isoform 2;protein_id=NP_001265526.1
LDNV01001673.1	BestRefSeq	CDS	5486749	5486823	.	-	0	ID=cds5;Parent=rna7;Dbxref=GeneID:57101,Genbank:NP_001265526.1,HGNC:HGNC:1183,MIM:610109;Name=NP_001265526.1;Note=isoform 2 is encoded by transcript variant 2;gbkey=CDS;gene=ANO2;product=anoctamin-2 isoform 2;protein_id=NP_001265526.1
LDNV01001673.1	BestRefSeq	CDS	5473702	5473897	.	-	0	ID=cds5;Parent=rna7;Dbxref=GeneID:57101,Genbank:NP_001265526.1,HGNC:HGNC:1183,MIM:610109;Name=NP_001265526.1;Note=isoform 2 is encoded by transcript variant 2;gbkey=CDS;gene=ANO2;product=anoctamin-2 isoform 2;protein_id=NP_001265526.1
LDNV01001673.1	BestRefSeq	CDS	5453577	5453688	.	-	2	ID=cds5;Parent=rna7;Dbxref=GeneID:57101,Genbank:NP_001265526.1,HGNC:HGNC:1183,MIM:610109;Name=NP_001265526.1;Note=isoform 2 is encoded by transcript variant 2;gbkey=CDS;gene=ANO2;product=anoctamin-2 isoform 2;protein_id=NP_001265526.1
LDNV01001673.1	BestRefSeq	CDS	5451292	5451349	.	-	1	ID=cds5;Parent=rna7;Dbxref=GeneID:57101,Genbank:NP_001265526.1,HGNC:HGNC:1183,MIM:610109;Name=NP_001265526.1;Note=isoform 2 is encoded by transcript variant 2;gbkey=CDS;gene=ANO2;product=anoctamin-2 isoform 2;protein_id=NP_001265526.1
LDNV01001673.1	BestRefSeq	CDS	5451047	5451147	.	-	0	ID=cds5;Parent=rna7;Dbxref=GeneID:57101,Genbank:NP_001265526.1,HGNC:HGNC:1183,MIM:610109;Name=NP_001265526.1;Note=isoform 2 is encoded by transcript variant 2;gbkey=CDS;gene=ANO2;product=anoctamin-2 isoform 2;protein_id=NP_001265526.1
LDNV01001673.1	BestRefSeq	CDS	5437849	5437994	.	-	1	ID=cds5;Parent=rna7;Dbxref=GeneID:57101,Genbank:NP_001265526.1,HGNC:HGNC:1183,MIM:610109;Name=NP_001265526.1;Note=isoform 2 is encoded by transcript variant 2;gbkey=CDS;gene=ANO2;product=anoctamin-2 isoform 2;protein_id=NP_001265526.1
LDNV01001673.1	BestRefSeq	CDS	5416725	5416877	.	-	2	ID=cds5;Parent=rna7;Dbxref=GeneID:57101,Genbank:NP_001265526.1,HGNC:HGNC:1183,MIM:610109;Name=NP_001265526.1;Note=isoform 2 is encoded by transcript variant 2;gbkey=CDS;gene=ANO2;product=anoctamin-2 isoform 2;protein_id=NP_001265526.1
LDNV01001673.1	BestRefSeq	CDS	5416314	5416366	.	-	2	ID=cds5;Parent=rna7;Dbxref=GeneID:57101,Genbank:NP_001265526.1,HGNC:HGNC:1183,MIM:610109;Name=NP_001265526.1;Note=isoform 2 is encoded by transcript variant 2;gbkey=CDS;gene=ANO2;product=anoctamin-2 isoform 2;protein_id=NP_001265526.1
LDNV01001673.1	BestRefSeq	CDS	5414193	5414374	.	-	0	ID=cds5;Parent=rna7;Dbxref=GeneID:57101,Genbank:NP_001265526.1,HGNC:HGNC:1183,MIM:610109;Name=NP_001265526.1;Note=isoform 2 is encoded by transcript variant 2;gbkey=CDS;gene=ANO2;product=anoctamin-2 isoform 2;protein_id=NP_001265526.1
LDNV01001673.1	BestRefSeq	CDS	5403915	5404020	.	-	1	ID=cds5;Parent=rna7;Dbxref=GeneID:57101,Genbank:NP_001265526.1,HGNC:HGNC:1183,MIM:610109;Name=NP_001265526.1;Note=isoform 2 is encoded by transcript variant 2;gbkey=CDS;gene=ANO2;product=anoctamin-2 isoform 2;protein_id=NP_001265526.1
LDNV01001673.1	BestRefSeq	CDS	5401656	5401925	.	-	0	ID=cds5;Parent=rna7;Dbxref=GeneID:57101,Genbank:NP_001265526.1,HGNC:HGNC:1183,MIM:610109;Name=NP_001265526.1;Note=isoform 2 is encoded by transcript variant 2;gbkey=CDS;gene=ANO2;product=anoctamin-2 isoform 2;protein_id=NP_001265526.1
###
LDNV01001673.1	BestRefSeq	gene	5401008	5785283	.	-	.	ID=gene8;Dbxref=GeneID:57101,HGNC:HGNC:1183,MIM:610109;Name=ANO2;description=anoctamin 2%2C calcium activated chloride channel;gbkey=Gene;gene=ANO2;gene_synonym=C12orf3,TMEM16B
LDNV01001673.1	Curated Genomic	gene	5401008	5785283	.	-	.	ID=gene9;Dbxref=GeneID:57101,HGNC:HGNC:1183,MIM:610109;Name=ANO2;description=anoctamin 2;gbkey=Gene;gene=ANO2;gene_synonym=C12orf3,TMEM16B
LDNV01001673.1	Curated Genomic	mRNA	5401008	5784310	.	-	.	ID=rna8;Parent=gene9;Dbxref=GeneID:57101,Genbank:NM_001278596.1,HGNC:HGNC:1183,MIM:610109;Name=gi|515870433;exception=annotated by transcript or proteomic data;gbkey=mRNA;gene=ANO2;product=anoctamin 2%2C transcript variant 1;transcript_id=gi|515870433
LDNV01001673.1	Curated Genomic	exon	5784247	5784310	.	-	.	ID=id204;Parent=rna8;Dbxref=GeneID:57101,Genbank:NM_001278596.1,HGNC:HGNC:1183,MIM:610109;exception=annotated by transcript or proteomic data;gbkey=mRNA;gene=ANO2;product=anoctamin 2%2C transcript variant 1;transcript_id=gi|515870433
LDNV01001673.1	Curated Genomic	exon	5761728	5761912	.	-	.	ID=id205;Parent=rna8;Dbxref=GeneID:57101,Genbank:NM_001278596.1,HGNC:HGNC:1183,MIM:610109;exception=annotated by transcript or proteomic data;gbkey=mRNA;gene=ANO2;product=anoctamin 2%2C transcript variant 1;transcript_id=gi|515870433
LDNV01001673.1	Curated Genomic	exon	5760148	5760474	.	-	.	ID=id206;Parent=rna8;Dbxref=GeneID:57101,Genbank:NM_001278596.1,HGNC:HGNC:1183,MIM:610109;exception=annotated by transcript or proteomic data;gbkey=mRNA;gene=ANO2;product=anoctamin 2%2C transcript variant 1;transcript_id=gi|515870433
LDNV01001673.1	Curated Genomic	exon	5693159	5693257	.	-	.	ID=id207;Parent=rna8;Dbxref=GeneID:57101,Genbank:NM_001278596.1,HGNC:HGNC:1183,MIM:610109;exception=annotated by transcript or proteomic data;gbkey=mRNA;gene=ANO2;product=anoctamin 2%2C transcript variant 1;transcript_id=gi|515870433
LDNV01001673.1	Curated Genomic	exon	5691068	5691070	.	-	.	ID=id208;Parent=rna8;Dbxref=GeneID:57101,Genbank:NM_001278596.1,HGNC:HGNC:1183,MIM:610109;exception=annotated by transcript or proteomic data;gbkey=mRNA;gene=ANO2;product=anoctamin 2%2C transcript variant 1;transcript_id=gi|515870433
LDNV01001673.1	Curated Genomic	exon	5671548	5671699	.	-	.	ID=id209;Parent=rna8;Dbxref=GeneID:57101,Genbank:NM_001278596.1,HGNC:HGNC:1183,MIM:610109;exception=annotated by transcript or proteomic data;gbkey=mRNA;gene=ANO2;product=anoctamin 2%2C transcript variant 1;transcript_id=gi|515870433
LDNV01001673.1	Curated Genomic	exon	5669531	5669585	.	-	.	ID=id210;Parent=rna8;Dbxref=GeneID:57101,Genbank:NM_001278596.1,HGNC:HGNC:1183,MIM:610109;exception=annotated by transcript or proteomic data;gbkey=mRNA;gene=ANO2;product=anoctamin 2%2C transcript variant 1;transcript_id=gi|515870433
LDNV01001673.1	Curated Genomic	exon	5666865	5666916	.	-	.	ID=id211;Parent=rna8;Dbxref=GeneID:57101,Genbank:NM_001278596.1,HGNC:HGNC:1183,MIM:610109;exception=annotated by transcript or proteomic data;gbkey=mRNA;gene=ANO2;product=anoctamin 2%2C transcript variant 1;transcript_id=gi|515870433
LDNV01001673.1	Curated Genomic	exon	5646395	5646450	.	-	.	ID=id212;Parent=rna8;Dbxref=GeneID:57101,Genbank:NM_001278596.1,HGNC:HGNC:1183,MIM:610109;exception=annotated by transcript or proteomic data;gbkey=mRNA;gene=ANO2;product=anoctamin 2%2C transcript variant 1;transcript_id=gi|515870433
LDNV01001673.1	Curated Genomic	exon	5645134	5645175	.	-	.	ID=id213;Parent=rna8;Dbxref=GeneID:57101,Genbank:NM_001278596.1,HGNC:HGNC:1183,MIM:610109;exception=annotated by transcript or proteomic data;gbkey=mRNA;gene=ANO2;product=anoctamin 2%2C transcript variant 1;transcript_id=gi|515870433
LDNV01001673.1	Curated Genomic	exon	5638592	5638656	.	-	.	ID=id214;Parent=rna8;Dbxref=GeneID:57101,Genbank:NM_001278596.1,HGNC:HGNC:1183,MIM:610109;exception=annotated by transcript or proteomic data;gbkey=mRNA;gene=ANO2;product=anoctamin 2%2C transcript variant 1;transcript_id=gi|515870433
LDNV01001673.1	Curated Genomic	exon	5589931	5590065	.	-	.	ID=id215;Parent=rna8;Dbxref=GeneID:57101,Genbank:NM_001278596.1,HGNC:HGNC:1183,MIM:610109;exception=annotated by transcript or proteomic data;gbkey=mRNA;gene=ANO2;product=anoctamin 2%2C transcript variant 1;transcript_id=gi|515870433
LDNV01001673.1	Curated Genomic	exon	5583253	5583413	.	-	.	ID=id216;Parent=rna8;Dbxref=GeneID:57101,Genbank:NM_001278596.1,HGNC:HGNC:1183,MIM:610109;exception=annotated by transcript or proteomic data;gbkey=mRNA;gene=ANO2;product=anoctamin 2%2C transcript variant 1;transcript_id=gi|515870433
LDNV01001673.1	Curated Genomic	exon	5578407	5578489	.	-	.	ID=id217;Parent=rna8;Dbxref=GeneID:57101,Genbank:NM_001278596.1,HGNC:HGNC:1183,MIM:610109;exception=annotated by transcript or proteomic data;gbkey=mRNA;gene=ANO2;product=anoctamin 2%2C transcript variant 1;transcript_id=gi|515870433
LDNV01001673.1	Curated Genomic	exon	5571956	5571967	.	-	.	ID=id218;Parent=rna8;Dbxref=GeneID:57101,Genbank:NM_001278596.1,HGNC:HGNC:1183,MIM:610109;exception=annotated by transcript or proteomic data;gbkey=mRNA;gene=ANO2;product=anoctamin 2%2C transcript variant 1;transcript_id=gi|515870433
LDNV01001673.1	Curated Genomic	exon	5571610	5571720	.	-	.	ID=id219;Parent=rna8;Dbxref=GeneID:57101,Genbank:NM_001278596.1,HGNC:HGNC:1183,MIM:610109;exception=annotated by transcript or proteomic data;gbkey=mRNA;gene=ANO2;product=anoctamin 2%2C transcript variant 1;transcript_id=gi|515870433
LDNV01001673.1	Curated Genomic	exon	5486749	5486823	.	-	.	ID=id220;Parent=rna8;Dbxref=GeneID:57101,Genbank:NM_001278596.1,HGNC:HGNC:1183,MIM:610109;exception=annotated by transcript or proteomic data;gbkey=mRNA;gene=ANO2;product=anoctamin 2%2C transcript variant 1;transcript_id=gi|515870433
LDNV01001673.1	Curated Genomic	exon	5473702	5473897	.	-	.	ID=id221;Parent=rna8;Dbxref=GeneID:57101,Genbank:NM_001278596.1,HGNC:HGNC:1183,MIM:610109;exception=annotated by transcript or proteomic data;gbkey=mRNA;gene=ANO2;product=anoctamin 2%2C transcript variant 1;transcript_id=gi|515870433
LDNV01001673.1	Curated Genomic	exon	5453577	5453688	.	-	.	ID=id222;Parent=rna8;Dbxref=GeneID:57101,Genbank:NM_001278596.1,HGNC:HGNC:1183,MIM:610109;exception=annotated by transcript or proteomic data;gbkey=mRNA;gene=ANO2;product=anoctamin 2%2C transcript variant 1;transcript_id=gi|515870433
LDNV01001673.1	Curated Genomic	exon	5451292	5451349	.	-	.	ID=id223;Parent=rna8;Dbxref=GeneID:57101,Genbank:NM_001278596.1,HGNC:HGNC:1183,MIM:610109;exception=annotated by transcript or proteomic data;gbkey=mRNA;gene=ANO2;product=anoctamin 2%2C transcript variant 1;transcript_id=gi|515870433
LDNV01001673.1	Curated Genomic	exon	5451047	5451147	.	-	.	ID=id224;Parent=rna8;Dbxref=GeneID:57101,Genbank:NM_001278596.1,HGNC:HGNC:1183,MIM:610109;exception=annotated by transcript or proteomic data;gbkey=mRNA;gene=ANO2;product=anoctamin 2%2C transcript variant 1;transcript_id=gi|515870433
LDNV01001673.1	Curated Genomic	exon	5437849	5437994	.	-	.	ID=id225;Parent=rna8;Dbxref=GeneID:57101,Genbank:NM_001278596.1,HGNC:HGNC:1183,MIM:610109;exception=annotated by transcript or proteomic data;gbkey=mRNA;gene=ANO2;product=anoctamin 2%2C transcript variant 1;transcript_id=gi|515870433
LDNV01001673.1	Curated Genomic	exon	5416725	5416877	.	-	.	ID=id226;Parent=rna8;Dbxref=GeneID:57101,Genbank:NM_001278596.1,HGNC:HGNC:1183,MIM:610109;exception=annotated by transcript or proteomic data;gbkey=mRNA;gene=ANO2;product=anoctamin 2%2C transcript variant 1;transcript_id=gi|515870433
LDNV01001673.1	Curated Genomic	exon	5416314	5416366	.	-	.	ID=id227;Parent=rna8;Dbxref=GeneID:57101,Genbank:NM_001278596.1,HGNC:HGNC:1183,MIM:610109;exception=annotated by transcript or proteomic data;gbkey=mRNA;gene=ANO2;product=anoctamin 2%2C transcript variant 1;transcript_id=gi|515870433
LDNV01001673.1	Curated Genomic	exon	5414193	5414374	.	-	.	ID=id228;Parent=rna8;Dbxref=GeneID:57101,Genbank:NM_001278596.1,HGNC:HGNC:1183,MIM:610109;exception=annotated by transcript or proteomic data;gbkey=mRNA;gene=ANO2;product=anoctamin 2%2C transcript variant 1;transcript_id=gi|515870433
LDNV01001673.1	Curated Genomic	exon	5403915	5404020	.	-	.	ID=id229;Parent=rna8;Dbxref=GeneID:57101,Genbank:NM_001278596.1,HGNC:HGNC:1183,MIM:610109;exception=annotated by transcript or proteomic data;gbkey=mRNA;gene=ANO2;product=anoctamin 2%2C transcript variant 1;transcript_id=gi|515870433
LDNV01001673.1	Curated Genomic	exon	5401008	5401925	.	-	.	ID=id230;Parent=rna8;Dbxref=GeneID:57101,Genbank:NM_001278596.1,HGNC:HGNC:1183,MIM:610109;exception=annotated by transcript or proteomic data;gbkey=mRNA;gene=ANO2;product=anoctamin 2%2C transcript variant 1;transcript_id=gi|515870433
LDNV01001673.1	BestRefSeq	mRNA	5401008	5784310	.	-	.	ID=rna9;Parent=gene8;Dbxref=GeneID:57101,Genbank:NM_001278596.1,HGNC:HGNC:1183,MIM:610109;Name=gi|515870433;Note=The RefSeq transcript has 2 substitutions compared to this genomic sequence;exception=annotated by transcript or proteomic data;gbkey=mRNA;gene=ANO2;product=anoctamin 2%2C calcium activated chloride channel%2C transcript variant 1;transcript_id=gi|515870433
LDNV01001673.1	BestRefSeq	exon	5784247	5784310	.	-	.	ID=id231;Parent=rna9;Dbxref=GeneID:57101,Genbank:NM_001278596.1,HGNC:HGNC:1183,MIM:610109;Note=The RefSeq transcript has 2 substitutions compared to this genomic sequence;exception=annotated by transcript or proteomic data;gbkey=mRNA;gene=ANO2;product=anoctamin 2%2C calcium activated chloride channel%2C transcript variant 1;transcript_id=gi|515870433
LDNV01001673.1	BestRefSeq	exon	5761728	5761912	.	-	.	ID=id232;Parent=rna9;Dbxref=GeneID:57101,Genbank:NM_001278596.1,HGNC:HGNC:1183,MIM:610109;Note=The RefSeq transcript has 2 substitutions compared to this genomic sequence;exception=annotated by transcript or proteomic data;gbkey=mRNA;gene=ANO2;product=anoctamin 2%2C calcium activated chloride channel%2C transcript variant 1;transcript_id=gi|515870433
LDNV01001673.1	BestRefSeq	exon	5760148	5760474	.	-	.	ID=id233;Parent=rna9;Dbxref=GeneID:57101,Genbank:NM_001278596.1,HGNC:HGNC:1183,MIM:610109;Note=The RefSeq transcript has 2 substitutions compared to this genomic sequence;exception=annotated by transcript or proteomic data;gbkey=mRNA;gene=ANO2;product=anoctamin 2%2C calcium activated chloride channel%2C transcript variant 1;transcript_id=gi|515870433
LDNV01001673.1	BestRefSeq	exon	5693158	5693257	.	-	.	ID=id234;Parent=rna9;Dbxref=GeneID:57101,Genbank:NM_001278596.1,HGNC:HGNC:1183,MIM:610109;Note=The RefSeq transcript has 2 substitutions compared to this genomic sequence;exception=annotated by transcript or proteomic data;gbkey=mRNA;gene=ANO2;product=anoctamin 2%2C calcium activated chloride channel%2C transcript variant 1;transcript_id=gi|515870433
LDNV01001673.1	BestRefSeq	exon	5671548	5671701	.	-	.	ID=id235;Parent=rna9;Dbxref=GeneID:57101,Genbank:NM_001278596.1,HGNC:HGNC:1183,MIM:610109;Note=The RefSeq transcript has 2 substitutions compared to this genomic sequence;exception=annotated by transcript or proteomic data;gbkey=mRNA;gene=ANO2;product=anoctamin 2%2C calcium activated chloride channel%2C transcript variant 1;transcript_id=gi|515870433
LDNV01001673.1	BestRefSeq	exon	5669531	5669585	.	-	.	ID=id236;Parent=rna9;Dbxref=GeneID:57101,Genbank:NM_001278596.1,HGNC:HGNC:1183,MIM:610109;Note=The RefSeq transcript has 2 substitutions compared to this genomic sequence;exception=annotated by transcript or proteomic data;gbkey=mRNA;gene=ANO2;product=anoctamin 2%2C calcium activated chloride channel%2C transcript variant 1;transcript_id=gi|515870433
LDNV01001673.1	BestRefSeq	exon	5666865	5666916	.	-	.	ID=id237;Parent=rna9;Dbxref=GeneID:57101,Genbank:NM_001278596.1,HGNC:HGNC:1183,MIM:610109;Note=The RefSeq transcript has 2 substitutions compared to this genomic sequence;exception=annotated by transcript or proteomic data;gbkey=mRNA;gene=ANO2;product=anoctamin 2%2C calcium activated chloride channel%2C transcript variant 1;transcript_id=gi|515870433
LDNV01001673.1	BestRefSeq	exon	5646395	5646450	.	-	.	ID=id238;Parent=rna9;Dbxref=GeneID:57101,Genbank:NM_001278596.1,HGNC:HGNC:1183,MIM:610109;Note=The RefSeq transcript has 2 substitutions compared to this genomic sequence;exception=annotated by transcript or proteomic data;gbkey=mRNA;gene=ANO2;product=anoctamin 2%2C calcium activated chloride channel%2C transcript variant 1;transcript_id=gi|515870433
LDNV01001673.1	BestRefSeq	exon	5645134	5645175	.	-	.	ID=id239;Parent=rna9;Dbxref=GeneID:57101,Genbank:NM_001278596.1,HGNC:HGNC:1183,MIM:610109;Note=The RefSeq transcript has 2 substitutions compared to this genomic sequence;exception=annotated by transcript or proteomic data;gbkey=mRNA;gene=ANO2;product=anoctamin 2%2C calcium activated chloride channel%2C transcript variant 1;transcript_id=gi|515870433
LDNV01001673.1	BestRefSeq	exon	5638592	5638656	.	-	.	ID=id240;Parent=rna9;Dbxref=GeneID:57101,Genbank:NM_001278596.1,HGNC:HGNC:1183,MIM:610109;Note=The RefSeq transcript has 2 substitutions compared to this genomic sequence;exception=annotated by transcript or proteomic data;gbkey=mRNA;gene=ANO2;product=anoctamin 2%2C calcium activated chloride channel%2C transcript variant 1;transcript_id=gi|515870433
LDNV01001673.1	BestRefSeq	exon	5589931	5590065	.	-	.	ID=id241;Parent=rna9;Dbxref=GeneID:57101,Genbank:NM_001278596.1,HGNC:HGNC:1183,MIM:610109;Note=The RefSeq transcript has 2 substitutions compared to this genomic sequence;exception=annotated by transcript or proteomic data;gbkey=mRNA;gene=ANO2;product=anoctamin 2%2C calcium activated chloride channel%2C transcript variant 1;transcript_id=gi|515870433
LDNV01001673.1	BestRefSeq	exon	5583253	5583413	.	-	.	ID=id242;Parent=rna9;Dbxref=GeneID:57101,Genbank:NM_001278596.1,HGNC:HGNC:1183,MIM:610109;Note=The RefSeq transcript has 2 substitutions compared to this genomic sequence;exception=annotated by transcript or proteomic data;gbkey=mRNA;gene=ANO2;product=anoctamin 2%2C calcium activated chloride channel%2C transcript variant 1;transcript_id=gi|515870433
LDNV01001673.1	BestRefSeq	exon	5578407	5578489	.	-	.	ID=id243;Parent=rna9;Dbxref=GeneID:57101,Genbank:NM_001278596.1,HGNC:HGNC:1183,MIM:610109;Note=The RefSeq transcript has 2 substitutions compared to this genomic sequence;exception=annotated by transcript or proteomic data;gbkey=mRNA;gene=ANO2;product=anoctamin 2%2C calcium activated chloride channel%2C transcript variant 1;transcript_id=gi|515870433
LDNV01001673.1	BestRefSeq	exon	5571956	5571967	.	-	.	ID=id244;Parent=rna9;Dbxref=GeneID:57101,Genbank:NM_001278596.1,HGNC:HGNC:1183,MIM:610109;Note=The RefSeq transcript has 2 substitutions compared to this genomic sequence;exception=annotated by transcript or proteomic data;gbkey=mRNA;gene=ANO2;product=anoctamin 2%2C calcium activated chloride channel%2C transcript variant 1;transcript_id=gi|515870433
LDNV01001673.1	BestRefSeq	exon	5571610	5571720	.	-	.	ID=id245;Parent=rna9;Dbxref=GeneID:57101,Genbank:NM_001278596.1,HGNC:HGNC:1183,MIM:610109;Note=The RefSeq transcript has 2 substitutions compared to this genomic sequence;exception=annotated by transcript or proteomic data;gbkey=mRNA;gene=ANO2;product=anoctamin 2%2C calcium activated chloride channel%2C transcript variant 1;transcript_id=gi|515870433
LDNV01001673.1	BestRefSeq	exon	5486749	5486823	.	-	.	ID=id246;Parent=rna9;Dbxref=GeneID:57101,Genbank:NM_001278596.1,HGNC:HGNC:1183,MIM:610109;Note=The RefSeq transcript has 2 substitutions compared to this genomic sequence;exception=annotated by transcript or proteomic data;gbkey=mRNA;gene=ANO2;product=anoctamin 2%2C calcium activated chloride channel%2C transcript variant 1;transcript_id=gi|515870433
LDNV01001673.1	BestRefSeq	exon	5473702	5473897	.	-	.	ID=id247;Parent=rna9;Dbxref=GeneID:57101,Genbank:NM_001278596.1,HGNC:HGNC:1183,MIM:610109;Note=The RefSeq transcript has 2 substitutions compared to this genomic sequence;exception=annotated by transcript or proteomic data;gbkey=mRNA;gene=ANO2;product=anoctamin 2%2C calcium activated chloride channel%2C transcript variant 1;transcript_id=gi|515870433
LDNV01001673.1	BestRefSeq	exon	5453577	5453688	.	-	.	ID=id248;Parent=rna9;Dbxref=GeneID:57101,Genbank:NM_001278596.1,HGNC:HGNC:1183,MIM:610109;Note=The RefSeq transcript has 2 substitutions compared to this genomic sequence;exception=annotated by transcript or proteomic data;gbkey=mRNA;gene=ANO2;product=anoctamin 2%2C calcium activated chloride channel%2C transcript variant 1;transcript_id=gi|515870433
LDNV01001673.1	BestRefSeq	exon	5451292	5451349	.	-	.	ID=id249;Parent=rna9;Dbxref=GeneID:57101,Genbank:NM_001278596.1,HGNC:HGNC:1183,MIM:610109;Note=The RefSeq transcript has 2 substitutions compared to this genomic sequence;exception=annotated by transcript or proteomic data;gbkey=mRNA;gene=ANO2;product=anoctamin 2%2C calcium activated chloride channel%2C transcript variant 1;transcript_id=gi|515870433
LDNV01001673.1	BestRefSeq	exon	5451047	5451147	.	-	.	ID=id250;Parent=rna9;Dbxref=GeneID:57101,Genbank:NM_001278596.1,HGNC:HGNC:1183,MIM:610109;Note=The RefSeq transcript has 2 substitutions compared to this genomic sequence;exception=annotated by transcript or proteomic data;gbkey=mRNA;gene=ANO2;product=anoctamin 2%2C calcium activated chloride channel%2C transcript variant 1;transcript_id=gi|515870433
LDNV01001673.1	BestRefSeq	exon	5437849	5437994	.	-	.	ID=id251;Parent=rna9;Dbxref=GeneID:57101,Genbank:NM_001278596.1,HGNC:HGNC:1183,MIM:610109;Note=The RefSeq transcript has 2 substitutions compared to this genomic sequence;exception=annotated by transcript or proteomic data;gbkey=mRNA;gene=ANO2;product=anoctamin 2%2C calcium activated chloride channel%2C transcript variant 1;transcript_id=gi|515870433
LDNV01001673.1	BestRefSeq	exon	5416725	5416877	.	-	.	ID=id252;Parent=rna9;Dbxref=GeneID:57101,Genbank:NM_001278596.1,HGNC:HGNC:1183,MIM:610109;Note=The RefSeq transcript has 2 substitutions compared to this genomic sequence;exception=annotated by transcript or proteomic data;gbkey=mRNA;gene=ANO2;product=anoctamin 2%2C calcium activated chloride channel%2C transcript variant 1;transcript_id=gi|515870433
LDNV01001673.1	BestRefSeq	exon	5416314	5416366	.	-	.	ID=id253;Parent=rna9;Dbxref=GeneID:57101,Genbank:NM_001278596.1,HGNC:HGNC:1183,MIM:610109;Note=The RefSeq transcript has 2 substitutions compared to this genomic sequence;exception=annotated by transcript or proteomic data;gbkey=mRNA;gene=ANO2;product=anoctamin 2%2C calcium activated chloride channel%2C transcript variant 1;transcript_id=gi|515870433
LDNV01001673.1	BestRefSeq	exon	5414193	5414374	.	-	.	ID=id254;Parent=rna9;Dbxref=GeneID:57101,Genbank:NM_001278596.1,HGNC:HGNC:1183,MIM:610109;Note=The RefSeq transcript has 2 substitutions compared to this genomic sequence;exception=annotated by transcript or proteomic data;gbkey=mRNA;gene=ANO2;product=anoctamin 2%2C calcium activated chloride channel%2C transcript variant 1;transcript_id=gi|515870433
LDNV01001673.1	BestRefSeq	exon	5403915	5404020	.	-	.	ID=id255;Parent=rna9;Dbxref=GeneID:57101,Genbank:NM_001278596.1,HGNC:HGNC:1183,MIM:610109;Note=The RefSeq transcript has 2 substitutions compared to this genomic sequence;exception=annotated by transcript or proteomic data;gbkey=mRNA;gene=ANO2;product=anoctamin 2%2C calcium activated chloride channel%2C transcript variant 1;transcript_id=gi|515870433
LDNV01001673.1	BestRefSeq	exon	5401008	5401925	.	-	.	ID=id256;Parent=rna9;Dbxref=GeneID:57101,Genbank:NM_001278596.1,HGNC:HGNC:1183,MIM:610109;Note=The RefSeq transcript has 2 substitutions compared to this genomic sequence;exception=annotated by transcript or proteomic data;gbkey=mRNA;gene=ANO2;product=anoctamin 2%2C calcium activated chloride channel%2C transcript variant 1;transcript_id=gi|515870433
LDNV01001673.1	Curated Genomic	CDS	5784247	5784268	.	-	0	ID=cds6;Parent=rna8;Dbxref=GeneID:57101,Genbank:NP_001265525.1,HGNC:HGNC:1183,MIM:610109;Name=NP_001265525.1;Note=isoform 1 is encoded by transcript variant 1;gbkey=CDS;gene=ANO2;product=anoctamin-2 isoform 1;protein_id=NP_001265525.1
LDNV01001673.1	Curated Genomic	CDS	5761728	5761912	.	-	2	ID=cds6;Parent=rna8;Dbxref=GeneID:57101,Genbank:NP_001265525.1,HGNC:HGNC:1183,MIM:610109;Name=NP_001265525.1;Note=isoform 1 is encoded by transcript variant 1;gbkey=CDS;gene=ANO2;product=anoctamin-2 isoform 1;protein_id=NP_001265525.1
LDNV01001673.1	Curated Genomic	CDS	5760148	5760474	.	-	0	ID=cds6;Parent=rna8;Dbxref=GeneID:57101,Genbank:NP_001265525.1,HGNC:HGNC:1183,MIM:610109;Name=NP_001265525.1;Note=isoform 1 is encoded by transcript variant 1;gbkey=CDS;gene=ANO2;product=anoctamin-2 isoform 1;protein_id=NP_001265525.1
LDNV01001673.1	Curated Genomic	CDS	5693159	5693257	.	-	0	ID=cds6;Parent=rna8;Dbxref=GeneID:57101,Genbank:NP_001265525.1,HGNC:HGNC:1183,MIM:610109;Name=NP_001265525.1;Note=isoform 1 is encoded by transcript variant 1;gbkey=CDS;gene=ANO2;product=anoctamin-2 isoform 1;protein_id=NP_001265525.1
LDNV01001673.1	Curated Genomic	CDS	5691068	5691070	.	-	0	ID=cds6;Parent=rna8;Dbxref=GeneID:57101,Genbank:NP_001265525.1,HGNC:HGNC:1183,MIM:610109;Name=NP_001265525.1;Note=isoform 1 is encoded by transcript variant 1;gbkey=CDS;gene=ANO2;product=anoctamin-2 isoform 1;protein_id=NP_001265525.1
LDNV01001673.1	Curated Genomic	CDS	5671548	5671699	.	-	0	ID=cds6;Parent=rna8;Dbxref=GeneID:57101,Genbank:NP_001265525.1,HGNC:HGNC:1183,MIM:610109;Name=NP_001265525.1;Note=isoform 1 is encoded by transcript variant 1;gbkey=CDS;gene=ANO2;product=anoctamin-2 isoform 1;protein_id=NP_001265525.1
LDNV01001673.1	Curated Genomic	CDS	5669531	5669585	.	-	1	ID=cds6;Parent=rna8;Dbxref=GeneID:57101,Genbank:NP_001265525.1,HGNC:HGNC:1183,MIM:610109;Name=NP_001265525.1;Note=isoform 1 is encoded by transcript variant 1;gbkey=CDS;gene=ANO2;product=anoctamin-2 isoform 1;protein_id=NP_001265525.1
LDNV01001673.1	Curated Genomic	CDS	5666865	5666916	.	-	0	ID=cds6;Parent=rna8;Dbxref=GeneID:57101,Genbank:NP_001265525.1,HGNC:HGNC:1183,MIM:610109;Name=NP_001265525.1;Note=isoform 1 is encoded by transcript variant 1;gbkey=CDS;gene=ANO2;product=anoctamin-2 isoform 1;protein_id=NP_001265525.1
LDNV01001673.1	Curated Genomic	CDS	5646395	5646450	.	-	2	ID=cds6;Parent=rna8;Dbxref=GeneID:57101,Genbank:NP_001265525.1,HGNC:HGNC:1183,MIM:610109;Name=NP_001265525.1;Note=isoform 1 is encoded by transcript variant 1;gbkey=CDS;gene=ANO2;product=anoctamin-2 isoform 1;protein_id=NP_001265525.1
LDNV01001673.1	Curated Genomic	CDS	5645134	5645175	.	-	0	ID=cds6;Parent=rna8;Dbxref=GeneID:57101,Genbank:NP_001265525.1,HGNC:HGNC:1183,MIM:610109;Name=NP_001265525.1;Note=isoform 1 is encoded by transcript variant 1;gbkey=CDS;gene=ANO2;product=anoctamin-2 isoform 1;protein_id=NP_001265525.1
LDNV01001673.1	Curated Genomic	CDS	5638592	5638656	.	-	0	ID=cds6;Parent=rna8;Dbxref=GeneID:57101,Genbank:NP_001265525.1,HGNC:HGNC:1183,MIM:610109;Name=NP_001265525.1;Note=isoform 1 is encoded by transcript variant 1;gbkey=CDS;gene=ANO2;product=anoctamin-2 isoform 1;protein_id=NP_001265525.1
LDNV01001673.1	Curated Genomic	CDS	5589931	5590065	.	-	1	ID=cds6;Parent=rna8;Dbxref=GeneID:57101,Genbank:NP_001265525.1,HGNC:HGNC:1183,MIM:610109;Name=NP_001265525.1;Note=isoform 1 is encoded by transcript variant 1;gbkey=CDS;gene=ANO2;product=anoctamin-2 isoform 1;protein_id=NP_001265525.1
LDNV01001673.1	Curated Genomic	CDS	5583253	5583413	.	-	1	ID=cds6;Parent=rna8;Dbxref=GeneID:57101,Genbank:NP_001265525.1,HGNC:HGNC:1183,MIM:610109;Name=NP_001265525.1;Note=isoform 1 is encoded by transcript variant 1;gbkey=CDS;gene=ANO2;product=anoctamin-2 isoform 1;protein_id=NP_001265525.1
LDNV01001673.1	Curated Genomic	CDS	5578407	5578489	.	-	2	ID=cds6;Parent=rna8;Dbxref=GeneID:57101,Genbank:NP_001265525.1,HGNC:HGNC:1183,MIM:610109;Name=NP_001265525.1;Note=isoform 1 is encoded by transcript variant 1;gbkey=CDS;gene=ANO2;product=anoctamin-2 isoform 1;protein_id=NP_001265525.1
LDNV01001673.1	Curated Genomic	CDS	5571956	5571967	.	-	0	ID=cds6;Parent=rna8;Dbxref=GeneID:57101,Genbank:NP_001265525.1,HGNC:HGNC:1183,MIM:610109;Name=NP_001265525.1;Note=isoform 1 is encoded by transcript variant 1;gbkey=CDS;gene=ANO2;product=anoctamin-2 isoform 1;protein_id=NP_001265525.1
LDNV01001673.1	Curated Genomic	CDS	5571610	5571720	.	-	0	ID=cds6;Parent=rna8;Dbxref=GeneID:57101,Genbank:NP_001265525.1,HGNC:HGNC:1183,MIM:610109;Name=NP_001265525.1;Note=isoform 1 is encoded by transcript variant 1;gbkey=CDS;gene=ANO2;product=anoctamin-2 isoform 1;protein_id=NP_001265525.1
LDNV01001673.1	Curated Genomic	CDS	5486749	5486823	.	-	0	ID=cds6;Parent=rna8;Dbxref=GeneID:57101,Genbank:NP_001265525.1,HGNC:HGNC:1183,MIM:610109;Name=NP_001265525.1;Note=isoform 1 is encoded by transcript variant 1;gbkey=CDS;gene=ANO2;product=anoctamin-2 isoform 1;protein_id=NP_001265525.1
LDNV01001673.1	Curated Genomic	CDS	5473702	5473897	.	-	0	ID=cds6;Parent=rna8;Dbxref=GeneID:57101,Genbank:NP_001265525.1,HGNC:HGNC:1183,MIM:610109;Name=NP_001265525.1;Note=isoform 1 is encoded by transcript variant 1;gbkey=CDS;gene=ANO2;product=anoctamin-2 isoform 1;protein_id=NP_001265525.1
LDNV01001673.1	Curated Genomic	CDS	5453577	5453688	.	-	2	ID=cds6;Parent=rna8;Dbxref=GeneID:57101,Genbank:NP_001265525.1,HGNC:HGNC:1183,MIM:610109;Name=NP_001265525.1;Note=isoform 1 is encoded by transcript variant 1;gbkey=CDS;gene=ANO2;product=anoctamin-2 isoform 1;protein_id=NP_001265525.1
LDNV01001673.1	Curated Genomic	CDS	5451292	5451349	.	-	1	ID=cds6;Parent=rna8;Dbxref=GeneID:57101,Genbank:NP_001265525.1,HGNC:HGNC:1183,MIM:610109;Name=NP_001265525.1;Note=isoform 1 is encoded by transcript variant 1;gbkey=CDS;gene=ANO2;product=anoctamin-2 isoform 1;protein_id=NP_001265525.1
LDNV01001673.1	Curated Genomic	CDS	5451047	5451147	.	-	0	ID=cds6;Parent=rna8;Dbxref=GeneID:57101,Genbank:NP_001265525.1,HGNC:HGNC:1183,MIM:610109;Name=NP_001265525.1;Note=isoform 1 is encoded by transcript variant 1;gbkey=CDS;gene=ANO2;product=anoctamin-2 isoform 1;protein_id=NP_001265525.1
LDNV01001673.1	Curated Genomic	CDS	5437849	5437994	.	-	1	ID=cds6;Parent=rna8;Dbxref=GeneID:57101,Genbank:NP_001265525.1,HGNC:HGNC:1183,MIM:610109;Name=NP_001265525.1;Note=isoform 1 is encoded by transcript variant 1;gbkey=CDS;gene=ANO2;product=anoctamin-2 isoform 1;protein_id=NP_001265525.1
LDNV01001673.1	Curated Genomic	CDS	5416725	5416877	.	-	2	ID=cds6;Parent=rna8;Dbxref=GeneID:57101,Genbank:NP_001265525.1,HGNC:HGNC:1183,MIM:610109;Name=NP_001265525.1;Note=isoform 1 is encoded by transcript variant 1;gbkey=CDS;gene=ANO2;product=anoctamin-2 isoform 1;protein_id=NP_001265525.1
LDNV01001673.1	Curated Genomic	CDS	5416314	5416366	.	-	2	ID=cds6;Parent=rna8;Dbxref=GeneID:57101,Genbank:NP_001265525.1,HGNC:HGNC:1183,MIM:610109;Name=NP_001265525.1;Note=isoform 1 is encoded by transcript variant 1;gbkey=CDS;gene=ANO2;product=anoctamin-2 isoform 1;protein_id=NP_001265525.1
LDNV01001673.1	Curated Genomic	CDS	5414193	5414374	.	-	0	ID=cds6;Parent=rna8;Dbxref=GeneID:57101,Genbank:NP_001265525.1,HGNC:HGNC:1183,MIM:610109;Name=NP_001265525.1;Note=isoform 1 is encoded by transcript variant 1;gbkey=CDS;gene=ANO2;product=anoctamin-2 isoform 1;protein_id=NP_001265525.1
LDNV01001673.1	Curated Genomic	CDS	5403915	5404020	.	-	1	ID=cds6;Parent=rna8;Dbxref=GeneID:57101,Genbank:NP_001265525.1,HGNC:HGNC:1183,MIM:610109;Name=NP_001265525.1;Note=isoform 1 is encoded by transcript variant 1;gbkey=CDS;gene=ANO2;product=anoctamin-2 isoform 1;protein_id=NP_001265525.1
LDNV01001673.1	Curated Genomic	CDS	5401656	5401925	.	-	0	ID=cds6;Parent=rna8;Dbxref=GeneID:57101,Genbank:NP_001265525.1,HGNC:HGNC:1183,MIM:610109;Name=NP_001265525.1;Note=isoform 1 is encoded by transcript variant 1;gbkey=CDS;gene=ANO2;product=anoctamin-2 isoform 1;protein_id=NP_001265525.1
LDNV01001673.1	BestRefSeq	CDS	5784247	5784268	.	-	0	ID=cds7;Parent=rna9;Dbxref=GeneID:57101,Genbank:NP_001265525.1,HGNC:HGNC:1183,MIM:610109;Name=NP_001265525.1;Note=isoform 1 is encoded by transcript variant 1;gbkey=CDS;gene=ANO2;product=anoctamin-2 isoform 1;protein_id=NP_001265525.1
LDNV01001673.1	BestRefSeq	CDS	5761728	5761912	.	-	2	ID=cds7;Parent=rna9;Dbxref=GeneID:57101,Genbank:NP_001265525.1,HGNC:HGNC:1183,MIM:610109;Name=NP_001265525.1;Note=isoform 1 is encoded by transcript variant 1;gbkey=CDS;gene=ANO2;product=anoctamin-2 isoform 1;protein_id=NP_001265525.1
LDNV01001673.1	BestRefSeq	CDS	5760148	5760474	.	-	0	ID=cds7;Parent=rna9;Dbxref=GeneID:57101,Genbank:NP_001265525.1,HGNC:HGNC:1183,MIM:610109;Name=NP_001265525.1;Note=isoform 1 is encoded by transcript variant 1;gbkey=CDS;gene=ANO2;product=anoctamin-2 isoform 1;protein_id=NP_001265525.1
LDNV01001673.1	BestRefSeq	CDS	5693158	5693257	.	-	0	ID=cds7;Parent=rna9;Dbxref=GeneID:57101,Genbank:NP_001265525.1,HGNC:HGNC:1183,MIM:610109;Name=NP_001265525.1;Note=isoform 1 is encoded by transcript variant 1;gbkey=CDS;gene=ANO2;product=anoctamin-2 isoform 1;protein_id=NP_001265525.1
LDNV01001673.1	BestRefSeq	CDS	5671548	5671701	.	-	2	ID=cds7;Parent=rna9;Dbxref=GeneID:57101,Genbank:NP_001265525.1,HGNC:HGNC:1183,MIM:610109;Name=NP_001265525.1;Note=isoform 1 is encoded by transcript variant 1;gbkey=CDS;gene=ANO2;product=anoctamin-2 isoform 1;protein_id=NP_001265525.1
LDNV01001673.1	BestRefSeq	CDS	5669531	5669585	.	-	1	ID=cds7;Parent=rna9;Dbxref=GeneID:57101,Genbank:NP_001265525.1,HGNC:HGNC:1183,MIM:610109;Name=NP_001265525.1;Note=isoform 1 is encoded by transcript variant 1;gbkey=CDS;gene=ANO2;product=anoctamin-2 isoform 1;protein_id=NP_001265525.1
LDNV01001673.1	BestRefSeq	CDS	5666865	5666916	.	-	0	ID=cds7;Parent=rna9;Dbxref=GeneID:57101,Genbank:NP_001265525.1,HGNC:HGNC:1183,MIM:610109;Name=NP_001265525.1;Note=isoform 1 is encoded by transcript variant 1;gbkey=CDS;gene=ANO2;product=anoctamin-2 isoform 1;protein_id=NP_001265525.1
LDNV01001673.1	BestRefSeq	CDS	5646395	5646450	.	-	2	ID=cds7;Parent=rna9;Dbxref=GeneID:57101,Genbank:NP_001265525.1,HGNC:HGNC:1183,MIM:610109;Name=NP_001265525.1;Note=isoform 1 is encoded by transcript variant 1;gbkey=CDS;gene=ANO2;product=anoctamin-2 isoform 1;protein_id=NP_001265525.1
LDNV01001673.1	BestRefSeq	CDS	5645134	5645175	.	-	0	ID=cds7;Parent=rna9;Dbxref=GeneID:57101,Genbank:NP_001265525.1,HGNC:HGNC:1183,MIM:610109;Name=NP_001265525.1;Note=isoform 1 is encoded by transcript variant 1;gbkey=CDS;gene=ANO2;product=anoctamin-2 isoform 1;protein_id=NP_001265525.1
LDNV01001673.1	BestRefSeq	CDS	5638592	5638656	.	-	0	ID=cds7;Parent=rna9;Dbxref=GeneID:57101,Genbank:NP_001265525.1,HGNC:HGNC:1183,MIM:610109;Name=NP_001265525.1;Note=isoform 1 is encoded by transcript variant 1;gbkey=CDS;gene=ANO2;product=anoctamin-2 isoform 1;protein_id=NP_001265525.1
LDNV01001673.1	BestRefSeq	CDS	5589931	5590065	.	-	1	ID=cds7;Parent=rna9;Dbxref=GeneID:57101,Genbank:NP_001265525.1,HGNC:HGNC:1183,MIM:610109;Name=NP_001265525.1;Note=isoform 1 is encoded by transcript variant 1;gbkey=CDS;gene=ANO2;product=anoctamin-2 isoform 1;protein_id=NP_001265525.1
LDNV01001673.1	BestRefSeq	CDS	5583253	5583413	.	-	1	ID=cds7;Parent=rna9;Dbxref=GeneID:57101,Genbank:NP_001265525.1,HGNC:HGNC:1183,MIM:610109;Name=NP_001265525.1;Note=isoform 1 is encoded by transcript variant 1;gbkey=CDS;gene=ANO2;product=anoctamin-2 isoform 1;protein_id=NP_001265525.1
LDNV01001673.1	BestRefSeq	CDS	5578407	5578489	.	-	2	ID=cds7;Parent=rna9;Dbxref=GeneID:57101,Genbank:NP_001265525.1,HGNC:HGNC:1183,MIM:610109;Name=NP_001265525.1;Note=isoform 1 is encoded by transcript variant 1;gbkey=CDS;gene=ANO2;product=anoctamin-2 isoform 1;protein_id=NP_001265525.1
LDNV01001673.1	BestRefSeq	CDS	5571956	5571967	.	-	0	ID=cds7;Parent=rna9;Dbxref=GeneID:57101,Genbank:NP_001265525.1,HGNC:HGNC:1183,MIM:610109;Name=NP_001265525.1;Note=isoform 1 is encoded by transcript variant 1;gbkey=CDS;gene=ANO2;product=anoctamin-2 isoform 1;protein_id=NP_001265525.1
LDNV01001673.1	BestRefSeq	CDS	5571610	5571720	.	-	0	ID=cds7;Parent=rna9;Dbxref=GeneID:57101,Genbank:NP_001265525.1,HGNC:HGNC:1183,MIM:610109;Name=NP_001265525.1;Note=isoform 1 is encoded by transcript variant 1;gbkey=CDS;gene=ANO2;product=anoctamin-2 isoform 1;protein_id=NP_001265525.1
LDNV01001673.1	BestRefSeq	CDS	5486749	5486823	.	-	0	ID=cds7;Parent=rna9;Dbxref=GeneID:57101,Genbank:NP_001265525.1,HGNC:HGNC:1183,MIM:610109;Name=NP_001265525.1;Note=isoform 1 is encoded by transcript variant 1;gbkey=CDS;gene=ANO2;product=anoctamin-2 isoform 1;protein_id=NP_001265525.1
LDNV01001673.1	BestRefSeq	CDS	5473702	5473897	.	-	0	ID=cds7;Parent=rna9;Dbxref=GeneID:57101,Genbank:NP_001265525.1,HGNC:HGNC:1183,MIM:610109;Name=NP_001265525.1;Note=isoform 1 is encoded by transcript variant 1;gbkey=CDS;gene=ANO2;product=anoctamin-2 isoform 1;protein_id=NP_001265525.1
LDNV01001673.1	BestRefSeq	CDS	5453577	5453688	.	-	2	ID=cds7;Parent=rna9;Dbxref=GeneID:57101,Genbank:NP_001265525.1,HGNC:HGNC:1183,MIM:610109;Name=NP_001265525.1;Note=isoform 1 is encoded by transcript variant 1;gbkey=CDS;gene=ANO2;product=anoctamin-2 isoform 1;protein_id=NP_001265525.1
LDNV01001673.1	BestRefSeq	CDS	5451292	5451349	.	-	1	ID=cds7;Parent=rna9;Dbxref=GeneID:57101,Genbank:NP_001265525.1,HGNC:HGNC:1183,MIM:610109;Name=NP_001265525.1;Note=isoform 1 is encoded by transcript variant 1;gbkey=CDS;gene=ANO2;product=anoctamin-2 isoform 1;protein_id=NP_001265525.1
LDNV01001673.1	BestRefSeq	CDS	5451047	5451147	.	-	0	ID=cds7;Parent=rna9;Dbxref=GeneID:57101,Genbank:NP_001265525.1,HGNC:HGNC:1183,MIM:610109;Name=NP_001265525.1;Note=isoform 1 is encoded by transcript variant 1;gbkey=CDS;gene=ANO2;product=anoctamin-2 isoform 1;protein_id=NP_001265525.1
LDNV01001673.1	BestRefSeq	CDS	5437849	5437994	.	-	1	ID=cds7;Parent=rna9;Dbxref=GeneID:57101,Genbank:NP_001265525.1,HGNC:HGNC:1183,MIM:610109;Name=NP_001265525.1;Note=isoform 1 is encoded by transcript variant 1;gbkey=CDS;gene=ANO2;product=anoctamin-2 isoform 1;protein_id=NP_001265525.1
LDNV01001673.1	BestRefSeq	CDS	5416725	5416877	.	-	2	ID=cds7;Parent=rna9;Dbxref=GeneID:57101,Genbank:NP_001265525.1,HGNC:HGNC:1183,MIM:610109;Name=NP_001265525.1;Note=isoform 1 is encoded by transcript variant 1;gbkey=CDS;gene=ANO2;product=anoctamin-2 isoform 1;protein_id=NP_001265525.1
LDNV01001673.1	BestRefSeq	CDS	5416314	5416366	.	-	2	ID=cds7;Parent=rna9;Dbxref=GeneID:57101,Genbank:NP_001265525.1,HGNC:HGNC:1183,MIM:610109;Name=NP_001265525.1;Note=isoform 1 is encoded by transcript variant 1;gbkey=CDS;gene=ANO2;product=anoctamin-2 isoform 1;protein_id=NP_001265525.1
LDNV01001673.1	BestRefSeq	CDS	5414193	5414374	.	-	0	ID=cds7;Parent=rna9;Dbxref=GeneID:57101,Genbank:NP_001265525.1,HGNC:HGNC:1183,MIM:610109;Name=NP_001265525.1;Note=isoform 1 is encoded by transcript variant 1;gbkey=CDS;gene=ANO2;product=anoctamin-2 isoform 1;protein_id=NP_001265525.1
LDNV01001673.1	BestRefSeq	CDS	5403915	5404020	.	-	1	ID=cds7;Parent=rna9;Dbxref=GeneID:57101,Genbank:NP_001265525.1,HGNC:HGNC:1183,MIM:610109;Name=NP_001265525.1;Note=isoform 1 is encoded by transcript variant 1;gbkey=CDS;gene=ANO2;product=anoctamin-2 isoform 1;protein_id=NP_001265525.1
LDNV01001673.1	BestRefSeq	CDS	5401656	5401925	.	-	0	ID=cds7;Parent=rna9;Dbxref=GeneID:57101,Genbank:NP_001265525.1,HGNC:HGNC:1183,MIM:610109;Name=NP_001265525.1;Note=isoform 1 is encoded by transcript variant 1;gbkey=CDS;gene=ANO2;product=anoctamin-2 isoform 1;protein_id=NP_001265525.1
###
LDNV01001673.1	BestRefSeq	gene	5401008	5785283	.	-	.	ID=gene10;Dbxref=GeneID:57101,HGNC:HGNC:1183,MIM:610109;Name=ANO2;description=anoctamin 2%2C calcium activated chloride channel;gbkey=Gene;gene=ANO2;gene_synonym=C12orf3,TMEM16B
LDNV01001673.1	Curated Genomic	gene	5401008	5785283	.	-	.	ID=gene11;Dbxref=GeneID:57101,HGNC:HGNC:1183,MIM:610109;Name=ANO2;description=anoctamin 2;gbkey=Gene;gene=ANO2;gene_synonym=C12orf3,TMEM16B
LDNV01001673.1	Curated Genomic	mRNA	5401008	5785283	.	-	.	ID=rna10;Parent=gene11;Dbxref=GeneID:57101,Genbank:NM_001278597.1,HGNC:HGNC:1183,MIM:610109;Name=gi|515870520;exception=annotated by transcript or proteomic data;gbkey=mRNA;gene=ANO2;product=anoctamin 2%2C transcript variant 2;transcript_id=gi|515870520
LDNV01001673.1	Curated Genomic	exon	5785202	5785283	.	-	.	ID=id257;Parent=rna10;Dbxref=GeneID:57101,Genbank:NM_001278597.1,HGNC:HGNC:1183,MIM:610109;exception=annotated by transcript or proteomic data;gbkey=mRNA;gene=ANO2;product=anoctamin 2%2C transcript variant 2;transcript_id=gi|515870520
LDNV01001673.1	Curated Genomic	exon	5761728	5761912	.	-	.	ID=id258;Parent=rna10;Dbxref=GeneID:57101,Genbank:NM_001278597.1,HGNC:HGNC:1183,MIM:610109;exception=annotated by transcript or proteomic data;gbkey=mRNA;gene=ANO2;product=anoctamin 2%2C transcript variant 2;transcript_id=gi|515870520
LDNV01001673.1	Curated Genomic	exon	5760148	5760474	.	-	.	ID=id259;Parent=rna10;Dbxref=GeneID:57101,Genbank:NM_001278597.1,HGNC:HGNC:1183,MIM:610109;exception=annotated by transcript or proteomic data;gbkey=mRNA;gene=ANO2;product=anoctamin 2%2C transcript variant 2;transcript_id=gi|515870520
LDNV01001673.1	Curated Genomic	exon	5693159	5693257	.	-	.	ID=id260;Parent=rna10;Dbxref=GeneID:57101,Genbank:NM_001278597.1,HGNC:HGNC:1183,MIM:610109;exception=annotated by transcript or proteomic data;gbkey=mRNA;gene=ANO2;product=anoctamin 2%2C transcript variant 2;transcript_id=gi|515870520
LDNV01001673.1	Curated Genomic	exon	5691068	5691070	.	-	.	ID=id261;Parent=rna10;Dbxref=GeneID:57101,Genbank:NM_001278597.1,HGNC:HGNC:1183,MIM:610109;exception=annotated by transcript or proteomic data;gbkey=mRNA;gene=ANO2;product=anoctamin 2%2C transcript variant 2;transcript_id=gi|515870520
LDNV01001673.1	Curated Genomic	exon	5671548	5671699	.	-	.	ID=id262;Parent=rna10;Dbxref=GeneID:57101,Genbank:NM_001278597.1,HGNC:HGNC:1183,MIM:610109;exception=annotated by transcript or proteomic data;gbkey=mRNA;gene=ANO2;product=anoctamin 2%2C transcript variant 2;transcript_id=gi|515870520
LDNV01001673.1	Curated Genomic	exon	5669531	5669585	.	-	.	ID=id263;Parent=rna10;Dbxref=GeneID:57101,Genbank:NM_001278597.1,HGNC:HGNC:1183,MIM:610109;exception=annotated by transcript or proteomic data;gbkey=mRNA;gene=ANO2;product=anoctamin 2%2C transcript variant 2;transcript_id=gi|515870520
LDNV01001673.1	Curated Genomic	exon	5666865	5666916	.	-	.	ID=id264;Parent=rna10;Dbxref=GeneID:57101,Genbank:NM_001278597.1,HGNC:HGNC:1183,MIM:610109;exception=annotated by transcript or proteomic data;gbkey=mRNA;gene=ANO2;product=anoctamin 2%2C transcript variant 2;transcript_id=gi|515870520
LDNV01001673.1	Curated Genomic	exon	5646395	5646450	.	-	.	ID=id265;Parent=rna10;Dbxref=GeneID:57101,Genbank:NM_001278597.1,HGNC:HGNC:1183,MIM:610109;exception=annotated by transcript or proteomic data;gbkey=mRNA;gene=ANO2;product=anoctamin 2%2C transcript variant 2;transcript_id=gi|515870520
LDNV01001673.1	Curated Genomic	exon	5645134	5645175	.	-	.	ID=id266;Parent=rna10;Dbxref=GeneID:57101,Genbank:NM_001278597.1,HGNC:HGNC:1183,MIM:610109;exception=annotated by transcript or proteomic data;gbkey=mRNA;gene=ANO2;product=anoctamin 2%2C transcript variant 2;transcript_id=gi|515870520
LDNV01001673.1	Curated Genomic	exon	5638592	5638656	.	-	.	ID=id267;Parent=rna10;Dbxref=GeneID:57101,Genbank:NM_001278597.1,HGNC:HGNC:1183,MIM:610109;exception=annotated by transcript or proteomic data;gbkey=mRNA;gene=ANO2;product=anoctamin 2%2C transcript variant 2;transcript_id=gi|515870520
LDNV01001673.1	Curated Genomic	exon	5589931	5590065	.	-	.	ID=id268;Parent=rna10;Dbxref=GeneID:57101,Genbank:NM_001278597.1,HGNC:HGNC:1183,MIM:610109;exception=annotated by transcript or proteomic data;gbkey=mRNA;gene=ANO2;product=anoctamin 2%2C transcript variant 2;transcript_id=gi|515870520
LDNV01001673.1	Curated Genomic	exon	5583253	5583413	.	-	.	ID=id269;Parent=rna10;Dbxref=GeneID:57101,Genbank:NM_001278597.1,HGNC:HGNC:1183,MIM:610109;exception=annotated by transcript or proteomic data;gbkey=mRNA;gene=ANO2;product=anoctamin 2%2C transcript variant 2;transcript_id=gi|515870520
LDNV01001673.1	Curated Genomic	exon	5578407	5578489	.	-	.	ID=id270;Parent=rna10;Dbxref=GeneID:57101,Genbank:NM_001278597.1,HGNC:HGNC:1183,MIM:610109;exception=annotated by transcript or proteomic data;gbkey=mRNA;gene=ANO2;product=anoctamin 2%2C transcript variant 2;transcript_id=gi|515870520
LDNV01001673.1	Curated Genomic	exon	5571956	5571967	.	-	.	ID=id271;Parent=rna10;Dbxref=GeneID:57101,Genbank:NM_001278597.1,HGNC:HGNC:1183,MIM:610109;exception=annotated by transcript or proteomic data;gbkey=mRNA;gene=ANO2;product=anoctamin 2%2C transcript variant 2;transcript_id=gi|515870520
LDNV01001673.1	Curated Genomic	exon	5571610	5571720	.	-	.	ID=id272;Parent=rna10;Dbxref=GeneID:57101,Genbank:NM_001278597.1,HGNC:HGNC:1183,MIM:610109;exception=annotated by transcript or proteomic data;gbkey=mRNA;gene=ANO2;product=anoctamin 2%2C transcript variant 2;transcript_id=gi|515870520
LDNV01001673.1	Curated Genomic	exon	5486749	5486823	.	-	.	ID=id273;Parent=rna10;Dbxref=GeneID:57101,Genbank:NM_001278597.1,HGNC:HGNC:1183,MIM:610109;exception=annotated by transcript or proteomic data;gbkey=mRNA;gene=ANO2;product=anoctamin 2%2C transcript variant 2;transcript_id=gi|515870520
LDNV01001673.1	Curated Genomic	exon	5473702	5473897	.	-	.	ID=id274;Parent=rna10;Dbxref=GeneID:57101,Genbank:NM_001278597.1,HGNC:HGNC:1183,MIM:610109;exception=annotated by transcript or proteomic data;gbkey=mRNA;gene=ANO2;product=anoctamin 2%2C transcript variant 2;transcript_id=gi|515870520
LDNV01001673.1	Curated Genomic	exon	5453577	5453688	.	-	.	ID=id275;Parent=rna10;Dbxref=GeneID:57101,Genbank:NM_001278597.1,HGNC:HGNC:1183,MIM:610109;exception=annotated by transcript or proteomic data;gbkey=mRNA;gene=ANO2;product=anoctamin 2%2C transcript variant 2;transcript_id=gi|515870520
LDNV01001673.1	Curated Genomic	exon	5451292	5451349	.	-	.	ID=id276;Parent=rna10;Dbxref=GeneID:57101,Genbank:NM_001278597.1,HGNC:HGNC:1183,MIM:610109;exception=annotated by transcript or proteomic data;gbkey=mRNA;gene=ANO2;product=anoctamin 2%2C transcript variant 2;transcript_id=gi|515870520
LDNV01001673.1	Curated Genomic	exon	5451047	5451147	.	-	.	ID=id277;Parent=rna10;Dbxref=GeneID:57101,Genbank:NM_001278597.1,HGNC:HGNC:1183,MIM:610109;exception=annotated by transcript or proteomic data;gbkey=mRNA;gene=ANO2;product=anoctamin 2%2C transcript variant 2;transcript_id=gi|515870520
LDNV01001673.1	Curated Genomic	exon	5437849	5437994	.	-	.	ID=id278;Parent=rna10;Dbxref=GeneID:57101,Genbank:NM_001278597.1,HGNC:HGNC:1183,MIM:610109;exception=annotated by transcript or proteomic data;gbkey=mRNA;gene=ANO2;product=anoctamin 2%2C transcript variant 2;transcript_id=gi|515870520
LDNV01001673.1	Curated Genomic	exon	5416725	5416877	.	-	.	ID=id279;Parent=rna10;Dbxref=GeneID:57101,Genbank:NM_001278597.1,HGNC:HGNC:1183,MIM:610109;exception=annotated by transcript or proteomic data;gbkey=mRNA;gene=ANO2;product=anoctamin 2%2C transcript variant 2;transcript_id=gi|515870520
LDNV01001673.1	Curated Genomic	exon	5416314	5416366	.	-	.	ID=id280;Parent=rna10;Dbxref=GeneID:57101,Genbank:NM_001278597.1,HGNC:HGNC:1183,MIM:610109;exception=annotated by transcript or proteomic data;gbkey=mRNA;gene=ANO2;product=anoctamin 2%2C transcript variant 2;transcript_id=gi|515870520
LDNV01001673.1	Curated Genomic	exon	5414193	5414374	.	-	.	ID=id281;Parent=rna10;Dbxref=GeneID:57101,Genbank:NM_001278597.1,HGNC:HGNC:1183,MIM:610109;exception=annotated by transcript or proteomic data;gbkey=mRNA;gene=ANO2;product=anoctamin 2%2C transcript variant 2;transcript_id=gi|515870520
LDNV01001673.1	Curated Genomic	exon	5403915	5404020	.	-	.	ID=id282;Parent=rna10;Dbxref=GeneID:57101,Genbank:NM_001278597.1,HGNC:HGNC:1183,MIM:610109;exception=annotated by transcript or proteomic data;gbkey=mRNA;gene=ANO2;product=anoctamin 2%2C transcript variant 2;transcript_id=gi|515870520
LDNV01001673.1	Curated Genomic	exon	5401008	5401925	.	-	.	ID=id283;Parent=rna10;Dbxref=GeneID:57101,Genbank:NM_001278597.1,HGNC:HGNC:1183,MIM:610109;exception=annotated by transcript or proteomic data;gbkey=mRNA;gene=ANO2;product=anoctamin 2%2C transcript variant 2;transcript_id=gi|515870520
LDNV01001673.1	BestRefSeq	mRNA	5401008	5785283	.	-	.	ID=rna11;Parent=gene10;Dbxref=GeneID:57101,Genbank:NM_001278597.1,HGNC:HGNC:1183,MIM:610109;Name=gi|515870520;Note=The RefSeq transcript has 1 substitution compared to this genomic sequence;exception=annotated by transcript or proteomic data;gbkey=mRNA;gene=ANO2;product=anoctamin 2%2C calcium activated chloride channel%2C transcript variant 2;transcript_id=gi|515870520
LDNV01001673.1	BestRefSeq	exon	5785202	5785283	.	-	.	ID=id284;Parent=rna11;Dbxref=GeneID:57101,Genbank:NM_001278597.1,HGNC:HGNC:1183,MIM:610109;Note=The RefSeq transcript has 1 substitution compared to this genomic sequence;exception=annotated by transcript or proteomic data;gbkey=mRNA;gene=ANO2;product=anoctamin 2%2C calcium activated chloride channel%2C transcript variant 2;transcript_id=gi|515870520
LDNV01001673.1	BestRefSeq	exon	5761728	5761912	.	-	.	ID=id285;Parent=rna11;Dbxref=GeneID:57101,Genbank:NM_001278597.1,HGNC:HGNC:1183,MIM:610109;Note=The RefSeq transcript has 1 substitution compared to this genomic sequence;exception=annotated by transcript or proteomic data;gbkey=mRNA;gene=ANO2;product=anoctamin 2%2C calcium activated chloride channel%2C transcript variant 2;transcript_id=gi|515870520
LDNV01001673.1	BestRefSeq	exon	5760148	5760474	.	-	.	ID=id286;Parent=rna11;Dbxref=GeneID:57101,Genbank:NM_001278597.1,HGNC:HGNC:1183,MIM:610109;Note=The RefSeq transcript has 1 substitution compared to this genomic sequence;exception=annotated by transcript or proteomic data;gbkey=mRNA;gene=ANO2;product=anoctamin 2%2C calcium activated chloride channel%2C transcript variant 2;transcript_id=gi|515870520
LDNV01001673.1	BestRefSeq	exon	5693158	5693257	.	-	.	ID=id287;Parent=rna11;Dbxref=GeneID:57101,Genbank:NM_001278597.1,HGNC:HGNC:1183,MIM:610109;Note=The RefSeq transcript has 1 substitution compared to this genomic sequence;exception=annotated by transcript or proteomic data;gbkey=mRNA;gene=ANO2;product=anoctamin 2%2C calcium activated chloride channel%2C transcript variant 2;transcript_id=gi|515870520
LDNV01001673.1	BestRefSeq	exon	5671548	5671701	.	-	.	ID=id288;Parent=rna11;Dbxref=GeneID:57101,Genbank:NM_001278597.1,HGNC:HGNC:1183,MIM:610109;Note=The RefSeq transcript has 1 substitution compared to this genomic sequence;exception=annotated by transcript or proteomic data;gbkey=mRNA;gene=ANO2;product=anoctamin 2%2C calcium activated chloride channel%2C transcript variant 2;transcript_id=gi|515870520
LDNV01001673.1	BestRefSeq	exon	5669531	5669585	.	-	.	ID=id289;Parent=rna11;Dbxref=GeneID:57101,Genbank:NM_001278597.1,HGNC:HGNC:1183,MIM:610109;Note=The RefSeq transcript has 1 substitution compared to this genomic sequence;exception=annotated by transcript or proteomic data;gbkey=mRNA;gene=ANO2;product=anoctamin 2%2C calcium activated chloride channel%2C transcript variant 2;transcript_id=gi|515870520
LDNV01001673.1	BestRefSeq	exon	5666865	5666916	.	-	.	ID=id290;Parent=rna11;Dbxref=GeneID:57101,Genbank:NM_001278597.1,HGNC:HGNC:1183,MIM:610109;Note=The RefSeq transcript has 1 substitution compared to this genomic sequence;exception=annotated by transcript or proteomic data;gbkey=mRNA;gene=ANO2;product=anoctamin 2%2C calcium activated chloride channel%2C transcript variant 2;transcript_id=gi|515870520
LDNV01001673.1	BestRefSeq	exon	5646395	5646450	.	-	.	ID=id291;Parent=rna11;Dbxref=GeneID:57101,Genbank:NM_001278597.1,HGNC:HGNC:1183,MIM:610109;Note=The RefSeq transcript has 1 substitution compared to this genomic sequence;exception=annotated by transcript or proteomic data;gbkey=mRNA;gene=ANO2;product=anoctamin 2%2C calcium activated chloride channel%2C transcript variant 2;transcript_id=gi|515870520
LDNV01001673.1	BestRefSeq	exon	5645134	5645175	.	-	.	ID=id292;Parent=rna11;Dbxref=GeneID:57101,Genbank:NM_001278597.1,HGNC:HGNC:1183,MIM:610109;Note=The RefSeq transcript has 1 substitution compared to this genomic sequence;exception=annotated by transcript or proteomic data;gbkey=mRNA;gene=ANO2;product=anoctamin 2%2C calcium activated chloride channel%2C transcript variant 2;transcript_id=gi|515870520
LDNV01001673.1	BestRefSeq	exon	5638592	5638656	.	-	.	ID=id293;Parent=rna11;Dbxref=GeneID:57101,Genbank:NM_001278597.1,HGNC:HGNC:1183,MIM:610109;Note=The RefSeq transcript has 1 substitution compared to this genomic sequence;exception=annotated by transcript or proteomic data;gbkey=mRNA;gene=ANO2;product=anoctamin 2%2C calcium activated chloride channel%2C transcript variant 2;transcript_id=gi|515870520
LDNV01001673.1	BestRefSeq	exon	5589931	5590065	.	-	.	ID=id294;Parent=rna11;Dbxref=GeneID:57101,Genbank:NM_001278597.1,HGNC:HGNC:1183,MIM:610109;Note=The RefSeq transcript has 1 substitution compared to this genomic sequence;exception=annotated by transcript or proteomic data;gbkey=mRNA;gene=ANO2;product=anoctamin 2%2C calcium activated chloride channel%2C transcript variant 2;transcript_id=gi|515870520
LDNV01001673.1	BestRefSeq	exon	5583253	5583413	.	-	.	ID=id295;Parent=rna11;Dbxref=GeneID:57101,Genbank:NM_001278597.1,HGNC:HGNC:1183,MIM:610109;Note=The RefSeq transcript has 1 substitution compared to this genomic sequence;exception=annotated by transcript or proteomic data;gbkey=mRNA;gene=ANO2;product=anoctamin 2%2C calcium activated chloride channel%2C transcript variant 2;transcript_id=gi|515870520
LDNV01001673.1	BestRefSeq	exon	5578407	5578489	.	-	.	ID=id296;Parent=rna11;Dbxref=GeneID:57101,Genbank:NM_001278597.1,HGNC:HGNC:1183,MIM:610109;Note=The RefSeq transcript has 1 substitution compared to this genomic sequence;exception=annotated by transcript or proteomic data;gbkey=mRNA;gene=ANO2;product=anoctamin 2%2C calcium activated chloride channel%2C transcript variant 2;transcript_id=gi|515870520
LDNV01001673.1	BestRefSeq	exon	5571956	5571967	.	-	.	ID=id297;Parent=rna11;Dbxref=GeneID:57101,Genbank:NM_001278597.1,HGNC:HGNC:1183,MIM:610109;Note=The RefSeq transcript has 1 substitution compared to this genomic sequence;exception=annotated by transcript or proteomic data;gbkey=mRNA;gene=ANO2;product=anoctamin 2%2C calcium activated chloride channel%2C transcript variant 2;transcript_id=gi|515870520
LDNV01001673.1	BestRefSeq	exon	5571610	5571720	.	-	.	ID=id298;Parent=rna11;Dbxref=GeneID:57101,Genbank:NM_001278597.1,HGNC:HGNC:1183,MIM:610109;Note=The RefSeq transcript has 1 substitution compared to this genomic sequence;exception=annotated by transcript or proteomic data;gbkey=mRNA;gene=ANO2;product=anoctamin 2%2C calcium activated chloride channel%2C transcript variant 2;transcript_id=gi|515870520
LDNV01001673.1	BestRefSeq	exon	5486749	5486823	.	-	.	ID=id299;Parent=rna11;Dbxref=GeneID:57101,Genbank:NM_001278597.1,HGNC:HGNC:1183,MIM:610109;Note=The RefSeq transcript has 1 substitution compared to this genomic sequence;exception=annotated by transcript or proteomic data;gbkey=mRNA;gene=ANO2;product=anoctamin 2%2C calcium activated chloride channel%2C transcript variant 2;transcript_id=gi|515870520
LDNV01001673.1	BestRefSeq	exon	5473702	5473897	.	-	.	ID=id300;Parent=rna11;Dbxref=GeneID:57101,Genbank:NM_001278597.1,HGNC:HGNC:1183,MIM:610109;Note=The RefSeq transcript has 1 substitution compared to this genomic sequence;exception=annotated by transcript or proteomic data;gbkey=mRNA;gene=ANO2;product=anoctamin 2%2C calcium activated chloride channel%2C transcript variant 2;transcript_id=gi|515870520
LDNV01001673.1	BestRefSeq	exon	5453577	5453688	.	-	.	ID=id301;Parent=rna11;Dbxref=GeneID:57101,Genbank:NM_001278597.1,HGNC:HGNC:1183,MIM:610109;Note=The RefSeq transcript has 1 substitution compared to this genomic sequence;exception=annotated by transcript or proteomic data;gbkey=mRNA;gene=ANO2;product=anoctamin 2%2C calcium activated chloride channel%2C transcript variant 2;transcript_id=gi|515870520
LDNV01001673.1	BestRefSeq	exon	5451292	5451349	.	-	.	ID=id302;Parent=rna11;Dbxref=GeneID:57101,Genbank:NM_001278597.1,HGNC:HGNC:1183,MIM:610109;Note=The RefSeq transcript has 1 substitution compared to this genomic sequence;exception=annotated by transcript or proteomic data;gbkey=mRNA;gene=ANO2;product=anoctamin 2%2C calcium activated chloride channel%2C transcript variant 2;transcript_id=gi|515870520
LDNV01001673.1	BestRefSeq	exon	5451047	5451147	.	-	.	ID=id303;Parent=rna11;Dbxref=GeneID:57101,Genbank:NM_001278597.1,HGNC:HGNC:1183,MIM:610109;Note=The RefSeq transcript has 1 substitution compared to this genomic sequence;exception=annotated by transcript or proteomic data;gbkey=mRNA;gene=ANO2;product=anoctamin 2%2C calcium activated chloride channel%2C transcript variant 2;transcript_id=gi|515870520
LDNV01001673.1	BestRefSeq	exon	5437849	5437994	.	-	.	ID=id304;Parent=rna11;Dbxref=GeneID:57101,Genbank:NM_001278597.1,HGNC:HGNC:1183,MIM:610109;Note=The RefSeq transcript has 1 substitution compared to this genomic sequence;exception=annotated by transcript or proteomic data;gbkey=mRNA;gene=ANO2;product=anoctamin 2%2C calcium activated chloride channel%2C transcript variant 2;transcript_id=gi|515870520
LDNV01001673.1	BestRefSeq	exon	5416725	5416877	.	-	.	ID=id305;Parent=rna11;Dbxref=GeneID:57101,Genbank:NM_001278597.1,HGNC:HGNC:1183,MIM:610109;Note=The RefSeq transcript has 1 substitution compared to this genomic sequence;exception=annotated by transcript or proteomic data;gbkey=mRNA;gene=ANO2;product=anoctamin 2%2C calcium activated chloride channel%2C transcript variant 2;transcript_id=gi|515870520
LDNV01001673.1	BestRefSeq	exon	5416314	5416366	.	-	.	ID=id306;Parent=rna11;Dbxref=GeneID:57101,Genbank:NM_001278597.1,HGNC:HGNC:1183,MIM:610109;Note=The RefSeq transcript has 1 substitution compared to this genomic sequence;exception=annotated by transcript or proteomic data;gbkey=mRNA;gene=ANO2;product=anoctamin 2%2C calcium activated chloride channel%2C transcript variant 2;transcript_id=gi|515870520
LDNV01001673.1	BestRefSeq	exon	5414193	5414374	.	-	.	ID=id307;Parent=rna11;Dbxref=GeneID:57101,Genbank:NM_001278597.1,HGNC:HGNC:1183,MIM:610109;Note=The RefSeq transcript has 1 substitution compared to this genomic sequence;exception=annotated by transcript or proteomic data;gbkey=mRNA;gene=ANO2;product=anoctamin 2%2C calcium activated chloride channel%2C transcript variant 2;transcript_id=gi|515870520
LDNV01001673.1	BestRefSeq	exon	5403915	5404020	.	-	.	ID=id308;Parent=rna11;Dbxref=GeneID:57101,Genbank:NM_001278597.1,HGNC:HGNC:1183,MIM:610109;Note=The RefSeq transcript has 1 substitution compared to this genomic sequence;exception=annotated by transcript or proteomic data;gbkey=mRNA;gene=ANO2;product=anoctamin 2%2C calcium activated chloride channel%2C transcript variant 2;transcript_id=gi|515870520
LDNV01001673.1	BestRefSeq	exon	5401008	5401925	.	-	.	ID=id309;Parent=rna11;Dbxref=GeneID:57101,Genbank:NM_001278597.1,HGNC:HGNC:1183,MIM:610109;Note=The RefSeq transcript has 1 substitution compared to this genomic sequence;exception=annotated by transcript or proteomic data;gbkey=mRNA;gene=ANO2;product=anoctamin 2%2C calcium activated chloride channel%2C transcript variant 2;transcript_id=gi|515870520
LDNV01001673.1	Curated Genomic	CDS	5785202	5785211	.	-	0	ID=cds8;Parent=rna10;Dbxref=GeneID:57101,Genbank:NP_001265526.1,HGNC:HGNC:1183,MIM:610109;Name=NP_001265526.1;Note=isoform 2 is encoded by transcript variant 2;gbkey=CDS;gene=ANO2;product=anoctamin-2 isoform 2;protein_id=NP_001265526.1
LDNV01001673.1	Curated Genomic	CDS	5761728	5761912	.	-	2	ID=cds8;Parent=rna10;Dbxref=GeneID:57101,Genbank:NP_001265526.1,HGNC:HGNC:1183,MIM:610109;Name=NP_001265526.1;Note=isoform 2 is encoded by transcript variant 2;gbkey=CDS;gene=ANO2;product=anoctamin-2 isoform 2;protein_id=NP_001265526.1
LDNV01001673.1	Curated Genomic	CDS	5760148	5760474	.	-	0	ID=cds8;Parent=rna10;Dbxref=GeneID:57101,Genbank:NP_001265526.1,HGNC:HGNC:1183,MIM:610109;Name=NP_001265526.1;Note=isoform 2 is encoded by transcript variant 2;gbkey=CDS;gene=ANO2;product=anoctamin-2 isoform 2;protein_id=NP_001265526.1
LDNV01001673.1	Curated Genomic	CDS	5693159	5693257	.	-	0	ID=cds8;Parent=rna10;Dbxref=GeneID:57101,Genbank:NP_001265526.1,HGNC:HGNC:1183,MIM:610109;Name=NP_001265526.1;Note=isoform 2 is encoded by transcript variant 2;gbkey=CDS;gene=ANO2;product=anoctamin-2 isoform 2;protein_id=NP_001265526.1
LDNV01001673.1	Curated Genomic	CDS	5691068	5691070	.	-	0	ID=cds8;Parent=rna10;Dbxref=GeneID:57101,Genbank:NP_001265526.1,HGNC:HGNC:1183,MIM:610109;Name=NP_001265526.1;Note=isoform 2 is encoded by transcript variant 2;gbkey=CDS;gene=ANO2;product=anoctamin-2 isoform 2;protein_id=NP_001265526.1
LDNV01001673.1	Curated Genomic	CDS	5671548	5671699	.	-	0	ID=cds8;Parent=rna10;Dbxref=GeneID:57101,Genbank:NP_001265526.1,HGNC:HGNC:1183,MIM:610109;Name=NP_001265526.1;Note=isoform 2 is encoded by transcript variant 2;gbkey=CDS;gene=ANO2;product=anoctamin-2 isoform 2;protein_id=NP_001265526.1
LDNV01001673.1	Curated Genomic	CDS	5669531	5669585	.	-	1	ID=cds8;Parent=rna10;Dbxref=GeneID:57101,Genbank:NP_001265526.1,HGNC:HGNC:1183,MIM:610109;Name=NP_001265526.1;Note=isoform 2 is encoded by transcript variant 2;gbkey=CDS;gene=ANO2;product=anoctamin-2 isoform 2;protein_id=NP_001265526.1
LDNV01001673.1	Curated Genomic	CDS	5666865	5666916	.	-	0	ID=cds8;Parent=rna10;Dbxref=GeneID:57101,Genbank:NP_001265526.1,HGNC:HGNC:1183,MIM:610109;Name=NP_001265526.1;Note=isoform 2 is encoded by transcript variant 2;gbkey=CDS;gene=ANO2;product=anoctamin-2 isoform 2;protein_id=NP_001265526.1
LDNV01001673.1	Curated Genomic	CDS	5646395	5646450	.	-	2	ID=cds8;Parent=rna10;Dbxref=GeneID:57101,Genbank:NP_001265526.1,HGNC:HGNC:1183,MIM:610109;Name=NP_001265526.1;Note=isoform 2 is encoded by transcript variant 2;gbkey=CDS;gene=ANO2;product=anoctamin-2 isoform 2;protein_id=NP_001265526.1
LDNV01001673.1	Curated Genomic	CDS	5645134	5645175	.	-	0	ID=cds8;Parent=rna10;Dbxref=GeneID:57101,Genbank:NP_001265526.1,HGNC:HGNC:1183,MIM:610109;Name=NP_001265526.1;Note=isoform 2 is encoded by transcript variant 2;gbkey=CDS;gene=ANO2;product=anoctamin-2 isoform 2;protein_id=NP_001265526.1
LDNV01001673.1	Curated Genomic	CDS	5638592	5638656	.	-	0	ID=cds8;Parent=rna10;Dbxref=GeneID:57101,Genbank:NP_001265526.1,HGNC:HGNC:1183,MIM:610109;Name=NP_001265526.1;Note=isoform 2 is encoded by transcript variant 2;gbkey=CDS;gene=ANO2;product=anoctamin-2 isoform 2;protein_id=NP_001265526.1
LDNV01001673.1	Curated Genomic	CDS	5589931	5590065	.	-	1	ID=cds8;Parent=rna10;Dbxref=GeneID:57101,Genbank:NP_001265526.1,HGNC:HGNC:1183,MIM:610109;Name=NP_001265526.1;Note=isoform 2 is encoded by transcript variant 2;gbkey=CDS;gene=ANO2;product=anoctamin-2 isoform 2;protein_id=NP_001265526.1
LDNV01001673.1	Curated Genomic	CDS	5583253	5583413	.	-	1	ID=cds8;Parent=rna10;Dbxref=GeneID:57101,Genbank:NP_001265526.1,HGNC:HGNC:1183,MIM:610109;Name=NP_001265526.1;Note=isoform 2 is encoded by transcript variant 2;gbkey=CDS;gene=ANO2;product=anoctamin-2 isoform 2;protein_id=NP_001265526.1
LDNV01001673.1	Curated Genomic	CDS	5578407	5578489	.	-	2	ID=cds8;Parent=rna10;Dbxref=GeneID:57101,Genbank:NP_001265526.1,HGNC:HGNC:1183,MIM:610109;Name=NP_001265526.1;Note=isoform 2 is encoded by transcript variant 2;gbkey=CDS;gene=ANO2;product=anoctamin-2 isoform 2;protein_id=NP_001265526.1
LDNV01001673.1	Curated Genomic	CDS	5571956	5571967	.	-	0	ID=cds8;Parent=rna10;Dbxref=GeneID:57101,Genbank:NP_001265526.1,HGNC:HGNC:1183,MIM:610109;Name=NP_001265526.1;Note=isoform 2 is encoded by transcript variant 2;gbkey=CDS;gene=ANO2;product=anoctamin-2 isoform 2;protein_id=NP_001265526.1
LDNV01001673.1	Curated Genomic	CDS	5571610	5571720	.	-	0	ID=cds8;Parent=rna10;Dbxref=GeneID:57101,Genbank:NP_001265526.1,HGNC:HGNC:1183,MIM:610109;Name=NP_001265526.1;Note=isoform 2 is encoded by transcript variant 2;gbkey=CDS;gene=ANO2;product=anoctamin-2 isoform 2;protein_id=NP_001265526.1
LDNV01001673.1	Curated Genomic	CDS	5486749	5486823	.	-	0	ID=cds8;Parent=rna10;Dbxref=GeneID:57101,Genbank:NP_001265526.1,HGNC:HGNC:1183,MIM:610109;Name=NP_001265526.1;Note=isoform 2 is encoded by transcript variant 2;gbkey=CDS;gene=ANO2;product=anoctamin-2 isoform 2;protein_id=NP_001265526.1
LDNV01001673.1	Curated Genomic	CDS	5473702	5473897	.	-	0	ID=cds8;Parent=rna10;Dbxref=GeneID:57101,Genbank:NP_001265526.1,HGNC:HGNC:1183,MIM:610109;Name=NP_001265526.1;Note=isoform 2 is encoded by transcript variant 2;gbkey=CDS;gene=ANO2;product=anoctamin-2 isoform 2;protein_id=NP_001265526.1
LDNV01001673.1	Curated Genomic	CDS	5453577	5453688	.	-	2	ID=cds8;Parent=rna10;Dbxref=GeneID:57101,Genbank:NP_001265526.1,HGNC:HGNC:1183,MIM:610109;Name=NP_001265526.1;Note=isoform 2 is encoded by transcript variant 2;gbkey=CDS;gene=ANO2;product=anoctamin-2 isoform 2;protein_id=NP_001265526.1
LDNV01001673.1	Curated Genomic	CDS	5451292	5451349	.	-	1	ID=cds8;Parent=rna10;Dbxref=GeneID:57101,Genbank:NP_001265526.1,HGNC:HGNC:1183,MIM:610109;Name=NP_001265526.1;Note=isoform 2 is encoded by transcript variant 2;gbkey=CDS;gene=ANO2;product=anoctamin-2 isoform 2;protein_id=NP_001265526.1
LDNV01001673.1	Curated Genomic	CDS	5451047	5451147	.	-	0	ID=cds8;Parent=rna10;Dbxref=GeneID:57101,Genbank:NP_001265526.1,HGNC:HGNC:1183,MIM:610109;Name=NP_001265526.1;Note=isoform 2 is encoded by transcript variant 2;gbkey=CDS;gene=ANO2;product=anoctamin-2 isoform 2;protein_id=NP_001265526.1
LDNV01001673.1	Curated Genomic	CDS	5437849	5437994	.	-	1	ID=cds8;Parent=rna10;Dbxref=GeneID:57101,Genbank:NP_001265526.1,HGNC:HGNC:1183,MIM:610109;Name=NP_001265526.1;Note=isoform 2 is encoded by transcript variant 2;gbkey=CDS;gene=ANO2;product=anoctamin-2 isoform 2;protein_id=NP_001265526.1
LDNV01001673.1	Curated Genomic	CDS	5416725	5416877	.	-	2	ID=cds8;Parent=rna10;Dbxref=GeneID:57101,Genbank:NP_001265526.1,HGNC:HGNC:1183,MIM:610109;Name=NP_001265526.1;Note=isoform 2 is encoded by transcript variant 2;gbkey=CDS;gene=ANO2;product=anoctamin-2 isoform 2;protein_id=NP_001265526.1
LDNV01001673.1	Curated Genomic	CDS	5416314	5416366	.	-	2	ID=cds8;Parent=rna10;Dbxref=GeneID:57101,Genbank:NP_001265526.1,HGNC:HGNC:1183,MIM:610109;Name=NP_001265526.1;Note=isoform 2 is encoded by transcript variant 2;gbkey=CDS;gene=ANO2;product=anoctamin-2 isoform 2;protein_id=NP_001265526.1
LDNV01001673.1	Curated Genomic	CDS	5414193	5414374	.	-	0	ID=cds8;Parent=rna10;Dbxref=GeneID:57101,Genbank:NP_001265526.1,HGNC:HGNC:1183,MIM:610109;Name=NP_001265526.1;Note=isoform 2 is encoded by transcript variant 2;gbkey=CDS;gene=ANO2;product=anoctamin-2 isoform 2;protein_id=NP_001265526.1
LDNV01001673.1	Curated Genomic	CDS	5403915	5404020	.	-	1	ID=cds8;Parent=rna10;Dbxref=GeneID:57101,Genbank:NP_001265526.1,HGNC:HGNC:1183,MIM:610109;Name=NP_001265526.1;Note=isoform 2 is encoded by transcript variant 2;gbkey=CDS;gene=ANO2;product=anoctamin-2 isoform 2;protein_id=NP_001265526.1
LDNV01001673.1	Curated Genomic	CDS	5401656	5401925	.	-	0	ID=cds8;Parent=rna10;Dbxref=GeneID:57101,Genbank:NP_001265526.1,HGNC:HGNC:1183,MIM:610109;Name=NP_001265526.1;Note=isoform 2 is encoded by transcript variant 2;gbkey=CDS;gene=ANO2;product=anoctamin-2 isoform 2;protein_id=NP_001265526.1
LDNV01001673.1	BestRefSeq	CDS	5785202	5785211	.	-	0	ID=cds9;Parent=rna11;Dbxref=GeneID:57101,Genbank:NP_001265526.1,HGNC:HGNC:1183,MIM:610109;Name=NP_001265526.1;Note=isoform 2 is encoded by transcript variant 2;gbkey=CDS;gene=ANO2;product=anoctamin-2 isoform 2;protein_id=NP_001265526.1
LDNV01001673.1	BestRefSeq	CDS	5761728	5761912	.	-	2	ID=cds9;Parent=rna11;Dbxref=GeneID:57101,Genbank:NP_001265526.1,HGNC:HGNC:1183,MIM:610109;Name=NP_001265526.1;Note=isoform 2 is encoded by transcript variant 2;gbkey=CDS;gene=ANO2;product=anoctamin-2 isoform 2;protein_id=NP_001265526.1
LDNV01001673.1	BestRefSeq	CDS	5760148	5760474	.	-	0	ID=cds9;Parent=rna11;Dbxref=GeneID:57101,Genbank:NP_001265526.1,HGNC:HGNC:1183,MIM:610109;Name=NP_001265526.1;Note=isoform 2 is encoded by transcript variant 2;gbkey=CDS;gene=ANO2;product=anoctamin-2 isoform 2;protein_id=NP_001265526.1
LDNV01001673.1	BestRefSeq	CDS	5693158	5693257	.	-	0	ID=cds9;Parent=rna11;Dbxref=GeneID:57101,Genbank:NP_001265526.1,HGNC:HGNC:1183,MIM:610109;Name=NP_001265526.1;Note=isoform 2 is encoded by transcript variant 2;gbkey=CDS;gene=ANO2;product=anoctamin-2 isoform 2;protein_id=NP_001265526.1
LDNV01001673.1	BestRefSeq	CDS	5671548	5671701	.	-	2	ID=cds9;Parent=rna11;Dbxref=GeneID:57101,Genbank:NP_001265526.1,HGNC:HGNC:1183,MIM:610109;Name=NP_001265526.1;Note=isoform 2 is encoded by transcript variant 2;gbkey=CDS;gene=ANO2;product=anoctamin-2 isoform 2;protein_id=NP_001265526.1
LDNV01001673.1	BestRefSeq	CDS	5669531	5669585	.	-	1	ID=cds9;Parent=rna11;Dbxref=GeneID:57101,Genbank:NP_001265526.1,HGNC:HGNC:1183,MIM:610109;Name=NP_001265526.1;Note=isoform 2 is encoded by transcript variant 2;gbkey=CDS;gene=ANO2;product=anoctamin-2 isoform 2;protein_id=NP_001265526.1
LDNV01001673.1	BestRefSeq	CDS	5666865	5666916	.	-	0	ID=cds9;Parent=rna11;Dbxref=GeneID:57101,Genbank:NP_001265526.1,HGNC:HGNC:1183,MIM:610109;Name=NP_001265526.1;Note=isoform 2 is encoded by transcript variant 2;gbkey=CDS;gene=ANO2;product=anoctamin-2 isoform 2;protein_id=NP_001265526.1
LDNV01001673.1	BestRefSeq	CDS	5646395	5646450	.	-	2	ID=cds9;Parent=rna11;Dbxref=GeneID:57101,Genbank:NP_001265526.1,HGNC:HGNC:1183,MIM:610109;Name=NP_001265526.1;Note=isoform 2 is encoded by transcript variant 2;gbkey=CDS;gene=ANO2;product=anoctamin-2 isoform 2;protein_id=NP_001265526.1
LDNV01001673.1	BestRefSeq	CDS	5645134	5645175	.	-	0	ID=cds9;Parent=rna11;Dbxref=GeneID:57101,Genbank:NP_001265526.1,HGNC:HGNC:1183,MIM:610109;Name=NP_001265526.1;Note=isoform 2 is encoded by transcript variant 2;gbkey=CDS;gene=ANO2;product=anoctamin-2 isoform 2;protein_id=NP_001265526.1
LDNV01001673.1	BestRefSeq	CDS	5638592	5638656	.	-	0	ID=cds9;Parent=rna11;Dbxref=GeneID:57101,Genbank:NP_001265526.1,HGNC:HGNC:1183,MIM:610109;Name=NP_001265526.1;Note=isoform 2 is encoded by transcript variant 2;gbkey=CDS;gene=ANO2;product=anoctamin-2 isoform 2;protein_id=NP_001265526.1
LDNV01001673.1	BestRefSeq	CDS	5589931	5590065	.	-	1	ID=cds9;Parent=rna11;Dbxref=GeneID:57101,Genbank:NP_001265526.1,HGNC:HGNC:1183,MIM:610109;Name=NP_001265526.1;Note=isoform 2 is encoded by transcript variant 2;gbkey=CDS;gene=ANO2;product=anoctamin-2 isoform 2;protein_id=NP_001265526.1
LDNV01001673.1	BestRefSeq	CDS	5583253	5583413	.	-	1	ID=cds9;Parent=rna11;Dbxref=GeneID:57101,Genbank:NP_001265526.1,HGNC:HGNC:1183,MIM:610109;Name=NP_001265526.1;Note=isoform 2 is encoded by transcript variant 2;gbkey=CDS;gene=ANO2;product=anoctamin-2 isoform 2;protein_id=NP_001265526.1
LDNV01001673.1	BestRefSeq	CDS	5578407	5578489	.	-	2	ID=cds9;Parent=rna11;Dbxref=GeneID:57101,Genbank:NP_001265526.1,HGNC:HGNC:1183,MIM:610109;Name=NP_001265526.1;Note=isoform 2 is encoded by transcript variant 2;gbkey=CDS;gene=ANO2;product=anoctamin-2 isoform 2;protein_id=NP_001265526.1
LDNV01001673.1	BestRefSeq	CDS	5571956	5571967	.	-	0	ID=cds9;Parent=rna11;Dbxref=GeneID:57101,Genbank:NP_001265526.1,HGNC:HGNC:1183,MIM:610109;Name=NP_001265526.1;Note=isoform 2 is encoded by transcript variant 2;gbkey=CDS;gene=ANO2;product=anoctamin-2 isoform 2;protein_id=NP_001265526.1
LDNV01001673.1	BestRefSeq	CDS	5571610	5571720	.	-	0	ID=cds9;Parent=rna11;Dbxref=GeneID:57101,Genbank:NP_001265526.1,HGNC:HGNC:1183,MIM:610109;Name=NP_001265526.1;Note=isoform 2 is encoded by transcript variant 2;gbkey=CDS;gene=ANO2;product=anoctamin-2 isoform 2;protein_id=NP_001265526.1
LDNV01001673.1	BestRefSeq	CDS	5486749	5486823	.	-	0	ID=cds9;Parent=rna11;Dbxref=GeneID:57101,Genbank:NP_001265526.1,HGNC:HGNC:1183,MIM:610109;Name=NP_001265526.1;Note=isoform 2 is encoded by transcript variant 2;gbkey=CDS;gene=ANO2;product=anoctamin-2 isoform 2;protein_id=NP_001265526.1
LDNV01001673.1	BestRefSeq	CDS	5473702	5473897	.	-	0	ID=cds9;Parent=rna11;Dbxref=GeneID:57101,Genbank:NP_001265526.1,HGNC:HGNC:1183,MIM:610109;Name=NP_001265526.1;Note=isoform 2 is encoded by transcript variant 2;gbkey=CDS;gene=ANO2;product=anoctamin-2 isoform 2;protein_id=NP_001265526.1
LDNV01001673.1	BestRefSeq	CDS	5453577	5453688	.	-	2	ID=cds9;Parent=rna11;Dbxref=GeneID:57101,Genbank:NP_001265526.1,HGNC:HGNC:1183,MIM:610109;Name=NP_001265526.1;Note=isoform 2 is encoded by transcript variant 2;gbkey=CDS;gene=ANO2;product=anoctamin-2 isoform 2;protein_id=NP_001265526.1
LDNV01001673.1	BestRefSeq	CDS	5451292	5451349	.	-	1	ID=cds9;Parent=rna11;Dbxref=GeneID:57101,Genbank:NP_001265526.1,HGNC:HGNC:1183,MIM:610109;Name=NP_001265526.1;Note=isoform 2 is encoded by transcript variant 2;gbkey=CDS;gene=ANO2;product=anoctamin-2 isoform 2;protein_id=NP_001265526.1
LDNV01001673.1	BestRefSeq	CDS	5451047	5451147	.	-	0	ID=cds9;Parent=rna11;Dbxref=GeneID:57101,Genbank:NP_001265526.1,HGNC:HGNC:1183,MIM:610109;Name=NP_001265526.1;Note=isoform 2 is encoded by transcript variant 2;gbkey=CDS;gene=ANO2;product=anoctamin-2 isoform 2;protein_id=NP_001265526.1
LDNV01001673.1	BestRefSeq	CDS	5437849	5437994	.	-	1	ID=cds9;Parent=rna11;Dbxref=GeneID:57101,Genbank:NP_001265526.1,HGNC:HGNC:1183,MIM:610109;Name=NP_001265526.1;Note=isoform 2 is encoded by transcript variant 2;gbkey=CDS;gene=ANO2;product=anoctamin-2 isoform 2;protein_id=NP_001265526.1
LDNV01001673.1	BestRefSeq	CDS	5416725	5416877	.	-	2	ID=cds9;Parent=rna11;Dbxref=GeneID:57101,Genbank:NP_001265526.1,HGNC:HGNC:1183,MIM:610109;Name=NP_001265526.1;Note=isoform 2 is encoded by transcript variant 2;gbkey=CDS;gene=ANO2;product=anoctamin-2 isoform 2;protein_id=NP_001265526.1
LDNV01001673.1	BestRefSeq	CDS	5416314	5416366	.	-	2	ID=cds9;Parent=rna11;Dbxref=GeneID:57101,Genbank:NP_001265526.1,HGNC:HGNC:1183,MIM:610109;Name=NP_001265526.1;Note=isoform 2 is encoded by transcript variant 2;gbkey=CDS;gene=ANO2;product=anoctamin-2 isoform 2;protein_id=NP_001265526.1
LDNV01001673.1	BestRefSeq	CDS	5414193	5414374	.	-	0	ID=cds9;Parent=rna11;Dbxref=GeneID:57101,Genbank:NP_001265526.1,HGNC:HGNC:1183,MIM:610109;Name=NP_001265526.1;Note=isoform 2 is encoded by transcript variant 2;gbkey=CDS;gene=ANO2;product=anoctamin-2 isoform 2;protein_id=NP_001265526.1
LDNV01001673.1	BestRefSeq	CDS	5403915	5404020	.	-	1	ID=cds9;Parent=rna11;Dbxref=GeneID:57101,Genbank:NP_001265526.1,HGNC:HGNC:1183,MIM:610109;Name=NP_001265526.1;Note=isoform 2 is encoded by transcript variant 2;gbkey=CDS;gene=ANO2;product=anoctamin-2 isoform 2;protein_id=NP_001265526.1
LDNV01001673.1	BestRefSeq	CDS	5401656	5401925	.	-	0	ID=cds9;Parent=rna11;Dbxref=GeneID:57101,Genbank:NP_001265526.1,HGNC:HGNC:1183,MIM:610109;Name=NP_001265526.1;Note=isoform 2 is encoded by transcript variant 2;gbkey=CDS;gene=ANO2;product=anoctamin-2 isoform 2;protein_id=NP_001265526.1
###
LDNV01010471.1	BestRefSeq	gene	890848	893388	.	+	.	ID=gene12;Dbxref=GeneID:8755,HGNC:HGNC:213;Name=ADAM6;description=ADAM metallopeptidase domain 6 (pseudogene);gbkey=Gene;gene=ADAM6;gene_synonym=C14orf96,tMDCIV;pseudo=true
LDNV01010471.1	BestRefSeq	transcript	890848	893388	.	+	.	ID=rna12;Parent=gene12;Dbxref=GeneID:8755,Genbank:NR_002224.2,HGNC:HGNC:213;Name=gi|531990862;gbkey=misc_RNA;gene=ADAM6;product=ADAM metallopeptidase domain 6 (pseudogene);transcript_id=gi|531990862
LDNV01010471.1	BestRefSeq	exon	890848	891424	.	+	.	ID=id310;Parent=rna12;Dbxref=GeneID:8755,Genbank:NR_002224.2,HGNC:HGNC:213;gbkey=misc_RNA;gene=ADAM6;product=ADAM metallopeptidase domain 6 (pseudogene);transcript_id=gi|531990862
LDNV01010471.1	BestRefSeq	exon	892123	893388	.	+	.	ID=id311;Parent=rna12;Dbxref=GeneID:8755,Genbank:NR_002224.2,HGNC:HGNC:213;gbkey=misc_RNA;gene=ADAM6;product=ADAM metallopeptidase domain 6 (pseudogene);transcript_id=gi|531990862
LDNV01010471.1	Curated Genomic	gene	890848	893386	.	+	.	ID=gene13;Dbxref=GeneID:8755,HGNC:HGNC:213;Name=ADAM6;description=ADAM metallopeptidase domain 6 (pseudogene);gbkey=Gene;gene=ADAM6;gene_synonym=C14orf96,tMDCIV;pseudo=true
LDNV01010471.1	Curated Genomic	transcript	890848	893386	.	+	.	ID=rna13;Parent=gene13;Dbxref=GeneID:8755,Genbank:NR_002224.2,HGNC:HGNC:213;Name=gi|531990862;exception=annotated by transcript or proteomic data;gbkey=misc_RNA;gene=ADAM6;product=ADAM metallopeptidase domain 6 (pseudogene);transcript_id=gi|531990862
LDNV01010471.1	Curated Genomic	exon	890848	891424	.	+	.	ID=id312;Parent=rna13;Dbxref=GeneID:8755,Genbank:NR_002224.2,HGNC:HGNC:213;exception=annotated by transcript or proteomic data;gbkey=misc_RNA;gene=ADAM6;product=ADAM metallopeptidase domain 6 (pseudogene);transcript_id=gi|531990862
LDNV01010471.1	Curated Genomic	exon	892123	893386	.	+	.	ID=id313;Parent=rna13;Dbxref=GeneID:8755,Genbank:NR_002224.2,HGNC:HGNC:213;exception=annotated by transcript or proteomic data;gbkey=misc_RNA;gene=ADAM6;product=ADAM metallopeptidase domain 6 (pseudogene);transcript_id=gi|531990862
###
LDNV01010471.1	BestRefSeq	gene	930544	945239	.	-	.	ID=gene14;Dbxref=GeneID:9834,HGNC:HGNC:19955,MIM:616623;Name=KIAA0125;description=KIAA0125;gbkey=Gene;gene=KIAA0125;gene_synonym=C14orf110,FAM30A,HSPC053
LDNV01010471.1	Curated Genomic	gene	930544	945239	.	-	.	ID=gene15;Dbxref=GeneID:9834,HGNC:HGNC:19955,MIM:616623;Name=KIAA0125;description=KIAA0125;gbkey=Gene;gene=KIAA0125;gene_synonym=C14orf110,FAM30A,HSPC053
LDNV01010471.1	BestRefSeq	ncRNA	930544	945239	.	-	.	ID=rna14;Parent=gene14;Dbxref=GeneID:9834,Genbank:NR_026800.2,HGNC:HGNC:19955,MIM:616623;Name=gi|532164759;Note=The RefSeq transcript has 18 substitutions%2C 9 non-frameshifting indels compared to this genomic sequence;exception=annotated by transcript or proteomic data;gbkey=ncRNA;gene=KIAA0125;ncrna_class=lncRNA;product=KIAA0125;transcript_id=gi|532164759
LDNV01010471.1	BestRefSeq	exon	944401	945239	.	-	.	ID=id314;Parent=rna14;Dbxref=GeneID:9834,Genbank:NR_026800.2,HGNC:HGNC:19955,MIM:616623;Note=The RefSeq transcript has 18 substitutions%2C 9 non-frameshifting indels compared to this genomic sequence;exception=annotated by transcript or proteomic data;gbkey=ncRNA;gene=KIAA0125;ncrna_class=lncRNA;product=KIAA0125;transcript_id=gi|532164759
LDNV01010471.1	BestRefSeq	exon	941960	942068	.	-	.	ID=id315;Parent=rna14;Dbxref=GeneID:9834,Genbank:NR_026800.2,HGNC:HGNC:19955,MIM:616623;Note=The RefSeq transcript has 18 substitutions%2C 9 non-frameshifting indels compared to this genomic sequence;exception=annotated by transcript or proteomic data;gbkey=ncRNA;gene=KIAA0125;ncrna_class=lncRNA;product=KIAA0125;transcript_id=gi|532164759
LDNV01010471.1	BestRefSeq	exon	940872	941017	.	-	.	ID=id316;Parent=rna14;Dbxref=GeneID:9834,Genbank:NR_026800.2,HGNC:HGNC:19955,MIM:616623;Note=The RefSeq transcript has 18 substitutions%2C 9 non-frameshifting indels compared to this genomic sequence;exception=annotated by transcript or proteomic data;gbkey=ncRNA;gene=KIAA0125;ncrna_class=lncRNA;product=KIAA0125;transcript_id=gi|532164759
LDNV01010471.1	BestRefSeq	exon	940573	940675	.	-	.	ID=id317;Parent=rna14;Dbxref=GeneID:9834,Genbank:NR_026800.2,HGNC:HGNC:19955,MIM:616623;Note=The RefSeq transcript has 18 substitutions%2C 9 non-frameshifting indels compared to this genomic sequence;exception=annotated by transcript or proteomic data;gbkey=ncRNA;gene=KIAA0125;ncrna_class=lncRNA;product=KIAA0125;transcript_id=gi|532164759
LDNV01010471.1	BestRefSeq	exon	940094	940201	.	-	.	ID=id318;Parent=rna14;Dbxref=GeneID:9834,Genbank:NR_026800.2,HGNC:HGNC:19955,MIM:616623;Note=The RefSeq transcript has 18 substitutions%2C 9 non-frameshifting indels compared to this genomic sequence;exception=annotated by transcript or proteomic data;gbkey=ncRNA;gene=KIAA0125;ncrna_class=lncRNA;product=KIAA0125;transcript_id=gi|532164759
LDNV01010471.1	BestRefSeq	exon	931161	938880	.	-	.	ID=id319;Parent=rna14;Dbxref=GeneID:9834,Genbank:NR_026800.2,HGNC:HGNC:19955,MIM:616623;Note=The RefSeq transcript has 18 substitutions%2C 9 non-frameshifting indels compared to this genomic sequence;exception=annotated by transcript or proteomic data;gbkey=ncRNA;gene=KIAA0125;ncrna_class=lncRNA;product=KIAA0125;transcript_id=gi|532164759
LDNV01010471.1	BestRefSeq	exon	930544	931118	.	-	.	ID=id320;Parent=rna14;Dbxref=GeneID:9834,Genbank:NR_026800.2,HGNC:HGNC:19955,MIM:616623;Note=The RefSeq transcript has 18 substitutions%2C 9 non-frameshifting indels compared to this genomic sequence;exception=annotated by transcript or proteomic data;gbkey=ncRNA;gene=KIAA0125;ncrna_class=lncRNA;product=KIAA0125;transcript_id=gi|532164759
LDNV01010471.1	Curated Genomic	ncRNA	930544	945239	.	-	.	ID=rna15;Parent=gene15;Dbxref=GeneID:9834,Genbank:NR_026800.2,HGNC:HGNC:19955,MIM:616623;Name=gi|532164759;exception=annotated by transcript or proteomic data;gbkey=ncRNA;gene=KIAA0125;ncrna_class=lncRNA;product=KIAA0125;transcript_id=gi|532164759
LDNV01010471.1	Curated Genomic	exon	944401	945239	.	-	.	ID=id321;Parent=rna15;Dbxref=GeneID:9834,Genbank:NR_026800.2,HGNC:HGNC:19955,MIM:616623;exception=annotated by transcript or proteomic data;gbkey=ncRNA;gene=KIAA0125;ncrna_class=lncRNA;product=KIAA0125;transcript_id=gi|532164759
LDNV01010471.1	Curated Genomic	exon	941960	942068	.	-	.	ID=id322;Parent=rna15;Dbxref=GeneID:9834,Genbank:NR_026800.2,HGNC:HGNC:19955,MIM:616623;exception=annotated by transcript or proteomic data;gbkey=ncRNA;gene=KIAA0125;ncrna_class=lncRNA;product=KIAA0125;transcript_id=gi|532164759
LDNV01010471.1	Curated Genomic	exon	940872	941017	.	-	.	ID=id323;Parent=rna15;Dbxref=GeneID:9834,Genbank:NR_026800.2,HGNC:HGNC:19955,MIM:616623;exception=annotated by transcript or proteomic data;gbkey=ncRNA;gene=KIAA0125;ncrna_class=lncRNA;product=KIAA0125;transcript_id=gi|532164759
LDNV01010471.1	Curated Genomic	exon	940573	940675	.	-	.	ID=id324;Parent=rna15;Dbxref=GeneID:9834,Genbank:NR_026800.2,HGNC:HGNC:19955,MIM:616623;exception=annotated by transcript or proteomic data;gbkey=ncRNA;gene=KIAA0125;ncrna_class=lncRNA;product=KIAA0125;transcript_id=gi|532164759
LDNV01010471.1	Curated Genomic	exon	940094	940201	.	-	.	ID=id325;Parent=rna15;Dbxref=GeneID:9834,Genbank:NR_026800.2,HGNC:HGNC:19955,MIM:616623;exception=annotated by transcript or proteomic data;gbkey=ncRNA;gene=KIAA0125;ncrna_class=lncRNA;product=KIAA0125;transcript_id=gi|532164759
LDNV01010471.1	Curated Genomic	exon	930544	938880	.	-	.	ID=id326;Parent=rna15;Dbxref=GeneID:9834,Genbank:NR_026800.2,HGNC:HGNC:19955,MIM:616623;exception=annotated by transcript or proteomic data;gbkey=ncRNA;gene=KIAA0125;ncrna_class=lncRNA;product=KIAA0125;transcript_id=gi|532164759
###
