# Supplementary material for: Evaluation of GRCh38 and de novo haploid genome assemblies demonstrates the enduring quality of the reference assembly
Source: Genome Res. 2017 May;27(5):849–64. doi: 10.1101/gr.213611.116 (PMC5411779; doi:10.1101/gr.213611.116)
Supplement: Supplemental Material [file supp_gr.213611.116_Supplemental_GFF3_S2.tar.gz › ./GCA_001015385.3.Overlapping_RefSeqs_with_multiple_gene_ids.gff3]

##gff-version 3
#!gff-spec-version 1.21
#!processor NCBI annotwriter
LDOC03000022.1	BestRefSeq	gene	608415	608511	.	+	.	ID=gene0;Dbxref=GeneID:693133,HGNC:HGNC:32804,miRBase:MI0003600;Name=MIR550A1;description=microRNA 550a-1;gbkey=Gene;gene=MIR550A1;gene_synonym=hsa-mir-550a-1,mir-550a-1,MIR550-1,MIRN550-1
LDOC03000022.1	BestRefSeq	primary_transcript	608415	608511	.	+	.	ID=rna0;Parent=gene0;Dbxref=GeneID:693133,Genbank:NR_030319.1,HGNC:HGNC:32804,miRBase:MI0003600;Name=gi|262205937;gbkey=precursor_RNA;gene=MIR550A1;product=microRNA 550a-1;transcript_id=gi|262205937
LDOC03000022.1	BestRefSeq	exon	608415	608511	.	+	.	ID=id0;Parent=rna0;Dbxref=GeneID:693133,Genbank:NR_030319.1,HGNC:HGNC:32804,miRBase:MI0003600;gbkey=precursor_RNA;gene=MIR550A1;product=microRNA 550a-1;transcript_id=gi|262205937
LDOC03000022.1	BestRefSeq	gene	608416	608510	.	+	.	ID=gene1;Dbxref=GeneID:100616354,HGNC:HGNC:41870,miRBase:MI0003762;Name=MIR550A3;description=microRNA 550a-3;gbkey=Gene;gene=MIR550A3;gene_synonym=mir-550a-3
LDOC03000022.1	BestRefSeq	primary_transcript	608416	608510	.	+	.	ID=rna1;Parent=gene1;Dbxref=GeneID:100616354,Genbank:NR_039600.1,HGNC:HGNC:41870,miRBase:MI0003762;Name=gi|337756643;Note=The RefSeq transcript has 1 substitution compared to this genomic sequence;exception=annotated by transcript or proteomic data;gbkey=precursor_RNA;gene=MIR550A3;product=microRNA 550a-3;transcript_id=gi|337756643
LDOC03000022.1	BestRefSeq	exon	608416	608510	.	+	.	ID=id1;Parent=rna1;Dbxref=GeneID:100616354,Genbank:NR_039600.1,HGNC:HGNC:41870,miRBase:MI0003762;Note=The RefSeq transcript has 1 substitution compared to this genomic sequence;exception=annotated by transcript or proteomic data;gbkey=precursor_RNA;gene=MIR550A3;product=microRNA 550a-3;transcript_id=gi|337756643
###
LDOC03000022.1	BestRefSeq	gene	608415	608511	.	+	.	ID=gene2;Dbxref=GeneID:693133,HGNC:HGNC:32804,miRBase:MI0003600;Name=MIR550A1;description=microRNA 550a-1;gbkey=Gene;gene=MIR550A1;gene_synonym=hsa-mir-550a-1,mir-550a-1,MIR550-1,MIRN550-1
LDOC03000022.1	BestRefSeq	primary_transcript	608415	608511	.	+	.	ID=rna2;Parent=gene2;Dbxref=GeneID:693133,Genbank:NR_030319.1,HGNC:HGNC:32804,miRBase:MI0003600;Name=gi|262205937;gbkey=precursor_RNA;gene=MIR550A1;product=microRNA 550a-1;transcript_id=gi|262205937
LDOC03000022.1	BestRefSeq	exon	608415	608511	.	+	.	ID=id2;Parent=rna2;Dbxref=GeneID:693133,Genbank:NR_030319.1,HGNC:HGNC:32804,miRBase:MI0003600;gbkey=precursor_RNA;gene=MIR550A1;product=microRNA 550a-1;transcript_id=gi|262205937
LDOC03000022.1	BestRefSeq	gene	608416	608510	.	+	.	ID=gene3;Dbxref=GeneID:100616354,HGNC:HGNC:41870,miRBase:MI0003762;Name=MIR550A3;description=microRNA 550a-3;gbkey=Gene;gene=MIR550A3;gene_synonym=mir-550a-3
LDOC03000022.1	BestRefSeq	primary_transcript	608416	608510	.	+	.	ID=rna3;Parent=gene3;Dbxref=GeneID:100616354,Genbank:NR_039600.1,HGNC:HGNC:41870,miRBase:MI0003762;Name=gi|337756643;Note=The RefSeq transcript has 1 substitution compared to this genomic sequence;exception=annotated by transcript or proteomic data;gbkey=precursor_RNA;gene=MIR550A3;product=microRNA 550a-3;transcript_id=gi|337756643
LDOC03000022.1	BestRefSeq	exon	608416	608510	.	+	.	ID=id3;Parent=rna3;Dbxref=GeneID:100616354,Genbank:NR_039600.1,HGNC:HGNC:41870,miRBase:MI0003762;Note=The RefSeq transcript has 1 substitution compared to this genomic sequence;exception=annotated by transcript or proteomic data;gbkey=precursor_RNA;gene=MIR550A3;product=microRNA 550a-3;transcript_id=gi|337756643
LDOC03000022.1	BestRefSeq	ncRNA	608436	608458	.	+	.	ID=rna4;Parent=gene2;Dbxref=miRBase:MIMAT0004800,GeneID:693133,HGNC:HGNC:32804,miRBase:MI0003600;Name=gi|262205937;gbkey=ncRNA;gene=MIR550A1;ncrna_class=miRNA;product=hsa-miR-550a-5p;transcript_id=gi|262205937
LDOC03000022.1	BestRefSeq	exon	608436	608458	.	+	.	ID=id4;Parent=rna4;Dbxref=miRBase:MIMAT0004800,GeneID:693133,HGNC:HGNC:32804,miRBase:MI0003600;gbkey=ncRNA;gene=MIR550A1;ncrna_class=miRNA;product=hsa-miR-550a-5p;transcript_id=gi|262205937
LDOC03000022.1	BestRefSeq	ncRNA	608436	608455	.	+	.	ID=rna5;Parent=gene3;Dbxref=miRBase:MIMAT0020925,GeneID:100616354,HGNC:HGNC:41870,miRBase:MI0003762;Name=gi|337756643;gbkey=ncRNA;gene=MIR550A3;ncrna_class=miRNA;product=hsa-miR-550a-3-5p;transcript_id=gi|337756643
LDOC03000022.1	BestRefSeq	exon	608436	608455	.	+	.	ID=id5;Parent=rna5;Dbxref=miRBase:MIMAT0020925,GeneID:100616354,HGNC:HGNC:41870,miRBase:MI0003762;gbkey=ncRNA;gene=MIR550A3;ncrna_class=miRNA;product=hsa-miR-550a-3-5p;transcript_id=gi|337756643
###
LDOC03000022.1	BestRefSeq	gene	608415	608511	.	+	.	ID=gene4;Dbxref=GeneID:693133,HGNC:HGNC:32804,miRBase:MI0003600;Name=MIR550A1;description=microRNA 550a-1;gbkey=Gene;gene=MIR550A1;gene_synonym=hsa-mir-550a-1,mir-550a-1,MIR550-1,MIRN550-1
LDOC03000022.1	BestRefSeq	primary_transcript	608415	608511	.	+	.	ID=rna6;Parent=gene4;Dbxref=GeneID:693133,Genbank:NR_030319.1,HGNC:HGNC:32804,miRBase:MI0003600;Name=gi|262205937;gbkey=precursor_RNA;gene=MIR550A1;product=microRNA 550a-1;transcript_id=gi|262205937
LDOC03000022.1	BestRefSeq	exon	608415	608511	.	+	.	ID=id6;Parent=rna6;Dbxref=GeneID:693133,Genbank:NR_030319.1,HGNC:HGNC:32804,miRBase:MI0003600;gbkey=precursor_RNA;gene=MIR550A1;product=microRNA 550a-1;transcript_id=gi|262205937
LDOC03000022.1	BestRefSeq	gene	608416	608510	.	+	.	ID=gene5;Dbxref=GeneID:100616354,HGNC:HGNC:41870,miRBase:MI0003762;Name=MIR550A3;description=microRNA 550a-3;gbkey=Gene;gene=MIR550A3;gene_synonym=mir-550a-3
LDOC03000022.1	BestRefSeq	primary_transcript	608416	608510	.	+	.	ID=rna7;Parent=gene5;Dbxref=GeneID:100616354,Genbank:NR_039600.1,HGNC:HGNC:41870,miRBase:MI0003762;Name=gi|337756643;Note=The RefSeq transcript has 1 substitution compared to this genomic sequence;exception=annotated by transcript or proteomic data;gbkey=precursor_RNA;gene=MIR550A3;product=microRNA 550a-3;transcript_id=gi|337756643
LDOC03000022.1	BestRefSeq	exon	608416	608510	.	+	.	ID=id7;Parent=rna7;Dbxref=GeneID:100616354,Genbank:NR_039600.1,HGNC:HGNC:41870,miRBase:MI0003762;Note=The RefSeq transcript has 1 substitution compared to this genomic sequence;exception=annotated by transcript or proteomic data;gbkey=precursor_RNA;gene=MIR550A3;product=microRNA 550a-3;transcript_id=gi|337756643
LDOC03000022.1	BestRefSeq	ncRNA	608475	608496	.	+	.	ID=rna8;Parent=gene4;Dbxref=miRBase:MIMAT0003257,GeneID:693133,HGNC:HGNC:32804,miRBase:MI0003600;Name=gi|262205937;gbkey=ncRNA;gene=MIR550A1;ncrna_class=miRNA;product=hsa-miR-550a-3p;transcript_id=gi|262205937
LDOC03000022.1	BestRefSeq	exon	608475	608496	.	+	.	ID=id8;Parent=rna8;Dbxref=miRBase:MIMAT0003257,GeneID:693133,HGNC:HGNC:32804,miRBase:MI0003600;gbkey=ncRNA;gene=MIR550A1;ncrna_class=miRNA;product=hsa-miR-550a-3p;transcript_id=gi|262205937
LDOC03000022.1	BestRefSeq	ncRNA	608475	608496	.	+	.	ID=rna9;Parent=gene5;Dbxref=miRBase:MIMAT0003257,GeneID:100616354,HGNC:HGNC:41870,miRBase:MI0003762;Name=gi|337756643;gbkey=ncRNA;gene=MIR550A3;ncrna_class=miRNA;product=hsa-miR-550a-3p;transcript_id=gi|337756643
LDOC03000022.1	BestRefSeq	exon	608475	608496	.	+	.	ID=id9;Parent=rna9;Dbxref=miRBase:MIMAT0003257,GeneID:100616354,HGNC:HGNC:41870,miRBase:MI0003762;gbkey=ncRNA;gene=MIR550A3;ncrna_class=miRNA;product=hsa-miR-550a-3p;transcript_id=gi|337756643
###
LDOC03000034.1	BestRefSeq	gene	56571	71199	.	-	.	ID=gene6;Dbxref=GeneID:100288332,HGNC:HGNC:41980;Name=NPIPA5;description=nuclear pore complex interacting protein family member A5;gbkey=Gene;gene=NPIPA5;gene_synonym=NPIP
LDOC03000034.1	BestRefSeq	gene	56571	71199	.	-	.	ID=gene7;Dbxref=GeneID:642799,HGNC:HGNC:41979;Name=NPIPA2;description=nuclear pore complex interacting protein family member A2;gbkey=Gene;gene=NPIPA2;gene_synonym=NPIP
LDOC03000034.1	BestRefSeq	mRNA	56571	71199	.	-	.	ID=rna10;Parent=gene6;Dbxref=GeneID:642799,Genbank:NM_001277324.1,GeneID:100288332,HGNC:HGNC:41980;Name=gi|472339067;Note=The RefSeq transcript has 5 substitutions compared to this genomic sequence;exception=annotated by transcript or proteomic data;gbkey=mRNA;gene=NPIPA5;product=nuclear pore complex interacting protein family member A2;transcript_id=gi|472339067
LDOC03000034.1	BestRefSeq	exon	71137	71199	.	-	.	ID=id10;Parent=rna10;Dbxref=GeneID:642799,Genbank:NM_001277324.1,GeneID:100288332,HGNC:HGNC:41980;Note=The RefSeq transcript has 5 substitutions compared to this genomic sequence;exception=annotated by transcript or proteomic data;gbkey=mRNA;gene=NPIPA5;product=nuclear pore complex interacting protein family member A2;transcript_id=gi|472339067
LDOC03000034.1	BestRefSeq	exon	66692	66820	.	-	.	ID=id11;Parent=rna10;Dbxref=GeneID:642799,Genbank:NM_001277324.1,GeneID:100288332,HGNC:HGNC:41980;Note=The RefSeq transcript has 5 substitutions compared to this genomic sequence;exception=annotated by transcript or proteomic data;gbkey=mRNA;gene=NPIPA5;product=nuclear pore complex interacting protein family member A2;transcript_id=gi|472339067
LDOC03000034.1	BestRefSeq	exon	62966	63065	.	-	.	ID=id12;Parent=rna10;Dbxref=GeneID:642799,Genbank:NM_001277324.1,GeneID:100288332,HGNC:HGNC:41980;Note=The RefSeq transcript has 5 substitutions compared to this genomic sequence;exception=annotated by transcript or proteomic data;gbkey=mRNA;gene=NPIPA5;product=nuclear pore complex interacting protein family member A2;transcript_id=gi|472339067
LDOC03000034.1	BestRefSeq	exon	62658	62802	.	-	.	ID=id13;Parent=rna10;Dbxref=GeneID:642799,Genbank:NM_001277324.1,GeneID:100288332,HGNC:HGNC:41980;Note=The RefSeq transcript has 5 substitutions compared to this genomic sequence;exception=annotated by transcript or proteomic data;gbkey=mRNA;gene=NPIPA5;product=nuclear pore complex interacting protein family member A2;transcript_id=gi|472339067
LDOC03000034.1	BestRefSeq	exon	59594	59701	.	-	.	ID=id14;Parent=rna10;Dbxref=GeneID:642799,Genbank:NM_001277324.1,GeneID:100288332,HGNC:HGNC:41980;Note=The RefSeq transcript has 5 substitutions compared to this genomic sequence;exception=annotated by transcript or proteomic data;gbkey=mRNA;gene=NPIPA5;product=nuclear pore complex interacting protein family member A2;transcript_id=gi|472339067
LDOC03000034.1	BestRefSeq	exon	58521	58581	.	-	.	ID=id15;Parent=rna10;Dbxref=GeneID:642799,Genbank:NM_001277324.1,GeneID:100288332,HGNC:HGNC:41980;Note=The RefSeq transcript has 5 substitutions compared to this genomic sequence;exception=annotated by transcript or proteomic data;gbkey=mRNA;gene=NPIPA5;product=nuclear pore complex interacting protein family member A2;transcript_id=gi|472339067
LDOC03000034.1	BestRefSeq	exon	58376	58411	.	-	.	ID=id16;Parent=rna10;Dbxref=GeneID:642799,Genbank:NM_001277324.1,GeneID:100288332,HGNC:HGNC:41980;Note=The RefSeq transcript has 5 substitutions compared to this genomic sequence;exception=annotated by transcript or proteomic data;gbkey=mRNA;gene=NPIPA5;product=nuclear pore complex interacting protein family member A2;transcript_id=gi|472339067
LDOC03000034.1	BestRefSeq	exon	56571	57016	.	-	.	ID=id17;Parent=rna10;Dbxref=GeneID:642799,Genbank:NM_001277324.1,GeneID:100288332,HGNC:HGNC:41980;Note=The RefSeq transcript has 5 substitutions compared to this genomic sequence;exception=annotated by transcript or proteomic data;gbkey=mRNA;gene=NPIPA5;product=nuclear pore complex interacting protein family member A2;transcript_id=gi|472339067
LDOC03000034.1	BestRefSeq	mRNA	56571	71199	.	-	.	ID=rna11;Parent=gene6;Dbxref=GeneID:100288332,Genbank:NM_001277325.1,HGNC:HGNC:41980;Name=gi|472339069;Note=The RefSeq transcript has 12 substitutions%2C 2 non-frameshifting indels compared to this genomic sequence;exception=annotated by transcript or proteomic data;gbkey=mRNA;gene=NPIPA5;product=nuclear pore complex interacting protein family member A5;transcript_id=gi|472339069
LDOC03000034.1	BestRefSeq	exon	71137	71199	.	-	.	ID=id18;Parent=rna11;Dbxref=GeneID:100288332,Genbank:NM_001277325.1,HGNC:HGNC:41980;Note=The RefSeq transcript has 12 substitutions%2C 2 non-frameshifting indels compared to this genomic sequence;exception=annotated by transcript or proteomic data;gbkey=mRNA;gene=NPIPA5;product=nuclear pore complex interacting protein family member A5;transcript_id=gi|472339069
LDOC03000034.1	BestRefSeq	exon	66692	66820	.	-	.	ID=id19;Parent=rna11;Dbxref=GeneID:100288332,Genbank:NM_001277325.1,HGNC:HGNC:41980;Note=The RefSeq transcript has 12 substitutions%2C 2 non-frameshifting indels compared to this genomic sequence;exception=annotated by transcript or proteomic data;gbkey=mRNA;gene=NPIPA5;product=nuclear pore complex interacting protein family member A5;transcript_id=gi|472339069
LDOC03000034.1	BestRefSeq	exon	62966	63065	.	-	.	ID=id20;Parent=rna11;Dbxref=GeneID:100288332,Genbank:NM_001277325.1,HGNC:HGNC:41980;Note=The RefSeq transcript has 12 substitutions%2C 2 non-frameshifting indels compared to this genomic sequence;exception=annotated by transcript or proteomic data;gbkey=mRNA;gene=NPIPA5;product=nuclear pore complex interacting protein family member A5;transcript_id=gi|472339069
LDOC03000034.1	BestRefSeq	exon	62658	62802	.	-	.	ID=id21;Parent=rna11;Dbxref=GeneID:100288332,Genbank:NM_001277325.1,HGNC:HGNC:41980;Note=The RefSeq transcript has 12 substitutions%2C 2 non-frameshifting indels compared to this genomic sequence;exception=annotated by transcript or proteomic data;gbkey=mRNA;gene=NPIPA5;product=nuclear pore complex interacting protein family member A5;transcript_id=gi|472339069
LDOC03000034.1	BestRefSeq	exon	59594	59701	.	-	.	ID=id22;Parent=rna11;Dbxref=GeneID:100288332,Genbank:NM_001277325.1,HGNC:HGNC:41980;Note=The RefSeq transcript has 12 substitutions%2C 2 non-frameshifting indels compared to this genomic sequence;exception=annotated by transcript or proteomic data;gbkey=mRNA;gene=NPIPA5;product=nuclear pore complex interacting protein family member A5;transcript_id=gi|472339069
LDOC03000034.1	BestRefSeq	exon	58521	58581	.	-	.	ID=id23;Parent=rna11;Dbxref=GeneID:100288332,Genbank:NM_001277325.1,HGNC:HGNC:41980;Note=The RefSeq transcript has 12 substitutions%2C 2 non-frameshifting indels compared to this genomic sequence;exception=annotated by transcript or proteomic data;gbkey=mRNA;gene=NPIPA5;product=nuclear pore complex interacting protein family member A5;transcript_id=gi|472339069
LDOC03000034.1	BestRefSeq	exon	58376	58411	.	-	.	ID=id24;Parent=rna11;Dbxref=GeneID:100288332,Genbank:NM_001277325.1,HGNC:HGNC:41980;Note=The RefSeq transcript has 12 substitutions%2C 2 non-frameshifting indels compared to this genomic sequence;exception=annotated by transcript or proteomic data;gbkey=mRNA;gene=NPIPA5;product=nuclear pore complex interacting protein family member A5;transcript_id=gi|472339069
LDOC03000034.1	BestRefSeq	exon	56571	57016	.	-	.	ID=id25;Parent=rna11;Dbxref=GeneID:100288332,Genbank:NM_001277325.1,HGNC:HGNC:41980;Note=The RefSeq transcript has 12 substitutions%2C 2 non-frameshifting indels compared to this genomic sequence;exception=annotated by transcript or proteomic data;gbkey=mRNA;gene=NPIPA5;product=nuclear pore complex interacting protein family member A5;transcript_id=gi|472339069
LDOC03000034.1	BestRefSeq	CDS	71137	71199	.	-	0	ID=cds0;Parent=rna10;Dbxref=GeneID:642799,Genbank:NP_001264253.1,GeneID:100288332,HGNC:HGNC:41980;Name=NP_001264253.1;Note=The RefSeq protein has 4 substitutions compared to this genomic sequence;exception=annotated by transcript or proteomic data;gbkey=CDS;gene=NPIPA5;product=nuclear pore complex-interacting protein family member A2;protein_id=NP_001264253.1
LDOC03000034.1	BestRefSeq	CDS	66692	66820	.	-	0	ID=cds0;Parent=rna10;Dbxref=GeneID:642799,Genbank:NP_001264253.1,GeneID:100288332,HGNC:HGNC:41980;Name=NP_001264253.1;Note=The RefSeq protein has 4 substitutions compared to this genomic sequence;exception=annotated by transcript or proteomic data;gbkey=CDS;gene=NPIPA5;product=nuclear pore complex-interacting protein family member A2;protein_id=NP_001264253.1
LDOC03000034.1	BestRefSeq	CDS	62966	63065	.	-	0	ID=cds0;Parent=rna10;Dbxref=GeneID:642799,Genbank:NP_001264253.1,GeneID:100288332,HGNC:HGNC:41980;Name=NP_001264253.1;Note=The RefSeq protein has 4 substitutions compared to this genomic sequence;exception=annotated by transcript or proteomic data;gbkey=CDS;gene=NPIPA5;product=nuclear pore complex-interacting protein family member A2;protein_id=NP_001264253.1
LDOC03000034.1	BestRefSeq	CDS	62658	62802	.	-	2	ID=cds0;Parent=rna10;Dbxref=GeneID:642799,Genbank:NP_001264253.1,GeneID:100288332,HGNC:HGNC:41980;Name=NP_001264253.1;Note=The RefSeq protein has 4 substitutions compared to this genomic sequence;exception=annotated by transcript or proteomic data;gbkey=CDS;gene=NPIPA5;product=nuclear pore complex-interacting protein family member A2;protein_id=NP_001264253.1
LDOC03000034.1	BestRefSeq	CDS	59594	59701	.	-	1	ID=cds0;Parent=rna10;Dbxref=GeneID:642799,Genbank:NP_001264253.1,GeneID:100288332,HGNC:HGNC:41980;Name=NP_001264253.1;Note=The RefSeq protein has 4 substitutions compared to this genomic sequence;exception=annotated by transcript or proteomic data;gbkey=CDS;gene=NPIPA5;product=nuclear pore complex-interacting protein family member A2;protein_id=NP_001264253.1
LDOC03000034.1	BestRefSeq	CDS	58521	58581	.	-	1	ID=cds0;Parent=rna10;Dbxref=GeneID:642799,Genbank:NP_001264253.1,GeneID:100288332,HGNC:HGNC:41980;Name=NP_001264253.1;Note=The RefSeq protein has 4 substitutions compared to this genomic sequence;exception=annotated by transcript or proteomic data;gbkey=CDS;gene=NPIPA5;product=nuclear pore complex-interacting protein family member A2;protein_id=NP_001264253.1
LDOC03000034.1	BestRefSeq	CDS	58376	58411	.	-	0	ID=cds0;Parent=rna10;Dbxref=GeneID:642799,Genbank:NP_001264253.1,GeneID:100288332,HGNC:HGNC:41980;Name=NP_001264253.1;Note=The RefSeq protein has 4 substitutions compared to this genomic sequence;exception=annotated by transcript or proteomic data;gbkey=CDS;gene=NPIPA5;product=nuclear pore complex-interacting protein family member A2;protein_id=NP_001264253.1
LDOC03000034.1	BestRefSeq	CDS	56606	57016	.	-	0	ID=cds0;Parent=rna10;Dbxref=GeneID:642799,Genbank:NP_001264253.1,GeneID:100288332,HGNC:HGNC:41980;Name=NP_001264253.1;Note=The RefSeq protein has 4 substitutions compared to this genomic sequence;exception=annotated by transcript or proteomic data;gbkey=CDS;gene=NPIPA5;product=nuclear pore complex-interacting protein family member A2;protein_id=NP_001264253.1
LDOC03000034.1	BestRefSeq	CDS	71137	71199	.	-	0	ID=cds1;Parent=rna11;Dbxref=GeneID:100288332,Genbank:NP_001264254.1,HGNC:HGNC:41980;Name=NP_001264254.1;Note=The RefSeq protein has 8 substitutions%2C 2 non-frameshifting indels compared to this genomic sequence;exception=annotated by transcript or proteomic data;gbkey=CDS;gene=NPIPA5;product=nuclear pore complex-interacting protein family member A5;protein_id=NP_001264254.1
LDOC03000034.1	BestRefSeq	CDS	66692	66820	.	-	0	ID=cds1;Parent=rna11;Dbxref=GeneID:100288332,Genbank:NP_001264254.1,HGNC:HGNC:41980;Name=NP_001264254.1;Note=The RefSeq protein has 8 substitutions%2C 2 non-frameshifting indels compared to this genomic sequence;exception=annotated by transcript or proteomic data;gbkey=CDS;gene=NPIPA5;product=nuclear pore complex-interacting protein family member A5;protein_id=NP_001264254.1
LDOC03000034.1	BestRefSeq	CDS	62966	63065	.	-	0	ID=cds1;Parent=rna11;Dbxref=GeneID:100288332,Genbank:NP_001264254.1,HGNC:HGNC:41980;Name=NP_001264254.1;Note=The RefSeq protein has 8 substitutions%2C 2 non-frameshifting indels compared to this genomic sequence;exception=annotated by transcript or proteomic data;gbkey=CDS;gene=NPIPA5;product=nuclear pore complex-interacting protein family member A5;protein_id=NP_001264254.1
LDOC03000034.1	BestRefSeq	CDS	62658	62802	.	-	2	ID=cds1;Parent=rna11;Dbxref=GeneID:100288332,Genbank:NP_001264254.1,HGNC:HGNC:41980;Name=NP_001264254.1;Note=The RefSeq protein has 8 substitutions%2C 2 non-frameshifting indels compared to this genomic sequence;exception=annotated by transcript or proteomic data;gbkey=CDS;gene=NPIPA5;product=nuclear pore complex-interacting protein family member A5;protein_id=NP_001264254.1
LDOC03000034.1	BestRefSeq	CDS	59594	59701	.	-	1	ID=cds1;Parent=rna11;Dbxref=GeneID:100288332,Genbank:NP_001264254.1,HGNC:HGNC:41980;Name=NP_001264254.1;Note=The RefSeq protein has 8 substitutions%2C 2 non-frameshifting indels compared to this genomic sequence;exception=annotated by transcript or proteomic data;gbkey=CDS;gene=NPIPA5;product=nuclear pore complex-interacting protein family member A5;protein_id=NP_001264254.1
LDOC03000034.1	BestRefSeq	CDS	58521	58581	.	-	1	ID=cds1;Parent=rna11;Dbxref=GeneID:100288332,Genbank:NP_001264254.1,HGNC:HGNC:41980;Name=NP_001264254.1;Note=The RefSeq protein has 8 substitutions%2C 2 non-frameshifting indels compared to this genomic sequence;exception=annotated by transcript or proteomic data;gbkey=CDS;gene=NPIPA5;product=nuclear pore complex-interacting protein family member A5;protein_id=NP_001264254.1
LDOC03000034.1	BestRefSeq	CDS	58376	58411	.	-	0	ID=cds1;Parent=rna11;Dbxref=GeneID:100288332,Genbank:NP_001264254.1,HGNC:HGNC:41980;Name=NP_001264254.1;Note=The RefSeq protein has 8 substitutions%2C 2 non-frameshifting indels compared to this genomic sequence;exception=annotated by transcript or proteomic data;gbkey=CDS;gene=NPIPA5;product=nuclear pore complex-interacting protein family member A5;protein_id=NP_001264254.1
LDOC03000034.1	BestRefSeq	CDS	56606	57016	.	-	0	ID=cds1;Parent=rna11;Dbxref=GeneID:100288332,Genbank:NP_001264254.1,HGNC:HGNC:41980;Name=NP_001264254.1;Note=The RefSeq protein has 8 substitutions%2C 2 non-frameshifting indels compared to this genomic sequence;exception=annotated by transcript or proteomic data;gbkey=CDS;gene=NPIPA5;product=nuclear pore complex-interacting protein family member A5;protein_id=NP_001264254.1
###
LDOC03000034.1	BestRefSeq	gene	56557	71199	.	-	.	ID=gene8;Dbxref=GeneID:9284,HGNC:HGNC:7909,MIM:606406;Name=NPIPA1;description=nuclear pore complex interacting protein family member A1;gbkey=Gene;gene=NPIPA1;gene_synonym=morpheus,NPIP,NPIPA
LDOC03000034.1	BestRefSeq	mRNA	56557	71199	.	-	.	ID=rna12;Parent=gene8;Dbxref=GeneID:9284,Genbank:NM_006985.2,HGNC:HGNC:7909,MIM:606406;Name=gi|148596993;Note=The RefSeq transcript has 1 substitution compared to this genomic sequence;exception=annotated by transcript or proteomic data;gbkey=mRNA;gene=NPIPA1;product=nuclear pore complex interacting protein family member A1;transcript_id=gi|148596993
LDOC03000034.1	BestRefSeq	exon	71137	71199	.	-	.	ID=id26;Parent=rna12;Dbxref=GeneID:9284,Genbank:NM_006985.2,HGNC:HGNC:7909,MIM:606406;Note=The RefSeq transcript has 1 substitution compared to this genomic sequence;exception=annotated by transcript or proteomic data;gbkey=mRNA;gene=NPIPA1;product=nuclear pore complex interacting protein family member A1;transcript_id=gi|148596993
LDOC03000034.1	BestRefSeq	exon	66692	66820	.	-	.	ID=id27;Parent=rna12;Dbxref=GeneID:9284,Genbank:NM_006985.2,HGNC:HGNC:7909,MIM:606406;Note=The RefSeq transcript has 1 substitution compared to this genomic sequence;exception=annotated by transcript or proteomic data;gbkey=mRNA;gene=NPIPA1;product=nuclear pore complex interacting protein family member A1;transcript_id=gi|148596993
LDOC03000034.1	BestRefSeq	exon	62966	63065	.	-	.	ID=id28;Parent=rna12;Dbxref=GeneID:9284,Genbank:NM_006985.2,HGNC:HGNC:7909,MIM:606406;Note=The RefSeq transcript has 1 substitution compared to this genomic sequence;exception=annotated by transcript or proteomic data;gbkey=mRNA;gene=NPIPA1;product=nuclear pore complex interacting protein family member A1;transcript_id=gi|148596993
LDOC03000034.1	BestRefSeq	exon	62658	62802	.	-	.	ID=id29;Parent=rna12;Dbxref=GeneID:9284,Genbank:NM_006985.2,HGNC:HGNC:7909,MIM:606406;Note=The RefSeq transcript has 1 substitution compared to this genomic sequence;exception=annotated by transcript or proteomic data;gbkey=mRNA;gene=NPIPA1;product=nuclear pore complex interacting protein family member A1;transcript_id=gi|148596993
LDOC03000034.1	BestRefSeq	exon	59594	59701	.	-	.	ID=id30;Parent=rna12;Dbxref=GeneID:9284,Genbank:NM_006985.2,HGNC:HGNC:7909,MIM:606406;Note=The RefSeq transcript has 1 substitution compared to this genomic sequence;exception=annotated by transcript or proteomic data;gbkey=mRNA;gene=NPIPA1;product=nuclear pore complex interacting protein family member A1;transcript_id=gi|148596993
LDOC03000034.1	BestRefSeq	exon	58521	58581	.	-	.	ID=id31;Parent=rna12;Dbxref=GeneID:9284,Genbank:NM_006985.2,HGNC:HGNC:7909,MIM:606406;Note=The RefSeq transcript has 1 substitution compared to this genomic sequence;exception=annotated by transcript or proteomic data;gbkey=mRNA;gene=NPIPA1;product=nuclear pore complex interacting protein family member A1;transcript_id=gi|148596993
LDOC03000034.1	BestRefSeq	exon	58376	58411	.	-	.	ID=id32;Parent=rna12;Dbxref=GeneID:9284,Genbank:NM_006985.2,HGNC:HGNC:7909,MIM:606406;Note=The RefSeq transcript has 1 substitution compared to this genomic sequence;exception=annotated by transcript or proteomic data;gbkey=mRNA;gene=NPIPA1;product=nuclear pore complex interacting protein family member A1;transcript_id=gi|148596993
LDOC03000034.1	BestRefSeq	exon	56557	57016	.	-	.	ID=id33;Parent=rna12;Dbxref=GeneID:9284,Genbank:NM_006985.2,HGNC:HGNC:7909,MIM:606406;Note=The RefSeq transcript has 1 substitution compared to this genomic sequence;exception=annotated by transcript or proteomic data;gbkey=mRNA;gene=NPIPA1;product=nuclear pore complex interacting protein family member A1;transcript_id=gi|148596993
LDOC03000034.1	BestRefSeq	gene	56571	71199	.	-	.	ID=gene9;Dbxref=GeneID:642799,HGNC:HGNC:41979;Name=NPIPA2;description=nuclear pore complex interacting protein family member A2;gbkey=Gene;gene=NPIPA2;gene_synonym=NPIP
LDOC03000034.1	BestRefSeq	mRNA	56571	71199	.	-	.	ID=rna13;Parent=gene9;Dbxref=GeneID:642799,Genbank:NM_001277324.1,HGNC:HGNC:41979;Name=gi|472339067;Note=The RefSeq transcript has 5 substitutions compared to this genomic sequence;exception=annotated by transcript or proteomic data;gbkey=mRNA;gene=NPIPA2;product=nuclear pore complex interacting protein family member A2;transcript_id=gi|472339067
LDOC03000034.1	BestRefSeq	exon	71137	71199	.	-	.	ID=id34;Parent=rna13;Dbxref=GeneID:642799,Genbank:NM_001277324.1,HGNC:HGNC:41979;Note=The RefSeq transcript has 5 substitutions compared to this genomic sequence;exception=annotated by transcript or proteomic data;gbkey=mRNA;gene=NPIPA2;product=nuclear pore complex interacting protein family member A2;transcript_id=gi|472339067
LDOC03000034.1	BestRefSeq	exon	66692	66820	.	-	.	ID=id35;Parent=rna13;Dbxref=GeneID:642799,Genbank:NM_001277324.1,HGNC:HGNC:41979;Note=The RefSeq transcript has 5 substitutions compared to this genomic sequence;exception=annotated by transcript or proteomic data;gbkey=mRNA;gene=NPIPA2;product=nuclear pore complex interacting protein family member A2;transcript_id=gi|472339067
LDOC03000034.1	BestRefSeq	exon	62966	63065	.	-	.	ID=id36;Parent=rna13;Dbxref=GeneID:642799,Genbank:NM_001277324.1,HGNC:HGNC:41979;Note=The RefSeq transcript has 5 substitutions compared to this genomic sequence;exception=annotated by transcript or proteomic data;gbkey=mRNA;gene=NPIPA2;product=nuclear pore complex interacting protein family member A2;transcript_id=gi|472339067
LDOC03000034.1	BestRefSeq	exon	62658	62802	.	-	.	ID=id37;Parent=rna13;Dbxref=GeneID:642799,Genbank:NM_001277324.1,HGNC:HGNC:41979;Note=The RefSeq transcript has 5 substitutions compared to this genomic sequence;exception=annotated by transcript or proteomic data;gbkey=mRNA;gene=NPIPA2;product=nuclear pore complex interacting protein family member A2;transcript_id=gi|472339067
LDOC03000034.1	BestRefSeq	exon	59594	59701	.	-	.	ID=id38;Parent=rna13;Dbxref=GeneID:642799,Genbank:NM_001277324.1,HGNC:HGNC:41979;Note=The RefSeq transcript has 5 substitutions compared to this genomic sequence;exception=annotated by transcript or proteomic data;gbkey=mRNA;gene=NPIPA2;product=nuclear pore complex interacting protein family member A2;transcript_id=gi|472339067
LDOC03000034.1	BestRefSeq	exon	58521	58581	.	-	.	ID=id39;Parent=rna13;Dbxref=GeneID:642799,Genbank:NM_001277324.1,HGNC:HGNC:41979;Note=The RefSeq transcript has 5 substitutions compared to this genomic sequence;exception=annotated by transcript or proteomic data;gbkey=mRNA;gene=NPIPA2;product=nuclear pore complex interacting protein family member A2;transcript_id=gi|472339067
LDOC03000034.1	BestRefSeq	exon	58376	58411	.	-	.	ID=id40;Parent=rna13;Dbxref=GeneID:642799,Genbank:NM_001277324.1,HGNC:HGNC:41979;Note=The RefSeq transcript has 5 substitutions compared to this genomic sequence;exception=annotated by transcript or proteomic data;gbkey=mRNA;gene=NPIPA2;product=nuclear pore complex interacting protein family member A2;transcript_id=gi|472339067
LDOC03000034.1	BestRefSeq	exon	56571	57016	.	-	.	ID=id41;Parent=rna13;Dbxref=GeneID:642799,Genbank:NM_001277324.1,HGNC:HGNC:41979;Note=The RefSeq transcript has 5 substitutions compared to this genomic sequence;exception=annotated by transcript or proteomic data;gbkey=mRNA;gene=NPIPA2;product=nuclear pore complex interacting protein family member A2;transcript_id=gi|472339067
LDOC03000034.1	BestRefSeq	CDS	71137	71199	.	-	0	ID=cds2;Parent=rna12;Dbxref=GeneID:9284,Genbank:NP_008916.2,HGNC:HGNC:7909,MIM:606406;Name=NP_008916.2;Note=The RefSeq protein has 1 substitution compared to this genomic sequence;exception=annotated by transcript or proteomic data;gbkey=CDS;gene=NPIPA1;product=nuclear pore complex-interacting protein family member A1;protein_id=NP_008916.2
LDOC03000034.1	BestRefSeq	CDS	66692	66820	.	-	0	ID=cds2;Parent=rna12;Dbxref=GeneID:9284,Genbank:NP_008916.2,HGNC:HGNC:7909,MIM:606406;Name=NP_008916.2;Note=The RefSeq protein has 1 substitution compared to this genomic sequence;exception=annotated by transcript or proteomic data;gbkey=CDS;gene=NPIPA1;product=nuclear pore complex-interacting protein family member A1;protein_id=NP_008916.2
LDOC03000034.1	BestRefSeq	CDS	62966	63065	.	-	0	ID=cds2;Parent=rna12;Dbxref=GeneID:9284,Genbank:NP_008916.2,HGNC:HGNC:7909,MIM:606406;Name=NP_008916.2;Note=The RefSeq protein has 1 substitution compared to this genomic sequence;exception=annotated by transcript or proteomic data;gbkey=CDS;gene=NPIPA1;product=nuclear pore complex-interacting protein family member A1;protein_id=NP_008916.2
LDOC03000034.1	BestRefSeq	CDS	62658	62802	.	-	2	ID=cds2;Parent=rna12;Dbxref=GeneID:9284,Genbank:NP_008916.2,HGNC:HGNC:7909,MIM:606406;Name=NP_008916.2;Note=The RefSeq protein has 1 substitution compared to this genomic sequence;exception=annotated by transcript or proteomic data;gbkey=CDS;gene=NPIPA1;product=nuclear pore complex-interacting protein family member A1;protein_id=NP_008916.2
LDOC03000034.1	BestRefSeq	CDS	59594	59701	.	-	1	ID=cds2;Parent=rna12;Dbxref=GeneID:9284,Genbank:NP_008916.2,HGNC:HGNC:7909,MIM:606406;Name=NP_008916.2;Note=The RefSeq protein has 1 substitution compared to this genomic sequence;exception=annotated by transcript or proteomic data;gbkey=CDS;gene=NPIPA1;product=nuclear pore complex-interacting protein family member A1;protein_id=NP_008916.2
LDOC03000034.1	BestRefSeq	CDS	58521	58581	.	-	1	ID=cds2;Parent=rna12;Dbxref=GeneID:9284,Genbank:NP_008916.2,HGNC:HGNC:7909,MIM:606406;Name=NP_008916.2;Note=The RefSeq protein has 1 substitution compared to this genomic sequence;exception=annotated by transcript or proteomic data;gbkey=CDS;gene=NPIPA1;product=nuclear pore complex-interacting protein family member A1;protein_id=NP_008916.2
LDOC03000034.1	BestRefSeq	CDS	58376	58411	.	-	0	ID=cds2;Parent=rna12;Dbxref=GeneID:9284,Genbank:NP_008916.2,HGNC:HGNC:7909,MIM:606406;Name=NP_008916.2;Note=The RefSeq protein has 1 substitution compared to this genomic sequence;exception=annotated by transcript or proteomic data;gbkey=CDS;gene=NPIPA1;product=nuclear pore complex-interacting protein family member A1;protein_id=NP_008916.2
LDOC03000034.1	BestRefSeq	CDS	56606	57016	.	-	0	ID=cds2;Parent=rna12;Dbxref=GeneID:9284,Genbank:NP_008916.2,HGNC:HGNC:7909,MIM:606406;Name=NP_008916.2;Note=The RefSeq protein has 1 substitution compared to this genomic sequence;exception=annotated by transcript or proteomic data;gbkey=CDS;gene=NPIPA1;product=nuclear pore complex-interacting protein family member A1;protein_id=NP_008916.2
LDOC03000034.1	BestRefSeq	CDS	71137	71199	.	-	0	ID=cds3;Parent=rna13;Dbxref=GeneID:642799,Genbank:NP_001264253.1,HGNC:HGNC:41979;Name=NP_001264253.1;Note=The RefSeq protein has 4 substitutions compared to this genomic sequence;exception=annotated by transcript or proteomic data;gbkey=CDS;gene=NPIPA2;product=nuclear pore complex-interacting protein family member A2;protein_id=NP_001264253.1
LDOC03000034.1	BestRefSeq	CDS	66692	66820	.	-	0	ID=cds3;Parent=rna13;Dbxref=GeneID:642799,Genbank:NP_001264253.1,HGNC:HGNC:41979;Name=NP_001264253.1;Note=The RefSeq protein has 4 substitutions compared to this genomic sequence;exception=annotated by transcript or proteomic data;gbkey=CDS;gene=NPIPA2;product=nuclear pore complex-interacting protein family member A2;protein_id=NP_001264253.1
LDOC03000034.1	BestRefSeq	CDS	62966	63065	.	-	0	ID=cds3;Parent=rna13;Dbxref=GeneID:642799,Genbank:NP_001264253.1,HGNC:HGNC:41979;Name=NP_001264253.1;Note=The RefSeq protein has 4 substitutions compared to this genomic sequence;exception=annotated by transcript or proteomic data;gbkey=CDS;gene=NPIPA2;product=nuclear pore complex-interacting protein family member A2;protein_id=NP_001264253.1
LDOC03000034.1	BestRefSeq	CDS	62658	62802	.	-	2	ID=cds3;Parent=rna13;Dbxref=GeneID:642799,Genbank:NP_001264253.1,HGNC:HGNC:41979;Name=NP_001264253.1;Note=The RefSeq protein has 4 substitutions compared to this genomic sequence;exception=annotated by transcript or proteomic data;gbkey=CDS;gene=NPIPA2;product=nuclear pore complex-interacting protein family member A2;protein_id=NP_001264253.1
LDOC03000034.1	BestRefSeq	CDS	59594	59701	.	-	1	ID=cds3;Parent=rna13;Dbxref=GeneID:642799,Genbank:NP_001264253.1,HGNC:HGNC:41979;Name=NP_001264253.1;Note=The RefSeq protein has 4 substitutions compared to this genomic sequence;exception=annotated by transcript or proteomic data;gbkey=CDS;gene=NPIPA2;product=nuclear pore complex-interacting protein family member A2;protein_id=NP_001264253.1
LDOC03000034.1	BestRefSeq	CDS	58521	58581	.	-	1	ID=cds3;Parent=rna13;Dbxref=GeneID:642799,Genbank:NP_001264253.1,HGNC:HGNC:41979;Name=NP_001264253.1;Note=The RefSeq protein has 4 substitutions compared to this genomic sequence;exception=annotated by transcript or proteomic data;gbkey=CDS;gene=NPIPA2;product=nuclear pore complex-interacting protein family member A2;protein_id=NP_001264253.1
LDOC03000034.1	BestRefSeq	CDS	58376	58411	.	-	0	ID=cds3;Parent=rna13;Dbxref=GeneID:642799,Genbank:NP_001264253.1,HGNC:HGNC:41979;Name=NP_001264253.1;Note=The RefSeq protein has 4 substitutions compared to this genomic sequence;exception=annotated by transcript or proteomic data;gbkey=CDS;gene=NPIPA2;product=nuclear pore complex-interacting protein family member A2;protein_id=NP_001264253.1
LDOC03000034.1	BestRefSeq	CDS	56606	57016	.	-	0	ID=cds3;Parent=rna13;Dbxref=GeneID:642799,Genbank:NP_001264253.1,HGNC:HGNC:41979;Name=NP_001264253.1;Note=The RefSeq protein has 4 substitutions compared to this genomic sequence;exception=annotated by transcript or proteomic data;gbkey=CDS;gene=NPIPA2;product=nuclear pore complex-interacting protein family member A2;protein_id=NP_001264253.1
###
LDOC03000056.1	BestRefSeq	gene	1056	24726	.	+	.	ID=gene10;Dbxref=GeneID:200030,HGNC:HGNC:31993,MIM:614001;Name=NBPF11;description=neuroblastoma breakpoint family member 11;end_range=24726,.;gbkey=Gene;gene=NBPF11;gene_synonym=NBPF24;partial=true
LDOC03000056.1	BestRefSeq	transcript	1056	24726	.	+	.	ID=rna14;Parent=gene10;Dbxref=GeneID:200030,Genbank:NR_110864.1,HGNC:HGNC:31993,MIM:614001;Name=gi|589269242;Note=The RefSeq transcript has 18 substitutions%2C 5 non-frameshifting indels and aligns at 24%25 coverage compared to this genomic sequence;end_range=24726,.;exception=annotated by transcript or proteomic data;gbkey=misc_RNA;gene=NBPF11;partial=true;product=neuroblastoma breakpoint family member 11%2C transcript variant 4;transcript_id=gi|589269242
LDOC03000056.1	BestRefSeq	exon	1056	1222	.	+	.	ID=id42;Parent=rna14;Dbxref=GeneID:200030,Genbank:NR_110864.1,HGNC:HGNC:31993,MIM:614001;Note=The RefSeq transcript has 18 substitutions%2C 5 non-frameshifting indels and aligns at 24%25 coverage compared to this genomic sequence;exception=annotated by transcript or proteomic data;gbkey=misc_RNA;gene=NBPF11;partial=true;product=neuroblastoma breakpoint family member 11%2C transcript variant 4;transcript_id=gi|589269242
LDOC03000056.1	BestRefSeq	exon	1311	1584	.	+	.	ID=id43;Parent=rna14;Dbxref=GeneID:200030,Genbank:NR_110864.1,HGNC:HGNC:31993,MIM:614001;Note=The RefSeq transcript has 18 substitutions%2C 5 non-frameshifting indels and aligns at 24%25 coverage compared to this genomic sequence;exception=annotated by transcript or proteomic data;gbkey=misc_RNA;gene=NBPF11;partial=true;product=neuroblastoma breakpoint family member 11%2C transcript variant 4;transcript_id=gi|589269242
LDOC03000056.1	BestRefSeq	exon	5889	6160	.	+	.	ID=id44;Parent=rna14;Dbxref=GeneID:200030,Genbank:NR_110864.1,HGNC:HGNC:31993,MIM:614001;Note=The RefSeq transcript has 18 substitutions%2C 5 non-frameshifting indels and aligns at 24%25 coverage compared to this genomic sequence;exception=annotated by transcript or proteomic data;gbkey=misc_RNA;gene=NBPF11;partial=true;product=neuroblastoma breakpoint family member 11%2C transcript variant 4;transcript_id=gi|589269242
LDOC03000056.1	BestRefSeq	exon	13951	14092	.	+	.	ID=id45;Parent=rna14;Dbxref=GeneID:200030,Genbank:NR_110864.1,HGNC:HGNC:31993,MIM:614001;Note=The RefSeq transcript has 18 substitutions%2C 5 non-frameshifting indels and aligns at 24%25 coverage compared to this genomic sequence;exception=annotated by transcript or proteomic data;gbkey=misc_RNA;gene=NBPF11;partial=true;product=neuroblastoma breakpoint family member 11%2C transcript variant 4;transcript_id=gi|589269242
LDOC03000056.1	BestRefSeq	exon	22357	22504	.	+	.	ID=id46;Parent=rna14;Dbxref=GeneID:200030,Genbank:NR_110864.1,HGNC:HGNC:31993,MIM:614001;Note=The RefSeq transcript has 18 substitutions%2C 5 non-frameshifting indels and aligns at 24%25 coverage compared to this genomic sequence;exception=annotated by transcript or proteomic data;gbkey=misc_RNA;gene=NBPF11;partial=true;product=neuroblastoma breakpoint family member 11%2C transcript variant 4;transcript_id=gi|589269242
LDOC03000056.1	BestRefSeq	exon	22607	22849	.	+	.	ID=id47;Parent=rna14;Dbxref=GeneID:200030,Genbank:NR_110864.1,HGNC:HGNC:31993,MIM:614001;Note=The RefSeq transcript has 18 substitutions%2C 5 non-frameshifting indels and aligns at 24%25 coverage compared to this genomic sequence;end_range=22849,.;exception=annotated by transcript or proteomic data;gbkey=misc_RNA;gene=NBPF11;partial=true;product=neuroblastoma breakpoint family member 11%2C transcript variant 4;transcript_id=gi|589269242
LDOC03000056.1	BestRefSeq	exon	24624	24726	.	+	.	ID=id48;Parent=rna14;Dbxref=GeneID:200030,Genbank:NR_110864.1,HGNC:HGNC:31993,MIM:614001;Note=The RefSeq transcript has 18 substitutions%2C 5 non-frameshifting indels and aligns at 24%25 coverage compared to this genomic sequence;end_range=24726,.;exception=annotated by transcript or proteomic data;gbkey=misc_RNA;gene=NBPF11;partial=true;product=neuroblastoma breakpoint family member 11%2C transcript variant 4;start_range=.,24624;transcript_id=gi|589269242
LDOC03000056.1	BestRefSeq	gene	1147	24726	.	+	.	ID=gene11;Dbxref=GeneID:149013,HGNC:HGNC:24297,MIM:608607;Name=NBPF12;description=neuroblastoma breakpoint family member 12;end_range=24726,.;gbkey=Gene;gene=NBPF12;gene_synonym=COAS1,KIAA1245;partial=true
LDOC03000056.1	BestRefSeq	mRNA	1147	24726	.	+	.	ID=rna15;Parent=gene11;Dbxref=GeneID:149013,Genbank:NM_001278141.1,HGNC:HGNC:24297,MIM:608607;Name=gi|497240842;Note=The RefSeq transcript has 1 frameshift%2C 4 non-frameshifting indels and aligns at 21%25 coverage compared to this genomic sequence;end_range=24726,.;exception=annotated by transcript or proteomic data;gbkey=mRNA;gene=NBPF12;partial=true;product=neuroblastoma breakpoint family member 12;transcript_id=gi|497240842
LDOC03000056.1	BestRefSeq	exon	1147	1614	.	+	.	ID=id49;Parent=rna15;Dbxref=GeneID:149013,Genbank:NM_001278141.1,HGNC:HGNC:24297,MIM:608607;Note=The RefSeq transcript has 1 frameshift%2C 4 non-frameshifting indels and aligns at 21%25 coverage compared to this genomic sequence;exception=annotated by transcript or proteomic data;gbkey=mRNA;gene=NBPF12;partial=true;product=neuroblastoma breakpoint family member 12;transcript_id=gi|497240842
LDOC03000056.1	BestRefSeq	exon	5889	6160	.	+	.	ID=id50;Parent=rna15;Dbxref=GeneID:149013,Genbank:NM_001278141.1,HGNC:HGNC:24297,MIM:608607;Note=The RefSeq transcript has 1 frameshift%2C 4 non-frameshifting indels and aligns at 21%25 coverage compared to this genomic sequence;exception=annotated by transcript or proteomic data;gbkey=mRNA;gene=NBPF12;partial=true;product=neuroblastoma breakpoint family member 12;transcript_id=gi|497240842
LDOC03000056.1	BestRefSeq	exon	9157	9209	.	+	.	ID=id51;Parent=rna15;Dbxref=GeneID:149013,Genbank:NM_001278141.1,HGNC:HGNC:24297,MIM:608607;Note=The RefSeq transcript has 1 frameshift%2C 4 non-frameshifting indels and aligns at 21%25 coverage compared to this genomic sequence;exception=annotated by transcript or proteomic data;gbkey=mRNA;gene=NBPF12;partial=true;product=neuroblastoma breakpoint family member 12;transcript_id=gi|497240842
LDOC03000056.1	BestRefSeq	exon	11926	12024	.	+	.	ID=id52;Parent=rna15;Dbxref=GeneID:149013,Genbank:NM_001278141.1,HGNC:HGNC:24297,MIM:608607;Note=The RefSeq transcript has 1 frameshift%2C 4 non-frameshifting indels and aligns at 21%25 coverage compared to this genomic sequence;exception=annotated by transcript or proteomic data;gbkey=mRNA;gene=NBPF12;partial=true;product=neuroblastoma breakpoint family member 12;transcript_id=gi|497240842
LDOC03000056.1	BestRefSeq	exon	13951	14092	.	+	.	ID=id53;Parent=rna15;Dbxref=GeneID:149013,Genbank:NM_001278141.1,HGNC:HGNC:24297,MIM:608607;Note=The RefSeq transcript has 1 frameshift%2C 4 non-frameshifting indels and aligns at 21%25 coverage compared to this genomic sequence;exception=annotated by transcript or proteomic data;gbkey=mRNA;gene=NBPF12;partial=true;product=neuroblastoma breakpoint family member 12;transcript_id=gi|497240842
LDOC03000056.1	BestRefSeq	exon	22357	22504	.	+	.	ID=id54;Parent=rna15;Dbxref=GeneID:149013,Genbank:NM_001278141.1,HGNC:HGNC:24297,MIM:608607;Note=The RefSeq transcript has 1 frameshift%2C 4 non-frameshifting indels and aligns at 21%25 coverage compared to this genomic sequence;exception=annotated by transcript or proteomic data;gbkey=mRNA;gene=NBPF12;partial=true;product=neuroblastoma breakpoint family member 12;transcript_id=gi|497240842
LDOC03000056.1	BestRefSeq	exon	22607	22816	.	+	.	ID=id55;Parent=rna15;Dbxref=GeneID:149013,Genbank:NM_001278141.1,HGNC:HGNC:24297,MIM:608607;Note=The RefSeq transcript has 1 frameshift%2C 4 non-frameshifting indels and aligns at 21%25 coverage compared to this genomic sequence;exception=annotated by transcript or proteomic data;gbkey=mRNA;gene=NBPF12;partial=true;product=neuroblastoma breakpoint family member 12;transcript_id=gi|497240842
LDOC03000056.1	BestRefSeq	exon	24624	24726	.	+	.	ID=id56;Parent=rna15;Dbxref=GeneID:149013,Genbank:NM_001278141.1,HGNC:HGNC:24297,MIM:608607;Note=The RefSeq transcript has 1 frameshift%2C 4 non-frameshifting indels and aligns at 21%25 coverage compared to this genomic sequence;end_range=24726,.;exception=annotated by transcript or proteomic data;gbkey=mRNA;gene=NBPF12;partial=true;product=neuroblastoma breakpoint family member 12;transcript_id=gi|497240842
LDOC03000056.1	BestRefSeq	CDS	22642	22816	.	+	0	ID=cds4;Parent=rna15;Dbxref=GeneID:149013,Genbank:NP_001265070.1,HGNC:HGNC:24297,MIM:608607;Name=NP_001265070.1;Note=The RefSeq protein has 1 frameshift and aligns at 6%25 coverage compared to this genomic sequence;exception=annotated by transcript or proteomic data;gbkey=CDS;gene=NBPF12;partial=true;product=neuroblastoma breakpoint family member 12;protein_id=NP_001265070.1
LDOC03000056.1	BestRefSeq	CDS	24624	24726	.	+	2	ID=cds4;Parent=rna15;Dbxref=GeneID:149013,Genbank:NP_001265070.1,HGNC:HGNC:24297,MIM:608607;Name=NP_001265070.1;Note=The RefSeq protein has 1 frameshift and aligns at 6%25 coverage compared to this genomic sequence;end_range=24726,.;exception=annotated by transcript or proteomic data;gbkey=CDS;gene=NBPF12;partial=true;product=neuroblastoma breakpoint family member 12;protein_id=NP_001265070.1
###
LDOC03000056.1	BestRefSeq	gene	1056	24726	.	+	.	ID=gene12;Dbxref=GeneID:200030,HGNC:HGNC:31993,MIM:614001;Name=NBPF11;description=neuroblastoma breakpoint family member 11;end_range=24726,.;gbkey=Gene;gene=NBPF11;gene_synonym=NBPF24;partial=true
LDOC03000056.1	BestRefSeq	gene	1147	24726	.	+	.	ID=gene13;Dbxref=GeneID:149013,HGNC:HGNC:24297,MIM:608607;Name=NBPF12;description=neuroblastoma breakpoint family member 12;end_range=24726,.;gbkey=Gene;gene=NBPF12;gene_synonym=COAS1,KIAA1245;partial=true
LDOC03000056.1	BestRefSeq	mRNA	1147	24726	.	+	.	ID=rna16;Parent=gene13;Dbxref=GeneID:149013,Genbank:NM_001278141.1,HGNC:HGNC:24297,MIM:608607;Name=gi|497240842;Note=The RefSeq transcript has 1 frameshift%2C 4 non-frameshifting indels and aligns at 21%25 coverage compared to this genomic sequence;end_range=24726,.;exception=annotated by transcript or proteomic data;gbkey=mRNA;gene=NBPF12;partial=true;product=neuroblastoma breakpoint family member 12;transcript_id=gi|497240842
LDOC03000056.1	BestRefSeq	exon	1147	1614	.	+	.	ID=id57;Parent=rna16;Dbxref=GeneID:149013,Genbank:NM_001278141.1,HGNC:HGNC:24297,MIM:608607;Note=The RefSeq transcript has 1 frameshift%2C 4 non-frameshifting indels and aligns at 21%25 coverage compared to this genomic sequence;exception=annotated by transcript or proteomic data;gbkey=mRNA;gene=NBPF12;partial=true;product=neuroblastoma breakpoint family member 12;transcript_id=gi|497240842
LDOC03000056.1	BestRefSeq	exon	5889	6160	.	+	.	ID=id58;Parent=rna16;Dbxref=GeneID:149013,Genbank:NM_001278141.1,HGNC:HGNC:24297,MIM:608607;Note=The RefSeq transcript has 1 frameshift%2C 4 non-frameshifting indels and aligns at 21%25 coverage compared to this genomic sequence;exception=annotated by transcript or proteomic data;gbkey=mRNA;gene=NBPF12;partial=true;product=neuroblastoma breakpoint family member 12;transcript_id=gi|497240842
LDOC03000056.1	BestRefSeq	exon	9157	9209	.	+	.	ID=id59;Parent=rna16;Dbxref=GeneID:149013,Genbank:NM_001278141.1,HGNC:HGNC:24297,MIM:608607;Note=The RefSeq transcript has 1 frameshift%2C 4 non-frameshifting indels and aligns at 21%25 coverage compared to this genomic sequence;exception=annotated by transcript or proteomic data;gbkey=mRNA;gene=NBPF12;partial=true;product=neuroblastoma breakpoint family member 12;transcript_id=gi|497240842
LDOC03000056.1	BestRefSeq	exon	11926	12024	.	+	.	ID=id60;Parent=rna16;Dbxref=GeneID:149013,Genbank:NM_001278141.1,HGNC:HGNC:24297,MIM:608607;Note=The RefSeq transcript has 1 frameshift%2C 4 non-frameshifting indels and aligns at 21%25 coverage compared to this genomic sequence;exception=annotated by transcript or proteomic data;gbkey=mRNA;gene=NBPF12;partial=true;product=neuroblastoma breakpoint family member 12;transcript_id=gi|497240842
LDOC03000056.1	BestRefSeq	exon	13951	14092	.	+	.	ID=id61;Parent=rna16;Dbxref=GeneID:149013,Genbank:NM_001278141.1,HGNC:HGNC:24297,MIM:608607;Note=The RefSeq transcript has 1 frameshift%2C 4 non-frameshifting indels and aligns at 21%25 coverage compared to this genomic sequence;exception=annotated by transcript or proteomic data;gbkey=mRNA;gene=NBPF12;partial=true;product=neuroblastoma breakpoint family member 12;transcript_id=gi|497240842
LDOC03000056.1	BestRefSeq	exon	22357	22504	.	+	.	ID=id62;Parent=rna16;Dbxref=GeneID:149013,Genbank:NM_001278141.1,HGNC:HGNC:24297,MIM:608607;Note=The RefSeq transcript has 1 frameshift%2C 4 non-frameshifting indels and aligns at 21%25 coverage compared to this genomic sequence;exception=annotated by transcript or proteomic data;gbkey=mRNA;gene=NBPF12;partial=true;product=neuroblastoma breakpoint family member 12;transcript_id=gi|497240842
LDOC03000056.1	BestRefSeq	exon	22607	22816	.	+	.	ID=id63;Parent=rna16;Dbxref=GeneID:149013,Genbank:NM_001278141.1,HGNC:HGNC:24297,MIM:608607;Note=The RefSeq transcript has 1 frameshift%2C 4 non-frameshifting indels and aligns at 21%25 coverage compared to this genomic sequence;exception=annotated by transcript or proteomic data;gbkey=mRNA;gene=NBPF12;partial=true;product=neuroblastoma breakpoint family member 12;transcript_id=gi|497240842
LDOC03000056.1	BestRefSeq	exon	24624	24726	.	+	.	ID=id64;Parent=rna16;Dbxref=GeneID:149013,Genbank:NM_001278141.1,HGNC:HGNC:24297,MIM:608607;Note=The RefSeq transcript has 1 frameshift%2C 4 non-frameshifting indels and aligns at 21%25 coverage compared to this genomic sequence;end_range=24726,.;exception=annotated by transcript or proteomic data;gbkey=mRNA;gene=NBPF12;partial=true;product=neuroblastoma breakpoint family member 12;transcript_id=gi|497240842
LDOC03000056.1	BestRefSeq	mRNA	13951	24726	.	+	.	ID=rna17;Parent=gene13;Dbxref=GeneID:200030,Genbank:NM_001101663.4,GeneID:149013,HGNC:HGNC:24297,MIM:608607;Name=gi|589269126;Note=The RefSeq transcript has 2 substitutions%2C 1 frameshift and aligns at 12%25 coverage compared to this genomic sequence;end_range=24726,.;exception=annotated by transcript or proteomic data;gbkey=mRNA;gene=NBPF12;partial=true;product=neuroblastoma breakpoint family member 11%2C transcript variant 1;transcript_id=gi|589269126
LDOC03000056.1	BestRefSeq	exon	13951	14092	.	+	.	ID=id65;Parent=rna17;Dbxref=GeneID:200030,Genbank:NM_001101663.4,GeneID:149013,HGNC:HGNC:24297,MIM:608607;Note=The RefSeq transcript has 2 substitutions%2C 1 frameshift and aligns at 12%25 coverage compared to this genomic sequence;exception=annotated by transcript or proteomic data;gbkey=mRNA;gene=NBPF12;partial=true;product=neuroblastoma breakpoint family member 11%2C transcript variant 1;transcript_id=gi|589269126
LDOC03000056.1	BestRefSeq	exon	22357	22504	.	+	.	ID=id66;Parent=rna17;Dbxref=GeneID:200030,Genbank:NM_001101663.4,GeneID:149013,HGNC:HGNC:24297,MIM:608607;Note=The RefSeq transcript has 2 substitutions%2C 1 frameshift and aligns at 12%25 coverage compared to this genomic sequence;exception=annotated by transcript or proteomic data;gbkey=mRNA;gene=NBPF12;partial=true;product=neuroblastoma breakpoint family member 11%2C transcript variant 1;transcript_id=gi|589269126
LDOC03000056.1	BestRefSeq	exon	22607	22816	.	+	.	ID=id67;Parent=rna17;Dbxref=GeneID:200030,Genbank:NM_001101663.4,GeneID:149013,HGNC:HGNC:24297,MIM:608607;Note=The RefSeq transcript has 2 substitutions%2C 1 frameshift and aligns at 12%25 coverage compared to this genomic sequence;exception=annotated by transcript or proteomic data;gbkey=mRNA;gene=NBPF12;partial=true;product=neuroblastoma breakpoint family member 11%2C transcript variant 1;transcript_id=gi|589269126
LDOC03000056.1	BestRefSeq	exon	24624	24726	.	+	.	ID=id68;Parent=rna17;Dbxref=GeneID:200030,Genbank:NM_001101663.4,GeneID:149013,HGNC:HGNC:24297,MIM:608607;Note=The RefSeq transcript has 2 substitutions%2C 1 frameshift and aligns at 12%25 coverage compared to this genomic sequence;end_range=24726,.;exception=annotated by transcript or proteomic data;gbkey=mRNA;gene=NBPF12;partial=true;product=neuroblastoma breakpoint family member 11%2C transcript variant 1;transcript_id=gi|589269126
LDOC03000056.1	BestRefSeq	CDS	22642	22816	.	+	0	ID=cds5;Parent=rna16;Dbxref=GeneID:149013,Genbank:NP_001265070.1,HGNC:HGNC:24297,MIM:608607;Name=NP_001265070.1;Note=The RefSeq protein has 1 frameshift and aligns at 6%25 coverage compared to this genomic sequence;exception=annotated by transcript or proteomic data;gbkey=CDS;gene=NBPF12;partial=true;product=neuroblastoma breakpoint family member 12;protein_id=NP_001265070.1
LDOC03000056.1	BestRefSeq	CDS	24624	24726	.	+	2	ID=cds5;Parent=rna16;Dbxref=GeneID:149013,Genbank:NP_001265070.1,HGNC:HGNC:24297,MIM:608607;Name=NP_001265070.1;Note=The RefSeq protein has 1 frameshift and aligns at 6%25 coverage compared to this genomic sequence;end_range=24726,.;exception=annotated by transcript or proteomic data;gbkey=CDS;gene=NBPF12;partial=true;product=neuroblastoma breakpoint family member 12;protein_id=NP_001265070.1
LDOC03000056.1	BestRefSeq	CDS	22642	22816	.	+	0	ID=cds6;Parent=rna17;Dbxref=GeneID:200030,Genbank:NP_001095133.3,GeneID:149013,HGNC:HGNC:24297,MIM:608607;Name=NP_001095133.3;Note=isoform b is encoded by transcript variant 1%3B The RefSeq protein has 1 frameshift and aligns at 10%25 coverage compared to this genomic sequence;exception=annotated by transcript or proteomic data;gbkey=CDS;gene=NBPF12;partial=true;product=neuroblastoma breakpoint family member 11 isoform b;protein_id=NP_001095133.3
LDOC03000056.1	BestRefSeq	CDS	24624	24726	.	+	2	ID=cds6;Parent=rna17;Dbxref=GeneID:200030,Genbank:NP_001095133.3,GeneID:149013,HGNC:HGNC:24297,MIM:608607;Name=NP_001095133.3;Note=isoform b is encoded by transcript variant 1%3B The RefSeq protein has 1 frameshift and aligns at 10%25 coverage compared to this genomic sequence;end_range=24726,.;exception=annotated by transcript or proteomic data;gbkey=CDS;gene=NBPF12;partial=true;product=neuroblastoma breakpoint family member 11 isoform b;protein_id=NP_001095133.3
###
LDOC03000056.1	BestRefSeq	gene	1056	24726	.	+	.	ID=gene14;Dbxref=GeneID:200030,HGNC:HGNC:31993,MIM:614001;Name=NBPF11;description=neuroblastoma breakpoint family member 11;end_range=24726,.;gbkey=Gene;gene=NBPF11;gene_synonym=NBPF24;partial=true
LDOC03000056.1	BestRefSeq	mRNA	1056	24726	.	+	.	ID=rna18;Parent=gene14;Dbxref=GeneID:200030,Genbank:NM_183372.5,HGNC:HGNC:31993,MIM:614001;Name=gi|589269180;Note=The RefSeq transcript has 10 substitutions%2C 1 frameshift%2C 2 non-frameshifting indels and aligns at 23%25 coverage compared to this genomic sequence;end_range=24726,.;exception=annotated by transcript or proteomic data;gbkey=mRNA;gene=NBPF11;partial=true;product=neuroblastoma breakpoint family member 11%2C transcript variant 3;transcript_id=gi|589269180
LDOC03000056.1	BestRefSeq	exon	1056	1222	.	+	.	ID=id69;Parent=rna18;Dbxref=GeneID:200030,Genbank:NM_183372.5,HGNC:HGNC:31993,MIM:614001;Note=The RefSeq transcript has 10 substitutions%2C 1 frameshift%2C 2 non-frameshifting indels and aligns at 23%25 coverage compared to this genomic sequence;exception=annotated by transcript or proteomic data;gbkey=mRNA;gene=NBPF11;partial=true;product=neuroblastoma breakpoint family member 11%2C transcript variant 3;transcript_id=gi|589269180
LDOC03000056.1	BestRefSeq	exon	1311	1614	.	+	.	ID=id70;Parent=rna18;Dbxref=GeneID:200030,Genbank:NM_183372.5,HGNC:HGNC:31993,MIM:614001;Note=The RefSeq transcript has 10 substitutions%2C 1 frameshift%2C 2 non-frameshifting indels and aligns at 23%25 coverage compared to this genomic sequence;exception=annotated by transcript or proteomic data;gbkey=mRNA;gene=NBPF11;partial=true;product=neuroblastoma breakpoint family member 11%2C transcript variant 3;transcript_id=gi|589269180
LDOC03000056.1	BestRefSeq	exon	5889	6160	.	+	.	ID=id71;Parent=rna18;Dbxref=GeneID:200030,Genbank:NM_183372.5,HGNC:HGNC:31993,MIM:614001;Note=The RefSeq transcript has 10 substitutions%2C 1 frameshift%2C 2 non-frameshifting indels and aligns at 23%25 coverage compared to this genomic sequence;exception=annotated by transcript or proteomic data;gbkey=mRNA;gene=NBPF11;partial=true;product=neuroblastoma breakpoint family member 11%2C transcript variant 3;transcript_id=gi|589269180
LDOC03000056.1	BestRefSeq	exon	11926	12024	.	+	.	ID=id72;Parent=rna18;Dbxref=GeneID:200030,Genbank:NM_183372.5,HGNC:HGNC:31993,MIM:614001;Note=The RefSeq transcript has 10 substitutions%2C 1 frameshift%2C 2 non-frameshifting indels and aligns at 23%25 coverage compared to this genomic sequence;exception=annotated by transcript or proteomic data;gbkey=mRNA;gene=NBPF11;partial=true;product=neuroblastoma breakpoint family member 11%2C transcript variant 3;transcript_id=gi|589269180
LDOC03000056.1	BestRefSeq	exon	13951	14092	.	+	.	ID=id73;Parent=rna18;Dbxref=GeneID:200030,Genbank:NM_183372.5,HGNC:HGNC:31993,MIM:614001;Note=The RefSeq transcript has 10 substitutions%2C 1 frameshift%2C 2 non-frameshifting indels and aligns at 23%25 coverage compared to this genomic sequence;exception=annotated by transcript or proteomic data;gbkey=mRNA;gene=NBPF11;partial=true;product=neuroblastoma breakpoint family member 11%2C transcript variant 3;transcript_id=gi|589269180
LDOC03000056.1	BestRefSeq	exon	22607	22816	.	+	.	ID=id74;Parent=rna18;Dbxref=GeneID:200030,Genbank:NM_183372.5,HGNC:HGNC:31993,MIM:614001;Note=The RefSeq transcript has 10 substitutions%2C 1 frameshift%2C 2 non-frameshifting indels and aligns at 23%25 coverage compared to this genomic sequence;exception=annotated by transcript or proteomic data;gbkey=mRNA;gene=NBPF11;partial=true;product=neuroblastoma breakpoint family member 11%2C transcript variant 3;transcript_id=gi|589269180
LDOC03000056.1	BestRefSeq	exon	24624	24726	.	+	.	ID=id75;Parent=rna18;Dbxref=GeneID:200030,Genbank:NM_183372.5,HGNC:HGNC:31993,MIM:614001;Note=The RefSeq transcript has 10 substitutions%2C 1 frameshift%2C 2 non-frameshifting indels and aligns at 23%25 coverage compared to this genomic sequence;end_range=24726,.;exception=annotated by transcript or proteomic data;gbkey=mRNA;gene=NBPF11;partial=true;product=neuroblastoma breakpoint family member 11%2C transcript variant 3;transcript_id=gi|589269180
LDOC03000056.1	BestRefSeq	gene	1147	24726	.	+	.	ID=gene15;Dbxref=GeneID:149013,HGNC:HGNC:24297,MIM:608607;Name=NBPF12;description=neuroblastoma breakpoint family member 12;end_range=24726,.;gbkey=Gene;gene=NBPF12;gene_synonym=COAS1,KIAA1245;partial=true
LDOC03000056.1	BestRefSeq	mRNA	1147	24726	.	+	.	ID=rna19;Parent=gene15;Dbxref=GeneID:149013,Genbank:NM_001278141.1,HGNC:HGNC:24297,MIM:608607;Name=gi|497240842;Note=The RefSeq transcript has 1 frameshift%2C 4 non-frameshifting indels and aligns at 21%25 coverage compared to this genomic sequence;end_range=24726,.;exception=annotated by transcript or proteomic data;gbkey=mRNA;gene=NBPF12;partial=true;product=neuroblastoma breakpoint family member 12;transcript_id=gi|497240842
LDOC03000056.1	BestRefSeq	exon	1147	1614	.	+	.	ID=id76;Parent=rna19;Dbxref=GeneID:149013,Genbank:NM_001278141.1,HGNC:HGNC:24297,MIM:608607;Note=The RefSeq transcript has 1 frameshift%2C 4 non-frameshifting indels and aligns at 21%25 coverage compared to this genomic sequence;exception=annotated by transcript or proteomic data;gbkey=mRNA;gene=NBPF12;partial=true;product=neuroblastoma breakpoint family member 12;transcript_id=gi|497240842
LDOC03000056.1	BestRefSeq	exon	5889	6160	.	+	.	ID=id77;Parent=rna19;Dbxref=GeneID:149013,Genbank:NM_001278141.1,HGNC:HGNC:24297,MIM:608607;Note=The RefSeq transcript has 1 frameshift%2C 4 non-frameshifting indels and aligns at 21%25 coverage compared to this genomic sequence;exception=annotated by transcript or proteomic data;gbkey=mRNA;gene=NBPF12;partial=true;product=neuroblastoma breakpoint family member 12;transcript_id=gi|497240842
LDOC03000056.1	BestRefSeq	exon	9157	9209	.	+	.	ID=id78;Parent=rna19;Dbxref=GeneID:149013,Genbank:NM_001278141.1,HGNC:HGNC:24297,MIM:608607;Note=The RefSeq transcript has 1 frameshift%2C 4 non-frameshifting indels and aligns at 21%25 coverage compared to this genomic sequence;exception=annotated by transcript or proteomic data;gbkey=mRNA;gene=NBPF12;partial=true;product=neuroblastoma breakpoint family member 12;transcript_id=gi|497240842
LDOC03000056.1	BestRefSeq	exon	11926	12024	.	+	.	ID=id79;Parent=rna19;Dbxref=GeneID:149013,Genbank:NM_001278141.1,HGNC:HGNC:24297,MIM:608607;Note=The RefSeq transcript has 1 frameshift%2C 4 non-frameshifting indels and aligns at 21%25 coverage compared to this genomic sequence;exception=annotated by transcript or proteomic data;gbkey=mRNA;gene=NBPF12;partial=true;product=neuroblastoma breakpoint family member 12;transcript_id=gi|497240842
LDOC03000056.1	BestRefSeq	exon	13951	14092	.	+	.	ID=id80;Parent=rna19;Dbxref=GeneID:149013,Genbank:NM_001278141.1,HGNC:HGNC:24297,MIM:608607;Note=The RefSeq transcript has 1 frameshift%2C 4 non-frameshifting indels and aligns at 21%25 coverage compared to this genomic sequence;exception=annotated by transcript or proteomic data;gbkey=mRNA;gene=NBPF12;partial=true;product=neuroblastoma breakpoint family member 12;transcript_id=gi|497240842
LDOC03000056.1	BestRefSeq	exon	22357	22504	.	+	.	ID=id81;Parent=rna19;Dbxref=GeneID:149013,Genbank:NM_001278141.1,HGNC:HGNC:24297,MIM:608607;Note=The RefSeq transcript has 1 frameshift%2C 4 non-frameshifting indels and aligns at 21%25 coverage compared to this genomic sequence;exception=annotated by transcript or proteomic data;gbkey=mRNA;gene=NBPF12;partial=true;product=neuroblastoma breakpoint family member 12;transcript_id=gi|497240842
LDOC03000056.1	BestRefSeq	exon	22607	22816	.	+	.	ID=id82;Parent=rna19;Dbxref=GeneID:149013,Genbank:NM_001278141.1,HGNC:HGNC:24297,MIM:608607;Note=The RefSeq transcript has 1 frameshift%2C 4 non-frameshifting indels and aligns at 21%25 coverage compared to this genomic sequence;exception=annotated by transcript or proteomic data;gbkey=mRNA;gene=NBPF12;partial=true;product=neuroblastoma breakpoint family member 12;transcript_id=gi|497240842
LDOC03000056.1	BestRefSeq	exon	24624	24726	.	+	.	ID=id83;Parent=rna19;Dbxref=GeneID:149013,Genbank:NM_001278141.1,HGNC:HGNC:24297,MIM:608607;Note=The RefSeq transcript has 1 frameshift%2C 4 non-frameshifting indels and aligns at 21%25 coverage compared to this genomic sequence;end_range=24726,.;exception=annotated by transcript or proteomic data;gbkey=mRNA;gene=NBPF12;partial=true;product=neuroblastoma breakpoint family member 12;transcript_id=gi|497240842
LDOC03000056.1	BestRefSeq	CDS	13966	14092	.	+	0	ID=cds7;Parent=gene15;Dbxref=GeneID:200030,Genbank:NP_899228.4,GeneID:149013,HGNC:HGNC:24297,MIM:608607;Name=NP_899228.4;Note=isoform a is encoded by transcript variant 3%3B The RefSeq protein has 1 frameshift and aligns at 15%25 coverage compared to this genomic sequence;exception=annotated by transcript or proteomic data;gbkey=CDS;gene=NBPF12;partial=true;product=neuroblastoma breakpoint family member 11 isoform a;protein_id=NP_899228.4
LDOC03000056.1	BestRefSeq	CDS	22607	22816	.	+	2	ID=cds7;Parent=gene15;Dbxref=GeneID:200030,Genbank:NP_899228.4,GeneID:149013,HGNC:HGNC:24297,MIM:608607;Name=NP_899228.4;Note=isoform a is encoded by transcript variant 3%3B The RefSeq protein has 1 frameshift and aligns at 15%25 coverage compared to this genomic sequence;exception=annotated by transcript or proteomic data;gbkey=CDS;gene=NBPF12;partial=true;product=neuroblastoma breakpoint family member 11 isoform a;protein_id=NP_899228.4
LDOC03000056.1	BestRefSeq	CDS	24624	24726	.	+	2	ID=cds7;Parent=gene15;Dbxref=GeneID:200030,Genbank:NP_899228.4,GeneID:149013,HGNC:HGNC:24297,MIM:608607;Name=NP_899228.4;Note=isoform a is encoded by transcript variant 3%3B The RefSeq protein has 1 frameshift and aligns at 15%25 coverage compared to this genomic sequence;end_range=24726,.;exception=annotated by transcript or proteomic data;gbkey=CDS;gene=NBPF12;partial=true;product=neuroblastoma breakpoint family member 11 isoform a;protein_id=NP_899228.4
LDOC03000056.1	BestRefSeq	CDS	22642	22816	.	+	0	ID=cds8;Parent=rna19;Dbxref=GeneID:149013,Genbank:NP_001265070.1,HGNC:HGNC:24297,MIM:608607;Name=NP_001265070.1;Note=The RefSeq protein has 1 frameshift and aligns at 6%25 coverage compared to this genomic sequence;exception=annotated by transcript or proteomic data;gbkey=CDS;gene=NBPF12;partial=true;product=neuroblastoma breakpoint family member 12;protein_id=NP_001265070.1
LDOC03000056.1	BestRefSeq	CDS	24624	24726	.	+	2	ID=cds8;Parent=rna19;Dbxref=GeneID:149013,Genbank:NP_001265070.1,HGNC:HGNC:24297,MIM:608607;Name=NP_001265070.1;Note=The RefSeq protein has 1 frameshift and aligns at 6%25 coverage compared to this genomic sequence;end_range=24726,.;exception=annotated by transcript or proteomic data;gbkey=CDS;gene=NBPF12;partial=true;product=neuroblastoma breakpoint family member 12;protein_id=NP_001265070.1
###
LDOC03000079.1	BestRefSeq	gene	89591	102743	.	-	.	ID=gene16;Dbxref=GeneID:100506076;Name=LOC100506076;description=uncharacterized LOC100506076;gbkey=Gene;gene=LOC100506076
LDOC03000079.1	BestRefSeq	ncRNA	89591	102743	.	-	.	ID=rna20;Parent=gene16;Dbxref=GeneID:100506076,Genbank:NR_103732.1;Name=gi|514052682;gbkey=ncRNA;gene=LOC100506076;ncrna_class=lncRNA;product=uncharacterized LOC100506076%2C transcript variant 2;transcript_id=gi|514052682
LDOC03000079.1	BestRefSeq	exon	102716	102743	.	-	.	ID=id84;Parent=rna20;Dbxref=GeneID:100506076,Genbank:NR_103732.1;gbkey=ncRNA;gene=LOC100506076;ncrna_class=lncRNA;product=uncharacterized LOC100506076%2C transcript variant 2;transcript_id=gi|514052682
LDOC03000079.1	BestRefSeq	exon	96685	96780	.	-	.	ID=id85;Parent=rna20;Dbxref=GeneID:100506076,Genbank:NR_103732.1;gbkey=ncRNA;gene=LOC100506076;ncrna_class=lncRNA;product=uncharacterized LOC100506076%2C transcript variant 2;transcript_id=gi|514052682
LDOC03000079.1	BestRefSeq	exon	96463	96592	.	-	.	ID=id86;Parent=rna20;Dbxref=GeneID:100506076,Genbank:NR_103732.1;gbkey=ncRNA;gene=LOC100506076;ncrna_class=lncRNA;product=uncharacterized LOC100506076%2C transcript variant 2;transcript_id=gi|514052682
LDOC03000079.1	BestRefSeq	exon	89591	89929	.	-	.	ID=id87;Parent=rna20;Dbxref=GeneID:100506076,Genbank:NR_103732.1;gbkey=ncRNA;gene=LOC100506076;ncrna_class=lncRNA;product=uncharacterized LOC100506076%2C transcript variant 2;transcript_id=gi|514052682
LDOC03000079.1	BestRefSeq	gene	89689	97535	.	-	.	ID=gene17;Dbxref=GeneID:100506123;Name=LOC100506123;description=uncharacterized LOC100506123;gbkey=Gene;gene=LOC100506123
LDOC03000079.1	BestRefSeq	ncRNA	89689	97535	.	-	.	ID=rna21;Parent=gene17;Dbxref=GeneID:100506123,Genbank:NR_130704.1;Name=gi|747172696;gbkey=ncRNA;gene=LOC100506123;ncrna_class=lncRNA;product=uncharacterized LOC100506123;transcript_id=gi|747172696
LDOC03000079.1	BestRefSeq	exon	97297	97535	.	-	.	ID=id88;Parent=rna21;Dbxref=GeneID:100506123,Genbank:NR_130704.1;gbkey=ncRNA;gene=LOC100506123;ncrna_class=lncRNA;product=uncharacterized LOC100506123;transcript_id=gi|747172696
LDOC03000079.1	BestRefSeq	exon	96685	96780	.	-	.	ID=id89;Parent=rna21;Dbxref=GeneID:100506123,Genbank:NR_130704.1;gbkey=ncRNA;gene=LOC100506123;ncrna_class=lncRNA;product=uncharacterized LOC100506123;transcript_id=gi|747172696
LDOC03000079.1	BestRefSeq	exon	96463	96592	.	-	.	ID=id90;Parent=rna21;Dbxref=GeneID:100506123,Genbank:NR_130704.1;gbkey=ncRNA;gene=LOC100506123;ncrna_class=lncRNA;product=uncharacterized LOC100506123;transcript_id=gi|747172696
LDOC03000079.1	BestRefSeq	exon	89689	89929	.	-	.	ID=id91;Parent=rna21;Dbxref=GeneID:100506123,Genbank:NR_130704.1;gbkey=ncRNA;gene=LOC100506123;ncrna_class=lncRNA;product=uncharacterized LOC100506123;transcript_id=gi|747172696
###
LDOC03000079.1	BestRefSeq	gene	117197	231691	.	-	.	ID=gene18;Dbxref=GeneID:375248,HGNC:HGNC:24079;Name=ANKRD36;description=ankyrin repeat domain 36;end_range=231691,.;gbkey=Gene;gene=ANKRD36;gene_synonym=UNQ2430;partial=true
LDOC03000079.1	BestRefSeq	mRNA	117197	231691	.	-	.	ID=rna22;Parent=gene18;Dbxref=GeneID:375248,Genbank:NM_001164315.1,HGNC:HGNC:24079;Name=gi|256222279;Note=The RefSeq transcript has 3 substitutions%2C 1 frameshift and aligns at 79%25 coverage compared to this genomic sequence;end_range=231691,.;exception=annotated by transcript or proteomic data;gbkey=mRNA;gene=ANKRD36;partial=true;product=ankyrin repeat domain 36;transcript_id=gi|256222279
LDOC03000079.1	BestRefSeq	exon	231624	231691	.	-	.	ID=id92;Parent=rna22;Dbxref=GeneID:375248,Genbank:NM_001164315.1,HGNC:HGNC:24079;Note=The RefSeq transcript has 3 substitutions%2C 1 frameshift and aligns at 79%25 coverage compared to this genomic sequence;end_range=231691,.;exception=annotated by transcript or proteomic data;gbkey=mRNA;gene=ANKRD36;partial=true;product=ankyrin repeat domain 36;transcript_id=gi|256222279
LDOC03000079.1	BestRefSeq	exon	229044	229104	.	-	.	ID=id93;Parent=rna22;Dbxref=GeneID:375248,Genbank:NM_001164315.1,HGNC:HGNC:24079;Note=The RefSeq transcript has 3 substitutions%2C 1 frameshift and aligns at 79%25 coverage compared to this genomic sequence;exception=annotated by transcript or proteomic data;gbkey=mRNA;gene=ANKRD36;partial=true;product=ankyrin repeat domain 36;transcript_id=gi|256222279
LDOC03000079.1	BestRefSeq	exon	228449	228479	.	-	.	ID=id94;Parent=rna22;Dbxref=GeneID:375248,Genbank:NM_001164315.1,HGNC:HGNC:24079;Note=The RefSeq transcript has 3 substitutions%2C 1 frameshift and aligns at 79%25 coverage compared to this genomic sequence;exception=annotated by transcript or proteomic data;gbkey=mRNA;gene=ANKRD36;partial=true;product=ankyrin repeat domain 36;transcript_id=gi|256222279
LDOC03000079.1	BestRefSeq	exon	226242	226308	.	-	.	ID=id95;Parent=rna22;Dbxref=GeneID:375248,Genbank:NM_001164315.1,HGNC:HGNC:24079;Note=The RefSeq transcript has 3 substitutions%2C 1 frameshift and aligns at 79%25 coverage compared to this genomic sequence;exception=annotated by transcript or proteomic data;gbkey=mRNA;gene=ANKRD36;partial=true;product=ankyrin repeat domain 36;transcript_id=gi|256222279
LDOC03000079.1	BestRefSeq	exon	222816	222876	.	-	.	ID=id96;Parent=rna22;Dbxref=GeneID:375248,Genbank:NM_001164315.1,HGNC:HGNC:24079;Note=The RefSeq transcript has 3 substitutions%2C 1 frameshift and aligns at 79%25 coverage compared to this genomic sequence;exception=annotated by transcript or proteomic data;gbkey=mRNA;gene=ANKRD36;partial=true;product=ankyrin repeat domain 36;transcript_id=gi|256222279
LDOC03000079.1	BestRefSeq	exon	222328	222395	.	-	.	ID=id97;Parent=rna22;Dbxref=GeneID:375248,Genbank:NM_001164315.1,HGNC:HGNC:24079;Note=The RefSeq transcript has 3 substitutions%2C 1 frameshift and aligns at 79%25 coverage compared to this genomic sequence;exception=annotated by transcript or proteomic data;gbkey=mRNA;gene=ANKRD36;partial=true;product=ankyrin repeat domain 36;transcript_id=gi|256222279
LDOC03000079.1	BestRefSeq	exon	218845	218884	.	-	.	ID=id98;Parent=rna22;Dbxref=GeneID:375248,Genbank:NM_001164315.1,HGNC:HGNC:24079;Note=The RefSeq transcript has 3 substitutions%2C 1 frameshift and aligns at 79%25 coverage compared to this genomic sequence;exception=annotated by transcript or proteomic data;gbkey=mRNA;gene=ANKRD36;partial=true;product=ankyrin repeat domain 36;transcript_id=gi|256222279
LDOC03000079.1	BestRefSeq	exon	216672	216700	.	-	.	ID=id99;Parent=rna22;Dbxref=GeneID:375248,Genbank:NM_001164315.1,HGNC:HGNC:24079;Note=The RefSeq transcript has 3 substitutions%2C 1 frameshift and aligns at 79%25 coverage compared to this genomic sequence;exception=annotated by transcript or proteomic data;gbkey=mRNA;gene=ANKRD36;partial=true;product=ankyrin repeat domain 36;transcript_id=gi|256222279
LDOC03000079.1	BestRefSeq	exon	216514	216586	.	-	.	ID=id100;Parent=rna22;Dbxref=GeneID:375248,Genbank:NM_001164315.1,HGNC:HGNC:24079;Note=The RefSeq transcript has 3 substitutions%2C 1 frameshift and aligns at 79%25 coverage compared to this genomic sequence;exception=annotated by transcript or proteomic data;gbkey=mRNA;gene=ANKRD36;partial=true;product=ankyrin repeat domain 36;transcript_id=gi|256222279
LDOC03000079.1	BestRefSeq	exon	213378	213406	.	-	.	ID=id101;Parent=rna22;Dbxref=GeneID:375248,Genbank:NM_001164315.1,HGNC:HGNC:24079;Note=The RefSeq transcript has 3 substitutions%2C 1 frameshift and aligns at 79%25 coverage compared to this genomic sequence;exception=annotated by transcript or proteomic data;gbkey=mRNA;gene=ANKRD36;partial=true;product=ankyrin repeat domain 36;transcript_id=gi|256222279
LDOC03000079.1	BestRefSeq	exon	213216	213288	.	-	.	ID=id102;Parent=rna22;Dbxref=GeneID:375248,Genbank:NM_001164315.1,HGNC:HGNC:24079;Note=The RefSeq transcript has 3 substitutions%2C 1 frameshift and aligns at 79%25 coverage compared to this genomic sequence;exception=annotated by transcript or proteomic data;gbkey=mRNA;gene=ANKRD36;partial=true;product=ankyrin repeat domain 36;transcript_id=gi|256222279
LDOC03000079.1	BestRefSeq	exon	201217	201245	.	-	.	ID=id103;Parent=rna22;Dbxref=GeneID:375248,Genbank:NM_001164315.1,HGNC:HGNC:24079;Note=The RefSeq transcript has 3 substitutions%2C 1 frameshift and aligns at 79%25 coverage compared to this genomic sequence;exception=annotated by transcript or proteomic data;gbkey=mRNA;gene=ANKRD36;partial=true;product=ankyrin repeat domain 36;transcript_id=gi|256222279
LDOC03000079.1	BestRefSeq	exon	201050	201122	.	-	.	ID=id104;Parent=rna22;Dbxref=GeneID:375248,Genbank:NM_001164315.1,HGNC:HGNC:24079;Note=The RefSeq transcript has 3 substitutions%2C 1 frameshift and aligns at 79%25 coverage compared to this genomic sequence;exception=annotated by transcript or proteomic data;gbkey=mRNA;gene=ANKRD36;partial=true;product=ankyrin repeat domain 36;transcript_id=gi|256222279
LDOC03000079.1	BestRefSeq	exon	199357	199385	.	-	.	ID=id105;Parent=rna22;Dbxref=GeneID:375248,Genbank:NM_001164315.1,HGNC:HGNC:24079;Note=The RefSeq transcript has 3 substitutions%2C 1 frameshift and aligns at 79%25 coverage compared to this genomic sequence;exception=annotated by transcript or proteomic data;gbkey=mRNA;gene=ANKRD36;partial=true;product=ankyrin repeat domain 36;transcript_id=gi|256222279
LDOC03000079.1	BestRefSeq	exon	199190	199262	.	-	.	ID=id106;Parent=rna22;Dbxref=GeneID:375248,Genbank:NM_001164315.1,HGNC:HGNC:24079;Note=The RefSeq transcript has 3 substitutions%2C 1 frameshift and aligns at 79%25 coverage compared to this genomic sequence;exception=annotated by transcript or proteomic data;gbkey=mRNA;gene=ANKRD36;partial=true;product=ankyrin repeat domain 36;transcript_id=gi|256222279
LDOC03000079.1	BestRefSeq	exon	197496	197524	.	-	.	ID=id107;Parent=rna22;Dbxref=GeneID:375248,Genbank:NM_001164315.1,HGNC:HGNC:24079;Note=The RefSeq transcript has 3 substitutions%2C 1 frameshift and aligns at 79%25 coverage compared to this genomic sequence;exception=annotated by transcript or proteomic data;gbkey=mRNA;gene=ANKRD36;partial=true;product=ankyrin repeat domain 36;transcript_id=gi|256222279
LDOC03000079.1	BestRefSeq	exon	197329	197401	.	-	.	ID=id108;Parent=rna22;Dbxref=GeneID:375248,Genbank:NM_001164315.1,HGNC:HGNC:24079;Note=The RefSeq transcript has 3 substitutions%2C 1 frameshift and aligns at 79%25 coverage compared to this genomic sequence;exception=annotated by transcript or proteomic data;gbkey=mRNA;gene=ANKRD36;partial=true;product=ankyrin repeat domain 36;transcript_id=gi|256222279
LDOC03000079.1	BestRefSeq	exon	195639	195667	.	-	.	ID=id109;Parent=rna22;Dbxref=GeneID:375248,Genbank:NM_001164315.1,HGNC:HGNC:24079;Note=The RefSeq transcript has 3 substitutions%2C 1 frameshift and aligns at 79%25 coverage compared to this genomic sequence;exception=annotated by transcript or proteomic data;gbkey=mRNA;gene=ANKRD36;partial=true;product=ankyrin repeat domain 36;transcript_id=gi|256222279
LDOC03000079.1	BestRefSeq	exon	195473	195545	.	-	.	ID=id110;Parent=rna22;Dbxref=GeneID:375248,Genbank:NM_001164315.1,HGNC:HGNC:24079;Note=The RefSeq transcript has 3 substitutions%2C 1 frameshift and aligns at 79%25 coverage compared to this genomic sequence;exception=annotated by transcript or proteomic data;gbkey=mRNA;gene=ANKRD36;partial=true;product=ankyrin repeat domain 36;transcript_id=gi|256222279
LDOC03000079.1	BestRefSeq	exon	193757	193785	.	-	.	ID=id111;Parent=rna22;Dbxref=GeneID:375248,Genbank:NM_001164315.1,HGNC:HGNC:24079;Note=The RefSeq transcript has 3 substitutions%2C 1 frameshift and aligns at 79%25 coverage compared to this genomic sequence;exception=annotated by transcript or proteomic data;gbkey=mRNA;gene=ANKRD36;partial=true;product=ankyrin repeat domain 36;transcript_id=gi|256222279
LDOC03000079.1	BestRefSeq	exon	193582	193654	.	-	.	ID=id112;Parent=rna22;Dbxref=GeneID:375248,Genbank:NM_001164315.1,HGNC:HGNC:24079;Note=The RefSeq transcript has 3 substitutions%2C 1 frameshift and aligns at 79%25 coverage compared to this genomic sequence;exception=annotated by transcript or proteomic data;gbkey=mRNA;gene=ANKRD36;partial=true;product=ankyrin repeat domain 36;transcript_id=gi|256222279
LDOC03000079.1	BestRefSeq	exon	191868	191896	.	-	.	ID=id113;Parent=rna22;Dbxref=GeneID:375248,Genbank:NM_001164315.1,HGNC:HGNC:24079;Note=The RefSeq transcript has 3 substitutions%2C 1 frameshift and aligns at 79%25 coverage compared to this genomic sequence;exception=annotated by transcript or proteomic data;gbkey=mRNA;gene=ANKRD36;partial=true;product=ankyrin repeat domain 36;transcript_id=gi|256222279
LDOC03000079.1	BestRefSeq	exon	191693	191765	.	-	.	ID=id114;Parent=rna22;Dbxref=GeneID:375248,Genbank:NM_001164315.1,HGNC:HGNC:24079;Note=The RefSeq transcript has 3 substitutions%2C 1 frameshift and aligns at 79%25 coverage compared to this genomic sequence;exception=annotated by transcript or proteomic data;gbkey=mRNA;gene=ANKRD36;partial=true;product=ankyrin repeat domain 36;transcript_id=gi|256222279
LDOC03000079.1	BestRefSeq	exon	189977	190005	.	-	.	ID=id115;Parent=rna22;Dbxref=GeneID:375248,Genbank:NM_001164315.1,HGNC:HGNC:24079;Note=The RefSeq transcript has 3 substitutions%2C 1 frameshift and aligns at 79%25 coverage compared to this genomic sequence;exception=annotated by transcript or proteomic data;gbkey=mRNA;gene=ANKRD36;partial=true;product=ankyrin repeat domain 36;transcript_id=gi|256222279
LDOC03000079.1	BestRefSeq	exon	189802	189874	.	-	.	ID=id116;Parent=rna22;Dbxref=GeneID:375248,Genbank:NM_001164315.1,HGNC:HGNC:24079;Note=The RefSeq transcript has 3 substitutions%2C 1 frameshift and aligns at 79%25 coverage compared to this genomic sequence;exception=annotated by transcript or proteomic data;gbkey=mRNA;gene=ANKRD36;partial=true;product=ankyrin repeat domain 36;transcript_id=gi|256222279
LDOC03000079.1	BestRefSeq	exon	188097	188125	.	-	.	ID=id117;Parent=rna22;Dbxref=GeneID:375248,Genbank:NM_001164315.1,HGNC:HGNC:24079;Note=The RefSeq transcript has 3 substitutions%2C 1 frameshift and aligns at 79%25 coverage compared to this genomic sequence;exception=annotated by transcript or proteomic data;gbkey=mRNA;gene=ANKRD36;partial=true;product=ankyrin repeat domain 36;transcript_id=gi|256222279
LDOC03000079.1	BestRefSeq	exon	187930	188002	.	-	.	ID=id118;Parent=rna22;Dbxref=GeneID:375248,Genbank:NM_001164315.1,HGNC:HGNC:24079;Note=The RefSeq transcript has 3 substitutions%2C 1 frameshift and aligns at 79%25 coverage compared to this genomic sequence;exception=annotated by transcript or proteomic data;gbkey=mRNA;gene=ANKRD36;partial=true;product=ankyrin repeat domain 36;transcript_id=gi|256222279
LDOC03000079.1	BestRefSeq	exon	186229	186257	.	-	.	ID=id119;Parent=rna22;Dbxref=GeneID:375248,Genbank:NM_001164315.1,HGNC:HGNC:24079;Note=The RefSeq transcript has 3 substitutions%2C 1 frameshift and aligns at 79%25 coverage compared to this genomic sequence;exception=annotated by transcript or proteomic data;gbkey=mRNA;gene=ANKRD36;partial=true;product=ankyrin repeat domain 36;transcript_id=gi|256222279
LDOC03000079.1	BestRefSeq	exon	186066	186138	.	-	.	ID=id120;Parent=rna22;Dbxref=GeneID:375248,Genbank:NM_001164315.1,HGNC:HGNC:24079;Note=The RefSeq transcript has 3 substitutions%2C 1 frameshift and aligns at 79%25 coverage compared to this genomic sequence;exception=annotated by transcript or proteomic data;gbkey=mRNA;gene=ANKRD36;partial=true;product=ankyrin repeat domain 36;transcript_id=gi|256222279
LDOC03000079.1	BestRefSeq	exon	184362	184390	.	-	.	ID=id121;Parent=rna22;Dbxref=GeneID:375248,Genbank:NM_001164315.1,HGNC:HGNC:24079;Note=The RefSeq transcript has 3 substitutions%2C 1 frameshift and aligns at 79%25 coverage compared to this genomic sequence;exception=annotated by transcript or proteomic data;gbkey=mRNA;gene=ANKRD36;partial=true;product=ankyrin repeat domain 36;transcript_id=gi|256222279
LDOC03000079.1	BestRefSeq	exon	184195	184267	.	-	.	ID=id122;Parent=rna22;Dbxref=GeneID:375248,Genbank:NM_001164315.1,HGNC:HGNC:24079;Note=The RefSeq transcript has 3 substitutions%2C 1 frameshift and aligns at 79%25 coverage compared to this genomic sequence;exception=annotated by transcript or proteomic data;gbkey=mRNA;gene=ANKRD36;partial=true;product=ankyrin repeat domain 36;transcript_id=gi|256222279
LDOC03000079.1	BestRefSeq	exon	182492	182520	.	-	.	ID=id123;Parent=rna22;Dbxref=GeneID:375248,Genbank:NM_001164315.1,HGNC:HGNC:24079;Note=The RefSeq transcript has 3 substitutions%2C 1 frameshift and aligns at 79%25 coverage compared to this genomic sequence;exception=annotated by transcript or proteomic data;gbkey=mRNA;gene=ANKRD36;partial=true;product=ankyrin repeat domain 36;transcript_id=gi|256222279
LDOC03000079.1	BestRefSeq	exon	182325	182397	.	-	.	ID=id124;Parent=rna22;Dbxref=GeneID:375248,Genbank:NM_001164315.1,HGNC:HGNC:24079;Note=The RefSeq transcript has 3 substitutions%2C 1 frameshift and aligns at 79%25 coverage compared to this genomic sequence;exception=annotated by transcript or proteomic data;gbkey=mRNA;gene=ANKRD36;partial=true;product=ankyrin repeat domain 36;transcript_id=gi|256222279
LDOC03000079.1	BestRefSeq	exon	180621	180649	.	-	.	ID=id125;Parent=rna22;Dbxref=GeneID:375248,Genbank:NM_001164315.1,HGNC:HGNC:24079;Note=The RefSeq transcript has 3 substitutions%2C 1 frameshift and aligns at 79%25 coverage compared to this genomic sequence;exception=annotated by transcript or proteomic data;gbkey=mRNA;gene=ANKRD36;partial=true;product=ankyrin repeat domain 36;transcript_id=gi|256222279
LDOC03000079.1	BestRefSeq	exon	180458	180530	.	-	.	ID=id126;Parent=rna22;Dbxref=GeneID:375248,Genbank:NM_001164315.1,HGNC:HGNC:24079;Note=The RefSeq transcript has 3 substitutions%2C 1 frameshift and aligns at 79%25 coverage compared to this genomic sequence;exception=annotated by transcript or proteomic data;gbkey=mRNA;gene=ANKRD36;partial=true;product=ankyrin repeat domain 36;transcript_id=gi|256222279
LDOC03000079.1	BestRefSeq	exon	178753	178781	.	-	.	ID=id127;Parent=rna22;Dbxref=GeneID:375248,Genbank:NM_001164315.1,HGNC:HGNC:24079;Note=The RefSeq transcript has 3 substitutions%2C 1 frameshift and aligns at 79%25 coverage compared to this genomic sequence;exception=annotated by transcript or proteomic data;gbkey=mRNA;gene=ANKRD36;partial=true;product=ankyrin repeat domain 36;transcript_id=gi|256222279
LDOC03000079.1	BestRefSeq	exon	178590	178662	.	-	.	ID=id128;Parent=rna22;Dbxref=GeneID:375248,Genbank:NM_001164315.1,HGNC:HGNC:24079;Note=The RefSeq transcript has 3 substitutions%2C 1 frameshift and aligns at 79%25 coverage compared to this genomic sequence;exception=annotated by transcript or proteomic data;gbkey=mRNA;gene=ANKRD36;partial=true;product=ankyrin repeat domain 36;transcript_id=gi|256222279
LDOC03000079.1	BestRefSeq	exon	176887	176915	.	-	.	ID=id129;Parent=rna22;Dbxref=GeneID:375248,Genbank:NM_001164315.1,HGNC:HGNC:24079;Note=The RefSeq transcript has 3 substitutions%2C 1 frameshift and aligns at 79%25 coverage compared to this genomic sequence;exception=annotated by transcript or proteomic data;gbkey=mRNA;gene=ANKRD36;partial=true;product=ankyrin repeat domain 36;transcript_id=gi|256222279
LDOC03000079.1	BestRefSeq	exon	176720	176792	.	-	.	ID=id130;Parent=rna22;Dbxref=GeneID:375248,Genbank:NM_001164315.1,HGNC:HGNC:24079;Note=The RefSeq transcript has 3 substitutions%2C 1 frameshift and aligns at 79%25 coverage compared to this genomic sequence;exception=annotated by transcript or proteomic data;gbkey=mRNA;gene=ANKRD36;partial=true;product=ankyrin repeat domain 36;transcript_id=gi|256222279
LDOC03000079.1	BestRefSeq	exon	175015	175043	.	-	.	ID=id131;Parent=rna22;Dbxref=GeneID:375248,Genbank:NM_001164315.1,HGNC:HGNC:24079;Note=The RefSeq transcript has 3 substitutions%2C 1 frameshift and aligns at 79%25 coverage compared to this genomic sequence;exception=annotated by transcript or proteomic data;gbkey=mRNA;gene=ANKRD36;partial=true;product=ankyrin repeat domain 36;transcript_id=gi|256222279
LDOC03000079.1	BestRefSeq	exon	174848	174920	.	-	.	ID=id132;Parent=rna22;Dbxref=GeneID:375248,Genbank:NM_001164315.1,HGNC:HGNC:24079;Note=The RefSeq transcript has 3 substitutions%2C 1 frameshift and aligns at 79%25 coverage compared to this genomic sequence;exception=annotated by transcript or proteomic data;gbkey=mRNA;gene=ANKRD36;partial=true;product=ankyrin repeat domain 36;transcript_id=gi|256222279
LDOC03000079.1	BestRefSeq	exon	173144	173172	.	-	.	ID=id133;Parent=rna22;Dbxref=GeneID:375248,Genbank:NM_001164315.1,HGNC:HGNC:24079;Note=The RefSeq transcript has 3 substitutions%2C 1 frameshift and aligns at 79%25 coverage compared to this genomic sequence;exception=annotated by transcript or proteomic data;gbkey=mRNA;gene=ANKRD36;partial=true;product=ankyrin repeat domain 36;transcript_id=gi|256222279
LDOC03000079.1	BestRefSeq	exon	172977	173049	.	-	.	ID=id134;Parent=rna22;Dbxref=GeneID:375248,Genbank:NM_001164315.1,HGNC:HGNC:24079;Note=The RefSeq transcript has 3 substitutions%2C 1 frameshift and aligns at 79%25 coverage compared to this genomic sequence;exception=annotated by transcript or proteomic data;gbkey=mRNA;gene=ANKRD36;partial=true;product=ankyrin repeat domain 36;transcript_id=gi|256222279
LDOC03000079.1	BestRefSeq	exon	171274	171302	.	-	.	ID=id135;Parent=rna22;Dbxref=GeneID:375248,Genbank:NM_001164315.1,HGNC:HGNC:24079;Note=The RefSeq transcript has 3 substitutions%2C 1 frameshift and aligns at 79%25 coverage compared to this genomic sequence;exception=annotated by transcript or proteomic data;gbkey=mRNA;gene=ANKRD36;partial=true;product=ankyrin repeat domain 36;transcript_id=gi|256222279
LDOC03000079.1	BestRefSeq	exon	171111	171183	.	-	.	ID=id136;Parent=rna22;Dbxref=GeneID:375248,Genbank:NM_001164315.1,HGNC:HGNC:24079;Note=The RefSeq transcript has 3 substitutions%2C 1 frameshift and aligns at 79%25 coverage compared to this genomic sequence;exception=annotated by transcript or proteomic data;gbkey=mRNA;gene=ANKRD36;partial=true;product=ankyrin repeat domain 36;transcript_id=gi|256222279
LDOC03000079.1	BestRefSeq	exon	169409	169437	.	-	.	ID=id137;Parent=rna22;Dbxref=GeneID:375248,Genbank:NM_001164315.1,HGNC:HGNC:24079;Note=The RefSeq transcript has 3 substitutions%2C 1 frameshift and aligns at 79%25 coverage compared to this genomic sequence;exception=annotated by transcript or proteomic data;gbkey=mRNA;gene=ANKRD36;partial=true;product=ankyrin repeat domain 36;transcript_id=gi|256222279
LDOC03000079.1	BestRefSeq	exon	169242	169314	.	-	.	ID=id138;Parent=rna22;Dbxref=GeneID:375248,Genbank:NM_001164315.1,HGNC:HGNC:24079;Note=The RefSeq transcript has 3 substitutions%2C 1 frameshift and aligns at 79%25 coverage compared to this genomic sequence;exception=annotated by transcript or proteomic data;gbkey=mRNA;gene=ANKRD36;partial=true;product=ankyrin repeat domain 36;transcript_id=gi|256222279
LDOC03000079.1	BestRefSeq	exon	167536	167564	.	-	.	ID=id139;Parent=rna22;Dbxref=GeneID:375248,Genbank:NM_001164315.1,HGNC:HGNC:24079;Note=The RefSeq transcript has 3 substitutions%2C 1 frameshift and aligns at 79%25 coverage compared to this genomic sequence;exception=annotated by transcript or proteomic data;gbkey=mRNA;gene=ANKRD36;partial=true;product=ankyrin repeat domain 36;transcript_id=gi|256222279
LDOC03000079.1	BestRefSeq	exon	167369	167441	.	-	.	ID=id140;Parent=rna22;Dbxref=GeneID:375248,Genbank:NM_001164315.1,HGNC:HGNC:24079;Note=The RefSeq transcript has 3 substitutions%2C 1 frameshift and aligns at 79%25 coverage compared to this genomic sequence;exception=annotated by transcript or proteomic data;gbkey=mRNA;gene=ANKRD36;partial=true;product=ankyrin repeat domain 36;transcript_id=gi|256222279
LDOC03000079.1	BestRefSeq	exon	165656	165684	.	-	.	ID=id141;Parent=rna22;Dbxref=GeneID:375248,Genbank:NM_001164315.1,HGNC:HGNC:24079;Note=The RefSeq transcript has 3 substitutions%2C 1 frameshift and aligns at 79%25 coverage compared to this genomic sequence;exception=annotated by transcript or proteomic data;gbkey=mRNA;gene=ANKRD36;partial=true;product=ankyrin repeat domain 36;transcript_id=gi|256222279
LDOC03000079.1	BestRefSeq	exon	165410	165560	.	-	.	ID=id142;Parent=rna22;Dbxref=GeneID:375248,Genbank:NM_001164315.1,HGNC:HGNC:24079;Note=The RefSeq transcript has 3 substitutions%2C 1 frameshift and aligns at 79%25 coverage compared to this genomic sequence;exception=annotated by transcript or proteomic data;gbkey=mRNA;gene=ANKRD36;partial=true;product=ankyrin repeat domain 36;transcript_id=gi|256222279
LDOC03000079.1	BestRefSeq	exon	163780	163808	.	-	.	ID=id143;Parent=rna22;Dbxref=GeneID:375248,Genbank:NM_001164315.1,HGNC:HGNC:24079;Note=The RefSeq transcript has 3 substitutions%2C 1 frameshift and aligns at 79%25 coverage compared to this genomic sequence;exception=annotated by transcript or proteomic data;gbkey=mRNA;gene=ANKRD36;partial=true;product=ankyrin repeat domain 36;transcript_id=gi|256222279
LDOC03000079.1	BestRefSeq	exon	163613	163685	.	-	.	ID=id144;Parent=rna22;Dbxref=GeneID:375248,Genbank:NM_001164315.1,HGNC:HGNC:24079;Note=The RefSeq transcript has 3 substitutions%2C 1 frameshift and aligns at 79%25 coverage compared to this genomic sequence;exception=annotated by transcript or proteomic data;gbkey=mRNA;gene=ANKRD36;partial=true;product=ankyrin repeat domain 36;transcript_id=gi|256222279
LDOC03000079.1	BestRefSeq	exon	161906	161934	.	-	.	ID=id145;Parent=rna22;Dbxref=GeneID:375248,Genbank:NM_001164315.1,HGNC:HGNC:24079;Note=The RefSeq transcript has 3 substitutions%2C 1 frameshift and aligns at 79%25 coverage compared to this genomic sequence;exception=annotated by transcript or proteomic data;gbkey=mRNA;gene=ANKRD36;partial=true;product=ankyrin repeat domain 36;transcript_id=gi|256222279
LDOC03000079.1	BestRefSeq	exon	161738	161810	.	-	.	ID=id146;Parent=rna22;Dbxref=GeneID:375248,Genbank:NM_001164315.1,HGNC:HGNC:24079;Note=The RefSeq transcript has 3 substitutions%2C 1 frameshift and aligns at 79%25 coverage compared to this genomic sequence;exception=annotated by transcript or proteomic data;gbkey=mRNA;gene=ANKRD36;partial=true;product=ankyrin repeat domain 36;transcript_id=gi|256222279
LDOC03000079.1	BestRefSeq	exon	156854	156927	.	-	.	ID=id147;Parent=rna22;Dbxref=GeneID:375248,Genbank:NM_001164315.1,HGNC:HGNC:24079;Note=The RefSeq transcript has 3 substitutions%2C 1 frameshift and aligns at 79%25 coverage compared to this genomic sequence;exception=annotated by transcript or proteomic data;gbkey=mRNA;gene=ANKRD36;partial=true;product=ankyrin repeat domain 36;transcript_id=gi|256222279
LDOC03000079.1	BestRefSeq	exon	147858	147999	.	-	.	ID=id148;Parent=rna22;Dbxref=GeneID:375248,Genbank:NM_001164315.1,HGNC:HGNC:24079;Note=The RefSeq transcript has 3 substitutions%2C 1 frameshift and aligns at 79%25 coverage compared to this genomic sequence;exception=annotated by transcript or proteomic data;gbkey=mRNA;gene=ANKRD36;partial=true;product=ankyrin repeat domain 36;transcript_id=gi|256222279
LDOC03000079.1	BestRefSeq	exon	140264	140477	.	-	.	ID=id149;Parent=rna22;Dbxref=GeneID:375248,Genbank:NM_001164315.1,HGNC:HGNC:24079;Note=The RefSeq transcript has 3 substitutions%2C 1 frameshift and aligns at 79%25 coverage compared to this genomic sequence;exception=annotated by transcript or proteomic data;gbkey=mRNA;gene=ANKRD36;partial=true;product=ankyrin repeat domain 36;transcript_id=gi|256222279
LDOC03000079.1	BestRefSeq	exon	137713	137896	.	-	.	ID=id150;Parent=rna22;Dbxref=GeneID:375248,Genbank:NM_001164315.1,HGNC:HGNC:24079;Note=The RefSeq transcript has 3 substitutions%2C 1 frameshift and aligns at 79%25 coverage compared to this genomic sequence;exception=annotated by transcript or proteomic data;gbkey=mRNA;gene=ANKRD36;partial=true;product=ankyrin repeat domain 36;transcript_id=gi|256222279
LDOC03000079.1	BestRefSeq	exon	135671	136585	.	-	.	ID=id151;Parent=rna22;Dbxref=GeneID:375248,Genbank:NM_001164315.1,HGNC:HGNC:24079;Note=The RefSeq transcript has 3 substitutions%2C 1 frameshift and aligns at 79%25 coverage compared to this genomic sequence;exception=annotated by transcript or proteomic data;gbkey=mRNA;gene=ANKRD36;partial=true;product=ankyrin repeat domain 36;transcript_id=gi|256222279
LDOC03000079.1	BestRefSeq	exon	134114	134266	.	-	.	ID=id152;Parent=rna22;Dbxref=GeneID:375248,Genbank:NM_001164315.1,HGNC:HGNC:24079;Note=The RefSeq transcript has 3 substitutions%2C 1 frameshift and aligns at 79%25 coverage compared to this genomic sequence;exception=annotated by transcript or proteomic data;gbkey=mRNA;gene=ANKRD36;partial=true;product=ankyrin repeat domain 36;transcript_id=gi|256222279
LDOC03000079.1	BestRefSeq	exon	132528	132598	.	-	.	ID=id153;Parent=rna22;Dbxref=GeneID:375248,Genbank:NM_001164315.1,HGNC:HGNC:24079;Note=The RefSeq transcript has 3 substitutions%2C 1 frameshift and aligns at 79%25 coverage compared to this genomic sequence;exception=annotated by transcript or proteomic data;gbkey=mRNA;gene=ANKRD36;partial=true;product=ankyrin repeat domain 36;transcript_id=gi|256222279
LDOC03000079.1	BestRefSeq	exon	132097	132190	.	-	.	ID=id154;Parent=rna22;Dbxref=GeneID:375248,Genbank:NM_001164315.1,HGNC:HGNC:24079;Note=The RefSeq transcript has 3 substitutions%2C 1 frameshift and aligns at 79%25 coverage compared to this genomic sequence;exception=annotated by transcript or proteomic data;gbkey=mRNA;gene=ANKRD36;partial=true;product=ankyrin repeat domain 36;transcript_id=gi|256222279
LDOC03000079.1	BestRefSeq	exon	131569	131598	.	-	.	ID=id155;Parent=rna22;Dbxref=GeneID:375248,Genbank:NM_001164315.1,HGNC:HGNC:24079;Note=The RefSeq transcript has 3 substitutions%2C 1 frameshift and aligns at 79%25 coverage compared to this genomic sequence;exception=annotated by transcript or proteomic data;gbkey=mRNA;gene=ANKRD36;partial=true;product=ankyrin repeat domain 36;transcript_id=gi|256222279
LDOC03000079.1	BestRefSeq	exon	117197	117389	.	-	.	ID=id156;Parent=rna22;Dbxref=GeneID:375248,Genbank:NM_001164315.1,HGNC:HGNC:24079;Note=The RefSeq transcript has 3 substitutions%2C 1 frameshift and aligns at 79%25 coverage compared to this genomic sequence;exception=annotated by transcript or proteomic data;gbkey=mRNA;gene=ANKRD36;partial=true;product=ankyrin repeat domain 36;transcript_id=gi|256222279
LDOC03000079.1	BestRefSeq	gene	129331	201250	.	-	.	ID=gene19;Dbxref=GeneID:57730,HGNC:HGNC:29333;Name=ANKRD36B;description=ankyrin repeat domain 36B;end_range=201250,.;gbkey=Gene;gene=ANKRD36B;gene_synonym=KIAA1641;partial=true
LDOC03000079.1	BestRefSeq	mRNA	129331	201250	.	-	.	ID=rna23;Parent=gene19;Dbxref=GeneID:57730,Genbank:NM_025190.3,HGNC:HGNC:29333;Name=gi|256222429;Note=The RefSeq transcript has 45 substitutions and aligns at 79%25 coverage compared to this genomic sequence;end_range=201250,.;exception=annotated by transcript or proteomic data;gbkey=mRNA;gene=ANKRD36B;partial=true;product=ankyrin repeat domain 36B;transcript_id=gi|256222429
LDOC03000079.1	BestRefSeq	exon	201217	201250	.	-	.	ID=id157;Parent=rna23;Dbxref=GeneID:57730,Genbank:NM_025190.3,HGNC:HGNC:29333;Note=The RefSeq transcript has 45 substitutions and aligns at 79%25 coverage compared to this genomic sequence;end_range=201250,.;exception=annotated by transcript or proteomic data;gbkey=mRNA;gene=ANKRD36B;partial=true;product=ankyrin repeat domain 36B;transcript_id=gi|256222429
LDOC03000079.1	BestRefSeq	exon	201050	201122	.	-	.	ID=id158;Parent=rna23;Dbxref=GeneID:57730,Genbank:NM_025190.3,HGNC:HGNC:29333;Note=The RefSeq transcript has 45 substitutions and aligns at 79%25 coverage compared to this genomic sequence;exception=annotated by transcript or proteomic data;gbkey=mRNA;gene=ANKRD36B;partial=true;product=ankyrin repeat domain 36B;transcript_id=gi|256222429
LDOC03000079.1	BestRefSeq	exon	199357	199385	.	-	.	ID=id159;Parent=rna23;Dbxref=GeneID:57730,Genbank:NM_025190.3,HGNC:HGNC:29333;Note=The RefSeq transcript has 45 substitutions and aligns at 79%25 coverage compared to this genomic sequence;exception=annotated by transcript or proteomic data;gbkey=mRNA;gene=ANKRD36B;partial=true;product=ankyrin repeat domain 36B;transcript_id=gi|256222429
LDOC03000079.1	BestRefSeq	exon	199190	199262	.	-	.	ID=id160;Parent=rna23;Dbxref=GeneID:57730,Genbank:NM_025190.3,HGNC:HGNC:29333;Note=The RefSeq transcript has 45 substitutions and aligns at 79%25 coverage compared to this genomic sequence;exception=annotated by transcript or proteomic data;gbkey=mRNA;gene=ANKRD36B;partial=true;product=ankyrin repeat domain 36B;transcript_id=gi|256222429
LDOC03000079.1	BestRefSeq	exon	197496	197524	.	-	.	ID=id161;Parent=rna23;Dbxref=GeneID:57730,Genbank:NM_025190.3,HGNC:HGNC:29333;Note=The RefSeq transcript has 45 substitutions and aligns at 79%25 coverage compared to this genomic sequence;exception=annotated by transcript or proteomic data;gbkey=mRNA;gene=ANKRD36B;partial=true;product=ankyrin repeat domain 36B;transcript_id=gi|256222429
LDOC03000079.1	BestRefSeq	exon	197329	197401	.	-	.	ID=id162;Parent=rna23;Dbxref=GeneID:57730,Genbank:NM_025190.3,HGNC:HGNC:29333;Note=The RefSeq transcript has 45 substitutions and aligns at 79%25 coverage compared to this genomic sequence;exception=annotated by transcript or proteomic data;gbkey=mRNA;gene=ANKRD36B;partial=true;product=ankyrin repeat domain 36B;transcript_id=gi|256222429
LDOC03000079.1	BestRefSeq	exon	195639	195667	.	-	.	ID=id163;Parent=rna23;Dbxref=GeneID:57730,Genbank:NM_025190.3,HGNC:HGNC:29333;Note=The RefSeq transcript has 45 substitutions and aligns at 79%25 coverage compared to this genomic sequence;exception=annotated by transcript or proteomic data;gbkey=mRNA;gene=ANKRD36B;partial=true;product=ankyrin repeat domain 36B;transcript_id=gi|256222429
LDOC03000079.1	BestRefSeq	exon	195473	195545	.	-	.	ID=id164;Parent=rna23;Dbxref=GeneID:57730,Genbank:NM_025190.3,HGNC:HGNC:29333;Note=The RefSeq transcript has 45 substitutions and aligns at 79%25 coverage compared to this genomic sequence;exception=annotated by transcript or proteomic data;gbkey=mRNA;gene=ANKRD36B;partial=true;product=ankyrin repeat domain 36B;transcript_id=gi|256222429
LDOC03000079.1	BestRefSeq	exon	193757	193785	.	-	.	ID=id165;Parent=rna23;Dbxref=GeneID:57730,Genbank:NM_025190.3,HGNC:HGNC:29333;Note=The RefSeq transcript has 45 substitutions and aligns at 79%25 coverage compared to this genomic sequence;exception=annotated by transcript or proteomic data;gbkey=mRNA;gene=ANKRD36B;partial=true;product=ankyrin repeat domain 36B;transcript_id=gi|256222429
LDOC03000079.1	BestRefSeq	exon	191693	191765	.	-	.	ID=id166;Parent=rna23;Dbxref=GeneID:57730,Genbank:NM_025190.3,HGNC:HGNC:29333;Note=The RefSeq transcript has 45 substitutions and aligns at 79%25 coverage compared to this genomic sequence;exception=annotated by transcript or proteomic data;gbkey=mRNA;gene=ANKRD36B;partial=true;product=ankyrin repeat domain 36B;transcript_id=gi|256222429
LDOC03000079.1	BestRefSeq	exon	189977	190005	.	-	.	ID=id167;Parent=rna23;Dbxref=GeneID:57730,Genbank:NM_025190.3,HGNC:HGNC:29333;Note=The RefSeq transcript has 45 substitutions and aligns at 79%25 coverage compared to this genomic sequence;exception=annotated by transcript or proteomic data;gbkey=mRNA;gene=ANKRD36B;partial=true;product=ankyrin repeat domain 36B;transcript_id=gi|256222429
LDOC03000079.1	BestRefSeq	exon	180458	180530	.	-	.	ID=id168;Parent=rna23;Dbxref=GeneID:57730,Genbank:NM_025190.3,HGNC:HGNC:29333;Note=The RefSeq transcript has 45 substitutions and aligns at 79%25 coverage compared to this genomic sequence;exception=annotated by transcript or proteomic data;gbkey=mRNA;gene=ANKRD36B;partial=true;product=ankyrin repeat domain 36B;transcript_id=gi|256222429
LDOC03000079.1	BestRefSeq	exon	178753	178781	.	-	.	ID=id169;Parent=rna23;Dbxref=GeneID:57730,Genbank:NM_025190.3,HGNC:HGNC:29333;Note=The RefSeq transcript has 45 substitutions and aligns at 79%25 coverage compared to this genomic sequence;exception=annotated by transcript or proteomic data;gbkey=mRNA;gene=ANKRD36B;partial=true;product=ankyrin repeat domain 36B;transcript_id=gi|256222429
LDOC03000079.1	BestRefSeq	exon	178590	178662	.	-	.	ID=id170;Parent=rna23;Dbxref=GeneID:57730,Genbank:NM_025190.3,HGNC:HGNC:29333;Note=The RefSeq transcript has 45 substitutions and aligns at 79%25 coverage compared to this genomic sequence;exception=annotated by transcript or proteomic data;gbkey=mRNA;gene=ANKRD36B;partial=true;product=ankyrin repeat domain 36B;transcript_id=gi|256222429
LDOC03000079.1	BestRefSeq	exon	176887	176915	.	-	.	ID=id171;Parent=rna23;Dbxref=GeneID:57730,Genbank:NM_025190.3,HGNC:HGNC:29333;Note=The RefSeq transcript has 45 substitutions and aligns at 79%25 coverage compared to this genomic sequence;exception=annotated by transcript or proteomic data;gbkey=mRNA;gene=ANKRD36B;partial=true;product=ankyrin repeat domain 36B;transcript_id=gi|256222429
LDOC03000079.1	BestRefSeq	exon	176720	176792	.	-	.	ID=id172;Parent=rna23;Dbxref=GeneID:57730,Genbank:NM_025190.3,HGNC:HGNC:29333;Note=The RefSeq transcript has 45 substitutions and aligns at 79%25 coverage compared to this genomic sequence;exception=annotated by transcript or proteomic data;gbkey=mRNA;gene=ANKRD36B;partial=true;product=ankyrin repeat domain 36B;transcript_id=gi|256222429
LDOC03000079.1	BestRefSeq	exon	175015	175043	.	-	.	ID=id173;Parent=rna23;Dbxref=GeneID:57730,Genbank:NM_025190.3,HGNC:HGNC:29333;Note=The RefSeq transcript has 45 substitutions and aligns at 79%25 coverage compared to this genomic sequence;exception=annotated by transcript or proteomic data;gbkey=mRNA;gene=ANKRD36B;partial=true;product=ankyrin repeat domain 36B;transcript_id=gi|256222429
LDOC03000079.1	BestRefSeq	exon	169242	169314	.	-	.	ID=id174;Parent=rna23;Dbxref=GeneID:57730,Genbank:NM_025190.3,HGNC:HGNC:29333;Note=The RefSeq transcript has 45 substitutions and aligns at 79%25 coverage compared to this genomic sequence;exception=annotated by transcript or proteomic data;gbkey=mRNA;gene=ANKRD36B;partial=true;product=ankyrin repeat domain 36B;transcript_id=gi|256222429
LDOC03000079.1	BestRefSeq	exon	167536	167564	.	-	.	ID=id175;Parent=rna23;Dbxref=GeneID:57730,Genbank:NM_025190.3,HGNC:HGNC:29333;Note=The RefSeq transcript has 45 substitutions and aligns at 79%25 coverage compared to this genomic sequence;exception=annotated by transcript or proteomic data;gbkey=mRNA;gene=ANKRD36B;partial=true;product=ankyrin repeat domain 36B;transcript_id=gi|256222429
LDOC03000079.1	BestRefSeq	exon	167369	167441	.	-	.	ID=id176;Parent=rna23;Dbxref=GeneID:57730,Genbank:NM_025190.3,HGNC:HGNC:29333;Note=The RefSeq transcript has 45 substitutions and aligns at 79%25 coverage compared to this genomic sequence;exception=annotated by transcript or proteomic data;gbkey=mRNA;gene=ANKRD36B;partial=true;product=ankyrin repeat domain 36B;transcript_id=gi|256222429
LDOC03000079.1	BestRefSeq	exon	165656	165684	.	-	.	ID=id177;Parent=rna23;Dbxref=GeneID:57730,Genbank:NM_025190.3,HGNC:HGNC:29333;Note=The RefSeq transcript has 45 substitutions and aligns at 79%25 coverage compared to this genomic sequence;exception=annotated by transcript or proteomic data;gbkey=mRNA;gene=ANKRD36B;partial=true;product=ankyrin repeat domain 36B;start_range=.,165656;transcript_id=gi|256222429
LDOC03000079.1	BestRefSeq	exon	163780	163809	.	-	.	ID=id178;Parent=rna23;Dbxref=GeneID:57730,Genbank:NM_025190.3,HGNC:HGNC:29333;Note=The RefSeq transcript has 45 substitutions and aligns at 79%25 coverage compared to this genomic sequence;end_range=163809,.;exception=annotated by transcript or proteomic data;gbkey=mRNA;gene=ANKRD36B;partial=true;product=ankyrin repeat domain 36B;transcript_id=gi|256222429
LDOC03000079.1	BestRefSeq	exon	163613	163685	.	-	.	ID=id179;Parent=rna23;Dbxref=GeneID:57730,Genbank:NM_025190.3,HGNC:HGNC:29333;Note=The RefSeq transcript has 45 substitutions and aligns at 79%25 coverage compared to this genomic sequence;exception=annotated by transcript or proteomic data;gbkey=mRNA;gene=ANKRD36B;partial=true;product=ankyrin repeat domain 36B;transcript_id=gi|256222429
LDOC03000079.1	BestRefSeq	exon	161906	161934	.	-	.	ID=id180;Parent=rna23;Dbxref=GeneID:57730,Genbank:NM_025190.3,HGNC:HGNC:29333;Note=The RefSeq transcript has 45 substitutions and aligns at 79%25 coverage compared to this genomic sequence;exception=annotated by transcript or proteomic data;gbkey=mRNA;gene=ANKRD36B;partial=true;product=ankyrin repeat domain 36B;transcript_id=gi|256222429
LDOC03000079.1	BestRefSeq	exon	161738	161810	.	-	.	ID=id181;Parent=rna23;Dbxref=GeneID:57730,Genbank:NM_025190.3,HGNC:HGNC:29333;Note=The RefSeq transcript has 45 substitutions and aligns at 79%25 coverage compared to this genomic sequence;exception=annotated by transcript or proteomic data;gbkey=mRNA;gene=ANKRD36B;partial=true;product=ankyrin repeat domain 36B;transcript_id=gi|256222429
LDOC03000079.1	BestRefSeq	exon	156854	156927	.	-	.	ID=id182;Parent=rna23;Dbxref=GeneID:57730,Genbank:NM_025190.3,HGNC:HGNC:29333;Note=The RefSeq transcript has 45 substitutions and aligns at 79%25 coverage compared to this genomic sequence;exception=annotated by transcript or proteomic data;gbkey=mRNA;gene=ANKRD36B;partial=true;product=ankyrin repeat domain 36B;transcript_id=gi|256222429
LDOC03000079.1	BestRefSeq	exon	147858	147999	.	-	.	ID=id183;Parent=rna23;Dbxref=GeneID:57730,Genbank:NM_025190.3,HGNC:HGNC:29333;Note=The RefSeq transcript has 45 substitutions and aligns at 79%25 coverage compared to this genomic sequence;exception=annotated by transcript or proteomic data;gbkey=mRNA;gene=ANKRD36B;partial=true;product=ankyrin repeat domain 36B;transcript_id=gi|256222429
LDOC03000079.1	BestRefSeq	exon	140264	140477	.	-	.	ID=id184;Parent=rna23;Dbxref=GeneID:57730,Genbank:NM_025190.3,HGNC:HGNC:29333;Note=The RefSeq transcript has 45 substitutions and aligns at 79%25 coverage compared to this genomic sequence;exception=annotated by transcript or proteomic data;gbkey=mRNA;gene=ANKRD36B;partial=true;product=ankyrin repeat domain 36B;transcript_id=gi|256222429
LDOC03000079.1	BestRefSeq	exon	137713	137896	.	-	.	ID=id185;Parent=rna23;Dbxref=GeneID:57730,Genbank:NM_025190.3,HGNC:HGNC:29333;Note=The RefSeq transcript has 45 substitutions and aligns at 79%25 coverage compared to this genomic sequence;exception=annotated by transcript or proteomic data;gbkey=mRNA;gene=ANKRD36B;partial=true;product=ankyrin repeat domain 36B;transcript_id=gi|256222429
LDOC03000079.1	BestRefSeq	exon	135671	136585	.	-	.	ID=id186;Parent=rna23;Dbxref=GeneID:57730,Genbank:NM_025190.3,HGNC:HGNC:29333;Note=The RefSeq transcript has 45 substitutions and aligns at 79%25 coverage compared to this genomic sequence;exception=annotated by transcript or proteomic data;gbkey=mRNA;gene=ANKRD36B;partial=true;product=ankyrin repeat domain 36B;transcript_id=gi|256222429
LDOC03000079.1	BestRefSeq	exon	134114	134266	.	-	.	ID=id187;Parent=rna23;Dbxref=GeneID:57730,Genbank:NM_025190.3,HGNC:HGNC:29333;Note=The RefSeq transcript has 45 substitutions and aligns at 79%25 coverage compared to this genomic sequence;exception=annotated by transcript or proteomic data;gbkey=mRNA;gene=ANKRD36B;partial=true;product=ankyrin repeat domain 36B;transcript_id=gi|256222429
LDOC03000079.1	BestRefSeq	exon	132528	132598	.	-	.	ID=id188;Parent=rna23;Dbxref=GeneID:57730,Genbank:NM_025190.3,HGNC:HGNC:29333;Note=The RefSeq transcript has 45 substitutions and aligns at 79%25 coverage compared to this genomic sequence;exception=annotated by transcript or proteomic data;gbkey=mRNA;gene=ANKRD36B;partial=true;product=ankyrin repeat domain 36B;transcript_id=gi|256222429
LDOC03000079.1	BestRefSeq	exon	132097	132190	.	-	.	ID=id189;Parent=rna23;Dbxref=GeneID:57730,Genbank:NM_025190.3,HGNC:HGNC:29333;Note=The RefSeq transcript has 45 substitutions and aligns at 79%25 coverage compared to this genomic sequence;exception=annotated by transcript or proteomic data;gbkey=mRNA;gene=ANKRD36B;partial=true;product=ankyrin repeat domain 36B;transcript_id=gi|256222429
LDOC03000079.1	BestRefSeq	exon	131569	131598	.	-	.	ID=id190;Parent=rna23;Dbxref=GeneID:57730,Genbank:NM_025190.3,HGNC:HGNC:29333;Note=The RefSeq transcript has 45 substitutions and aligns at 79%25 coverage compared to this genomic sequence;exception=annotated by transcript or proteomic data;gbkey=mRNA;gene=ANKRD36B;partial=true;product=ankyrin repeat domain 36B;transcript_id=gi|256222429
LDOC03000079.1	BestRefSeq	exon	129331	130968	.	-	.	ID=id191;Parent=rna23;Dbxref=GeneID:57730,Genbank:NM_025190.3,HGNC:HGNC:29333;Note=The RefSeq transcript has 45 substitutions and aligns at 79%25 coverage compared to this genomic sequence;exception=annotated by transcript or proteomic data;gbkey=mRNA;gene=ANKRD36B;partial=true;product=ankyrin repeat domain 36B;transcript_id=gi|256222429
LDOC03000079.1	BestRefSeq	CDS	231624	231691	.	-	0	ID=cds9;Parent=rna22;Dbxref=GeneID:375248,Genbank:NP_001157787.1,HGNC:HGNC:24079;Name=NP_001157787.1;Note=The RefSeq protein has 3 substitutions%2C 1 frameshift and aligns at 82%25 coverage compared to this genomic sequence;end_range=231691,.;exception=annotated by transcript or proteomic data;gbkey=CDS;gene=ANKRD36;partial=true;product=ankyrin repeat domain-containing protein 36A;protein_id=NP_001157787.1
LDOC03000079.1	BestRefSeq	CDS	229044	229104	.	-	1	ID=cds9;Parent=rna22;Dbxref=GeneID:375248,Genbank:NP_001157787.1,HGNC:HGNC:24079;Name=NP_001157787.1;Note=The RefSeq protein has 3 substitutions%2C 1 frameshift and aligns at 82%25 coverage compared to this genomic sequence;exception=annotated by transcript or proteomic data;gbkey=CDS;gene=ANKRD36;partial=true;product=ankyrin repeat domain-containing protein 36A;protein_id=NP_001157787.1
LDOC03000079.1	BestRefSeq	CDS	228449	228479	.	-	0	ID=cds9;Parent=rna22;Dbxref=GeneID:375248,Genbank:NP_001157787.1,HGNC:HGNC:24079;Name=NP_001157787.1;Note=The RefSeq protein has 3 substitutions%2C 1 frameshift and aligns at 82%25 coverage compared to this genomic sequence;exception=annotated by transcript or proteomic data;gbkey=CDS;gene=ANKRD36;partial=true;product=ankyrin repeat domain-containing protein 36A;protein_id=NP_001157787.1
LDOC03000079.1	BestRefSeq	CDS	226242	226308	.	-	2	ID=cds9;Parent=rna22;Dbxref=GeneID:375248,Genbank:NP_001157787.1,HGNC:HGNC:24079;Name=NP_001157787.1;Note=The RefSeq protein has 3 substitutions%2C 1 frameshift and aligns at 82%25 coverage compared to this genomic sequence;exception=annotated by transcript or proteomic data;gbkey=CDS;gene=ANKRD36;partial=true;product=ankyrin repeat domain-containing protein 36A;protein_id=NP_001157787.1
LDOC03000079.1	BestRefSeq	CDS	222816	222876	.	-	1	ID=cds9;Parent=rna22;Dbxref=GeneID:375248,Genbank:NP_001157787.1,HGNC:HGNC:24079;Name=NP_001157787.1;Note=The RefSeq protein has 3 substitutions%2C 1 frameshift and aligns at 82%25 coverage compared to this genomic sequence;exception=annotated by transcript or proteomic data;gbkey=CDS;gene=ANKRD36;partial=true;product=ankyrin repeat domain-containing protein 36A;protein_id=NP_001157787.1
LDOC03000079.1	BestRefSeq	CDS	222328	222395	.	-	0	ID=cds9;Parent=rna22;Dbxref=GeneID:375248,Genbank:NP_001157787.1,HGNC:HGNC:24079;Name=NP_001157787.1;Note=The RefSeq protein has 3 substitutions%2C 1 frameshift and aligns at 82%25 coverage compared to this genomic sequence;exception=annotated by transcript or proteomic data;gbkey=CDS;gene=ANKRD36;partial=true;product=ankyrin repeat domain-containing protein 36A;protein_id=NP_001157787.1
LDOC03000079.1	BestRefSeq	CDS	218845	218884	.	-	1	ID=cds9;Parent=rna22;Dbxref=GeneID:375248,Genbank:NP_001157787.1,HGNC:HGNC:24079;Name=NP_001157787.1;Note=The RefSeq protein has 3 substitutions%2C 1 frameshift and aligns at 82%25 coverage compared to this genomic sequence;exception=annotated by transcript or proteomic data;gbkey=CDS;gene=ANKRD36;partial=true;product=ankyrin repeat domain-containing protein 36A;protein_id=NP_001157787.1
LDOC03000079.1	BestRefSeq	CDS	216672	216700	.	-	0	ID=cds9;Parent=rna22;Dbxref=GeneID:375248,Genbank:NP_001157787.1,HGNC:HGNC:24079;Name=NP_001157787.1;Note=The RefSeq protein has 3 substitutions%2C 1 frameshift and aligns at 82%25 coverage compared to this genomic sequence;exception=annotated by transcript or proteomic data;gbkey=CDS;gene=ANKRD36;partial=true;product=ankyrin repeat domain-containing protein 36A;protein_id=NP_001157787.1
LDOC03000079.1	BestRefSeq	CDS	216514	216586	.	-	1	ID=cds9;Parent=rna22;Dbxref=GeneID:375248,Genbank:NP_001157787.1,HGNC:HGNC:24079;Name=NP_001157787.1;Note=The RefSeq protein has 3 substitutions%2C 1 frameshift and aligns at 82%25 coverage compared to this genomic sequence;exception=annotated by transcript or proteomic data;gbkey=CDS;gene=ANKRD36;partial=true;product=ankyrin repeat domain-containing protein 36A;protein_id=NP_001157787.1
LDOC03000079.1	BestRefSeq	CDS	213378	213406	.	-	0	ID=cds9;Parent=rna22;Dbxref=GeneID:375248,Genbank:NP_001157787.1,HGNC:HGNC:24079;Name=NP_001157787.1;Note=The RefSeq protein has 3 substitutions%2C 1 frameshift and aligns at 82%25 coverage compared to this genomic sequence;exception=annotated by transcript or proteomic data;gbkey=CDS;gene=ANKRD36;partial=true;product=ankyrin repeat domain-containing protein 36A;protein_id=NP_001157787.1
LDOC03000079.1	BestRefSeq	CDS	213216	213288	.	-	1	ID=cds9;Parent=rna22;Dbxref=GeneID:375248,Genbank:NP_001157787.1,HGNC:HGNC:24079;Name=NP_001157787.1;Note=The RefSeq protein has 3 substitutions%2C 1 frameshift and aligns at 82%25 coverage compared to this genomic sequence;exception=annotated by transcript or proteomic data;gbkey=CDS;gene=ANKRD36;partial=true;product=ankyrin repeat domain-containing protein 36A;protein_id=NP_001157787.1
LDOC03000079.1	BestRefSeq	CDS	201217	201245	.	-	0	ID=cds9;Parent=rna22;Dbxref=GeneID:375248,Genbank:NP_001157787.1,HGNC:HGNC:24079;Name=NP_001157787.1;Note=The RefSeq protein has 3 substitutions%2C 1 frameshift and aligns at 82%25 coverage compared to this genomic sequence;exception=annotated by transcript or proteomic data;gbkey=CDS;gene=ANKRD36;partial=true;product=ankyrin repeat domain-containing protein 36A;protein_id=NP_001157787.1
LDOC03000079.1	BestRefSeq	CDS	201050	201122	.	-	1	ID=cds9;Parent=rna22;Dbxref=GeneID:375248,Genbank:NP_001157787.1,HGNC:HGNC:24079;Name=NP_001157787.1;Note=The RefSeq protein has 3 substitutions%2C 1 frameshift and aligns at 82%25 coverage compared to this genomic sequence;exception=annotated by transcript or proteomic data;gbkey=CDS;gene=ANKRD36;partial=true;product=ankyrin repeat domain-containing protein 36A;protein_id=NP_001157787.1
LDOC03000079.1	BestRefSeq	CDS	199357	199385	.	-	0	ID=cds9;Parent=rna22;Dbxref=GeneID:375248,Genbank:NP_001157787.1,HGNC:HGNC:24079;Name=NP_001157787.1;Note=The RefSeq protein has 3 substitutions%2C 1 frameshift and aligns at 82%25 coverage compared to this genomic sequence;exception=annotated by transcript or proteomic data;gbkey=CDS;gene=ANKRD36;partial=true;product=ankyrin repeat domain-containing protein 36A;protein_id=NP_001157787.1
LDOC03000079.1	BestRefSeq	CDS	199190	199262	.	-	1	ID=cds9;Parent=rna22;Dbxref=GeneID:375248,Genbank:NP_001157787.1,HGNC:HGNC:24079;Name=NP_001157787.1;Note=The RefSeq protein has 3 substitutions%2C 1 frameshift and aligns at 82%25 coverage compared to this genomic sequence;exception=annotated by transcript or proteomic data;gbkey=CDS;gene=ANKRD36;partial=true;product=ankyrin repeat domain-containing protein 36A;protein_id=NP_001157787.1
LDOC03000079.1	BestRefSeq	CDS	197496	197524	.	-	0	ID=cds9;Parent=rna22;Dbxref=GeneID:375248,Genbank:NP_001157787.1,HGNC:HGNC:24079;Name=NP_001157787.1;Note=The RefSeq protein has 3 substitutions%2C 1 frameshift and aligns at 82%25 coverage compared to this genomic sequence;exception=annotated by transcript or proteomic data;gbkey=CDS;gene=ANKRD36;partial=true;product=ankyrin repeat domain-containing protein 36A;protein_id=NP_001157787.1
LDOC03000079.1	BestRefSeq	CDS	197329	197401	.	-	1	ID=cds9;Parent=rna22;Dbxref=GeneID:375248,Genbank:NP_001157787.1,HGNC:HGNC:24079;Name=NP_001157787.1;Note=The RefSeq protein has 3 substitutions%2C 1 frameshift and aligns at 82%25 coverage compared to this genomic sequence;exception=annotated by transcript or proteomic data;gbkey=CDS;gene=ANKRD36;partial=true;product=ankyrin repeat domain-containing protein 36A;protein_id=NP_001157787.1
LDOC03000079.1	BestRefSeq	CDS	195639	195667	.	-	0	ID=cds9;Parent=rna22;Dbxref=GeneID:375248,Genbank:NP_001157787.1,HGNC:HGNC:24079;Name=NP_001157787.1;Note=The RefSeq protein has 3 substitutions%2C 1 frameshift and aligns at 82%25 coverage compared to this genomic sequence;exception=annotated by transcript or proteomic data;gbkey=CDS;gene=ANKRD36;partial=true;product=ankyrin repeat domain-containing protein 36A;protein_id=NP_001157787.1
LDOC03000079.1	BestRefSeq	CDS	195473	195545	.	-	1	ID=cds9;Parent=rna22;Dbxref=GeneID:375248,Genbank:NP_001157787.1,HGNC:HGNC:24079;Name=NP_001157787.1;Note=The RefSeq protein has 3 substitutions%2C 1 frameshift and aligns at 82%25 coverage compared to this genomic sequence;exception=annotated by transcript or proteomic data;gbkey=CDS;gene=ANKRD36;partial=true;product=ankyrin repeat domain-containing protein 36A;protein_id=NP_001157787.1
LDOC03000079.1	BestRefSeq	CDS	193757	193785	.	-	0	ID=cds9;Parent=rna22;Dbxref=GeneID:375248,Genbank:NP_001157787.1,HGNC:HGNC:24079;Name=NP_001157787.1;Note=The RefSeq protein has 3 substitutions%2C 1 frameshift and aligns at 82%25 coverage compared to this genomic sequence;exception=annotated by transcript or proteomic data;gbkey=CDS;gene=ANKRD36;partial=true;product=ankyrin repeat domain-containing protein 36A;protein_id=NP_001157787.1
LDOC03000079.1	BestRefSeq	CDS	193582	193654	.	-	1	ID=cds9;Parent=rna22;Dbxref=GeneID:375248,Genbank:NP_001157787.1,HGNC:HGNC:24079;Name=NP_001157787.1;Note=The RefSeq protein has 3 substitutions%2C 1 frameshift and aligns at 82%25 coverage compared to this genomic sequence;exception=annotated by transcript or proteomic data;gbkey=CDS;gene=ANKRD36;partial=true;product=ankyrin repeat domain-containing protein 36A;protein_id=NP_001157787.1
LDOC03000079.1	BestRefSeq	CDS	191868	191896	.	-	0	ID=cds9;Parent=rna22;Dbxref=GeneID:375248,Genbank:NP_001157787.1,HGNC:HGNC:24079;Name=NP_001157787.1;Note=The RefSeq protein has 3 substitutions%2C 1 frameshift and aligns at 82%25 coverage compared to this genomic sequence;exception=annotated by transcript or proteomic data;gbkey=CDS;gene=ANKRD36;partial=true;product=ankyrin repeat domain-containing protein 36A;protein_id=NP_001157787.1
LDOC03000079.1	BestRefSeq	CDS	191693	191765	.	-	1	ID=cds9;Parent=rna22;Dbxref=GeneID:375248,Genbank:NP_001157787.1,HGNC:HGNC:24079;Name=NP_001157787.1;Note=The RefSeq protein has 3 substitutions%2C 1 frameshift and aligns at 82%25 coverage compared to this genomic sequence;exception=annotated by transcript or proteomic data;gbkey=CDS;gene=ANKRD36;partial=true;product=ankyrin repeat domain-containing protein 36A;protein_id=NP_001157787.1
LDOC03000079.1	BestRefSeq	CDS	189977	190005	.	-	0	ID=cds9;Parent=rna22;Dbxref=GeneID:375248,Genbank:NP_001157787.1,HGNC:HGNC:24079;Name=NP_001157787.1;Note=The RefSeq protein has 3 substitutions%2C 1 frameshift and aligns at 82%25 coverage compared to this genomic sequence;exception=annotated by transcript or proteomic data;gbkey=CDS;gene=ANKRD36;partial=true;product=ankyrin repeat domain-containing protein 36A;protein_id=NP_001157787.1
LDOC03000079.1	BestRefSeq	CDS	189802	189874	.	-	1	ID=cds9;Parent=rna22;Dbxref=GeneID:375248,Genbank:NP_001157787.1,HGNC:HGNC:24079;Name=NP_001157787.1;Note=The RefSeq protein has 3 substitutions%2C 1 frameshift and aligns at 82%25 coverage compared to this genomic sequence;exception=annotated by transcript or proteomic data;gbkey=CDS;gene=ANKRD36;partial=true;product=ankyrin repeat domain-containing protein 36A;protein_id=NP_001157787.1
LDOC03000079.1	BestRefSeq	CDS	188097	188125	.	-	0	ID=cds9;Parent=rna22;Dbxref=GeneID:375248,Genbank:NP_001157787.1,HGNC:HGNC:24079;Name=NP_001157787.1;Note=The RefSeq protein has 3 substitutions%2C 1 frameshift and aligns at 82%25 coverage compared to this genomic sequence;exception=annotated by transcript or proteomic data;gbkey=CDS;gene=ANKRD36;partial=true;product=ankyrin repeat domain-containing protein 36A;protein_id=NP_001157787.1
LDOC03000079.1	BestRefSeq	CDS	187930	188002	.	-	1	ID=cds9;Parent=rna22;Dbxref=GeneID:375248,Genbank:NP_001157787.1,HGNC:HGNC:24079;Name=NP_001157787.1;Note=The RefSeq protein has 3 substitutions%2C 1 frameshift and aligns at 82%25 coverage compared to this genomic sequence;exception=annotated by transcript or proteomic data;gbkey=CDS;gene=ANKRD36;partial=true;product=ankyrin repeat domain-containing protein 36A;protein_id=NP_001157787.1
LDOC03000079.1	BestRefSeq	CDS	186229	186257	.	-	0	ID=cds9;Parent=rna22;Dbxref=GeneID:375248,Genbank:NP_001157787.1,HGNC:HGNC:24079;Name=NP_001157787.1;Note=The RefSeq protein has 3 substitutions%2C 1 frameshift and aligns at 82%25 coverage compared to this genomic sequence;exception=annotated by transcript or proteomic data;gbkey=CDS;gene=ANKRD36;partial=true;product=ankyrin repeat domain-containing protein 36A;protein_id=NP_001157787.1
LDOC03000079.1	BestRefSeq	CDS	186066	186138	.	-	1	ID=cds9;Parent=rna22;Dbxref=GeneID:375248,Genbank:NP_001157787.1,HGNC:HGNC:24079;Name=NP_001157787.1;Note=The RefSeq protein has 3 substitutions%2C 1 frameshift and aligns at 82%25 coverage compared to this genomic sequence;exception=annotated by transcript or proteomic data;gbkey=CDS;gene=ANKRD36;partial=true;product=ankyrin repeat domain-containing protein 36A;protein_id=NP_001157787.1
LDOC03000079.1	BestRefSeq	CDS	184362	184390	.	-	0	ID=cds9;Parent=rna22;Dbxref=GeneID:375248,Genbank:NP_001157787.1,HGNC:HGNC:24079;Name=NP_001157787.1;Note=The RefSeq protein has 3 substitutions%2C 1 frameshift and aligns at 82%25 coverage compared to this genomic sequence;exception=annotated by transcript or proteomic data;gbkey=CDS;gene=ANKRD36;partial=true;product=ankyrin repeat domain-containing protein 36A;protein_id=NP_001157787.1
LDOC03000079.1	BestRefSeq	CDS	184195	184267	.	-	1	ID=cds9;Parent=rna22;Dbxref=GeneID:375248,Genbank:NP_001157787.1,HGNC:HGNC:24079;Name=NP_001157787.1;Note=The RefSeq protein has 3 substitutions%2C 1 frameshift and aligns at 82%25 coverage compared to this genomic sequence;exception=annotated by transcript or proteomic data;gbkey=CDS;gene=ANKRD36;partial=true;product=ankyrin repeat domain-containing protein 36A;protein_id=NP_001157787.1
LDOC03000079.1	BestRefSeq	CDS	182492	182520	.	-	0	ID=cds9;Parent=rna22;Dbxref=GeneID:375248,Genbank:NP_001157787.1,HGNC:HGNC:24079;Name=NP_001157787.1;Note=The RefSeq protein has 3 substitutions%2C 1 frameshift and aligns at 82%25 coverage compared to this genomic sequence;exception=annotated by transcript or proteomic data;gbkey=CDS;gene=ANKRD36;partial=true;product=ankyrin repeat domain-containing protein 36A;protein_id=NP_001157787.1
LDOC03000079.1	BestRefSeq	CDS	182325	182397	.	-	1	ID=cds9;Parent=rna22;Dbxref=GeneID:375248,Genbank:NP_001157787.1,HGNC:HGNC:24079;Name=NP_001157787.1;Note=The RefSeq protein has 3 substitutions%2C 1 frameshift and aligns at 82%25 coverage compared to this genomic sequence;exception=annotated by transcript or proteomic data;gbkey=CDS;gene=ANKRD36;partial=true;product=ankyrin repeat domain-containing protein 36A;protein_id=NP_001157787.1
LDOC03000079.1	BestRefSeq	CDS	180621	180649	.	-	0	ID=cds9;Parent=rna22;Dbxref=GeneID:375248,Genbank:NP_001157787.1,HGNC:HGNC:24079;Name=NP_001157787.1;Note=The RefSeq protein has 3 substitutions%2C 1 frameshift and aligns at 82%25 coverage compared to this genomic sequence;exception=annotated by transcript or proteomic data;gbkey=CDS;gene=ANKRD36;partial=true;product=ankyrin repeat domain-containing protein 36A;protein_id=NP_001157787.1
LDOC03000079.1	BestRefSeq	CDS	180458	180530	.	-	1	ID=cds9;Parent=rna22;Dbxref=GeneID:375248,Genbank:NP_001157787.1,HGNC:HGNC:24079;Name=NP_001157787.1;Note=The RefSeq protein has 3 substitutions%2C 1 frameshift and aligns at 82%25 coverage compared to this genomic sequence;exception=annotated by transcript or proteomic data;gbkey=CDS;gene=ANKRD36;partial=true;product=ankyrin repeat domain-containing protein 36A;protein_id=NP_001157787.1
LDOC03000079.1	BestRefSeq	CDS	178753	178781	.	-	0	ID=cds9;Parent=rna22;Dbxref=GeneID:375248,Genbank:NP_001157787.1,HGNC:HGNC:24079;Name=NP_001157787.1;Note=The RefSeq protein has 3 substitutions%2C 1 frameshift and aligns at 82%25 coverage compared to this genomic sequence;exception=annotated by transcript or proteomic data;gbkey=CDS;gene=ANKRD36;partial=true;product=ankyrin repeat domain-containing protein 36A;protein_id=NP_001157787.1
LDOC03000079.1	BestRefSeq	CDS	178590	178662	.	-	1	ID=cds9;Parent=rna22;Dbxref=GeneID:375248,Genbank:NP_001157787.1,HGNC:HGNC:24079;Name=NP_001157787.1;Note=The RefSeq protein has 3 substitutions%2C 1 frameshift and aligns at 82%25 coverage compared to this genomic sequence;exception=annotated by transcript or proteomic data;gbkey=CDS;gene=ANKRD36;partial=true;product=ankyrin repeat domain-containing protein 36A;protein_id=NP_001157787.1
LDOC03000079.1	BestRefSeq	CDS	176887	176915	.	-	0	ID=cds9;Parent=rna22;Dbxref=GeneID:375248,Genbank:NP_001157787.1,HGNC:HGNC:24079;Name=NP_001157787.1;Note=The RefSeq protein has 3 substitutions%2C 1 frameshift and aligns at 82%25 coverage compared to this genomic sequence;exception=annotated by transcript or proteomic data;gbkey=CDS;gene=ANKRD36;partial=true;product=ankyrin repeat domain-containing protein 36A;protein_id=NP_001157787.1
LDOC03000079.1	BestRefSeq	CDS	176720	176792	.	-	1	ID=cds9;Parent=rna22;Dbxref=GeneID:375248,Genbank:NP_001157787.1,HGNC:HGNC:24079;Name=NP_001157787.1;Note=The RefSeq protein has 3 substitutions%2C 1 frameshift and aligns at 82%25 coverage compared to this genomic sequence;exception=annotated by transcript or proteomic data;gbkey=CDS;gene=ANKRD36;partial=true;product=ankyrin repeat domain-containing protein 36A;protein_id=NP_001157787.1
LDOC03000079.1	BestRefSeq	CDS	175015	175043	.	-	0	ID=cds9;Parent=rna22;Dbxref=GeneID:375248,Genbank:NP_001157787.1,HGNC:HGNC:24079;Name=NP_001157787.1;Note=The RefSeq protein has 3 substitutions%2C 1 frameshift and aligns at 82%25 coverage compared to this genomic sequence;exception=annotated by transcript or proteomic data;gbkey=CDS;gene=ANKRD36;partial=true;product=ankyrin repeat domain-containing protein 36A;protein_id=NP_001157787.1
LDOC03000079.1	BestRefSeq	CDS	174848	174920	.	-	1	ID=cds9;Parent=rna22;Dbxref=GeneID:375248,Genbank:NP_001157787.1,HGNC:HGNC:24079;Name=NP_001157787.1;Note=The RefSeq protein has 3 substitutions%2C 1 frameshift and aligns at 82%25 coverage compared to this genomic sequence;exception=annotated by transcript or proteomic data;gbkey=CDS;gene=ANKRD36;partial=true;product=ankyrin repeat domain-containing protein 36A;protein_id=NP_001157787.1
LDOC03000079.1	BestRefSeq	CDS	173144	173172	.	-	0	ID=cds9;Parent=rna22;Dbxref=GeneID:375248,Genbank:NP_001157787.1,HGNC:HGNC:24079;Name=NP_001157787.1;Note=The RefSeq protein has 3 substitutions%2C 1 frameshift and aligns at 82%25 coverage compared to this genomic sequence;exception=annotated by transcript or proteomic data;gbkey=CDS;gene=ANKRD36;partial=true;product=ankyrin repeat domain-containing protein 36A;protein_id=NP_001157787.1
LDOC03000079.1	BestRefSeq	CDS	172977	173049	.	-	1	ID=cds9;Parent=rna22;Dbxref=GeneID:375248,Genbank:NP_001157787.1,HGNC:HGNC:24079;Name=NP_001157787.1;Note=The RefSeq protein has 3 substitutions%2C 1 frameshift and aligns at 82%25 coverage compared to this genomic sequence;exception=annotated by transcript or proteomic data;gbkey=CDS;gene=ANKRD36;partial=true;product=ankyrin repeat domain-containing protein 36A;protein_id=NP_001157787.1
LDOC03000079.1	BestRefSeq	CDS	171274	171302	.	-	0	ID=cds9;Parent=rna22;Dbxref=GeneID:375248,Genbank:NP_001157787.1,HGNC:HGNC:24079;Name=NP_001157787.1;Note=The RefSeq protein has 3 substitutions%2C 1 frameshift and aligns at 82%25 coverage compared to this genomic sequence;exception=annotated by transcript or proteomic data;gbkey=CDS;gene=ANKRD36;partial=true;product=ankyrin repeat domain-containing protein 36A;protein_id=NP_001157787.1
LDOC03000079.1	BestRefSeq	CDS	171111	171183	.	-	1	ID=cds9;Parent=rna22;Dbxref=GeneID:375248,Genbank:NP_001157787.1,HGNC:HGNC:24079;Name=NP_001157787.1;Note=The RefSeq protein has 3 substitutions%2C 1 frameshift and aligns at 82%25 coverage compared to this genomic sequence;exception=annotated by transcript or proteomic data;gbkey=CDS;gene=ANKRD36;partial=true;product=ankyrin repeat domain-containing protein 36A;protein_id=NP_001157787.1
LDOC03000079.1	BestRefSeq	CDS	169409	169437	.	-	0	ID=cds9;Parent=rna22;Dbxref=GeneID:375248,Genbank:NP_001157787.1,HGNC:HGNC:24079;Name=NP_001157787.1;Note=The RefSeq protein has 3 substitutions%2C 1 frameshift and aligns at 82%25 coverage compared to this genomic sequence;exception=annotated by transcript or proteomic data;gbkey=CDS;gene=ANKRD36;partial=true;product=ankyrin repeat domain-containing protein 36A;protein_id=NP_001157787.1
LDOC03000079.1	BestRefSeq	CDS	169242	169314	.	-	1	ID=cds9;Parent=rna22;Dbxref=GeneID:375248,Genbank:NP_001157787.1,HGNC:HGNC:24079;Name=NP_001157787.1;Note=The RefSeq protein has 3 substitutions%2C 1 frameshift and aligns at 82%25 coverage compared to this genomic sequence;exception=annotated by transcript or proteomic data;gbkey=CDS;gene=ANKRD36;partial=true;product=ankyrin repeat domain-containing protein 36A;protein_id=NP_001157787.1
LDOC03000079.1	BestRefSeq	CDS	167536	167564	.	-	0	ID=cds9;Parent=rna22;Dbxref=GeneID:375248,Genbank:NP_001157787.1,HGNC:HGNC:24079;Name=NP_001157787.1;Note=The RefSeq protein has 3 substitutions%2C 1 frameshift and aligns at 82%25 coverage compared to this genomic sequence;exception=annotated by transcript or proteomic data;gbkey=CDS;gene=ANKRD36;partial=true;product=ankyrin repeat domain-containing protein 36A;protein_id=NP_001157787.1
LDOC03000079.1	BestRefSeq	CDS	167369	167441	.	-	1	ID=cds9;Parent=rna22;Dbxref=GeneID:375248,Genbank:NP_001157787.1,HGNC:HGNC:24079;Name=NP_001157787.1;Note=The RefSeq protein has 3 substitutions%2C 1 frameshift and aligns at 82%25 coverage compared to this genomic sequence;exception=annotated by transcript or proteomic data;gbkey=CDS;gene=ANKRD36;partial=true;product=ankyrin repeat domain-containing protein 36A;protein_id=NP_001157787.1
LDOC03000079.1	BestRefSeq	CDS	165656	165684	.	-	0	ID=cds9;Parent=rna22;Dbxref=GeneID:375248,Genbank:NP_001157787.1,HGNC:HGNC:24079;Name=NP_001157787.1;Note=The RefSeq protein has 3 substitutions%2C 1 frameshift and aligns at 82%25 coverage compared to this genomic sequence;exception=annotated by transcript or proteomic data;gbkey=CDS;gene=ANKRD36;partial=true;product=ankyrin repeat domain-containing protein 36A;protein_id=NP_001157787.1
LDOC03000079.1	BestRefSeq	CDS	165410	165560	.	-	1	ID=cds9;Parent=rna22;Dbxref=GeneID:375248,Genbank:NP_001157787.1,HGNC:HGNC:24079;Name=NP_001157787.1;Note=The RefSeq protein has 3 substitutions%2C 1 frameshift and aligns at 82%25 coverage compared to this genomic sequence;exception=annotated by transcript or proteomic data;gbkey=CDS;gene=ANKRD36;partial=true;product=ankyrin repeat domain-containing protein 36A;protein_id=NP_001157787.1
LDOC03000079.1	BestRefSeq	CDS	163780	163808	.	-	0	ID=cds9;Parent=rna22;Dbxref=GeneID:375248,Genbank:NP_001157787.1,HGNC:HGNC:24079;Name=NP_001157787.1;Note=The RefSeq protein has 3 substitutions%2C 1 frameshift and aligns at 82%25 coverage compared to this genomic sequence;exception=annotated by transcript or proteomic data;gbkey=CDS;gene=ANKRD36;partial=true;product=ankyrin repeat domain-containing protein 36A;protein_id=NP_001157787.1
LDOC03000079.1	BestRefSeq	CDS	163613	163685	.	-	1	ID=cds9;Parent=rna22;Dbxref=GeneID:375248,Genbank:NP_001157787.1,HGNC:HGNC:24079;Name=NP_001157787.1;Note=The RefSeq protein has 3 substitutions%2C 1 frameshift and aligns at 82%25 coverage compared to this genomic sequence;exception=annotated by transcript or proteomic data;gbkey=CDS;gene=ANKRD36;partial=true;product=ankyrin repeat domain-containing protein 36A;protein_id=NP_001157787.1
LDOC03000079.1	BestRefSeq	CDS	161906	161934	.	-	0	ID=cds9;Parent=rna22;Dbxref=GeneID:375248,Genbank:NP_001157787.1,HGNC:HGNC:24079;Name=NP_001157787.1;Note=The RefSeq protein has 3 substitutions%2C 1 frameshift and aligns at 82%25 coverage compared to this genomic sequence;exception=annotated by transcript or proteomic data;gbkey=CDS;gene=ANKRD36;partial=true;product=ankyrin repeat domain-containing protein 36A;protein_id=NP_001157787.1
LDOC03000079.1	BestRefSeq	CDS	161738	161810	.	-	1	ID=cds9;Parent=rna22;Dbxref=GeneID:375248,Genbank:NP_001157787.1,HGNC:HGNC:24079;Name=NP_001157787.1;Note=The RefSeq protein has 3 substitutions%2C 1 frameshift and aligns at 82%25 coverage compared to this genomic sequence;exception=annotated by transcript or proteomic data;gbkey=CDS;gene=ANKRD36;partial=true;product=ankyrin repeat domain-containing protein 36A;protein_id=NP_001157787.1
LDOC03000079.1	BestRefSeq	CDS	156854	156927	.	-	0	ID=cds9;Parent=rna22;Dbxref=GeneID:375248,Genbank:NP_001157787.1,HGNC:HGNC:24079;Name=NP_001157787.1;Note=The RefSeq protein has 3 substitutions%2C 1 frameshift and aligns at 82%25 coverage compared to this genomic sequence;exception=annotated by transcript or proteomic data;gbkey=CDS;gene=ANKRD36;partial=true;product=ankyrin repeat domain-containing protein 36A;protein_id=NP_001157787.1
LDOC03000079.1	BestRefSeq	CDS	147858	147999	.	-	1	ID=cds9;Parent=rna22;Dbxref=GeneID:375248,Genbank:NP_001157787.1,HGNC:HGNC:24079;Name=NP_001157787.1;Note=The RefSeq protein has 3 substitutions%2C 1 frameshift and aligns at 82%25 coverage compared to this genomic sequence;exception=annotated by transcript or proteomic data;gbkey=CDS;gene=ANKRD36;partial=true;product=ankyrin repeat domain-containing protein 36A;protein_id=NP_001157787.1
LDOC03000079.1	BestRefSeq	CDS	140264	140477	.	-	0	ID=cds9;Parent=rna22;Dbxref=GeneID:375248,Genbank:NP_001157787.1,HGNC:HGNC:24079;Name=NP_001157787.1;Note=The RefSeq protein has 3 substitutions%2C 1 frameshift and aligns at 82%25 coverage compared to this genomic sequence;exception=annotated by transcript or proteomic data;gbkey=CDS;gene=ANKRD36;partial=true;product=ankyrin repeat domain-containing protein 36A;protein_id=NP_001157787.1
LDOC03000079.1	BestRefSeq	CDS	137713	137896	.	-	2	ID=cds9;Parent=rna22;Dbxref=GeneID:375248,Genbank:NP_001157787.1,HGNC:HGNC:24079;Name=NP_001157787.1;Note=The RefSeq protein has 3 substitutions%2C 1 frameshift and aligns at 82%25 coverage compared to this genomic sequence;exception=annotated by transcript or proteomic data;gbkey=CDS;gene=ANKRD36;partial=true;product=ankyrin repeat domain-containing protein 36A;protein_id=NP_001157787.1
LDOC03000079.1	BestRefSeq	CDS	135671	136585	.	-	1	ID=cds9;Parent=rna22;Dbxref=GeneID:375248,Genbank:NP_001157787.1,HGNC:HGNC:24079;Name=NP_001157787.1;Note=The RefSeq protein has 3 substitutions%2C 1 frameshift and aligns at 82%25 coverage compared to this genomic sequence;exception=annotated by transcript or proteomic data;gbkey=CDS;gene=ANKRD36;partial=true;product=ankyrin repeat domain-containing protein 36A;protein_id=NP_001157787.1
LDOC03000079.1	BestRefSeq	CDS	134114	134266	.	-	1	ID=cds9;Parent=rna22;Dbxref=GeneID:375248,Genbank:NP_001157787.1,HGNC:HGNC:24079;Name=NP_001157787.1;Note=The RefSeq protein has 3 substitutions%2C 1 frameshift and aligns at 82%25 coverage compared to this genomic sequence;exception=annotated by transcript or proteomic data;gbkey=CDS;gene=ANKRD36;partial=true;product=ankyrin repeat domain-containing protein 36A;protein_id=NP_001157787.1
LDOC03000079.1	BestRefSeq	CDS	132528	132598	.	-	1	ID=cds9;Parent=rna22;Dbxref=GeneID:375248,Genbank:NP_001157787.1,HGNC:HGNC:24079;Name=NP_001157787.1;Note=The RefSeq protein has 3 substitutions%2C 1 frameshift and aligns at 82%25 coverage compared to this genomic sequence;exception=annotated by transcript or proteomic data;gbkey=CDS;gene=ANKRD36;partial=true;product=ankyrin repeat domain-containing protein 36A;protein_id=NP_001157787.1
LDOC03000079.1	BestRefSeq	CDS	132097	132190	.	-	2	ID=cds9;Parent=rna22;Dbxref=GeneID:375248,Genbank:NP_001157787.1,HGNC:HGNC:24079;Name=NP_001157787.1;Note=The RefSeq protein has 3 substitutions%2C 1 frameshift and aligns at 82%25 coverage compared to this genomic sequence;exception=annotated by transcript or proteomic data;gbkey=CDS;gene=ANKRD36;partial=true;product=ankyrin repeat domain-containing protein 36A;protein_id=NP_001157787.1
LDOC03000079.1	BestRefSeq	CDS	131575	131598	.	-	1	ID=cds9;Parent=rna22;Dbxref=GeneID:375248,Genbank:NP_001157787.1,HGNC:HGNC:24079;Name=NP_001157787.1;Note=The RefSeq protein has 3 substitutions%2C 1 frameshift and aligns at 82%25 coverage compared to this genomic sequence;exception=annotated by transcript or proteomic data;gbkey=CDS;gene=ANKRD36;partial=true;product=ankyrin repeat domain-containing protein 36A;protein_id=NP_001157787.1
LDOC03000079.1	BestRefSeq	CDS	201217	201250	.	-	1	ID=cds10;Parent=rna23;Dbxref=GeneID:57730,Genbank:NP_079466.3,HGNC:HGNC:29333;Name=NP_079466.3;Note=The RefSeq protein has 33 substitutions and aligns at 77%25 coverage compared to this genomic sequence;end_range=201250,.;exception=annotated by transcript or proteomic data;gbkey=CDS;gene=ANKRD36B;partial=true;product=ankyrin repeat domain-containing protein 36B;protein_id=NP_079466.3
LDOC03000079.1	BestRefSeq	CDS	201050	201122	.	-	0	ID=cds10;Parent=rna23;Dbxref=GeneID:57730,Genbank:NP_079466.3,HGNC:HGNC:29333;Name=NP_079466.3;Note=The RefSeq protein has 33 substitutions and aligns at 77%25 coverage compared to this genomic sequence;exception=annotated by transcript or proteomic data;gbkey=CDS;gene=ANKRD36B;partial=true;product=ankyrin repeat domain-containing protein 36B;protein_id=NP_079466.3
LDOC03000079.1	BestRefSeq	CDS	199357	199385	.	-	2	ID=cds10;Parent=rna23;Dbxref=GeneID:57730,Genbank:NP_079466.3,HGNC:HGNC:29333;Name=NP_079466.3;Note=The RefSeq protein has 33 substitutions and aligns at 77%25 coverage compared to this genomic sequence;exception=annotated by transcript or proteomic data;gbkey=CDS;gene=ANKRD36B;partial=true;product=ankyrin repeat domain-containing protein 36B;protein_id=NP_079466.3
LDOC03000079.1	BestRefSeq	CDS	199190	199262	.	-	0	ID=cds10;Parent=rna23;Dbxref=GeneID:57730,Genbank:NP_079466.3,HGNC:HGNC:29333;Name=NP_079466.3;Note=The RefSeq protein has 33 substitutions and aligns at 77%25 coverage compared to this genomic sequence;exception=annotated by transcript or proteomic data;gbkey=CDS;gene=ANKRD36B;partial=true;product=ankyrin repeat domain-containing protein 36B;protein_id=NP_079466.3
LDOC03000079.1	BestRefSeq	CDS	197496	197524	.	-	2	ID=cds10;Parent=rna23;Dbxref=GeneID:57730,Genbank:NP_079466.3,HGNC:HGNC:29333;Name=NP_079466.3;Note=The RefSeq protein has 33 substitutions and aligns at 77%25 coverage compared to this genomic sequence;exception=annotated by transcript or proteomic data;gbkey=CDS;gene=ANKRD36B;partial=true;product=ankyrin repeat domain-containing protein 36B;protein_id=NP_079466.3
LDOC03000079.1	BestRefSeq	CDS	197329	197401	.	-	0	ID=cds10;Parent=rna23;Dbxref=GeneID:57730,Genbank:NP_079466.3,HGNC:HGNC:29333;Name=NP_079466.3;Note=The RefSeq protein has 33 substitutions and aligns at 77%25 coverage compared to this genomic sequence;exception=annotated by transcript or proteomic data;gbkey=CDS;gene=ANKRD36B;partial=true;product=ankyrin repeat domain-containing protein 36B;protein_id=NP_079466.3
LDOC03000079.1	BestRefSeq	CDS	195639	195667	.	-	2	ID=cds10;Parent=rna23;Dbxref=GeneID:57730,Genbank:NP_079466.3,HGNC:HGNC:29333;Name=NP_079466.3;Note=The RefSeq protein has 33 substitutions and aligns at 77%25 coverage compared to this genomic sequence;exception=annotated by transcript or proteomic data;gbkey=CDS;gene=ANKRD36B;partial=true;product=ankyrin repeat domain-containing protein 36B;protein_id=NP_079466.3
LDOC03000079.1	BestRefSeq	CDS	195473	195545	.	-	0	ID=cds10;Parent=rna23;Dbxref=GeneID:57730,Genbank:NP_079466.3,HGNC:HGNC:29333;Name=NP_079466.3;Note=The RefSeq protein has 33 substitutions and aligns at 77%25 coverage compared to this genomic sequence;exception=annotated by transcript or proteomic data;gbkey=CDS;gene=ANKRD36B;partial=true;product=ankyrin repeat domain-containing protein 36B;protein_id=NP_079466.3
LDOC03000079.1	BestRefSeq	CDS	193757	193785	.	-	2	ID=cds10;Parent=rna23;Dbxref=GeneID:57730,Genbank:NP_079466.3,HGNC:HGNC:29333;Name=NP_079466.3;Note=The RefSeq protein has 33 substitutions and aligns at 77%25 coverage compared to this genomic sequence;exception=annotated by transcript or proteomic data;gbkey=CDS;gene=ANKRD36B;partial=true;product=ankyrin repeat domain-containing protein 36B;protein_id=NP_079466.3
LDOC03000079.1	BestRefSeq	CDS	191693	191765	.	-	0	ID=cds10;Parent=rna23;Dbxref=GeneID:57730,Genbank:NP_079466.3,HGNC:HGNC:29333;Name=NP_079466.3;Note=The RefSeq protein has 33 substitutions and aligns at 77%25 coverage compared to this genomic sequence;exception=annotated by transcript or proteomic data;gbkey=CDS;gene=ANKRD36B;partial=true;product=ankyrin repeat domain-containing protein 36B;protein_id=NP_079466.3
LDOC03000079.1	BestRefSeq	CDS	189977	190005	.	-	2	ID=cds10;Parent=rna23;Dbxref=GeneID:57730,Genbank:NP_079466.3,HGNC:HGNC:29333;Name=NP_079466.3;Note=The RefSeq protein has 33 substitutions and aligns at 77%25 coverage compared to this genomic sequence;exception=annotated by transcript or proteomic data;gbkey=CDS;gene=ANKRD36B;partial=true;product=ankyrin repeat domain-containing protein 36B;protein_id=NP_079466.3
LDOC03000079.1	BestRefSeq	CDS	180458	180530	.	-	0	ID=cds10;Parent=rna23;Dbxref=GeneID:57730,Genbank:NP_079466.3,HGNC:HGNC:29333;Name=NP_079466.3;Note=The RefSeq protein has 33 substitutions and aligns at 77%25 coverage compared to this genomic sequence;exception=annotated by transcript or proteomic data;gbkey=CDS;gene=ANKRD36B;partial=true;product=ankyrin repeat domain-containing protein 36B;protein_id=NP_079466.3
LDOC03000079.1	BestRefSeq	CDS	178753	178781	.	-	2	ID=cds10;Parent=rna23;Dbxref=GeneID:57730,Genbank:NP_079466.3,HGNC:HGNC:29333;Name=NP_079466.3;Note=The RefSeq protein has 33 substitutions and aligns at 77%25 coverage compared to this genomic sequence;exception=annotated by transcript or proteomic data;gbkey=CDS;gene=ANKRD36B;partial=true;product=ankyrin repeat domain-containing protein 36B;protein_id=NP_079466.3
LDOC03000079.1	BestRefSeq	CDS	178590	178662	.	-	0	ID=cds10;Parent=rna23;Dbxref=GeneID:57730,Genbank:NP_079466.3,HGNC:HGNC:29333;Name=NP_079466.3;Note=The RefSeq protein has 33 substitutions and aligns at 77%25 coverage compared to this genomic sequence;exception=annotated by transcript or proteomic data;gbkey=CDS;gene=ANKRD36B;partial=true;product=ankyrin repeat domain-containing protein 36B;protein_id=NP_079466.3
LDOC03000079.1	BestRefSeq	CDS	176887	176915	.	-	2	ID=cds10;Parent=rna23;Dbxref=GeneID:57730,Genbank:NP_079466.3,HGNC:HGNC:29333;Name=NP_079466.3;Note=The RefSeq protein has 33 substitutions and aligns at 77%25 coverage compared to this genomic sequence;exception=annotated by transcript or proteomic data;gbkey=CDS;gene=ANKRD36B;partial=true;product=ankyrin repeat domain-containing protein 36B;protein_id=NP_079466.3
LDOC03000079.1	BestRefSeq	CDS	176720	176792	.	-	0	ID=cds10;Parent=rna23;Dbxref=GeneID:57730,Genbank:NP_079466.3,HGNC:HGNC:29333;Name=NP_079466.3;Note=The RefSeq protein has 33 substitutions and aligns at 77%25 coverage compared to this genomic sequence;exception=annotated by transcript or proteomic data;gbkey=CDS;gene=ANKRD36B;partial=true;product=ankyrin repeat domain-containing protein 36B;protein_id=NP_079466.3
LDOC03000079.1	BestRefSeq	CDS	175015	175043	.	-	2	ID=cds10;Parent=rna23;Dbxref=GeneID:57730,Genbank:NP_079466.3,HGNC:HGNC:29333;Name=NP_079466.3;Note=The RefSeq protein has 33 substitutions and aligns at 77%25 coverage compared to this genomic sequence;exception=annotated by transcript or proteomic data;gbkey=CDS;gene=ANKRD36B;partial=true;product=ankyrin repeat domain-containing protein 36B;protein_id=NP_079466.3
LDOC03000079.1	BestRefSeq	CDS	169242	169314	.	-	0	ID=cds10;Parent=rna23;Dbxref=GeneID:57730,Genbank:NP_079466.3,HGNC:HGNC:29333;Name=NP_079466.3;Note=The RefSeq protein has 33 substitutions and aligns at 77%25 coverage compared to this genomic sequence;exception=annotated by transcript or proteomic data;gbkey=CDS;gene=ANKRD36B;partial=true;product=ankyrin repeat domain-containing protein 36B;protein_id=NP_079466.3
LDOC03000079.1	BestRefSeq	CDS	167536	167564	.	-	2	ID=cds10;Parent=rna23;Dbxref=GeneID:57730,Genbank:NP_079466.3,HGNC:HGNC:29333;Name=NP_079466.3;Note=The RefSeq protein has 33 substitutions and aligns at 77%25 coverage compared to this genomic sequence;exception=annotated by transcript or proteomic data;gbkey=CDS;gene=ANKRD36B;partial=true;product=ankyrin repeat domain-containing protein 36B;protein_id=NP_079466.3
LDOC03000079.1	BestRefSeq	CDS	167369	167441	.	-	0	ID=cds10;Parent=rna23;Dbxref=GeneID:57730,Genbank:NP_079466.3,HGNC:HGNC:29333;Name=NP_079466.3;Note=The RefSeq protein has 33 substitutions and aligns at 77%25 coverage compared to this genomic sequence;exception=annotated by transcript or proteomic data;gbkey=CDS;gene=ANKRD36B;partial=true;product=ankyrin repeat domain-containing protein 36B;protein_id=NP_079466.3
LDOC03000079.1	BestRefSeq	CDS	165656	165684	.	-	2	ID=cds10;Parent=rna23;Dbxref=GeneID:57730,Genbank:NP_079466.3,HGNC:HGNC:29333;Name=NP_079466.3;Note=The RefSeq protein has 33 substitutions and aligns at 77%25 coverage compared to this genomic sequence;exception=annotated by transcript or proteomic data;gbkey=CDS;gene=ANKRD36B;partial=true;product=ankyrin repeat domain-containing protein 36B;protein_id=NP_079466.3;start_range=.,165656
LDOC03000079.1	BestRefSeq	CDS	163780	163809	.	-	0	ID=cds10;Parent=rna23;Dbxref=GeneID:57730,Genbank:NP_079466.3,HGNC:HGNC:29333;Name=NP_079466.3;Note=The RefSeq protein has 33 substitutions and aligns at 77%25 coverage compared to this genomic sequence;end_range=163809,.;exception=annotated by transcript or proteomic data;gbkey=CDS;gene=ANKRD36B;partial=true;product=ankyrin repeat domain-containing protein 36B;protein_id=NP_079466.3
LDOC03000079.1	BestRefSeq	CDS	163613	163685	.	-	0	ID=cds10;Parent=rna23;Dbxref=GeneID:57730,Genbank:NP_079466.3,HGNC:HGNC:29333;Name=NP_079466.3;Note=The RefSeq protein has 33 substitutions and aligns at 77%25 coverage compared to this genomic sequence;exception=annotated by transcript or proteomic data;gbkey=CDS;gene=ANKRD36B;partial=true;product=ankyrin repeat domain-containing protein 36B;protein_id=NP_079466.3
LDOC03000079.1	BestRefSeq	CDS	161906	161934	.	-	2	ID=cds10;Parent=rna23;Dbxref=GeneID:57730,Genbank:NP_079466.3,HGNC:HGNC:29333;Name=NP_079466.3;Note=The RefSeq protein has 33 substitutions and aligns at 77%25 coverage compared to this genomic sequence;exception=annotated by transcript or proteomic data;gbkey=CDS;gene=ANKRD36B;partial=true;product=ankyrin repeat domain-containing protein 36B;protein_id=NP_079466.3
LDOC03000079.1	BestRefSeq	CDS	161738	161810	.	-	0	ID=cds10;Parent=rna23;Dbxref=GeneID:57730,Genbank:NP_079466.3,HGNC:HGNC:29333;Name=NP_079466.3;Note=The RefSeq protein has 33 substitutions and aligns at 77%25 coverage compared to this genomic sequence;exception=annotated by transcript or proteomic data;gbkey=CDS;gene=ANKRD36B;partial=true;product=ankyrin repeat domain-containing protein 36B;protein_id=NP_079466.3
LDOC03000079.1	BestRefSeq	CDS	156854	156927	.	-	2	ID=cds10;Parent=rna23;Dbxref=GeneID:57730,Genbank:NP_079466.3,HGNC:HGNC:29333;Name=NP_079466.3;Note=The RefSeq protein has 33 substitutions and aligns at 77%25 coverage compared to this genomic sequence;exception=annotated by transcript or proteomic data;gbkey=CDS;gene=ANKRD36B;partial=true;product=ankyrin repeat domain-containing protein 36B;protein_id=NP_079466.3
LDOC03000079.1	BestRefSeq	CDS	147858	147999	.	-	0	ID=cds10;Parent=rna23;Dbxref=GeneID:57730,Genbank:NP_079466.3,HGNC:HGNC:29333;Name=NP_079466.3;Note=The RefSeq protein has 33 substitutions and aligns at 77%25 coverage compared to this genomic sequence;exception=annotated by transcript or proteomic data;gbkey=CDS;gene=ANKRD36B;partial=true;product=ankyrin repeat domain-containing protein 36B;protein_id=NP_079466.3
LDOC03000079.1	BestRefSeq	CDS	140264	140477	.	-	2	ID=cds10;Parent=rna23;Dbxref=GeneID:57730,Genbank:NP_079466.3,HGNC:HGNC:29333;Name=NP_079466.3;Note=The RefSeq protein has 33 substitutions and aligns at 77%25 coverage compared to this genomic sequence;exception=annotated by transcript or proteomic data;gbkey=CDS;gene=ANKRD36B;partial=true;product=ankyrin repeat domain-containing protein 36B;protein_id=NP_079466.3
LDOC03000079.1	BestRefSeq	CDS	137713	137896	.	-	1	ID=cds10;Parent=rna23;Dbxref=GeneID:57730,Genbank:NP_079466.3,HGNC:HGNC:29333;Name=NP_079466.3;Note=The RefSeq protein has 33 substitutions and aligns at 77%25 coverage compared to this genomic sequence;exception=annotated by transcript or proteomic data;gbkey=CDS;gene=ANKRD36B;partial=true;product=ankyrin repeat domain-containing protein 36B;protein_id=NP_079466.3
LDOC03000079.1	BestRefSeq	CDS	135671	136585	.	-	0	ID=cds10;Parent=rna23;Dbxref=GeneID:57730,Genbank:NP_079466.3,HGNC:HGNC:29333;Name=NP_079466.3;Note=The RefSeq protein has 33 substitutions and aligns at 77%25 coverage compared to this genomic sequence;exception=annotated by transcript or proteomic data;gbkey=CDS;gene=ANKRD36B;partial=true;product=ankyrin repeat domain-containing protein 36B;protein_id=NP_079466.3
LDOC03000079.1	BestRefSeq	CDS	134114	134266	.	-	0	ID=cds10;Parent=rna23;Dbxref=GeneID:57730,Genbank:NP_079466.3,HGNC:HGNC:29333;Name=NP_079466.3;Note=The RefSeq protein has 33 substitutions and aligns at 77%25 coverage compared to this genomic sequence;exception=annotated by transcript or proteomic data;gbkey=CDS;gene=ANKRD36B;partial=true;product=ankyrin repeat domain-containing protein 36B;protein_id=NP_079466.3
LDOC03000079.1	BestRefSeq	CDS	132528	132598	.	-	0	ID=cds10;Parent=rna23;Dbxref=GeneID:57730,Genbank:NP_079466.3,HGNC:HGNC:29333;Name=NP_079466.3;Note=The RefSeq protein has 33 substitutions and aligns at 77%25 coverage compared to this genomic sequence;exception=annotated by transcript or proteomic data;gbkey=CDS;gene=ANKRD36B;partial=true;product=ankyrin repeat domain-containing protein 36B;protein_id=NP_079466.3
LDOC03000079.1	BestRefSeq	CDS	132097	132190	.	-	1	ID=cds10;Parent=rna23;Dbxref=GeneID:57730,Genbank:NP_079466.3,HGNC:HGNC:29333;Name=NP_079466.3;Note=The RefSeq protein has 33 substitutions and aligns at 77%25 coverage compared to this genomic sequence;exception=annotated by transcript or proteomic data;gbkey=CDS;gene=ANKRD36B;partial=true;product=ankyrin repeat domain-containing protein 36B;protein_id=NP_079466.3
LDOC03000079.1	BestRefSeq	CDS	131575	131598	.	-	0	ID=cds10;Parent=rna23;Dbxref=GeneID:57730,Genbank:NP_079466.3,HGNC:HGNC:29333;Name=NP_079466.3;Note=The RefSeq protein has 33 substitutions and aligns at 77%25 coverage compared to this genomic sequence;exception=annotated by transcript or proteomic data;gbkey=CDS;gene=ANKRD36B;partial=true;product=ankyrin repeat domain-containing protein 36B;protein_id=NP_079466.3
###
LDOC03000085.1	BestRefSeq	gene	10106	29339	.	-	.	ID=gene20;Dbxref=GeneID:284565,HGNC:HGNC:28791,MIM:610414,MIM:614005;Name=NBPF15;description=neuroblastoma breakpoint family member 15;end_range=29339,.;gbkey=Gene;gene=NBPF15;gene_synonym=AB14,AG3,NBPF16;partial=true
LDOC03000085.1	BestRefSeq	mRNA	10106	29053	.	-	.	ID=rna24;Parent=gene20;Dbxref=GeneID:284565,Genbank:NM_173638.4,HGNC:HGNC:28791,MIM:610414,MIM:614005;Name=gi|506949353;Note=The RefSeq transcript has 49 substitutions%2C 4 frameshifts%2C 3 non-frameshifting indels and aligns at 89%25 coverage compared to this genomic sequence;end_range=29053,.;exception=annotated by transcript or proteomic data;gbkey=mRNA;gene=NBPF15;partial=true;product=neuroblastoma breakpoint family member 15%2C transcript variant 2;transcript_id=gi|506949353
LDOC03000085.1	BestRefSeq	exon	28896	29053	.	-	.	ID=id192;Parent=rna24;Dbxref=GeneID:284565,Genbank:NM_173638.4,HGNC:HGNC:28791,MIM:610414,MIM:614005;Note=The RefSeq transcript has 49 substitutions%2C 4 frameshifts%2C 3 non-frameshifting indels and aligns at 89%25 coverage compared to this genomic sequence;end_range=29053,.;exception=annotated by transcript or proteomic data;gbkey=mRNA;gene=NBPF15;partial=true;product=neuroblastoma breakpoint family member 15%2C transcript variant 2;transcript_id=gi|506949353
LDOC03000085.1	BestRefSeq	exon	28586	28793	.	-	.	ID=id193;Parent=rna24;Dbxref=GeneID:284565,Genbank:NM_173638.4,HGNC:HGNC:28791,MIM:610414,MIM:614005;Note=The RefSeq transcript has 49 substitutions%2C 4 frameshifts%2C 3 non-frameshifting indels and aligns at 89%25 coverage compared to this genomic sequence;exception=annotated by transcript or proteomic data;gbkey=mRNA;gene=NBPF15;partial=true;product=neuroblastoma breakpoint family member 15%2C transcript variant 2;transcript_id=gi|506949353
LDOC03000085.1	BestRefSeq	exon	26689	26791	.	-	.	ID=id194;Parent=rna24;Dbxref=GeneID:284565,Genbank:NM_173638.4,HGNC:HGNC:28791,MIM:610414,MIM:614005;Note=The RefSeq transcript has 49 substitutions%2C 4 frameshifts%2C 3 non-frameshifting indels and aligns at 89%25 coverage compared to this genomic sequence;exception=annotated by transcript or proteomic data;gbkey=mRNA;gene=NBPF15;partial=true;product=neuroblastoma breakpoint family member 15%2C transcript variant 2;transcript_id=gi|506949353
LDOC03000085.1	BestRefSeq	exon	25662	25878	.	-	.	ID=id195;Parent=rna24;Dbxref=GeneID:284565,Genbank:NM_173638.4,HGNC:HGNC:28791,MIM:610414,MIM:614005;Note=The RefSeq transcript has 49 substitutions%2C 4 frameshifts%2C 3 non-frameshifting indels and aligns at 89%25 coverage compared to this genomic sequence;exception=annotated by transcript or proteomic data;gbkey=mRNA;gene=NBPF15;partial=true;product=neuroblastoma breakpoint family member 15%2C transcript variant 2;transcript_id=gi|506949353
LDOC03000085.1	BestRefSeq	exon	24533	24605	.	-	.	ID=id196;Parent=rna24;Dbxref=GeneID:284565,Genbank:NM_173638.4,HGNC:HGNC:28791,MIM:610414,MIM:614005;Note=The RefSeq transcript has 49 substitutions%2C 4 frameshifts%2C 3 non-frameshifting indels and aligns at 89%25 coverage compared to this genomic sequence;exception=annotated by transcript or proteomic data;gbkey=mRNA;gene=NBPF15;partial=true;product=neuroblastoma breakpoint family member 15%2C transcript variant 2;transcript_id=gi|506949353
LDOC03000085.1	BestRefSeq	exon	23862	24067	.	-	.	ID=id197;Parent=rna24;Dbxref=GeneID:284565,Genbank:NM_173638.4,HGNC:HGNC:28791,MIM:610414,MIM:614005;Note=The RefSeq transcript has 49 substitutions%2C 4 frameshifts%2C 3 non-frameshifting indels and aligns at 89%25 coverage compared to this genomic sequence;exception=annotated by transcript or proteomic data;gbkey=mRNA;gene=NBPF15;partial=true;product=neuroblastoma breakpoint family member 15%2C transcript variant 2;transcript_id=gi|506949353
LDOC03000085.1	BestRefSeq	exon	22521	22572	.	-	.	ID=id198;Parent=rna24;Dbxref=GeneID:284565,Genbank:NM_173638.4,HGNC:HGNC:28791,MIM:610414,MIM:614005;Note=The RefSeq transcript has 49 substitutions%2C 4 frameshifts%2C 3 non-frameshifting indels and aligns at 89%25 coverage compared to this genomic sequence;exception=annotated by transcript or proteomic data;gbkey=mRNA;gene=NBPF15;partial=true;product=neuroblastoma breakpoint family member 15%2C transcript variant 2;transcript_id=gi|506949353
LDOC03000085.1	BestRefSeq	exon	18449	18612	.	-	.	ID=id199;Parent=rna24;Dbxref=GeneID:284565,Genbank:NM_173638.4,HGNC:HGNC:28791,MIM:610414,MIM:614005;Note=The RefSeq transcript has 49 substitutions%2C 4 frameshifts%2C 3 non-frameshifting indels and aligns at 89%25 coverage compared to this genomic sequence;exception=annotated by transcript or proteomic data;gbkey=mRNA;gene=NBPF15;partial=true;product=neuroblastoma breakpoint family member 15%2C transcript variant 2;transcript_id=gi|506949353
LDOC03000085.1	BestRefSeq	exon	17355	17406	.	-	.	ID=id200;Parent=rna24;Dbxref=GeneID:284565,Genbank:NM_173638.4,HGNC:HGNC:28791,MIM:610414,MIM:614005;Note=The RefSeq transcript has 49 substitutions%2C 4 frameshifts%2C 3 non-frameshifting indels and aligns at 89%25 coverage compared to this genomic sequence;exception=annotated by transcript or proteomic data;gbkey=mRNA;gene=NBPF15;partial=true;product=neuroblastoma breakpoint family member 15%2C transcript variant 2;transcript_id=gi|506949353
LDOC03000085.1	BestRefSeq	exon	16547	16719	.	-	.	ID=id201;Parent=rna24;Dbxref=GeneID:284565,Genbank:NM_173638.4,HGNC:HGNC:28791,MIM:610414,MIM:614005;Note=The RefSeq transcript has 49 substitutions%2C 4 frameshifts%2C 3 non-frameshifting indels and aligns at 89%25 coverage compared to this genomic sequence;exception=annotated by transcript or proteomic data;gbkey=mRNA;gene=NBPF15;partial=true;product=neuroblastoma breakpoint family member 15%2C transcript variant 2;transcript_id=gi|506949353
LDOC03000085.1	BestRefSeq	exon	15772	15823	.	-	.	ID=id202;Parent=rna24;Dbxref=GeneID:284565,Genbank:NM_173638.4,HGNC:HGNC:28791,MIM:610414,MIM:614005;Note=The RefSeq transcript has 49 substitutions%2C 4 frameshifts%2C 3 non-frameshifting indels and aligns at 89%25 coverage compared to this genomic sequence;exception=annotated by transcript or proteomic data;gbkey=mRNA;gene=NBPF15;partial=true;product=neuroblastoma breakpoint family member 15%2C transcript variant 2;transcript_id=gi|506949353
LDOC03000085.1	BestRefSeq	exon	14999	15172	.	-	.	ID=id203;Parent=rna24;Dbxref=GeneID:284565,Genbank:NM_173638.4,HGNC:HGNC:28791,MIM:610414,MIM:614005;Note=The RefSeq transcript has 49 substitutions%2C 4 frameshifts%2C 3 non-frameshifting indels and aligns at 89%25 coverage compared to this genomic sequence;exception=annotated by transcript or proteomic data;gbkey=mRNA;gene=NBPF15;partial=true;product=neuroblastoma breakpoint family member 15%2C transcript variant 2;transcript_id=gi|506949353
LDOC03000085.1	BestRefSeq	exon	14237	14288	.	-	.	ID=id204;Parent=rna24;Dbxref=GeneID:284565,Genbank:NM_173638.4,HGNC:HGNC:28791,MIM:610414,MIM:614005;Note=The RefSeq transcript has 49 substitutions%2C 4 frameshifts%2C 3 non-frameshifting indels and aligns at 89%25 coverage compared to this genomic sequence;exception=annotated by transcript or proteomic data;gbkey=mRNA;gene=NBPF15;partial=true;product=neuroblastoma breakpoint family member 15%2C transcript variant 2;transcript_id=gi|506949353
LDOC03000085.1	BestRefSeq	exon	13412	13584	.	-	.	ID=id205;Parent=rna24;Dbxref=GeneID:284565,Genbank:NM_173638.4,HGNC:HGNC:28791,MIM:610414,MIM:614005;Note=The RefSeq transcript has 49 substitutions%2C 4 frameshifts%2C 3 non-frameshifting indels and aligns at 89%25 coverage compared to this genomic sequence;exception=annotated by transcript or proteomic data;gbkey=mRNA;gene=NBPF15;partial=true;product=neuroblastoma breakpoint family member 15%2C transcript variant 2;transcript_id=gi|506949353
LDOC03000085.1	BestRefSeq	exon	12589	12697	.	-	.	ID=id206;Parent=rna24;Dbxref=GeneID:284565,Genbank:NM_173638.4,HGNC:HGNC:28791,MIM:610414,MIM:614005;Note=The RefSeq transcript has 49 substitutions%2C 4 frameshifts%2C 3 non-frameshifting indels and aligns at 89%25 coverage compared to this genomic sequence;exception=annotated by transcript or proteomic data;gbkey=mRNA;gene=NBPF15;partial=true;product=neuroblastoma breakpoint family member 15%2C transcript variant 2;transcript_id=gi|506949353
LDOC03000085.1	BestRefSeq	exon	10106	11977	.	-	.	ID=id207;Parent=rna24;Dbxref=GeneID:284565,Genbank:NM_173638.4,HGNC:HGNC:28791,MIM:610414,MIM:614005;Note=The RefSeq transcript has 49 substitutions%2C 4 frameshifts%2C 3 non-frameshifting indels and aligns at 89%25 coverage compared to this genomic sequence;exception=annotated by transcript or proteomic data;gbkey=mRNA;gene=NBPF15;partial=true;product=neuroblastoma breakpoint family member 15%2C transcript variant 2;transcript_id=gi|506949353
LDOC03000085.1	BestRefSeq	gene	10111	32281	.	-	.	ID=gene21;Dbxref=GeneID:101929780,HGNC:HGNC:45046;Name=NBPF25P;description=neuroblastoma breakpoint family member 25%2C pseudogene;end_range=32281,.;gbkey=Gene;gene=NBPF25P;gene_synonym=WI2-925H4.1;partial=true;pseudo=true
LDOC03000085.1	BestRefSeq	transcript	10111	32281	.	-	.	ID=rna25;Parent=gene21;Dbxref=GeneID:101929780,Genbank:NR_104217.1,HGNC:HGNC:45046;Name=gi|543173181;Note=The RefSeq transcript has 36 substitutions%2C 7 non-frameshifting indels and aligns at 94%25 coverage compared to this genomic sequence;end_range=32281,.;exception=annotated by transcript or proteomic data;gbkey=misc_RNA;gene=NBPF25P;partial=true;product=neuroblastoma breakpoint family member 25%2C pseudogene;transcript_id=gi|543173181
LDOC03000085.1	BestRefSeq	exon	32145	32281	.	-	.	ID=id208;Parent=rna25;Dbxref=GeneID:101929780,Genbank:NR_104217.1,HGNC:HGNC:45046;Note=The RefSeq transcript has 36 substitutions%2C 7 non-frameshifting indels and aligns at 94%25 coverage compared to this genomic sequence;end_range=32281,.;exception=annotated by transcript or proteomic data;gbkey=misc_RNA;gene=NBPF25P;partial=true;product=neuroblastoma breakpoint family member 25%2C pseudogene;transcript_id=gi|543173181
LDOC03000085.1	BestRefSeq	exon	31537	31618	.	-	.	ID=id209;Parent=rna25;Dbxref=GeneID:101929780,Genbank:NR_104217.1,HGNC:HGNC:45046;Note=The RefSeq transcript has 36 substitutions%2C 7 non-frameshifting indels and aligns at 94%25 coverage compared to this genomic sequence;exception=annotated by transcript or proteomic data;gbkey=misc_RNA;gene=NBPF25P;partial=true;product=neuroblastoma breakpoint family member 25%2C pseudogene;transcript_id=gi|543173181
LDOC03000085.1	BestRefSeq	exon	28586	28793	.	-	.	ID=id210;Parent=rna25;Dbxref=GeneID:101929780,Genbank:NR_104217.1,HGNC:HGNC:45046;Note=The RefSeq transcript has 36 substitutions%2C 7 non-frameshifting indels and aligns at 94%25 coverage compared to this genomic sequence;exception=annotated by transcript or proteomic data;gbkey=misc_RNA;gene=NBPF25P;partial=true;product=neuroblastoma breakpoint family member 25%2C pseudogene;transcript_id=gi|543173181
LDOC03000085.1	BestRefSeq	exon	26689	26791	.	-	.	ID=id211;Parent=rna25;Dbxref=GeneID:101929780,Genbank:NR_104217.1,HGNC:HGNC:45046;Note=The RefSeq transcript has 36 substitutions%2C 7 non-frameshifting indels and aligns at 94%25 coverage compared to this genomic sequence;exception=annotated by transcript or proteomic data;gbkey=misc_RNA;gene=NBPF25P;partial=true;product=neuroblastoma breakpoint family member 25%2C pseudogene;transcript_id=gi|543173181
LDOC03000085.1	BestRefSeq	exon	25662	25878	.	-	.	ID=id212;Parent=rna25;Dbxref=GeneID:101929780,Genbank:NR_104217.1,HGNC:HGNC:45046;Note=The RefSeq transcript has 36 substitutions%2C 7 non-frameshifting indels and aligns at 94%25 coverage compared to this genomic sequence;exception=annotated by transcript or proteomic data;gbkey=misc_RNA;gene=NBPF25P;partial=true;product=neuroblastoma breakpoint family member 25%2C pseudogene;transcript_id=gi|543173181
LDOC03000085.1	BestRefSeq	exon	24533	24605	.	-	.	ID=id213;Parent=rna25;Dbxref=GeneID:101929780,Genbank:NR_104217.1,HGNC:HGNC:45046;Note=The RefSeq transcript has 36 substitutions%2C 7 non-frameshifting indels and aligns at 94%25 coverage compared to this genomic sequence;exception=annotated by transcript or proteomic data;gbkey=misc_RNA;gene=NBPF25P;partial=true;product=neuroblastoma breakpoint family member 25%2C pseudogene;transcript_id=gi|543173181
LDOC03000085.1	BestRefSeq	exon	23862	24067	.	-	.	ID=id214;Parent=rna25;Dbxref=GeneID:101929780,Genbank:NR_104217.1,HGNC:HGNC:45046;Note=The RefSeq transcript has 36 substitutions%2C 7 non-frameshifting indels and aligns at 94%25 coverage compared to this genomic sequence;exception=annotated by transcript or proteomic data;gbkey=misc_RNA;gene=NBPF25P;partial=true;product=neuroblastoma breakpoint family member 25%2C pseudogene;transcript_id=gi|543173181
LDOC03000085.1	BestRefSeq	exon	22521	22572	.	-	.	ID=id215;Parent=rna25;Dbxref=GeneID:101929780,Genbank:NR_104217.1,HGNC:HGNC:45046;Note=The RefSeq transcript has 36 substitutions%2C 7 non-frameshifting indels and aligns at 94%25 coverage compared to this genomic sequence;exception=annotated by transcript or proteomic data;gbkey=misc_RNA;gene=NBPF25P;partial=true;product=neuroblastoma breakpoint family member 25%2C pseudogene;transcript_id=gi|543173181
LDOC03000085.1	BestRefSeq	exon	18449	18612	.	-	.	ID=id216;Parent=rna25;Dbxref=GeneID:101929780,Genbank:NR_104217.1,HGNC:HGNC:45046;Note=The RefSeq transcript has 36 substitutions%2C 7 non-frameshifting indels and aligns at 94%25 coverage compared to this genomic sequence;exception=annotated by transcript or proteomic data;gbkey=misc_RNA;gene=NBPF25P;partial=true;product=neuroblastoma breakpoint family member 25%2C pseudogene;transcript_id=gi|543173181
LDOC03000085.1	BestRefSeq	exon	17355	17406	.	-	.	ID=id217;Parent=rna25;Dbxref=GeneID:101929780,Genbank:NR_104217.1,HGNC:HGNC:45046;Note=The RefSeq transcript has 36 substitutions%2C 7 non-frameshifting indels and aligns at 94%25 coverage compared to this genomic sequence;exception=annotated by transcript or proteomic data;gbkey=misc_RNA;gene=NBPF25P;partial=true;product=neuroblastoma breakpoint family member 25%2C pseudogene;transcript_id=gi|543173181
LDOC03000085.1	BestRefSeq	exon	16547	16719	.	-	.	ID=id218;Parent=rna25;Dbxref=GeneID:101929780,Genbank:NR_104217.1,HGNC:HGNC:45046;Note=The RefSeq transcript has 36 substitutions%2C 7 non-frameshifting indels and aligns at 94%25 coverage compared to this genomic sequence;exception=annotated by transcript or proteomic data;gbkey=misc_RNA;gene=NBPF25P;partial=true;product=neuroblastoma breakpoint family member 25%2C pseudogene;transcript_id=gi|543173181
LDOC03000085.1	BestRefSeq	exon	15772	15823	.	-	.	ID=id219;Parent=rna25;Dbxref=GeneID:101929780,Genbank:NR_104217.1,HGNC:HGNC:45046;Note=The RefSeq transcript has 36 substitutions%2C 7 non-frameshifting indels and aligns at 94%25 coverage compared to this genomic sequence;exception=annotated by transcript or proteomic data;gbkey=misc_RNA;gene=NBPF25P;partial=true;product=neuroblastoma breakpoint family member 25%2C pseudogene;transcript_id=gi|543173181
LDOC03000085.1	BestRefSeq	exon	14999	15172	.	-	.	ID=id220;Parent=rna25;Dbxref=GeneID:101929780,Genbank:NR_104217.1,HGNC:HGNC:45046;Note=The RefSeq transcript has 36 substitutions%2C 7 non-frameshifting indels and aligns at 94%25 coverage compared to this genomic sequence;exception=annotated by transcript or proteomic data;gbkey=misc_RNA;gene=NBPF25P;partial=true;product=neuroblastoma breakpoint family member 25%2C pseudogene;transcript_id=gi|543173181
LDOC03000085.1	BestRefSeq	exon	14237	14288	.	-	.	ID=id221;Parent=rna25;Dbxref=GeneID:101929780,Genbank:NR_104217.1,HGNC:HGNC:45046;Note=The RefSeq transcript has 36 substitutions%2C 7 non-frameshifting indels and aligns at 94%25 coverage compared to this genomic sequence;exception=annotated by transcript or proteomic data;gbkey=misc_RNA;gene=NBPF25P;partial=true;product=neuroblastoma breakpoint family member 25%2C pseudogene;transcript_id=gi|543173181
LDOC03000085.1	BestRefSeq	exon	13412	13584	.	-	.	ID=id222;Parent=rna25;Dbxref=GeneID:101929780,Genbank:NR_104217.1,HGNC:HGNC:45046;Note=The RefSeq transcript has 36 substitutions%2C 7 non-frameshifting indels and aligns at 94%25 coverage compared to this genomic sequence;exception=annotated by transcript or proteomic data;gbkey=misc_RNA;gene=NBPF25P;partial=true;product=neuroblastoma breakpoint family member 25%2C pseudogene;transcript_id=gi|543173181
LDOC03000085.1	BestRefSeq	exon	12589	12697	.	-	.	ID=id223;Parent=rna25;Dbxref=GeneID:101929780,Genbank:NR_104217.1,HGNC:HGNC:45046;Note=The RefSeq transcript has 36 substitutions%2C 7 non-frameshifting indels and aligns at 94%25 coverage compared to this genomic sequence;exception=annotated by transcript or proteomic data;gbkey=misc_RNA;gene=NBPF25P;partial=true;product=neuroblastoma breakpoint family member 25%2C pseudogene;transcript_id=gi|543173181
LDOC03000085.1	BestRefSeq	exon	10971	11977	.	-	.	ID=id224;Parent=rna25;Dbxref=GeneID:101929780,Genbank:NR_104217.1,HGNC:HGNC:45046;Note=The RefSeq transcript has 36 substitutions%2C 7 non-frameshifting indels and aligns at 94%25 coverage compared to this genomic sequence;exception=annotated by transcript or proteomic data;gbkey=misc_RNA;gene=NBPF25P;partial=true;product=neuroblastoma breakpoint family member 25%2C pseudogene;transcript_id=gi|543173181
LDOC03000085.1	BestRefSeq	exon	10111	10699	.	-	.	ID=id225;Parent=rna25;Dbxref=GeneID:101929780,Genbank:NR_104217.1,HGNC:HGNC:45046;Note=The RefSeq transcript has 36 substitutions%2C 7 non-frameshifting indels and aligns at 94%25 coverage compared to this genomic sequence;exception=annotated by transcript or proteomic data;gbkey=misc_RNA;gene=NBPF25P;partial=true;product=neuroblastoma breakpoint family member 25%2C pseudogene;transcript_id=gi|543173181
LDOC03000085.1	BestRefSeq	CDS	28586	28758	.	-	0	ID=cds11;Parent=rna24;Dbxref=GeneID:284565,Genbank:NP_775909.2,HGNC:HGNC:28791,MIM:610414,MIM:614005;Name=NP_775909.2;Note=The RefSeq protein has 20 substitutions%2C 4 frameshifts%2C 1 non-frameshifting indel and aligns at 99%25 coverage compared to this genomic sequence;exception=annotated by transcript or proteomic data;gbkey=CDS;gene=NBPF15;product=neuroblastoma breakpoint family member 15;protein_id=NP_775909.2
LDOC03000085.1	BestRefSeq	CDS	26689	26791	.	-	1	ID=cds11;Parent=rna24;Dbxref=GeneID:284565,Genbank:NP_775909.2,HGNC:HGNC:28791,MIM:610414,MIM:614005;Name=NP_775909.2;Note=The RefSeq protein has 20 substitutions%2C 4 frameshifts%2C 1 non-frameshifting indel and aligns at 99%25 coverage compared to this genomic sequence;exception=annotated by transcript or proteomic data;gbkey=CDS;gene=NBPF15;product=neuroblastoma breakpoint family member 15;protein_id=NP_775909.2
LDOC03000085.1	BestRefSeq	CDS	25662	25878	.	-	0	ID=cds11;Parent=rna24;Dbxref=GeneID:284565,Genbank:NP_775909.2,HGNC:HGNC:28791,MIM:610414,MIM:614005;Name=NP_775909.2;Note=The RefSeq protein has 20 substitutions%2C 4 frameshifts%2C 1 non-frameshifting indel and aligns at 99%25 coverage compared to this genomic sequence;exception=annotated by transcript or proteomic data;gbkey=CDS;gene=NBPF15;product=neuroblastoma breakpoint family member 15;protein_id=NP_775909.2
LDOC03000085.1	BestRefSeq	CDS	24533	24605	.	-	2	ID=cds11;Parent=rna24;Dbxref=GeneID:284565,Genbank:NP_775909.2,HGNC:HGNC:28791,MIM:610414,MIM:614005;Name=NP_775909.2;Note=The RefSeq protein has 20 substitutions%2C 4 frameshifts%2C 1 non-frameshifting indel and aligns at 99%25 coverage compared to this genomic sequence;exception=annotated by transcript or proteomic data;gbkey=CDS;gene=NBPF15;product=neuroblastoma breakpoint family member 15;protein_id=NP_775909.2
LDOC03000085.1	BestRefSeq	CDS	23862	24067	.	-	1	ID=cds11;Parent=rna24;Dbxref=GeneID:284565,Genbank:NP_775909.2,HGNC:HGNC:28791,MIM:610414,MIM:614005;Name=NP_775909.2;Note=The RefSeq protein has 20 substitutions%2C 4 frameshifts%2C 1 non-frameshifting indel and aligns at 99%25 coverage compared to this genomic sequence;exception=annotated by transcript or proteomic data;gbkey=CDS;gene=NBPF15;product=neuroblastoma breakpoint family member 15;protein_id=NP_775909.2
LDOC03000085.1	BestRefSeq	CDS	22521	22572	.	-	2	ID=cds11;Parent=rna24;Dbxref=GeneID:284565,Genbank:NP_775909.2,HGNC:HGNC:28791,MIM:610414,MIM:614005;Name=NP_775909.2;Note=The RefSeq protein has 20 substitutions%2C 4 frameshifts%2C 1 non-frameshifting indel and aligns at 99%25 coverage compared to this genomic sequence;exception=annotated by transcript or proteomic data;gbkey=CDS;gene=NBPF15;product=neuroblastoma breakpoint family member 15;protein_id=NP_775909.2
LDOC03000085.1	BestRefSeq	CDS	18449	18612	.	-	1	ID=cds11;Parent=rna24;Dbxref=GeneID:284565,Genbank:NP_775909.2,HGNC:HGNC:28791,MIM:610414,MIM:614005;Name=NP_775909.2;Note=The RefSeq protein has 20 substitutions%2C 4 frameshifts%2C 1 non-frameshifting indel and aligns at 99%25 coverage compared to this genomic sequence;exception=annotated by transcript or proteomic data;gbkey=CDS;gene=NBPF15;product=neuroblastoma breakpoint family member 15;protein_id=NP_775909.2
LDOC03000085.1	BestRefSeq	CDS	17355	17406	.	-	2	ID=cds11;Parent=rna24;Dbxref=GeneID:284565,Genbank:NP_775909.2,HGNC:HGNC:28791,MIM:610414,MIM:614005;Name=NP_775909.2;Note=The RefSeq protein has 20 substitutions%2C 4 frameshifts%2C 1 non-frameshifting indel and aligns at 99%25 coverage compared to this genomic sequence;exception=annotated by transcript or proteomic data;gbkey=CDS;gene=NBPF15;product=neuroblastoma breakpoint family member 15;protein_id=NP_775909.2
LDOC03000085.1	BestRefSeq	CDS	16547	16719	.	-	1	ID=cds11;Parent=rna24;Dbxref=GeneID:284565,Genbank:NP_775909.2,HGNC:HGNC:28791,MIM:610414,MIM:614005;Name=NP_775909.2;Note=The RefSeq protein has 20 substitutions%2C 4 frameshifts%2C 1 non-frameshifting indel and aligns at 99%25 coverage compared to this genomic sequence;exception=annotated by transcript or proteomic data;gbkey=CDS;gene=NBPF15;product=neuroblastoma breakpoint family member 15;protein_id=NP_775909.2
LDOC03000085.1	BestRefSeq	CDS	15772	15823	.	-	2	ID=cds11;Parent=rna24;Dbxref=GeneID:284565,Genbank:NP_775909.2,HGNC:HGNC:28791,MIM:610414,MIM:614005;Name=NP_775909.2;Note=The RefSeq protein has 20 substitutions%2C 4 frameshifts%2C 1 non-frameshifting indel and aligns at 99%25 coverage compared to this genomic sequence;exception=annotated by transcript or proteomic data;gbkey=CDS;gene=NBPF15;product=neuroblastoma breakpoint family member 15;protein_id=NP_775909.2
LDOC03000085.1	BestRefSeq	CDS	14999	15172	.	-	1	ID=cds11;Parent=rna24;Dbxref=GeneID:284565,Genbank:NP_775909.2,HGNC:HGNC:28791,MIM:610414,MIM:614005;Name=NP_775909.2;Note=The RefSeq protein has 20 substitutions%2C 4 frameshifts%2C 1 non-frameshifting indel and aligns at 99%25 coverage compared to this genomic sequence;exception=annotated by transcript or proteomic data;gbkey=CDS;gene=NBPF15;product=neuroblastoma breakpoint family member 15;protein_id=NP_775909.2
LDOC03000085.1	BestRefSeq	CDS	14237	14288	.	-	1	ID=cds11;Parent=rna24;Dbxref=GeneID:284565,Genbank:NP_775909.2,HGNC:HGNC:28791,MIM:610414,MIM:614005;Name=NP_775909.2;Note=The RefSeq protein has 20 substitutions%2C 4 frameshifts%2C 1 non-frameshifting indel and aligns at 99%25 coverage compared to this genomic sequence;exception=annotated by transcript or proteomic data;gbkey=CDS;gene=NBPF15;product=neuroblastoma breakpoint family member 15;protein_id=NP_775909.2
LDOC03000085.1	BestRefSeq	CDS	13412	13584	.	-	0	ID=cds11;Parent=rna24;Dbxref=GeneID:284565,Genbank:NP_775909.2,HGNC:HGNC:28791,MIM:610414,MIM:614005;Name=NP_775909.2;Note=The RefSeq protein has 20 substitutions%2C 4 frameshifts%2C 1 non-frameshifting indel and aligns at 99%25 coverage compared to this genomic sequence;exception=annotated by transcript or proteomic data;gbkey=CDS;gene=NBPF15;product=neuroblastoma breakpoint family member 15;protein_id=NP_775909.2
LDOC03000085.1	BestRefSeq	CDS	12589	12697	.	-	1	ID=cds11;Parent=rna24;Dbxref=GeneID:284565,Genbank:NP_775909.2,HGNC:HGNC:28791,MIM:610414,MIM:614005;Name=NP_775909.2;Note=The RefSeq protein has 20 substitutions%2C 4 frameshifts%2C 1 non-frameshifting indel and aligns at 99%25 coverage compared to this genomic sequence;exception=annotated by transcript or proteomic data;gbkey=CDS;gene=NBPF15;product=neuroblastoma breakpoint family member 15;protein_id=NP_775909.2
LDOC03000085.1	BestRefSeq	CDS	11734	11977	.	-	0	ID=cds11;Parent=rna24;Dbxref=GeneID:284565,Genbank:NP_775909.2,HGNC:HGNC:28791,MIM:610414,MIM:614005;Name=NP_775909.2;Note=The RefSeq protein has 20 substitutions%2C 4 frameshifts%2C 1 non-frameshifting indel and aligns at 99%25 coverage compared to this genomic sequence;exception=annotated by transcript or proteomic data;gbkey=CDS;gene=NBPF15;product=neuroblastoma breakpoint family member 15;protein_id=NP_775909.2
###
LDOC03000093.1	BestRefSeq	gene	1575	41489	.	+	.	ID=gene22;Dbxref=GeneID:51463,HGNC:HGNC:13840,HPRD:13604,MIM:612806;Name=GPR89B;description=G protein-coupled receptor 89B;gbkey=Gene;gene=GPR89B;gene_synonym=GPHR,GPR89,GPR89C,SH120,UNQ192;partial=true;start_range=.,1575
LDOC03000093.1	BestRefSeq	mRNA	1575	41489	.	+	.	ID=rna26;Parent=gene22;Dbxref=GeneID:51463,Genbank:NM_016334.3,HGNC:HGNC:13840,HPRD:13604,MIM:612806;Name=gi|148230342;Note=The RefSeq transcript has 3 substitutions%2C 1 non-frameshifting indel and aligns at 73%25 coverage compared to this genomic sequence;exception=annotated by transcript or proteomic data;gbkey=mRNA;gene=GPR89B;partial=true;product=G protein-coupled receptor 89B;start_range=.,1575;transcript_id=gi|148230342
LDOC03000093.1	BestRefSeq	exon	1575	1696	.	+	.	ID=id226;Parent=rna26;Dbxref=GeneID:51463,Genbank:NM_016334.3,HGNC:HGNC:13840,HPRD:13604,MIM:612806;Note=The RefSeq transcript has 3 substitutions%2C 1 non-frameshifting indel and aligns at 73%25 coverage compared to this genomic sequence;exception=annotated by transcript or proteomic data;gbkey=mRNA;gene=GPR89B;partial=true;product=G protein-coupled receptor 89B;start_range=.,1575;transcript_id=gi|148230342
LDOC03000093.1	BestRefSeq	exon	2552	2632	.	+	.	ID=id227;Parent=rna26;Dbxref=GeneID:51463,Genbank:NM_016334.3,HGNC:HGNC:13840,HPRD:13604,MIM:612806;Note=The RefSeq transcript has 3 substitutions%2C 1 non-frameshifting indel and aligns at 73%25 coverage compared to this genomic sequence;exception=annotated by transcript or proteomic data;gbkey=mRNA;gene=GPR89B;partial=true;product=G protein-coupled receptor 89B;transcript_id=gi|148230342
LDOC03000093.1	BestRefSeq	exon	14704	14813	.	+	.	ID=id228;Parent=rna26;Dbxref=GeneID:51463,Genbank:NM_016334.3,HGNC:HGNC:13840,HPRD:13604,MIM:612806;Note=The RefSeq transcript has 3 substitutions%2C 1 non-frameshifting indel and aligns at 73%25 coverage compared to this genomic sequence;exception=annotated by transcript or proteomic data;gbkey=mRNA;gene=GPR89B;partial=true;product=G protein-coupled receptor 89B;transcript_id=gi|148230342
LDOC03000093.1	BestRefSeq	exon	17019	17107	.	+	.	ID=id229;Parent=rna26;Dbxref=GeneID:51463,Genbank:NM_016334.3,HGNC:HGNC:13840,HPRD:13604,MIM:612806;Note=The RefSeq transcript has 3 substitutions%2C 1 non-frameshifting indel and aligns at 73%25 coverage compared to this genomic sequence;exception=annotated by transcript or proteomic data;gbkey=mRNA;gene=GPR89B;partial=true;product=G protein-coupled receptor 89B;transcript_id=gi|148230342
LDOC03000093.1	BestRefSeq	exon	18010	18102	.	+	.	ID=id230;Parent=rna26;Dbxref=GeneID:51463,Genbank:NM_016334.3,HGNC:HGNC:13840,HPRD:13604,MIM:612806;Note=The RefSeq transcript has 3 substitutions%2C 1 non-frameshifting indel and aligns at 73%25 coverage compared to this genomic sequence;exception=annotated by transcript or proteomic data;gbkey=mRNA;gene=GPR89B;partial=true;product=G protein-coupled receptor 89B;transcript_id=gi|148230342
LDOC03000093.1	BestRefSeq	exon	34169	34264	.	+	.	ID=id231;Parent=rna26;Dbxref=GeneID:51463,Genbank:NM_016334.3,HGNC:HGNC:13840,HPRD:13604,MIM:612806;Note=The RefSeq transcript has 3 substitutions%2C 1 non-frameshifting indel and aligns at 73%25 coverage compared to this genomic sequence;exception=annotated by transcript or proteomic data;gbkey=mRNA;gene=GPR89B;partial=true;product=G protein-coupled receptor 89B;transcript_id=gi|148230342
LDOC03000093.1	BestRefSeq	exon	36402	36491	.	+	.	ID=id232;Parent=rna26;Dbxref=GeneID:51463,Genbank:NM_016334.3,HGNC:HGNC:13840,HPRD:13604,MIM:612806;Note=The RefSeq transcript has 3 substitutions%2C 1 non-frameshifting indel and aligns at 73%25 coverage compared to this genomic sequence;exception=annotated by transcript or proteomic data;gbkey=mRNA;gene=GPR89B;partial=true;product=G protein-coupled receptor 89B;transcript_id=gi|148230342
LDOC03000093.1	BestRefSeq	exon	40467	40532	.	+	.	ID=id233;Parent=rna26;Dbxref=GeneID:51463,Genbank:NM_016334.3,HGNC:HGNC:13840,HPRD:13604,MIM:612806;Note=The RefSeq transcript has 3 substitutions%2C 1 non-frameshifting indel and aligns at 73%25 coverage compared to this genomic sequence;exception=annotated by transcript or proteomic data;gbkey=mRNA;gene=GPR89B;partial=true;product=G protein-coupled receptor 89B;transcript_id=gi|148230342
LDOC03000093.1	BestRefSeq	exon	40676	41489	.	+	.	ID=id234;Parent=rna26;Dbxref=GeneID:51463,Genbank:NM_016334.3,HGNC:HGNC:13840,HPRD:13604,MIM:612806;Note=The RefSeq transcript has 3 substitutions%2C 1 non-frameshifting indel and aligns at 73%25 coverage compared to this genomic sequence;exception=annotated by transcript or proteomic data;gbkey=mRNA;gene=GPR89B;partial=true;product=G protein-coupled receptor 89B;transcript_id=gi|148230342
LDOC03000093.1	BestRefSeq	gene	1575	41306	.	+	.	ID=gene23;Dbxref=GeneID:653519,HGNC:HGNC:31984,MIM:612821;Name=GPR89A;description=G protein-coupled receptor 89A;gbkey=Gene;gene=GPR89A;gene_synonym=GPHR,GPR89,GPR89B,SH120,UNQ192;partial=true;start_range=.,1575
LDOC03000093.1	BestRefSeq	mRNA	1575	41306	.	+	.	ID=rna27;Parent=gene23;Dbxref=GeneID:653519,Genbank:NM_001097612.1,HGNC:HGNC:31984,MIM:612821;Name=gi|148228818;Note=The RefSeq transcript has 1 substitution and aligns at 70%25 coverage compared to this genomic sequence;exception=annotated by transcript or proteomic data;gbkey=mRNA;gene=GPR89A;partial=true;product=G protein-coupled receptor 89A%2C transcript variant 1;start_range=.,1575;transcript_id=gi|148228818
LDOC03000093.1	BestRefSeq	exon	1575	1696	.	+	.	ID=id235;Parent=rna27;Dbxref=GeneID:653519,Genbank:NM_001097612.1,HGNC:HGNC:31984,MIM:612821;Note=The RefSeq transcript has 1 substitution and aligns at 70%25 coverage compared to this genomic sequence;exception=annotated by transcript or proteomic data;gbkey=mRNA;gene=GPR89A;partial=true;product=G protein-coupled receptor 89A%2C transcript variant 1;start_range=.,1575;transcript_id=gi|148228818
LDOC03000093.1	BestRefSeq	exon	2552	2632	.	+	.	ID=id236;Parent=rna27;Dbxref=GeneID:653519,Genbank:NM_001097612.1,HGNC:HGNC:31984,MIM:612821;Note=The RefSeq transcript has 1 substitution and aligns at 70%25 coverage compared to this genomic sequence;exception=annotated by transcript or proteomic data;gbkey=mRNA;gene=GPR89A;partial=true;product=G protein-coupled receptor 89A%2C transcript variant 1;transcript_id=gi|148228818
LDOC03000093.1	BestRefSeq	exon	14704	14813	.	+	.	ID=id237;Parent=rna27;Dbxref=GeneID:653519,Genbank:NM_001097612.1,HGNC:HGNC:31984,MIM:612821;Note=The RefSeq transcript has 1 substitution and aligns at 70%25 coverage compared to this genomic sequence;exception=annotated by transcript or proteomic data;gbkey=mRNA;gene=GPR89A;partial=true;product=G protein-coupled receptor 89A%2C transcript variant 1;transcript_id=gi|148228818
LDOC03000093.1	BestRefSeq	exon	17019	17107	.	+	.	ID=id238;Parent=rna27;Dbxref=GeneID:653519,Genbank:NM_001097612.1,HGNC:HGNC:31984,MIM:612821;Note=The RefSeq transcript has 1 substitution and aligns at 70%25 coverage compared to this genomic sequence;exception=annotated by transcript or proteomic data;gbkey=mRNA;gene=GPR89A;partial=true;product=G protein-coupled receptor 89A%2C transcript variant 1;transcript_id=gi|148228818
LDOC03000093.1	BestRefSeq	exon	18010	18102	.	+	.	ID=id239;Parent=rna27;Dbxref=GeneID:653519,Genbank:NM_001097612.1,HGNC:HGNC:31984,MIM:612821;Note=The RefSeq transcript has 1 substitution and aligns at 70%25 coverage compared to this genomic sequence;exception=annotated by transcript or proteomic data;gbkey=mRNA;gene=GPR89A;partial=true;product=G protein-coupled receptor 89A%2C transcript variant 1;transcript_id=gi|148228818
LDOC03000093.1	BestRefSeq	exon	34169	34264	.	+	.	ID=id240;Parent=rna27;Dbxref=GeneID:653519,Genbank:NM_001097612.1,HGNC:HGNC:31984,MIM:612821;Note=The RefSeq transcript has 1 substitution and aligns at 70%25 coverage compared to this genomic sequence;exception=annotated by transcript or proteomic data;gbkey=mRNA;gene=GPR89A;partial=true;product=G protein-coupled receptor 89A%2C transcript variant 1;transcript_id=gi|148228818
LDOC03000093.1	BestRefSeq	exon	36402	36491	.	+	.	ID=id241;Parent=rna27;Dbxref=GeneID:653519,Genbank:NM_001097612.1,HGNC:HGNC:31984,MIM:612821;Note=The RefSeq transcript has 1 substitution and aligns at 70%25 coverage compared to this genomic sequence;exception=annotated by transcript or proteomic data;gbkey=mRNA;gene=GPR89A;partial=true;product=G protein-coupled receptor 89A%2C transcript variant 1;transcript_id=gi|148228818
LDOC03000093.1	BestRefSeq	exon	40467	40532	.	+	.	ID=id242;Parent=rna27;Dbxref=GeneID:653519,Genbank:NM_001097612.1,HGNC:HGNC:31984,MIM:612821;Note=The RefSeq transcript has 1 substitution and aligns at 70%25 coverage compared to this genomic sequence;exception=annotated by transcript or proteomic data;gbkey=mRNA;gene=GPR89A;partial=true;product=G protein-coupled receptor 89A%2C transcript variant 1;transcript_id=gi|148228818
LDOC03000093.1	BestRefSeq	exon	40676	41306	.	+	.	ID=id243;Parent=rna27;Dbxref=GeneID:653519,Genbank:NM_001097612.1,HGNC:HGNC:31984,MIM:612821;Note=The RefSeq transcript has 1 substitution and aligns at 70%25 coverage compared to this genomic sequence;exception=annotated by transcript or proteomic data;gbkey=mRNA;gene=GPR89A;partial=true;product=G protein-coupled receptor 89A%2C transcript variant 1;transcript_id=gi|148228818
LDOC03000093.1	BestRefSeq	CDS	1575	1696	.	+	0	ID=cds12;Parent=rna27;Dbxref=GeneID:653519,Genbank:NP_001091081.1,HGNC:HGNC:31984,MIM:612821;Name=NP_001091081.1;Note=isoform 1 is encoded by transcript variant 1%3B The RefSeq protein aligns at 69%25 coverage compared to this genomic sequence;exception=annotated by transcript or proteomic data;gbkey=CDS;gene=GPR89A;partial=true;product=Golgi pH regulator A isoform 1;protein_id=NP_001091081.1;start_range=.,1575
LDOC03000093.1	BestRefSeq	CDS	2552	2632	.	+	1	ID=cds12;Parent=rna27;Dbxref=GeneID:653519,Genbank:NP_001091081.1,HGNC:HGNC:31984,MIM:612821;Name=NP_001091081.1;Note=isoform 1 is encoded by transcript variant 1%3B The RefSeq protein aligns at 69%25 coverage compared to this genomic sequence;exception=annotated by transcript or proteomic data;gbkey=CDS;gene=GPR89A;partial=true;product=Golgi pH regulator A isoform 1;protein_id=NP_001091081.1
LDOC03000093.1	BestRefSeq	CDS	14704	14813	.	+	1	ID=cds12;Parent=rna27;Dbxref=GeneID:653519,Genbank:NP_001091081.1,HGNC:HGNC:31984,MIM:612821;Name=NP_001091081.1;Note=isoform 1 is encoded by transcript variant 1%3B The RefSeq protein aligns at 69%25 coverage compared to this genomic sequence;exception=annotated by transcript or proteomic data;gbkey=CDS;gene=GPR89A;partial=true;product=Golgi pH regulator A isoform 1;protein_id=NP_001091081.1
LDOC03000093.1	BestRefSeq	CDS	17019	17107	.	+	2	ID=cds12;Parent=rna27;Dbxref=GeneID:653519,Genbank:NP_001091081.1,HGNC:HGNC:31984,MIM:612821;Name=NP_001091081.1;Note=isoform 1 is encoded by transcript variant 1%3B The RefSeq protein aligns at 69%25 coverage compared to this genomic sequence;exception=annotated by transcript or proteomic data;gbkey=CDS;gene=GPR89A;partial=true;product=Golgi pH regulator A isoform 1;protein_id=NP_001091081.1
LDOC03000093.1	BestRefSeq	CDS	18010	18102	.	+	0	ID=cds12;Parent=rna27;Dbxref=GeneID:653519,Genbank:NP_001091081.1,HGNC:HGNC:31984,MIM:612821;Name=NP_001091081.1;Note=isoform 1 is encoded by transcript variant 1%3B The RefSeq protein aligns at 69%25 coverage compared to this genomic sequence;exception=annotated by transcript or proteomic data;gbkey=CDS;gene=GPR89A;partial=true;product=Golgi pH regulator A isoform 1;protein_id=NP_001091081.1
LDOC03000093.1	BestRefSeq	CDS	34169	34264	.	+	0	ID=cds12;Parent=rna27;Dbxref=GeneID:653519,Genbank:NP_001091081.1,HGNC:HGNC:31984,MIM:612821;Name=NP_001091081.1;Note=isoform 1 is encoded by transcript variant 1%3B The RefSeq protein aligns at 69%25 coverage compared to this genomic sequence;exception=annotated by transcript or proteomic data;gbkey=CDS;gene=GPR89A;partial=true;product=Golgi pH regulator A isoform 1;protein_id=NP_001091081.1
LDOC03000093.1	BestRefSeq	CDS	36402	36491	.	+	0	ID=cds12;Parent=rna27;Dbxref=GeneID:653519,Genbank:NP_001091081.1,HGNC:HGNC:31984,MIM:612821;Name=NP_001091081.1;Note=isoform 1 is encoded by transcript variant 1%3B The RefSeq protein aligns at 69%25 coverage compared to this genomic sequence;exception=annotated by transcript or proteomic data;gbkey=CDS;gene=GPR89A;partial=true;product=Golgi pH regulator A isoform 1;protein_id=NP_001091081.1
LDOC03000093.1	BestRefSeq	CDS	40467	40532	.	+	0	ID=cds12;Parent=rna27;Dbxref=GeneID:653519,Genbank:NP_001091081.1,HGNC:HGNC:31984,MIM:612821;Name=NP_001091081.1;Note=isoform 1 is encoded by transcript variant 1%3B The RefSeq protein aligns at 69%25 coverage compared to this genomic sequence;exception=annotated by transcript or proteomic data;gbkey=CDS;gene=GPR89A;partial=true;product=Golgi pH regulator A isoform 1;protein_id=NP_001091081.1
LDOC03000093.1	BestRefSeq	CDS	40676	40882	.	+	0	ID=cds12;Parent=rna27;Dbxref=GeneID:653519,Genbank:NP_001091081.1,HGNC:HGNC:31984,MIM:612821;Name=NP_001091081.1;Note=isoform 1 is encoded by transcript variant 1%3B The RefSeq protein aligns at 69%25 coverage compared to this genomic sequence;exception=annotated by transcript or proteomic data;gbkey=CDS;gene=GPR89A;partial=true;product=Golgi pH regulator A isoform 1;protein_id=NP_001091081.1
LDOC03000093.1	BestRefSeq	CDS	1575	1696	.	+	0	ID=cds13;Parent=rna26;Dbxref=GeneID:51463,Genbank:NP_057418.1,HGNC:HGNC:13840,HPRD:13604,MIM:612806;Name=NP_057418.1;Note=The RefSeq protein aligns at 69%25 coverage compared to this genomic sequence;exception=annotated by transcript or proteomic data;gbkey=CDS;gene=GPR89B;partial=true;product=Golgi pH regulator B;protein_id=NP_057418.1;start_range=.,1575
LDOC03000093.1	BestRefSeq	CDS	2552	2632	.	+	1	ID=cds13;Parent=rna26;Dbxref=GeneID:51463,Genbank:NP_057418.1,HGNC:HGNC:13840,HPRD:13604,MIM:612806;Name=NP_057418.1;Note=The RefSeq protein aligns at 69%25 coverage compared to this genomic sequence;exception=annotated by transcript or proteomic data;gbkey=CDS;gene=GPR89B;partial=true;product=Golgi pH regulator B;protein_id=NP_057418.1
LDOC03000093.1	BestRefSeq	CDS	14704	14813	.	+	1	ID=cds13;Parent=rna26;Dbxref=GeneID:51463,Genbank:NP_057418.1,HGNC:HGNC:13840,HPRD:13604,MIM:612806;Name=NP_057418.1;Note=The RefSeq protein aligns at 69%25 coverage compared to this genomic sequence;exception=annotated by transcript or proteomic data;gbkey=CDS;gene=GPR89B;partial=true;product=Golgi pH regulator B;protein_id=NP_057418.1
LDOC03000093.1	BestRefSeq	CDS	17019	17107	.	+	2	ID=cds13;Parent=rna26;Dbxref=GeneID:51463,Genbank:NP_057418.1,HGNC:HGNC:13840,HPRD:13604,MIM:612806;Name=NP_057418.1;Note=The RefSeq protein aligns at 69%25 coverage compared to this genomic sequence;exception=annotated by transcript or proteomic data;gbkey=CDS;gene=GPR89B;partial=true;product=Golgi pH regulator B;protein_id=NP_057418.1
LDOC03000093.1	BestRefSeq	CDS	18010	18102	.	+	0	ID=cds13;Parent=rna26;Dbxref=GeneID:51463,Genbank:NP_057418.1,HGNC:HGNC:13840,HPRD:13604,MIM:612806;Name=NP_057418.1;Note=The RefSeq protein aligns at 69%25 coverage compared to this genomic sequence;exception=annotated by transcript or proteomic data;gbkey=CDS;gene=GPR89B;partial=true;product=Golgi pH regulator B;protein_id=NP_057418.1
LDOC03000093.1	BestRefSeq	CDS	34169	34264	.	+	0	ID=cds13;Parent=rna26;Dbxref=GeneID:51463,Genbank:NP_057418.1,HGNC:HGNC:13840,HPRD:13604,MIM:612806;Name=NP_057418.1;Note=The RefSeq protein aligns at 69%25 coverage compared to this genomic sequence;exception=annotated by transcript or proteomic data;gbkey=CDS;gene=GPR89B;partial=true;product=Golgi pH regulator B;protein_id=NP_057418.1
LDOC03000093.1	BestRefSeq	CDS	36402	36491	.	+	0	ID=cds13;Parent=rna26;Dbxref=GeneID:51463,Genbank:NP_057418.1,HGNC:HGNC:13840,HPRD:13604,MIM:612806;Name=NP_057418.1;Note=The RefSeq protein aligns at 69%25 coverage compared to this genomic sequence;exception=annotated by transcript or proteomic data;gbkey=CDS;gene=GPR89B;partial=true;product=Golgi pH regulator B;protein_id=NP_057418.1
LDOC03000093.1	BestRefSeq	CDS	40467	40532	.	+	0	ID=cds13;Parent=rna26;Dbxref=GeneID:51463,Genbank:NP_057418.1,HGNC:HGNC:13840,HPRD:13604,MIM:612806;Name=NP_057418.1;Note=The RefSeq protein aligns at 69%25 coverage compared to this genomic sequence;exception=annotated by transcript or proteomic data;gbkey=CDS;gene=GPR89B;partial=true;product=Golgi pH regulator B;protein_id=NP_057418.1
LDOC03000093.1	BestRefSeq	CDS	40676	40882	.	+	0	ID=cds13;Parent=rna26;Dbxref=GeneID:51463,Genbank:NP_057418.1,HGNC:HGNC:13840,HPRD:13604,MIM:612806;Name=NP_057418.1;Note=The RefSeq protein aligns at 69%25 coverage compared to this genomic sequence;exception=annotated by transcript or proteomic data;gbkey=CDS;gene=GPR89B;partial=true;product=Golgi pH regulator B;protein_id=NP_057418.1
###
LDOC03000093.1	BestRefSeq	gene	1575	41489	.	+	.	ID=gene24;Dbxref=GeneID:51463,HGNC:HGNC:13840,HPRD:13604,MIM:612806;Name=GPR89B;description=G protein-coupled receptor 89B;gbkey=Gene;gene=GPR89B;gene_synonym=GPHR,GPR89,GPR89C,SH120,UNQ192;partial=true;start_range=.,1575
LDOC03000093.1	BestRefSeq	mRNA	1575	41489	.	+	.	ID=rna28;Parent=gene24;Dbxref=GeneID:51463,Genbank:NM_016334.3,HGNC:HGNC:13840,HPRD:13604,MIM:612806;Name=gi|148230342;Note=The RefSeq transcript has 3 substitutions%2C 1 non-frameshifting indel and aligns at 73%25 coverage compared to this genomic sequence;exception=annotated by transcript or proteomic data;gbkey=mRNA;gene=GPR89B;partial=true;product=G protein-coupled receptor 89B;start_range=.,1575;transcript_id=gi|148230342
LDOC03000093.1	BestRefSeq	exon	1575	1696	.	+	.	ID=id244;Parent=rna28;Dbxref=GeneID:51463,Genbank:NM_016334.3,HGNC:HGNC:13840,HPRD:13604,MIM:612806;Note=The RefSeq transcript has 3 substitutions%2C 1 non-frameshifting indel and aligns at 73%25 coverage compared to this genomic sequence;exception=annotated by transcript or proteomic data;gbkey=mRNA;gene=GPR89B;partial=true;product=G protein-coupled receptor 89B;start_range=.,1575;transcript_id=gi|148230342
LDOC03000093.1	BestRefSeq	exon	2552	2632	.	+	.	ID=id245;Parent=rna28;Dbxref=GeneID:51463,Genbank:NM_016334.3,HGNC:HGNC:13840,HPRD:13604,MIM:612806;Note=The RefSeq transcript has 3 substitutions%2C 1 non-frameshifting indel and aligns at 73%25 coverage compared to this genomic sequence;exception=annotated by transcript or proteomic data;gbkey=mRNA;gene=GPR89B;partial=true;product=G protein-coupled receptor 89B;transcript_id=gi|148230342
LDOC03000093.1	BestRefSeq	exon	14704	14813	.	+	.	ID=id246;Parent=rna28;Dbxref=GeneID:51463,Genbank:NM_016334.3,HGNC:HGNC:13840,HPRD:13604,MIM:612806;Note=The RefSeq transcript has 3 substitutions%2C 1 non-frameshifting indel and aligns at 73%25 coverage compared to this genomic sequence;exception=annotated by transcript or proteomic data;gbkey=mRNA;gene=GPR89B;partial=true;product=G protein-coupled receptor 89B;transcript_id=gi|148230342
LDOC03000093.1	BestRefSeq	exon	17019	17107	.	+	.	ID=id247;Parent=rna28;Dbxref=GeneID:51463,Genbank:NM_016334.3,HGNC:HGNC:13840,HPRD:13604,MIM:612806;Note=The RefSeq transcript has 3 substitutions%2C 1 non-frameshifting indel and aligns at 73%25 coverage compared to this genomic sequence;exception=annotated by transcript or proteomic data;gbkey=mRNA;gene=GPR89B;partial=true;product=G protein-coupled receptor 89B;transcript_id=gi|148230342
LDOC03000093.1	BestRefSeq	exon	18010	18102	.	+	.	ID=id248;Parent=rna28;Dbxref=GeneID:51463,Genbank:NM_016334.3,HGNC:HGNC:13840,HPRD:13604,MIM:612806;Note=The RefSeq transcript has 3 substitutions%2C 1 non-frameshifting indel and aligns at 73%25 coverage compared to this genomic sequence;exception=annotated by transcript or proteomic data;gbkey=mRNA;gene=GPR89B;partial=true;product=G protein-coupled receptor 89B;transcript_id=gi|148230342
LDOC03000093.1	BestRefSeq	exon	34169	34264	.	+	.	ID=id249;Parent=rna28;Dbxref=GeneID:51463,Genbank:NM_016334.3,HGNC:HGNC:13840,HPRD:13604,MIM:612806;Note=The RefSeq transcript has 3 substitutions%2C 1 non-frameshifting indel and aligns at 73%25 coverage compared to this genomic sequence;exception=annotated by transcript or proteomic data;gbkey=mRNA;gene=GPR89B;partial=true;product=G protein-coupled receptor 89B;transcript_id=gi|148230342
LDOC03000093.1	BestRefSeq	exon	36402	36491	.	+	.	ID=id250;Parent=rna28;Dbxref=GeneID:51463,Genbank:NM_016334.3,HGNC:HGNC:13840,HPRD:13604,MIM:612806;Note=The RefSeq transcript has 3 substitutions%2C 1 non-frameshifting indel and aligns at 73%25 coverage compared to this genomic sequence;exception=annotated by transcript or proteomic data;gbkey=mRNA;gene=GPR89B;partial=true;product=G protein-coupled receptor 89B;transcript_id=gi|148230342
LDOC03000093.1	BestRefSeq	exon	40467	40532	.	+	.	ID=id251;Parent=rna28;Dbxref=GeneID:51463,Genbank:NM_016334.3,HGNC:HGNC:13840,HPRD:13604,MIM:612806;Note=The RefSeq transcript has 3 substitutions%2C 1 non-frameshifting indel and aligns at 73%25 coverage compared to this genomic sequence;exception=annotated by transcript or proteomic data;gbkey=mRNA;gene=GPR89B;partial=true;product=G protein-coupled receptor 89B;transcript_id=gi|148230342
LDOC03000093.1	BestRefSeq	exon	40676	41489	.	+	.	ID=id252;Parent=rna28;Dbxref=GeneID:51463,Genbank:NM_016334.3,HGNC:HGNC:13840,HPRD:13604,MIM:612806;Note=The RefSeq transcript has 3 substitutions%2C 1 non-frameshifting indel and aligns at 73%25 coverage compared to this genomic sequence;exception=annotated by transcript or proteomic data;gbkey=mRNA;gene=GPR89B;partial=true;product=G protein-coupled receptor 89B;transcript_id=gi|148230342
LDOC03000093.1	BestRefSeq	gene	1575	41306	.	+	.	ID=gene25;Dbxref=GeneID:653519,HGNC:HGNC:31984,MIM:612821;Name=GPR89A;description=G protein-coupled receptor 89A;gbkey=Gene;gene=GPR89A;gene_synonym=GPHR,GPR89,GPR89B,SH120,UNQ192;partial=true;start_range=.,1575
LDOC03000093.1	BestRefSeq	mRNA	1575	41306	.	+	.	ID=rna29;Parent=gene25;Dbxref=GeneID:653519,Genbank:NM_001097613.2,HGNC:HGNC:31984,MIM:612821;Name=gi|303304976;Note=The RefSeq transcript has 1 substitution and aligns at 68%25 coverage compared to this genomic sequence;exception=annotated by transcript or proteomic data;gbkey=mRNA;gene=GPR89A;partial=true;product=G protein-coupled receptor 89A%2C transcript variant 2;start_range=.,1575;transcript_id=gi|303304976
LDOC03000093.1	BestRefSeq	exon	1575	1696	.	+	.	ID=id253;Parent=rna29;Dbxref=GeneID:653519,Genbank:NM_001097613.2,HGNC:HGNC:31984,MIM:612821;Note=The RefSeq transcript has 1 substitution and aligns at 68%25 coverage compared to this genomic sequence;exception=annotated by transcript or proteomic data;gbkey=mRNA;gene=GPR89A;partial=true;product=G protein-coupled receptor 89A%2C transcript variant 2;start_range=.,1575;transcript_id=gi|303304976
LDOC03000093.1	BestRefSeq	exon	2552	2632	.	+	.	ID=id254;Parent=rna29;Dbxref=GeneID:653519,Genbank:NM_001097613.2,HGNC:HGNC:31984,MIM:612821;Note=The RefSeq transcript has 1 substitution and aligns at 68%25 coverage compared to this genomic sequence;exception=annotated by transcript or proteomic data;gbkey=mRNA;gene=GPR89A;partial=true;product=G protein-coupled receptor 89A%2C transcript variant 2;transcript_id=gi|303304976
LDOC03000093.1	BestRefSeq	exon	14704	14813	.	+	.	ID=id255;Parent=rna29;Dbxref=GeneID:653519,Genbank:NM_001097613.2,HGNC:HGNC:31984,MIM:612821;Note=The RefSeq transcript has 1 substitution and aligns at 68%25 coverage compared to this genomic sequence;exception=annotated by transcript or proteomic data;gbkey=mRNA;gene=GPR89A;partial=true;product=G protein-coupled receptor 89A%2C transcript variant 2;transcript_id=gi|303304976
LDOC03000093.1	BestRefSeq	exon	17019	17107	.	+	.	ID=id256;Parent=rna29;Dbxref=GeneID:653519,Genbank:NM_001097613.2,HGNC:HGNC:31984,MIM:612821;Note=The RefSeq transcript has 1 substitution and aligns at 68%25 coverage compared to this genomic sequence;exception=annotated by transcript or proteomic data;gbkey=mRNA;gene=GPR89A;partial=true;product=G protein-coupled receptor 89A%2C transcript variant 2;transcript_id=gi|303304976
LDOC03000093.1	BestRefSeq	exon	18010	18102	.	+	.	ID=id257;Parent=rna29;Dbxref=GeneID:653519,Genbank:NM_001097613.2,HGNC:HGNC:31984,MIM:612821;Note=The RefSeq transcript has 1 substitution and aligns at 68%25 coverage compared to this genomic sequence;exception=annotated by transcript or proteomic data;gbkey=mRNA;gene=GPR89A;partial=true;product=G protein-coupled receptor 89A%2C transcript variant 2;transcript_id=gi|303304976
LDOC03000093.1	BestRefSeq	exon	34169	34264	.	+	.	ID=id258;Parent=rna29;Dbxref=GeneID:653519,Genbank:NM_001097613.2,HGNC:HGNC:31984,MIM:612821;Note=The RefSeq transcript has 1 substitution and aligns at 68%25 coverage compared to this genomic sequence;exception=annotated by transcript or proteomic data;gbkey=mRNA;gene=GPR89A;partial=true;product=G protein-coupled receptor 89A%2C transcript variant 2;transcript_id=gi|303304976
LDOC03000093.1	BestRefSeq	exon	36402	36491	.	+	.	ID=id259;Parent=rna29;Dbxref=GeneID:653519,Genbank:NM_001097613.2,HGNC:HGNC:31984,MIM:612821;Note=The RefSeq transcript has 1 substitution and aligns at 68%25 coverage compared to this genomic sequence;exception=annotated by transcript or proteomic data;gbkey=mRNA;gene=GPR89A;partial=true;product=G protein-coupled receptor 89A%2C transcript variant 2;transcript_id=gi|303304976
LDOC03000093.1	BestRefSeq	exon	40467	40532	.	+	.	ID=id260;Parent=rna29;Dbxref=GeneID:653519,Genbank:NM_001097613.2,HGNC:HGNC:31984,MIM:612821;Note=The RefSeq transcript has 1 substitution and aligns at 68%25 coverage compared to this genomic sequence;exception=annotated by transcript or proteomic data;gbkey=mRNA;gene=GPR89A;partial=true;product=G protein-coupled receptor 89A%2C transcript variant 2;transcript_id=gi|303304976
LDOC03000093.1	BestRefSeq	exon	40676	41306	.	+	.	ID=id261;Parent=rna29;Dbxref=GeneID:653519,Genbank:NM_001097613.2,HGNC:HGNC:31984,MIM:612821;Note=The RefSeq transcript has 1 substitution and aligns at 68%25 coverage compared to this genomic sequence;exception=annotated by transcript or proteomic data;gbkey=mRNA;gene=GPR89A;partial=true;product=G protein-coupled receptor 89A%2C transcript variant 2;transcript_id=gi|303304976
LDOC03000093.1	BestRefSeq	CDS	1575	1696	.	+	0	ID=cds14;Parent=rna29;Dbxref=GeneID:653519,Genbank:NP_001091082.2,HGNC:HGNC:31984,MIM:612821;Name=NP_001091082.2;Note=isoform 2 is encoded by transcript variant 2%3B The RefSeq protein aligns at 73%25 coverage compared to this genomic sequence;exception=annotated by transcript or proteomic data;gbkey=CDS;gene=GPR89A;partial=true;product=Golgi pH regulator A isoform 2;protein_id=NP_001091082.2;start_range=.,1575
LDOC03000093.1	BestRefSeq	CDS	2552	2632	.	+	1	ID=cds14;Parent=rna29;Dbxref=GeneID:653519,Genbank:NP_001091082.2,HGNC:HGNC:31984,MIM:612821;Name=NP_001091082.2;Note=isoform 2 is encoded by transcript variant 2%3B The RefSeq protein aligns at 73%25 coverage compared to this genomic sequence;exception=annotated by transcript or proteomic data;gbkey=CDS;gene=GPR89A;partial=true;product=Golgi pH regulator A isoform 2;protein_id=NP_001091082.2
LDOC03000093.1	BestRefSeq	CDS	14704	14813	.	+	1	ID=cds14;Parent=rna29;Dbxref=GeneID:653519,Genbank:NP_001091082.2,HGNC:HGNC:31984,MIM:612821;Name=NP_001091082.2;Note=isoform 2 is encoded by transcript variant 2%3B The RefSeq protein aligns at 73%25 coverage compared to this genomic sequence;exception=annotated by transcript or proteomic data;gbkey=CDS;gene=GPR89A;partial=true;product=Golgi pH regulator A isoform 2;protein_id=NP_001091082.2
LDOC03000093.1	BestRefSeq	CDS	17019	17107	.	+	2	ID=cds14;Parent=rna29;Dbxref=GeneID:653519,Genbank:NP_001091082.2,HGNC:HGNC:31984,MIM:612821;Name=NP_001091082.2;Note=isoform 2 is encoded by transcript variant 2%3B The RefSeq protein aligns at 73%25 coverage compared to this genomic sequence;exception=annotated by transcript or proteomic data;gbkey=CDS;gene=GPR89A;partial=true;product=Golgi pH regulator A isoform 2;protein_id=NP_001091082.2
LDOC03000093.1	BestRefSeq	CDS	18010	18102	.	+	0	ID=cds14;Parent=rna29;Dbxref=GeneID:653519,Genbank:NP_001091082.2,HGNC:HGNC:31984,MIM:612821;Name=NP_001091082.2;Note=isoform 2 is encoded by transcript variant 2%3B The RefSeq protein aligns at 73%25 coverage compared to this genomic sequence;exception=annotated by transcript or proteomic data;gbkey=CDS;gene=GPR89A;partial=true;product=Golgi pH regulator A isoform 2;protein_id=NP_001091082.2
LDOC03000093.1	BestRefSeq	CDS	34169	34264	.	+	0	ID=cds14;Parent=rna29;Dbxref=GeneID:653519,Genbank:NP_001091082.2,HGNC:HGNC:31984,MIM:612821;Name=NP_001091082.2;Note=isoform 2 is encoded by transcript variant 2%3B The RefSeq protein aligns at 73%25 coverage compared to this genomic sequence;exception=annotated by transcript or proteomic data;gbkey=CDS;gene=GPR89A;partial=true;product=Golgi pH regulator A isoform 2;protein_id=NP_001091082.2
LDOC03000093.1	BestRefSeq	CDS	36402	36491	.	+	0	ID=cds14;Parent=rna29;Dbxref=GeneID:653519,Genbank:NP_001091082.2,HGNC:HGNC:31984,MIM:612821;Name=NP_001091082.2;Note=isoform 2 is encoded by transcript variant 2%3B The RefSeq protein aligns at 73%25 coverage compared to this genomic sequence;exception=annotated by transcript or proteomic data;gbkey=CDS;gene=GPR89A;partial=true;product=Golgi pH regulator A isoform 2;protein_id=NP_001091082.2
LDOC03000093.1	BestRefSeq	CDS	40467	40532	.	+	0	ID=cds14;Parent=rna29;Dbxref=GeneID:653519,Genbank:NP_001091082.2,HGNC:HGNC:31984,MIM:612821;Name=NP_001091082.2;Note=isoform 2 is encoded by transcript variant 2%3B The RefSeq protein aligns at 73%25 coverage compared to this genomic sequence;exception=annotated by transcript or proteomic data;gbkey=CDS;gene=GPR89A;partial=true;product=Golgi pH regulator A isoform 2;protein_id=NP_001091082.2
LDOC03000093.1	BestRefSeq	CDS	40676	40882	.	+	0	ID=cds14;Parent=rna29;Dbxref=GeneID:653519,Genbank:NP_001091082.2,HGNC:HGNC:31984,MIM:612821;Name=NP_001091082.2;Note=isoform 2 is encoded by transcript variant 2%3B The RefSeq protein aligns at 73%25 coverage compared to this genomic sequence;exception=annotated by transcript or proteomic data;gbkey=CDS;gene=GPR89A;partial=true;product=Golgi pH regulator A isoform 2;protein_id=NP_001091082.2
LDOC03000093.1	BestRefSeq	CDS	1575	1696	.	+	0	ID=cds15;Parent=rna28;Dbxref=GeneID:51463,Genbank:NP_057418.1,HGNC:HGNC:13840,HPRD:13604,MIM:612806;Name=NP_057418.1;Note=The RefSeq protein aligns at 69%25 coverage compared to this genomic sequence;exception=annotated by transcript or proteomic data;gbkey=CDS;gene=GPR89B;partial=true;product=Golgi pH regulator B;protein_id=NP_057418.1;start_range=.,1575
LDOC03000093.1	BestRefSeq	CDS	2552	2632	.	+	1	ID=cds15;Parent=rna28;Dbxref=GeneID:51463,Genbank:NP_057418.1,HGNC:HGNC:13840,HPRD:13604,MIM:612806;Name=NP_057418.1;Note=The RefSeq protein aligns at 69%25 coverage compared to this genomic sequence;exception=annotated by transcript or proteomic data;gbkey=CDS;gene=GPR89B;partial=true;product=Golgi pH regulator B;protein_id=NP_057418.1
LDOC03000093.1	BestRefSeq	CDS	14704	14813	.	+	1	ID=cds15;Parent=rna28;Dbxref=GeneID:51463,Genbank:NP_057418.1,HGNC:HGNC:13840,HPRD:13604,MIM:612806;Name=NP_057418.1;Note=The RefSeq protein aligns at 69%25 coverage compared to this genomic sequence;exception=annotated by transcript or proteomic data;gbkey=CDS;gene=GPR89B;partial=true;product=Golgi pH regulator B;protein_id=NP_057418.1
LDOC03000093.1	BestRefSeq	CDS	17019	17107	.	+	2	ID=cds15;Parent=rna28;Dbxref=GeneID:51463,Genbank:NP_057418.1,HGNC:HGNC:13840,HPRD:13604,MIM:612806;Name=NP_057418.1;Note=The RefSeq protein aligns at 69%25 coverage compared to this genomic sequence;exception=annotated by transcript or proteomic data;gbkey=CDS;gene=GPR89B;partial=true;product=Golgi pH regulator B;protein_id=NP_057418.1
LDOC03000093.1	BestRefSeq	CDS	18010	18102	.	+	0	ID=cds15;Parent=rna28;Dbxref=GeneID:51463,Genbank:NP_057418.1,HGNC:HGNC:13840,HPRD:13604,MIM:612806;Name=NP_057418.1;Note=The RefSeq protein aligns at 69%25 coverage compared to this genomic sequence;exception=annotated by transcript or proteomic data;gbkey=CDS;gene=GPR89B;partial=true;product=Golgi pH regulator B;protein_id=NP_057418.1
LDOC03000093.1	BestRefSeq	CDS	34169	34264	.	+	0	ID=cds15;Parent=rna28;Dbxref=GeneID:51463,Genbank:NP_057418.1,HGNC:HGNC:13840,HPRD:13604,MIM:612806;Name=NP_057418.1;Note=The RefSeq protein aligns at 69%25 coverage compared to this genomic sequence;exception=annotated by transcript or proteomic data;gbkey=CDS;gene=GPR89B;partial=true;product=Golgi pH regulator B;protein_id=NP_057418.1
LDOC03000093.1	BestRefSeq	CDS	36402	36491	.	+	0	ID=cds15;Parent=rna28;Dbxref=GeneID:51463,Genbank:NP_057418.1,HGNC:HGNC:13840,HPRD:13604,MIM:612806;Name=NP_057418.1;Note=The RefSeq protein aligns at 69%25 coverage compared to this genomic sequence;exception=annotated by transcript or proteomic data;gbkey=CDS;gene=GPR89B;partial=true;product=Golgi pH regulator B;protein_id=NP_057418.1
LDOC03000093.1	BestRefSeq	CDS	40467	40532	.	+	0	ID=cds15;Parent=rna28;Dbxref=GeneID:51463,Genbank:NP_057418.1,HGNC:HGNC:13840,HPRD:13604,MIM:612806;Name=NP_057418.1;Note=The RefSeq protein aligns at 69%25 coverage compared to this genomic sequence;exception=annotated by transcript or proteomic data;gbkey=CDS;gene=GPR89B;partial=true;product=Golgi pH regulator B;protein_id=NP_057418.1
LDOC03000093.1	BestRefSeq	CDS	40676	40882	.	+	0	ID=cds15;Parent=rna28;Dbxref=GeneID:51463,Genbank:NP_057418.1,HGNC:HGNC:13840,HPRD:13604,MIM:612806;Name=NP_057418.1;Note=The RefSeq protein aligns at 69%25 coverage compared to this genomic sequence;exception=annotated by transcript or proteomic data;gbkey=CDS;gene=GPR89B;partial=true;product=Golgi pH regulator B;protein_id=NP_057418.1
###
LDOC03000093.1	BestRefSeq	gene	1575	41489	.	+	.	ID=gene26;Dbxref=GeneID:51463,HGNC:HGNC:13840,HPRD:13604,MIM:612806;Name=GPR89B;description=G protein-coupled receptor 89B;gbkey=Gene;gene=GPR89B;gene_synonym=GPHR,GPR89,GPR89C,SH120,UNQ192;partial=true;start_range=.,1575
LDOC03000093.1	BestRefSeq	mRNA	1575	41489	.	+	.	ID=rna30;Parent=gene26;Dbxref=GeneID:51463,Genbank:NM_016334.3,HGNC:HGNC:13840,HPRD:13604,MIM:612806;Name=gi|148230342;Note=The RefSeq transcript has 3 substitutions%2C 1 non-frameshifting indel and aligns at 73%25 coverage compared to this genomic sequence;exception=annotated by transcript or proteomic data;gbkey=mRNA;gene=GPR89B;partial=true;product=G protein-coupled receptor 89B;start_range=.,1575;transcript_id=gi|148230342
LDOC03000093.1	BestRefSeq	exon	1575	1696	.	+	.	ID=id262;Parent=rna30;Dbxref=GeneID:51463,Genbank:NM_016334.3,HGNC:HGNC:13840,HPRD:13604,MIM:612806;Note=The RefSeq transcript has 3 substitutions%2C 1 non-frameshifting indel and aligns at 73%25 coverage compared to this genomic sequence;exception=annotated by transcript or proteomic data;gbkey=mRNA;gene=GPR89B;partial=true;product=G protein-coupled receptor 89B;start_range=.,1575;transcript_id=gi|148230342
LDOC03000093.1	BestRefSeq	exon	2552	2632	.	+	.	ID=id263;Parent=rna30;Dbxref=GeneID:51463,Genbank:NM_016334.3,HGNC:HGNC:13840,HPRD:13604,MIM:612806;Note=The RefSeq transcript has 3 substitutions%2C 1 non-frameshifting indel and aligns at 73%25 coverage compared to this genomic sequence;exception=annotated by transcript or proteomic data;gbkey=mRNA;gene=GPR89B;partial=true;product=G protein-coupled receptor 89B;transcript_id=gi|148230342
LDOC03000093.1	BestRefSeq	exon	14704	14813	.	+	.	ID=id264;Parent=rna30;Dbxref=GeneID:51463,Genbank:NM_016334.3,HGNC:HGNC:13840,HPRD:13604,MIM:612806;Note=The RefSeq transcript has 3 substitutions%2C 1 non-frameshifting indel and aligns at 73%25 coverage compared to this genomic sequence;exception=annotated by transcript or proteomic data;gbkey=mRNA;gene=GPR89B;partial=true;product=G protein-coupled receptor 89B;transcript_id=gi|148230342
LDOC03000093.1	BestRefSeq	exon	17019	17107	.	+	.	ID=id265;Parent=rna30;Dbxref=GeneID:51463,Genbank:NM_016334.3,HGNC:HGNC:13840,HPRD:13604,MIM:612806;Note=The RefSeq transcript has 3 substitutions%2C 1 non-frameshifting indel and aligns at 73%25 coverage compared to this genomic sequence;exception=annotated by transcript or proteomic data;gbkey=mRNA;gene=GPR89B;partial=true;product=G protein-coupled receptor 89B;transcript_id=gi|148230342
LDOC03000093.1	BestRefSeq	exon	18010	18102	.	+	.	ID=id266;Parent=rna30;Dbxref=GeneID:51463,Genbank:NM_016334.3,HGNC:HGNC:13840,HPRD:13604,MIM:612806;Note=The RefSeq transcript has 3 substitutions%2C 1 non-frameshifting indel and aligns at 73%25 coverage compared to this genomic sequence;exception=annotated by transcript or proteomic data;gbkey=mRNA;gene=GPR89B;partial=true;product=G protein-coupled receptor 89B;transcript_id=gi|148230342
LDOC03000093.1	BestRefSeq	exon	34169	34264	.	+	.	ID=id267;Parent=rna30;Dbxref=GeneID:51463,Genbank:NM_016334.3,HGNC:HGNC:13840,HPRD:13604,MIM:612806;Note=The RefSeq transcript has 3 substitutions%2C 1 non-frameshifting indel and aligns at 73%25 coverage compared to this genomic sequence;exception=annotated by transcript or proteomic data;gbkey=mRNA;gene=GPR89B;partial=true;product=G protein-coupled receptor 89B;transcript_id=gi|148230342
LDOC03000093.1	BestRefSeq	exon	36402	36491	.	+	.	ID=id268;Parent=rna30;Dbxref=GeneID:51463,Genbank:NM_016334.3,HGNC:HGNC:13840,HPRD:13604,MIM:612806;Note=The RefSeq transcript has 3 substitutions%2C 1 non-frameshifting indel and aligns at 73%25 coverage compared to this genomic sequence;exception=annotated by transcript or proteomic data;gbkey=mRNA;gene=GPR89B;partial=true;product=G protein-coupled receptor 89B;transcript_id=gi|148230342
LDOC03000093.1	BestRefSeq	exon	40467	40532	.	+	.	ID=id269;Parent=rna30;Dbxref=GeneID:51463,Genbank:NM_016334.3,HGNC:HGNC:13840,HPRD:13604,MIM:612806;Note=The RefSeq transcript has 3 substitutions%2C 1 non-frameshifting indel and aligns at 73%25 coverage compared to this genomic sequence;exception=annotated by transcript or proteomic data;gbkey=mRNA;gene=GPR89B;partial=true;product=G protein-coupled receptor 89B;transcript_id=gi|148230342
LDOC03000093.1	BestRefSeq	exon	40676	41489	.	+	.	ID=id270;Parent=rna30;Dbxref=GeneID:51463,Genbank:NM_016334.3,HGNC:HGNC:13840,HPRD:13604,MIM:612806;Note=The RefSeq transcript has 3 substitutions%2C 1 non-frameshifting indel and aligns at 73%25 coverage compared to this genomic sequence;exception=annotated by transcript or proteomic data;gbkey=mRNA;gene=GPR89B;partial=true;product=G protein-coupled receptor 89B;transcript_id=gi|148230342
LDOC03000093.1	BestRefSeq	gene	1575	41306	.	+	.	ID=gene27;Dbxref=GeneID:653519,HGNC:HGNC:31984,MIM:612821;Name=GPR89A;description=G protein-coupled receptor 89A;gbkey=Gene;gene=GPR89A;gene_synonym=GPHR,GPR89,GPR89B,SH120,UNQ192;partial=true;start_range=.,1575
LDOC03000093.1	BestRefSeq	transcript	1575	41306	.	+	.	ID=rna31;Parent=gene27;Dbxref=GeneID:653519,Genbank:NR_036541.1,HGNC:HGNC:31984,MIM:612821;Name=gi|303304980;Note=The RefSeq transcript has 1 substitution and aligns at 69%25 coverage compared to this genomic sequence;exception=annotated by transcript or proteomic data;gbkey=misc_RNA;gene=GPR89A;partial=true;product=G protein-coupled receptor 89A%2C transcript variant 3;start_range=.,1575;transcript_id=gi|303304980
LDOC03000093.1	BestRefSeq	exon	1575	1696	.	+	.	ID=id271;Parent=rna31;Dbxref=GeneID:653519,Genbank:NR_036541.1,HGNC:HGNC:31984,MIM:612821;Note=The RefSeq transcript has 1 substitution and aligns at 69%25 coverage compared to this genomic sequence;exception=annotated by transcript or proteomic data;gbkey=misc_RNA;gene=GPR89A;partial=true;product=G protein-coupled receptor 89A%2C transcript variant 3;start_range=.,1575;transcript_id=gi|303304980
LDOC03000093.1	BestRefSeq	exon	2552	2632	.	+	.	ID=id272;Parent=rna31;Dbxref=GeneID:653519,Genbank:NR_036541.1,HGNC:HGNC:31984,MIM:612821;Note=The RefSeq transcript has 1 substitution and aligns at 69%25 coverage compared to this genomic sequence;exception=annotated by transcript or proteomic data;gbkey=misc_RNA;gene=GPR89A;partial=true;product=G protein-coupled receptor 89A%2C transcript variant 3;transcript_id=gi|303304980
LDOC03000093.1	BestRefSeq	exon	14704	14813	.	+	.	ID=id273;Parent=rna31;Dbxref=GeneID:653519,Genbank:NR_036541.1,HGNC:HGNC:31984,MIM:612821;Note=The RefSeq transcript has 1 substitution and aligns at 69%25 coverage compared to this genomic sequence;exception=annotated by transcript or proteomic data;gbkey=misc_RNA;gene=GPR89A;partial=true;product=G protein-coupled receptor 89A%2C transcript variant 3;transcript_id=gi|303304980
LDOC03000093.1	BestRefSeq	exon	17019	17107	.	+	.	ID=id274;Parent=rna31;Dbxref=GeneID:653519,Genbank:NR_036541.1,HGNC:HGNC:31984,MIM:612821;Note=The RefSeq transcript has 1 substitution and aligns at 69%25 coverage compared to this genomic sequence;exception=annotated by transcript or proteomic data;gbkey=misc_RNA;gene=GPR89A;partial=true;product=G protein-coupled receptor 89A%2C transcript variant 3;transcript_id=gi|303304980
LDOC03000093.1	BestRefSeq	exon	18010	18102	.	+	.	ID=id275;Parent=rna31;Dbxref=GeneID:653519,Genbank:NR_036541.1,HGNC:HGNC:31984,MIM:612821;Note=The RefSeq transcript has 1 substitution and aligns at 69%25 coverage compared to this genomic sequence;exception=annotated by transcript or proteomic data;gbkey=misc_RNA;gene=GPR89A;partial=true;product=G protein-coupled receptor 89A%2C transcript variant 3;transcript_id=gi|303304980
LDOC03000093.1	BestRefSeq	exon	34169	34264	.	+	.	ID=id276;Parent=rna31;Dbxref=GeneID:653519,Genbank:NR_036541.1,HGNC:HGNC:31984,MIM:612821;Note=The RefSeq transcript has 1 substitution and aligns at 69%25 coverage compared to this genomic sequence;exception=annotated by transcript or proteomic data;gbkey=misc_RNA;gene=GPR89A;partial=true;product=G protein-coupled receptor 89A%2C transcript variant 3;transcript_id=gi|303304980
LDOC03000093.1	BestRefSeq	exon	36402	36491	.	+	.	ID=id277;Parent=rna31;Dbxref=GeneID:653519,Genbank:NR_036541.1,HGNC:HGNC:31984,MIM:612821;Note=The RefSeq transcript has 1 substitution and aligns at 69%25 coverage compared to this genomic sequence;exception=annotated by transcript or proteomic data;gbkey=misc_RNA;gene=GPR89A;partial=true;product=G protein-coupled receptor 89A%2C transcript variant 3;transcript_id=gi|303304980
LDOC03000093.1	BestRefSeq	exon	40467	40532	.	+	.	ID=id278;Parent=rna31;Dbxref=GeneID:653519,Genbank:NR_036541.1,HGNC:HGNC:31984,MIM:612821;Note=The RefSeq transcript has 1 substitution and aligns at 69%25 coverage compared to this genomic sequence;exception=annotated by transcript or proteomic data;gbkey=misc_RNA;gene=GPR89A;partial=true;product=G protein-coupled receptor 89A%2C transcript variant 3;transcript_id=gi|303304980
LDOC03000093.1	BestRefSeq	exon	40676	41306	.	+	.	ID=id279;Parent=rna31;Dbxref=GeneID:653519,Genbank:NR_036541.1,HGNC:HGNC:31984,MIM:612821;Note=The RefSeq transcript has 1 substitution and aligns at 69%25 coverage compared to this genomic sequence;exception=annotated by transcript or proteomic data;gbkey=misc_RNA;gene=GPR89A;partial=true;product=G protein-coupled receptor 89A%2C transcript variant 3;transcript_id=gi|303304980
LDOC03000093.1	BestRefSeq	CDS	1575	1696	.	+	0	ID=cds16;Parent=rna30;Dbxref=GeneID:51463,Genbank:NP_057418.1,HGNC:HGNC:13840,HPRD:13604,MIM:612806;Name=NP_057418.1;Note=The RefSeq protein aligns at 69%25 coverage compared to this genomic sequence;exception=annotated by transcript or proteomic data;gbkey=CDS;gene=GPR89B;partial=true;product=Golgi pH regulator B;protein_id=NP_057418.1;start_range=.,1575
LDOC03000093.1	BestRefSeq	CDS	2552	2632	.	+	1	ID=cds16;Parent=rna30;Dbxref=GeneID:51463,Genbank:NP_057418.1,HGNC:HGNC:13840,HPRD:13604,MIM:612806;Name=NP_057418.1;Note=The RefSeq protein aligns at 69%25 coverage compared to this genomic sequence;exception=annotated by transcript or proteomic data;gbkey=CDS;gene=GPR89B;partial=true;product=Golgi pH regulator B;protein_id=NP_057418.1
LDOC03000093.1	BestRefSeq	CDS	14704	14813	.	+	1	ID=cds16;Parent=rna30;Dbxref=GeneID:51463,Genbank:NP_057418.1,HGNC:HGNC:13840,HPRD:13604,MIM:612806;Name=NP_057418.1;Note=The RefSeq protein aligns at 69%25 coverage compared to this genomic sequence;exception=annotated by transcript or proteomic data;gbkey=CDS;gene=GPR89B;partial=true;product=Golgi pH regulator B;protein_id=NP_057418.1
LDOC03000093.1	BestRefSeq	CDS	17019	17107	.	+	2	ID=cds16;Parent=rna30;Dbxref=GeneID:51463,Genbank:NP_057418.1,HGNC:HGNC:13840,HPRD:13604,MIM:612806;Name=NP_057418.1;Note=The RefSeq protein aligns at 69%25 coverage compared to this genomic sequence;exception=annotated by transcript or proteomic data;gbkey=CDS;gene=GPR89B;partial=true;product=Golgi pH regulator B;protein_id=NP_057418.1
LDOC03000093.1	BestRefSeq	CDS	18010	18102	.	+	0	ID=cds16;Parent=rna30;Dbxref=GeneID:51463,Genbank:NP_057418.1,HGNC:HGNC:13840,HPRD:13604,MIM:612806;Name=NP_057418.1;Note=The RefSeq protein aligns at 69%25 coverage compared to this genomic sequence;exception=annotated by transcript or proteomic data;gbkey=CDS;gene=GPR89B;partial=true;product=Golgi pH regulator B;protein_id=NP_057418.1
LDOC03000093.1	BestRefSeq	CDS	34169	34264	.	+	0	ID=cds16;Parent=rna30;Dbxref=GeneID:51463,Genbank:NP_057418.1,HGNC:HGNC:13840,HPRD:13604,MIM:612806;Name=NP_057418.1;Note=The RefSeq protein aligns at 69%25 coverage compared to this genomic sequence;exception=annotated by transcript or proteomic data;gbkey=CDS;gene=GPR89B;partial=true;product=Golgi pH regulator B;protein_id=NP_057418.1
LDOC03000093.1	BestRefSeq	CDS	36402	36491	.	+	0	ID=cds16;Parent=rna30;Dbxref=GeneID:51463,Genbank:NP_057418.1,HGNC:HGNC:13840,HPRD:13604,MIM:612806;Name=NP_057418.1;Note=The RefSeq protein aligns at 69%25 coverage compared to this genomic sequence;exception=annotated by transcript or proteomic data;gbkey=CDS;gene=GPR89B;partial=true;product=Golgi pH regulator B;protein_id=NP_057418.1
LDOC03000093.1	BestRefSeq	CDS	40467	40532	.	+	0	ID=cds16;Parent=rna30;Dbxref=GeneID:51463,Genbank:NP_057418.1,HGNC:HGNC:13840,HPRD:13604,MIM:612806;Name=NP_057418.1;Note=The RefSeq protein aligns at 69%25 coverage compared to this genomic sequence;exception=annotated by transcript or proteomic data;gbkey=CDS;gene=GPR89B;partial=true;product=Golgi pH regulator B;protein_id=NP_057418.1
LDOC03000093.1	BestRefSeq	CDS	40676	40882	.	+	0	ID=cds16;Parent=rna30;Dbxref=GeneID:51463,Genbank:NP_057418.1,HGNC:HGNC:13840,HPRD:13604,MIM:612806;Name=NP_057418.1;Note=The RefSeq protein aligns at 69%25 coverage compared to this genomic sequence;exception=annotated by transcript or proteomic data;gbkey=CDS;gene=GPR89B;partial=true;product=Golgi pH regulator B;protein_id=NP_057418.1
###
LDOC03000105.1	BestRefSeq	gene	153411	188908	.	+	.	ID=gene28;Dbxref=GeneID:100271835;Name=LIMS3-LOC440895;description=LIMS3-LOC440895 readthrough;gbkey=Gene;gene=LIMS3-LOC440895;gene_synonym=RP11-1223D19.1;partial=true;start_range=.,153411
LDOC03000105.1	BestRefSeq	ncRNA	153411	188908	.	+	.	ID=rna32;Parent=gene28;Dbxref=GeneID:100271835,Genbank:NR_027145.2;Name=gi|310923210;Note=The RefSeq transcript has 5 substitutions and aligns at 58%25 coverage compared to this genomic sequence;exception=annotated by transcript or proteomic data;gbkey=ncRNA;gene=LIMS3-LOC440895;ncrna_class=lncRNA;partial=true;product=LIMS3-LOC440895 readthrough;start_range=.,153411;transcript_id=gi|310923210
LDOC03000105.1	BestRefSeq	exon	153411	153528	.	+	.	ID=id280;Parent=rna32;Dbxref=GeneID:100271835,Genbank:NR_027145.2;Note=The RefSeq transcript has 5 substitutions and aligns at 58%25 coverage compared to this genomic sequence;exception=annotated by transcript or proteomic data;gbkey=ncRNA;gene=LIMS3-LOC440895;ncrna_class=lncRNA;partial=true;product=LIMS3-LOC440895 readthrough;start_range=.,153411;transcript_id=gi|310923210
LDOC03000105.1	BestRefSeq	exon	155135	155217	.	+	.	ID=id281;Parent=rna32;Dbxref=GeneID:100271835,Genbank:NR_027145.2;Note=The RefSeq transcript has 5 substitutions and aligns at 58%25 coverage compared to this genomic sequence;exception=annotated by transcript or proteomic data;gbkey=ncRNA;gene=LIMS3-LOC440895;ncrna_class=lncRNA;partial=true;product=LIMS3-LOC440895 readthrough;transcript_id=gi|310923210
LDOC03000105.1	BestRefSeq	exon	156501	156661	.	+	.	ID=id282;Parent=rna32;Dbxref=GeneID:100271835,Genbank:NR_027145.2;Note=The RefSeq transcript has 5 substitutions and aligns at 58%25 coverage compared to this genomic sequence;exception=annotated by transcript or proteomic data;gbkey=ncRNA;gene=LIMS3-LOC440895;ncrna_class=lncRNA;partial=true;product=LIMS3-LOC440895 readthrough;transcript_id=gi|310923210
LDOC03000105.1	BestRefSeq	exon	157042	157266	.	+	.	ID=id283;Parent=rna32;Dbxref=GeneID:100271835,Genbank:NR_027145.2;Note=The RefSeq transcript has 5 substitutions and aligns at 58%25 coverage compared to this genomic sequence;exception=annotated by transcript or proteomic data;gbkey=ncRNA;gene=LIMS3-LOC440895;ncrna_class=lncRNA;partial=true;product=LIMS3-LOC440895 readthrough;transcript_id=gi|310923210
LDOC03000105.1	BestRefSeq	exon	158298	158395	.	+	.	ID=id284;Parent=rna32;Dbxref=GeneID:100271835,Genbank:NR_027145.2;Note=The RefSeq transcript has 5 substitutions and aligns at 58%25 coverage compared to this genomic sequence;exception=annotated by transcript or proteomic data;gbkey=ncRNA;gene=LIMS3-LOC440895;ncrna_class=lncRNA;partial=true;product=LIMS3-LOC440895 readthrough;transcript_id=gi|310923210
LDOC03000105.1	BestRefSeq	exon	167688	168169	.	+	.	ID=id285;Parent=rna32;Dbxref=GeneID:100271835,Genbank:NR_027145.2;Note=The RefSeq transcript has 5 substitutions and aligns at 58%25 coverage compared to this genomic sequence;exception=annotated by transcript or proteomic data;gbkey=ncRNA;gene=LIMS3-LOC440895;ncrna_class=lncRNA;partial=true;product=LIMS3-LOC440895 readthrough;transcript_id=gi|310923210
LDOC03000105.1	BestRefSeq	exon	183806	183887	.	+	.	ID=id286;Parent=rna32;Dbxref=GeneID:100271835,Genbank:NR_027145.2;Note=The RefSeq transcript has 5 substitutions and aligns at 58%25 coverage compared to this genomic sequence;exception=annotated by transcript or proteomic data;gbkey=ncRNA;gene=LIMS3-LOC440895;ncrna_class=lncRNA;partial=true;product=LIMS3-LOC440895 readthrough;transcript_id=gi|310923210
LDOC03000105.1	BestRefSeq	exon	185024	185138	.	+	.	ID=id287;Parent=rna32;Dbxref=GeneID:100271835,Genbank:NR_027145.2;Note=The RefSeq transcript has 5 substitutions and aligns at 58%25 coverage compared to this genomic sequence;exception=annotated by transcript or proteomic data;gbkey=ncRNA;gene=LIMS3-LOC440895;ncrna_class=lncRNA;partial=true;product=LIMS3-LOC440895 readthrough;transcript_id=gi|310923210
LDOC03000105.1	BestRefSeq	exon	188404	188908	.	+	.	ID=id288;Parent=rna32;Dbxref=GeneID:100271835,Genbank:NR_027145.2;Note=The RefSeq transcript has 5 substitutions and aligns at 58%25 coverage compared to this genomic sequence;exception=annotated by transcript or proteomic data;gbkey=ncRNA;gene=LIMS3-LOC440895;ncrna_class=lncRNA;partial=true;product=LIMS3-LOC440895 readthrough;transcript_id=gi|310923210
LDOC03000105.1	BestRefSeq	gene	168014	188908	.	+	.	ID=gene29;Dbxref=GeneID:100288570;Name=LOC100288570;description=glycosylphosphatidylinositol anchor attachment protein 1 homolog (yeast) pseudogene;gbkey=Gene;gene=LOC100288570;gene_synonym=RP11-1223D19.1,RP13-1039J1.2;pseudo=true
LDOC03000105.1	BestRefSeq	transcript	168014	188908	.	+	.	ID=rna33;Parent=gene29;Dbxref=GeneID:100288570,Genbank:NR_037627.1;Name=gi|313747426;Note=The RefSeq transcript has 3 substitutions compared to this genomic sequence;exception=annotated by transcript or proteomic data;gbkey=misc_RNA;gene=LOC100288570;product=glycosylphosphatidylinositol anchor attachment protein 1 homolog (yeast) pseudogene;transcript_id=gi|313747426
LDOC03000105.1	BestRefSeq	exon	168014	168169	.	+	.	ID=id289;Parent=rna33;Dbxref=GeneID:100288570,Genbank:NR_037627.1;Note=The RefSeq transcript has 3 substitutions compared to this genomic sequence;exception=annotated by transcript or proteomic data;gbkey=misc_RNA;gene=LOC100288570;product=glycosylphosphatidylinositol anchor attachment protein 1 homolog (yeast) pseudogene;transcript_id=gi|313747426
LDOC03000105.1	BestRefSeq	exon	183806	183887	.	+	.	ID=id290;Parent=rna33;Dbxref=GeneID:100288570,Genbank:NR_037627.1;Note=The RefSeq transcript has 3 substitutions compared to this genomic sequence;exception=annotated by transcript or proteomic data;gbkey=misc_RNA;gene=LOC100288570;product=glycosylphosphatidylinositol anchor attachment protein 1 homolog (yeast) pseudogene;transcript_id=gi|313747426
LDOC03000105.1	BestRefSeq	exon	185024	185138	.	+	.	ID=id291;Parent=rna33;Dbxref=GeneID:100288570,Genbank:NR_037627.1;Note=The RefSeq transcript has 3 substitutions compared to this genomic sequence;exception=annotated by transcript or proteomic data;gbkey=misc_RNA;gene=LOC100288570;product=glycosylphosphatidylinositol anchor attachment protein 1 homolog (yeast) pseudogene;transcript_id=gi|313747426
LDOC03000105.1	BestRefSeq	exon	188404	188908	.	+	.	ID=id292;Parent=rna33;Dbxref=GeneID:100288570,Genbank:NR_037627.1;Note=The RefSeq transcript has 3 substitutions compared to this genomic sequence;exception=annotated by transcript or proteomic data;gbkey=misc_RNA;gene=LOC100288570;product=glycosylphosphatidylinositol anchor attachment protein 1 homolog (yeast) pseudogene;transcript_id=gi|313747426
###
LDOC03000105.1	BestRefSeq	gene	168014	188932	.	+	.	ID=gene30;Dbxref=GeneID:100507334;Name=LOC100507334;description=two pore channel 3 pseudogene;gbkey=Gene;gene=LOC100507334;pseudo=true
LDOC03000105.1	BestRefSeq	transcript	168014	188932	.	+	.	ID=rna34;Parent=gene30;Dbxref=GeneID:100507334,Genbank:NR_037626.1;Name=gi|313747425;gbkey=misc_RNA;gene=LOC100507334;product=two pore channel 3 pseudogene;transcript_id=gi|313747425
LDOC03000105.1	BestRefSeq	exon	168014	168169	.	+	.	ID=id293;Parent=rna34;Dbxref=GeneID:100507334,Genbank:NR_037626.1;gbkey=misc_RNA;gene=LOC100507334;product=two pore channel 3 pseudogene;transcript_id=gi|313747425
LDOC03000105.1	BestRefSeq	exon	183806	183887	.	+	.	ID=id294;Parent=rna34;Dbxref=GeneID:100507334,Genbank:NR_037626.1;gbkey=misc_RNA;gene=LOC100507334;product=two pore channel 3 pseudogene;transcript_id=gi|313747425
LDOC03000105.1	BestRefSeq	exon	185024	185138	.	+	.	ID=id295;Parent=rna34;Dbxref=GeneID:100507334,Genbank:NR_037626.1;gbkey=misc_RNA;gene=LOC100507334;product=two pore channel 3 pseudogene;transcript_id=gi|313747425
LDOC03000105.1	BestRefSeq	exon	188404	188932	.	+	.	ID=id296;Parent=rna34;Dbxref=GeneID:100507334,Genbank:NR_037626.1;gbkey=misc_RNA;gene=LOC100507334;product=two pore channel 3 pseudogene;transcript_id=gi|313747425
LDOC03000105.1	BestRefSeq	gene	168014	188908	.	+	.	ID=gene31;Dbxref=GeneID:100288570;Name=LOC100288570;description=glycosylphosphatidylinositol anchor attachment protein 1 homolog (yeast) pseudogene;gbkey=Gene;gene=LOC100288570;gene_synonym=RP11-1223D19.1,RP13-1039J1.2;pseudo=true
LDOC03000105.1	BestRefSeq	transcript	168014	188908	.	+	.	ID=rna35;Parent=gene31;Dbxref=GeneID:100288570,Genbank:NR_037627.1;Name=gi|313747426;Note=The RefSeq transcript has 3 substitutions compared to this genomic sequence;exception=annotated by transcript or proteomic data;gbkey=misc_RNA;gene=LOC100288570;product=glycosylphosphatidylinositol anchor attachment protein 1 homolog (yeast) pseudogene;transcript_id=gi|313747426
LDOC03000105.1	BestRefSeq	exon	168014	168169	.	+	.	ID=id297;Parent=rna35;Dbxref=GeneID:100288570,Genbank:NR_037627.1;Note=The RefSeq transcript has 3 substitutions compared to this genomic sequence;exception=annotated by transcript or proteomic data;gbkey=misc_RNA;gene=LOC100288570;product=glycosylphosphatidylinositol anchor attachment protein 1 homolog (yeast) pseudogene;transcript_id=gi|313747426
LDOC03000105.1	BestRefSeq	exon	183806	183887	.	+	.	ID=id298;Parent=rna35;Dbxref=GeneID:100288570,Genbank:NR_037627.1;Note=The RefSeq transcript has 3 substitutions compared to this genomic sequence;exception=annotated by transcript or proteomic data;gbkey=misc_RNA;gene=LOC100288570;product=glycosylphosphatidylinositol anchor attachment protein 1 homolog (yeast) pseudogene;transcript_id=gi|313747426
LDOC03000105.1	BestRefSeq	exon	185024	185138	.	+	.	ID=id299;Parent=rna35;Dbxref=GeneID:100288570,Genbank:NR_037627.1;Note=The RefSeq transcript has 3 substitutions compared to this genomic sequence;exception=annotated by transcript or proteomic data;gbkey=misc_RNA;gene=LOC100288570;product=glycosylphosphatidylinositol anchor attachment protein 1 homolog (yeast) pseudogene;transcript_id=gi|313747426
LDOC03000105.1	BestRefSeq	exon	188404	188908	.	+	.	ID=id300;Parent=rna35;Dbxref=GeneID:100288570,Genbank:NR_037627.1;Note=The RefSeq transcript has 3 substitutions compared to this genomic sequence;exception=annotated by transcript or proteomic data;gbkey=misc_RNA;gene=LOC100288570;product=glycosylphosphatidylinositol anchor attachment protein 1 homolog (yeast) pseudogene;transcript_id=gi|313747426
###
LDOC03000105.1	BestRefSeq	gene	168014	188932	.	+	.	ID=gene32;Dbxref=GeneID:100507334;Name=LOC100507334;description=two pore channel 3 pseudogene;gbkey=Gene;gene=LOC100507334;pseudo=true
LDOC03000105.1	BestRefSeq	transcript	168014	188932	.	+	.	ID=rna36;Parent=gene32;Dbxref=GeneID:100507334,Genbank:NR_037626.1;Name=gi|313747425;gbkey=misc_RNA;gene=LOC100507334;product=two pore channel 3 pseudogene;transcript_id=gi|313747425
LDOC03000105.1	BestRefSeq	exon	168014	168169	.	+	.	ID=id301;Parent=rna36;Dbxref=GeneID:100507334,Genbank:NR_037626.1;gbkey=misc_RNA;gene=LOC100507334;product=two pore channel 3 pseudogene;transcript_id=gi|313747425
LDOC03000105.1	BestRefSeq	exon	183806	183887	.	+	.	ID=id302;Parent=rna36;Dbxref=GeneID:100507334,Genbank:NR_037626.1;gbkey=misc_RNA;gene=LOC100507334;product=two pore channel 3 pseudogene;transcript_id=gi|313747425
LDOC03000105.1	BestRefSeq	exon	185024	185138	.	+	.	ID=id303;Parent=rna36;Dbxref=GeneID:100507334,Genbank:NR_037626.1;gbkey=misc_RNA;gene=LOC100507334;product=two pore channel 3 pseudogene;transcript_id=gi|313747425
LDOC03000105.1	BestRefSeq	exon	188404	188932	.	+	.	ID=id304;Parent=rna36;Dbxref=GeneID:100507334,Genbank:NR_037626.1;gbkey=misc_RNA;gene=LOC100507334;product=two pore channel 3 pseudogene;transcript_id=gi|313747425
LDOC03000105.1	BestRefSeq	gene	168014	188910	.	+	.	ID=gene33;Dbxref=GeneID:440895;Name=LOC440895;description=two pore channel 3 pseudogene;gbkey=Gene;gene=LOC440895;pseudo=true
LDOC03000105.1	BestRefSeq	transcript	168014	188910	.	+	.	ID=rna37;Parent=gene33;Dbxref=GeneID:440895,Genbank:NR_027142.1;Name=gi|310923205;Note=The RefSeq transcript has 2 substitutions compared to this genomic sequence;exception=annotated by transcript or proteomic data;gbkey=misc_RNA;gene=LOC440895;product=two pore channel 3 pseudogene%2C transcript variant 2;transcript_id=gi|310923205
LDOC03000105.1	BestRefSeq	exon	168014	168169	.	+	.	ID=id305;Parent=rna37;Dbxref=GeneID:440895,Genbank:NR_027142.1;Note=The RefSeq transcript has 2 substitutions compared to this genomic sequence;exception=annotated by transcript or proteomic data;gbkey=misc_RNA;gene=LOC440895;product=two pore channel 3 pseudogene%2C transcript variant 2;transcript_id=gi|310923205
LDOC03000105.1	BestRefSeq	exon	185024	185138	.	+	.	ID=id306;Parent=rna37;Dbxref=GeneID:440895,Genbank:NR_027142.1;Note=The RefSeq transcript has 2 substitutions compared to this genomic sequence;exception=annotated by transcript or proteomic data;gbkey=misc_RNA;gene=LOC440895;product=two pore channel 3 pseudogene%2C transcript variant 2;transcript_id=gi|310923205
LDOC03000105.1	BestRefSeq	exon	188404	188910	.	+	.	ID=id307;Parent=rna37;Dbxref=GeneID:440895,Genbank:NR_027142.1;Note=The RefSeq transcript has 2 substitutions compared to this genomic sequence;exception=annotated by transcript or proteomic data;gbkey=misc_RNA;gene=LOC440895;product=two pore channel 3 pseudogene%2C transcript variant 2;transcript_id=gi|310923205
###
LDOC03000105.1	BestRefSeq	gene	168014	188932	.	+	.	ID=gene34;Dbxref=GeneID:100507334;Name=LOC100507334;description=two pore channel 3 pseudogene;gbkey=Gene;gene=LOC100507334;pseudo=true
LDOC03000105.1	BestRefSeq	transcript	168014	188932	.	+	.	ID=rna38;Parent=gene34;Dbxref=GeneID:100507334,Genbank:NR_037626.1;Name=gi|313747425;gbkey=misc_RNA;gene=LOC100507334;product=two pore channel 3 pseudogene;transcript_id=gi|313747425
LDOC03000105.1	BestRefSeq	exon	168014	168169	.	+	.	ID=id308;Parent=rna38;Dbxref=GeneID:100507334,Genbank:NR_037626.1;gbkey=misc_RNA;gene=LOC100507334;product=two pore channel 3 pseudogene;transcript_id=gi|313747425
LDOC03000105.1	BestRefSeq	exon	183806	183887	.	+	.	ID=id309;Parent=rna38;Dbxref=GeneID:100507334,Genbank:NR_037626.1;gbkey=misc_RNA;gene=LOC100507334;product=two pore channel 3 pseudogene;transcript_id=gi|313747425
LDOC03000105.1	BestRefSeq	exon	185024	185138	.	+	.	ID=id310;Parent=rna38;Dbxref=GeneID:100507334,Genbank:NR_037626.1;gbkey=misc_RNA;gene=LOC100507334;product=two pore channel 3 pseudogene;transcript_id=gi|313747425
LDOC03000105.1	BestRefSeq	exon	188404	188932	.	+	.	ID=id311;Parent=rna38;Dbxref=GeneID:100507334,Genbank:NR_037626.1;gbkey=misc_RNA;gene=LOC100507334;product=two pore channel 3 pseudogene;transcript_id=gi|313747425
LDOC03000105.1	BestRefSeq	gene	168014	188910	.	+	.	ID=gene35;Dbxref=GeneID:440895;Name=LOC440895;description=two pore channel 3 pseudogene;gbkey=Gene;gene=LOC440895;pseudo=true
LDOC03000105.1	BestRefSeq	transcript	168014	188908	.	+	.	ID=rna39;Parent=gene35;Dbxref=GeneID:440895,Genbank:NR_027143.3;Name=gi|353681758;Note=The RefSeq transcript has 2 substitutions compared to this genomic sequence;exception=annotated by transcript or proteomic data;gbkey=misc_RNA;gene=LOC440895;product=two pore channel 3 pseudogene%2C transcript variant 1;transcript_id=gi|353681758
LDOC03000105.1	BestRefSeq	exon	168014	168169	.	+	.	ID=id312;Parent=rna39;Dbxref=GeneID:440895,Genbank:NR_027143.3;Note=The RefSeq transcript has 2 substitutions compared to this genomic sequence;exception=annotated by transcript or proteomic data;gbkey=misc_RNA;gene=LOC440895;product=two pore channel 3 pseudogene%2C transcript variant 1;transcript_id=gi|353681758
LDOC03000105.1	BestRefSeq	exon	183806	183887	.	+	.	ID=id313;Parent=rna39;Dbxref=GeneID:440895,Genbank:NR_027143.3;Note=The RefSeq transcript has 2 substitutions compared to this genomic sequence;exception=annotated by transcript or proteomic data;gbkey=misc_RNA;gene=LOC440895;product=two pore channel 3 pseudogene%2C transcript variant 1;transcript_id=gi|353681758
LDOC03000105.1	BestRefSeq	exon	185024	185138	.	+	.	ID=id314;Parent=rna39;Dbxref=GeneID:440895,Genbank:NR_027143.3;Note=The RefSeq transcript has 2 substitutions compared to this genomic sequence;exception=annotated by transcript or proteomic data;gbkey=misc_RNA;gene=LOC440895;product=two pore channel 3 pseudogene%2C transcript variant 1;transcript_id=gi|353681758
LDOC03000105.1	BestRefSeq	exon	188404	188908	.	+	.	ID=id315;Parent=rna39;Dbxref=GeneID:440895,Genbank:NR_027143.3;Note=The RefSeq transcript has 2 substitutions compared to this genomic sequence;exception=annotated by transcript or proteomic data;gbkey=misc_RNA;gene=LOC440895;product=two pore channel 3 pseudogene%2C transcript variant 1;transcript_id=gi|353681758
###
LDOC03000107.1	BestRefSeq	gene	3915	31103	.	+	.	ID=gene36;Dbxref=GeneID:100288695,HGNC:HGNC:39941;Name=LIMS3L;description=LIM and senescent cell antigen-like domains 3-like;gbkey=Gene;gene=LIMS3L
LDOC03000107.1	BestRefSeq	transcript	3915	31103	.	+	.	ID=rna40;Parent=gene36;Dbxref=GeneID:100288695,Genbank:NR_038099.1,HGNC:HGNC:39941;Name=gi|328751682;Note=The RefSeq transcript has 2 substitutions%2C 3 non-frameshifting indels compared to this genomic sequence;exception=annotated by transcript or proteomic data;gbkey=misc_RNA;gene=LIMS3L;product=LIM and senescent cell antigen-like domains 3-like%2C transcript variant 2;transcript_id=gi|328751682
LDOC03000107.1	BestRefSeq	exon	3915	4393	.	+	.	ID=id316;Parent=rna40;Dbxref=GeneID:100288695,Genbank:NR_038099.1,HGNC:HGNC:39941;Note=The RefSeq transcript has 2 substitutions%2C 3 non-frameshifting indels compared to this genomic sequence;exception=annotated by transcript or proteomic data;gbkey=misc_RNA;gene=LIMS3L;product=LIM and senescent cell antigen-like domains 3-like%2C transcript variant 2;transcript_id=gi|328751682
LDOC03000107.1	BestRefSeq	exon	8734	8893	.	+	.	ID=id317;Parent=rna40;Dbxref=GeneID:100288695,Genbank:NR_038099.1,HGNC:HGNC:39941;Note=The RefSeq transcript has 2 substitutions%2C 3 non-frameshifting indels compared to this genomic sequence;exception=annotated by transcript or proteomic data;gbkey=misc_RNA;gene=LIMS3L;product=LIM and senescent cell antigen-like domains 3-like%2C transcript variant 2;transcript_id=gi|328751682
LDOC03000107.1	BestRefSeq	exon	19887	19953	.	+	.	ID=id318;Parent=rna40;Dbxref=GeneID:100288695,Genbank:NR_038099.1,HGNC:HGNC:39941;Note=The RefSeq transcript has 2 substitutions%2C 3 non-frameshifting indels compared to this genomic sequence;exception=annotated by transcript or proteomic data;gbkey=misc_RNA;gene=LIMS3L;product=LIM and senescent cell antigen-like domains 3-like%2C transcript variant 2;transcript_id=gi|328751682
LDOC03000107.1	BestRefSeq	exon	21428	21548	.	+	.	ID=id319;Parent=rna40;Dbxref=GeneID:100288695,Genbank:NR_038099.1,HGNC:HGNC:39941;Note=The RefSeq transcript has 2 substitutions%2C 3 non-frameshifting indels compared to this genomic sequence;exception=annotated by transcript or proteomic data;gbkey=misc_RNA;gene=LIMS3L;product=LIM and senescent cell antigen-like domains 3-like%2C transcript variant 2;transcript_id=gi|328751682
LDOC03000107.1	BestRefSeq	exon	21983	22132	.	+	.	ID=id320;Parent=rna40;Dbxref=GeneID:100288695,Genbank:NR_038099.1,HGNC:HGNC:39941;Note=The RefSeq transcript has 2 substitutions%2C 3 non-frameshifting indels compared to this genomic sequence;exception=annotated by transcript or proteomic data;gbkey=misc_RNA;gene=LIMS3L;product=LIM and senescent cell antigen-like domains 3-like%2C transcript variant 2;transcript_id=gi|328751682
LDOC03000107.1	BestRefSeq	exon	24965	25119	.	+	.	ID=id321;Parent=rna40;Dbxref=GeneID:100288695,Genbank:NR_038099.1,HGNC:HGNC:39941;Note=The RefSeq transcript has 2 substitutions%2C 3 non-frameshifting indels compared to this genomic sequence;exception=annotated by transcript or proteomic data;gbkey=misc_RNA;gene=LIMS3L;product=LIM and senescent cell antigen-like domains 3-like%2C transcript variant 2;transcript_id=gi|328751682
LDOC03000107.1	BestRefSeq	exon	25730	25822	.	+	.	ID=id322;Parent=rna40;Dbxref=GeneID:100288695,Genbank:NR_038099.1,HGNC:HGNC:39941;Note=The RefSeq transcript has 2 substitutions%2C 3 non-frameshifting indels compared to this genomic sequence;exception=annotated by transcript or proteomic data;gbkey=misc_RNA;gene=LIMS3L;product=LIM and senescent cell antigen-like domains 3-like%2C transcript variant 2;transcript_id=gi|328751682
LDOC03000107.1	BestRefSeq	exon	27116	27164	.	+	.	ID=id323;Parent=rna40;Dbxref=GeneID:100288695,Genbank:NR_038099.1,HGNC:HGNC:39941;Note=The RefSeq transcript has 2 substitutions%2C 3 non-frameshifting indels compared to this genomic sequence;exception=annotated by transcript or proteomic data;gbkey=misc_RNA;gene=LIMS3L;product=LIM and senescent cell antigen-like domains 3-like%2C transcript variant 2;transcript_id=gi|328751682
LDOC03000107.1	BestRefSeq	exon	29823	31103	.	+	.	ID=id324;Parent=rna40;Dbxref=GeneID:100288695,Genbank:NR_038099.1,HGNC:HGNC:39941;Note=The RefSeq transcript has 2 substitutions%2C 3 non-frameshifting indels compared to this genomic sequence;exception=annotated by transcript or proteomic data;gbkey=misc_RNA;gene=LIMS3L;product=LIM and senescent cell antigen-like domains 3-like%2C transcript variant 2;transcript_id=gi|328751682
LDOC03000107.1	BestRefSeq	gene	3915	27164	.	+	.	ID=gene37;Dbxref=GeneID:100271835;Name=LIMS3-LOC440895;description=LIMS3-LOC440895 readthrough;end_range=27164,.;gbkey=Gene;gene=LIMS3-LOC440895;gene_synonym=RP11-1223D19.1;partial=true
LDOC03000107.1	BestRefSeq	ncRNA	3915	27164	.	+	.	ID=rna41;Parent=gene37;Dbxref=GeneID:100271835,Genbank:NR_027145.2;Name=gi|310923210;Note=The RefSeq transcript aligns at 39%25 coverage compared to this genomic sequence;end_range=27164,.;exception=annotated by transcript or proteomic data;gbkey=ncRNA;gene=LIMS3-LOC440895;ncrna_class=lncRNA;partial=true;product=LIMS3-LOC440895 readthrough;transcript_id=gi|310923210
LDOC03000107.1	BestRefSeq	exon	3915	4393	.	+	.	ID=id325;Parent=rna41;Dbxref=GeneID:100271835,Genbank:NR_027145.2;Note=The RefSeq transcript aligns at 39%25 coverage compared to this genomic sequence;exception=annotated by transcript or proteomic data;gbkey=ncRNA;gene=LIMS3-LOC440895;ncrna_class=lncRNA;partial=true;product=LIMS3-LOC440895 readthrough;transcript_id=gi|310923210
LDOC03000107.1	BestRefSeq	exon	8734	8893	.	+	.	ID=id326;Parent=rna41;Dbxref=GeneID:100271835,Genbank:NR_027145.2;Note=The RefSeq transcript aligns at 39%25 coverage compared to this genomic sequence;exception=annotated by transcript or proteomic data;gbkey=ncRNA;gene=LIMS3-LOC440895;ncrna_class=lncRNA;partial=true;product=LIMS3-LOC440895 readthrough;transcript_id=gi|310923210
LDOC03000107.1	BestRefSeq	exon	19887	19953	.	+	.	ID=id327;Parent=rna41;Dbxref=GeneID:100271835,Genbank:NR_027145.2;Note=The RefSeq transcript aligns at 39%25 coverage compared to this genomic sequence;exception=annotated by transcript or proteomic data;gbkey=ncRNA;gene=LIMS3-LOC440895;ncrna_class=lncRNA;partial=true;product=LIMS3-LOC440895 readthrough;transcript_id=gi|310923210
LDOC03000107.1	BestRefSeq	exon	21428	21548	.	+	.	ID=id328;Parent=rna41;Dbxref=GeneID:100271835,Genbank:NR_027145.2;Note=The RefSeq transcript aligns at 39%25 coverage compared to this genomic sequence;exception=annotated by transcript or proteomic data;gbkey=ncRNA;gene=LIMS3-LOC440895;ncrna_class=lncRNA;partial=true;product=LIMS3-LOC440895 readthrough;transcript_id=gi|310923210
LDOC03000107.1	BestRefSeq	exon	21983	22132	.	+	.	ID=id329;Parent=rna41;Dbxref=GeneID:100271835,Genbank:NR_027145.2;Note=The RefSeq transcript aligns at 39%25 coverage compared to this genomic sequence;exception=annotated by transcript or proteomic data;gbkey=ncRNA;gene=LIMS3-LOC440895;ncrna_class=lncRNA;partial=true;product=LIMS3-LOC440895 readthrough;transcript_id=gi|310923210
LDOC03000107.1	BestRefSeq	exon	24965	25119	.	+	.	ID=id330;Parent=rna41;Dbxref=GeneID:100271835,Genbank:NR_027145.2;Note=The RefSeq transcript aligns at 39%25 coverage compared to this genomic sequence;exception=annotated by transcript or proteomic data;gbkey=ncRNA;gene=LIMS3-LOC440895;ncrna_class=lncRNA;partial=true;product=LIMS3-LOC440895 readthrough;transcript_id=gi|310923210
LDOC03000107.1	BestRefSeq	exon	25730	25822	.	+	.	ID=id331;Parent=rna41;Dbxref=GeneID:100271835,Genbank:NR_027145.2;Note=The RefSeq transcript aligns at 39%25 coverage compared to this genomic sequence;exception=annotated by transcript or proteomic data;gbkey=ncRNA;gene=LIMS3-LOC440895;ncrna_class=lncRNA;partial=true;product=LIMS3-LOC440895 readthrough;transcript_id=gi|310923210
LDOC03000107.1	BestRefSeq	exon	27116	27164	.	+	.	ID=id332;Parent=rna41;Dbxref=GeneID:100271835,Genbank:NR_027145.2;Note=The RefSeq transcript aligns at 39%25 coverage compared to this genomic sequence;end_range=27164,.;exception=annotated by transcript or proteomic data;gbkey=ncRNA;gene=LIMS3-LOC440895;ncrna_class=lncRNA;partial=true;product=LIMS3-LOC440895 readthrough;transcript_id=gi|310923210
###
LDOC03000110.1	BestRefSeq	gene	34803	44264	.	+	.	ID=gene38;Dbxref=GeneID:151009,HGNC:HGNC:26769;Name=LINC01106;description=long intergenic non-protein coding RNA 1106;gbkey=Gene;gene=LINC01106
LDOC03000110.1	BestRefSeq	ncRNA	34803	44264	.	+	.	ID=rna42;Parent=gene38;Dbxref=GeneID:151009,Genbank:NR_027244.1,HGNC:HGNC:26769;Name=gi|224586908;Note=The RefSeq transcript has 2 substitutions compared to this genomic sequence;exception=annotated by transcript or proteomic data;gbkey=ncRNA;gene=LINC01106;ncrna_class=lncRNA;product=long intergenic non-protein coding RNA 1106;transcript_id=gi|224586908
LDOC03000110.1	BestRefSeq	exon	34803	35024	.	+	.	ID=id333;Parent=rna42;Dbxref=GeneID:151009,Genbank:NR_027244.1,HGNC:HGNC:26769;Note=The RefSeq transcript has 2 substitutions compared to this genomic sequence;exception=annotated by transcript or proteomic data;gbkey=ncRNA;gene=LINC01106;ncrna_class=lncRNA;product=long intergenic non-protein coding RNA 1106;transcript_id=gi|224586908
LDOC03000110.1	BestRefSeq	exon	42259	43556	.	+	.	ID=id334;Parent=rna42;Dbxref=GeneID:151009,Genbank:NR_027244.1,HGNC:HGNC:26769;Note=The RefSeq transcript has 2 substitutions compared to this genomic sequence;exception=annotated by transcript or proteomic data;gbkey=ncRNA;gene=LINC01106;ncrna_class=lncRNA;product=long intergenic non-protein coding RNA 1106;transcript_id=gi|224586908
LDOC03000110.1	BestRefSeq	exon	43603	44264	.	+	.	ID=id335;Parent=rna42;Dbxref=GeneID:151009,Genbank:NR_027244.1,HGNC:HGNC:26769;Note=The RefSeq transcript has 2 substitutions compared to this genomic sequence;exception=annotated by transcript or proteomic data;gbkey=ncRNA;gene=LINC01106;ncrna_class=lncRNA;product=long intergenic non-protein coding RNA 1106;transcript_id=gi|224586908
LDOC03000110.1	BestRefSeq	gene	34814	43139	.	+	.	ID=gene39;Dbxref=GeneID:440894,HGNC:HGNC:49269;Name=LINC01123;description=long intergenic non-protein coding RNA 1123;gbkey=Gene;gene=LINC01123;gene_synonym=AC013268.5
LDOC03000110.1	BestRefSeq	ncRNA	34814	43139	.	+	.	ID=rna43;Parent=gene39;Dbxref=GeneID:440894,Genbank:NR_046112.1,HGNC:HGNC:49269;Name=gi|373938441;Note=The RefSeq transcript has 1 substitution compared to this genomic sequence;exception=annotated by transcript or proteomic data;gbkey=ncRNA;gene=LINC01123;ncrna_class=lncRNA;product=long intergenic non-protein coding RNA 1123%2C transcript variant 3;transcript_id=gi|373938441
LDOC03000110.1	BestRefSeq	exon	34814	35024	.	+	.	ID=id336;Parent=rna43;Dbxref=GeneID:440894,Genbank:NR_046112.1,HGNC:HGNC:49269;Note=The RefSeq transcript has 1 substitution compared to this genomic sequence;exception=annotated by transcript or proteomic data;gbkey=ncRNA;gene=LINC01123;ncrna_class=lncRNA;product=long intergenic non-protein coding RNA 1123%2C transcript variant 3;transcript_id=gi|373938441
LDOC03000110.1	BestRefSeq	exon	42259	43139	.	+	.	ID=id337;Parent=rna43;Dbxref=GeneID:440894,Genbank:NR_046112.1,HGNC:HGNC:49269;Note=The RefSeq transcript has 1 substitution compared to this genomic sequence;exception=annotated by transcript or proteomic data;gbkey=ncRNA;gene=LINC01123;ncrna_class=lncRNA;product=long intergenic non-protein coding RNA 1123%2C transcript variant 3;transcript_id=gi|373938441
###
LDOC03000221.1	BestRefSeq	gene	147798	173680	.	+	.	ID=gene40;Dbxref=GeneID:55798,HGNC:HGNC:18272,MIM:607846;Name=METTL2B;description=methyltransferase like 2B;gbkey=Gene;gene=METTL2B;gene_synonym=METL,METTL2,METTL2A,PSENIP1
LDOC03000221.1	BestRefSeq	mRNA	147798	173680	.	+	.	ID=rna44;Parent=gene40;Dbxref=GeneID:55798,Genbank:NM_018396.2,HGNC:HGNC:18272,MIM:607846;Name=gi|93141203;Note=The RefSeq transcript has 49 substitutions%2C 8 non-frameshifting indels compared to this genomic sequence;exception=annotated by transcript or proteomic data;gbkey=mRNA;gene=METTL2B;product=methyltransferase like 2B;transcript_id=gi|93141203
LDOC03000221.1	BestRefSeq	exon	147798	147943	.	+	.	ID=id338;Parent=rna44;Dbxref=GeneID:55798,Genbank:NM_018396.2,HGNC:HGNC:18272,MIM:607846;Note=The RefSeq transcript has 49 substitutions%2C 8 non-frameshifting indels compared to this genomic sequence;exception=annotated by transcript or proteomic data;gbkey=mRNA;gene=METTL2B;product=methyltransferase like 2B;transcript_id=gi|93141203
LDOC03000221.1	BestRefSeq	exon	148150	148241	.	+	.	ID=id339;Parent=rna44;Dbxref=GeneID:55798,Genbank:NM_018396.2,HGNC:HGNC:18272,MIM:607846;Note=The RefSeq transcript has 49 substitutions%2C 8 non-frameshifting indels compared to this genomic sequence;exception=annotated by transcript or proteomic data;gbkey=mRNA;gene=METTL2B;product=methyltransferase like 2B;transcript_id=gi|93141203
LDOC03000221.1	BestRefSeq	exon	150240	150595	.	+	.	ID=id340;Parent=rna44;Dbxref=GeneID:55798,Genbank:NM_018396.2,HGNC:HGNC:18272,MIM:607846;Note=The RefSeq transcript has 49 substitutions%2C 8 non-frameshifting indels compared to this genomic sequence;exception=annotated by transcript or proteomic data;gbkey=mRNA;gene=METTL2B;product=methyltransferase like 2B;transcript_id=gi|93141203
LDOC03000221.1	BestRefSeq	exon	151729	151778	.	+	.	ID=id341;Parent=rna44;Dbxref=GeneID:55798,Genbank:NM_018396.2,HGNC:HGNC:18272,MIM:607846;Note=The RefSeq transcript has 49 substitutions%2C 8 non-frameshifting indels compared to this genomic sequence;exception=annotated by transcript or proteomic data;gbkey=mRNA;gene=METTL2B;product=methyltransferase like 2B;transcript_id=gi|93141203
LDOC03000221.1	BestRefSeq	exon	159169	159229	.	+	.	ID=id342;Parent=rna44;Dbxref=GeneID:55798,Genbank:NM_018396.2,HGNC:HGNC:18272,MIM:607846;Note=The RefSeq transcript has 49 substitutions%2C 8 non-frameshifting indels compared to this genomic sequence;exception=annotated by transcript or proteomic data;gbkey=mRNA;gene=METTL2B;product=methyltransferase like 2B;transcript_id=gi|93141203
LDOC03000221.1	BestRefSeq	exon	164555	164694	.	+	.	ID=id343;Parent=rna44;Dbxref=GeneID:55798,Genbank:NM_018396.2,HGNC:HGNC:18272,MIM:607846;Note=The RefSeq transcript has 49 substitutions%2C 8 non-frameshifting indels compared to this genomic sequence;exception=annotated by transcript or proteomic data;gbkey=mRNA;gene=METTL2B;product=methyltransferase like 2B;transcript_id=gi|93141203
LDOC03000221.1	BestRefSeq	exon	168775	168881	.	+	.	ID=id344;Parent=rna44;Dbxref=GeneID:55798,Genbank:NM_018396.2,HGNC:HGNC:18272,MIM:607846;Note=The RefSeq transcript has 49 substitutions%2C 8 non-frameshifting indels compared to this genomic sequence;exception=annotated by transcript or proteomic data;gbkey=mRNA;gene=METTL2B;product=methyltransferase like 2B;transcript_id=gi|93141203
LDOC03000221.1	BestRefSeq	exon	171639	171704	.	+	.	ID=id345;Parent=rna44;Dbxref=GeneID:55798,Genbank:NM_018396.2,HGNC:HGNC:18272,MIM:607846;Note=The RefSeq transcript has 49 substitutions%2C 8 non-frameshifting indels compared to this genomic sequence;exception=annotated by transcript or proteomic data;gbkey=mRNA;gene=METTL2B;product=methyltransferase like 2B;transcript_id=gi|93141203
LDOC03000221.1	BestRefSeq	exon	172513	173680	.	+	.	ID=id346;Parent=rna44;Dbxref=GeneID:55798,Genbank:NM_018396.2,HGNC:HGNC:18272,MIM:607846;Note=The RefSeq transcript has 49 substitutions%2C 8 non-frameshifting indels compared to this genomic sequence;exception=annotated by transcript or proteomic data;gbkey=mRNA;gene=METTL2B;product=methyltransferase like 2B;transcript_id=gi|93141203
LDOC03000221.1	BestRefSeq	gene	147816	174035	.	+	.	ID=gene41;Dbxref=GeneID:339175,HGNC:HGNC:25755;Name=METTL2A;description=methyltransferase like 2A;gbkey=Gene;gene=METTL2A;gene_synonym=METTL2
LDOC03000221.1	BestRefSeq	mRNA	147816	174035	.	+	.	ID=rna45;Parent=gene41;Dbxref=GeneID:339175,Genbank:NM_181725.3,HGNC:HGNC:25755;Name=gi|165932357;Note=The RefSeq transcript has 2 substitutions%2C 4 non-frameshifting indels compared to this genomic sequence;exception=annotated by transcript or proteomic data;gbkey=mRNA;gene=METTL2A;product=methyltransferase like 2A;transcript_id=gi|165932357
LDOC03000221.1	BestRefSeq	exon	147816	147943	.	+	.	ID=id347;Parent=rna45;Dbxref=GeneID:339175,Genbank:NM_181725.3,HGNC:HGNC:25755;Note=The RefSeq transcript has 2 substitutions%2C 4 non-frameshifting indels compared to this genomic sequence;exception=annotated by transcript or proteomic data;gbkey=mRNA;gene=METTL2A;product=methyltransferase like 2A;transcript_id=gi|165932357
LDOC03000221.1	BestRefSeq	exon	148150	148241	.	+	.	ID=id348;Parent=rna45;Dbxref=GeneID:339175,Genbank:NM_181725.3,HGNC:HGNC:25755;Note=The RefSeq transcript has 2 substitutions%2C 4 non-frameshifting indels compared to this genomic sequence;exception=annotated by transcript or proteomic data;gbkey=mRNA;gene=METTL2A;product=methyltransferase like 2A;transcript_id=gi|165932357
LDOC03000221.1	BestRefSeq	exon	150240	150595	.	+	.	ID=id349;Parent=rna45;Dbxref=GeneID:339175,Genbank:NM_181725.3,HGNC:HGNC:25755;Note=The RefSeq transcript has 2 substitutions%2C 4 non-frameshifting indels compared to this genomic sequence;exception=annotated by transcript or proteomic data;gbkey=mRNA;gene=METTL2A;product=methyltransferase like 2A;transcript_id=gi|165932357
LDOC03000221.1	BestRefSeq	exon	151729	151778	.	+	.	ID=id350;Parent=rna45;Dbxref=GeneID:339175,Genbank:NM_181725.3,HGNC:HGNC:25755;Note=The RefSeq transcript has 2 substitutions%2C 4 non-frameshifting indels compared to this genomic sequence;exception=annotated by transcript or proteomic data;gbkey=mRNA;gene=METTL2A;product=methyltransferase like 2A;transcript_id=gi|165932357
LDOC03000221.1	BestRefSeq	exon	159169	159229	.	+	.	ID=id351;Parent=rna45;Dbxref=GeneID:339175,Genbank:NM_181725.3,HGNC:HGNC:25755;Note=The RefSeq transcript has 2 substitutions%2C 4 non-frameshifting indels compared to this genomic sequence;exception=annotated by transcript or proteomic data;gbkey=mRNA;gene=METTL2A;product=methyltransferase like 2A;transcript_id=gi|165932357
LDOC03000221.1	BestRefSeq	exon	164555	164694	.	+	.	ID=id352;Parent=rna45;Dbxref=GeneID:339175,Genbank:NM_181725.3,HGNC:HGNC:25755;Note=The RefSeq transcript has 2 substitutions%2C 4 non-frameshifting indels compared to this genomic sequence;exception=annotated by transcript or proteomic data;gbkey=mRNA;gene=METTL2A;product=methyltransferase like 2A;transcript_id=gi|165932357
LDOC03000221.1	BestRefSeq	exon	168775	168881	.	+	.	ID=id353;Parent=rna45;Dbxref=GeneID:339175,Genbank:NM_181725.3,HGNC:HGNC:25755;Note=The RefSeq transcript has 2 substitutions%2C 4 non-frameshifting indels compared to this genomic sequence;exception=annotated by transcript or proteomic data;gbkey=mRNA;gene=METTL2A;product=methyltransferase like 2A;transcript_id=gi|165932357
LDOC03000221.1	BestRefSeq	exon	171639	171704	.	+	.	ID=id354;Parent=rna45;Dbxref=GeneID:339175,Genbank:NM_181725.3,HGNC:HGNC:25755;Note=The RefSeq transcript has 2 substitutions%2C 4 non-frameshifting indels compared to this genomic sequence;exception=annotated by transcript or proteomic data;gbkey=mRNA;gene=METTL2A;product=methyltransferase like 2A;transcript_id=gi|165932357
LDOC03000221.1	BestRefSeq	exon	172513	174035	.	+	.	ID=id355;Parent=rna45;Dbxref=GeneID:339175,Genbank:NM_181725.3,HGNC:HGNC:25755;Note=The RefSeq transcript has 2 substitutions%2C 4 non-frameshifting indels compared to this genomic sequence;exception=annotated by transcript or proteomic data;gbkey=mRNA;gene=METTL2A;product=methyltransferase like 2A;transcript_id=gi|165932357
LDOC03000221.1	BestRefSeq	CDS	147834	147943	.	+	0	ID=cds17;Parent=rna44;Dbxref=GeneID:339175,Genbank:NP_859076.3,GeneID:55798,HGNC:HGNC:18272,MIM:607846;Name=NP_859076.3;Note=The RefSeq protein has 1 substitution compared to this genomic sequence;exception=annotated by transcript or proteomic data;gbkey=CDS;gene=METTL2B;product=methyltransferase-like protein 2A;protein_id=NP_859076.3
LDOC03000221.1	BestRefSeq	CDS	148150	148241	.	+	1	ID=cds17;Parent=rna44;Dbxref=GeneID:339175,Genbank:NP_859076.3,GeneID:55798,HGNC:HGNC:18272,MIM:607846;Name=NP_859076.3;Note=The RefSeq protein has 1 substitution compared to this genomic sequence;exception=annotated by transcript or proteomic data;gbkey=CDS;gene=METTL2B;product=methyltransferase-like protein 2A;protein_id=NP_859076.3
LDOC03000221.1	BestRefSeq	CDS	150240	150595	.	+	2	ID=cds17;Parent=rna44;Dbxref=GeneID:339175,Genbank:NP_859076.3,GeneID:55798,HGNC:HGNC:18272,MIM:607846;Name=NP_859076.3;Note=The RefSeq protein has 1 substitution compared to this genomic sequence;exception=annotated by transcript or proteomic data;gbkey=CDS;gene=METTL2B;product=methyltransferase-like protein 2A;protein_id=NP_859076.3
LDOC03000221.1	BestRefSeq	CDS	151729	151778	.	+	0	ID=cds17;Parent=rna44;Dbxref=GeneID:339175,Genbank:NP_859076.3,GeneID:55798,HGNC:HGNC:18272,MIM:607846;Name=NP_859076.3;Note=The RefSeq protein has 1 substitution compared to this genomic sequence;exception=annotated by transcript or proteomic data;gbkey=CDS;gene=METTL2B;product=methyltransferase-like protein 2A;protein_id=NP_859076.3
LDOC03000221.1	BestRefSeq	CDS	159169	159229	.	+	1	ID=cds17;Parent=rna44;Dbxref=GeneID:339175,Genbank:NP_859076.3,GeneID:55798,HGNC:HGNC:18272,MIM:607846;Name=NP_859076.3;Note=The RefSeq protein has 1 substitution compared to this genomic sequence;exception=annotated by transcript or proteomic data;gbkey=CDS;gene=METTL2B;product=methyltransferase-like protein 2A;protein_id=NP_859076.3
LDOC03000221.1	BestRefSeq	CDS	164555	164694	.	+	0	ID=cds17;Parent=rna44;Dbxref=GeneID:339175,Genbank:NP_859076.3,GeneID:55798,HGNC:HGNC:18272,MIM:607846;Name=NP_859076.3;Note=The RefSeq protein has 1 substitution compared to this genomic sequence;exception=annotated by transcript or proteomic data;gbkey=CDS;gene=METTL2B;product=methyltransferase-like protein 2A;protein_id=NP_859076.3
LDOC03000221.1	BestRefSeq	CDS	168775	168881	.	+	1	ID=cds17;Parent=rna44;Dbxref=GeneID:339175,Genbank:NP_859076.3,GeneID:55798,HGNC:HGNC:18272,MIM:607846;Name=NP_859076.3;Note=The RefSeq protein has 1 substitution compared to this genomic sequence;exception=annotated by transcript or proteomic data;gbkey=CDS;gene=METTL2B;product=methyltransferase-like protein 2A;protein_id=NP_859076.3
LDOC03000221.1	BestRefSeq	CDS	171639	171704	.	+	2	ID=cds17;Parent=rna44;Dbxref=GeneID:339175,Genbank:NP_859076.3,GeneID:55798,HGNC:HGNC:18272,MIM:607846;Name=NP_859076.3;Note=The RefSeq protein has 1 substitution compared to this genomic sequence;exception=annotated by transcript or proteomic data;gbkey=CDS;gene=METTL2B;product=methyltransferase-like protein 2A;protein_id=NP_859076.3
LDOC03000221.1	BestRefSeq	CDS	172513	172667	.	+	2	ID=cds17;Parent=rna44;Dbxref=GeneID:339175,Genbank:NP_859076.3,GeneID:55798,HGNC:HGNC:18272,MIM:607846;Name=NP_859076.3;Note=The RefSeq protein has 1 substitution compared to this genomic sequence;exception=annotated by transcript or proteomic data;gbkey=CDS;gene=METTL2B;product=methyltransferase-like protein 2A;protein_id=NP_859076.3
LDOC03000221.1	BestRefSeq	CDS	147834	147943	.	+	0	ID=cds18;Parent=rna44;Dbxref=GeneID:55798,Genbank:NP_060866.2,HGNC:HGNC:18272,MIM:607846;Name=NP_060866.2;Note=The RefSeq protein has 5 substitutions compared to this genomic sequence;exception=annotated by transcript or proteomic data;gbkey=CDS;gene=METTL2B;product=methyltransferase-like protein 2B;protein_id=NP_060866.2
LDOC03000221.1	BestRefSeq	CDS	148150	148241	.	+	1	ID=cds18;Parent=rna44;Dbxref=GeneID:55798,Genbank:NP_060866.2,HGNC:HGNC:18272,MIM:607846;Name=NP_060866.2;Note=The RefSeq protein has 5 substitutions compared to this genomic sequence;exception=annotated by transcript or proteomic data;gbkey=CDS;gene=METTL2B;product=methyltransferase-like protein 2B;protein_id=NP_060866.2
LDOC03000221.1	BestRefSeq	CDS	150240	150595	.	+	2	ID=cds18;Parent=rna44;Dbxref=GeneID:55798,Genbank:NP_060866.2,HGNC:HGNC:18272,MIM:607846;Name=NP_060866.2;Note=The RefSeq protein has 5 substitutions compared to this genomic sequence;exception=annotated by transcript or proteomic data;gbkey=CDS;gene=METTL2B;product=methyltransferase-like protein 2B;protein_id=NP_060866.2
LDOC03000221.1	BestRefSeq	CDS	151729	151778	.	+	0	ID=cds18;Parent=rna44;Dbxref=GeneID:55798,Genbank:NP_060866.2,HGNC:HGNC:18272,MIM:607846;Name=NP_060866.2;Note=The RefSeq protein has 5 substitutions compared to this genomic sequence;exception=annotated by transcript or proteomic data;gbkey=CDS;gene=METTL2B;product=methyltransferase-like protein 2B;protein_id=NP_060866.2
LDOC03000221.1	BestRefSeq	CDS	159169	159229	.	+	1	ID=cds18;Parent=rna44;Dbxref=GeneID:55798,Genbank:NP_060866.2,HGNC:HGNC:18272,MIM:607846;Name=NP_060866.2;Note=The RefSeq protein has 5 substitutions compared to this genomic sequence;exception=annotated by transcript or proteomic data;gbkey=CDS;gene=METTL2B;product=methyltransferase-like protein 2B;protein_id=NP_060866.2
LDOC03000221.1	BestRefSeq	CDS	164555	164694	.	+	0	ID=cds18;Parent=rna44;Dbxref=GeneID:55798,Genbank:NP_060866.2,HGNC:HGNC:18272,MIM:607846;Name=NP_060866.2;Note=The RefSeq protein has 5 substitutions compared to this genomic sequence;exception=annotated by transcript or proteomic data;gbkey=CDS;gene=METTL2B;product=methyltransferase-like protein 2B;protein_id=NP_060866.2
LDOC03000221.1	BestRefSeq	CDS	168775	168881	.	+	1	ID=cds18;Parent=rna44;Dbxref=GeneID:55798,Genbank:NP_060866.2,HGNC:HGNC:18272,MIM:607846;Name=NP_060866.2;Note=The RefSeq protein has 5 substitutions compared to this genomic sequence;exception=annotated by transcript or proteomic data;gbkey=CDS;gene=METTL2B;product=methyltransferase-like protein 2B;protein_id=NP_060866.2
LDOC03000221.1	BestRefSeq	CDS	171639	171704	.	+	2	ID=cds18;Parent=rna44;Dbxref=GeneID:55798,Genbank:NP_060866.2,HGNC:HGNC:18272,MIM:607846;Name=NP_060866.2;Note=The RefSeq protein has 5 substitutions compared to this genomic sequence;exception=annotated by transcript or proteomic data;gbkey=CDS;gene=METTL2B;product=methyltransferase-like protein 2B;protein_id=NP_060866.2
LDOC03000221.1	BestRefSeq	CDS	172513	172667	.	+	2	ID=cds18;Parent=rna44;Dbxref=GeneID:55798,Genbank:NP_060866.2,HGNC:HGNC:18272,MIM:607846;Name=NP_060866.2;Note=The RefSeq protein has 5 substitutions compared to this genomic sequence;exception=annotated by transcript or proteomic data;gbkey=CDS;gene=METTL2B;product=methyltransferase-like protein 2B;protein_id=NP_060866.2
###
LDOC03000244.1	BestRefSeq	gene	791	23270	.	-	.	ID=gene42;Dbxref=GeneID:100271836,HGNC:HGNC:49860;Name=SMG1P3;description=SMG1 pseudogene 3;gbkey=Gene;gene=SMG1P3;partial=true;pseudo=true;start_range=.,791
LDOC03000244.1	BestRefSeq	transcript	791	23270	.	-	.	ID=rna46;Parent=gene42;Dbxref=GeneID:100271836,Genbank:NR_027155.2,HGNC:HGNC:49860;Name=gi|318055756;Note=The RefSeq transcript has 19 substitutions%2C 1 non-frameshifting indel and aligns at 18%25 coverage compared to this genomic sequence;exception=annotated by transcript or proteomic data;gbkey=misc_RNA;gene=SMG1P3;partial=true;product=SMG1 pseudogene 3;start_range=.,791;transcript_id=gi|318055756
LDOC03000244.1	BestRefSeq	exon	22784	23270	.	-	.	ID=id356;Parent=rna46;Dbxref=GeneID:100271836,Genbank:NR_027155.2,HGNC:HGNC:49860;Note=The RefSeq transcript has 19 substitutions%2C 1 non-frameshifting indel and aligns at 18%25 coverage compared to this genomic sequence;exception=annotated by transcript or proteomic data;gbkey=misc_RNA;gene=SMG1P3;partial=true;product=SMG1 pseudogene 3;transcript_id=gi|318055756
LDOC03000244.1	BestRefSeq	exon	5408	5571	.	-	.	ID=id357;Parent=rna46;Dbxref=GeneID:100271836,Genbank:NR_027155.2,HGNC:HGNC:49860;Note=The RefSeq transcript has 19 substitutions%2C 1 non-frameshifting indel and aligns at 18%25 coverage compared to this genomic sequence;exception=annotated by transcript or proteomic data;gbkey=misc_RNA;gene=SMG1P3;partial=true;product=SMG1 pseudogene 3;transcript_id=gi|318055756
LDOC03000244.1	BestRefSeq	exon	4668	4823	.	-	.	ID=id358;Parent=rna46;Dbxref=GeneID:100271836,Genbank:NR_027155.2,HGNC:HGNC:49860;Note=The RefSeq transcript has 19 substitutions%2C 1 non-frameshifting indel and aligns at 18%25 coverage compared to this genomic sequence;exception=annotated by transcript or proteomic data;gbkey=misc_RNA;gene=SMG1P3;partial=true;product=SMG1 pseudogene 3;transcript_id=gi|318055756
LDOC03000244.1	BestRefSeq	exon	791	930	.	-	.	ID=id359;Parent=rna46;Dbxref=GeneID:100271836,Genbank:NR_027155.2,HGNC:HGNC:49860;Note=The RefSeq transcript has 19 substitutions%2C 1 non-frameshifting indel and aligns at 18%25 coverage compared to this genomic sequence;exception=annotated by transcript or proteomic data;gbkey=misc_RNA;gene=SMG1P3;partial=true;product=SMG1 pseudogene 3;start_range=.,791;transcript_id=gi|318055756
LDOC03000244.1	BestRefSeq	gene	791	23268	.	-	.	ID=gene43;Dbxref=GeneID:641298,HGNC:HGNC:44186;Name=SMG1P1;description=SMG1 pseudogene 1;gbkey=Gene;gene=SMG1P1;partial=true;pseudo=true;start_range=.,791
LDOC03000244.1	BestRefSeq	transcript	791	23268	.	-	.	ID=rna47;Parent=gene43;Dbxref=GeneID:641298,Genbank:NR_027154.1,HGNC:HGNC:44186;Name=gi|224548942;Note=The RefSeq transcript aligns at 18%25 coverage compared to this genomic sequence;exception=annotated by transcript or proteomic data;gbkey=misc_RNA;gene=SMG1P1;partial=true;product=SMG1 pseudogene 1;start_range=.,791;transcript_id=gi|224548942
LDOC03000244.1	BestRefSeq	exon	22784	23268	.	-	.	ID=id360;Parent=rna47;Dbxref=GeneID:641298,Genbank:NR_027154.1,HGNC:HGNC:44186;Note=The RefSeq transcript aligns at 18%25 coverage compared to this genomic sequence;exception=annotated by transcript or proteomic data;gbkey=misc_RNA;gene=SMG1P1;partial=true;product=SMG1 pseudogene 1;transcript_id=gi|224548942
LDOC03000244.1	BestRefSeq	exon	5408	5571	.	-	.	ID=id361;Parent=rna47;Dbxref=GeneID:641298,Genbank:NR_027154.1,HGNC:HGNC:44186;Note=The RefSeq transcript aligns at 18%25 coverage compared to this genomic sequence;exception=annotated by transcript or proteomic data;gbkey=misc_RNA;gene=SMG1P1;partial=true;product=SMG1 pseudogene 1;transcript_id=gi|224548942
LDOC03000244.1	BestRefSeq	exon	4668	4823	.	-	.	ID=id362;Parent=rna47;Dbxref=GeneID:641298,Genbank:NR_027154.1,HGNC:HGNC:44186;Note=The RefSeq transcript aligns at 18%25 coverage compared to this genomic sequence;exception=annotated by transcript or proteomic data;gbkey=misc_RNA;gene=SMG1P1;partial=true;product=SMG1 pseudogene 1;transcript_id=gi|224548942
LDOC03000244.1	BestRefSeq	exon	791	930	.	-	.	ID=id363;Parent=rna47;Dbxref=GeneID:641298,Genbank:NR_027154.1,HGNC:HGNC:44186;Note=The RefSeq transcript aligns at 18%25 coverage compared to this genomic sequence;exception=annotated by transcript or proteomic data;gbkey=misc_RNA;gene=SMG1P1;partial=true;product=SMG1 pseudogene 1;start_range=.,791;transcript_id=gi|224548942
###
LDOC03000247.1	BestRefSeq	gene	1	13666	.	+	.	ID=gene44;Dbxref=GeneID:348174,HGNC:HGNC:30388,MIM:616571;Name=CLEC18A;description=C-type lectin domain family 18%2C member A;gbkey=Gene;gene=CLEC18A;gene_synonym=MRCL,MRCL1,MRLP2;partial=true;start_range=.,1
LDOC03000247.1	BestRefSeq	mRNA	1	13666	.	+	.	ID=rna48;Parent=gene44;Dbxref=GeneID:348174,Genbank:NM_001136214.2,HGNC:HGNC:30388,MIM:616571;Name=gi|403420572;Note=The RefSeq transcript has 15 substitutions%2C 1 frameshift%2C 1 non-frameshifting indel and aligns at 99%25 coverage compared to this genomic sequence;exception=annotated by transcript or proteomic data;gbkey=mRNA;gene=CLEC18A;partial=true;product=C-type lectin domain family 18%2C member A%2C transcript variant 2;start_range=.,1;transcript_id=gi|403420572
LDOC03000247.1	BestRefSeq	exon	1	21	.	+	.	ID=id364;Parent=rna48;Dbxref=GeneID:348174,Genbank:NM_001136214.2,HGNC:HGNC:30388,MIM:616571;Note=The RefSeq transcript has 15 substitutions%2C 1 frameshift%2C 1 non-frameshifting indel and aligns at 99%25 coverage compared to this genomic sequence;exception=annotated by transcript or proteomic data;gbkey=mRNA;gene=CLEC18A;partial=true;product=C-type lectin domain family 18%2C member A%2C transcript variant 2;start_range=.,1;transcript_id=gi|403420572
LDOC03000247.1	BestRefSeq	exon	561	789	.	+	.	ID=id365;Parent=rna48;Dbxref=GeneID:348174,Genbank:NM_001136214.2,HGNC:HGNC:30388,MIM:616571;Note=The RefSeq transcript has 15 substitutions%2C 1 frameshift%2C 1 non-frameshifting indel and aligns at 99%25 coverage compared to this genomic sequence;exception=annotated by transcript or proteomic data;gbkey=mRNA;gene=CLEC18A;partial=true;product=C-type lectin domain family 18%2C member A%2C transcript variant 2;transcript_id=gi|403420572
LDOC03000247.1	BestRefSeq	exon	1331	1422	.	+	.	ID=id366;Parent=rna48;Dbxref=GeneID:348174,Genbank:NM_001136214.2,HGNC:HGNC:30388,MIM:616571;Note=The RefSeq transcript has 15 substitutions%2C 1 frameshift%2C 1 non-frameshifting indel and aligns at 99%25 coverage compared to this genomic sequence;exception=annotated by transcript or proteomic data;gbkey=mRNA;gene=CLEC18A;partial=true;product=C-type lectin domain family 18%2C member A%2C transcript variant 2;transcript_id=gi|403420572
LDOC03000247.1	BestRefSeq	exon	3631	3870	.	+	.	ID=id367;Parent=rna48;Dbxref=GeneID:348174,Genbank:NM_001136214.2,HGNC:HGNC:30388,MIM:616571;Note=The RefSeq transcript has 15 substitutions%2C 1 frameshift%2C 1 non-frameshifting indel and aligns at 99%25 coverage compared to this genomic sequence;exception=annotated by transcript or proteomic data;gbkey=mRNA;gene=CLEC18A;partial=true;product=C-type lectin domain family 18%2C member A%2C transcript variant 2;transcript_id=gi|403420572
LDOC03000247.1	BestRefSeq	exon	8261	8358	.	+	.	ID=id368;Parent=rna48;Dbxref=GeneID:348174,Genbank:NM_001136214.2,HGNC:HGNC:30388,MIM:616571;Note=The RefSeq transcript has 15 substitutions%2C 1 frameshift%2C 1 non-frameshifting indel and aligns at 99%25 coverage compared to this genomic sequence;exception=annotated by transcript or proteomic data;gbkey=mRNA;gene=CLEC18A;partial=true;product=C-type lectin domain family 18%2C member A%2C transcript variant 2;transcript_id=gi|403420572
LDOC03000247.1	BestRefSeq	exon	8779	8900	.	+	.	ID=id369;Parent=rna48;Dbxref=GeneID:348174,Genbank:NM_001136214.2,HGNC:HGNC:30388,MIM:616571;Note=The RefSeq transcript has 15 substitutions%2C 1 frameshift%2C 1 non-frameshifting indel and aligns at 99%25 coverage compared to this genomic sequence;exception=annotated by transcript or proteomic data;gbkey=mRNA;gene=CLEC18A;partial=true;product=C-type lectin domain family 18%2C member A%2C transcript variant 2;transcript_id=gi|403420572
LDOC03000247.1	BestRefSeq	exon	9057	9164	.	+	.	ID=id370;Parent=rna48;Dbxref=GeneID:348174,Genbank:NM_001136214.2,HGNC:HGNC:30388,MIM:616571;Note=The RefSeq transcript has 15 substitutions%2C 1 frameshift%2C 1 non-frameshifting indel and aligns at 99%25 coverage compared to this genomic sequence;exception=annotated by transcript or proteomic data;gbkey=mRNA;gene=CLEC18A;partial=true;product=C-type lectin domain family 18%2C member A%2C transcript variant 2;transcript_id=gi|403420572
LDOC03000247.1	BestRefSeq	exon	9691	9783	.	+	.	ID=id371;Parent=rna48;Dbxref=GeneID:348174,Genbank:NM_001136214.2,HGNC:HGNC:30388,MIM:616571;Note=The RefSeq transcript has 15 substitutions%2C 1 frameshift%2C 1 non-frameshifting indel and aligns at 99%25 coverage compared to this genomic sequence;exception=annotated by transcript or proteomic data;gbkey=mRNA;gene=CLEC18A;partial=true;product=C-type lectin domain family 18%2C member A%2C transcript variant 2;transcript_id=gi|403420572
LDOC03000247.1	BestRefSeq	exon	10161	10267	.	+	.	ID=id372;Parent=rna48;Dbxref=GeneID:348174,Genbank:NM_001136214.2,HGNC:HGNC:30388,MIM:616571;Note=The RefSeq transcript has 15 substitutions%2C 1 frameshift%2C 1 non-frameshifting indel and aligns at 99%25 coverage compared to this genomic sequence;exception=annotated by transcript or proteomic data;gbkey=mRNA;gene=CLEC18A;partial=true;product=C-type lectin domain family 18%2C member A%2C transcript variant 2;transcript_id=gi|403420572
LDOC03000247.1	BestRefSeq	exon	10902	11031	.	+	.	ID=id373;Parent=rna48;Dbxref=GeneID:348174,Genbank:NM_001136214.2,HGNC:HGNC:30388,MIM:616571;Note=The RefSeq transcript has 15 substitutions%2C 1 frameshift%2C 1 non-frameshifting indel and aligns at 99%25 coverage compared to this genomic sequence;exception=annotated by transcript or proteomic data;gbkey=mRNA;gene=CLEC18A;partial=true;product=C-type lectin domain family 18%2C member A%2C transcript variant 2;transcript_id=gi|403420572
LDOC03000247.1	BestRefSeq	exon	11304	11400	.	+	.	ID=id374;Parent=rna48;Dbxref=GeneID:348174,Genbank:NM_001136214.2,HGNC:HGNC:30388,MIM:616571;Note=The RefSeq transcript has 15 substitutions%2C 1 frameshift%2C 1 non-frameshifting indel and aligns at 99%25 coverage compared to this genomic sequence;exception=annotated by transcript or proteomic data;gbkey=mRNA;gene=CLEC18A;partial=true;product=C-type lectin domain family 18%2C member A%2C transcript variant 2;transcript_id=gi|403420572
LDOC03000247.1	BestRefSeq	exon	12295	12386	.	+	.	ID=id375;Parent=rna48;Dbxref=GeneID:348174,Genbank:NM_001136214.2,HGNC:HGNC:30388,MIM:616571;Note=The RefSeq transcript has 15 substitutions%2C 1 frameshift%2C 1 non-frameshifting indel and aligns at 99%25 coverage compared to this genomic sequence;exception=annotated by transcript or proteomic data;gbkey=mRNA;gene=CLEC18A;partial=true;product=C-type lectin domain family 18%2C member A%2C transcript variant 2;transcript_id=gi|403420572
LDOC03000247.1	BestRefSeq	exon	12893	13666	.	+	.	ID=id376;Parent=rna48;Dbxref=GeneID:348174,Genbank:NM_001136214.2,HGNC:HGNC:30388,MIM:616571;Note=The RefSeq transcript has 15 substitutions%2C 1 frameshift%2C 1 non-frameshifting indel and aligns at 99%25 coverage compared to this genomic sequence;exception=annotated by transcript or proteomic data;gbkey=mRNA;gene=CLEC18A;partial=true;product=C-type lectin domain family 18%2C member A%2C transcript variant 2;transcript_id=gi|403420572
LDOC03000247.1	BestRefSeq	gene	468	13305	.	+	.	ID=gene45;Dbxref=GeneID:497190,HGNC:HGNC:33849,MIM:616572;Name=CLEC18B;description=C-type lectin domain family 18%2C member B;gbkey=Gene;gene=CLEC18B;gene_synonym=MRCL2
LDOC03000247.1	BestRefSeq	mRNA	468	13305	.	+	.	ID=rna49;Parent=gene45;Dbxref=GeneID:497190,Genbank:NM_001011880.2,HGNC:HGNC:33849,MIM:616572;Name=gi|194018450;Note=The RefSeq transcript has 1 substitution%2C 1 frameshift%2C 1 non-frameshifting indel compared to this genomic sequence;exception=annotated by transcript or proteomic data;gbkey=mRNA;gene=CLEC18B;product=C-type lectin domain family 18%2C member B;transcript_id=gi|194018450
LDOC03000247.1	BestRefSeq	exon	468	789	.	+	.	ID=id377;Parent=rna49;Dbxref=GeneID:497190,Genbank:NM_001011880.2,HGNC:HGNC:33849,MIM:616572;Note=The RefSeq transcript has 1 substitution%2C 1 frameshift%2C 1 non-frameshifting indel compared to this genomic sequence;exception=annotated by transcript or proteomic data;gbkey=mRNA;gene=CLEC18B;product=C-type lectin domain family 18%2C member B;transcript_id=gi|194018450
LDOC03000247.1	BestRefSeq	exon	1331	1422	.	+	.	ID=id378;Parent=rna49;Dbxref=GeneID:497190,Genbank:NM_001011880.2,HGNC:HGNC:33849,MIM:616572;Note=The RefSeq transcript has 1 substitution%2C 1 frameshift%2C 1 non-frameshifting indel compared to this genomic sequence;exception=annotated by transcript or proteomic data;gbkey=mRNA;gene=CLEC18B;product=C-type lectin domain family 18%2C member B;transcript_id=gi|194018450
LDOC03000247.1	BestRefSeq	exon	3631	3870	.	+	.	ID=id379;Parent=rna49;Dbxref=GeneID:497190,Genbank:NM_001011880.2,HGNC:HGNC:33849,MIM:616572;Note=The RefSeq transcript has 1 substitution%2C 1 frameshift%2C 1 non-frameshifting indel compared to this genomic sequence;exception=annotated by transcript or proteomic data;gbkey=mRNA;gene=CLEC18B;product=C-type lectin domain family 18%2C member B;transcript_id=gi|194018450
LDOC03000247.1	BestRefSeq	exon	8261	8358	.	+	.	ID=id380;Parent=rna49;Dbxref=GeneID:497190,Genbank:NM_001011880.2,HGNC:HGNC:33849,MIM:616572;Note=The RefSeq transcript has 1 substitution%2C 1 frameshift%2C 1 non-frameshifting indel compared to this genomic sequence;exception=annotated by transcript or proteomic data;gbkey=mRNA;gene=CLEC18B;product=C-type lectin domain family 18%2C member B;transcript_id=gi|194018450
LDOC03000247.1	BestRefSeq	exon	8779	8900	.	+	.	ID=id381;Parent=rna49;Dbxref=GeneID:497190,Genbank:NM_001011880.2,HGNC:HGNC:33849,MIM:616572;Note=The RefSeq transcript has 1 substitution%2C 1 frameshift%2C 1 non-frameshifting indel compared to this genomic sequence;exception=annotated by transcript or proteomic data;gbkey=mRNA;gene=CLEC18B;product=C-type lectin domain family 18%2C member B;transcript_id=gi|194018450
LDOC03000247.1	BestRefSeq	exon	9057	9164	.	+	.	ID=id382;Parent=rna49;Dbxref=GeneID:497190,Genbank:NM_001011880.2,HGNC:HGNC:33849,MIM:616572;Note=The RefSeq transcript has 1 substitution%2C 1 frameshift%2C 1 non-frameshifting indel compared to this genomic sequence;exception=annotated by transcript or proteomic data;gbkey=mRNA;gene=CLEC18B;product=C-type lectin domain family 18%2C member B;transcript_id=gi|194018450
LDOC03000247.1	BestRefSeq	exon	9691	9783	.	+	.	ID=id383;Parent=rna49;Dbxref=GeneID:497190,Genbank:NM_001011880.2,HGNC:HGNC:33849,MIM:616572;Note=The RefSeq transcript has 1 substitution%2C 1 frameshift%2C 1 non-frameshifting indel compared to this genomic sequence;exception=annotated by transcript or proteomic data;gbkey=mRNA;gene=CLEC18B;product=C-type lectin domain family 18%2C member B;transcript_id=gi|194018450
LDOC03000247.1	BestRefSeq	exon	10161	10267	.	+	.	ID=id384;Parent=rna49;Dbxref=GeneID:497190,Genbank:NM_001011880.2,HGNC:HGNC:33849,MIM:616572;Note=The RefSeq transcript has 1 substitution%2C 1 frameshift%2C 1 non-frameshifting indel compared to this genomic sequence;exception=annotated by transcript or proteomic data;gbkey=mRNA;gene=CLEC18B;product=C-type lectin domain family 18%2C member B;transcript_id=gi|194018450
LDOC03000247.1	BestRefSeq	exon	10902	11031	.	+	.	ID=id385;Parent=rna49;Dbxref=GeneID:497190,Genbank:NM_001011880.2,HGNC:HGNC:33849,MIM:616572;Note=The RefSeq transcript has 1 substitution%2C 1 frameshift%2C 1 non-frameshifting indel compared to this genomic sequence;exception=annotated by transcript or proteomic data;gbkey=mRNA;gene=CLEC18B;product=C-type lectin domain family 18%2C member B;transcript_id=gi|194018450
LDOC03000247.1	BestRefSeq	exon	11304	11400	.	+	.	ID=id386;Parent=rna49;Dbxref=GeneID:497190,Genbank:NM_001011880.2,HGNC:HGNC:33849,MIM:616572;Note=The RefSeq transcript has 1 substitution%2C 1 frameshift%2C 1 non-frameshifting indel compared to this genomic sequence;exception=annotated by transcript or proteomic data;gbkey=mRNA;gene=CLEC18B;product=C-type lectin domain family 18%2C member B;transcript_id=gi|194018450
LDOC03000247.1	BestRefSeq	exon	12058	12084	.	+	.	ID=id387;Parent=rna49;Dbxref=GeneID:497190,Genbank:NM_001011880.2,HGNC:HGNC:33849,MIM:616572;Note=The RefSeq transcript has 1 substitution%2C 1 frameshift%2C 1 non-frameshifting indel compared to this genomic sequence;exception=annotated by transcript or proteomic data;gbkey=mRNA;gene=CLEC18B;product=C-type lectin domain family 18%2C member B;transcript_id=gi|194018450
LDOC03000247.1	BestRefSeq	exon	12295	12386	.	+	.	ID=id388;Parent=rna49;Dbxref=GeneID:497190,Genbank:NM_001011880.2,HGNC:HGNC:33849,MIM:616572;Note=The RefSeq transcript has 1 substitution%2C 1 frameshift%2C 1 non-frameshifting indel compared to this genomic sequence;exception=annotated by transcript or proteomic data;gbkey=mRNA;gene=CLEC18B;product=C-type lectin domain family 18%2C member B;transcript_id=gi|194018450
LDOC03000247.1	BestRefSeq	exon	12893	13305	.	+	.	ID=id389;Parent=rna49;Dbxref=GeneID:497190,Genbank:NM_001011880.2,HGNC:HGNC:33849,MIM:616572;Note=The RefSeq transcript has 1 substitution%2C 1 frameshift%2C 1 non-frameshifting indel compared to this genomic sequence;exception=annotated by transcript or proteomic data;gbkey=mRNA;gene=CLEC18B;product=C-type lectin domain family 18%2C member B;transcript_id=gi|194018450
LDOC03000247.1	BestRefSeq	CDS	667	789	.	+	0	ID=cds19;Parent=rna49;Dbxref=GeneID:497190,Genbank:NP_001011880.2,HGNC:HGNC:33849,MIM:616572;Name=NP_001011880.2;Note=The RefSeq protein has 1 substitution%2C 1 frameshift compared to this genomic sequence;exception=annotated by transcript or proteomic data;gbkey=CDS;gene=CLEC18B;product=C-type lectin domain family 18 member B precursor;protein_id=NP_001011880.2
LDOC03000247.1	BestRefSeq	CDS	1331	1422	.	+	0	ID=cds19;Parent=rna49;Dbxref=GeneID:497190,Genbank:NP_001011880.2,HGNC:HGNC:33849,MIM:616572;Name=NP_001011880.2;Note=The RefSeq protein has 1 substitution%2C 1 frameshift compared to this genomic sequence;exception=annotated by transcript or proteomic data;gbkey=CDS;gene=CLEC18B;product=C-type lectin domain family 18 member B precursor;protein_id=NP_001011880.2
LDOC03000247.1	BestRefSeq	CDS	3631	3870	.	+	1	ID=cds19;Parent=rna49;Dbxref=GeneID:497190,Genbank:NP_001011880.2,HGNC:HGNC:33849,MIM:616572;Name=NP_001011880.2;Note=The RefSeq protein has 1 substitution%2C 1 frameshift compared to this genomic sequence;exception=annotated by transcript or proteomic data;gbkey=CDS;gene=CLEC18B;product=C-type lectin domain family 18 member B precursor;protein_id=NP_001011880.2
LDOC03000247.1	BestRefSeq	CDS	8261	8358	.	+	1	ID=cds19;Parent=rna49;Dbxref=GeneID:497190,Genbank:NP_001011880.2,HGNC:HGNC:33849,MIM:616572;Name=NP_001011880.2;Note=The RefSeq protein has 1 substitution%2C 1 frameshift compared to this genomic sequence;exception=annotated by transcript or proteomic data;gbkey=CDS;gene=CLEC18B;product=C-type lectin domain family 18 member B precursor;protein_id=NP_001011880.2
LDOC03000247.1	BestRefSeq	CDS	8779	8900	.	+	2	ID=cds19;Parent=rna49;Dbxref=GeneID:497190,Genbank:NP_001011880.2,HGNC:HGNC:33849,MIM:616572;Name=NP_001011880.2;Note=The RefSeq protein has 1 substitution%2C 1 frameshift compared to this genomic sequence;exception=annotated by transcript or proteomic data;gbkey=CDS;gene=CLEC18B;product=C-type lectin domain family 18 member B precursor;protein_id=NP_001011880.2
LDOC03000247.1	BestRefSeq	CDS	9057	9164	.	+	0	ID=cds19;Parent=rna49;Dbxref=GeneID:497190,Genbank:NP_001011880.2,HGNC:HGNC:33849,MIM:616572;Name=NP_001011880.2;Note=The RefSeq protein has 1 substitution%2C 1 frameshift compared to this genomic sequence;exception=annotated by transcript or proteomic data;gbkey=CDS;gene=CLEC18B;product=C-type lectin domain family 18 member B precursor;protein_id=NP_001011880.2
LDOC03000247.1	BestRefSeq	CDS	9691	9783	.	+	0	ID=cds19;Parent=rna49;Dbxref=GeneID:497190,Genbank:NP_001011880.2,HGNC:HGNC:33849,MIM:616572;Name=NP_001011880.2;Note=The RefSeq protein has 1 substitution%2C 1 frameshift compared to this genomic sequence;exception=annotated by transcript or proteomic data;gbkey=CDS;gene=CLEC18B;product=C-type lectin domain family 18 member B precursor;protein_id=NP_001011880.2
LDOC03000247.1	BestRefSeq	CDS	10161	10267	.	+	0	ID=cds19;Parent=rna49;Dbxref=GeneID:497190,Genbank:NP_001011880.2,HGNC:HGNC:33849,MIM:616572;Name=NP_001011880.2;Note=The RefSeq protein has 1 substitution%2C 1 frameshift compared to this genomic sequence;exception=annotated by transcript or proteomic data;gbkey=CDS;gene=CLEC18B;product=C-type lectin domain family 18 member B precursor;protein_id=NP_001011880.2
LDOC03000247.1	BestRefSeq	CDS	10902	11031	.	+	1	ID=cds19;Parent=rna49;Dbxref=GeneID:497190,Genbank:NP_001011880.2,HGNC:HGNC:33849,MIM:616572;Name=NP_001011880.2;Note=The RefSeq protein has 1 substitution%2C 1 frameshift compared to this genomic sequence;exception=annotated by transcript or proteomic data;gbkey=CDS;gene=CLEC18B;product=C-type lectin domain family 18 member B precursor;protein_id=NP_001011880.2
LDOC03000247.1	BestRefSeq	CDS	11304	11400	.	+	0	ID=cds19;Parent=rna49;Dbxref=GeneID:497190,Genbank:NP_001011880.2,HGNC:HGNC:33849,MIM:616572;Name=NP_001011880.2;Note=The RefSeq protein has 1 substitution%2C 1 frameshift compared to this genomic sequence;exception=annotated by transcript or proteomic data;gbkey=CDS;gene=CLEC18B;product=C-type lectin domain family 18 member B precursor;protein_id=NP_001011880.2
LDOC03000247.1	BestRefSeq	CDS	12058	12084	.	+	2	ID=cds19;Parent=rna49;Dbxref=GeneID:497190,Genbank:NP_001011880.2,HGNC:HGNC:33849,MIM:616572;Name=NP_001011880.2;Note=The RefSeq protein has 1 substitution%2C 1 frameshift compared to this genomic sequence;exception=annotated by transcript or proteomic data;gbkey=CDS;gene=CLEC18B;product=C-type lectin domain family 18 member B precursor;protein_id=NP_001011880.2
LDOC03000247.1	BestRefSeq	CDS	12295	12386	.	+	2	ID=cds19;Parent=rna49;Dbxref=GeneID:497190,Genbank:NP_001011880.2,HGNC:HGNC:33849,MIM:616572;Name=NP_001011880.2;Note=The RefSeq protein has 1 substitution%2C 1 frameshift compared to this genomic sequence;exception=annotated by transcript or proteomic data;gbkey=CDS;gene=CLEC18B;product=C-type lectin domain family 18 member B precursor;protein_id=NP_001011880.2
LDOC03000247.1	BestRefSeq	CDS	12893	12930	.	+	0	ID=cds19;Parent=rna49;Dbxref=GeneID:497190,Genbank:NP_001011880.2,HGNC:HGNC:33849,MIM:616572;Name=NP_001011880.2;Note=The RefSeq protein has 1 substitution%2C 1 frameshift compared to this genomic sequence;exception=annotated by transcript or proteomic data;gbkey=CDS;gene=CLEC18B;product=C-type lectin domain family 18 member B precursor;protein_id=NP_001011880.2
LDOC03000247.1	BestRefSeq	CDS	667	789	.	+	0	ID=cds20;Parent=rna48;Dbxref=GeneID:348174,Genbank:NP_001129686.1,HGNC:HGNC:30388,MIM:616571;Name=NP_001129686.1;Note=The RefSeq protein has 7 substitutions%2C 1 frameshift and aligns at 99%25 coverage compared to this genomic sequence;exception=annotated by transcript or proteomic data;gbkey=CDS;gene=CLEC18A;product=C-type lectin domain family 18 member A precursor;protein_id=NP_001129686.1
LDOC03000247.1	BestRefSeq	CDS	1331	1422	.	+	0	ID=cds20;Parent=rna48;Dbxref=GeneID:348174,Genbank:NP_001129686.1,HGNC:HGNC:30388,MIM:616571;Name=NP_001129686.1;Note=The RefSeq protein has 7 substitutions%2C 1 frameshift and aligns at 99%25 coverage compared to this genomic sequence;exception=annotated by transcript or proteomic data;gbkey=CDS;gene=CLEC18A;product=C-type lectin domain family 18 member A precursor;protein_id=NP_001129686.1
LDOC03000247.1	BestRefSeq	CDS	3631	3870	.	+	1	ID=cds20;Parent=rna48;Dbxref=GeneID:348174,Genbank:NP_001129686.1,HGNC:HGNC:30388,MIM:616571;Name=NP_001129686.1;Note=The RefSeq protein has 7 substitutions%2C 1 frameshift and aligns at 99%25 coverage compared to this genomic sequence;exception=annotated by transcript or proteomic data;gbkey=CDS;gene=CLEC18A;product=C-type lectin domain family 18 member A precursor;protein_id=NP_001129686.1
LDOC03000247.1	BestRefSeq	CDS	8261	8358	.	+	1	ID=cds20;Parent=rna48;Dbxref=GeneID:348174,Genbank:NP_001129686.1,HGNC:HGNC:30388,MIM:616571;Name=NP_001129686.1;Note=The RefSeq protein has 7 substitutions%2C 1 frameshift and aligns at 99%25 coverage compared to this genomic sequence;exception=annotated by transcript or proteomic data;gbkey=CDS;gene=CLEC18A;product=C-type lectin domain family 18 member A precursor;protein_id=NP_001129686.1
LDOC03000247.1	BestRefSeq	CDS	8779	8900	.	+	2	ID=cds20;Parent=rna48;Dbxref=GeneID:348174,Genbank:NP_001129686.1,HGNC:HGNC:30388,MIM:616571;Name=NP_001129686.1;Note=The RefSeq protein has 7 substitutions%2C 1 frameshift and aligns at 99%25 coverage compared to this genomic sequence;exception=annotated by transcript or proteomic data;gbkey=CDS;gene=CLEC18A;product=C-type lectin domain family 18 member A precursor;protein_id=NP_001129686.1
LDOC03000247.1	BestRefSeq	CDS	9057	9164	.	+	0	ID=cds20;Parent=rna48;Dbxref=GeneID:348174,Genbank:NP_001129686.1,HGNC:HGNC:30388,MIM:616571;Name=NP_001129686.1;Note=The RefSeq protein has 7 substitutions%2C 1 frameshift and aligns at 99%25 coverage compared to this genomic sequence;exception=annotated by transcript or proteomic data;gbkey=CDS;gene=CLEC18A;product=C-type lectin domain family 18 member A precursor;protein_id=NP_001129686.1
LDOC03000247.1	BestRefSeq	CDS	9691	9783	.	+	0	ID=cds20;Parent=rna48;Dbxref=GeneID:348174,Genbank:NP_001129686.1,HGNC:HGNC:30388,MIM:616571;Name=NP_001129686.1;Note=The RefSeq protein has 7 substitutions%2C 1 frameshift and aligns at 99%25 coverage compared to this genomic sequence;exception=annotated by transcript or proteomic data;gbkey=CDS;gene=CLEC18A;product=C-type lectin domain family 18 member A precursor;protein_id=NP_001129686.1
LDOC03000247.1	BestRefSeq	CDS	10161	10267	.	+	0	ID=cds20;Parent=rna48;Dbxref=GeneID:348174,Genbank:NP_001129686.1,HGNC:HGNC:30388,MIM:616571;Name=NP_001129686.1;Note=The RefSeq protein has 7 substitutions%2C 1 frameshift and aligns at 99%25 coverage compared to this genomic sequence;exception=annotated by transcript or proteomic data;gbkey=CDS;gene=CLEC18A;product=C-type lectin domain family 18 member A precursor;protein_id=NP_001129686.1
LDOC03000247.1	BestRefSeq	CDS	10902	11031	.	+	1	ID=cds20;Parent=rna48;Dbxref=GeneID:348174,Genbank:NP_001129686.1,HGNC:HGNC:30388,MIM:616571;Name=NP_001129686.1;Note=The RefSeq protein has 7 substitutions%2C 1 frameshift and aligns at 99%25 coverage compared to this genomic sequence;exception=annotated by transcript or proteomic data;gbkey=CDS;gene=CLEC18A;product=C-type lectin domain family 18 member A precursor;protein_id=NP_001129686.1
LDOC03000247.1	BestRefSeq	CDS	11304	11400	.	+	0	ID=cds20;Parent=rna48;Dbxref=GeneID:348174,Genbank:NP_001129686.1,HGNC:HGNC:30388,MIM:616571;Name=NP_001129686.1;Note=The RefSeq protein has 7 substitutions%2C 1 frameshift and aligns at 99%25 coverage compared to this genomic sequence;exception=annotated by transcript or proteomic data;gbkey=CDS;gene=CLEC18A;product=C-type lectin domain family 18 member A precursor;protein_id=NP_001129686.1
LDOC03000247.1	BestRefSeq	CDS	12295	12386	.	+	2	ID=cds20;Parent=rna48;Dbxref=GeneID:348174,Genbank:NP_001129686.1,HGNC:HGNC:30388,MIM:616571;Name=NP_001129686.1;Note=The RefSeq protein has 7 substitutions%2C 1 frameshift and aligns at 99%25 coverage compared to this genomic sequence;exception=annotated by transcript or proteomic data;gbkey=CDS;gene=CLEC18A;product=C-type lectin domain family 18 member A precursor;protein_id=NP_001129686.1
LDOC03000247.1	BestRefSeq	CDS	12893	12930	.	+	0	ID=cds20;Parent=rna48;Dbxref=GeneID:348174,Genbank:NP_001129686.1,HGNC:HGNC:30388,MIM:616571;Name=NP_001129686.1;Note=The RefSeq protein has 7 substitutions%2C 1 frameshift and aligns at 99%25 coverage compared to this genomic sequence;exception=annotated by transcript or proteomic data;gbkey=CDS;gene=CLEC18A;product=C-type lectin domain family 18 member A precursor;protein_id=NP_001129686.1
###
LDOC03000251.1	BestRefSeq	gene	3605930	3798281	.	+	.	ID=gene46;Dbxref=GeneID:23380,HGNC:HGNC:19751,MIM:606524;Name=SRGAP2;description=SLIT-ROBO Rho GTPase activating protein 2;end_range=3798281,.;gbkey=Gene;gene=SRGAP2;gene_synonym=ARHGAP34,FNBP2,SRGAP2A,SRGAP3;partial=true
LDOC03000251.1	BestRefSeq	mRNA	3605930	3798281	.	+	.	ID=rna50;Parent=gene46;Dbxref=GeneID:23380,Genbank:NM_015326.4,HGNC:HGNC:19751,MIM:606524;Name=gi|665821320;Note=The RefSeq transcript has 10 substitutions%2C 3 frameshifts and aligns at 20%25 coverage compared to this genomic sequence;end_range=3798281,.;exception=annotated by transcript or proteomic data;gbkey=mRNA;gene=SRGAP2;partial=true;product=SLIT-ROBO Rho GTPase activating protein 2%2C transcript variant 1;transcript_id=gi|665821320
LDOC03000251.1	BestRefSeq	exon	3605930	3606538	.	+	.	ID=id390;Parent=rna50;Dbxref=GeneID:23380,Genbank:NM_015326.4,HGNC:HGNC:19751,MIM:606524;Note=The RefSeq transcript has 10 substitutions%2C 3 frameshifts and aligns at 20%25 coverage compared to this genomic sequence;exception=annotated by transcript or proteomic data;gbkey=mRNA;gene=SRGAP2;partial=true;product=SLIT-ROBO Rho GTPase activating protein 2%2C transcript variant 1;transcript_id=gi|665821320
LDOC03000251.1	BestRefSeq	exon	3703848	3704040	.	+	.	ID=id391;Parent=rna50;Dbxref=GeneID:23380,Genbank:NM_015326.4,HGNC:HGNC:19751,MIM:606524;Note=The RefSeq transcript has 10 substitutions%2C 3 frameshifts and aligns at 20%25 coverage compared to this genomic sequence;exception=annotated by transcript or proteomic data;gbkey=mRNA;gene=SRGAP2;partial=true;product=SLIT-ROBO Rho GTPase activating protein 2%2C transcript variant 1;transcript_id=gi|665821320
LDOC03000251.1	BestRefSeq	exon	3743414	3743576	.	+	.	ID=id392;Parent=rna50;Dbxref=GeneID:23380,Genbank:NM_015326.4,HGNC:HGNC:19751,MIM:606524;Note=The RefSeq transcript has 10 substitutions%2C 3 frameshifts and aligns at 20%25 coverage compared to this genomic sequence;exception=annotated by transcript or proteomic data;gbkey=mRNA;gene=SRGAP2;partial=true;product=SLIT-ROBO Rho GTPase activating protein 2%2C transcript variant 1;transcript_id=gi|665821320
LDOC03000251.1	BestRefSeq	exon	3784236	3784298	.	+	.	ID=id393;Parent=rna50;Dbxref=GeneID:23380,Genbank:NM_015326.4,HGNC:HGNC:19751,MIM:606524;Note=The RefSeq transcript has 10 substitutions%2C 3 frameshifts and aligns at 20%25 coverage compared to this genomic sequence;exception=annotated by transcript or proteomic data;gbkey=mRNA;gene=SRGAP2;partial=true;product=SLIT-ROBO Rho GTPase activating protein 2%2C transcript variant 1;transcript_id=gi|665821320
LDOC03000251.1	BestRefSeq	exon	3792926	3793141	.	+	.	ID=id394;Parent=rna50;Dbxref=GeneID:23380,Genbank:NM_015326.4,HGNC:HGNC:19751,MIM:606524;Note=The RefSeq transcript has 10 substitutions%2C 3 frameshifts and aligns at 20%25 coverage compared to this genomic sequence;exception=annotated by transcript or proteomic data;gbkey=mRNA;gene=SRGAP2;partial=true;product=SLIT-ROBO Rho GTPase activating protein 2%2C transcript variant 1;transcript_id=gi|665821320
LDOC03000251.1	BestRefSeq	exon	3793781	3793914	.	+	.	ID=id395;Parent=rna50;Dbxref=GeneID:23380,Genbank:NM_015326.4,HGNC:HGNC:19751,MIM:606524;Note=The RefSeq transcript has 10 substitutions%2C 3 frameshifts and aligns at 20%25 coverage compared to this genomic sequence;end_range=3793914,.;exception=annotated by transcript or proteomic data;gbkey=mRNA;gene=SRGAP2;partial=true;product=SLIT-ROBO Rho GTPase activating protein 2%2C transcript variant 1;transcript_id=gi|665821320
LDOC03000251.1	BestRefSeq	exon	3798248	3798281	.	+	.	ID=id396;Parent=rna50;Dbxref=GeneID:23380,Genbank:NM_015326.4,HGNC:HGNC:19751,MIM:606524;Note=The RefSeq transcript has 10 substitutions%2C 3 frameshifts and aligns at 20%25 coverage compared to this genomic sequence;end_range=3798281,.;exception=annotated by transcript or proteomic data;gbkey=mRNA;gene=SRGAP2;partial=true;product=SLIT-ROBO Rho GTPase activating protein 2%2C transcript variant 1;start_range=.,3798248;transcript_id=gi|665821320
LDOC03000251.1	BestRefSeq	gene	3606011	3793916	.	+	.	ID=gene47;Dbxref=GeneID:647135,HGNC:HGNC:35237,MIM:614703;Name=SRGAP2B;description=SLIT-ROBO Rho GTPase activating protein 2B;end_range=3793916,.;gbkey=Gene;gene=SRGAP2B;gene_synonym=SRGAP2L,SRGAP2P2;partial=true
LDOC03000251.1	BestRefSeq	mRNA	3606011	3793916	.	+	.	ID=rna51;Parent=gene47;Dbxref=GeneID:647135,Genbank:NM_001271870.2,HGNC:HGNC:35237,MIM:614703;Name=gi|862669364;Note=The RefSeq transcript has 2 substitutions%2C 1 frameshift and aligns at 19%25 coverage compared to this genomic sequence;end_range=3793916,.;exception=annotated by transcript or proteomic data;gbkey=mRNA;gene=SRGAP2B;partial=true;product=SLIT-ROBO Rho GTPase activating protein 2B;transcript_id=gi|862669364
LDOC03000251.1	BestRefSeq	exon	3606011	3606538	.	+	.	ID=id397;Parent=rna51;Dbxref=GeneID:647135,Genbank:NM_001271870.2,HGNC:HGNC:35237,MIM:614703;Note=The RefSeq transcript has 2 substitutions%2C 1 frameshift and aligns at 19%25 coverage compared to this genomic sequence;exception=annotated by transcript or proteomic data;gbkey=mRNA;gene=SRGAP2B;partial=true;product=SLIT-ROBO Rho GTPase activating protein 2B;transcript_id=gi|862669364
LDOC03000251.1	BestRefSeq	exon	3703848	3704040	.	+	.	ID=id398;Parent=rna51;Dbxref=GeneID:647135,Genbank:NM_001271870.2,HGNC:HGNC:35237,MIM:614703;Note=The RefSeq transcript has 2 substitutions%2C 1 frameshift and aligns at 19%25 coverage compared to this genomic sequence;exception=annotated by transcript or proteomic data;gbkey=mRNA;gene=SRGAP2B;partial=true;product=SLIT-ROBO Rho GTPase activating protein 2B;transcript_id=gi|862669364
LDOC03000251.1	BestRefSeq	exon	3743414	3743576	.	+	.	ID=id399;Parent=rna51;Dbxref=GeneID:647135,Genbank:NM_001271870.2,HGNC:HGNC:35237,MIM:614703;Note=The RefSeq transcript has 2 substitutions%2C 1 frameshift and aligns at 19%25 coverage compared to this genomic sequence;exception=annotated by transcript or proteomic data;gbkey=mRNA;gene=SRGAP2B;partial=true;product=SLIT-ROBO Rho GTPase activating protein 2B;transcript_id=gi|862669364
LDOC03000251.1	BestRefSeq	exon	3784236	3784298	.	+	.	ID=id400;Parent=rna51;Dbxref=GeneID:647135,Genbank:NM_001271870.2,HGNC:HGNC:35237,MIM:614703;Note=The RefSeq transcript has 2 substitutions%2C 1 frameshift and aligns at 19%25 coverage compared to this genomic sequence;exception=annotated by transcript or proteomic data;gbkey=mRNA;gene=SRGAP2B;partial=true;product=SLIT-ROBO Rho GTPase activating protein 2B;transcript_id=gi|862669364
LDOC03000251.1	BestRefSeq	exon	3792926	3793141	.	+	.	ID=id401;Parent=rna51;Dbxref=GeneID:647135,Genbank:NM_001271870.2,HGNC:HGNC:35237,MIM:614703;Note=The RefSeq transcript has 2 substitutions%2C 1 frameshift and aligns at 19%25 coverage compared to this genomic sequence;exception=annotated by transcript or proteomic data;gbkey=mRNA;gene=SRGAP2B;partial=true;product=SLIT-ROBO Rho GTPase activating protein 2B;transcript_id=gi|862669364
LDOC03000251.1	BestRefSeq	exon	3793781	3793916	.	+	.	ID=id402;Parent=rna51;Dbxref=GeneID:647135,Genbank:NM_001271870.2,HGNC:HGNC:35237,MIM:614703;Note=The RefSeq transcript has 2 substitutions%2C 1 frameshift and aligns at 19%25 coverage compared to this genomic sequence;end_range=3793916,.;exception=annotated by transcript or proteomic data;gbkey=mRNA;gene=SRGAP2B;partial=true;product=SLIT-ROBO Rho GTPase activating protein 2B;transcript_id=gi|862669364
LDOC03000251.1	BestRefSeq	CDS	3606472	3606538	.	+	0	ID=cds21;Parent=rna50;Dbxref=GeneID:23380,Genbank:NP_056141.2,HGNC:HGNC:19751,MIM:606524;Name=NP_056141.2;Note=isoform a is encoded by transcript variant 1%3B The RefSeq protein has 4 substitutions%2C 3 frameshifts and aligns at 26%25 coverage compared to this genomic sequence;exception=annotated by transcript or proteomic data;gbkey=CDS;gene=SRGAP2;partial=true;product=SLIT-ROBO Rho GTPase-activating protein 2 isoform a;protein_id=NP_056141.2
LDOC03000251.1	BestRefSeq	CDS	3703848	3704040	.	+	2	ID=cds21;Parent=rna50;Dbxref=GeneID:23380,Genbank:NP_056141.2,HGNC:HGNC:19751,MIM:606524;Name=NP_056141.2;Note=isoform a is encoded by transcript variant 1%3B The RefSeq protein has 4 substitutions%2C 3 frameshifts and aligns at 26%25 coverage compared to this genomic sequence;exception=annotated by transcript or proteomic data;gbkey=CDS;gene=SRGAP2;partial=true;product=SLIT-ROBO Rho GTPase-activating protein 2 isoform a;protein_id=NP_056141.2
LDOC03000251.1	BestRefSeq	CDS	3743414	3743576	.	+	1	ID=cds21;Parent=rna50;Dbxref=GeneID:23380,Genbank:NP_056141.2,HGNC:HGNC:19751,MIM:606524;Name=NP_056141.2;Note=isoform a is encoded by transcript variant 1%3B The RefSeq protein has 4 substitutions%2C 3 frameshifts and aligns at 26%25 coverage compared to this genomic sequence;exception=annotated by transcript or proteomic data;gbkey=CDS;gene=SRGAP2;partial=true;product=SLIT-ROBO Rho GTPase-activating protein 2 isoform a;protein_id=NP_056141.2
LDOC03000251.1	BestRefSeq	CDS	3784236	3784298	.	+	0	ID=cds21;Parent=rna50;Dbxref=GeneID:23380,Genbank:NP_056141.2,HGNC:HGNC:19751,MIM:606524;Name=NP_056141.2;Note=isoform a is encoded by transcript variant 1%3B The RefSeq protein has 4 substitutions%2C 3 frameshifts and aligns at 26%25 coverage compared to this genomic sequence;exception=annotated by transcript or proteomic data;gbkey=CDS;gene=SRGAP2;partial=true;product=SLIT-ROBO Rho GTPase-activating protein 2 isoform a;protein_id=NP_056141.2
LDOC03000251.1	BestRefSeq	CDS	3792926	3793141	.	+	0	ID=cds21;Parent=rna50;Dbxref=GeneID:23380,Genbank:NP_056141.2,HGNC:HGNC:19751,MIM:606524;Name=NP_056141.2;Note=isoform a is encoded by transcript variant 1%3B The RefSeq protein has 4 substitutions%2C 3 frameshifts and aligns at 26%25 coverage compared to this genomic sequence;exception=annotated by transcript or proteomic data;gbkey=CDS;gene=SRGAP2;partial=true;product=SLIT-ROBO Rho GTPase-activating protein 2 isoform a;protein_id=NP_056141.2
LDOC03000251.1	BestRefSeq	CDS	3793781	3793914	.	+	0	ID=cds21;Parent=rna50;Dbxref=GeneID:23380,Genbank:NP_056141.2,HGNC:HGNC:19751,MIM:606524;Name=NP_056141.2;Note=isoform a is encoded by transcript variant 1%3B The RefSeq protein has 4 substitutions%2C 3 frameshifts and aligns at 26%25 coverage compared to this genomic sequence;end_range=3793914,.;exception=annotated by transcript or proteomic data;gbkey=CDS;gene=SRGAP2;partial=true;product=SLIT-ROBO Rho GTPase-activating protein 2 isoform a;protein_id=NP_056141.2
LDOC03000251.1	BestRefSeq	CDS	3798248	3798281	.	+	1	ID=cds21;Parent=rna50;Dbxref=GeneID:23380,Genbank:NP_056141.2,HGNC:HGNC:19751,MIM:606524;Name=NP_056141.2;Note=isoform a is encoded by transcript variant 1%3B The RefSeq protein has 4 substitutions%2C 3 frameshifts and aligns at 26%25 coverage compared to this genomic sequence;end_range=3798281,.;exception=annotated by transcript or proteomic data;gbkey=CDS;gene=SRGAP2;partial=true;product=SLIT-ROBO Rho GTPase-activating protein 2 isoform a;protein_id=NP_056141.2;start_range=.,3798248
LDOC03000251.1	BestRefSeq	CDS	3606472	3606538	.	+	0	ID=cds22;Parent=rna51;Dbxref=GeneID:647135,Genbank:NP_001258799.2,HGNC:HGNC:35237,MIM:614703;Name=NP_001258799.2;Note=The RefSeq protein has 2 substitutions%2C 1 frameshift and aligns at 60%25 coverage compared to this genomic sequence;exception=annotated by transcript or proteomic data;gbkey=CDS;gene=SRGAP2B;partial=true;product=SLIT-ROBO Rho GTPase-activating protein 2B;protein_id=NP_001258799.2
LDOC03000251.1	BestRefSeq	CDS	3703848	3704040	.	+	2	ID=cds22;Parent=rna51;Dbxref=GeneID:647135,Genbank:NP_001258799.2,HGNC:HGNC:35237,MIM:614703;Name=NP_001258799.2;Note=The RefSeq protein has 2 substitutions%2C 1 frameshift and aligns at 60%25 coverage compared to this genomic sequence;exception=annotated by transcript or proteomic data;gbkey=CDS;gene=SRGAP2B;partial=true;product=SLIT-ROBO Rho GTPase-activating protein 2B;protein_id=NP_001258799.2
LDOC03000251.1	BestRefSeq	CDS	3743414	3743576	.	+	1	ID=cds22;Parent=rna51;Dbxref=GeneID:647135,Genbank:NP_001258799.2,HGNC:HGNC:35237,MIM:614703;Name=NP_001258799.2;Note=The RefSeq protein has 2 substitutions%2C 1 frameshift and aligns at 60%25 coverage compared to this genomic sequence;exception=annotated by transcript or proteomic data;gbkey=CDS;gene=SRGAP2B;partial=true;product=SLIT-ROBO Rho GTPase-activating protein 2B;protein_id=NP_001258799.2
LDOC03000251.1	BestRefSeq	CDS	3784236	3784298	.	+	0	ID=cds22;Parent=rna51;Dbxref=GeneID:647135,Genbank:NP_001258799.2,HGNC:HGNC:35237,MIM:614703;Name=NP_001258799.2;Note=The RefSeq protein has 2 substitutions%2C 1 frameshift and aligns at 60%25 coverage compared to this genomic sequence;exception=annotated by transcript or proteomic data;gbkey=CDS;gene=SRGAP2B;partial=true;product=SLIT-ROBO Rho GTPase-activating protein 2B;protein_id=NP_001258799.2
LDOC03000251.1	BestRefSeq	CDS	3792926	3793141	.	+	0	ID=cds22;Parent=rna51;Dbxref=GeneID:647135,Genbank:NP_001258799.2,HGNC:HGNC:35237,MIM:614703;Name=NP_001258799.2;Note=The RefSeq protein has 2 substitutions%2C 1 frameshift and aligns at 60%25 coverage compared to this genomic sequence;exception=annotated by transcript or proteomic data;gbkey=CDS;gene=SRGAP2B;partial=true;product=SLIT-ROBO Rho GTPase-activating protein 2B;protein_id=NP_001258799.2
LDOC03000251.1	BestRefSeq	CDS	3793781	3793916	.	+	0	ID=cds22;Parent=rna51;Dbxref=GeneID:647135,Genbank:NP_001258799.2,HGNC:HGNC:35237,MIM:614703;Name=NP_001258799.2;Note=The RefSeq protein has 2 substitutions%2C 1 frameshift and aligns at 60%25 coverage compared to this genomic sequence;end_range=3793916,.;exception=annotated by transcript or proteomic data;gbkey=CDS;gene=SRGAP2B;partial=true;product=SLIT-ROBO Rho GTPase-activating protein 2B;protein_id=NP_001258799.2
###
LDOC03000251.1	BestRefSeq	gene	3604086	3793909	.	+	.	ID=gene48;Dbxref=GeneID:653464,HGNC:HGNC:30584,MIM:614704;Name=SRGAP2C;description=SLIT-ROBO Rho GTPase activating protein 2C;end_range=3793909,.;gbkey=Gene;gene=SRGAP2C;gene_synonym=SRGAP2P1;partial=true
LDOC03000251.1	BestRefSeq	mRNA	3604086	3793909	.	+	.	ID=rna52;Parent=gene48;Dbxref=GeneID:653464,Genbank:NM_001271872.1,HGNC:HGNC:30584,MIM:614704;Name=gi|428229677;Note=The RefSeq transcript has 6 substitutions and aligns at 42%25 coverage compared to this genomic sequence;end_range=3793909,.;exception=annotated by transcript or proteomic data;gbkey=mRNA;gene=SRGAP2C;partial=true;product=SLIT-ROBO Rho GTPase activating protein 2C;transcript_id=gi|428229677
LDOC03000251.1	BestRefSeq	exon	3604086	3604148	.	+	.	ID=id403;Parent=rna52;Dbxref=GeneID:653464,Genbank:NM_001271872.1,HGNC:HGNC:30584,MIM:614704;Note=The RefSeq transcript has 6 substitutions and aligns at 42%25 coverage compared to this genomic sequence;exception=annotated by transcript or proteomic data;gbkey=mRNA;gene=SRGAP2C;partial=true;product=SLIT-ROBO Rho GTPase activating protein 2C;transcript_id=gi|428229677
LDOC03000251.1	BestRefSeq	exon	3605930	3606538	.	+	.	ID=id404;Parent=rna52;Dbxref=GeneID:653464,Genbank:NM_001271872.1,HGNC:HGNC:30584,MIM:614704;Note=The RefSeq transcript has 6 substitutions and aligns at 42%25 coverage compared to this genomic sequence;exception=annotated by transcript or proteomic data;gbkey=mRNA;gene=SRGAP2C;partial=true;product=SLIT-ROBO Rho GTPase activating protein 2C;transcript_id=gi|428229677
LDOC03000251.1	BestRefSeq	exon	3703848	3704040	.	+	.	ID=id405;Parent=rna52;Dbxref=GeneID:653464,Genbank:NM_001271872.1,HGNC:HGNC:30584,MIM:614704;Note=The RefSeq transcript has 6 substitutions and aligns at 42%25 coverage compared to this genomic sequence;exception=annotated by transcript or proteomic data;gbkey=mRNA;gene=SRGAP2C;partial=true;product=SLIT-ROBO Rho GTPase activating protein 2C;transcript_id=gi|428229677
LDOC03000251.1	BestRefSeq	exon	3743414	3743576	.	+	.	ID=id406;Parent=rna52;Dbxref=GeneID:653464,Genbank:NM_001271872.1,HGNC:HGNC:30584,MIM:614704;Note=The RefSeq transcript has 6 substitutions and aligns at 42%25 coverage compared to this genomic sequence;exception=annotated by transcript or proteomic data;gbkey=mRNA;gene=SRGAP2C;partial=true;product=SLIT-ROBO Rho GTPase activating protein 2C;transcript_id=gi|428229677
LDOC03000251.1	BestRefSeq	exon	3784236	3784298	.	+	.	ID=id407;Parent=rna52;Dbxref=GeneID:653464,Genbank:NM_001271872.1,HGNC:HGNC:30584,MIM:614704;Note=The RefSeq transcript has 6 substitutions and aligns at 42%25 coverage compared to this genomic sequence;exception=annotated by transcript or proteomic data;gbkey=mRNA;gene=SRGAP2C;partial=true;product=SLIT-ROBO Rho GTPase activating protein 2C;transcript_id=gi|428229677
LDOC03000251.1	BestRefSeq	exon	3792926	3793141	.	+	.	ID=id408;Parent=rna52;Dbxref=GeneID:653464,Genbank:NM_001271872.1,HGNC:HGNC:30584,MIM:614704;Note=The RefSeq transcript has 6 substitutions and aligns at 42%25 coverage compared to this genomic sequence;exception=annotated by transcript or proteomic data;gbkey=mRNA;gene=SRGAP2C;partial=true;product=SLIT-ROBO Rho GTPase activating protein 2C;transcript_id=gi|428229677
LDOC03000251.1	BestRefSeq	exon	3793781	3793909	.	+	.	ID=id409;Parent=rna52;Dbxref=GeneID:653464,Genbank:NM_001271872.1,HGNC:HGNC:30584,MIM:614704;Note=The RefSeq transcript has 6 substitutions and aligns at 42%25 coverage compared to this genomic sequence;end_range=3793909,.;exception=annotated by transcript or proteomic data;gbkey=mRNA;gene=SRGAP2C;partial=true;product=SLIT-ROBO Rho GTPase activating protein 2C;transcript_id=gi|428229677
LDOC03000251.1	BestRefSeq	gene	3605930	3798281	.	+	.	ID=gene49;Dbxref=GeneID:23380,HGNC:HGNC:19751,MIM:606524;Name=SRGAP2;description=SLIT-ROBO Rho GTPase activating protein 2;end_range=3798281,.;gbkey=Gene;gene=SRGAP2;gene_synonym=ARHGAP34,FNBP2,SRGAP2A,SRGAP3;partial=true
LDOC03000251.1	BestRefSeq	mRNA	3605930	3798281	.	+	.	ID=rna53;Parent=gene49;Dbxref=GeneID:23380,Genbank:NM_015326.4,HGNC:HGNC:19751,MIM:606524;Name=gi|665821320;Note=The RefSeq transcript has 10 substitutions%2C 3 frameshifts and aligns at 20%25 coverage compared to this genomic sequence;end_range=3798281,.;exception=annotated by transcript or proteomic data;gbkey=mRNA;gene=SRGAP2;partial=true;product=SLIT-ROBO Rho GTPase activating protein 2%2C transcript variant 1;transcript_id=gi|665821320
LDOC03000251.1	BestRefSeq	exon	3605930	3606538	.	+	.	ID=id410;Parent=rna53;Dbxref=GeneID:23380,Genbank:NM_015326.4,HGNC:HGNC:19751,MIM:606524;Note=The RefSeq transcript has 10 substitutions%2C 3 frameshifts and aligns at 20%25 coverage compared to this genomic sequence;exception=annotated by transcript or proteomic data;gbkey=mRNA;gene=SRGAP2;partial=true;product=SLIT-ROBO Rho GTPase activating protein 2%2C transcript variant 1;transcript_id=gi|665821320
LDOC03000251.1	BestRefSeq	exon	3703848	3704040	.	+	.	ID=id411;Parent=rna53;Dbxref=GeneID:23380,Genbank:NM_015326.4,HGNC:HGNC:19751,MIM:606524;Note=The RefSeq transcript has 10 substitutions%2C 3 frameshifts and aligns at 20%25 coverage compared to this genomic sequence;exception=annotated by transcript or proteomic data;gbkey=mRNA;gene=SRGAP2;partial=true;product=SLIT-ROBO Rho GTPase activating protein 2%2C transcript variant 1;transcript_id=gi|665821320
LDOC03000251.1	BestRefSeq	exon	3743414	3743576	.	+	.	ID=id412;Parent=rna53;Dbxref=GeneID:23380,Genbank:NM_015326.4,HGNC:HGNC:19751,MIM:606524;Note=The RefSeq transcript has 10 substitutions%2C 3 frameshifts and aligns at 20%25 coverage compared to this genomic sequence;exception=annotated by transcript or proteomic data;gbkey=mRNA;gene=SRGAP2;partial=true;product=SLIT-ROBO Rho GTPase activating protein 2%2C transcript variant 1;transcript_id=gi|665821320
LDOC03000251.1	BestRefSeq	exon	3784236	3784298	.	+	.	ID=id413;Parent=rna53;Dbxref=GeneID:23380,Genbank:NM_015326.4,HGNC:HGNC:19751,MIM:606524;Note=The RefSeq transcript has 10 substitutions%2C 3 frameshifts and aligns at 20%25 coverage compared to this genomic sequence;exception=annotated by transcript or proteomic data;gbkey=mRNA;gene=SRGAP2;partial=true;product=SLIT-ROBO Rho GTPase activating protein 2%2C transcript variant 1;transcript_id=gi|665821320
LDOC03000251.1	BestRefSeq	exon	3792926	3793141	.	+	.	ID=id414;Parent=rna53;Dbxref=GeneID:23380,Genbank:NM_015326.4,HGNC:HGNC:19751,MIM:606524;Note=The RefSeq transcript has 10 substitutions%2C 3 frameshifts and aligns at 20%25 coverage compared to this genomic sequence;exception=annotated by transcript or proteomic data;gbkey=mRNA;gene=SRGAP2;partial=true;product=SLIT-ROBO Rho GTPase activating protein 2%2C transcript variant 1;transcript_id=gi|665821320
LDOC03000251.1	BestRefSeq	exon	3793781	3793914	.	+	.	ID=id415;Parent=rna53;Dbxref=GeneID:23380,Genbank:NM_015326.4,HGNC:HGNC:19751,MIM:606524;Note=The RefSeq transcript has 10 substitutions%2C 3 frameshifts and aligns at 20%25 coverage compared to this genomic sequence;end_range=3793914,.;exception=annotated by transcript or proteomic data;gbkey=mRNA;gene=SRGAP2;partial=true;product=SLIT-ROBO Rho GTPase activating protein 2%2C transcript variant 1;transcript_id=gi|665821320
LDOC03000251.1	BestRefSeq	exon	3798248	3798281	.	+	.	ID=id416;Parent=rna53;Dbxref=GeneID:23380,Genbank:NM_015326.4,HGNC:HGNC:19751,MIM:606524;Note=The RefSeq transcript has 10 substitutions%2C 3 frameshifts and aligns at 20%25 coverage compared to this genomic sequence;end_range=3798281,.;exception=annotated by transcript or proteomic data;gbkey=mRNA;gene=SRGAP2;partial=true;product=SLIT-ROBO Rho GTPase activating protein 2%2C transcript variant 1;start_range=.,3798248;transcript_id=gi|665821320
LDOC03000251.1	BestRefSeq	CDS	3606472	3606538	.	+	0	ID=cds23;Parent=rna53;Dbxref=GeneID:23380,Genbank:NP_056141.2,HGNC:HGNC:19751,MIM:606524;Name=NP_056141.2;Note=isoform a is encoded by transcript variant 1%3B The RefSeq protein has 4 substitutions%2C 3 frameshifts and aligns at 26%25 coverage compared to this genomic sequence;exception=annotated by transcript or proteomic data;gbkey=CDS;gene=SRGAP2;partial=true;product=SLIT-ROBO Rho GTPase-activating protein 2 isoform a;protein_id=NP_056141.2
LDOC03000251.1	BestRefSeq	CDS	3703848	3704040	.	+	2	ID=cds23;Parent=rna53;Dbxref=GeneID:23380,Genbank:NP_056141.2,HGNC:HGNC:19751,MIM:606524;Name=NP_056141.2;Note=isoform a is encoded by transcript variant 1%3B The RefSeq protein has 4 substitutions%2C 3 frameshifts and aligns at 26%25 coverage compared to this genomic sequence;exception=annotated by transcript or proteomic data;gbkey=CDS;gene=SRGAP2;partial=true;product=SLIT-ROBO Rho GTPase-activating protein 2 isoform a;protein_id=NP_056141.2
LDOC03000251.1	BestRefSeq	CDS	3743414	3743576	.	+	1	ID=cds23;Parent=rna53;Dbxref=GeneID:23380,Genbank:NP_056141.2,HGNC:HGNC:19751,MIM:606524;Name=NP_056141.2;Note=isoform a is encoded by transcript variant 1%3B The RefSeq protein has 4 substitutions%2C 3 frameshifts and aligns at 26%25 coverage compared to this genomic sequence;exception=annotated by transcript or proteomic data;gbkey=CDS;gene=SRGAP2;partial=true;product=SLIT-ROBO Rho GTPase-activating protein 2 isoform a;protein_id=NP_056141.2
LDOC03000251.1	BestRefSeq	CDS	3784236	3784298	.	+	0	ID=cds23;Parent=rna53;Dbxref=GeneID:23380,Genbank:NP_056141.2,HGNC:HGNC:19751,MIM:606524;Name=NP_056141.2;Note=isoform a is encoded by transcript variant 1%3B The RefSeq protein has 4 substitutions%2C 3 frameshifts and aligns at 26%25 coverage compared to this genomic sequence;exception=annotated by transcript or proteomic data;gbkey=CDS;gene=SRGAP2;partial=true;product=SLIT-ROBO Rho GTPase-activating protein 2 isoform a;protein_id=NP_056141.2
LDOC03000251.1	BestRefSeq	CDS	3792926	3793141	.	+	0	ID=cds23;Parent=rna53;Dbxref=GeneID:23380,Genbank:NP_056141.2,HGNC:HGNC:19751,MIM:606524;Name=NP_056141.2;Note=isoform a is encoded by transcript variant 1%3B The RefSeq protein has 4 substitutions%2C 3 frameshifts and aligns at 26%25 coverage compared to this genomic sequence;exception=annotated by transcript or proteomic data;gbkey=CDS;gene=SRGAP2;partial=true;product=SLIT-ROBO Rho GTPase-activating protein 2 isoform a;protein_id=NP_056141.2
LDOC03000251.1	BestRefSeq	CDS	3793781	3793914	.	+	0	ID=cds23;Parent=rna53;Dbxref=GeneID:23380,Genbank:NP_056141.2,HGNC:HGNC:19751,MIM:606524;Name=NP_056141.2;Note=isoform a is encoded by transcript variant 1%3B The RefSeq protein has 4 substitutions%2C 3 frameshifts and aligns at 26%25 coverage compared to this genomic sequence;end_range=3793914,.;exception=annotated by transcript or proteomic data;gbkey=CDS;gene=SRGAP2;partial=true;product=SLIT-ROBO Rho GTPase-activating protein 2 isoform a;protein_id=NP_056141.2
LDOC03000251.1	BestRefSeq	CDS	3798248	3798281	.	+	1	ID=cds23;Parent=rna53;Dbxref=GeneID:23380,Genbank:NP_056141.2,HGNC:HGNC:19751,MIM:606524;Name=NP_056141.2;Note=isoform a is encoded by transcript variant 1%3B The RefSeq protein has 4 substitutions%2C 3 frameshifts and aligns at 26%25 coverage compared to this genomic sequence;end_range=3798281,.;exception=annotated by transcript or proteomic data;gbkey=CDS;gene=SRGAP2;partial=true;product=SLIT-ROBO Rho GTPase-activating protein 2 isoform a;protein_id=NP_056141.2;start_range=.,3798248
LDOC03000251.1	BestRefSeq	CDS	3606472	3606538	.	+	0	ID=cds24;Parent=rna52;Dbxref=GeneID:653464,Genbank:NP_001258801.1,HGNC:HGNC:30584,MIM:614704;Name=NP_001258801.1;Note=The RefSeq protein has 5 substitutions and aligns at 60%25 coverage compared to this genomic sequence;exception=annotated by transcript or proteomic data;gbkey=CDS;gene=SRGAP2C;partial=true;product=SLIT-ROBO Rho GTPase-activating protein 2C;protein_id=NP_001258801.1
LDOC03000251.1	BestRefSeq	CDS	3703848	3704040	.	+	2	ID=cds24;Parent=rna52;Dbxref=GeneID:653464,Genbank:NP_001258801.1,HGNC:HGNC:30584,MIM:614704;Name=NP_001258801.1;Note=The RefSeq protein has 5 substitutions and aligns at 60%25 coverage compared to this genomic sequence;exception=annotated by transcript or proteomic data;gbkey=CDS;gene=SRGAP2C;partial=true;product=SLIT-ROBO Rho GTPase-activating protein 2C;protein_id=NP_001258801.1
LDOC03000251.1	BestRefSeq	CDS	3743414	3743576	.	+	1	ID=cds24;Parent=rna52;Dbxref=GeneID:653464,Genbank:NP_001258801.1,HGNC:HGNC:30584,MIM:614704;Name=NP_001258801.1;Note=The RefSeq protein has 5 substitutions and aligns at 60%25 coverage compared to this genomic sequence;exception=annotated by transcript or proteomic data;gbkey=CDS;gene=SRGAP2C;partial=true;product=SLIT-ROBO Rho GTPase-activating protein 2C;protein_id=NP_001258801.1
LDOC03000251.1	BestRefSeq	CDS	3784236	3784298	.	+	0	ID=cds24;Parent=rna52;Dbxref=GeneID:653464,Genbank:NP_001258801.1,HGNC:HGNC:30584,MIM:614704;Name=NP_001258801.1;Note=The RefSeq protein has 5 substitutions and aligns at 60%25 coverage compared to this genomic sequence;exception=annotated by transcript or proteomic data;gbkey=CDS;gene=SRGAP2C;partial=true;product=SLIT-ROBO Rho GTPase-activating protein 2C;protein_id=NP_001258801.1
LDOC03000251.1	BestRefSeq	CDS	3792926	3793141	.	+	0	ID=cds24;Parent=rna52;Dbxref=GeneID:653464,Genbank:NP_001258801.1,HGNC:HGNC:30584,MIM:614704;Name=NP_001258801.1;Note=The RefSeq protein has 5 substitutions and aligns at 60%25 coverage compared to this genomic sequence;exception=annotated by transcript or proteomic data;gbkey=CDS;gene=SRGAP2C;partial=true;product=SLIT-ROBO Rho GTPase-activating protein 2C;protein_id=NP_001258801.1
LDOC03000251.1	BestRefSeq	CDS	3793781	3793909	.	+	0	ID=cds24;Parent=rna52;Dbxref=GeneID:653464,Genbank:NP_001258801.1,HGNC:HGNC:30584,MIM:614704;Name=NP_001258801.1;Note=The RefSeq protein has 5 substitutions and aligns at 60%25 coverage compared to this genomic sequence;end_range=3793909,.;exception=annotated by transcript or proteomic data;gbkey=CDS;gene=SRGAP2C;partial=true;product=SLIT-ROBO Rho GTPase-activating protein 2C;protein_id=NP_001258801.1
###
LDOC03000251.1	BestRefSeq	gene	406398	423079	.	+	.	ID=gene50;Dbxref=GeneID:92703,HGNC:HGNC:20173;Name=TMEM183A;description=transmembrane protein 183A;gbkey=Gene;gene=TMEM183A;gene_synonym=C1orf37
LDOC03000251.1	BestRefSeq	mRNA	406398	423079	.	+	.	ID=rna54;Parent=gene50;Dbxref=GeneID:92703,Genbank:NM_138391.4,HGNC:HGNC:20173;Name=gi|115529436;gbkey=mRNA;gene=TMEM183A;product=transmembrane protein 183A;transcript_id=gi|115529436
LDOC03000251.1	BestRefSeq	exon	406398	406566	.	+	.	ID=id417;Parent=rna54;Dbxref=GeneID:92703,Genbank:NM_138391.4,HGNC:HGNC:20173;gbkey=mRNA;gene=TMEM183A;product=transmembrane protein 183A;transcript_id=gi|115529436
LDOC03000251.1	BestRefSeq	exon	406766	406855	.	+	.	ID=id418;Parent=rna54;Dbxref=GeneID:92703,Genbank:NM_138391.4,HGNC:HGNC:20173;gbkey=mRNA;gene=TMEM183A;product=transmembrane protein 183A;transcript_id=gi|115529436
LDOC03000251.1	BestRefSeq	exon	407634	407801	.	+	.	ID=id419;Parent=rna54;Dbxref=GeneID:92703,Genbank:NM_138391.4,HGNC:HGNC:20173;gbkey=mRNA;gene=TMEM183A;product=transmembrane protein 183A;transcript_id=gi|115529436
LDOC03000251.1	BestRefSeq	exon	413897	414056	.	+	.	ID=id420;Parent=rna54;Dbxref=GeneID:92703,Genbank:NM_138391.4,HGNC:HGNC:20173;gbkey=mRNA;gene=TMEM183A;product=transmembrane protein 183A;transcript_id=gi|115529436
LDOC03000251.1	BestRefSeq	exon	414968	415148	.	+	.	ID=id421;Parent=rna54;Dbxref=GeneID:92703,Genbank:NM_138391.4,HGNC:HGNC:20173;gbkey=mRNA;gene=TMEM183A;product=transmembrane protein 183A;transcript_id=gi|115529436
LDOC03000251.1	BestRefSeq	exon	417489	417569	.	+	.	ID=id422;Parent=rna54;Dbxref=GeneID:92703,Genbank:NM_138391.4,HGNC:HGNC:20173;gbkey=mRNA;gene=TMEM183A;product=transmembrane protein 183A;transcript_id=gi|115529436
LDOC03000251.1	BestRefSeq	exon	419801	419956	.	+	.	ID=id423;Parent=rna54;Dbxref=GeneID:92703,Genbank:NM_138391.4,HGNC:HGNC:20173;gbkey=mRNA;gene=TMEM183A;product=transmembrane protein 183A;transcript_id=gi|115529436
LDOC03000251.1	BestRefSeq	exon	421865	423079	.	+	.	ID=id424;Parent=rna54;Dbxref=GeneID:92703,Genbank:NM_138391.4,HGNC:HGNC:20173;gbkey=mRNA;gene=TMEM183A;product=transmembrane protein 183A;transcript_id=gi|115529436
LDOC03000251.1	BestRefSeq	gene	406400	422550	.	+	.	ID=gene51;Dbxref=GeneID:653659,HGNC:HGNC:33205,MIM:611365;Name=TMEM183B;description=transmembrane protein 183B;gbkey=Gene;gene=TMEM183B;gene_synonym=C1orf37-DUP
LDOC03000251.1	BestRefSeq	mRNA	406400	422550	.	+	.	ID=rna55;Parent=gene51;Dbxref=GeneID:653659,Genbank:NM_001079809.1,HGNC:HGNC:33205,MIM:611365;Name=gi|119369511;Note=The RefSeq transcript has 9 substitutions compared to this genomic sequence;exception=annotated by transcript or proteomic data;gbkey=mRNA;gene=TMEM183B;product=transmembrane protein 183B;transcript_id=gi|119369511
LDOC03000251.1	BestRefSeq	exon	406400	406566	.	+	.	ID=id425;Parent=rna55;Dbxref=GeneID:653659,Genbank:NM_001079809.1,HGNC:HGNC:33205,MIM:611365;Note=The RefSeq transcript has 9 substitutions compared to this genomic sequence;exception=annotated by transcript or proteomic data;gbkey=mRNA;gene=TMEM183B;product=transmembrane protein 183B;transcript_id=gi|119369511
LDOC03000251.1	BestRefSeq	exon	406766	406855	.	+	.	ID=id426;Parent=rna55;Dbxref=GeneID:653659,Genbank:NM_001079809.1,HGNC:HGNC:33205,MIM:611365;Note=The RefSeq transcript has 9 substitutions compared to this genomic sequence;exception=annotated by transcript or proteomic data;gbkey=mRNA;gene=TMEM183B;product=transmembrane protein 183B;transcript_id=gi|119369511
LDOC03000251.1	BestRefSeq	exon	407634	407801	.	+	.	ID=id427;Parent=rna55;Dbxref=GeneID:653659,Genbank:NM_001079809.1,HGNC:HGNC:33205,MIM:611365;Note=The RefSeq transcript has 9 substitutions compared to this genomic sequence;exception=annotated by transcript or proteomic data;gbkey=mRNA;gene=TMEM183B;product=transmembrane protein 183B;transcript_id=gi|119369511
LDOC03000251.1	BestRefSeq	exon	413897	414056	.	+	.	ID=id428;Parent=rna55;Dbxref=GeneID:653659,Genbank:NM_001079809.1,HGNC:HGNC:33205,MIM:611365;Note=The RefSeq transcript has 9 substitutions compared to this genomic sequence;exception=annotated by transcript or proteomic data;gbkey=mRNA;gene=TMEM183B;product=transmembrane protein 183B;transcript_id=gi|119369511
LDOC03000251.1	BestRefSeq	exon	414968	415148	.	+	.	ID=id429;Parent=rna55;Dbxref=GeneID:653659,Genbank:NM_001079809.1,HGNC:HGNC:33205,MIM:611365;Note=The RefSeq transcript has 9 substitutions compared to this genomic sequence;exception=annotated by transcript or proteomic data;gbkey=mRNA;gene=TMEM183B;product=transmembrane protein 183B;transcript_id=gi|119369511
LDOC03000251.1	BestRefSeq	exon	417489	417569	.	+	.	ID=id430;Parent=rna55;Dbxref=GeneID:653659,Genbank:NM_001079809.1,HGNC:HGNC:33205,MIM:611365;Note=The RefSeq transcript has 9 substitutions compared to this genomic sequence;exception=annotated by transcript or proteomic data;gbkey=mRNA;gene=TMEM183B;product=transmembrane protein 183B;transcript_id=gi|119369511
LDOC03000251.1	BestRefSeq	exon	419801	419956	.	+	.	ID=id431;Parent=rna55;Dbxref=GeneID:653659,Genbank:NM_001079809.1,HGNC:HGNC:33205,MIM:611365;Note=The RefSeq transcript has 9 substitutions compared to this genomic sequence;exception=annotated by transcript or proteomic data;gbkey=mRNA;gene=TMEM183B;product=transmembrane protein 183B;transcript_id=gi|119369511
LDOC03000251.1	BestRefSeq	exon	421865	422550	.	+	.	ID=id432;Parent=rna55;Dbxref=GeneID:653659,Genbank:NM_001079809.1,HGNC:HGNC:33205,MIM:611365;Note=The RefSeq transcript has 9 substitutions compared to this genomic sequence;exception=annotated by transcript or proteomic data;gbkey=mRNA;gene=TMEM183B;product=transmembrane protein 183B;transcript_id=gi|119369511
LDOC03000251.1	BestRefSeq	CDS	406458	406566	.	+	0	ID=cds25;Parent=rna54;Dbxref=GeneID:92703,Genbank:NP_612400.3,HGNC:HGNC:20173;Name=NP_612400.3;gbkey=CDS;gene=TMEM183A;product=transmembrane protein 183A;protein_id=NP_612400.3
LDOC03000251.1	BestRefSeq	CDS	406766	406855	.	+	2	ID=cds25;Parent=rna54;Dbxref=GeneID:92703,Genbank:NP_612400.3,HGNC:HGNC:20173;Name=NP_612400.3;gbkey=CDS;gene=TMEM183A;product=transmembrane protein 183A;protein_id=NP_612400.3
LDOC03000251.1	BestRefSeq	CDS	407634	407801	.	+	2	ID=cds25;Parent=rna54;Dbxref=GeneID:92703,Genbank:NP_612400.3,HGNC:HGNC:20173;Name=NP_612400.3;gbkey=CDS;gene=TMEM183A;product=transmembrane protein 183A;protein_id=NP_612400.3
LDOC03000251.1	BestRefSeq	CDS	413897	414056	.	+	2	ID=cds25;Parent=rna54;Dbxref=GeneID:92703,Genbank:NP_612400.3,HGNC:HGNC:20173;Name=NP_612400.3;gbkey=CDS;gene=TMEM183A;product=transmembrane protein 183A;protein_id=NP_612400.3
LDOC03000251.1	BestRefSeq	CDS	414968	415148	.	+	1	ID=cds25;Parent=rna54;Dbxref=GeneID:92703,Genbank:NP_612400.3,HGNC:HGNC:20173;Name=NP_612400.3;gbkey=CDS;gene=TMEM183A;product=transmembrane protein 183A;protein_id=NP_612400.3
LDOC03000251.1	BestRefSeq	CDS	417489	417569	.	+	0	ID=cds25;Parent=rna54;Dbxref=GeneID:92703,Genbank:NP_612400.3,HGNC:HGNC:20173;Name=NP_612400.3;gbkey=CDS;gene=TMEM183A;product=transmembrane protein 183A;protein_id=NP_612400.3
LDOC03000251.1	BestRefSeq	CDS	419801	419956	.	+	0	ID=cds25;Parent=rna54;Dbxref=GeneID:92703,Genbank:NP_612400.3,HGNC:HGNC:20173;Name=NP_612400.3;gbkey=CDS;gene=TMEM183A;product=transmembrane protein 183A;protein_id=NP_612400.3
LDOC03000251.1	BestRefSeq	CDS	421865	422050	.	+	0	ID=cds25;Parent=rna54;Dbxref=GeneID:92703,Genbank:NP_612400.3,HGNC:HGNC:20173;Name=NP_612400.3;gbkey=CDS;gene=TMEM183A;product=transmembrane protein 183A;protein_id=NP_612400.3
LDOC03000251.1	BestRefSeq	CDS	406458	406566	.	+	0	ID=cds26;Parent=rna55;Dbxref=GeneID:653659,Genbank:NP_001073277.1,HGNC:HGNC:33205,MIM:611365;Name=NP_001073277.1;Note=The RefSeq protein has 6 substitutions compared to this genomic sequence;exception=annotated by transcript or proteomic data;gbkey=CDS;gene=TMEM183B;product=transmembrane protein 183B;protein_id=NP_001073277.1
LDOC03000251.1	BestRefSeq	CDS	406766	406855	.	+	2	ID=cds26;Parent=rna55;Dbxref=GeneID:653659,Genbank:NP_001073277.1,HGNC:HGNC:33205,MIM:611365;Name=NP_001073277.1;Note=The RefSeq protein has 6 substitutions compared to this genomic sequence;exception=annotated by transcript or proteomic data;gbkey=CDS;gene=TMEM183B;product=transmembrane protein 183B;protein_id=NP_001073277.1
LDOC03000251.1	BestRefSeq	CDS	407634	407801	.	+	2	ID=cds26;Parent=rna55;Dbxref=GeneID:653659,Genbank:NP_001073277.1,HGNC:HGNC:33205,MIM:611365;Name=NP_001073277.1;Note=The RefSeq protein has 6 substitutions compared to this genomic sequence;exception=annotated by transcript or proteomic data;gbkey=CDS;gene=TMEM183B;product=transmembrane protein 183B;protein_id=NP_001073277.1
LDOC03000251.1	BestRefSeq	CDS	413897	414056	.	+	2	ID=cds26;Parent=rna55;Dbxref=GeneID:653659,Genbank:NP_001073277.1,HGNC:HGNC:33205,MIM:611365;Name=NP_001073277.1;Note=The RefSeq protein has 6 substitutions compared to this genomic sequence;exception=annotated by transcript or proteomic data;gbkey=CDS;gene=TMEM183B;product=transmembrane protein 183B;protein_id=NP_001073277.1
LDOC03000251.1	BestRefSeq	CDS	414968	415148	.	+	1	ID=cds26;Parent=rna55;Dbxref=GeneID:653659,Genbank:NP_001073277.1,HGNC:HGNC:33205,MIM:611365;Name=NP_001073277.1;Note=The RefSeq protein has 6 substitutions compared to this genomic sequence;exception=annotated by transcript or proteomic data;gbkey=CDS;gene=TMEM183B;product=transmembrane protein 183B;protein_id=NP_001073277.1
LDOC03000251.1	BestRefSeq	CDS	417489	417569	.	+	0	ID=cds26;Parent=rna55;Dbxref=GeneID:653659,Genbank:NP_001073277.1,HGNC:HGNC:33205,MIM:611365;Name=NP_001073277.1;Note=The RefSeq protein has 6 substitutions compared to this genomic sequence;exception=annotated by transcript or proteomic data;gbkey=CDS;gene=TMEM183B;product=transmembrane protein 183B;protein_id=NP_001073277.1
LDOC03000251.1	BestRefSeq	CDS	419801	419956	.	+	0	ID=cds26;Parent=rna55;Dbxref=GeneID:653659,Genbank:NP_001073277.1,HGNC:HGNC:33205,MIM:611365;Name=NP_001073277.1;Note=The RefSeq protein has 6 substitutions compared to this genomic sequence;exception=annotated by transcript or proteomic data;gbkey=CDS;gene=TMEM183B;product=transmembrane protein 183B;protein_id=NP_001073277.1
LDOC03000251.1	BestRefSeq	CDS	421865	422050	.	+	0	ID=cds26;Parent=rna55;Dbxref=GeneID:653659,Genbank:NP_001073277.1,HGNC:HGNC:33205,MIM:611365;Name=NP_001073277.1;Note=The RefSeq protein has 6 substitutions compared to this genomic sequence;exception=annotated by transcript or proteomic data;gbkey=CDS;gene=TMEM183B;product=transmembrane protein 183B;protein_id=NP_001073277.1
###
LDOC03000251.1	BestRefSeq	gene	3586673	3603350	.	-	.	ID=gene52;Dbxref=GeneID:653820,HGNC:HGNC:24805,MIM:614711;Name=FAM72B;description=family with sequence similarity 72 member B;gbkey=Gene;gene=FAM72B;gene_synonym=p17
LDOC03000251.1	BestRefSeq	mRNA	3586673	3603350	.	-	.	ID=rna56;Parent=gene52;Dbxref=GeneID:653820,Genbank:NM_001100910.1,HGNC:HGNC:24805,MIM:614711;Name=gi|155029536;Note=The RefSeq transcript has 7 substitutions%2C 3 non-frameshifting indels compared to this genomic sequence;exception=annotated by transcript or proteomic data;gbkey=mRNA;gene=FAM72B;product=family with sequence similarity 72 member B;transcript_id=gi|155029536
LDOC03000251.1	BestRefSeq	exon	3602371	3603350	.	-	.	ID=id433;Parent=rna56;Dbxref=GeneID:653820,Genbank:NM_001100910.1,HGNC:HGNC:24805,MIM:614711;Note=The RefSeq transcript has 7 substitutions%2C 3 non-frameshifting indels compared to this genomic sequence;exception=annotated by transcript or proteomic data;gbkey=mRNA;gene=FAM72B;product=family with sequence similarity 72 member B;transcript_id=gi|155029536
LDOC03000251.1	BestRefSeq	exon	3600304	3600381	.	-	.	ID=id434;Parent=rna56;Dbxref=GeneID:653820,Genbank:NM_001100910.1,HGNC:HGNC:24805,MIM:614711;Note=The RefSeq transcript has 7 substitutions%2C 3 non-frameshifting indels compared to this genomic sequence;exception=annotated by transcript or proteomic data;gbkey=mRNA;gene=FAM72B;product=family with sequence similarity 72 member B;transcript_id=gi|155029536
LDOC03000251.1	BestRefSeq	exon	3596237	3596361	.	-	.	ID=id435;Parent=rna56;Dbxref=GeneID:653820,Genbank:NM_001100910.1,HGNC:HGNC:24805,MIM:614711;Note=The RefSeq transcript has 7 substitutions%2C 3 non-frameshifting indels compared to this genomic sequence;exception=annotated by transcript or proteomic data;gbkey=mRNA;gene=FAM72B;product=family with sequence similarity 72 member B;transcript_id=gi|155029536
LDOC03000251.1	BestRefSeq	exon	3586673	3587862	.	-	.	ID=id436;Parent=rna56;Dbxref=GeneID:653820,Genbank:NM_001100910.1,HGNC:HGNC:24805,MIM:614711;Note=The RefSeq transcript has 7 substitutions%2C 3 non-frameshifting indels compared to this genomic sequence;exception=annotated by transcript or proteomic data;gbkey=mRNA;gene=FAM72B;product=family with sequence similarity 72 member B;transcript_id=gi|155029536
LDOC03000251.1	BestRefSeq	gene	3586747	3603387	.	-	.	ID=gene53;Dbxref=GeneID:554282,HGNC:HGNC:30602;Name=FAM72C;description=family with sequence similarity 72 member C;gbkey=Gene;gene=FAM72C
LDOC03000251.1	BestRefSeq	mRNA	3586747	3603387	.	-	.	ID=rna57;Parent=gene53;Dbxref=GeneID:554282,Genbank:NM_001287385.1,HGNC:HGNC:30602;Name=gi|565324167;Note=The RefSeq transcript has 4 substitutions%2C 2 non-frameshifting indels compared to this genomic sequence;exception=annotated by transcript or proteomic data;gbkey=mRNA;gene=FAM72C;product=family with sequence similarity 72 member C;transcript_id=gi|565324167
LDOC03000251.1	BestRefSeq	exon	3602371	3603387	.	-	.	ID=id437;Parent=rna57;Dbxref=GeneID:554282,Genbank:NM_001287385.1,HGNC:HGNC:30602;Note=The RefSeq transcript has 4 substitutions%2C 2 non-frameshifting indels compared to this genomic sequence;exception=annotated by transcript or proteomic data;gbkey=mRNA;gene=FAM72C;product=family with sequence similarity 72 member C;transcript_id=gi|565324167
LDOC03000251.1	BestRefSeq	exon	3600304	3600381	.	-	.	ID=id438;Parent=rna57;Dbxref=GeneID:554282,Genbank:NM_001287385.1,HGNC:HGNC:30602;Note=The RefSeq transcript has 4 substitutions%2C 2 non-frameshifting indels compared to this genomic sequence;exception=annotated by transcript or proteomic data;gbkey=mRNA;gene=FAM72C;product=family with sequence similarity 72 member C;transcript_id=gi|565324167
LDOC03000251.1	BestRefSeq	exon	3596237	3596361	.	-	.	ID=id439;Parent=rna57;Dbxref=GeneID:554282,Genbank:NM_001287385.1,HGNC:HGNC:30602;Note=The RefSeq transcript has 4 substitutions%2C 2 non-frameshifting indels compared to this genomic sequence;exception=annotated by transcript or proteomic data;gbkey=mRNA;gene=FAM72C;product=family with sequence similarity 72 member C;transcript_id=gi|565324167
LDOC03000251.1	BestRefSeq	exon	3586747	3587862	.	-	.	ID=id440;Parent=rna57;Dbxref=GeneID:554282,Genbank:NM_001287385.1,HGNC:HGNC:30602;Note=The RefSeq transcript has 4 substitutions%2C 2 non-frameshifting indels compared to this genomic sequence;exception=annotated by transcript or proteomic data;gbkey=mRNA;gene=FAM72C;product=family with sequence similarity 72 member C;transcript_id=gi|565324167
LDOC03000251.1	BestRefSeq	CDS	3602371	3602522	.	-	0	ID=cds27;Parent=rna57;Dbxref=GeneID:653820,Genbank:NP_001094380.1,GeneID:554282,HGNC:HGNC:30602;Name=NP_001094380.1;Note=The RefSeq protein has 3 substitutions compared to this genomic sequence;exception=annotated by transcript or proteomic data;gbkey=CDS;gene=FAM72C;product=protein FAM72B;protein_id=NP_001094380.1
LDOC03000251.1	BestRefSeq	CDS	3600304	3600381	.	-	1	ID=cds27;Parent=rna57;Dbxref=GeneID:653820,Genbank:NP_001094380.1,GeneID:554282,HGNC:HGNC:30602;Name=NP_001094380.1;Note=The RefSeq protein has 3 substitutions compared to this genomic sequence;exception=annotated by transcript or proteomic data;gbkey=CDS;gene=FAM72C;product=protein FAM72B;protein_id=NP_001094380.1
LDOC03000251.1	BestRefSeq	CDS	3596237	3596361	.	-	1	ID=cds27;Parent=rna57;Dbxref=GeneID:653820,Genbank:NP_001094380.1,GeneID:554282,HGNC:HGNC:30602;Name=NP_001094380.1;Note=The RefSeq protein has 3 substitutions compared to this genomic sequence;exception=annotated by transcript or proteomic data;gbkey=CDS;gene=FAM72C;product=protein FAM72B;protein_id=NP_001094380.1
LDOC03000251.1	BestRefSeq	CDS	3587768	3587862	.	-	2	ID=cds27;Parent=rna57;Dbxref=GeneID:653820,Genbank:NP_001094380.1,GeneID:554282,HGNC:HGNC:30602;Name=NP_001094380.1;Note=The RefSeq protein has 3 substitutions compared to this genomic sequence;exception=annotated by transcript or proteomic data;gbkey=CDS;gene=FAM72C;product=protein FAM72B;protein_id=NP_001094380.1
LDOC03000251.1	BestRefSeq	CDS	3602371	3602522	.	-	0	ID=cds28;Parent=rna57;Dbxref=GeneID:554282,Genbank:NP_001274314.1,HGNC:HGNC:30602;Name=NP_001274314.1;Note=The RefSeq protein has 2 substitutions compared to this genomic sequence;exception=annotated by transcript or proteomic data;gbkey=CDS;gene=FAM72C;product=protein FAM72C;protein_id=NP_001274314.1
LDOC03000251.1	BestRefSeq	CDS	3600304	3600381	.	-	1	ID=cds28;Parent=rna57;Dbxref=GeneID:554282,Genbank:NP_001274314.1,HGNC:HGNC:30602;Name=NP_001274314.1;Note=The RefSeq protein has 2 substitutions compared to this genomic sequence;exception=annotated by transcript or proteomic data;gbkey=CDS;gene=FAM72C;product=protein FAM72C;protein_id=NP_001274314.1
LDOC03000251.1	BestRefSeq	CDS	3596237	3596361	.	-	1	ID=cds28;Parent=rna57;Dbxref=GeneID:554282,Genbank:NP_001274314.1,HGNC:HGNC:30602;Name=NP_001274314.1;Note=The RefSeq protein has 2 substitutions compared to this genomic sequence;exception=annotated by transcript or proteomic data;gbkey=CDS;gene=FAM72C;product=protein FAM72C;protein_id=NP_001274314.1
LDOC03000251.1	BestRefSeq	CDS	3587768	3587862	.	-	2	ID=cds28;Parent=rna57;Dbxref=GeneID:554282,Genbank:NP_001274314.1,HGNC:HGNC:30602;Name=NP_001274314.1;Note=The RefSeq protein has 2 substitutions compared to this genomic sequence;exception=annotated by transcript or proteomic data;gbkey=CDS;gene=FAM72C;product=protein FAM72C;protein_id=NP_001274314.1
###
LDOC03000251.1	BestRefSeq	gene	3586674	3603370	.	-	.	ID=gene54;Dbxref=GeneID:728833,HGNC:HGNC:33593,HPRD:14694,MIM:614712;Name=FAM72D;description=family with sequence similarity 72 member D;gbkey=Gene;gene=FAM72D;gene_synonym=GCUD2
LDOC03000251.1	BestRefSeq	mRNA	3586674	3603370	.	-	.	ID=rna58;Parent=gene54;Dbxref=GeneID:728833,Genbank:NM_207418.2,HGNC:HGNC:33593,HPRD:14694,MIM:614712;Name=gi|48675831;Note=The RefSeq transcript has 6 substitutions%2C 1 non-frameshifting indel compared to this genomic sequence;exception=annotated by transcript or proteomic data;gbkey=mRNA;gene=FAM72D;product=family with sequence similarity 72 member D;transcript_id=gi|48675831
LDOC03000251.1	BestRefSeq	exon	3602371	3603370	.	-	.	ID=id441;Parent=rna58;Dbxref=GeneID:728833,Genbank:NM_207418.2,HGNC:HGNC:33593,HPRD:14694,MIM:614712;Note=The RefSeq transcript has 6 substitutions%2C 1 non-frameshifting indel compared to this genomic sequence;exception=annotated by transcript or proteomic data;gbkey=mRNA;gene=FAM72D;product=family with sequence similarity 72 member D;transcript_id=gi|48675831
LDOC03000251.1	BestRefSeq	exon	3600304	3600381	.	-	.	ID=id442;Parent=rna58;Dbxref=GeneID:728833,Genbank:NM_207418.2,HGNC:HGNC:33593,HPRD:14694,MIM:614712;Note=The RefSeq transcript has 6 substitutions%2C 1 non-frameshifting indel compared to this genomic sequence;exception=annotated by transcript or proteomic data;gbkey=mRNA;gene=FAM72D;product=family with sequence similarity 72 member D;transcript_id=gi|48675831
LDOC03000251.1	BestRefSeq	exon	3596237	3596361	.	-	.	ID=id443;Parent=rna58;Dbxref=GeneID:728833,Genbank:NM_207418.2,HGNC:HGNC:33593,HPRD:14694,MIM:614712;Note=The RefSeq transcript has 6 substitutions%2C 1 non-frameshifting indel compared to this genomic sequence;exception=annotated by transcript or proteomic data;gbkey=mRNA;gene=FAM72D;product=family with sequence similarity 72 member D;transcript_id=gi|48675831
LDOC03000251.1	BestRefSeq	exon	3586674	3587862	.	-	.	ID=id444;Parent=rna58;Dbxref=GeneID:728833,Genbank:NM_207418.2,HGNC:HGNC:33593,HPRD:14694,MIM:614712;Note=The RefSeq transcript has 6 substitutions%2C 1 non-frameshifting indel compared to this genomic sequence;exception=annotated by transcript or proteomic data;gbkey=mRNA;gene=FAM72D;product=family with sequence similarity 72 member D;transcript_id=gi|48675831
LDOC03000251.1	BestRefSeq	gene	3586747	3603387	.	-	.	ID=gene55;Dbxref=GeneID:554282,HGNC:HGNC:30602;Name=FAM72C;description=family with sequence similarity 72 member C;gbkey=Gene;gene=FAM72C
LDOC03000251.1	BestRefSeq	mRNA	3586747	3603387	.	-	.	ID=rna59;Parent=gene55;Dbxref=GeneID:554282,Genbank:NM_001287385.1,HGNC:HGNC:30602;Name=gi|565324167;Note=The RefSeq transcript has 4 substitutions%2C 2 non-frameshifting indels compared to this genomic sequence;exception=annotated by transcript or proteomic data;gbkey=mRNA;gene=FAM72C;product=family with sequence similarity 72 member C;transcript_id=gi|565324167
LDOC03000251.1	BestRefSeq	exon	3602371	3603387	.	-	.	ID=id445;Parent=rna59;Dbxref=GeneID:554282,Genbank:NM_001287385.1,HGNC:HGNC:30602;Note=The RefSeq transcript has 4 substitutions%2C 2 non-frameshifting indels compared to this genomic sequence;exception=annotated by transcript or proteomic data;gbkey=mRNA;gene=FAM72C;product=family with sequence similarity 72 member C;transcript_id=gi|565324167
LDOC03000251.1	BestRefSeq	exon	3600304	3600381	.	-	.	ID=id446;Parent=rna59;Dbxref=GeneID:554282,Genbank:NM_001287385.1,HGNC:HGNC:30602;Note=The RefSeq transcript has 4 substitutions%2C 2 non-frameshifting indels compared to this genomic sequence;exception=annotated by transcript or proteomic data;gbkey=mRNA;gene=FAM72C;product=family with sequence similarity 72 member C;transcript_id=gi|565324167
LDOC03000251.1	BestRefSeq	exon	3596237	3596361	.	-	.	ID=id447;Parent=rna59;Dbxref=GeneID:554282,Genbank:NM_001287385.1,HGNC:HGNC:30602;Note=The RefSeq transcript has 4 substitutions%2C 2 non-frameshifting indels compared to this genomic sequence;exception=annotated by transcript or proteomic data;gbkey=mRNA;gene=FAM72C;product=family with sequence similarity 72 member C;transcript_id=gi|565324167
LDOC03000251.1	BestRefSeq	exon	3586747	3587862	.	-	.	ID=id448;Parent=rna59;Dbxref=GeneID:554282,Genbank:NM_001287385.1,HGNC:HGNC:30602;Note=The RefSeq transcript has 4 substitutions%2C 2 non-frameshifting indels compared to this genomic sequence;exception=annotated by transcript or proteomic data;gbkey=mRNA;gene=FAM72C;product=family with sequence similarity 72 member C;transcript_id=gi|565324167
LDOC03000251.1	BestRefSeq	CDS	3602371	3602522	.	-	0	ID=cds29;Parent=rna59;Dbxref=GeneID:728833,Genbank:NP_997301.2,GeneID:554282,HGNC:HGNC:30602;Name=NP_997301.2;Note=The RefSeq protein has 1 substitution compared to this genomic sequence;exception=annotated by transcript or proteomic data;gbkey=CDS;gene=FAM72C;product=protein FAM72D;protein_id=NP_997301.2
LDOC03000251.1	BestRefSeq	CDS	3600304	3600381	.	-	1	ID=cds29;Parent=rna59;Dbxref=GeneID:728833,Genbank:NP_997301.2,GeneID:554282,HGNC:HGNC:30602;Name=NP_997301.2;Note=The RefSeq protein has 1 substitution compared to this genomic sequence;exception=annotated by transcript or proteomic data;gbkey=CDS;gene=FAM72C;product=protein FAM72D;protein_id=NP_997301.2
LDOC03000251.1	BestRefSeq	CDS	3596237	3596361	.	-	1	ID=cds29;Parent=rna59;Dbxref=GeneID:728833,Genbank:NP_997301.2,GeneID:554282,HGNC:HGNC:30602;Name=NP_997301.2;Note=The RefSeq protein has 1 substitution compared to this genomic sequence;exception=annotated by transcript or proteomic data;gbkey=CDS;gene=FAM72C;product=protein FAM72D;protein_id=NP_997301.2
LDOC03000251.1	BestRefSeq	CDS	3587768	3587862	.	-	2	ID=cds29;Parent=rna59;Dbxref=GeneID:728833,Genbank:NP_997301.2,GeneID:554282,HGNC:HGNC:30602;Name=NP_997301.2;Note=The RefSeq protein has 1 substitution compared to this genomic sequence;exception=annotated by transcript or proteomic data;gbkey=CDS;gene=FAM72C;product=protein FAM72D;protein_id=NP_997301.2
LDOC03000251.1	BestRefSeq	CDS	3602371	3602522	.	-	0	ID=cds30;Parent=rna59;Dbxref=GeneID:554282,Genbank:NP_001274314.1,HGNC:HGNC:30602;Name=NP_001274314.1;Note=The RefSeq protein has 2 substitutions compared to this genomic sequence;exception=annotated by transcript or proteomic data;gbkey=CDS;gene=FAM72C;product=protein FAM72C;protein_id=NP_001274314.1
LDOC03000251.1	BestRefSeq	CDS	3600304	3600381	.	-	1	ID=cds30;Parent=rna59;Dbxref=GeneID:554282,Genbank:NP_001274314.1,HGNC:HGNC:30602;Name=NP_001274314.1;Note=The RefSeq protein has 2 substitutions compared to this genomic sequence;exception=annotated by transcript or proteomic data;gbkey=CDS;gene=FAM72C;product=protein FAM72C;protein_id=NP_001274314.1
LDOC03000251.1	BestRefSeq	CDS	3596237	3596361	.	-	1	ID=cds30;Parent=rna59;Dbxref=GeneID:554282,Genbank:NP_001274314.1,HGNC:HGNC:30602;Name=NP_001274314.1;Note=The RefSeq protein has 2 substitutions compared to this genomic sequence;exception=annotated by transcript or proteomic data;gbkey=CDS;gene=FAM72C;product=protein FAM72C;protein_id=NP_001274314.1
LDOC03000251.1	BestRefSeq	CDS	3587768	3587862	.	-	2	ID=cds30;Parent=rna59;Dbxref=GeneID:554282,Genbank:NP_001274314.1,HGNC:HGNC:30602;Name=NP_001274314.1;Note=The RefSeq protein has 2 substitutions compared to this genomic sequence;exception=annotated by transcript or proteomic data;gbkey=CDS;gene=FAM72C;product=protein FAM72C;protein_id=NP_001274314.1
###
LDOC03000251.1	BestRefSeq	gene	3586747	3603387	.	-	.	ID=gene56;Dbxref=GeneID:554282,HGNC:HGNC:30602;Name=FAM72C;description=family with sequence similarity 72 member C;gbkey=Gene;gene=FAM72C
LDOC03000251.1	BestRefSeq	mRNA	3586747	3603387	.	-	.	ID=rna60;Parent=gene56;Dbxref=GeneID:554282,Genbank:NM_001287385.1,HGNC:HGNC:30602;Name=gi|565324167;Note=The RefSeq transcript has 4 substitutions%2C 2 non-frameshifting indels compared to this genomic sequence;exception=annotated by transcript or proteomic data;gbkey=mRNA;gene=FAM72C;product=family with sequence similarity 72 member C;transcript_id=gi|565324167
LDOC03000251.1	BestRefSeq	exon	3602371	3603387	.	-	.	ID=id449;Parent=rna60;Dbxref=GeneID:554282,Genbank:NM_001287385.1,HGNC:HGNC:30602;Note=The RefSeq transcript has 4 substitutions%2C 2 non-frameshifting indels compared to this genomic sequence;exception=annotated by transcript or proteomic data;gbkey=mRNA;gene=FAM72C;product=family with sequence similarity 72 member C;transcript_id=gi|565324167
LDOC03000251.1	BestRefSeq	exon	3600304	3600381	.	-	.	ID=id450;Parent=rna60;Dbxref=GeneID:554282,Genbank:NM_001287385.1,HGNC:HGNC:30602;Note=The RefSeq transcript has 4 substitutions%2C 2 non-frameshifting indels compared to this genomic sequence;exception=annotated by transcript or proteomic data;gbkey=mRNA;gene=FAM72C;product=family with sequence similarity 72 member C;transcript_id=gi|565324167
LDOC03000251.1	BestRefSeq	exon	3596237	3596361	.	-	.	ID=id451;Parent=rna60;Dbxref=GeneID:554282,Genbank:NM_001287385.1,HGNC:HGNC:30602;Note=The RefSeq transcript has 4 substitutions%2C 2 non-frameshifting indels compared to this genomic sequence;exception=annotated by transcript or proteomic data;gbkey=mRNA;gene=FAM72C;product=family with sequence similarity 72 member C;transcript_id=gi|565324167
LDOC03000251.1	BestRefSeq	exon	3586747	3587862	.	-	.	ID=id452;Parent=rna60;Dbxref=GeneID:554282,Genbank:NM_001287385.1,HGNC:HGNC:30602;Note=The RefSeq transcript has 4 substitutions%2C 2 non-frameshifting indels compared to this genomic sequence;exception=annotated by transcript or proteomic data;gbkey=mRNA;gene=FAM72C;product=family with sequence similarity 72 member C;transcript_id=gi|565324167
LDOC03000251.1	BestRefSeq	gene	3586747	3602916	.	-	.	ID=gene57;Dbxref=GeneID:729533,HGNC:HGNC:24044,MIM:614710;Name=FAM72A;description=family with sequence similarity 72 member A;gbkey=Gene;gene=FAM72A;gene_synonym=LMPIP
LDOC03000251.1	BestRefSeq	mRNA	3586747	3602916	.	-	.	ID=rna61;Parent=gene57;Dbxref=GeneID:729533,Genbank:NM_001123168.1,HGNC:HGNC:24044,MIM:614710;Name=gi|178057344;Note=The RefSeq transcript has 2 substitutions%2C 3 non-frameshifting indels compared to this genomic sequence;exception=annotated by transcript or proteomic data;gbkey=mRNA;gene=FAM72A;product=family with sequence similarity 72 member A;transcript_id=gi|178057344
LDOC03000251.1	BestRefSeq	exon	3602371	3602916	.	-	.	ID=id453;Parent=rna61;Dbxref=GeneID:729533,Genbank:NM_001123168.1,HGNC:HGNC:24044,MIM:614710;Note=The RefSeq transcript has 2 substitutions%2C 3 non-frameshifting indels compared to this genomic sequence;exception=annotated by transcript or proteomic data;gbkey=mRNA;gene=FAM72A;product=family with sequence similarity 72 member A;transcript_id=gi|178057344
LDOC03000251.1	BestRefSeq	exon	3600304	3600381	.	-	.	ID=id454;Parent=rna61;Dbxref=GeneID:729533,Genbank:NM_001123168.1,HGNC:HGNC:24044,MIM:614710;Note=The RefSeq transcript has 2 substitutions%2C 3 non-frameshifting indels compared to this genomic sequence;exception=annotated by transcript or proteomic data;gbkey=mRNA;gene=FAM72A;product=family with sequence similarity 72 member A;transcript_id=gi|178057344
LDOC03000251.1	BestRefSeq	exon	3596237	3596361	.	-	.	ID=id455;Parent=rna61;Dbxref=GeneID:729533,Genbank:NM_001123168.1,HGNC:HGNC:24044,MIM:614710;Note=The RefSeq transcript has 2 substitutions%2C 3 non-frameshifting indels compared to this genomic sequence;exception=annotated by transcript or proteomic data;gbkey=mRNA;gene=FAM72A;product=family with sequence similarity 72 member A;transcript_id=gi|178057344
LDOC03000251.1	BestRefSeq	exon	3586747	3587862	.	-	.	ID=id456;Parent=rna61;Dbxref=GeneID:729533,Genbank:NM_001123168.1,HGNC:HGNC:24044,MIM:614710;Note=The RefSeq transcript has 2 substitutions%2C 3 non-frameshifting indels compared to this genomic sequence;exception=annotated by transcript or proteomic data;gbkey=mRNA;gene=FAM72A;product=family with sequence similarity 72 member A;transcript_id=gi|178057344
LDOC03000251.1	BestRefSeq	CDS	3602371	3602522	.	-	0	ID=cds31;Parent=rna61;Dbxref=GeneID:729533,Genbank:NP_001116640.1,HGNC:HGNC:24044,MIM:614710;Name=NP_001116640.1;Note=The RefSeq protein has 1 substitution compared to this genomic sequence;exception=annotated by transcript or proteomic data;gbkey=CDS;gene=FAM72A;product=protein FAM72A;protein_id=NP_001116640.1
LDOC03000251.1	BestRefSeq	CDS	3600304	3600381	.	-	1	ID=cds31;Parent=rna61;Dbxref=GeneID:729533,Genbank:NP_001116640.1,HGNC:HGNC:24044,MIM:614710;Name=NP_001116640.1;Note=The RefSeq protein has 1 substitution compared to this genomic sequence;exception=annotated by transcript or proteomic data;gbkey=CDS;gene=FAM72A;product=protein FAM72A;protein_id=NP_001116640.1
LDOC03000251.1	BestRefSeq	CDS	3596237	3596361	.	-	1	ID=cds31;Parent=rna61;Dbxref=GeneID:729533,Genbank:NP_001116640.1,HGNC:HGNC:24044,MIM:614710;Name=NP_001116640.1;Note=The RefSeq protein has 1 substitution compared to this genomic sequence;exception=annotated by transcript or proteomic data;gbkey=CDS;gene=FAM72A;product=protein FAM72A;protein_id=NP_001116640.1
LDOC03000251.1	BestRefSeq	CDS	3587768	3587862	.	-	2	ID=cds31;Parent=rna61;Dbxref=GeneID:729533,Genbank:NP_001116640.1,HGNC:HGNC:24044,MIM:614710;Name=NP_001116640.1;Note=The RefSeq protein has 1 substitution compared to this genomic sequence;exception=annotated by transcript or proteomic data;gbkey=CDS;gene=FAM72A;product=protein FAM72A;protein_id=NP_001116640.1
LDOC03000251.1	BestRefSeq	CDS	3602371	3602522	.	-	0	ID=cds32;Parent=rna60;Dbxref=GeneID:554282,Genbank:NP_001274314.1,HGNC:HGNC:30602;Name=NP_001274314.1;Note=The RefSeq protein has 2 substitutions compared to this genomic sequence;exception=annotated by transcript or proteomic data;gbkey=CDS;gene=FAM72C;product=protein FAM72C;protein_id=NP_001274314.1
LDOC03000251.1	BestRefSeq	CDS	3600304	3600381	.	-	1	ID=cds32;Parent=rna60;Dbxref=GeneID:554282,Genbank:NP_001274314.1,HGNC:HGNC:30602;Name=NP_001274314.1;Note=The RefSeq protein has 2 substitutions compared to this genomic sequence;exception=annotated by transcript or proteomic data;gbkey=CDS;gene=FAM72C;product=protein FAM72C;protein_id=NP_001274314.1
LDOC03000251.1	BestRefSeq	CDS	3596237	3596361	.	-	1	ID=cds32;Parent=rna60;Dbxref=GeneID:554282,Genbank:NP_001274314.1,HGNC:HGNC:30602;Name=NP_001274314.1;Note=The RefSeq protein has 2 substitutions compared to this genomic sequence;exception=annotated by transcript or proteomic data;gbkey=CDS;gene=FAM72C;product=protein FAM72C;protein_id=NP_001274314.1
LDOC03000251.1	BestRefSeq	CDS	3587768	3587862	.	-	2	ID=cds32;Parent=rna60;Dbxref=GeneID:554282,Genbank:NP_001274314.1,HGNC:HGNC:30602;Name=NP_001274314.1;Note=The RefSeq protein has 2 substitutions compared to this genomic sequence;exception=annotated by transcript or proteomic data;gbkey=CDS;gene=FAM72C;product=protein FAM72C;protein_id=NP_001274314.1
###
LDOC03000255.1	BestRefSeq	gene	182806	187828	.	+	.	ID=gene58;Dbxref=GeneID:6144,HGNC:HGNC:10313,HPRD:04700,MIM:603636;Name=RPL21;description=ribosomal protein L21;gbkey=Gene;gene=RPL21;gene_synonym=HYPT12,L21
LDOC03000255.1	BestRefSeq	mRNA	182806	187828	.	+	.	ID=rna62;Parent=gene58;Dbxref=GeneID:6144,Genbank:NM_000982.3,HGNC:HGNC:10313,HPRD:04700,MIM:603636;Name=gi|78190465;gbkey=mRNA;gene=RPL21;product=ribosomal protein L21;transcript_id=gi|78190465
LDOC03000255.1	BestRefSeq	exon	182806	182836	.	+	.	ID=id457;Parent=rna62;Dbxref=GeneID:6144,Genbank:NM_000982.3,HGNC:HGNC:10313,HPRD:04700,MIM:603636;gbkey=mRNA;gene=RPL21;product=ribosomal protein L21;transcript_id=gi|78190465
LDOC03000255.1	BestRefSeq	exon	185016	185094	.	+	.	ID=id458;Parent=rna62;Dbxref=GeneID:6144,Genbank:NM_000982.3,HGNC:HGNC:10313,HPRD:04700,MIM:603636;gbkey=mRNA;gene=RPL21;product=ribosomal protein L21;transcript_id=gi|78190465
LDOC03000255.1	BestRefSeq	exon	185471	185532	.	+	.	ID=id459;Parent=rna62;Dbxref=GeneID:6144,Genbank:NM_000982.3,HGNC:HGNC:10313,HPRD:04700,MIM:603636;gbkey=mRNA;gene=RPL21;product=ribosomal protein L21;transcript_id=gi|78190465
LDOC03000255.1	BestRefSeq	exon	186502	186614	.	+	.	ID=id460;Parent=rna62;Dbxref=GeneID:6144,Genbank:NM_000982.3,HGNC:HGNC:10313,HPRD:04700,MIM:603636;gbkey=mRNA;gene=RPL21;product=ribosomal protein L21;transcript_id=gi|78190465
LDOC03000255.1	BestRefSeq	exon	187444	187594	.	+	.	ID=id461;Parent=rna62;Dbxref=GeneID:6144,Genbank:NM_000982.3,HGNC:HGNC:10313,HPRD:04700,MIM:603636;gbkey=mRNA;gene=RPL21;product=ribosomal protein L21;transcript_id=gi|78190465
LDOC03000255.1	BestRefSeq	exon	187696	187828	.	+	.	ID=id462;Parent=rna62;Dbxref=GeneID:6144,Genbank:NM_000982.3,HGNC:HGNC:10313,HPRD:04700,MIM:603636;gbkey=mRNA;gene=RPL21;product=ribosomal protein L21;transcript_id=gi|78190465
LDOC03000255.1	BestRefSeq	gene	182807	187822	.	+	.	ID=gene59;Dbxref=GeneID:100131205,HGNC:HGNC:36258;Name=RPL21P28;description=ribosomal protein L21 pseudogene 28;gbkey=Gene;gene=RPL21P28;gene_synonym=RPL21_8_160;pseudo=true
LDOC03000255.1	BestRefSeq	transcript	182807	187822	.	+	.	ID=rna63;Parent=gene59;Dbxref=GeneID:100131205,Genbank:NR_026911.1,HGNC:HGNC:36258;Name=gi|223941831;Note=The RefSeq transcript has 4 substitutions%2C 2 non-frameshifting indels compared to this genomic sequence;exception=annotated by transcript or proteomic data;gbkey=misc_RNA;gene=RPL21P28;product=ribosomal protein L21 pseudogene 28;transcript_id=gi|223941831
LDOC03000255.1	BestRefSeq	exon	182807	182836	.	+	.	ID=id463;Parent=rna63;Dbxref=GeneID:100131205,Genbank:NR_026911.1,HGNC:HGNC:36258;Note=The RefSeq transcript has 4 substitutions%2C 2 non-frameshifting indels compared to this genomic sequence;exception=annotated by transcript or proteomic data;gbkey=misc_RNA;gene=RPL21P28;product=ribosomal protein L21 pseudogene 28;transcript_id=gi|223941831
LDOC03000255.1	BestRefSeq	exon	185016	185094	.	+	.	ID=id464;Parent=rna63;Dbxref=GeneID:100131205,Genbank:NR_026911.1,HGNC:HGNC:36258;Note=The RefSeq transcript has 4 substitutions%2C 2 non-frameshifting indels compared to this genomic sequence;exception=annotated by transcript or proteomic data;gbkey=misc_RNA;gene=RPL21P28;product=ribosomal protein L21 pseudogene 28;transcript_id=gi|223941831
LDOC03000255.1	BestRefSeq	exon	185471	185532	.	+	.	ID=id465;Parent=rna63;Dbxref=GeneID:100131205,Genbank:NR_026911.1,HGNC:HGNC:36258;Note=The RefSeq transcript has 4 substitutions%2C 2 non-frameshifting indels compared to this genomic sequence;exception=annotated by transcript or proteomic data;gbkey=misc_RNA;gene=RPL21P28;product=ribosomal protein L21 pseudogene 28;transcript_id=gi|223941831
LDOC03000255.1	BestRefSeq	exon	186502	186614	.	+	.	ID=id466;Parent=rna63;Dbxref=GeneID:100131205,Genbank:NR_026911.1,HGNC:HGNC:36258;Note=The RefSeq transcript has 4 substitutions%2C 2 non-frameshifting indels compared to this genomic sequence;exception=annotated by transcript or proteomic data;gbkey=misc_RNA;gene=RPL21P28;product=ribosomal protein L21 pseudogene 28;transcript_id=gi|223941831
LDOC03000255.1	BestRefSeq	exon	187444	187594	.	+	.	ID=id467;Parent=rna63;Dbxref=GeneID:100131205,Genbank:NR_026911.1,HGNC:HGNC:36258;Note=The RefSeq transcript has 4 substitutions%2C 2 non-frameshifting indels compared to this genomic sequence;exception=annotated by transcript or proteomic data;gbkey=misc_RNA;gene=RPL21P28;product=ribosomal protein L21 pseudogene 28;transcript_id=gi|223941831
LDOC03000255.1	BestRefSeq	exon	187696	187822	.	+	.	ID=id468;Parent=rna63;Dbxref=GeneID:100131205,Genbank:NR_026911.1,HGNC:HGNC:36258;Note=The RefSeq transcript has 4 substitutions%2C 2 non-frameshifting indels compared to this genomic sequence;exception=annotated by transcript or proteomic data;gbkey=misc_RNA;gene=RPL21P28;product=ribosomal protein L21 pseudogene 28;transcript_id=gi|223941831
LDOC03000255.1	BestRefSeq	CDS	185028	185094	.	+	0	ID=cds33;Parent=rna62;Dbxref=GeneID:6144,Genbank:NP_000973.2,HGNC:HGNC:10313,HPRD:04700,MIM:603636;Name=NP_000973.2;gbkey=CDS;gene=RPL21;product=60S ribosomal protein L21;protein_id=NP_000973.2
LDOC03000255.1	BestRefSeq	CDS	185471	185532	.	+	2	ID=cds33;Parent=rna62;Dbxref=GeneID:6144,Genbank:NP_000973.2,HGNC:HGNC:10313,HPRD:04700,MIM:603636;Name=NP_000973.2;gbkey=CDS;gene=RPL21;product=60S ribosomal protein L21;protein_id=NP_000973.2
LDOC03000255.1	BestRefSeq	CDS	186502	186614	.	+	0	ID=cds33;Parent=rna62;Dbxref=GeneID:6144,Genbank:NP_000973.2,HGNC:HGNC:10313,HPRD:04700,MIM:603636;Name=NP_000973.2;gbkey=CDS;gene=RPL21;product=60S ribosomal protein L21;protein_id=NP_000973.2
LDOC03000255.1	BestRefSeq	CDS	187444	187594	.	+	1	ID=cds33;Parent=rna62;Dbxref=GeneID:6144,Genbank:NP_000973.2,HGNC:HGNC:10313,HPRD:04700,MIM:603636;Name=NP_000973.2;gbkey=CDS;gene=RPL21;product=60S ribosomal protein L21;protein_id=NP_000973.2
LDOC03000255.1	BestRefSeq	CDS	187696	187785	.	+	0	ID=cds33;Parent=rna62;Dbxref=GeneID:6144,Genbank:NP_000973.2,HGNC:HGNC:10313,HPRD:04700,MIM:603636;Name=NP_000973.2;gbkey=CDS;gene=RPL21;product=60S ribosomal protein L21;protein_id=NP_000973.2
###
LDOC03000258.1	BestRefSeq	gene	15500	23842	.	-	.	ID=gene60;Dbxref=GeneID:441521,HGNC:HGNC:33270,MIM:300796;Name=CT45A5;description=cancer/testis antigen family 45%2C member A5;gbkey=Gene;gene=CT45A5;gene_synonym=CT45.5,CT455
LDOC03000258.1	BestRefSeq	mRNA	15500	23842	.	-	.	ID=rna64;Parent=gene60;Dbxref=GeneID:441521,Genbank:NM_001172288.2,HGNC:HGNC:33270,MIM:300796;Name=gi|614458142;Note=The RefSeq transcript has 5 substitutions compared to this genomic sequence;exception=annotated by transcript or proteomic data;gbkey=mRNA;gene=CT45A5;product=cancer/testis antigen family 45%2C member A5%2C transcript variant 2;transcript_id=gi|614458142
LDOC03000258.1	BestRefSeq	exon	23587	23842	.	-	.	ID=id469;Parent=rna64;Dbxref=GeneID:441521,Genbank:NM_001172288.2,HGNC:HGNC:33270,MIM:300796;Note=The RefSeq transcript has 5 substitutions compared to this genomic sequence;exception=annotated by transcript or proteomic data;gbkey=mRNA;gene=CT45A5;product=cancer/testis antigen family 45%2C member A5%2C transcript variant 2;transcript_id=gi|614458142
LDOC03000258.1	BestRefSeq	exon	19927	20101	.	-	.	ID=id470;Parent=rna64;Dbxref=GeneID:441521,Genbank:NM_001172288.2,HGNC:HGNC:33270,MIM:300796;Note=The RefSeq transcript has 5 substitutions compared to this genomic sequence;exception=annotated by transcript or proteomic data;gbkey=mRNA;gene=CT45A5;product=cancer/testis antigen family 45%2C member A5%2C transcript variant 2;transcript_id=gi|614458142
LDOC03000258.1	BestRefSeq	exon	17757	18005	.	-	.	ID=id471;Parent=rna64;Dbxref=GeneID:441521,Genbank:NM_001172288.2,HGNC:HGNC:33270,MIM:300796;Note=The RefSeq transcript has 5 substitutions compared to this genomic sequence;exception=annotated by transcript or proteomic data;gbkey=mRNA;gene=CT45A5;product=cancer/testis antigen family 45%2C member A5%2C transcript variant 2;transcript_id=gi|614458142
LDOC03000258.1	BestRefSeq	exon	17284	17377	.	-	.	ID=id472;Parent=rna64;Dbxref=GeneID:441521,Genbank:NM_001172288.2,HGNC:HGNC:33270,MIM:300796;Note=The RefSeq transcript has 5 substitutions compared to this genomic sequence;exception=annotated by transcript or proteomic data;gbkey=mRNA;gene=CT45A5;product=cancer/testis antigen family 45%2C member A5%2C transcript variant 2;transcript_id=gi|614458142
LDOC03000258.1	BestRefSeq	exon	15500	16063	.	-	.	ID=id473;Parent=rna64;Dbxref=GeneID:441521,Genbank:NM_001172288.2,HGNC:HGNC:33270,MIM:300796;Note=The RefSeq transcript has 5 substitutions compared to this genomic sequence;exception=annotated by transcript or proteomic data;gbkey=mRNA;gene=CT45A5;product=cancer/testis antigen family 45%2C member A5%2C transcript variant 2;transcript_id=gi|614458142
LDOC03000258.1	BestRefSeq	gene	15811	23842	.	-	.	ID=gene61;Dbxref=GeneID:102723680,HGNC:HGNC:51262;Name=CT45A9;description=cancer/testis antigen family 45%2C member A9;gbkey=Gene;gene=CT45A9
LDOC03000258.1	BestRefSeq	mRNA	15811	23842	.	-	.	ID=rna65;Parent=gene61;Dbxref=GeneID:102723680,Genbank:NM_001291540.1,HGNC:HGNC:51262;Name=gi|614458174;Note=The RefSeq transcript has 3 substitutions compared to this genomic sequence;exception=annotated by transcript or proteomic data;gbkey=mRNA;gene=CT45A9;product=cancer/testis antigen family 45%2C member A9;transcript_id=gi|614458174
LDOC03000258.1	BestRefSeq	exon	23604	23842	.	-	.	ID=id474;Parent=rna65;Dbxref=GeneID:102723680,Genbank:NM_001291540.1,HGNC:HGNC:51262;Note=The RefSeq transcript has 3 substitutions compared to this genomic sequence;exception=annotated by transcript or proteomic data;gbkey=mRNA;gene=CT45A9;product=cancer/testis antigen family 45%2C member A9;transcript_id=gi|614458174
LDOC03000258.1	BestRefSeq	exon	19927	20101	.	-	.	ID=id475;Parent=rna65;Dbxref=GeneID:102723680,Genbank:NM_001291540.1,HGNC:HGNC:51262;Note=The RefSeq transcript has 3 substitutions compared to this genomic sequence;exception=annotated by transcript or proteomic data;gbkey=mRNA;gene=CT45A9;product=cancer/testis antigen family 45%2C member A9;transcript_id=gi|614458174
LDOC03000258.1	BestRefSeq	exon	17757	18005	.	-	.	ID=id476;Parent=rna65;Dbxref=GeneID:102723680,Genbank:NM_001291540.1,HGNC:HGNC:51262;Note=The RefSeq transcript has 3 substitutions compared to this genomic sequence;exception=annotated by transcript or proteomic data;gbkey=mRNA;gene=CT45A9;product=cancer/testis antigen family 45%2C member A9;transcript_id=gi|614458174
LDOC03000258.1	BestRefSeq	exon	17284	17377	.	-	.	ID=id477;Parent=rna65;Dbxref=GeneID:102723680,Genbank:NM_001291540.1,HGNC:HGNC:51262;Note=The RefSeq transcript has 3 substitutions compared to this genomic sequence;exception=annotated by transcript or proteomic data;gbkey=mRNA;gene=CT45A9;product=cancer/testis antigen family 45%2C member A9;transcript_id=gi|614458174
LDOC03000258.1	BestRefSeq	exon	15811	16063	.	-	.	ID=id478;Parent=rna65;Dbxref=GeneID:102723680,Genbank:NM_001291540.1,HGNC:HGNC:51262;Note=The RefSeq transcript has 3 substitutions compared to this genomic sequence;exception=annotated by transcript or proteomic data;gbkey=mRNA;gene=CT45A9;product=cancer/testis antigen family 45%2C member A9;transcript_id=gi|614458174
LDOC03000258.1	BestRefSeq	CDS	19927	20095	.	-	0	ID=cds34;Parent=rna64;Dbxref=GeneID:441521,Genbank:NP_001165759.2,HGNC:HGNC:33270,MIM:300796;Name=NP_001165759.2;Note=The RefSeq protein has 3 substitutions compared to this genomic sequence;exception=annotated by transcript or proteomic data;gbkey=CDS;gene=CT45A5;product=cancer/testis antigen family 45 member A5;protein_id=NP_001165759.2
LDOC03000258.1	BestRefSeq	CDS	17757	18005	.	-	2	ID=cds34;Parent=rna64;Dbxref=GeneID:441521,Genbank:NP_001165759.2,HGNC:HGNC:33270,MIM:300796;Name=NP_001165759.2;Note=The RefSeq protein has 3 substitutions compared to this genomic sequence;exception=annotated by transcript or proteomic data;gbkey=CDS;gene=CT45A5;product=cancer/testis antigen family 45 member A5;protein_id=NP_001165759.2
LDOC03000258.1	BestRefSeq	CDS	17284	17377	.	-	2	ID=cds34;Parent=rna64;Dbxref=GeneID:441521,Genbank:NP_001165759.2,HGNC:HGNC:33270,MIM:300796;Name=NP_001165759.2;Note=The RefSeq protein has 3 substitutions compared to this genomic sequence;exception=annotated by transcript or proteomic data;gbkey=CDS;gene=CT45A5;product=cancer/testis antigen family 45 member A5;protein_id=NP_001165759.2
LDOC03000258.1	BestRefSeq	CDS	16006	16063	.	-	1	ID=cds34;Parent=rna64;Dbxref=GeneID:441521,Genbank:NP_001165759.2,HGNC:HGNC:33270,MIM:300796;Name=NP_001165759.2;Note=The RefSeq protein has 3 substitutions compared to this genomic sequence;exception=annotated by transcript or proteomic data;gbkey=CDS;gene=CT45A5;product=cancer/testis antigen family 45 member A5;protein_id=NP_001165759.2
LDOC03000258.1	BestRefSeq	CDS	19927	20095	.	-	0	ID=cds35;Parent=rna65;Dbxref=GeneID:102723680,Genbank:NP_001278469.1,HGNC:HGNC:51262;Name=NP_001278469.1;Note=The RefSeq protein has 3 substitutions compared to this genomic sequence;exception=annotated by transcript or proteomic data;gbkey=CDS;gene=CT45A9;product=cancer/testis antigen family 45 member A9;protein_id=NP_001278469.1
LDOC03000258.1	BestRefSeq	CDS	17757	18005	.	-	2	ID=cds35;Parent=rna65;Dbxref=GeneID:102723680,Genbank:NP_001278469.1,HGNC:HGNC:51262;Name=NP_001278469.1;Note=The RefSeq protein has 3 substitutions compared to this genomic sequence;exception=annotated by transcript or proteomic data;gbkey=CDS;gene=CT45A9;product=cancer/testis antigen family 45 member A9;protein_id=NP_001278469.1
LDOC03000258.1	BestRefSeq	CDS	17284	17377	.	-	2	ID=cds35;Parent=rna65;Dbxref=GeneID:102723680,Genbank:NP_001278469.1,HGNC:HGNC:51262;Name=NP_001278469.1;Note=The RefSeq protein has 3 substitutions compared to this genomic sequence;exception=annotated by transcript or proteomic data;gbkey=CDS;gene=CT45A9;product=cancer/testis antigen family 45 member A9;protein_id=NP_001278469.1
LDOC03000258.1	BestRefSeq	CDS	16006	16063	.	-	1	ID=cds35;Parent=rna65;Dbxref=GeneID:102723680,Genbank:NP_001278469.1,HGNC:HGNC:51262;Name=NP_001278469.1;Note=The RefSeq protein has 3 substitutions compared to this genomic sequence;exception=annotated by transcript or proteomic data;gbkey=CDS;gene=CT45A9;product=cancer/testis antigen family 45 member A9;protein_id=NP_001278469.1
###
LDOC03000258.1	BestRefSeq	gene	15811	23842	.	-	.	ID=gene62;Dbxref=GeneID:102723737,HGNC:HGNC:51261;Name=CT45A8;description=cancer/testis antigen family 45%2C member A8;gbkey=Gene;gene=CT45A8
LDOC03000258.1	BestRefSeq	gene	15811	23842	.	-	.	ID=gene63;Dbxref=GeneID:102723680,HGNC:HGNC:51262;Name=CT45A9;description=cancer/testis antigen family 45%2C member A9;gbkey=Gene;gene=CT45A9
LDOC03000258.1	BestRefSeq	mRNA	15811	23842	.	-	.	ID=rna66;Parent=gene62;Dbxref=GeneID:102723737,Genbank:NM_001291535.1,HGNC:HGNC:51261;Name=gi|614458170;Note=The RefSeq transcript has 3 substitutions compared to this genomic sequence;exception=annotated by transcript or proteomic data;gbkey=mRNA;gene=CT45A8;product=cancer/testis antigen family 45%2C member A8;transcript_id=gi|614458170
LDOC03000258.1	BestRefSeq	exon	23604	23842	.	-	.	ID=id479;Parent=rna66;Dbxref=GeneID:102723737,Genbank:NM_001291535.1,HGNC:HGNC:51261;Note=The RefSeq transcript has 3 substitutions compared to this genomic sequence;exception=annotated by transcript or proteomic data;gbkey=mRNA;gene=CT45A8;product=cancer/testis antigen family 45%2C member A8;transcript_id=gi|614458170
LDOC03000258.1	BestRefSeq	exon	19927	20101	.	-	.	ID=id480;Parent=rna66;Dbxref=GeneID:102723737,Genbank:NM_001291535.1,HGNC:HGNC:51261;Note=The RefSeq transcript has 3 substitutions compared to this genomic sequence;exception=annotated by transcript or proteomic data;gbkey=mRNA;gene=CT45A8;product=cancer/testis antigen family 45%2C member A8;transcript_id=gi|614458170
LDOC03000258.1	BestRefSeq	exon	17757	18005	.	-	.	ID=id481;Parent=rna66;Dbxref=GeneID:102723737,Genbank:NM_001291535.1,HGNC:HGNC:51261;Note=The RefSeq transcript has 3 substitutions compared to this genomic sequence;exception=annotated by transcript or proteomic data;gbkey=mRNA;gene=CT45A8;product=cancer/testis antigen family 45%2C member A8;transcript_id=gi|614458170
LDOC03000258.1	BestRefSeq	exon	17284	17377	.	-	.	ID=id482;Parent=rna66;Dbxref=GeneID:102723737,Genbank:NM_001291535.1,HGNC:HGNC:51261;Note=The RefSeq transcript has 3 substitutions compared to this genomic sequence;exception=annotated by transcript or proteomic data;gbkey=mRNA;gene=CT45A8;product=cancer/testis antigen family 45%2C member A8;transcript_id=gi|614458170
LDOC03000258.1	BestRefSeq	exon	15811	16063	.	-	.	ID=id483;Parent=rna66;Dbxref=GeneID:102723737,Genbank:NM_001291535.1,HGNC:HGNC:51261;Note=The RefSeq transcript has 3 substitutions compared to this genomic sequence;exception=annotated by transcript or proteomic data;gbkey=mRNA;gene=CT45A8;product=cancer/testis antigen family 45%2C member A8;transcript_id=gi|614458170
LDOC03000258.1	BestRefSeq	mRNA	15811	23842	.	-	.	ID=rna67;Parent=gene62;Dbxref=GeneID:102723680,Genbank:NM_001291540.1,GeneID:102723737,HGNC:HGNC:51261;Name=gi|614458174;Note=The RefSeq transcript has 3 substitutions compared to this genomic sequence;exception=annotated by transcript or proteomic data;gbkey=mRNA;gene=CT45A8;product=cancer/testis antigen family 45%2C member A9;transcript_id=gi|614458174
LDOC03000258.1	BestRefSeq	exon	23604	23842	.	-	.	ID=id484;Parent=rna67;Dbxref=GeneID:102723680,Genbank:NM_001291540.1,GeneID:102723737,HGNC:HGNC:51261;Note=The RefSeq transcript has 3 substitutions compared to this genomic sequence;exception=annotated by transcript or proteomic data;gbkey=mRNA;gene=CT45A8;product=cancer/testis antigen family 45%2C member A9;transcript_id=gi|614458174
LDOC03000258.1	BestRefSeq	exon	19927	20101	.	-	.	ID=id485;Parent=rna67;Dbxref=GeneID:102723680,Genbank:NM_001291540.1,GeneID:102723737,HGNC:HGNC:51261;Note=The RefSeq transcript has 3 substitutions compared to this genomic sequence;exception=annotated by transcript or proteomic data;gbkey=mRNA;gene=CT45A8;product=cancer/testis antigen family 45%2C member A9;transcript_id=gi|614458174
LDOC03000258.1	BestRefSeq	exon	17757	18005	.	-	.	ID=id486;Parent=rna67;Dbxref=GeneID:102723680,Genbank:NM_001291540.1,GeneID:102723737,HGNC:HGNC:51261;Note=The RefSeq transcript has 3 substitutions compared to this genomic sequence;exception=annotated by transcript or proteomic data;gbkey=mRNA;gene=CT45A8;product=cancer/testis antigen family 45%2C member A9;transcript_id=gi|614458174
LDOC03000258.1	BestRefSeq	exon	17284	17377	.	-	.	ID=id487;Parent=rna67;Dbxref=GeneID:102723680,Genbank:NM_001291540.1,GeneID:102723737,HGNC:HGNC:51261;Note=The RefSeq transcript has 3 substitutions compared to this genomic sequence;exception=annotated by transcript or proteomic data;gbkey=mRNA;gene=CT45A8;product=cancer/testis antigen family 45%2C member A9;transcript_id=gi|614458174
LDOC03000258.1	BestRefSeq	exon	15811	16063	.	-	.	ID=id488;Parent=rna67;Dbxref=GeneID:102723680,Genbank:NM_001291540.1,GeneID:102723737,HGNC:HGNC:51261;Note=The RefSeq transcript has 3 substitutions compared to this genomic sequence;exception=annotated by transcript or proteomic data;gbkey=mRNA;gene=CT45A8;product=cancer/testis antigen family 45%2C member A9;transcript_id=gi|614458174
LDOC03000258.1	BestRefSeq	CDS	19927	20095	.	-	0	ID=cds36;Parent=rna66;Dbxref=GeneID:102723737,Genbank:NP_001278464.1,HGNC:HGNC:51261;Name=NP_001278464.1;Note=The RefSeq protein has 3 substitutions compared to this genomic sequence;exception=annotated by transcript or proteomic data;gbkey=CDS;gene=CT45A8;product=cancer/testis antigen family 45 member A8;protein_id=NP_001278464.1
LDOC03000258.1	BestRefSeq	CDS	17757	18005	.	-	2	ID=cds36;Parent=rna66;Dbxref=GeneID:102723737,Genbank:NP_001278464.1,HGNC:HGNC:51261;Name=NP_001278464.1;Note=The RefSeq protein has 3 substitutions compared to this genomic sequence;exception=annotated by transcript or proteomic data;gbkey=CDS;gene=CT45A8;product=cancer/testis antigen family 45 member A8;protein_id=NP_001278464.1
LDOC03000258.1	BestRefSeq	CDS	17284	17377	.	-	2	ID=cds36;Parent=rna66;Dbxref=GeneID:102723737,Genbank:NP_001278464.1,HGNC:HGNC:51261;Name=NP_001278464.1;Note=The RefSeq protein has 3 substitutions compared to this genomic sequence;exception=annotated by transcript or proteomic data;gbkey=CDS;gene=CT45A8;product=cancer/testis antigen family 45 member A8;protein_id=NP_001278464.1
LDOC03000258.1	BestRefSeq	CDS	16006	16063	.	-	1	ID=cds36;Parent=rna66;Dbxref=GeneID:102723737,Genbank:NP_001278464.1,HGNC:HGNC:51261;Name=NP_001278464.1;Note=The RefSeq protein has 3 substitutions compared to this genomic sequence;exception=annotated by transcript or proteomic data;gbkey=CDS;gene=CT45A8;product=cancer/testis antigen family 45 member A8;protein_id=NP_001278464.1
LDOC03000258.1	BestRefSeq	CDS	19927	20095	.	-	0	ID=cds37;Parent=rna67;Dbxref=GeneID:102723680,Genbank:NP_001278469.1,GeneID:102723737,HGNC:HGNC:51261;Name=NP_001278469.1;Note=The RefSeq protein has 3 substitutions compared to this genomic sequence;exception=annotated by transcript or proteomic data;gbkey=CDS;gene=CT45A8;product=cancer/testis antigen family 45 member A9;protein_id=NP_001278469.1
LDOC03000258.1	BestRefSeq	CDS	17757	18005	.	-	2	ID=cds37;Parent=rna67;Dbxref=GeneID:102723680,Genbank:NP_001278469.1,GeneID:102723737,HGNC:HGNC:51261;Name=NP_001278469.1;Note=The RefSeq protein has 3 substitutions compared to this genomic sequence;exception=annotated by transcript or proteomic data;gbkey=CDS;gene=CT45A8;product=cancer/testis antigen family 45 member A9;protein_id=NP_001278469.1
LDOC03000258.1	BestRefSeq	CDS	17284	17377	.	-	2	ID=cds37;Parent=rna67;Dbxref=GeneID:102723680,Genbank:NP_001278469.1,GeneID:102723737,HGNC:HGNC:51261;Name=NP_001278469.1;Note=The RefSeq protein has 3 substitutions compared to this genomic sequence;exception=annotated by transcript or proteomic data;gbkey=CDS;gene=CT45A8;product=cancer/testis antigen family 45 member A9;protein_id=NP_001278469.1
LDOC03000258.1	BestRefSeq	CDS	16006	16063	.	-	1	ID=cds37;Parent=rna67;Dbxref=GeneID:102723680,Genbank:NP_001278469.1,GeneID:102723737,HGNC:HGNC:51261;Name=NP_001278469.1;Note=The RefSeq protein has 3 substitutions compared to this genomic sequence;exception=annotated by transcript or proteomic data;gbkey=CDS;gene=CT45A8;product=cancer/testis antigen family 45 member A9;protein_id=NP_001278469.1
###
LDOC03000258.1	BestRefSeq	gene	15500	23842	.	-	.	ID=gene64;Dbxref=GeneID:441521,HGNC:HGNC:33270,MIM:300796;Name=CT45A5;description=cancer/testis antigen family 45%2C member A5;gbkey=Gene;gene=CT45A5;gene_synonym=CT45.5,CT455
LDOC03000258.1	BestRefSeq	mRNA	15500	23842	.	-	.	ID=rna68;Parent=gene64;Dbxref=GeneID:441521,Genbank:NM_001172288.2,HGNC:HGNC:33270,MIM:300796;Name=gi|614458142;Note=The RefSeq transcript has 5 substitutions compared to this genomic sequence;exception=annotated by transcript or proteomic data;gbkey=mRNA;gene=CT45A5;product=cancer/testis antigen family 45%2C member A5%2C transcript variant 2;transcript_id=gi|614458142
LDOC03000258.1	BestRefSeq	exon	23587	23842	.	-	.	ID=id489;Parent=rna68;Dbxref=GeneID:441521,Genbank:NM_001172288.2,HGNC:HGNC:33270,MIM:300796;Note=The RefSeq transcript has 5 substitutions compared to this genomic sequence;exception=annotated by transcript or proteomic data;gbkey=mRNA;gene=CT45A5;product=cancer/testis antigen family 45%2C member A5%2C transcript variant 2;transcript_id=gi|614458142
LDOC03000258.1	BestRefSeq	exon	19927	20101	.	-	.	ID=id490;Parent=rna68;Dbxref=GeneID:441521,Genbank:NM_001172288.2,HGNC:HGNC:33270,MIM:300796;Note=The RefSeq transcript has 5 substitutions compared to this genomic sequence;exception=annotated by transcript or proteomic data;gbkey=mRNA;gene=CT45A5;product=cancer/testis antigen family 45%2C member A5%2C transcript variant 2;transcript_id=gi|614458142
LDOC03000258.1	BestRefSeq	exon	17757	18005	.	-	.	ID=id491;Parent=rna68;Dbxref=GeneID:441521,Genbank:NM_001172288.2,HGNC:HGNC:33270,MIM:300796;Note=The RefSeq transcript has 5 substitutions compared to this genomic sequence;exception=annotated by transcript or proteomic data;gbkey=mRNA;gene=CT45A5;product=cancer/testis antigen family 45%2C member A5%2C transcript variant 2;transcript_id=gi|614458142
LDOC03000258.1	BestRefSeq	exon	17284	17377	.	-	.	ID=id492;Parent=rna68;Dbxref=GeneID:441521,Genbank:NM_001172288.2,HGNC:HGNC:33270,MIM:300796;Note=The RefSeq transcript has 5 substitutions compared to this genomic sequence;exception=annotated by transcript or proteomic data;gbkey=mRNA;gene=CT45A5;product=cancer/testis antigen family 45%2C member A5%2C transcript variant 2;transcript_id=gi|614458142
LDOC03000258.1	BestRefSeq	exon	15500	16063	.	-	.	ID=id493;Parent=rna68;Dbxref=GeneID:441521,Genbank:NM_001172288.2,HGNC:HGNC:33270,MIM:300796;Note=The RefSeq transcript has 5 substitutions compared to this genomic sequence;exception=annotated by transcript or proteomic data;gbkey=mRNA;gene=CT45A5;product=cancer/testis antigen family 45%2C member A5%2C transcript variant 2;transcript_id=gi|614458142
LDOC03000258.1	BestRefSeq	gene	15811	23842	.	-	.	ID=gene65;Dbxref=GeneID:728911,HGNC:HGNC:28400,MIM:300793;Name=CT45A2;description=cancer/testis antigen family 45%2C member A2;gbkey=Gene;gene=CT45A2;gene_synonym=CT45-2,CT45.2
LDOC03000258.1	BestRefSeq	mRNA	15811	23842	.	-	.	ID=rna69;Parent=gene65;Dbxref=GeneID:728911,Genbank:NM_152582.6,HGNC:HGNC:28400,MIM:300793;Name=gi|614458198;Note=The RefSeq transcript has 3 substitutions compared to this genomic sequence;exception=annotated by transcript or proteomic data;gbkey=mRNA;gene=CT45A2;product=cancer/testis antigen family 45%2C member A2;transcript_id=gi|614458198
LDOC03000258.1	BestRefSeq	exon	23604	23842	.	-	.	ID=id494;Parent=rna69;Dbxref=GeneID:728911,Genbank:NM_152582.6,HGNC:HGNC:28400,MIM:300793;Note=The RefSeq transcript has 3 substitutions compared to this genomic sequence;exception=annotated by transcript or proteomic data;gbkey=mRNA;gene=CT45A2;product=cancer/testis antigen family 45%2C member A2;transcript_id=gi|614458198
LDOC03000258.1	BestRefSeq	exon	19927	20101	.	-	.	ID=id495;Parent=rna69;Dbxref=GeneID:728911,Genbank:NM_152582.6,HGNC:HGNC:28400,MIM:300793;Note=The RefSeq transcript has 3 substitutions compared to this genomic sequence;exception=annotated by transcript or proteomic data;gbkey=mRNA;gene=CT45A2;product=cancer/testis antigen family 45%2C member A2;transcript_id=gi|614458198
LDOC03000258.1	BestRefSeq	exon	17757	18005	.	-	.	ID=id496;Parent=rna69;Dbxref=GeneID:728911,Genbank:NM_152582.6,HGNC:HGNC:28400,MIM:300793;Note=The RefSeq transcript has 3 substitutions compared to this genomic sequence;exception=annotated by transcript or proteomic data;gbkey=mRNA;gene=CT45A2;product=cancer/testis antigen family 45%2C member A2;transcript_id=gi|614458198
LDOC03000258.1	BestRefSeq	exon	17284	17377	.	-	.	ID=id497;Parent=rna69;Dbxref=GeneID:728911,Genbank:NM_152582.6,HGNC:HGNC:28400,MIM:300793;Note=The RefSeq transcript has 3 substitutions compared to this genomic sequence;exception=annotated by transcript or proteomic data;gbkey=mRNA;gene=CT45A2;product=cancer/testis antigen family 45%2C member A2;transcript_id=gi|614458198
LDOC03000258.1	BestRefSeq	exon	15811	16063	.	-	.	ID=id498;Parent=rna69;Dbxref=GeneID:728911,Genbank:NM_152582.6,HGNC:HGNC:28400,MIM:300793;Note=The RefSeq transcript has 3 substitutions compared to this genomic sequence;exception=annotated by transcript or proteomic data;gbkey=mRNA;gene=CT45A2;product=cancer/testis antigen family 45%2C member A2;transcript_id=gi|614458198
LDOC03000258.1	BestRefSeq	CDS	19927	20095	.	-	0	ID=cds38;Parent=rna68;Dbxref=GeneID:441521,Genbank:NP_001165759.2,HGNC:HGNC:33270,MIM:300796;Name=NP_001165759.2;Note=The RefSeq protein has 3 substitutions compared to this genomic sequence;exception=annotated by transcript or proteomic data;gbkey=CDS;gene=CT45A5;product=cancer/testis antigen family 45 member A5;protein_id=NP_001165759.2
LDOC03000258.1	BestRefSeq	CDS	17757	18005	.	-	2	ID=cds38;Parent=rna68;Dbxref=GeneID:441521,Genbank:NP_001165759.2,HGNC:HGNC:33270,MIM:300796;Name=NP_001165759.2;Note=The RefSeq protein has 3 substitutions compared to this genomic sequence;exception=annotated by transcript or proteomic data;gbkey=CDS;gene=CT45A5;product=cancer/testis antigen family 45 member A5;protein_id=NP_001165759.2
LDOC03000258.1	BestRefSeq	CDS	17284	17377	.	-	2	ID=cds38;Parent=rna68;Dbxref=GeneID:441521,Genbank:NP_001165759.2,HGNC:HGNC:33270,MIM:300796;Name=NP_001165759.2;Note=The RefSeq protein has 3 substitutions compared to this genomic sequence;exception=annotated by transcript or proteomic data;gbkey=CDS;gene=CT45A5;product=cancer/testis antigen family 45 member A5;protein_id=NP_001165759.2
LDOC03000258.1	BestRefSeq	CDS	16006	16063	.	-	1	ID=cds38;Parent=rna68;Dbxref=GeneID:441521,Genbank:NP_001165759.2,HGNC:HGNC:33270,MIM:300796;Name=NP_001165759.2;Note=The RefSeq protein has 3 substitutions compared to this genomic sequence;exception=annotated by transcript or proteomic data;gbkey=CDS;gene=CT45A5;product=cancer/testis antigen family 45 member A5;protein_id=NP_001165759.2
LDOC03000258.1	BestRefSeq	CDS	19927	20095	.	-	0	ID=cds39;Parent=rna69;Dbxref=GeneID:728911,Genbank:NP_689795.4,HGNC:HGNC:28400,MIM:300793;Name=NP_689795.4;Note=The RefSeq protein has 3 substitutions compared to this genomic sequence;exception=annotated by transcript or proteomic data;gbkey=CDS;gene=CT45A2;product=cancer/testis antigen family 45 member A2;protein_id=NP_689795.4
LDOC03000258.1	BestRefSeq	CDS	17757	18005	.	-	2	ID=cds39;Parent=rna69;Dbxref=GeneID:728911,Genbank:NP_689795.4,HGNC:HGNC:28400,MIM:300793;Name=NP_689795.4;Note=The RefSeq protein has 3 substitutions compared to this genomic sequence;exception=annotated by transcript or proteomic data;gbkey=CDS;gene=CT45A2;product=cancer/testis antigen family 45 member A2;protein_id=NP_689795.4
LDOC03000258.1	BestRefSeq	CDS	17284	17377	.	-	2	ID=cds39;Parent=rna69;Dbxref=GeneID:728911,Genbank:NP_689795.4,HGNC:HGNC:28400,MIM:300793;Name=NP_689795.4;Note=The RefSeq protein has 3 substitutions compared to this genomic sequence;exception=annotated by transcript or proteomic data;gbkey=CDS;gene=CT45A2;product=cancer/testis antigen family 45 member A2;protein_id=NP_689795.4
LDOC03000258.1	BestRefSeq	CDS	16006	16063	.	-	1	ID=cds39;Parent=rna69;Dbxref=GeneID:728911,Genbank:NP_689795.4,HGNC:HGNC:28400,MIM:300793;Name=NP_689795.4;Note=The RefSeq protein has 3 substitutions compared to this genomic sequence;exception=annotated by transcript or proteomic data;gbkey=CDS;gene=CT45A2;product=cancer/testis antigen family 45 member A2;protein_id=NP_689795.4
###
LDOC03000266.1	BestRefSeq	gene	49666	52327	.	+	.	ID=gene66;Dbxref=GeneID:340307,HGNC:HGNC:28644;Name=CTAGE6;description=CTAGE family member 6;gbkey=Gene;gene=CTAGE6;gene_synonym=CTAGE6P
LDOC03000266.1	BestRefSeq	mRNA	49666	52327	.	+	.	ID=rna70;Parent=gene66;Dbxref=GeneID:340307,Genbank:NM_178561.4,HGNC:HGNC:28644;Name=gi|146262004;Note=The RefSeq transcript has 2 substitutions compared to this genomic sequence;exception=annotated by transcript or proteomic data;gbkey=mRNA;gene=CTAGE6;product=CTAGE family member 6;transcript_id=gi|146262004
LDOC03000266.1	BestRefSeq	exon	49666	52327	.	+	.	ID=id499;Parent=rna70;Dbxref=GeneID:340307,Genbank:NM_178561.4,HGNC:HGNC:28644;Note=The RefSeq transcript has 2 substitutions compared to this genomic sequence;exception=annotated by transcript or proteomic data;gbkey=mRNA;gene=CTAGE6;product=CTAGE family member 6;transcript_id=gi|146262004
LDOC03000266.1	BestRefSeq	gene	49741	52327	.	+	.	ID=gene67;Dbxref=GeneID:441294,HGNC:HGNC:37295,HPRD:17404;Name=CTAGE15;description=CTAGE family member 15;gbkey=Gene;gene=CTAGE15;gene_synonym=cTAGE-15,CTAGE15P
LDOC03000266.1	BestRefSeq	mRNA	49741	52327	.	+	.	ID=rna71;Parent=gene67;Dbxref=GeneID:441294,Genbank:NM_001008747.2,HGNC:HGNC:37295,HPRD:17404;Name=gi|430001946;Note=The RefSeq transcript has 6 substitutions compared to this genomic sequence;exception=annotated by transcript or proteomic data;gbkey=mRNA;gene=CTAGE15;product=CTAGE family member 15;transcript_id=gi|430001946
LDOC03000266.1	BestRefSeq	exon	49741	52327	.	+	.	ID=id500;Parent=rna71;Dbxref=GeneID:441294,Genbank:NM_001008747.2,HGNC:HGNC:37295,HPRD:17404;Note=The RefSeq transcript has 6 substitutions compared to this genomic sequence;exception=annotated by transcript or proteomic data;gbkey=mRNA;gene=CTAGE15;product=CTAGE family member 15;transcript_id=gi|430001946
LDOC03000266.1	BestRefSeq	CDS	49758	52091	.	+	0	ID=cds40;Parent=rna70;Dbxref=GeneID:340307,Genbank:NP_848656.2,HGNC:HGNC:28644;Name=NP_848656.2;Note=The RefSeq protein has 1 substitution compared to this genomic sequence;exception=annotated by transcript or proteomic data;gbkey=CDS;gene=CTAGE6;product=cTAGE family member 6;protein_id=NP_848656.2
LDOC03000266.1	BestRefSeq	CDS	49758	52091	.	+	0	ID=cds41;Parent=rna71;Dbxref=GeneID:441294,Genbank:NP_001008747.1,HGNC:HGNC:37295,HPRD:17404;Name=NP_001008747.1;Note=The RefSeq protein has 5 substitutions compared to this genomic sequence;exception=annotated by transcript or proteomic data;gbkey=CDS;gene=CTAGE15;product=cTAGE family member 15;protein_id=NP_001008747.1
###
LDOC03000266.1	BestRefSeq	gene	77333	107300	.	-	.	ID=gene68;Dbxref=GeneID:285966,HGNC:HGNC:26878,MIM:616252;Name=TCAF2;description=TRPM8 channel-associated factor 2;gbkey=Gene;gene=TCAF2;gene_synonym=FAM115C,FAM139A
LDOC03000266.1	BestRefSeq	mRNA	82330	106803	.	-	.	ID=rna72;Parent=gene68;Dbxref=GeneID:285966,Genbank:NM_173678.2,HGNC:HGNC:26878,MIM:616252;Name=gi|194097424;Note=The RefSeq transcript has 10 substitutions compared to this genomic sequence;exception=annotated by transcript or proteomic data;gbkey=mRNA;gene=TCAF2;product=TRPM8 channel-associated factor 2%2C transcript variant 2;transcript_id=gi|194097424
LDOC03000266.1	BestRefSeq	exon	106749	106803	.	-	.	ID=id501;Parent=rna72;Dbxref=GeneID:285966,Genbank:NM_173678.2,HGNC:HGNC:26878,MIM:616252;Note=The RefSeq transcript has 10 substitutions compared to this genomic sequence;exception=annotated by transcript or proteomic data;gbkey=mRNA;gene=TCAF2;product=TRPM8 channel-associated factor 2%2C transcript variant 2;transcript_id=gi|194097424
LDOC03000266.1	BestRefSeq	exon	103829	104465	.	-	.	ID=id502;Parent=rna72;Dbxref=GeneID:285966,Genbank:NM_173678.2,HGNC:HGNC:26878,MIM:616252;Note=The RefSeq transcript has 10 substitutions compared to this genomic sequence;exception=annotated by transcript or proteomic data;gbkey=mRNA;gene=TCAF2;product=TRPM8 channel-associated factor 2%2C transcript variant 2;transcript_id=gi|194097424
LDOC03000266.1	BestRefSeq	exon	86738	87729	.	-	.	ID=id503;Parent=rna72;Dbxref=GeneID:285966,Genbank:NM_173678.2,HGNC:HGNC:26878,MIM:616252;Note=The RefSeq transcript has 10 substitutions compared to this genomic sequence;exception=annotated by transcript or proteomic data;gbkey=mRNA;gene=TCAF2;product=TRPM8 channel-associated factor 2%2C transcript variant 2;transcript_id=gi|194097424
LDOC03000266.1	BestRefSeq	exon	86033	86130	.	-	.	ID=id504;Parent=rna72;Dbxref=GeneID:285966,Genbank:NM_173678.2,HGNC:HGNC:26878,MIM:616252;Note=The RefSeq transcript has 10 substitutions compared to this genomic sequence;exception=annotated by transcript or proteomic data;gbkey=mRNA;gene=TCAF2;product=TRPM8 channel-associated factor 2%2C transcript variant 2;transcript_id=gi|194097424
LDOC03000266.1	BestRefSeq	exon	84542	84755	.	-	.	ID=id505;Parent=rna72;Dbxref=GeneID:285966,Genbank:NM_173678.2,HGNC:HGNC:26878,MIM:616252;Note=The RefSeq transcript has 10 substitutions compared to this genomic sequence;exception=annotated by transcript or proteomic data;gbkey=mRNA;gene=TCAF2;product=TRPM8 channel-associated factor 2%2C transcript variant 2;transcript_id=gi|194097424
LDOC03000266.1	BestRefSeq	exon	83963	84202	.	-	.	ID=id506;Parent=rna72;Dbxref=GeneID:285966,Genbank:NM_173678.2,HGNC:HGNC:26878,MIM:616252;Note=The RefSeq transcript has 10 substitutions compared to this genomic sequence;exception=annotated by transcript or proteomic data;gbkey=mRNA;gene=TCAF2;product=TRPM8 channel-associated factor 2%2C transcript variant 2;transcript_id=gi|194097424
LDOC03000266.1	BestRefSeq	exon	82330	83053	.	-	.	ID=id507;Parent=rna72;Dbxref=GeneID:285966,Genbank:NM_173678.2,HGNC:HGNC:26878,MIM:616252;Note=The RefSeq transcript has 10 substitutions compared to this genomic sequence;exception=annotated by transcript or proteomic data;gbkey=mRNA;gene=TCAF2;product=TRPM8 channel-associated factor 2%2C transcript variant 2;transcript_id=gi|194097424
LDOC03000266.1	BestRefSeq	gene	82330	87729	.	-	.	ID=gene69;Dbxref=GeneID:653691,HGNC:HGNC:33603;Name=TCAF2P1;description=TRPM8 channel-associated factor 2 pseudogene 1;gbkey=Gene;gene=TCAF2P1;gene_synonym=FAM115D,FAM139B;pseudo=true
LDOC03000266.1	BestRefSeq	transcript	82330	87729	.	-	.	ID=rna73;Parent=gene69;Dbxref=GeneID:653691,Genbank:NR_110549.1,HGNC:HGNC:33603;Name=gi|585866495;Note=The RefSeq transcript has 9 substitutions compared to this genomic sequence;exception=annotated by transcript or proteomic data;gbkey=misc_RNA;gene=TCAF2P1;product=TRPM8 channel-associated factor 2 pseudogene 1;transcript_id=gi|585866495
LDOC03000266.1	BestRefSeq	exon	86738	87729	.	-	.	ID=id508;Parent=rna73;Dbxref=GeneID:653691,Genbank:NR_110549.1,HGNC:HGNC:33603;Note=The RefSeq transcript has 9 substitutions compared to this genomic sequence;exception=annotated by transcript or proteomic data;gbkey=misc_RNA;gene=TCAF2P1;product=TRPM8 channel-associated factor 2 pseudogene 1;transcript_id=gi|585866495
LDOC03000266.1	BestRefSeq	exon	86033	86130	.	-	.	ID=id509;Parent=rna73;Dbxref=GeneID:653691,Genbank:NR_110549.1,HGNC:HGNC:33603;Note=The RefSeq transcript has 9 substitutions compared to this genomic sequence;exception=annotated by transcript or proteomic data;gbkey=misc_RNA;gene=TCAF2P1;product=TRPM8 channel-associated factor 2 pseudogene 1;transcript_id=gi|585866495
LDOC03000266.1	BestRefSeq	exon	84542	84755	.	-	.	ID=id510;Parent=rna73;Dbxref=GeneID:653691,Genbank:NR_110549.1,HGNC:HGNC:33603;Note=The RefSeq transcript has 9 substitutions compared to this genomic sequence;exception=annotated by transcript or proteomic data;gbkey=misc_RNA;gene=TCAF2P1;product=TRPM8 channel-associated factor 2 pseudogene 1;transcript_id=gi|585866495
LDOC03000266.1	BestRefSeq	exon	83963	84202	.	-	.	ID=id511;Parent=rna73;Dbxref=GeneID:653691,Genbank:NR_110549.1,HGNC:HGNC:33603;Note=The RefSeq transcript has 9 substitutions compared to this genomic sequence;exception=annotated by transcript or proteomic data;gbkey=misc_RNA;gene=TCAF2P1;product=TRPM8 channel-associated factor 2 pseudogene 1;transcript_id=gi|585866495
LDOC03000266.1	BestRefSeq	exon	82330	83053	.	-	.	ID=id512;Parent=rna73;Dbxref=GeneID:653691,Genbank:NR_110549.1,HGNC:HGNC:33603;Note=The RefSeq transcript has 9 substitutions compared to this genomic sequence;exception=annotated by transcript or proteomic data;gbkey=misc_RNA;gene=TCAF2P1;product=TRPM8 channel-associated factor 2 pseudogene 1;transcript_id=gi|585866495
LDOC03000266.1	BestRefSeq	CDS	103829	104451	.	-	0	ID=cds42;Parent=rna72;Dbxref=GeneID:285966,Genbank:NP_775949.2,HGNC:HGNC:26878,MIM:616252;Name=NP_775949.2;Note=isoform A is encoded by transcript variant 2%3B The RefSeq protein has 2 substitutions compared to this genomic sequence;exception=annotated by transcript or proteomic data;gbkey=CDS;gene=TCAF2;product=protein FAM115C isoform A;protein_id=NP_775949.2
LDOC03000266.1	BestRefSeq	CDS	86738	87729	.	-	1	ID=cds42;Parent=rna72;Dbxref=GeneID:285966,Genbank:NP_775949.2,HGNC:HGNC:26878,MIM:616252;Name=NP_775949.2;Note=isoform A is encoded by transcript variant 2%3B The RefSeq protein has 2 substitutions compared to this genomic sequence;exception=annotated by transcript or proteomic data;gbkey=CDS;gene=TCAF2;product=protein FAM115C isoform A;protein_id=NP_775949.2
LDOC03000266.1	BestRefSeq	CDS	86033	86130	.	-	2	ID=cds42;Parent=rna72;Dbxref=GeneID:285966,Genbank:NP_775949.2,HGNC:HGNC:26878,MIM:616252;Name=NP_775949.2;Note=isoform A is encoded by transcript variant 2%3B The RefSeq protein has 2 substitutions compared to this genomic sequence;exception=annotated by transcript or proteomic data;gbkey=CDS;gene=TCAF2;product=protein FAM115C isoform A;protein_id=NP_775949.2
LDOC03000266.1	BestRefSeq	CDS	84542	84755	.	-	0	ID=cds42;Parent=rna72;Dbxref=GeneID:285966,Genbank:NP_775949.2,HGNC:HGNC:26878,MIM:616252;Name=NP_775949.2;Note=isoform A is encoded by transcript variant 2%3B The RefSeq protein has 2 substitutions compared to this genomic sequence;exception=annotated by transcript or proteomic data;gbkey=CDS;gene=TCAF2;product=protein FAM115C isoform A;protein_id=NP_775949.2
LDOC03000266.1	BestRefSeq	CDS	83963	84202	.	-	2	ID=cds42;Parent=rna72;Dbxref=GeneID:285966,Genbank:NP_775949.2,HGNC:HGNC:26878,MIM:616252;Name=NP_775949.2;Note=isoform A is encoded by transcript variant 2%3B The RefSeq protein has 2 substitutions compared to this genomic sequence;exception=annotated by transcript or proteomic data;gbkey=CDS;gene=TCAF2;product=protein FAM115C isoform A;protein_id=NP_775949.2
LDOC03000266.1	BestRefSeq	CDS	82683	83053	.	-	2	ID=cds42;Parent=rna72;Dbxref=GeneID:285966,Genbank:NP_775949.2,HGNC:HGNC:26878,MIM:616252;Name=NP_775949.2;Note=isoform A is encoded by transcript variant 2%3B The RefSeq protein has 2 substitutions compared to this genomic sequence;exception=annotated by transcript or proteomic data;gbkey=CDS;gene=TCAF2;product=protein FAM115C isoform A;protein_id=NP_775949.2
###
LDOC03000277.1	BestRefSeq	gene	4164775	4200075	.	-	.	ID=gene70;Dbxref=GeneID:100913187,HGNC:HGNC:44196;Name=APOBEC3A_B;description=APOBEC3A and APOBEC3B deletion hybrid;gbkey=Gene;gene=APOBEC3A_B
LDOC03000277.1	BestRefSeq	mRNA	4164775	4200075	.	-	.	ID=rna74;Parent=gene70;Dbxref=GeneID:100913187,Genbank:NM_001193289.1,HGNC:HGNC:44196;Name=gi|300869637;Note=The RefSeq transcript has 2 substitutions compared to this genomic sequence;exception=annotated by transcript or proteomic data;gbkey=mRNA;gene=APOBEC3A_B;product=APOBEC3A and APOBEC3B deletion hybrid;transcript_id=gi|300869637
LDOC03000277.1	BestRefSeq	exon	4199877	4200075	.	-	.	ID=id513;Parent=rna74;Dbxref=GeneID:100913187,Genbank:NM_001193289.1,HGNC:HGNC:44196;Note=The RefSeq transcript has 2 substitutions compared to this genomic sequence;exception=annotated by transcript or proteomic data;gbkey=mRNA;gene=APOBEC3A_B;product=APOBEC3A and APOBEC3B deletion hybrid;transcript_id=gi|300869637
LDOC03000277.1	BestRefSeq	exon	4197896	4198040	.	-	.	ID=id514;Parent=rna74;Dbxref=GeneID:100913187,Genbank:NM_001193289.1,HGNC:HGNC:44196;Note=The RefSeq transcript has 2 substitutions compared to this genomic sequence;exception=annotated by transcript or proteomic data;gbkey=mRNA;gene=APOBEC3A_B;product=APOBEC3A and APOBEC3B deletion hybrid;transcript_id=gi|300869637
LDOC03000277.1	BestRefSeq	exon	4195901	4196195	.	-	.	ID=id515;Parent=rna74;Dbxref=GeneID:100913187,Genbank:NM_001193289.1,HGNC:HGNC:44196;Note=The RefSeq transcript has 2 substitutions compared to this genomic sequence;exception=annotated by transcript or proteomic data;gbkey=mRNA;gene=APOBEC3A_B;product=APOBEC3A and APOBEC3B deletion hybrid;transcript_id=gi|300869637
LDOC03000277.1	BestRefSeq	exon	4195369	4195484	.	-	.	ID=id516;Parent=rna74;Dbxref=GeneID:100913187,Genbank:NM_001193289.1,HGNC:HGNC:44196;Note=The RefSeq transcript has 2 substitutions compared to this genomic sequence;exception=annotated by transcript or proteomic data;gbkey=mRNA;gene=APOBEC3A_B;product=APOBEC3A and APOBEC3B deletion hybrid;transcript_id=gi|300869637
LDOC03000277.1	BestRefSeq	exon	4164775	4165122	.	-	.	ID=id517;Parent=rna74;Dbxref=GeneID:100913187,Genbank:NM_001193289.1,HGNC:HGNC:44196;Note=The RefSeq transcript has 2 substitutions compared to this genomic sequence;exception=annotated by transcript or proteomic data;gbkey=mRNA;gene=APOBEC3A_B;product=APOBEC3A and APOBEC3B deletion hybrid;transcript_id=gi|300869637
LDOC03000277.1	BestRefSeq	CDS	4199877	4199905	.	-	0	ID=cds43;Parent=rna74;Dbxref=GeneID:100913187,Genbank:NP_001180218.1,HGNC:HGNC:44196;Name=NP_001180218.1;gbkey=CDS;gene=APOBEC3A_B;product=probable DNA dC->dU-editing enzyme APOBEC-3A;protein_id=NP_001180218.1
LDOC03000277.1	BestRefSeq	CDS	4197896	4198040	.	-	1	ID=cds43;Parent=rna74;Dbxref=GeneID:100913187,Genbank:NP_001180218.1,HGNC:HGNC:44196;Name=NP_001180218.1;gbkey=CDS;gene=APOBEC3A_B;product=probable DNA dC->dU-editing enzyme APOBEC-3A;protein_id=NP_001180218.1
LDOC03000277.1	BestRefSeq	CDS	4195901	4196195	.	-	0	ID=cds43;Parent=rna74;Dbxref=GeneID:100913187,Genbank:NP_001180218.1,HGNC:HGNC:44196;Name=NP_001180218.1;gbkey=CDS;gene=APOBEC3A_B;product=probable DNA dC->dU-editing enzyme APOBEC-3A;protein_id=NP_001180218.1
LDOC03000277.1	BestRefSeq	CDS	4195369	4195484	.	-	2	ID=cds43;Parent=rna74;Dbxref=GeneID:100913187,Genbank:NP_001180218.1,HGNC:HGNC:44196;Name=NP_001180218.1;gbkey=CDS;gene=APOBEC3A_B;product=probable DNA dC->dU-editing enzyme APOBEC-3A;protein_id=NP_001180218.1
LDOC03000277.1	BestRefSeq	CDS	4165108	4165122	.	-	0	ID=cds43;Parent=rna74;Dbxref=GeneID:100913187,Genbank:NP_001180218.1,HGNC:HGNC:44196;Name=NP_001180218.1;gbkey=CDS;gene=APOBEC3A_B;product=probable DNA dC->dU-editing enzyme APOBEC-3A;protein_id=NP_001180218.1
LDOC03000277.1	BestRefSeq	gene	4194400	4200075	.	-	.	ID=gene71;Dbxref=GeneID:200315,HGNC:HGNC:17343,HPRD:06168,MIM:607109;Name=APOBEC3A;description=apolipoprotein B mRNA editing enzyme%2C catalytic polypeptide-like 3A;gbkey=Gene;gene=APOBEC3A;gene_synonym=A3A,ARP3,bK150C2.1,PHRBN
[truncated: 5,061,773 more chars]
