# Supplementary material for: Evaluation of GRCh38 and de novo haploid genome assemblies demonstrates the enduring quality of the reference assembly
Source: Genome Res. 2017 May;27(5):849–64. doi: 10.1101/gr.213611.116 (PMC5411779; doi:10.1101/gr.213611.116)
Supplement: Supplemental Material [file supp_gr.213611.116_Supplemental_GFF3_S2.tar.gz › ./GCA_001015385.3.Overlapping_pseudogenes.gff3]

##gff-version 3
#!gff-spec-version 1.21
#!processor NCBI annotwriter
LDOC03000070.1	Curated Genomic	gene	13419	13747	.	+	.	ID=gene0;Dbxref=GeneID:106479312,HGNC:HGNC:46264;Name=RN7SL248P;description=RNA%2C 7SL%2C cytoplasmic 248%2C pseudogene;gbkey=Gene;gene=RN7SL248P;gene_synonym=RN7SL527P;pseudo=true
LDOC03000070.1	Curated Genomic	gene	13419	13747	.	+	.	ID=gene1;Dbxref=GeneID:106481046,HGNC:HGNC:46469;Name=RN7SL453P;description=RNA%2C 7SL%2C cytoplasmic 453%2C pseudogene;gbkey=Gene;gene=RN7SL453P;pseudo=true
###
LDOC03000079.1	Curated Genomic	gene	8630	9534	.	-	.	ID=gene2;Dbxref=GeneID:652873,HGNC:HGNC:5810,IMGT/GENE-DB:IGKV2/OR2-7;Name=IGKV2OR2-7;description=immunoglobulin kappa variable 2/OR2-7 (pseudogene);gbkey=Gene;gene=IGKV2OR2-7;gene_synonym=IGKV2/OR2-7,IGKV2OR27;pseudo=true
LDOC03000079.1	Curated Genomic	gene	8743	9782	.	-	.	ID=gene3;Dbxref=GeneID:100310869,HGNC:HGNC:37489,IMGT/GENE-DB:IGKV2/OR2-7D;Name=IGKV2OR2-7D;description=immunoglobulin kappa variable 2/OR2-7D (pseudogene);gbkey=Gene;gene=IGKV2OR2-7D;pseudo=true
###
LDOC03000079.1	Curated Genomic	gene	4534	5628	.	-	.	ID=gene4;Dbxref=GeneID:100996600,HGNC:HGNC:5811,IMGT/GENE-DB:IGKV2/OR2-8;Name=IGKV2OR2-8;description=immunoglobulin kappa variable 2/OR2-8 (pseudogene);gbkey=Gene;gene=IGKV2OR2-8;gene_synonym=IGKV2/OR2-8,IGKV2OR28;pseudo=true
LDOC03000079.1	Curated Genomic	gene	4656	5374	.	-	.	ID=gene5;Dbxref=GeneID:28855,HGNC:HGNC:5806,IMGT/GENE-DB:IGKV2/OR2-10;Name=IGKV2OR2-10;description=immunoglobulin kappa variable 2/OR2-10 (pseudogene);gbkey=Gene;gene=IGKV2OR2-10;gene_synonym=IGKV2OR210;pseudo=true
###
LDOC03000105.1	Curated Genomic	gene	283095	286227	.	-	.	ID=gene6;Dbxref=GeneID:442041;Name=LOC442041;description=zinc finger protein 532 pseudogene;gbkey=Gene;gene=LOC442041;pseudo=true
LDOC03000105.1	Curated Genomic	gene	283095	286227	.	-	.	ID=gene7;Dbxref=GeneID:645135;Name=LOC645135;description=zinc finger protein 532 pseudogene;gbkey=Gene;gene=LOC645135;pseudo=true
###
LDOC03000110.1	Curated Genomic	gene	34180	36197	.	-	.	ID=gene8;Dbxref=GeneID:645129,HGNC:HGNC:49227;Name=ZBTB45P1;description=zinc finger and BTB domain containing 45 pseudogene 1;gbkey=Gene;gene=ZBTB45P1;pseudo=true
LDOC03000110.1	Curated Genomic	gene	34396	36250	.	-	.	ID=gene9;Dbxref=GeneID:729248,HGNC:HGNC:49228;Name=ZBTB45P2;description=zinc finger and BTB domain containing 45 pseudogene 2;gbkey=Gene;gene=ZBTB45P2;pseudo=true
###
LDOC03000113.1	BestRefSeq	gene	10675	12576	.	-	.	ID=gene10;Dbxref=GeneID:767846,HGNC:HGNC:24298,MIM:608609;Name=PFN1P2;description=profilin 1 pseudogene 2;gbkey=Gene;gene=PFN1P2;gene_synonym=C1orf152,COAS3;pseudo=true
LDOC03000113.1	BestRefSeq	transcript	10675	12576	.	-	.	ID=rna0;Parent=gene10;Dbxref=GeneID:767846,Genbank:NR_003242.3,HGNC:HGNC:24298,MIM:608609;Name=gi|599046837;Note=The RefSeq transcript has 31 substitutions%2C 4 non-frameshifting indels compared to this genomic sequence;exception=annotated by transcript or proteomic data;gbkey=misc_RNA;gene=PFN1P2;product=profilin 1 pseudogene 2;transcript_id=gi|599046837
LDOC03000113.1	BestRefSeq	exon	10675	12576	.	-	.	ID=id0;Parent=rna0;Dbxref=GeneID:767846,Genbank:NR_003242.3,HGNC:HGNC:24298,MIM:608609;Note=The RefSeq transcript has 31 substitutions%2C 4 non-frameshifting indels compared to this genomic sequence;exception=annotated by transcript or proteomic data;gbkey=misc_RNA;gene=PFN1P2;product=profilin 1 pseudogene 2;transcript_id=gi|599046837
LDOC03000113.1	Curated Genomic	gene	11881	12659	.	-	.	ID=gene11;Dbxref=GeneID:645126,HGNC:HGNC:42988;Name=PFN1P6;description=profilin 1 pseudogene 6;gbkey=Gene;gene=PFN1P6;gene_synonym=PFN1P7;pseudo=true
###
LDOC03000126.1	BestRefSeq	gene	20619	36975	.	+	.	ID=gene12;Dbxref=GeneID:642826,HGNC:HGNC:23654;Name=BMS1P6;description=BMS1 ribosome biogenesis factor pseudogene 6;gbkey=Gene;gene=BMS1P6;gene_synonym=bA302K17.2,BMS1LP2,BMS1LP6,BMS1P2;partial=true;pseudo=true;start_range=.,20619
LDOC03000126.1	BestRefSeq	transcript	20619	36975	.	+	.	ID=rna1;Parent=gene12;Dbxref=GeneID:642826,Genbank:NR_024495.2,HGNC:HGNC:23654;Name=gi|392976403;Note=The RefSeq transcript has 10 substitutions%2C 14 non-frameshifting indels and aligns at 98%25 coverage compared to this genomic sequence;exception=annotated by transcript or proteomic data;gbkey=misc_RNA;gene=BMS1P6;partial=true;product=BMS1 ribosome biogenesis factor pseudogene 6;start_range=.,20619;transcript_id=gi|392976403
LDOC03000126.1	BestRefSeq	exon	20619	20808	.	+	.	ID=id1;Parent=rna1;Dbxref=GeneID:642826,Genbank:NR_024495.2,HGNC:HGNC:23654;Note=The RefSeq transcript has 10 substitutions%2C 14 non-frameshifting indels and aligns at 98%25 coverage compared to this genomic sequence;exception=annotated by transcript or proteomic data;gbkey=misc_RNA;gene=BMS1P6;partial=true;product=BMS1 ribosome biogenesis factor pseudogene 6;start_range=.,20619;transcript_id=gi|392976403
LDOC03000126.1	BestRefSeq	exon	21705	21894	.	+	.	ID=id2;Parent=rna1;Dbxref=GeneID:642826,Genbank:NR_024495.2,HGNC:HGNC:23654;Note=The RefSeq transcript has 10 substitutions%2C 14 non-frameshifting indels and aligns at 98%25 coverage compared to this genomic sequence;exception=annotated by transcript or proteomic data;gbkey=misc_RNA;gene=BMS1P6;partial=true;product=BMS1 ribosome biogenesis factor pseudogene 6;transcript_id=gi|392976403
LDOC03000126.1	BestRefSeq	exon	23170	23249	.	+	.	ID=id3;Parent=rna1;Dbxref=GeneID:642826,Genbank:NR_024495.2,HGNC:HGNC:23654;Note=The RefSeq transcript has 10 substitutions%2C 14 non-frameshifting indels and aligns at 98%25 coverage compared to this genomic sequence;exception=annotated by transcript or proteomic data;gbkey=misc_RNA;gene=BMS1P6;partial=true;product=BMS1 ribosome biogenesis factor pseudogene 6;transcript_id=gi|392976403
LDOC03000126.1	BestRefSeq	exon	26921	27109	.	+	.	ID=id4;Parent=rna1;Dbxref=GeneID:642826,Genbank:NR_024495.2,HGNC:HGNC:23654;Note=The RefSeq transcript has 10 substitutions%2C 14 non-frameshifting indels and aligns at 98%25 coverage compared to this genomic sequence;exception=annotated by transcript or proteomic data;gbkey=misc_RNA;gene=BMS1P6;partial=true;product=BMS1 ribosome biogenesis factor pseudogene 6;transcript_id=gi|392976403
LDOC03000126.1	BestRefSeq	exon	28020	28160	.	+	.	ID=id5;Parent=rna1;Dbxref=GeneID:642826,Genbank:NR_024495.2,HGNC:HGNC:23654;Note=The RefSeq transcript has 10 substitutions%2C 14 non-frameshifting indels and aligns at 98%25 coverage compared to this genomic sequence;exception=annotated by transcript or proteomic data;gbkey=misc_RNA;gene=BMS1P6;partial=true;product=BMS1 ribosome biogenesis factor pseudogene 6;transcript_id=gi|392976403
LDOC03000126.1	BestRefSeq	exon	28886	29007	.	+	.	ID=id6;Parent=rna1;Dbxref=GeneID:642826,Genbank:NR_024495.2,HGNC:HGNC:23654;Note=The RefSeq transcript has 10 substitutions%2C 14 non-frameshifting indels and aligns at 98%25 coverage compared to this genomic sequence;exception=annotated by transcript or proteomic data;gbkey=misc_RNA;gene=BMS1P6;partial=true;product=BMS1 ribosome biogenesis factor pseudogene 6;transcript_id=gi|392976403
LDOC03000126.1	BestRefSeq	exon	30243	30382	.	+	.	ID=id7;Parent=rna1;Dbxref=GeneID:642826,Genbank:NR_024495.2,HGNC:HGNC:23654;Note=The RefSeq transcript has 10 substitutions%2C 14 non-frameshifting indels and aligns at 98%25 coverage compared to this genomic sequence;exception=annotated by transcript or proteomic data;gbkey=misc_RNA;gene=BMS1P6;partial=true;product=BMS1 ribosome biogenesis factor pseudogene 6;transcript_id=gi|392976403
LDOC03000126.1	BestRefSeq	exon	33390	36975	.	+	.	ID=id8;Parent=rna1;Dbxref=GeneID:642826,Genbank:NR_024495.2,HGNC:HGNC:23654;Note=The RefSeq transcript has 10 substitutions%2C 14 non-frameshifting indels and aligns at 98%25 coverage compared to this genomic sequence;exception=annotated by transcript or proteomic data;gbkey=misc_RNA;gene=BMS1P6;partial=true;product=BMS1 ribosome biogenesis factor pseudogene 6;transcript_id=gi|392976403
LDOC03000126.1	Curated Genomic	gene	20619	30383	.	+	.	ID=gene13;Dbxref=GeneID:100133265,HGNC:HGNC:23655;Name=BMS1P7;description=BMS1 ribosome biogenesis factor pseudogene 7;gbkey=Gene;gene=BMS1P7;gene_synonym=bA164N7.1,BMS1LP7;pseudo=true
###
LDOC03000127.1	Curated Genomic	gene	17965	18080	.	-	.	ID=gene14;Dbxref=GeneID:106479005,HGNC:HGNC:43215;Name=RNA5SP315;description=RNA%2C 5S ribosomal pseudogene 315;gbkey=Gene;gene=RNA5SP315;gene_synonym=RN5S315;pseudo=true
LDOC03000127.1	Curated Genomic	gene	17965	18080	.	-	.	ID=gene15;Dbxref=GeneID:106480439,HGNC:HGNC:43212;Name=RNA5SP312;description=RNA%2C 5S ribosomal pseudogene 312;gbkey=Gene;gene=RNA5SP312;gene_synonym=RN5S312,RN5S313,RNA5SP313;pseudo=true
###
LDOC03000266.1	Curated Genomic	gene	22983	24253	.	-	.	ID=gene16;Dbxref=GeneID:780811,HGNC:HGNC:38098;Name=PAICSP5;description=phosphoribosylaminoimidazole carboxylase%2C phosphoribosylaminoimidazole succinocarboxamide synthetase pseudogene 5;gbkey=Gene;gene=PAICSP5;pseudo=true
LDOC03000266.1	Curated Genomic	gene	23124	24283	.	-	.	ID=gene17;Dbxref=GeneID:780812,HGNC:HGNC:38099;Name=PAICSP6;description=phosphoribosylaminoimidazole carboxylase%2C phosphoribosylaminoimidazole succinocarboxamide synthetase pseudogene 6;gbkey=Gene;gene=PAICSP6;pseudo=true
###
LDOC03000301.1	BestRefSeq	gene	13506	22278	.	-	.	ID=gene18;Dbxref=GeneID:442421,HGNC:HGNC:44749;Name=PTGER4P2-CDK2AP2P2;description=PTGER4P2-CDK2AP2P2 readthrough transcribed pseudogene;gbkey=Gene;gene=PTGER4P2-CDK2AP2P2;gene_synonym=PTGER4P2;pseudo=true
LDOC03000301.1	BestRefSeq	transcript	13506	22278	.	-	.	ID=rna2;Parent=gene18;Dbxref=GeneID:442421,Genbank:NR_024496.1,HGNC:HGNC:44749;Name=gi|213688390;Note=The RefSeq transcript has 10 substitutions%2C 3 non-frameshifting indels compared to this genomic sequence;exception=annotated by transcript or proteomic data;gbkey=misc_RNA;gene=PTGER4P2-CDK2AP2P2;product=PTGER4P2-CDK2AP2P2 readthrough transcribed pseudogene;transcript_id=gi|213688390
LDOC03000301.1	BestRefSeq	exon	21976	22278	.	-	.	ID=id9;Parent=rna2;Dbxref=GeneID:442421,Genbank:NR_024496.1,HGNC:HGNC:44749;Note=The RefSeq transcript has 10 substitutions%2C 3 non-frameshifting indels compared to this genomic sequence;exception=annotated by transcript or proteomic data;gbkey=misc_RNA;gene=PTGER4P2-CDK2AP2P2;product=PTGER4P2-CDK2AP2P2 readthrough transcribed pseudogene;transcript_id=gi|213688390
LDOC03000301.1	BestRefSeq	exon	13506	16912	.	-	.	ID=id10;Parent=rna2;Dbxref=GeneID:442421,Genbank:NR_024496.1,HGNC:HGNC:44749;Note=The RefSeq transcript has 10 substitutions%2C 3 non-frameshifting indels compared to this genomic sequence;exception=annotated by transcript or proteomic data;gbkey=misc_RNA;gene=PTGER4P2-CDK2AP2P2;product=PTGER4P2-CDK2AP2P2 readthrough transcribed pseudogene;transcript_id=gi|213688390
LDOC03000301.1	Curated Genomic	gene	16446	16895	.	-	.	ID=gene19;Dbxref=GeneID:5735,HGNC:HGNC:9597;Name=PTGER4P1;description=prostaglandin E receptor 4 pseudogene 1;gbkey=Gene;gene=PTGER4P1;pseudo=true
###
LDOC03000404.1	Curated Genomic	gene	136790	137346	.	+	.	ID=gene20;Dbxref=GeneID:100421287;Name=LOC100421287;description=cAMP responsive element binding protein 1 pseudogene;gbkey=Gene;gene=LOC100421287;pseudo=true
LDOC03000404.1	Curated Genomic	gene	136790	137346	.	+	.	ID=gene21;Dbxref=GeneID:100421292;Name=LOC100421292;description=cAMP responsive element binding protein 1 pseudogene;gbkey=Gene;gene=LOC100421292;pseudo=true
###
LDOC03000404.1	Curated Genomic	gene	127290	136805	.	+	.	ID=gene22;Dbxref=GeneID:100421548;Name=LOC100421548;description=family with sequence similarity 178%2C member B pseudogene;gbkey=Gene;gene=LOC100421548;pseudo=true
LDOC03000404.1	Curated Genomic	gene	136790	137346	.	+	.	ID=gene23;Dbxref=GeneID:100421287;Name=LOC100421287;description=cAMP responsive element binding protein 1 pseudogene;gbkey=Gene;gene=LOC100421287;pseudo=true
###
LDOC03000404.1	Curated Genomic	gene	145466	146647	.	+	.	ID=gene24;Dbxref=GeneID:728231,HGNC:HGNC:35405;Name=UBTFL5;description=upstream binding transcription factor%2C RNA polymerase I-like 5 (pseudogene);gbkey=Gene;gene=UBTFL5;pseudo=true
LDOC03000404.1	Curated Genomic	gene	145466	146620	.	+	.	ID=gene25;Dbxref=GeneID:129870,HGNC:HGNC:35402;Name=UBTFL3;description=upstream binding transcription factor%2C RNA polymerase I-like 3 (pseudogene);gbkey=Gene;gene=UBTFL3;gene_synonym=UBTFL5;pseudo=true
###
LDOC03000423.1	Curated Genomic	gene	35824	36046	.	+	.	ID=gene26;Dbxref=GeneID:106481012,HGNC:HGNC:46343;Name=RN7SL327P;description=RNA%2C 7SL%2C cytoplasmic 327%2C pseudogene;gbkey=Gene;gene=RN7SL327P;pseudo=true
LDOC03000423.1	Curated Genomic	gene	35824	36046	.	+	.	ID=gene27;Dbxref=GeneID:106481056,HGNC:HGNC:46505;Name=RN7SL489P;description=RNA%2C 7SL%2C cytoplasmic 489%2C pseudogene;gbkey=Gene;gene=RN7SL489P;pseudo=true
###
LDOC03000423.1	Curated Genomic	gene	35824	36046	.	+	.	ID=gene28;Dbxref=GeneID:106481012,HGNC:HGNC:46343;Name=RN7SL327P;description=RNA%2C 7SL%2C cytoplasmic 327%2C pseudogene;gbkey=Gene;gene=RN7SL327P;pseudo=true
LDOC03000423.1	Curated Genomic	gene	35824	36046	.	+	.	ID=gene29;Dbxref=GeneID:106481153,HGNC:HGNC:46869;Name=RN7SL853P;description=RNA%2C 7SL%2C cytoplasmic 853%2C pseudogene;gbkey=Gene;gene=RN7SL853P;pseudo=true
###
LDOC03000471.1	Curated Genomic	gene	128761	128861	.	+	.	ID=gene30;Dbxref=GeneID:106481326,HGNC:HGNC:47428;Name=RNU6-465P;description=RNA%2C U6 small nuclear 465%2C pseudogene;gbkey=Gene;gene=RNU6-465P;pseudo=true
LDOC03000471.1	Curated Genomic	gene	128761	128861	.	+	.	ID=gene31;Dbxref=GeneID:106481517,HGNC:HGNC:48034;Name=RNU6-1071P;description=RNA%2C U6 small nuclear 1071%2C pseudogene;gbkey=Gene;gene=RNU6-1071P;pseudo=true
###
LDOC03000471.1	Curated Genomic	gene	128761	128861	.	+	.	ID=gene32;Dbxref=GeneID:106481326,HGNC:HGNC:47428;Name=RNU6-465P;description=RNA%2C U6 small nuclear 465%2C pseudogene;gbkey=Gene;gene=RNU6-465P;pseudo=true
LDOC03000471.1	Curated Genomic	gene	128761	128861	.	+	.	ID=gene33;Dbxref=GeneID:106481940,HGNC:HGNC:48134;Name=RNU6-1171P;description=RNA%2C U6 small nuclear 1171%2C pseudogene;gbkey=Gene;gene=RNU6-1171P;pseudo=true
###
LDOC03000546.1	Curated Genomic	gene	90325	90562	.	-	.	ID=gene34;Dbxref=GeneID:106479123,HGNC:HGNC:45787;Name=RN7SKP63;description=RNA%2C 7SK small nuclear pseudogene 63;gbkey=Gene;gene=RN7SKP63;pseudo=true
LDOC03000546.1	Curated Genomic	gene	90325	90562	.	-	.	ID=gene35;Dbxref=GeneID:106479153,HGNC:HGNC:45855;Name=RN7SKP131;description=RNA%2C 7SK small nuclear pseudogene 131;gbkey=Gene;gene=RN7SKP131;pseudo=true
###
LDOC03000549.1	Curated Genomic	gene	5977	8341	.	-	.	ID=gene36;Dbxref=GeneID:100132173,HGNC:HGNC:42017;Name=PPP1R26P3;description=protein phosphatase 1 regulatory subunit 26 pseudogene 3;gbkey=Gene;gene=PPP1R26P3;gene_synonym=KIAA0649P3;pseudo=true
LDOC03000549.1	Curated Genomic	gene	5977	8341	.	-	.	ID=gene37;Dbxref=GeneID:100133040,HGNC:HGNC:42019;Name=PPP1R26P5;description=protein phosphatase 1 regulatory subunit 26 pseudogene 5;gbkey=Gene;gene=PPP1R26P5;gene_synonym=KIAA0649P5;pseudo=true
###
LDOC03000637.1	Curated Genomic	gene	19807	30835	.	+	.	ID=gene38;Dbxref=GeneID:100033395,HGNC:HGNC:33212;Name=VN2R6P;description=vomeronasal 2 receptor 6 pseudogene;gbkey=Gene;gene=VN2R6P;pseudo=true
LDOC03000637.1	Curated Genomic	gene	19807	30835	.	+	.	ID=gene39;Dbxref=GeneID:100033396,HGNC:HGNC:33213;Name=VN2R7P;description=vomeronasal 2 receptor 7 pseudogene;gbkey=Gene;gene=VN2R7P;pseudo=true
###
LDOC03000695.1	Curated Genomic	gene	88125	88231	.	+	.	ID=gene40;Dbxref=GeneID:106480401,HGNC:HGNC:47779;Name=RNU6-816P;description=RNA%2C U6 small nuclear 816%2C pseudogene;gbkey=Gene;gene=RNU6-816P;pseudo=true
LDOC03000695.1	Curated Genomic	gene	88125	88231	.	+	.	ID=gene41;Dbxref=GeneID:106480654,HGNC:HGNC:48231;Name=RNU6-1268P;description=RNA%2C U6 small nuclear 1268%2C pseudogene;gbkey=Gene;gene=RNU6-1268P;pseudo=true
###
LDOC03000695.1	Curated Genomic	gene	88125	88231	.	+	.	ID=gene42;Dbxref=GeneID:106480401,HGNC:HGNC:47779;Name=RNU6-816P;description=RNA%2C U6 small nuclear 816%2C pseudogene;gbkey=Gene;gene=RNU6-816P;pseudo=true
LDOC03000695.1	Curated Genomic	gene	88125	88231	.	+	.	ID=gene43;Dbxref=GeneID:106481571,HGNC:HGNC:48202;Name=RNU6-1239P;description=RNA%2C U6 small nuclear 1239%2C pseudogene;gbkey=Gene;gene=RNU6-1239P;pseudo=true
###
LDOC03000695.1	Curated Genomic	gene	240601	242264	.	-	.	ID=gene44;Dbxref=GeneID:729057;Name=LOC729057;description=translocase of outer mitochondrial membrane 40 homolog (yeast) pseudogene;gbkey=Gene;gene=LOC729057;pseudo=true
LDOC03000695.1	Curated Genomic	gene	240720	242264	.	-	.	ID=gene45;Dbxref=GeneID:642661;Name=LOC642661;description=translocase of outer mitochondrial membrane 40 homolog (yeast) pseudogene;gbkey=Gene;gene=LOC642661;pseudo=true
###
LDOC03000695.1	BestRefSeq	gene	171646	214518	.	+	.	ID=gene46;Dbxref=GeneID:503639,HGNC:HGNC:32189;Name=DUXAP10;description=double homeobox A pseudogene 10;gbkey=Gene;gene=DUXAP10;pseudo=true
LDOC03000695.1	BestRefSeq	transcript	171646	214518	.	+	.	ID=rna3;Parent=gene46;Dbxref=GeneID:503639,Genbank:NR_110526.1,HGNC:HGNC:32189;Name=gi|584458518;Note=The RefSeq transcript has 1 substitution compared to this genomic sequence;exception=annotated by transcript or proteomic data;gbkey=misc_RNA;gene=DUXAP10;product=double homeobox A pseudogene 10;transcript_id=gi|584458518
LDOC03000695.1	BestRefSeq	exon	171646	171740	.	+	.	ID=id11;Parent=rna3;Dbxref=GeneID:503639,Genbank:NR_110526.1,HGNC:HGNC:32189;Note=The RefSeq transcript has 1 substitution compared to this genomic sequence;exception=annotated by transcript or proteomic data;gbkey=misc_RNA;gene=DUXAP10;product=double homeobox A pseudogene 10;transcript_id=gi|584458518
LDOC03000695.1	BestRefSeq	exon	173860	173970	.	+	.	ID=id12;Parent=rna3;Dbxref=GeneID:503639,Genbank:NR_110526.1,HGNC:HGNC:32189;Note=The RefSeq transcript has 1 substitution compared to this genomic sequence;exception=annotated by transcript or proteomic data;gbkey=misc_RNA;gene=DUXAP10;product=double homeobox A pseudogene 10;transcript_id=gi|584458518
LDOC03000695.1	BestRefSeq	exon	175241	175388	.	+	.	ID=id13;Parent=rna3;Dbxref=GeneID:503639,Genbank:NR_110526.1,HGNC:HGNC:32189;Note=The RefSeq transcript has 1 substitution compared to this genomic sequence;exception=annotated by transcript or proteomic data;gbkey=misc_RNA;gene=DUXAP10;product=double homeobox A pseudogene 10;transcript_id=gi|584458518
LDOC03000695.1	BestRefSeq	exon	175509	175620	.	+	.	ID=id14;Parent=rna3;Dbxref=GeneID:503639,Genbank:NR_110526.1,HGNC:HGNC:32189;Note=The RefSeq transcript has 1 substitution compared to this genomic sequence;exception=annotated by transcript or proteomic data;gbkey=misc_RNA;gene=DUXAP10;product=double homeobox A pseudogene 10;transcript_id=gi|584458518
LDOC03000695.1	BestRefSeq	exon	177350	177487	.	+	.	ID=id15;Parent=rna3;Dbxref=GeneID:503639,Genbank:NR_110526.1,HGNC:HGNC:32189;Note=The RefSeq transcript has 1 substitution compared to this genomic sequence;exception=annotated by transcript or proteomic data;gbkey=misc_RNA;gene=DUXAP10;product=double homeobox A pseudogene 10;transcript_id=gi|584458518
LDOC03000695.1	BestRefSeq	exon	177706	177841	.	+	.	ID=id16;Parent=rna3;Dbxref=GeneID:503639,Genbank:NR_110526.1,HGNC:HGNC:32189;Note=The RefSeq transcript has 1 substitution compared to this genomic sequence;exception=annotated by transcript or proteomic data;gbkey=misc_RNA;gene=DUXAP10;product=double homeobox A pseudogene 10;transcript_id=gi|584458518
LDOC03000695.1	BestRefSeq	exon	202190	202280	.	+	.	ID=id17;Parent=rna3;Dbxref=GeneID:503639,Genbank:NR_110526.1,HGNC:HGNC:32189;Note=The RefSeq transcript has 1 substitution compared to this genomic sequence;exception=annotated by transcript or proteomic data;gbkey=misc_RNA;gene=DUXAP10;product=double homeobox A pseudogene 10;transcript_id=gi|584458518
LDOC03000695.1	BestRefSeq	exon	212952	214518	.	+	.	ID=id18;Parent=rna3;Dbxref=GeneID:503639,Genbank:NR_110526.1,HGNC:HGNC:32189;Note=The RefSeq transcript has 1 substitution compared to this genomic sequence;exception=annotated by transcript or proteomic data;gbkey=misc_RNA;gene=DUXAP10;product=double homeobox A pseudogene 10;transcript_id=gi|584458518
LDOC03000695.1	Curated Genomic	gene	213333	215574	.	+	.	ID=gene47;Dbxref=GeneID:503638,HGNC:HGNC:32188;Name=DUXAP9;description=double homeobox A pseudogene 9;gbkey=Gene;gene=DUXAP9;pseudo=true
###
LDOC03000699.1	Curated Genomic	gene	27370	31678	.	+	.	ID=gene48;Dbxref=GeneID:100420776,HGNC:HGNC:49583;Name=CNTNAP3P6;description=contactin associated protein-like 3 pseudogene 6;gbkey=Gene;gene=CNTNAP3P6;pseudo=true
LDOC03000699.1	Curated Genomic	gene	27370	31678	.	+	.	ID=gene49;Dbxref=GeneID:100420787,HGNC:HGNC:49591;Name=CNTNAP3P1;description=contactin associated protein-like 3 pseudogene 1;gbkey=Gene;gene=CNTNAP3P1;pseudo=true
###
LDOC03000707.1	Curated Genomic	gene	173329	174014	.	+	.	ID=gene50;Dbxref=GeneID:57009;Name=PTS-P1;description=6-pyruvoyltetrahydropterin synthase pseudogene;gbkey=Gene;gene=PTS-P1;pseudo=true
LDOC03000707.1	Curated Genomic	gene	173398	173732	.	+	.	ID=gene51;Dbxref=GeneID:100506103;Name=LOC100506103;description=6-pyruvoyltetrahydropterin synthase pseudogene;gbkey=Gene;gene=LOC100506103;pseudo=true
###
LDOC03000707.1	Curated Genomic	gene	73026	73737	.	-	.	ID=gene52;Dbxref=GeneID:100101119,HGNC:HGNC:50370;Name=SKP1P3;description=S-phase kinase-associated protein 1 pseudogene 3;gbkey=Gene;gene=SKP1P3;pseudo=true
LDOC03000707.1	Curated Genomic	gene	73026	73737	.	-	.	ID=gene53;Dbxref=GeneID:642490;Name=LOC642490;description=S-phase kinase-associated protein 1 pseudogene;gbkey=Gene;gene=LOC642490;pseudo=true
###
LDOC03000815.1	Curated Genomic	gene	23203	25168	.	-	.	ID=gene54;Dbxref=GeneID:729310,HGNC:HGNC:39200;Name=KYNUP2;description=kynureninase pseudogene 2;gbkey=Gene;gene=KYNUP2;pseudo=true
LDOC03000815.1	Curated Genomic	gene	23203	25168	.	-	.	ID=gene55;Dbxref=GeneID:729321,HGNC:HGNC:39199;Name=KYNUP1;description=kynureninase pseudogene 1;gbkey=Gene;gene=KYNUP1;pseudo=true
###
LDOC03000815.1	Curated Genomic	gene	23203	25168	.	-	.	ID=gene56;Dbxref=GeneID:729310,HGNC:HGNC:39200;Name=KYNUP2;description=kynureninase pseudogene 2;gbkey=Gene;gene=KYNUP2;pseudo=true
LDOC03000815.1	Curated Genomic	gene	23203	25168	.	-	.	ID=gene57;Dbxref=GeneID:729323,HGNC:HGNC:39201;Name=KYNUP3;description=kynureninase pseudogene 3;gbkey=Gene;gene=KYNUP3;pseudo=true
###
LDOC03000893.1	Curated Genomic	gene	136655	142017	.	-	.	ID=gene58;Dbxref=GeneID:100132306,HGNC:HGNC:51524;Name=FAM91A4P;description=family with sequence similarity 91 member A4%2C pseudogene;gbkey=Gene;gene=FAM91A4P;pseudo=true
LDOC03000893.1	Curated Genomic	gene	136655	141995	.	-	.	ID=gene59;Dbxref=GeneID:729182,HGNC:HGNC:32273;Name=FAM91A3P;description=family with sequence similarity 91 member A3%2C pseudogene;gbkey=Gene;gene=FAM91A3P;pseudo=true
###
LDOC03000893.1	Curated Genomic	gene	60322	60392	.	+	.	ID=gene60;Dbxref=GeneID:100189443,HGNC:HGNC:35013;Name=TRR-CCT7-1;description=transfer RNA-Arg (CCT) 7-1;gbkey=Gene;gene=TRR-CCT7-1;gene_synonym=TRNAR30P;pseudo=true
LDOC03000893.1	Curated Genomic	gene	60322	60392	.	+	.	ID=gene61;Dbxref=GeneID:100189502,HGNC:HGNC:35077;Name=TRR-CCT8-1;description=transfer RNA-Arg (CCT) 8-1;gbkey=Gene;gene=TRR-CCT8-1;gene_synonym=TRNAR32P;pseudo=true
###
LDOC03000893.1	Curated Genomic	gene	136655	142017	.	-	.	ID=gene62;Dbxref=GeneID:100132306,HGNC:HGNC:51524;Name=FAM91A4P;description=family with sequence similarity 91 member A4%2C pseudogene;gbkey=Gene;gene=FAM91A4P;pseudo=true
LDOC03000893.1	Curated Genomic	gene	136655	141995	.	-	.	ID=gene63;Dbxref=GeneID:101929801,HGNC:HGNC:51523;Name=FAM91A2P;description=family with sequence similarity 91 member A2%2C pseudogene;gbkey=Gene;gene=FAM91A2P;pseudo=true
###
LDOC03000893.1	Curated Genomic	gene	116825	116970	.	+	.	ID=gene64;Dbxref=GeneID:106481615,HGNC:HGNC:48410;Name=RNU1-68P;description=RNA%2C U1 small nuclear 68%2C pseudogene;gbkey=Gene;gene=RNU1-68P;pseudo=true
LDOC03000893.1	Curated Genomic	gene	116825	116970	.	+	.	ID=gene65;Dbxref=GeneID:106481634,HGNC:HGNC:48485;Name=RNU1-143P;description=RNA%2C U1 small nuclear 143%2C pseudogene;gbkey=Gene;gene=RNU1-143P;pseudo=true
###
LDOC03000924.1	Curated Genomic	gene	5189	12243	.	+	.	ID=gene66;Dbxref=GeneID:642311,HGNC:HGNC:49160;Name=BMS1P15;description=BMS1 ribosome biogenesis factor pseudogene 15;gbkey=Gene;gene=BMS1P15;pseudo=true
LDOC03000924.1	Curated Genomic	gene	5189	12243	.	+	.	ID=gene67;Dbxref=GeneID:727914,HGNC:HGNC:49161;Name=BMS1P16;description=BMS1 ribosome biogenesis factor pseudogene 16;gbkey=Gene;gene=BMS1P16;pseudo=true
###
LDOC03000947.1	Curated Genomic	gene	6129	7570	.	+	.	ID=gene68;Dbxref=GeneID:340600,HGNC:HGNC:34025;Name=ATF4P2;description=activating transcription factor 4 pseudogene 2;gbkey=Gene;gene=ATF4P2;pseudo=true
LDOC03000947.1	Curated Genomic	gene	6129	7569	.	+	.	ID=gene69;Dbxref=GeneID:469,HGNC:HGNC:789;Name=ATF4P1;description=activating transcription factor 4 pseudogene 1;gbkey=Gene;gene=ATF4P1;gene_synonym=ATF4P,TAXREB67P,TXREBP;pseudo=true
###
LDOC03000952.1	Curated Genomic	gene	11563	17903	.	-	.	ID=gene70;Dbxref=GeneID:728307;Name=LOC728307;description=melanoma associated antigen (mutated) 1-like 1 pseudogene;gbkey=Gene;gene=LOC728307;pseudo=true
LDOC03000952.1	Curated Genomic	gene	11666	17803	.	-	.	ID=gene71;Dbxref=GeneID:728317;Name=LOC728317;description=melanoma associated antigen (mutated) 1-like 1 pseudogene;gbkey=Gene;gene=LOC728317;pseudo=true
###
LDOC03000965.1	Curated Genomic	gene	20281	21531	.	-	.	ID=gene72;Dbxref=GeneID:100216518,HGNC:HGNC:35189;Name=DNM1P39;description=dynamin 1 pseudogene 39;gbkey=Gene;gene=DNM1P39;gene_synonym=DNM1DN11-3,DNM1DN11@;pseudo=true
LDOC03000965.1	Curated Genomic	gene	20281	21240	.	-	.	ID=gene73;Dbxref=GeneID:100216515,HGNC:HGNC:35186;Name=DNM1P36;description=dynamin 1 pseudogene 36;gbkey=Gene;gene=DNM1P36;gene_synonym=DNM1DN8-3,DNM1DN8@;pseudo=true
###
LDOC03000965.1	Curated Genomic	gene	26321	34318	.	+	.	ID=gene74;Dbxref=GeneID:100421767,HGNC:HGNC:49522;Name=UBE2Q2P11;description=ubiquitin conjugating enzyme E2Q family member 2 pseudogene 11;gbkey=Gene;gene=UBE2Q2P11;pseudo=true
LDOC03000965.1	Curated Genomic	gene	26321	34318	.	+	.	ID=gene75;Dbxref=GeneID:100421766,HGNC:HGNC:49413;Name=UBE2Q2P7;description=ubiquitin conjugating enzyme E2Q family member 2 pseudogene 7;gbkey=Gene;gene=UBE2Q2P7;pseudo=true
###
LDOC03000965.1	Curated Genomic	gene	26321	34320	.	+	.	ID=gene76;Dbxref=GeneID:100421769,HGNC:HGNC:49412;Name=UBE2Q2P6;description=ubiquitin conjugating enzyme E2Q family member 2 pseudogene 6;gbkey=Gene;gene=UBE2Q2P6;pseudo=true
LDOC03000965.1	Curated Genomic	gene	26321	34318	.	+	.	ID=gene77;Dbxref=GeneID:100421767,HGNC:HGNC:49522;Name=UBE2Q2P11;description=ubiquitin conjugating enzyme E2Q family member 2 pseudogene 11;gbkey=Gene;gene=UBE2Q2P11;pseudo=true
###
LDOC03001057.1	Curated Genomic	gene	5473288	5477389	.	-	.	ID=gene78;Dbxref=GeneID:100128514,HGNC:HGNC:43942;Name=ARHGAP42P5;description=Rho GTPase activating protein 42 pseudogene 5;gbkey=Gene;gene=ARHGAP42P5;pseudo=true
LDOC03001057.1	Curated Genomic	gene	5474451	5477347	.	-	.	ID=gene79;Dbxref=GeneID:254398,HGNC:HGNC:43941;Name=ARHGAP42P4;description=Rho GTPase activating protein 42 pseudogene 4;gbkey=Gene;gene=ARHGAP42P4;pseudo=true
###
LDOC03001057.1	Curated Genomic	gene	5481993	5499343	.	+	.	ID=gene80;Dbxref=GeneID:100420172;Name=LOC100420172;description=fatty acyl-CoA reductase 2 pseudogene;gbkey=Gene;gene=LOC100420172;pseudo=true
LDOC03001057.1	Curated Genomic	gene	5481993	5499343	.	+	.	ID=gene81;Dbxref=GeneID:100420175;Name=LOC100420175;description=fatty acyl-CoA reductase 2 pseudogene;gbkey=Gene;gene=LOC100420175;pseudo=true
###
LDOC03001057.1	Curated Genomic	gene	5457340	5477387	.	-	.	ID=gene82;Dbxref=GeneID:266698,HGNC:HGNC:19327;Name=ARHGAP42P3;description=Rho GTPase activating protein 42 pseudogene 3;gbkey=Gene;gene=ARHGAP42P3;gene_synonym=OPHN1P1;pseudo=true
LDOC03001057.1	Curated Genomic	gene	5474451	5477347	.	-	.	ID=gene83;Dbxref=GeneID:254398,HGNC:HGNC:43941;Name=ARHGAP42P4;description=Rho GTPase activating protein 42 pseudogene 4;gbkey=Gene;gene=ARHGAP42P4;pseudo=true
###
LDOC03001057.1	Curated Genomic	gene	5484713	5487914	.	-	.	ID=gene84;Dbxref=GeneID:780778,HGNC:HGNC:33272;Name=USP10P2;description=ubiquitin specific peptidase10 pseudogene 2;gbkey=Gene;gene=USP10P2;pseudo=true
LDOC03001057.1	Curated Genomic	gene	5484713	5487914	.	-	.	ID=gene85;Dbxref=GeneID:780780;Name=LOC780780;description=ubiquitin specific peptidase 10 pseudogene;gbkey=Gene;gene=LOC780780;pseudo=true
###
LDOC03001103.1	Curated Genomic	gene	3583	3829	.	-	.	ID=gene86;Dbxref=GeneID:106479344,HGNC:HGNC:46347;Name=RN7SL331P;description=RNA%2C 7SL%2C cytoplasmic 331%2C pseudogene;gbkey=Gene;gene=RN7SL331P;pseudo=true
LDOC03001103.1	Curated Genomic	gene	3583	3829	.	-	.	ID=gene87;Dbxref=GeneID:106479379,HGNC:HGNC:46444;Name=RN7SL428P;description=RNA%2C 7SL%2C cytoplasmic 428%2C pseudogene;gbkey=Gene;gene=RN7SL428P;pseudo=true
###
LDOC03001168.1	Curated Genomic	gene	1314	22265	.	+	.	ID=gene88;Dbxref=GeneID:653363,HGNC:HGNC:33357;Name=TEX28P2;description=testis expressed 28 pseudogene 2;gbkey=Gene;gene=TEX28P2;gene_synonym=CXorf2B,pTEX;pseudo=true
LDOC03001168.1	Curated Genomic	gene	1314	22265	.	+	.	ID=gene89;Dbxref=GeneID:728447,HGNC:HGNC:33356;Name=TEX28P1;description=testis expressed 28 pseudogene 1;gbkey=Gene;gene=TEX28P1;gene_synonym=pTEX;pseudo=true
###
LDOC03001278.1	Curated Genomic	gene	28339	28728	.	-	.	ID=gene90;Dbxref=GeneID:100129102,HGNC:HGNC:36299;Name=RPL22P4;description=ribosomal protein L22 pseudogene 4;gbkey=Gene;gene=RPL22P4;gene_synonym=RPL22_2_154;pseudo=true
LDOC03001278.1	Curated Genomic	gene	28339	28728	.	-	.	ID=gene91;Dbxref=GeneID:100132047,HGNC:HGNC:36473;Name=RPL22P6;description=ribosomal protein L22 pseudogene 6;gbkey=Gene;gene=RPL22P6;gene_synonym=RPL22_1_94;pseudo=true
###
LDOC03001278.1	Curated Genomic	gene	28339	28728	.	-	.	ID=gene92;Dbxref=GeneID:100129102,HGNC:HGNC:36299;Name=RPL22P4;description=ribosomal protein L22 pseudogene 4;gbkey=Gene;gene=RPL22P4;gene_synonym=RPL22_2_154;pseudo=true
LDOC03001278.1	Curated Genomic	gene	28339	28728	.	-	.	ID=gene93;Dbxref=GeneID:100132479,HGNC:HGNC:37022;Name=RPL22P5;description=ribosomal protein L22 pseudogene 5;gbkey=Gene;gene=RPL22P5;gene_synonym=RPL22_2_96;pseudo=true
###
LDOC03001295.1	Curated Genomic	gene	22270	24540	.	-	.	ID=gene94;Dbxref=GeneID:3517,HGNC:HGNC:5726;Name=RBPJP2;description=RBPJ pseudogene 2;gbkey=Gene;gene=RBPJP2;gene_synonym=IGKJRBP2,RBPSUHP2;pseudo=true
LDOC03001295.1	Curated Genomic	gene	22270	24540	.	-	.	ID=gene95;Dbxref=GeneID:100133122,HGNC:HGNC:37487;Name=RBPJP7;description=RBPJ pseudogene 7;gbkey=Gene;gene=RBPJP7;pseudo=true
###
LDOC03001295.1	Curated Genomic	gene	22270	24540	.	-	.	ID=gene96;Dbxref=GeneID:100133122,HGNC:HGNC:37487;Name=RBPJP7;description=RBPJ pseudogene 7;gbkey=Gene;gene=RBPJP7;pseudo=true
LDOC03001295.1	Curated Genomic	gene	22270	24540	.	-	.	ID=gene97;Dbxref=GeneID:100288841,HGNC:HGNC:37485;Name=RBPJP5;description=RBPJ pseudogene 5;gbkey=Gene;gene=RBPJP5;pseudo=true
###
LDOC03001295.1	Curated Genomic	gene	22270	24540	.	-	.	ID=gene98;Dbxref=GeneID:3517,HGNC:HGNC:5726;Name=RBPJP2;description=RBPJ pseudogene 2;gbkey=Gene;gene=RBPJP2;gene_synonym=IGKJRBP2,RBPSUHP2;pseudo=true
LDOC03001295.1	Curated Genomic	gene	22270	24540	.	-	.	ID=gene99;Dbxref=GeneID:643198,HGNC:HGNC:37486;Name=RBPJP6;description=RBPJ pseudogene 6;gbkey=Gene;gene=RBPJP6;pseudo=true
###
LDOC03001382.1	Curated Genomic	gene	7142	11351	.	+	.	ID=gene100;Dbxref=GeneID:653453;Name=LOC653453;description=fibroblast growth factor 7 pseudogene;gbkey=Gene;gene=LOC653453;pseudo=true
LDOC03001382.1	Curated Genomic	gene	7142	11351	.	+	.	ID=gene101;Dbxref=GeneID:728195;Name=LOC728195;description=fibroblast growth factor 7 pseudogene;gbkey=Gene;gene=LOC728195;pseudo=true
###
LDOC03001382.1	Curated Genomic	gene	7142	11351	.	+	.	ID=gene102;Dbxref=GeneID:653453;Name=LOC653453;description=fibroblast growth factor 7 pseudogene;gbkey=Gene;gene=LOC653453;pseudo=true
LDOC03001382.1	Curated Genomic	gene	7142	11351	.	+	.	ID=gene103;Dbxref=GeneID:728433;Name=LOC728433;description=fibroblast growth factor 7 pseudogene;gbkey=Gene;gene=LOC728433;pseudo=true
###
LDOC03001387.1	Curated Genomic	gene	5466	9235	.	+	.	ID=gene104;Dbxref=GeneID:100132630,HGNC:HGNC:37742;Name=CICP3;description=capicua transcriptional repressor pseudogene 3;gbkey=Gene;gene=CICP3;pseudo=true
LDOC03001387.1	Curated Genomic	gene	5466	9235	.	+	.	ID=gene105;Dbxref=GeneID:100288667,HGNC:HGNC:37756;Name=CICP7;description=capicua transcriptional repressor pseudogene 7;gbkey=Gene;gene=CICP7;pseudo=true
###
LDOC03001387.1	Curated Genomic	gene	5466	9235	.	+	.	ID=gene106;Dbxref=GeneID:100132630,HGNC:HGNC:37742;Name=CICP3;description=capicua transcriptional repressor pseudogene 3;gbkey=Gene;gene=CICP3;pseudo=true
LDOC03001387.1	Curated Genomic	gene	5466	9235	.	+	.	ID=gene107;Dbxref=GeneID:100420257,HGNC:HGNC:48835;Name=CICP27;description=capicua transcriptional repressor pseudogene 27;gbkey=Gene;gene=CICP27;pseudo=true
###
LDOC03001387.1	Curated Genomic	gene	5466	9235	.	+	.	ID=gene108;Dbxref=GeneID:100132630,HGNC:HGNC:37742;Name=CICP3;description=capicua transcriptional repressor pseudogene 3;gbkey=Gene;gene=CICP3;pseudo=true
LDOC03001387.1	Curated Genomic	gene	5466	9235	.	+	.	ID=gene109;Dbxref=GeneID:100505953,HGNC:HGNC:48833;Name=CICP23;description=capicua transcriptional repressor pseudogene 23;gbkey=Gene;gene=CICP23;pseudo=true
###
LDOC03001387.1	Curated Genomic	gene	5466	9235	.	+	.	ID=gene110;Dbxref=GeneID:100132630,HGNC:HGNC:37742;Name=CICP3;description=capicua transcriptional repressor pseudogene 3;gbkey=Gene;gene=CICP3;pseudo=true
LDOC03001387.1	Curated Genomic	gene	5466	9235	.	+	.	ID=gene111;Dbxref=GeneID:100506706,HGNC:HGNC:48829;Name=CICP19;description=capicua transcriptional repressor pseudogene 19;gbkey=Gene;gene=CICP19;pseudo=true
###
LDOC03001387.1	Curated Genomic	gene	5466	9235	.	+	.	ID=gene112;Dbxref=GeneID:100132630,HGNC:HGNC:37742;Name=CICP3;description=capicua transcriptional repressor pseudogene 3;gbkey=Gene;gene=CICP3;pseudo=true
LDOC03001387.1	Curated Genomic	gene	5466	9235	.	+	.	ID=gene113;Dbxref=GeneID:100507251,HGNC:HGNC:37755;Name=CICP6;description=capicua transcriptional repressor pseudogene 6;gbkey=Gene;gene=CICP6;pseudo=true
###
LDOC03001387.1	Curated Genomic	gene	5466	9235	.	+	.	ID=gene114;Dbxref=GeneID:100132630,HGNC:HGNC:37742;Name=CICP3;description=capicua transcriptional repressor pseudogene 3;gbkey=Gene;gene=CICP3;pseudo=true
LDOC03001387.1	Curated Genomic	gene	5466	9235	.	+	.	ID=gene115;Dbxref=GeneID:100507648,HGNC:HGNC:38549;Name=CICP15;description=capicua transcriptional repressor pseudogene 15;gbkey=Gene;gene=CICP15;pseudo=true
###
LDOC03001414.1	Curated Genomic	gene	22155	22518	.	+	.	ID=gene116;Dbxref=GeneID:106480326,HGNC:HGNC:51470;Name=WBP1LP10;description=WW domain binding protein 1-like pseudogene 10;gbkey=Gene;gene=WBP1LP10;pseudo=true
LDOC03001414.1	Curated Genomic	gene	22230	22557	.	+	.	ID=gene117;Dbxref=GeneID:106481969,HGNC:HGNC:51471;Name=WBP1LP11;description=WW domain binding protein 1-like pseudogene 11;gbkey=Gene;gene=WBP1LP11;pseudo=true
###
LDOC03001414.1	Curated Genomic	gene	33025	33962	.	-	.	ID=gene118;Dbxref=GeneID:81390,HGNC:HGNC:15089;Name=OR4F7P;description=olfactory receptor%2C family 4%2C subfamily F%2C member 7 pseudogene;gbkey=Gene;gene=OR4F7P;gene_synonym=OR4F10;pseudo=true
LDOC03001414.1	Curated Genomic	gene	33028	33962	.	-	.	ID=gene119;Dbxref=GeneID:390872,HGNC:HGNC:15395;Name=OR4F8P;description=olfactory receptor%2C family 4%2C subfamily F%2C member 8 pseudogene;gbkey=Gene;gene=OR4F8P;gene_synonym=OR4F20P,OR4F9P;pseudo=true
###
LDOC03001430.1	Curated Genomic	gene	11644	12587	.	+	.	ID=gene120;Dbxref=GeneID:79504,HGNC:HGNC:14822;Name=OR4G4P;description=olfactory receptor%2C family 4%2C subfamily G%2C member 4 pseudogene;gbkey=Gene;gene=OR4G4P;pseudo=true
LDOC03001430.1	Curated Genomic	gene	11658	12521	.	+	.	ID=gene121;Dbxref=GeneID:26679,HGNC:HGNC:8304;Name=OR4G3P;description=olfactory receptor%2C family 4%2C subfamily G%2C member 3 pseudogene;gbkey=Gene;gene=OR4G3P;gene_synonym=OLC,OLC-7501,OR4G3,OR4G5P;pseudo=true
###
LDOC03001511.1	Curated Genomic	gene	25915	27600	.	+	.	ID=gene122;Dbxref=GeneID:642389,HGNC:HGNC:50367;Name=RBM17P2;description=RNA binding motif protein 17 pseudogene 2;gbkey=Gene;gene=RBM17P2;pseudo=true
LDOC03001511.1	Curated Genomic	gene	25915	27600	.	+	.	ID=gene123;Dbxref=GeneID:100132949,HGNC:HGNC:50368;Name=RBM17P3;description=RNA binding motif protein 17 pseudogene 3;gbkey=Gene;gene=RBM17P3;pseudo=true
###
LDOC03001511.1	Curated Genomic	gene	45628	46450	.	-	.	ID=gene124;Dbxref=GeneID:100421690;Name=LOC100421690;description=NSA2 ribosome biogenesis homolog (S. cerevisiae) pseudogene;gbkey=Gene;gene=LOC100421690;pseudo=true
LDOC03001511.1	Curated Genomic	gene	45728	46350	.	-	.	ID=gene125;Dbxref=GeneID:100421691;Name=LOC100421691;description=NSA2 ribosome biogenesis homolog (S. cerevisiae) pseudogene;gbkey=Gene;gene=LOC100421691;pseudo=true
###
LDOC03001511.1	Curated Genomic	gene	63005	63265	.	+	.	ID=gene126;Dbxref=GeneID:106479456,HGNC:HGNC:46656;Name=RN7SL640P;description=RNA%2C 7SL%2C cytoplasmic 640%2C pseudogene;gbkey=Gene;gene=RN7SL640P;pseudo=true
LDOC03001511.1	Curated Genomic	gene	63012	63265	.	+	.	ID=gene127;Dbxref=GeneID:106481038,HGNC:HGNC:46438;Name=RN7SL422P;description=RNA%2C 7SL%2C cytoplasmic 422%2C pseudogene;gbkey=Gene;gene=RN7SL422P;pseudo=true
###
LDOC03001530.1	Curated Genomic	gene	21749	22291	.	+	.	ID=gene128;Dbxref=GeneID:100420437;Name=LOC100420437;description=ubiquitin specific peptidase 12 pseudogene;gbkey=Gene;gene=LOC100420437;pseudo=true
LDOC03001530.1	Curated Genomic	gene	21749	22291	.	+	.	ID=gene129;Dbxref=GeneID:100420438;Name=LOC100420438;description=ubiquitin specific peptidase 12 pseudogene;gbkey=Gene;gene=LOC100420438;pseudo=true
###
LDOC03001538.1	Curated Genomic	gene	16750	17428	.	+	.	ID=gene130;Dbxref=GeneID:106481970,HGNC:HGNC:51606;Name=DUX4L29;description=double homeobox 4 like 29;gbkey=Gene;gene=DUX4L29;pseudo=true
LDOC03001538.1	Curated Genomic	gene	16752	17429	.	+	.	ID=gene131;Dbxref=GeneID:106481728,HGNC:HGNC:51605;Name=DUX4L28;description=double homeobox 4 like 28;gbkey=Gene;gene=DUX4L28;pseudo=true
###
LDOC03001543.1	Curated Genomic	gene	25116	25900	.	-	.	ID=gene132;Dbxref=GeneID:100310857,HGNC:HGNC:49830;Name=SNRPCP15;description=small nuclear ribonucleoprotein polypeptide C pseudogene 15;gbkey=Gene;gene=SNRPCP15;pseudo=true
LDOC03001543.1	Curated Genomic	gene	25696	25900	.	-	.	ID=gene133;Dbxref=GeneID:106481702,HGNC:HGNC:49832;Name=SNRPCP17;description=small nuclear ribonucleoprotein polypeptide C pseudogene 17;gbkey=Gene;gene=SNRPCP17;pseudo=true
###
LDOC03001556.1	Curated Genomic	gene	182609	183140	.	-	.	ID=gene134;Dbxref=GeneID:100129777,HGNC:HGNC:39659;Name=BNIP3P6;description=BCL2/adenovirus E1B 19kDa interacting protein 3 pseudogene 6;gbkey=Gene;gene=BNIP3P6;pseudo=true
LDOC03001556.1	Curated Genomic	gene	182609	183140	.	-	.	ID=gene135;Dbxref=GeneID:100421754,HGNC:HGNC:39655;Name=BNIP3P2;description=BCL2/adenovirus E1B 19kDa interacting protein 3 pseudogene 2;gbkey=Gene;gene=BNIP3P2;pseudo=true
###
LDOC03001615.1	Curated Genomic	gene	39140	39506	.	-	.	ID=gene136;Dbxref=GeneID:106480329,HGNC:HGNC:51536;Name=BSNDP1;description=barttin CLCNK-type chloride channel accessory beta subunit pseudogene 1;gbkey=Gene;gene=BSNDP1;pseudo=true
LDOC03001615.1	Curated Genomic	gene	39142	39505	.	-	.	ID=gene137;Dbxref=GeneID:106481725,HGNC:HGNC:51538;Name=BSNDP3;description=barttin CLCNK-type chloride channel accessory beta subunit pseudogene 3;gbkey=Gene;gene=BSNDP3;pseudo=true
###
LDOC03001661.1	Curated Genomic	gene	15731	20092	.	+	.	ID=gene138;Dbxref=GeneID:503694,HGNC:HGNC:18089;Name=DEFB108P1;description=defensin beta 108 pseudogene 1;gbkey=Gene;gene=DEFB108P1;gene_synonym=DEFB-8,DEFB108,DEFB108A;pseudo=true
LDOC03001661.1	Curated Genomic	gene	15731	20092	.	+	.	ID=gene139;Dbxref=GeneID:503837,HGNC:HGNC:30847;Name=DEFB108P2;description=defensin beta 108 pseudogene 2;gbkey=Gene;gene=DEFB108P2;pseudo=true
###
LDOC03001692.1	Curated Genomic	gene	30478	31865	.	-	.	ID=gene140;Dbxref=GeneID:100418976,HGNC:HGNC:39612;Name=SNX18P4;description=sorting nexin 18 pseudogene 4;gbkey=Gene;gene=SNX18P4;pseudo=true
LDOC03001692.1	Curated Genomic	gene	30478	31865	.	-	.	ID=gene141;Dbxref=GeneID:100418981,HGNC:HGNC:39616;Name=SNX18P8;description=sorting nexin 18 pseudogene 8;gbkey=Gene;gene=SNX18P8;pseudo=true
###
LDOC03001700.1	Curated Genomic	gene	59057	123777	.	-	.	ID=gene142;Dbxref=GeneID:727941,HGNC:HGNC:48933;Name=SLC25A24P1;description=SLC25A24 pseudogene 1;gbkey=Gene;gene=SLC25A24P1;pseudo=true
LDOC03001700.1	Curated Genomic	gene	86256	123777	.	-	.	ID=gene143;Dbxref=GeneID:100422608,HGNC:HGNC:48934;Name=SLC25A24P2;description=SLC25A24 pseudogene 2;gbkey=Gene;gene=SLC25A24P2;pseudo=true
###
LDOC03001731.1	Curated Genomic	gene	2137	3415	.	+	.	ID=gene144;Dbxref=GeneID:399839,HGNC:HGNC:38687;Name=DUX4L11;description=double homeobox 4 like 11;gbkey=Gene;gene=DUX4L11;pseudo=true
LDOC03001731.1	Curated Genomic	gene	2137	3415	.	+	.	ID=gene145;Dbxref=GeneID:100289581,HGNC:HGNC:38672;Name=DUX4L13;description=double homeobox 4 like 13;gbkey=Gene;gene=DUX4L13;pseudo=true
###
LDOC03001731.1	Curated Genomic	gene	2137	3661	.	+	.	ID=gene146;Dbxref=GeneID:102723449,HGNC:HGNC:50805;Name=DUX4L24;description=double homeobox 4 like 24;gbkey=Gene;gene=DUX4L24;pseudo=true
LDOC03001731.1	Curated Genomic	gene	2137	3415	.	+	.	ID=gene147;Dbxref=GeneID:100289581,HGNC:HGNC:38672;Name=DUX4L13;description=double homeobox 4 like 13;gbkey=Gene;gene=DUX4L13;pseudo=true
###
LDOC03001731.1	Curated Genomic	gene	2137	3661	.	+	.	ID=gene148;Dbxref=GeneID:102723472,HGNC:HGNC:50804;Name=DUX4L23;description=double homeobox 4 like 23;gbkey=Gene;gene=DUX4L23;pseudo=true
LDOC03001731.1	Curated Genomic	gene	2137	3415	.	+	.	ID=gene149;Dbxref=GeneID:100289581,HGNC:HGNC:38672;Name=DUX4L13;description=double homeobox 4 like 13;gbkey=Gene;gene=DUX4L13;pseudo=true
###
LDOC03001731.1	Curated Genomic	gene	2137	3661	.	+	.	ID=gene150;Dbxref=GeneID:102723495,HGNC:HGNC:50803;Name=DUX4L22;description=double homeobox 4 like 22;gbkey=Gene;gene=DUX4L22;pseudo=true
LDOC03001731.1	Curated Genomic	gene	2137	3415	.	+	.	ID=gene151;Dbxref=GeneID:100289581,HGNC:HGNC:38672;Name=DUX4L13;description=double homeobox 4 like 13;gbkey=Gene;gene=DUX4L13;pseudo=true
###
LDOC03001731.1	Curated Genomic	gene	2137	3661	.	+	.	ID=gene152;Dbxref=GeneID:102723538,HGNC:HGNC:50801;Name=DUX4L20;description=double homeobox 4 like 20;gbkey=Gene;gene=DUX4L20;pseudo=true
LDOC03001731.1	Curated Genomic	gene	2137	3415	.	+	.	ID=gene153;Dbxref=GeneID:100289581,HGNC:HGNC:38672;Name=DUX4L13;description=double homeobox 4 like 13;gbkey=Gene;gene=DUX4L13;pseudo=true
###
LDOC03001731.1	Curated Genomic	gene	2137	3415	.	+	.	ID=gene154;Dbxref=GeneID:399839,HGNC:HGNC:38687;Name=DUX4L11;description=double homeobox 4 like 11;gbkey=Gene;gene=DUX4L11;pseudo=true
LDOC03001731.1	Curated Genomic	gene	2137	3415	.	+	.	ID=gene155;Dbxref=GeneID:440013,HGNC:HGNC:31354;Name=DUX4L10;description=double homeobox 4 like 10;gbkey=Gene;gene=DUX4L10;gene_synonym=DUX10;pseudo=true
###
LDOC03001731.1	Curated Genomic	gene	2137	3415	.	+	.	ID=gene156;Dbxref=GeneID:399839,HGNC:HGNC:38687;Name=DUX4L11;description=double homeobox 4 like 11;gbkey=Gene;gene=DUX4L11;pseudo=true
LDOC03001731.1	Curated Genomic	gene	2137	3415	.	+	.	ID=gene157;Dbxref=GeneID:440014,HGNC:HGNC:38671;Name=DUX4L12;description=double homeobox 4 like 12;gbkey=Gene;gene=DUX4L12;pseudo=true
###
LDOC03001731.1	Curated Genomic	gene	2137	3415	.	+	.	ID=gene158;Dbxref=GeneID:399839,HGNC:HGNC:38687;Name=DUX4L11;description=double homeobox 4 like 11;gbkey=Gene;gene=DUX4L11;pseudo=true
LDOC03001731.1	Curated Genomic	gene	2137	3415	.	+	.	ID=gene159;Dbxref=GeneID:440017,HGNC:HGNC:38674;Name=DUX4L15;description=double homeobox 4 like 15;gbkey=Gene;gene=DUX4L15;pseudo=true
###
LDOC03001731.1	Curated Genomic	gene	2137	3415	.	+	.	ID=gene160;Dbxref=GeneID:399839,HGNC:HGNC:38687;Name=DUX4L11;description=double homeobox 4 like 11;gbkey=Gene;gene=DUX4L11;pseudo=true
LDOC03001731.1	Curated Genomic	gene	2137	3415	.	+	.	ID=gene161;Dbxref=GeneID:728022,HGNC:HGNC:38673;Name=DUX4L14;description=double homeobox 4 like 14;gbkey=Gene;gene=DUX4L14;pseudo=true
###
LDOC03001732.1	Curated Genomic	gene	11299	12583	.	+	.	ID=gene162;Dbxref=GeneID:22947,HGNC:HGNC:3082;Name=DUX4L1;description=double homeobox 4 like 1;gbkey=Gene;gene=DUX4L1;gene_synonym=DUX10,DUX4;pseudo=true
LDOC03001732.1	Curated Genomic	gene	11299	12583	.	+	.	ID=gene163;Dbxref=GeneID:26583,HGNC:HGNC:38670,MIM:611442;Name=DUX4L8;description=double homeobox 4 like 8;gbkey=Gene;gene=DUX4L8;gene_synonym=DUX2;pseudo=true
###
LDOC03001732.1	Curated Genomic	gene	11299	12583	.	+	.	ID=gene164;Dbxref=GeneID:22947,HGNC:HGNC:3082;Name=DUX4L1;description=double homeobox 4 like 1;gbkey=Gene;gene=DUX4L1;gene_synonym=DUX10,DUX4;pseudo=true
LDOC03001732.1	Curated Genomic	gene	11299	12583	.	+	.	ID=gene165;Dbxref=GeneID:653543,HGNC:HGNC:37266;Name=DUX4L7;description=double homeobox 4 like 7;gbkey=Gene;gene=DUX4L7;pseudo=true
###
LDOC03001732.1	Curated Genomic	gene	11299	12583	.	+	.	ID=gene166;Dbxref=GeneID:22947,HGNC:HGNC:3082;Name=DUX4L1;description=double homeobox 4 like 1;gbkey=Gene;gene=DUX4L1;gene_synonym=DUX10,DUX4;pseudo=true
LDOC03001732.1	Curated Genomic	gene	11299	12583	.	+	.	ID=gene167;Dbxref=GeneID:653544,HGNC:HGNC:37265;Name=DUX4L6;description=double homeobox 4 like 6;gbkey=Gene;gene=DUX4L6;pseudo=true
###
LDOC03001732.1	Curated Genomic	gene	11299	12583	.	+	.	ID=gene168;Dbxref=GeneID:22947,HGNC:HGNC:3082;Name=DUX4L1;description=double homeobox 4 like 1;gbkey=Gene;gene=DUX4L1;gene_synonym=DUX10,DUX4;pseudo=true
LDOC03001732.1	Curated Genomic	gene	11299	12583	.	+	.	ID=gene169;Dbxref=GeneID:653545,HGNC:HGNC:38689;Name=DUX4L5;description=double homeobox 4 like 5;gbkey=Gene;gene=DUX4L5;pseudo=true
###
LDOC03001732.1	Curated Genomic	gene	11299	12583	.	+	.	ID=gene170;Dbxref=GeneID:22947,HGNC:HGNC:3082;Name=DUX4L1;description=double homeobox 4 like 1;gbkey=Gene;gene=DUX4L1;gene_synonym=DUX10,DUX4;pseudo=true
LDOC03001732.1	Curated Genomic	gene	11299	12583	.	+	.	ID=gene171;Dbxref=GeneID:653548,HGNC:HGNC:38688;Name=DUX4L3;description=double homeobox 4 like 3;gbkey=Gene;gene=DUX4L3;pseudo=true
###
LDOC03001732.1	Curated Genomic	gene	11299	12583	.	+	.	ID=gene172;Dbxref=GeneID:22947,HGNC:HGNC:3082;Name=DUX4L1;description=double homeobox 4 like 1;gbkey=Gene;gene=DUX4L1;gene_synonym=DUX10,DUX4;pseudo=true
LDOC03001732.1	Curated Genomic	gene	11299	12583	.	+	.	ID=gene173;Dbxref=GeneID:728410,HGNC:HGNC:37267;Name=DUX4L2;description=double homeobox 4 like 2;gbkey=Gene;gene=DUX4L2;gene_synonym=DUX4;pseudo=true
###
LDOC03001734.1	Curated Genomic	gene	15790	17320	.	+	.	ID=gene174;Dbxref=GeneID:102723423,HGNC:HGNC:50806;Name=DUX4L25;description=double homeobox 4 like 25;gbkey=Gene;gene=DUX4L25;pseudo=true
LDOC03001734.1	Curated Genomic	gene	15790	17320	.	+	.	ID=gene175;Dbxref=GeneID:102723518,HGNC:HGNC:50802;Name=DUX4L21;description=double homeobox 4 like 21;gbkey=Gene;gene=DUX4L21;pseudo=true
###
LDOC03001762.1	Curated Genomic	gene	22005	22111	.	-	.	ID=gene176;Dbxref=GeneID:106479635,HGNC:HGNC:47119;Name=RNU6-156P;description=RNA%2C U6 small nuclear 156%2C pseudogene;gbkey=Gene;gene=RNU6-156P;pseudo=true
LDOC03001762.1	Curated Genomic	gene	22005	22111	.	-	.	ID=gene177;Dbxref=GeneID:106480130,HGNC:HGNC:48256;Name=RNU6-1293P;description=RNA%2C U6 small nuclear 1293%2C pseudogene;gbkey=Gene;gene=RNU6-1293P;pseudo=true
###
LDOC03001796.1	Curated Genomic	gene	7265	12496	.	+	.	ID=gene178;Dbxref=GeneID:389611,HGNC:HGNC:32251,MIM:613042;Name=FAM90A3P;description=family with sequence similarity 90 member A3%2C pseudogene;gbkey=Gene;gene=FAM90A3P;gene_synonym=FAM90A3;pseudo=true
LDOC03001796.1	Curated Genomic	gene	7265	12496	.	+	.	ID=gene179;Dbxref=GeneID:389630,HGNC:HGNC:32263,MIM:613051;Name=FAM90A15P;description=family with sequence similarity 90 member A15%2C pseudogene;gbkey=Gene;gene=FAM90A15P;gene_synonym=FAM90A15;pseudo=true
###
LDOC03001796.1	Curated Genomic	gene	7265	12496	.	+	.	ID=gene180;Dbxref=GeneID:389611,HGNC:HGNC:32251,MIM:613042;Name=FAM90A3P;description=family with sequence similarity 90 member A3%2C pseudogene;gbkey=Gene;gene=FAM90A3P;gene_synonym=FAM90A3;pseudo=true
LDOC03001796.1	Curated Genomic	gene	7265	12496	.	+	.	ID=gene181;Dbxref=GeneID:441313,HGNC:HGNC:32252;Name=FAM90A4P;description=family with sequence similarity 90 member A4%2C pseudogene;gbkey=Gene;gene=FAM90A4P;gene_synonym=FAM90A4;pseudo=true
###
LDOC03001796.1	Curated Genomic	gene	7265	12496	.	+	.	ID=gene182;Dbxref=GeneID:389611,HGNC:HGNC:32251,MIM:613042;Name=FAM90A3P;description=family with sequence similarity 90 member A3%2C pseudogene;gbkey=Gene;gene=FAM90A3P;gene_synonym=FAM90A3;pseudo=true
LDOC03001796.1	Curated Genomic	gene	7265	12496	.	+	.	ID=gene183;Dbxref=GeneID:441314,HGNC:HGNC:32261,MIM:613049;Name=FAM90A13P;description=family with sequence similarity 90 member A13%2C pseudogene;gbkey=Gene;gene=FAM90A13P;gene_synonym=FAM90A13;pseudo=true
###
LDOC03001796.1	Curated Genomic	gene	7265	12496	.	+	.	ID=gene184;Dbxref=GeneID:389611,HGNC:HGNC:32251,MIM:613042;Name=FAM90A3P;description=family with sequence similarity 90 member A3%2C pseudogene;gbkey=Gene;gene=FAM90A3P;gene_synonym=FAM90A3;pseudo=true
LDOC03001796.1	Curated Genomic	gene	7265	12496	.	+	.	ID=gene185;Dbxref=GeneID:441315,HGNC:HGNC:32253,MIM:613043;Name=FAM90A5P;description=family with sequence similarity 90 member A5%2C pseudogene;gbkey=Gene;gene=FAM90A5P;gene_synonym=FAM90A5;pseudo=true
###
LDOC03001950.1	Curated Genomic	gene	14498	14601	.	+	.	ID=gene186;Dbxref=GeneID:106479913,HGNC:HGNC:47748;Name=RNU6-785P;description=RNA%2C U6 small nuclear 785%2C pseudogene;gbkey=Gene;gene=RNU6-785P;pseudo=true
LDOC03001950.1	Curated Genomic	gene	14498	14601	.	+	.	ID=gene187;Dbxref=GeneID:106480038,HGNC:HGNC:48039;Name=RNU6-1076P;description=RNA%2C U6 small nuclear 1076%2C pseudogene;gbkey=Gene;gene=RNU6-1076P;pseudo=true
###
LDOC03001950.1	Curated Genomic	gene	14498	14601	.	+	.	ID=gene188;Dbxref=GeneID:106479913,HGNC:HGNC:47748;Name=RNU6-785P;description=RNA%2C U6 small nuclear 785%2C pseudogene;gbkey=Gene;gene=RNU6-785P;pseudo=true
LDOC03001950.1	Curated Genomic	gene	14498	14601	.	+	.	ID=gene189;Dbxref=GeneID:106480049,HGNC:HGNC:48063;Name=RNU6-1100P;description=RNA%2C U6 small nuclear 1100%2C pseudogene;gbkey=Gene;gene=RNU6-1100P;pseudo=true
###
LDOC03001950.1	Curated Genomic	gene	14498	14601	.	+	.	ID=gene190;Dbxref=GeneID:106479913,HGNC:HGNC:47748;Name=RNU6-785P;description=RNA%2C U6 small nuclear 785%2C pseudogene;gbkey=Gene;gene=RNU6-785P;pseudo=true
LDOC03001950.1	Curated Genomic	gene	14498	14601	.	+	.	ID=gene191;Dbxref=GeneID:106481889,HGNC:HGNC:47318;Name=RNU6-355P;description=RNA%2C U6 small nuclear 355%2C pseudogene;gbkey=Gene;gene=RNU6-355P;pseudo=true
###
LDOC03002021.1	Curated Genomic	gene	81168	81273	.	-	.	ID=gene192;Dbxref=GeneID:106478916,HGNC:HGNC:34262;Name=RNU6-18P;description=RNA%2C U6 small nuclear 18%2C pseudogene;gbkey=Gene;gene=RNU6-18P;gene_synonym=RNU6-18;pseudo=true
LDOC03002021.1	Curated Genomic	gene	81168	81273	.	-	.	ID=gene193;Dbxref=GeneID:106480705,HGNC:HGNC:34261;Name=RNU6-17P;description=RNA%2C U6 small nuclear 17%2C pseudogene;gbkey=Gene;gene=RNU6-17P;gene_synonym=RNU6-17;pseudo=true
###
LDOC03002054.1	Curated Genomic	gene	252794	252843	.	-	.	ID=gene194;Dbxref=GeneID:106480760,HGNC:HGNC:43153;Name=RNA5SP253;description=RNA%2C 5S ribosomal pseudogene 253;gbkey=Gene;gene=RNA5SP253;gene_synonym=RN5S253;pseudo=true
LDOC03002054.1	Curated Genomic	gene	252794	252843	.	-	.	ID=gene195;Dbxref=GeneID:106481793,HGNC:HGNC:43154;Name=RNA5SP254;description=RNA%2C 5S ribosomal pseudogene 254;gbkey=Gene;gene=RNA5SP254;gene_synonym=RN5S254;pseudo=true
###
LDOC03002054.1	Curated Genomic	gene	260574	264920	.	-	.	ID=gene196;Dbxref=GeneID:503840,HGNC:HGNC:30174;Name=DEFB108P4;description=defensin beta 108 pseudogene 4;gbkey=Gene;gene=DEFB108P4;pseudo=true
LDOC03002054.1	Curated Genomic	gene	260574	264920	.	-	.	ID=gene197;Dbxref=GeneID:504185,HGNC:HGNC:26227;Name=DEFB108P3;description=defensin beta 108 pseudogene 3;gbkey=Gene;gene=DEFB108P3;pseudo=true
###
LDOC03002062.1	Curated Genomic	gene	38003	38970	.	-	.	ID=gene198;Dbxref=GeneID:403219,HGNC:HGNC:31231;Name=OR7E157P;description=olfactory receptor%2C family 7%2C subfamily E%2C member 157 pseudogene;gbkey=Gene;gene=OR7E157P;pseudo=true
LDOC03002062.1	Curated Genomic	gene	38004	38971	.	-	.	ID=gene199;Dbxref=GeneID:401450,HGNC:HGNC:14815;Name=OR7E96P;description=olfactory receptor%2C family 7%2C subfamily E%2C member 96 pseudogene;gbkey=Gene;gene=OR7E96P;pseudo=true
###
LDOC03002117.1	Curated Genomic	gene	28189	28295	.	+	.	ID=gene200;Dbxref=GeneID:106480088,HGNC:HGNC:48155;Name=RNU6-1192P;description=RNA%2C U6 small nuclear 1192%2C pseudogene;gbkey=Gene;gene=RNU6-1192P;pseudo=true
LDOC03002117.1	Curated Genomic	gene	28189	28295	.	+	.	ID=gene201;Dbxref=GeneID:106481334,HGNC:HGNC:47452;Name=RNU6-489P;description=RNA%2C U6 small nuclear 489%2C pseudogene;gbkey=Gene;gene=RNU6-489P;pseudo=true
###
LDOC03002185.1	Curated Genomic	gene	71821	74760	.	+	.	ID=gene202;Dbxref=GeneID:647144,HGNC:HGNC:38509;Name=ABHD17AP8;description=abhydrolase domain containing 17A pseudogene 8;gbkey=Gene;gene=ABHD17AP8;gene_synonym=FAM108A9P;pseudo=true
LDOC03002185.1	Curated Genomic	gene	71831	74986	.	+	.	ID=gene203;Dbxref=GeneID:100132251,HGNC:HGNC:38510;Name=ABHD17AP9;description=abhydrolase domain containing 17A pseudogene 9;gbkey=Gene;gene=ABHD17AP9;gene_synonym=FAM108A10P;pseudo=true
###
LDOC03002185.1	Curated Genomic	gene	71821	74760	.	+	.	ID=gene204;Dbxref=GeneID:100133212,HGNC:HGNC:38508;Name=ABHD17AP7;description=abhydrolase domain containing 17A pseudogene 7;gbkey=Gene;gene=ABHD17AP7;gene_synonym=FAM108A8P;pseudo=true
LDOC03002185.1	Curated Genomic	gene	71831	74986	.	+	.	ID=gene205;Dbxref=GeneID:100132251,HGNC:HGNC:38510;Name=ABHD17AP9;description=abhydrolase domain containing 17A pseudogene 9;gbkey=Gene;gene=ABHD17AP9;gene_synonym=FAM108A10P;pseudo=true
###
LDOC03002185.1	Curated Genomic	gene	25883	60122	.	-	.	ID=gene206;Dbxref=GeneID:388254,HGNC:HGNC:4873;Name=HERC2P5;description=hect domain and RLD 2 pseudogene 5;gbkey=Gene;gene=HERC2P5;gene_synonym=D16F37S6;pseudo=true
LDOC03002185.1	Curated Genomic	gene	25983	59047	.	-	.	ID=gene207;Dbxref=GeneID:440366,HGNC:HGNC:38747;Name=HERC2P8;description=hect domain and RLD 2 pseudogene 8;gbkey=Gene;gene=HERC2P8;pseudo=true
###
LDOC03002185.1	Curated Genomic	gene	25883	60122	.	-	.	ID=gene208;Dbxref=GeneID:388254,HGNC:HGNC:4873;Name=HERC2P5;description=hect domain and RLD 2 pseudogene 5;gbkey=Gene;gene=HERC2P5;gene_synonym=D16F37S6;pseudo=true
LDOC03002185.1	BestRefSeq	gene	41997	60052	.	-	.	ID=gene209;Dbxref=GeneID:100289574,HGNC:HGNC:4872;Name=HERC2P4;description=hect domain and RLD 2 pseudogene 4;gbkey=Gene;gene=HERC2P4;gene_synonym=D16F37S5;partial=true;pseudo=true;start_range=.,41997
LDOC03002185.1	BestRefSeq	transcript	41997	60052	.	-	.	ID=rna4;Parent=gene209;Dbxref=GeneID:100289574,Genbank:NR_109773.1,HGNC:HGNC:4872;Name=gi|564730717;Note=The RefSeq transcript has 8 substitutions%2C 1 non-frameshifting indel and aligns at 99%25 coverage compared to this genomic sequence;exception=annotated by transcript or proteomic data;gbkey=misc_RNA;gene=HERC2P4;partial=true;product=hect domain and RLD 2 pseudogene 4;start_range=.,41997;transcript_id=gi|564730717
LDOC03002185.1	BestRefSeq	exon	59948	60052	.	-	.	ID=id19;Parent=rna4;Dbxref=GeneID:100289574,Genbank:NR_109773.1,HGNC:HGNC:4872;Note=The RefSeq transcript has 8 substitutions%2C 1 non-frameshifting indel and aligns at 99%25 coverage compared to this genomic sequence;exception=annotated by transcript or proteomic data;gbkey=misc_RNA;gene=HERC2P4;partial=true;product=hect domain and RLD 2 pseudogene 4;transcript_id=gi|564730717
LDOC03002185.1	BestRefSeq	exon	58942	59044	.	-	.	ID=id20;Parent=rna4;Dbxref=GeneID:100289574,Genbank:NR_109773.1,HGNC:HGNC:4872;Note=The RefSeq transcript has 8 substitutions%2C 1 non-frameshifting indel and aligns at 99%25 coverage compared to this genomic sequence;exception=annotated by transcript or proteomic data;gbkey=misc_RNA;gene=HERC2P4;partial=true;product=hect domain and RLD 2 pseudogene 4;transcript_id=gi|564730717
LDOC03002185.1	BestRefSeq	exon	54028	54349	.	-	.	ID=id21;Parent=rna4;Dbxref=GeneID:100289574,Genbank:NR_109773.1,HGNC:HGNC:4872;Note=The RefSeq transcript has 8 substitutions%2C 1 non-frameshifting indel and aligns at 99%25 coverage compared to this genomic sequence;exception=annotated by transcript or proteomic data;gbkey=misc_RNA;gene=HERC2P4;partial=true;product=hect domain and RLD 2 pseudogene 4;transcript_id=gi|564730717
LDOC03002185.1	BestRefSeq	exon	53749	53878	.	-	.	ID=id22;Parent=rna4;Dbxref=GeneID:100289574,Genbank:NR_109773.1,HGNC:HGNC:4872;Note=The RefSeq transcript has 8 substitutions%2C 1 non-frameshifting indel and aligns at 99%25 coverage compared to this genomic sequence;exception=annotated by transcript or proteomic data;gbkey=misc_RNA;gene=HERC2P4;partial=true;product=hect domain and RLD 2 pseudogene 4;transcript_id=gi|564730717
LDOC03002185.1	BestRefSeq	exon	53193	53302	.	-	.	ID=id23;Parent=rna4;Dbxref=GeneID:100289574,Genbank:NR_109773.1,HGNC:HGNC:4872;Note=The RefSeq transcript has 8 substitutions%2C 1 non-frameshifting indel and aligns at 99%25 coverage compared to this genomic sequence;exception=annotated by transcript or proteomic data;gbkey=misc_RNA;gene=HERC2P4;partial=true;product=hect domain and RLD 2 pseudogene 4;transcript_id=gi|564730717
LDOC03002185.1	BestRefSeq	exon	52523	52695	.	-	.	ID=id24;Parent=rna4;Dbxref=GeneID:100289574,Genbank:NR_109773.1,HGNC:HGNC:4872;Note=The RefSeq transcript has 8 substitutions%2C 1 non-frameshifting indel and aligns at 99%25 coverage compared to this genomic sequence;exception=annotated by transcript or proteomic data;gbkey=misc_RNA;gene=HERC2P4;partial=true;product=hect domain and RLD 2 pseudogene 4;transcript_id=gi|564730717
LDOC03002185.1	BestRefSeq	exon	51320	51494	.	-	.	ID=id25;Parent=rna4;Dbxref=GeneID:100289574,Genbank:NR_109773.1,HGNC:HGNC:4872;Note=The RefSeq transcript has 8 substitutions%2C 1 non-frameshifting indel and aligns at 99%25 coverage compared to this genomic sequence;exception=annotated by transcript or proteomic data;gbkey=misc_RNA;gene=HERC2P4;partial=true;product=hect domain and RLD 2 pseudogene 4;transcript_id=gi|564730717
LDOC03002185.1	BestRefSeq	exon	47950	48123	.	-	.	ID=id26;Parent=rna4;Dbxref=GeneID:100289574,Genbank:NR_109773.1,HGNC:HGNC:4872;Note=The RefSeq transcript has 8 substitutions%2C 1 non-frameshifting indel and aligns at 99%25 coverage compared to this genomic sequence;exception=annotated by transcript or proteomic data;gbkey=misc_RNA;gene=HERC2P4;partial=true;product=hect domain and RLD 2 pseudogene 4;transcript_id=gi|564730717
LDOC03002185.1	BestRefSeq	exon	47462	47565	.	-	.	ID=id27;Parent=rna4;Dbxref=GeneID:100289574,Genbank:NR_109773.1,HGNC:HGNC:4872;Note=The RefSeq transcript has 8 substitutions%2C 1 non-frameshifting indel and aligns at 99%25 coverage compared to this genomic sequence;exception=annotated by transcript or proteomic data;gbkey=misc_RNA;gene=HERC2P4;partial=true;product=hect domain and RLD 2 pseudogene 4;transcript_id=gi|564730717
LDOC03002185.1	BestRefSeq	exon	46318	46468	.	-	.	ID=id28;Parent=rna4;Dbxref=GeneID:100289574,Genbank:NR_109773.1,HGNC:HGNC:4872;Note=The RefSeq transcript has 8 substitutions%2C 1 non-frameshifting indel and aligns at 99%25 coverage compared to this genomic sequence;exception=annotated by transcript or proteomic data;gbkey=misc_RNA;gene=HERC2P4;partial=true;product=hect domain and RLD 2 pseudogene 4;transcript_id=gi|564730717
LDOC03002185.1	BestRefSeq	exon	43401	43611	.	-	.	ID=id29;Parent=rna4;Dbxref=GeneID:100289574,Genbank:NR_109773.1,HGNC:HGNC:4872;Note=The RefSeq transcript has 8 substitutions%2C 1 non-frameshifting indel and aligns at 99%25 coverage compared to this genomic sequence;exception=annotated by transcript or proteomic data;gbkey=misc_RNA;gene=HERC2P4;partial=true;product=hect domain and RLD 2 pseudogene 4;transcript_id=gi|564730717
LDOC03002185.1	BestRefSeq	exon	42995	43127	.	-	.	ID=id30;Parent=rna4;Dbxref=GeneID:100289574,Genbank:NR_109773.1,HGNC:HGNC:4872;Note=The RefSeq transcript has 8 substitutions%2C 1 non-frameshifting indel and aligns at 99%25 coverage compared to this genomic sequence;exception=annotated by transcript or proteomic data;gbkey=misc_RNA;gene=HERC2P4;partial=true;product=hect domain and RLD 2 pseudogene 4;transcript_id=gi|564730717
LDOC03002185.1	BestRefSeq	exon	42760	42887	.	-	.	ID=id31;Parent=rna4;Dbxref=GeneID:100289574,Genbank:NR_109773.1,HGNC:HGNC:4872;Note=The RefSeq transcript has 8 substitutions%2C 1 non-frameshifting indel and aligns at 99%25 coverage compared to this genomic sequence;exception=annotated by transcript or proteomic data;gbkey=misc_RNA;gene=HERC2P4;partial=true;product=hect domain and RLD 2 pseudogene 4;transcript_id=gi|564730717
LDOC03002185.1	BestRefSeq	exon	41997	42667	.	-	.	ID=id32;Parent=rna4;Dbxref=GeneID:100289574,Genbank:NR_109773.1,HGNC:HGNC:4872;Note=The RefSeq transcript has 8 substitutions%2C 1 non-frameshifting indel and aligns at 99%25 coverage compared to this genomic sequence;exception=annotated by transcript or proteomic data;gbkey=misc_RNA;gene=HERC2P4;partial=true;product=hect domain and RLD 2 pseudogene 4;start_range=.,41997;transcript_id=gi|564730717
###
LDOC03002268.1	Curated Genomic	gene	4697	8511	.	+	.	ID=gene210;Dbxref=GeneID:791095;Name=LOC791095;description=ornithine aminotransferase pseudogene;gbkey=Gene;gene=LOC791095;pseudo=true
LDOC03002268.1	Curated Genomic	gene	4697	8511	.	+	.	ID=gene211;Dbxref=GeneID:101060049;Name=LOC101060049;description=ornithine aminotransferase%2C mitochondrial-like;gbkey=Gene;gene=LOC101060049;pseudo=true
###
LDOC03002377.1	Curated Genomic	gene	30177	30771	.	-	.	ID=gene212;Dbxref=GeneID:441584,HGNC:HGNC:43623;Name=SSU72P4;description=SSU72 pseudogene 4;gbkey=Gene;gene=SSU72P4;pseudo=true
LDOC03002377.1	Curated Genomic	gene	30177	30771	.	-	.	ID=gene213;Dbxref=GeneID:643263,HGNC:HGNC:43625;Name=SSU72P6;description=SSU72 pseudogene 6;gbkey=Gene;gene=SSU72P6;pseudo=true
###
LDOC03002458.1	Curated Genomic	gene	74340	74445	.	-	.	ID=gene214;Dbxref=GeneID:106479907,HGNC:HGNC:47734;Name=RNU6-771P;description=RNA%2C U6 small nuclear 771%2C pseudogene;gbkey=Gene;gene=RNU6-771P;pseudo=true
LDOC03002458.1	Curated Genomic	gene	74340	74445	.	-	.	ID=gene215;Dbxref=GeneID:106480037,HGNC:HGNC:48035;Name=RNU6-1072P;description=RNA%2C U6 small nuclear 1072%2C pseudogene;gbkey=Gene;gene=RNU6-1072P;pseudo=true
###
LDOC03002458.1	Curated Genomic	gene	68113	70833	.	-	.	ID=gene216;Dbxref=GeneID:650236,HGNC:HGNC:51894;Name=PRAMEF32P;description=PRAME family member 32%2C pseudogene;gbkey=Gene;gene=PRAMEF32P;pseudo=true
LDOC03002458.1	Curated Genomic	gene	68113	70833	.	-	.	ID=gene217;Dbxref=GeneID:729356,HGNC:HGNC:51891;Name=PRAMEF29P;description=PRAME family member 29%2C pseudogene;gbkey=Gene;gene=PRAMEF29P;pseudo=true
###
LDOC03002533.1	BestRefSeq	gene	13892	18339	.	+	.	ID=gene218;Dbxref=GeneID:440299,HGNC:HGNC:35191;Name=DNM1P41;description=dynamin 1 pseudogene 41;gbkey=Gene;gene=DNM1P41;gene_synonym=DNM1DN11-6,DNM1DN11.6,DNM1DN11@;pseudo=true
LDOC03002533.1	BestRefSeq	transcript	13892	18339	.	+	.	ID=rna5;Parent=gene218;Dbxref=GeneID:440299,Genbank:NR_033787.2,HGNC:HGNC:35191;Name=gi|345842457;Note=The RefSeq transcript has 6 substitutions%2C 4 non-frameshifting indels compared to this genomic sequence;exception=annotated by transcript or proteomic data;gbkey=misc_RNA;gene=DNM1P41;product=dynamin 1 pseudogene 41;transcript_id=gi|345842457
LDOC03002533.1	BestRefSeq	exon	13892	18339	.	+	.	ID=id33;Parent=rna5;Dbxref=GeneID:440299,Genbank:NR_033787.2,HGNC:HGNC:35191;Note=The RefSeq transcript has 6 substitutions%2C 4 non-frameshifting indels compared to this genomic sequence;exception=annotated by transcript or proteomic data;gbkey=misc_RNA;gene=DNM1P41;product=dynamin 1 pseudogene 41;transcript_id=gi|345842457
LDOC03002533.1	Curated Genomic	gene	15635	16912	.	+	.	ID=gene219;Dbxref=GeneID:400433,HGNC:HGNC:35190;Name=DNM1P40;description=dynamin 1 pseudogene 40;gbkey=Gene;gene=DNM1P40;gene_synonym=DNM1DN11-5,DNM1DN11.5,DNM1DN11@;pseudo=true
###
LDOC03002550.1	Curated Genomic	gene	6385	13687	.	-	.	ID=gene220;Dbxref=GeneID:641776,HGNC:HGNC:51510;Name=SPDYE14P;description=speedy/RINGO cell cycle regulator family member E14%2C pseudogene;gbkey=Gene;gene=SPDYE14P;pseudo=true
LDOC03002550.1	Curated Genomic	gene	6385	13687	.	-	.	ID=gene221;Dbxref=GeneID:105180390,HGNC:HGNC:51509;Name=SPDYE13P;description=speedy/RINGO cell cycle regulator family member E13%2C pseudogene;gbkey=Gene;gene=SPDYE13P;pseudo=true
###
LDOC03002550.1	Curated Genomic	gene	6385	13687	.	-	.	ID=gene222;Dbxref=GeneID:105180390,HGNC:HGNC:51509;Name=SPDYE13P;description=speedy/RINGO cell cycle regulator family member E13%2C pseudogene;gbkey=Gene;gene=SPDYE13P;pseudo=true
LDOC03002550.1	Curated Genomic	gene	6385	13687	.	-	.	ID=gene223;Dbxref=GeneID:105180391,HGNC:HGNC:51511;Name=SPDYE15P;description=speedy/RINGO cell cycle regulator family member E15%2C pseudogene;gbkey=Gene;gene=SPDYE15P;pseudo=true
###
LDOC03002558.1	Curated Genomic	gene	23973	25808	.	-	.	ID=gene224;Dbxref=GeneID:791098;Name=LOC791098;description=ornithine aminotransferase pseudogene;gbkey=Gene;gene=LOC791098;pseudo=true
LDOC03002558.1	Curated Genomic	gene	23973	25808	.	-	.	ID=gene225;Dbxref=GeneID:102723585;Name=LOC102723585;description=ornithine aminotransferase pseudogene;gbkey=Gene;gene=LOC102723585;pseudo=true
###
LDOC03003042.1	Curated Genomic	gene	255827	255922	.	-	.	ID=gene226;Dbxref=GeneID:106479010,HGNC:HGNC:43276;Name=RNA5SP376;description=RNA%2C 5S ribosomal pseudogene 376;gbkey=Gene;gene=RNA5SP376;gene_synonym=RN5S376;pseudo=true
LDOC03003042.1	Curated Genomic	gene	255827	255922	.	-	.	ID=gene227;Dbxref=GeneID:106479011,HGNC:HGNC:43277;Name=RNA5SP377;description=RNA%2C 5S ribosomal pseudogene 377;gbkey=Gene;gene=RNA5SP377;gene_synonym=RN5S377;pseudo=true
###
LDOC03003045.1	Curated Genomic	gene	1858984	1859905	.	+	.	ID=gene228;Dbxref=GeneID:4699,HGNC:HGNC:7689;Name=NDUFA5P1;description=NADH dehydrogenase (ubiquinone) 1 alpha subcomplex%2C 5 pseudogene 1;gbkey=Gene;gene=NDUFA5P1;pseudo=true
LDOC03003045.1	Curated Genomic	gene	1858984	1859325	.	+	.	ID=gene229;Dbxref=GeneID:103091863;Name=LOC103091863;description=NADH dehydrogenase (ubiquinone) 1 alpha subcomplex%2C 5 pseudogene;gbkey=Gene;gene=LOC103091863;pseudo=true
###
LDOC03003225.1	Curated Genomic	gene	43739	44521	.	-	.	ID=gene230;Dbxref=GeneID:100420784,HGNC:HGNC:50418;Name=C2orf27AP3;description=chromosome 2 open reading frame 27A pseudogene 3;gbkey=Gene;gene=C2orf27AP3;pseudo=true
LDOC03003225.1	Curated Genomic	gene	43939	44524	.	-	.	ID=gene231;Dbxref=GeneID:100420778;Name=LOC100420778;description=chromosome 2 open reading frame 27A pseudogene;gbkey=Gene;gene=LOC100420778;pseudo=true
###
LDOC03003225.1	Curated Genomic	gene	43939	44524	.	-	.	ID=gene232;Dbxref=GeneID:100420778;Name=LOC100420778;description=chromosome 2 open reading frame 27A pseudogene;gbkey=Gene;gene=LOC100420778;pseudo=true
LDOC03003225.1	Curated Genomic	gene	43939	44524	.	-	.	ID=gene233;Dbxref=GeneID:100420789;Name=LOC100420789;description=chromosome 2 open reading frame 27A pseudogene;gbkey=Gene;gene=LOC100420789;pseudo=true
###
LDOC03003352.1	Curated Genomic	gene	16520882	16521112	.	-	.	ID=gene234;Dbxref=GeneID:100861435,HGNC:HGNC:38735;Name=SRIP3;description=sorcin pseudogene 3;gbkey=Gene;gene=SRIP3;pseudo=true
LDOC03003352.1	Curated Genomic	gene	16520925	16521156	.	-	.	ID=gene235;Dbxref=GeneID:100499485,HGNC:HGNC:38734;Name=SRIP2;description=sorcin pseudogene 2;gbkey=Gene;gene=SRIP2;pseudo=true
###
LDOC03003366.1	Curated Genomic	gene	339325	344438	.	+	.	ID=gene236;Dbxref=GeneID:139041;Name=PSMAGEA;description=melanoma antigen family A4 pseudogene;gbkey=Gene;gene=PSMAGEA;pseudo=true
LDOC03003366.1	Curated Genomic	gene	343212	344109	.	+	.	ID=gene237;Dbxref=GeneID:100420250;Name=LOC100420250;description=melanoma antigen family A4 pseudogene;gbkey=Gene;gene=LOC100420250;pseudo=true
###
LDOC03003568.1	Curated Genomic	gene	6700514	6700677	.	+	.	ID=gene238;Dbxref=GeneID:26865,HGNC:HGNC:37497;Name=RNU1-27P;description=RNA%2C U1 small nuclear 27%2C pseudogene;gbkey=Gene;gene=RNU1-27P;gene_synonym=RNU1-7,RNU1-7P;pseudo=true
LDOC03003568.1	Curated Genomic	gene	6700514	6700677	.	+	.	ID=gene239;Dbxref=GeneID:26866,HGNC:HGNC:37498;Name=RNU1-28P;description=RNA%2C U1 small nuclear 28%2C pseudogene;gbkey=Gene;gene=RNU1-28P;gene_synonym=RNU1-8,RNU1-8P;pseudo=true
###
LDOC03003587.1	Curated Genomic	gene	113354	113982	.	+	.	ID=gene240;Dbxref=GeneID:100312853,HGNC:HGNC:37393;Name=VN1R72P;description=vomeronasal 1 receptor 72 pseudogene;gbkey=Gene;gene=VN1R72P;pseudo=true
LDOC03003587.1	Curated Genomic	gene	113453	113882	.	+	.	ID=gene241;Dbxref=GeneID:100312855,HGNC:HGNC:37364;Name=VN1R44P;description=vomeronasal 1 receptor 44 pseudogene;gbkey=Gene;gene=VN1R44P;pseudo=true
###
LDOC03003696.1	Curated Genomic	gene	161221	162160	.	-	.	ID=gene242;Dbxref=GeneID:644509,HGNC:HGNC:39699;Name=RBM22P6;description=RNA binding motif protein 22 pseudogene 6;gbkey=Gene;gene=RBM22P6;gene_synonym=RBM22P10;pseudo=true
LDOC03003696.1	Curated Genomic	gene	161221	162160	.	-	.	ID=gene243;Dbxref=GeneID:100132115,HGNC:HGNC:39704;Name=RBM22P11;description=RNA binding motif protein 22 pseudogene 11;gbkey=Gene;gene=RBM22P11;gene_synonym=RBM22P8;pseudo=true
###
LDOC03003716.1	Curated Genomic	gene	38251	38511	.	-	.	ID=gene244;Dbxref=GeneID:106479391,HGNC:HGNC:46478;Name=RN7SL462P;description=RNA%2C 7SL%2C cytoplasmic 462%2C pseudogene;gbkey=Gene;gene=RN7SL462P;pseudo=true
LDOC03003716.1	Curated Genomic	gene	38251	38511	.	-	.	ID=gene245;Dbxref=GeneID:106481018,HGNC:HGNC:46359;Name=RN7SL343P;description=RNA%2C 7SL%2C cytoplasmic 343%2C pseudogene;gbkey=Gene;gene=RN7SL343P;pseudo=true
###
LDOC03004036.1	Curated Genomic	gene	5703	6228	.	-	.	ID=gene246;Dbxref=GeneID:728481,HGNC:HGNC:35827;Name=RPL23AP21;description=ribosomal protein L23a pseudogene 21;gbkey=Gene;gene=RPL23AP21;gene_synonym=RPL23A_1_1;pseudo=true
LDOC03004036.1	Curated Genomic	gene	5721	6228	.	-	.	ID=gene247;Dbxref=GeneID:54029,HGNC:HGNC:10321;Name=RPL23AP4;description=ribosomal protein L23a pseudogene 4;gbkey=Gene;gene=RPL23AP4;gene_synonym=RPL23A_42_1735;pseudo=true
###
LDOC03004193.1	Curated Genomic	gene	92420	93084	.	+	.	ID=gene248;Dbxref=GeneID:100873752,HGNC:HGNC:39294;Name=PHBP15;description=prohibitin pseudogene 15;gbkey=Gene;gene=PHBP15;pseudo=true
LDOC03004193.1	Curated Genomic	gene	92423	93190	.	+	.	ID=gene249;Dbxref=GeneID:106478939,HGNC:HGNC:39284;Name=PHBP5;description=prohibitin pseudogene 5;gbkey=Gene;gene=PHBP5;pseudo=true
###
LDOC03004193.1	Curated Genomic	gene	92405	93190	.	+	.	ID=gene250;Dbxref=GeneID:106478940,HGNC:HGNC:39285;Name=PHBP6;description=prohibitin pseudogene 6;gbkey=Gene;gene=PHBP6;pseudo=true
LDOC03004193.1	Curated Genomic	gene	92420	93084	.	+	.	ID=gene251;Dbxref=GeneID:100873752,HGNC:HGNC:39294;Name=PHBP15;description=prohibitin pseudogene 15;gbkey=Gene;gene=PHBP15;pseudo=true
###
LDOC03004195.1	BestRefSeq	gene	49765	60055	.	-	.	ID=gene252;Dbxref=GeneID:100101440,HGNC:HGNC:33515;Name=PMS2P7;description=PMS1 homolog 2%2C mismatch repair system component pseudogene 7;gbkey=Gene;gene=PMS2P7;gene_synonym=PMS2L15,PMS2LP2,PMSR7;pseudo=true
LDOC03004195.1	BestRefSeq	transcript	49765	60055	.	-	.	ID=rna6;Parent=gene252;Dbxref=GeneID:100101440,Genbank:NR_130940.1,HGNC:HGNC:33515;Name=gi|756761836;Note=The RefSeq transcript has 1 non-frameshifting indel compared to this genomic sequence;exception=annotated by transcript or proteomic data;gbkey=misc_RNA;gene=PMS2P7;product=PMS1 homolog 2%2C mismatch repair system component pseudogene 7;transcript_id=gi|756761836
LDOC03004195.1	BestRefSeq	exon	59961	60055	.	-	.	ID=id34;Parent=rna6;Dbxref=GeneID:100101440,Genbank:NR_130940.1,HGNC:HGNC:33515;Note=The RefSeq transcript has 1 non-frameshifting indel compared to this genomic sequence;exception=annotated by transcript or proteomic data;gbkey=misc_RNA;gene=PMS2P7;product=PMS1 homolog 2%2C mismatch repair system component pseudogene 7;transcript_id=gi|756761836
LDOC03004195.1	BestRefSeq	exon	56558	56697	.	-	.	ID=id35;Parent=rna6;Dbxref=GeneID:100101440,Genbank:NR_130940.1,HGNC:HGNC:33515;Note=The RefSeq transcript has 1 non-frameshifting indel compared to this genomic sequence;exception=annotated by transcript or proteomic data;gbkey=misc_RNA;gene=PMS2P7;product=PMS1 homolog 2%2C mismatch repair system component pseudogene 7;transcript_id=gi|756761836
LDOC03004195.1	BestRefSeq	exon	54585	54671	.	-	.	ID=id36;Parent=rna6;Dbxref=GeneID:100101440,Genbank:NR_130940.1,HGNC:HGNC:33515;Note=The RefSeq transcript has 1 non-frameshifting indel compared to this genomic sequence;exception=annotated by transcript or proteomic data;gbkey=misc_RNA;gene=PMS2P7;product=PMS1 homolog 2%2C mismatch repair system component pseudogene 7;transcript_id=gi|756761836
LDOC03004195.1	BestRefSeq	exon	54306	54418	.	-	.	ID=id37;Parent=rna6;Dbxref=GeneID:100101440,Genbank:NR_130940.1,HGNC:HGNC:33515;Note=The RefSeq transcript has 1 non-frameshifting indel compared to this genomic sequence;exception=annotated by transcript or proteomic data;gbkey=misc_RNA;gene=PMS2P7;product=PMS1 homolog 2%2C mismatch repair system component pseudogene 7;transcript_id=gi|756761836
LDOC03004195.1	BestRefSeq	exon	52862	53045	.	-	.	ID=id38;Parent=rna6;Dbxref=GeneID:100101440,Genbank:NR_130940.1,HGNC:HGNC:33515;Note=The RefSeq transcript has 1 non-frameshifting indel compared to this genomic sequence;exception=annotated by transcript or proteomic data;gbkey=misc_RNA;gene=PMS2P7;product=PMS1 homolog 2%2C mismatch repair system component pseudogene 7;transcript_id=gi|756761836
LDOC03004195.1	BestRefSeq	exon	49765	49811	.	-	.	ID=id39;Parent=rna6;Dbxref=GeneID:100101440,Genbank:NR_130940.1,HGNC:HGNC:33515;Note=The RefSeq transcript has 1 non-frameshifting indel compared to this genomic sequence;exception=annotated by transcript or proteomic data;gbkey=misc_RNA;gene=PMS2P7;product=PMS1 homolog 2%2C mismatch repair system component pseudogene 7;transcript_id=gi|756761836
LDOC03004195.1	Curated Genomic	gene	52838	56710	.	-	.	ID=gene253;Dbxref=GeneID:441259;Name=LOC441259;description=PMS1 homolog 2%2C mismatch repair system component pseudogene;gbkey=Gene;gene=LOC441259;pseudo=true
###
LDOC03004195.1	BestRefSeq	gene	36355	46405	.	+	.	ID=gene254;Dbxref=GeneID:728524,HGNC:HGNC:33771;Name=SPDYE8P;description=speedy/RINGO cell cycle regulator family member E8%2C pseudogene;gbkey=Gene;gene=SPDYE8P;pseudo=true
LDOC03004195.1	BestRefSeq	transcript	36355	46405	.	+	.	ID=rna7;Parent=gene254;Dbxref=GeneID:728524,Genbank:NR_003664.2,HGNC:HGNC:33771;Name=gi|154816206;Note=The RefSeq transcript has 4 substitutions compared to this genomic sequence;exception=annotated by transcript or proteomic data;gbkey=misc_RNA;gene=SPDYE8P;product=speedy/RINGO cell cycle regulator family member E8%2C pseudogene;transcript_id=gi|154816206
LDOC03004195.1	BestRefSeq	exon	36355	36472	.	+	.	ID=id40;Parent=rna7;Dbxref=GeneID:728524,Genbank:NR_003664.2,HGNC:HGNC:33771;Note=The RefSeq transcript has 4 substitutions compared to this genomic sequence;exception=annotated by transcript or proteomic data;gbkey=misc_RNA;gene=SPDYE8P;product=speedy/RINGO cell cycle regulator family member E8%2C pseudogene;transcript_id=gi|154816206
LDOC03004195.1	BestRefSeq	exon	37698	38280	.	+	.	ID=id41;Parent=rna7;Dbxref=GeneID:728524,Genbank:NR_003664.2,HGNC:HGNC:33771;Note=The RefSeq transcript has 4 substitutions compared to this genomic sequence;exception=annotated by transcript or proteomic data;gbkey=misc_RNA;gene=SPDYE8P;product=speedy/RINGO cell cycle regulator family member E8%2C pseudogene;transcript_id=gi|154816206
LDOC03004195.1	BestRefSeq	exon	39284	39502	.	+	.	ID=id42;Parent=rna7;Dbxref=GeneID:728524,Genbank:NR_003664.2,HGNC:HGNC:33771;Note=The RefSeq transcript has 4 substitutions compared to this genomic sequence;exception=annotated by transcript or proteomic data;gbkey=misc_RNA;gene=SPDYE8P;product=speedy/RINGO cell cycle regulator family member E8%2C pseudogene;transcript_id=gi|154816206
LDOC03004195.1	BestRefSeq	exon	40536	40594	.	+	.	ID=id43;Parent=rna7;Dbxref=GeneID:728524,Genbank:NR_003664.2,HGNC:HGNC:33771;Note=The RefSeq transcript has 4 substitutions compared to this genomic sequence;exception=annotated by transcript or proteomic data;gbkey=misc_RNA;gene=SPDYE8P;product=speedy/RINGO cell cycle regulator family member E8%2C pseudogene;transcript_id=gi|154816206
LDOC03004195.1	BestRefSeq	exon	41822	41907	.	+	.	ID=id44;Parent=rna7;Dbxref=GeneID:728524,Genbank:NR_003664.2,HGNC:HGNC:33771;Note=The RefSeq transcript has 4 substitutions compared to this genomic sequence;exception=annotated by transcript or proteomic data;gbkey=misc_RNA;gene=SPDYE8P;product=speedy/RINGO cell cycle regulator family member E8%2C pseudogene;transcript_id=gi|154816206
LDOC03004195.1	BestRefSeq	exon	43612	43855	.	+	.	ID=id45;Parent=rna7;Dbxref=GeneID:728524,Genbank:NR_003664.2,HGNC:HGNC:33771;Note=The RefSeq transcript has 4 substitutions compared to this genomic sequence;exception=annotated by transcript or proteomic data;gbkey=misc_RNA;gene=SPDYE8P;product=speedy/RINGO cell cycle regulator family member E8%2C pseudogene;transcript_id=gi|154816206
LDOC03004195.1	BestRefSeq	exon	43978	44082	.	+	.	ID=id46;Parent=rna7;Dbxref=GeneID:728524,Genbank:NR_003664.2,HGNC:HGNC:33771;Note=The RefSeq transcript has 4 substitutions compared to this genomic sequence;exception=annotated by transcript or proteomic data;gbkey=misc_RNA;gene=SPDYE8P;product=speedy/RINGO cell cycle regulator family member E8%2C pseudogene;transcript_id=gi|154816206
LDOC03004195.1	BestRefSeq	exon	44936	46405	.	+	.	ID=id47;Parent=rna7;Dbxref=GeneID:728524,Genbank:NR_003664.2,HGNC:HGNC:33771;Note=The RefSeq transcript has 4 substitutions compared to this genomic sequence;exception=annotated by transcript or proteomic data;gbkey=misc_RNA;gene=SPDYE8P;product=speedy/RINGO cell cycle regulator family member E8%2C pseudogene;transcript_id=gi|154816206
LDOC03004195.1	Curated Genomic	gene	39108	46405	.	+	.	ID=gene255;Dbxref=GeneID:643909,HGNC:HGNC:45034;Name=SPDYE9P;description=speedy/RINGO cell cycle regulator family member E9%2C pseudogene;gbkey=Gene;gene=SPDYE9P;pseudo=true
###
LDOC03004687.1	Curated Genomic	gene	13409	16998	.	+	.	ID=gene256;Dbxref=GeneID:100194425,HGNC:HGNC:51323;Name=BCAP31P1;description=B-cell receptor-associated protein 31 pseudogene 1;gbkey=Gene;gene=BCAP31P1;pseudo=true
LDOC03004687.1	Curated Genomic	gene	13409	16998	.	+	.	ID=gene257;Dbxref=GeneID:100194426,HGNC:HGNC:51324;Name=BCAP31P2;description=B-cell receptor-associated protein 31 pseudogene 2;gbkey=Gene;gene=BCAP31P2;pseudo=true
###
LDOC03004855.1	Curated Genomic	gene	26563	26846	.	-	.	ID=gene258;Dbxref=GeneID:106481070,HGNC:HGNC:46560;Name=RN7SL544P;description=RNA%2C 7SL%2C cytoplasmic 544%2C pseudogene;gbkey=Gene;gene=RN7SL544P;pseudo=true
LDOC03004855.1	Curated Genomic	gene	26563	26846	.	-	.	ID=gene259;Dbxref=GeneID:106481130,HGNC:HGNC:46779;Name=RN7SL763P;description=RNA%2C 7SL%2C cytoplasmic 763%2C pseudogene;gbkey=Gene;gene=RN7SL763P;pseudo=true
###
LDOC03004859.1	Curated Genomic	gene	27532	29111	.	-	.	ID=gene260;Dbxref=GeneID:100419041,HGNC:HGNC:39620;Name=SNX18P12;description=sorting nexin 18 pseudogene 12;gbkey=Gene;gene=SNX18P12;pseudo=true
LDOC03004859.1	Curated Genomic	gene	27532	28281	.	-	.	ID=gene261;Dbxref=GeneID:100419024,HGNC:HGNC:39625;Name=SNX18P17;description=sorting nexin 18 pseudogene 17;gbkey=Gene;gene=SNX18P17;pseudo=true
###
LDOC03005073.1	Curated Genomic	gene	11642	22137	.	+	.	ID=gene262;Dbxref=GeneID:653080;Name=LOC653080;description=glucuronidase%2C beta pseudogene;gbkey=Gene;gene=LOC653080;pseudo=true
LDOC03005073.1	Curated Genomic	gene	11642	22137	.	+	.	ID=gene263;Dbxref=GeneID:100287046;Name=LOC100287046;description=glucuronidase%2C beta pseudogene;gbkey=Gene;gene=LOC100287046;pseudo=true
###
LDOC03005083.1	Curated Genomic	gene	6029	6718	.	+	.	ID=gene264;Dbxref=GeneID:728452;Name=LOC728452;description=POM121 membrane glycoprotein (rat) pseudogene;gbkey=Gene;gene=LOC728452;pseudo=true
LDOC03005083.1	Curated Genomic	gene	6029	6718	.	+	.	ID=gene265;Dbxref=GeneID:728499;Name=LOC728499;description=POM121 membrane glycoprotein (rat) pseudogene;gbkey=Gene;gene=LOC728499;pseudo=true
###
LDOC03005083.1	Curated Genomic	gene	6029	6718	.	+	.	ID=gene266;Dbxref=GeneID:728452;Name=LOC728452;description=POM121 membrane glycoprotein (rat) pseudogene;gbkey=Gene;gene=LOC728452;pseudo=true
LDOC03005083.1	Curated Genomic	gene	6029	6718	.	+	.	ID=gene267;Dbxref=GeneID:728526;Name=LOC728526;description=POM121 membrane glycoprotein (rat) pseudogene;gbkey=Gene;gene=LOC728526;pseudo=true
###
LDOC03005083.1	Curated Genomic	gene	6029	6718	.	+	.	ID=gene268;Dbxref=GeneID:728452;Name=LOC728452;description=POM121 membrane glycoprotein (rat) pseudogene;gbkey=Gene;gene=LOC728452;pseudo=true
LDOC03005083.1	Curated Genomic	gene	6029	6718	.	+	.	ID=gene269;Dbxref=GeneID:728540;Name=LOC728540;description=POM121 membrane glycoprotein (rat) pseudogene;gbkey=Gene;gene=LOC728540;pseudo=true
###
LDOC03005083.1	Curated Genomic	gene	6029	6718	.	+	.	ID=gene270;Dbxref=GeneID:728452;Name=LOC728452;description=POM121 membrane glycoprotein (rat) pseudogene;gbkey=Gene;gene=LOC728452;pseudo=true
LDOC03005083.1	Curated Genomic	gene	6029	6718	.	+	.	ID=gene271;Dbxref=GeneID:728575;Name=LOC728575;description=POM121 membrane glycoprotein (rat) pseudogene;gbkey=Gene;gene=LOC728575;pseudo=true
###
LDOC03005107.1	Curated Genomic	gene	9866	10782	.	+	.	ID=gene272;Dbxref=GeneID:100420541;Name=LOC100420541;description=abhydrolase domain containing 15 pseudogene;gbkey=Gene;gene=LOC100420541;pseudo=true
LDOC03005107.1	Curated Genomic	gene	9866	10782	.	+	.	ID=gene273;Dbxref=GeneID:100420545;Name=LOC100420545;description=abhydrolase domain containing 15 pseudogene;gbkey=Gene;gene=LOC100420545;pseudo=true
###
LDOC03005239.1	Curated Genomic	gene	196984	198288	.	-	.	ID=gene274;Dbxref=GeneID:100533626;Name=LOC100533626;description=tubulin%2C alpha 1c pseudogene;gbkey=Gene;gene=LOC100533626;pseudo=true
LDOC03005239.1	Curated Genomic	gene	196984	198288	.	-	.	ID=gene275;Dbxref=GeneID:100533627;Name=LOC100533627;description=tubulin%2C alpha 1c pseudogene;gbkey=Gene;gene=LOC100533627;pseudo=true
###
LDOC03005259.1	Curated Genomic	gene	40128	43349	.	+	.	ID=gene276;Dbxref=GeneID:440059;Name=LOC440059;description=cell adhesion associated%2C oncogene regulated pseudogene;gbkey=Gene;gene=LOC440059;pseudo=true
LDOC03005259.1	Curated Genomic	gene	40128	43349	.	+	.	ID=gene277;Dbxref=GeneID:100128800;Name=LOC100128800;description=cell adhesion associated%2C oncogene regulated pseudogene;gbkey=Gene;gene=LOC100128800;pseudo=true
###
LDOC03005259.1	Curated Genomic	gene	152795	154686	.	-	.	ID=gene278;Dbxref=GeneID:100420022;Name=LOC100420022;description=ankyrin repeat domain 33B pseudogene;gbkey=Gene;gene=LOC100420022;pseudo=true
LDOC03005259.1	Curated Genomic	gene	152795	154686	.	-	.	ID=gene279;Dbxref=GeneID:100420024;Name=LOC100420024;description=ankyrin repeat domain 33B pseudogene;gbkey=Gene;gene=LOC100420024;pseudo=true
###
LDOC03005259.1	Curated Genomic	gene	74983	76747	.	+	.	ID=gene280;Dbxref=GeneID:100420021;Name=LOC100420021;description=ankyrin repeat domain 33B pseudogene;gbkey=Gene;gene=LOC100420021;pseudo=true
LDOC03005259.1	Curated Genomic	gene	74983	76747	.	+	.	ID=gene281;Dbxref=GeneID:100420025;Name=LOC100420025;description=ankyrin repeat domain 33B pseudogene;gbkey=Gene;gene=LOC100420025;pseudo=true
###
LDOC03005259.1	Curated Genomic	gene	158065	163643	.	-	.	ID=gene282;Dbxref=GeneID:440061,HGNC:HGNC:43975;Name=TRIM64EP;description=tripartite motif containing 64E%2C pseudogene;gbkey=Gene;gene=TRIM64EP;pseudo=true
LDOC03005259.1	Curated Genomic	gene	158065	163643	.	-	.	ID=gene283;Dbxref=GeneID:727828,HGNC:HGNC:43974;Name=TRIM64DP;description=tripartite motif containing 64D%2C pseudogene;gbkey=Gene;gene=TRIM64DP;pseudo=true
###
LDOC03005259.1	Curated Genomic	gene	89327	98600	.	-	.	ID=gene284;Dbxref=GeneID:642425,HGNC:HGNC:37144;Name=TRIM53BP;description=tripartite motif containing 53B%2C pseudogene;gbkey=Gene;gene=TRIM53BP;gene_synonym=TRIM53B,TRIM53L,TRIM53L1,TRIM80P;pseudo=true
LDOC03005259.1	BestRefSeq	gene	89620	98596	.	-	.	ID=gene285;Dbxref=GeneID:642569,HGNC:HGNC:19025;Name=TRIM53AP;description=tripartite motif containing 53A%2C pseudogene;gbkey=Gene;gene=TRIM53AP;gene_synonym=TRIM53,TRIM53P,TRIM80P;pseudo=true
LDOC03005259.1	BestRefSeq	transcript	89620	98596	.	-	.	ID=rna8;Parent=gene285;Dbxref=GeneID:642569,Genbank:NR_028346.1,HGNC:HGNC:19025;Name=gi|256223131;Note=The RefSeq transcript has 1 substitution compared to this genomic sequence;exception=annotated by transcript or proteomic data;gbkey=misc_RNA;gene=TRIM53AP;product=tripartite motif containing 53A%2C pseudogene;transcript_id=gi|256223131
LDOC03005259.1	BestRefSeq	exon	98406	98596	.	-	.	ID=id48;Parent=rna8;Dbxref=GeneID:642569,Genbank:NR_028346.1,HGNC:HGNC:19025;Note=The RefSeq transcript has 1 substitution compared to this genomic sequence;exception=annotated by transcript or proteomic data;gbkey=misc_RNA;gene=TRIM53AP;product=tripartite motif containing 53A%2C pseudogene;transcript_id=gi|256223131
LDOC03005259.1	BestRefSeq	exon	95411	95825	.	-	.	ID=id49;Parent=rna8;Dbxref=GeneID:642569,Genbank:NR_028346.1,HGNC:HGNC:19025;Note=The RefSeq transcript has 1 substitution compared to this genomic sequence;exception=annotated by transcript or proteomic data;gbkey=misc_RNA;gene=TRIM53AP;product=tripartite motif containing 53A%2C pseudogene;transcript_id=gi|256223131
LDOC03005259.1	BestRefSeq	exon	95030	95125	.	-	.	ID=id50;Parent=rna8;Dbxref=GeneID:642569,Genbank:NR_028346.1,HGNC:HGNC:19025;Note=The RefSeq transcript has 1 substitution compared to this genomic sequence;exception=annotated by transcript or proteomic data;gbkey=misc_RNA;gene=TRIM53AP;product=tripartite motif containing 53A%2C pseudogene;transcript_id=gi|256223131
LDOC03005259.1	BestRefSeq	exon	93061	93291	.	-	.	ID=id51;Parent=rna8;Dbxref=GeneID:642569,Genbank:NR_028346.1,HGNC:HGNC:19025;Note=The RefSeq transcript has 1 substitution compared to this genomic sequence;exception=annotated by transcript or proteomic data;gbkey=misc_RNA;gene=TRIM53AP;product=tripartite motif containing 53A%2C pseudogene;transcript_id=gi|256223131
LDOC03005259.1	BestRefSeq	exon	92337	92359	.	-	.	ID=id52;Parent=rna8;Dbxref=GeneID:642569,Genbank:NR_028346.1,HGNC:HGNC:19025;Note=The RefSeq transcript has 1 substitution compared to this genomic sequence;exception=annotated by transcript or proteomic data;gbkey=misc_RNA;gene=TRIM53AP;product=tripartite motif containing 53A%2C pseudogene;transcript_id=gi|256223131
LDOC03005259.1	BestRefSeq	exon	91383	91480	.	-	.	ID=id53;Parent=rna8;Dbxref=GeneID:642569,Genbank:NR_028346.1,HGNC:HGNC:19025;Note=The RefSeq transcript has 1 substitution compared to this genomic sequence;exception=annotated by transcript or proteomic data;gbkey=misc_RNA;gene=TRIM53AP;product=tripartite motif containing 53A%2C pseudogene;transcript_id=gi|256223131
LDOC03005259.1	BestRefSeq	exon	89620	90295	.	-	.	ID=id54;Parent=rna8;Dbxref=GeneID:642569,Genbank:NR_028346.1,HGNC:HGNC:19025;Note=The RefSeq transcript has 1 substitution compared to this genomic sequence;exception=annotated by transcript or proteomic data;gbkey=misc_RNA;gene=TRIM53AP;product=tripartite motif containing 53A%2C pseudogene;transcript_id=gi|256223131
###
LDOC03005302.1	Curated Genomic	gene	11352	12361	.	-	.	ID=gene286;Dbxref=GeneID:728933,HGNC:HGNC:35966;Name=RPL23AP60;description=ribosomal protein L23a pseudogene 60;gbkey=Gene;gene=RPL23AP60;gene_synonym=RPL23A_26_1111;pseudo=true
LDOC03005302.1	Curated Genomic	gene	11843	12370	.	-	.	ID=gene287;Dbxref=GeneID:100289034,HGNC:HGNC:51579;Name=RPL23AP88;description=ribosomal protein L23a pseudogene 88;gbkey=Gene;gene=RPL23AP88;pseudo=true
###
LDOC03005302.1	Curated Genomic	gene	11478	23743	.	-	.	ID=gene288;Dbxref=GeneID:102723981,HGNC:HGNC:51575;Name=RPL23AP84;description=ribosomal protein L23a pseudogene 84;gbkey=Gene;gene=RPL23AP84;pseudo=true
LDOC03005302.1	Curated Genomic	gene	11843	12370	.	-	.	ID=gene289;Dbxref=GeneID:100289034,HGNC:HGNC:51579;Name=RPL23AP88;description=ribosomal protein L23a pseudogene 88;gbkey=Gene;gene=RPL23AP88;pseudo=true
###
LDOC03007234.1	Curated Genomic	gene	10724	14301	.	+	.	ID=gene290;Dbxref=GeneID:644632,HGNC:HGNC:49156;Name=BMS1P11;description=BMS1 ribosome biogenesis factor pseudogene 11;gbkey=Gene;gene=BMS1P11;pseudo=true
LDOC03007234.1	Curated Genomic	gene	10724	14301	.	+	.	ID=gene291;Dbxref=GeneID:644684,HGNC:HGNC:49157;Name=BMS1P12;description=BMS1 ribosome biogenesis factor pseudogene 12;gbkey=Gene;gene=BMS1P12;pseudo=true
###
LDOC03007234.1	Curated Genomic	gene	10724	14301	.	+	.	ID=gene292;Dbxref=GeneID:644632,HGNC:HGNC:49156;Name=BMS1P11;description=BMS1 ribosome biogenesis factor pseudogene 11;gbkey=Gene;gene=BMS1P11;pseudo=true
LDOC03007234.1	Curated Genomic	gene	10724	14301	.	+	.	ID=gene293;Dbxref=GeneID:644716,HGNC:HGNC:49158;Name=BMS1P13;description=BMS1 ribosome biogenesis factor pseudogene 13;gbkey=Gene;gene=BMS1P13;gene_synonym=BMS1P14;pseudo=true
###
LDOC03007629.1	Curated Genomic	gene	21244	21760	.	-	.	ID=gene294;Dbxref=GeneID:643101,HGNC:HGNC:36244;Name=RPL26P22;description=ribosomal protein L26 pseudogene 22;gbkey=Gene;gene=RPL26P22;gene_synonym=RPL26_5_860;pseudo=true
LDOC03007629.1	Curated Genomic	gene	21244	21760	.	-	.	ID=gene295;Dbxref=GeneID:728311,HGNC:HGNC:35774;Name=RPL26P24;description=ribosomal protein L26 pseudogene 24;gbkey=Gene;gene=RPL26P24;gene_synonym=RPL26_12_861;pseudo=true
###
LDOC03010032.1	Curated Genomic	gene	8184	8685	.	-	.	ID=gene296;Dbxref=GeneID:1011,HGNC:HGNC:1752;Name=CDH12P2;description=cadherin 12 (N-cadherin 2) pseudogene 2;gbkey=Gene;gene=CDH12P2;gene_synonym=C41-CAD,CDH12P;pseudo=true
LDOC03010032.1	Curated Genomic	gene	8284	8585	.	-	.	ID=gene297;Dbxref=GeneID:100093624,HGNC:HGNC:37699;Name=CDH12P3;description=cadherin 12 (N-cadherin 2) pseudogene 3;gbkey=Gene;gene=CDH12P3;pseudo=true
###
LDOC03010032.1	Curated Genomic	gene	8284	8585	.	-	.	ID=gene298;Dbxref=GeneID:100093624,HGNC:HGNC:37699;Name=CDH12P3;description=cadherin 12 (N-cadherin 2) pseudogene 3;gbkey=Gene;gene=CDH12P3;pseudo=true
LDOC03010032.1	Curated Genomic	gene	8285	8586	.	-	.	ID=gene299;Dbxref=GeneID:100093625,HGNC:HGNC:37698;Name=CDH12P1;description=cadherin 12 (N-cadherin 2) pseudogene 1;gbkey=Gene;gene=CDH12P1;pseudo=true
###
LDOC03010032.1	Curated Genomic	gene	8284	8585	.	-	.	ID=gene300;Dbxref=GeneID:100093624,HGNC:HGNC:37699;Name=CDH12P3;description=cadherin 12 (N-cadherin 2) pseudogene 3;gbkey=Gene;gene=CDH12P3;pseudo=true
LDOC03010032.1	Curated Genomic	gene	8284	8585	.	-	.	ID=gene301;Dbxref=GeneID:100093626,HGNC:HGNC:37700;Name=CDH12P4;description=cadherin 12 (N-cadherin 2) pseudogene 4;gbkey=Gene;gene=CDH12P4;pseudo=true
###
LDOC03010323.1	Curated Genomic	gene	14907161	14907719	.	-	.	ID=gene302;Dbxref=GeneID:100419791;Name=LOC100419791;description=zinc finger protein 449 pseudogene;gbkey=Gene;gene=LOC100419791;pseudo=true
LDOC03010323.1	Curated Genomic	gene	14907161	14907719	.	-	.	ID=gene303;Dbxref=GeneID:100419794;Name=LOC100419794;description=zinc finger protein 449 pseudogene;gbkey=Gene;gene=LOC100419794;pseudo=true
###
LDOC03010331.1	Curated Genomic	gene	1487203	1488264	.	-	.	ID=gene304;Dbxref=GeneID:728493,HGNC:HGNC:32345;Name=DPPA3P1;description=developmental pluripotency associated 3 pseudogene 1;gbkey=Gene;gene=DPPA3P1;pseudo=true
LDOC03010331.1	Curated Genomic	gene	1487203	1488264	.	-	.	ID=gene305;Dbxref=GeneID:101060236;Name=LOC101060236;description=developmental pluripotency associated 3 pseudogene;gbkey=Gene;gene=LOC101060236;pseudo=true
###
LDOC03010690.1	Curated Genomic	gene	22503	22783	.	+	.	ID=gene306;Dbxref=GeneID:106480693,HGNC:HGNC:46215;Name=RN7SL199P;description=RNA%2C 7SL%2C cytoplasmic 199%2C pseudogene;gbkey=Gene;gene=RN7SL199P;pseudo=true
LDOC03010690.1	Curated Genomic	gene	22503	22783	.	+	.	ID=gene307;Dbxref=GeneID:106481760,HGNC:HGNC:46672;Name=RN7SL656P;description=RNA%2C 7SL%2C cytoplasmic 656%2C pseudogene;gbkey=Gene;gene=RN7SL656P;pseudo=true
###
LDOC03011041.1	Curated Genomic	gene	15032	15443	.	-	.	ID=gene308;Dbxref=GeneID:642414;Name=LOC642414;description=tripartite motif containing 64B pseudogene;gbkey=Gene;gene=LOC642414;pseudo=true
LDOC03011041.1	Curated Genomic	gene	15032	15443	.	-	.	ID=gene309;Dbxref=GeneID:642579;Name=LOC642579;description=tripartite motif containing 64B pseudogene;gbkey=Gene;gene=LOC642579;pseudo=true
###
LDOC03011545.1	Curated Genomic	gene	114379	121117	.	-	.	ID=gene310;Dbxref=GeneID:100418718,HGNC:HGNC:38041;Name=SEPT7P5;description=septin 7 pseudogene 5;gbkey=Gene;gene=SEPT7P5;pseudo=true
LDOC03011545.1	Curated Genomic	gene	114379	121117	.	-	.	ID=gene311;Dbxref=GeneID:100418714;Name=LOC100418714;description=septin 7 pseudogene;gbkey=Gene;gene=LOC100418714;pseudo=true
###
LDOC03011547.1	Curated Genomic	gene	62324	63216	.	+	.	ID=gene312;Dbxref=GeneID:100287919,HGNC:HGNC:37350;Name=VN1R30P;description=vomeronasal 1 receptor 30 pseudogene;gbkey=Gene;gene=VN1R30P;pseudo=true
LDOC03011547.1	Curated Genomic	gene	62324	63216	.	+	.	ID=gene313;Dbxref=GeneID:100288022,HGNC:HGNC:37353;Name=VN1R33P;description=vomeronasal 1 receptor 33 pseudogene;gbkey=Gene;gene=VN1R33P;pseudo=true
###
LDOC03011547.1	Curated Genomic	gene	59197	60217	.	+	.	ID=gene314;Dbxref=GeneID:285893,HGNC:HGNC:35474;Name=ARAFP3;description=ARAF pseudogene 3;gbkey=Gene;gene=ARAFP3;gene_synonym=ARAF3P,ARAFPS2;pseudo=true
LDOC03011547.1	Curated Genomic	gene	59197	60217	.	+	.	ID=gene315;Dbxref=GeneID:644000,HGNC:HGNC:647;Name=ARAFP2;description=ARAF pseudogene 2;gbkey=Gene;gene=ARAFP2;gene_synonym=ARAF2,ARAF2P,ARAFPS,PKS1;pseudo=true
###
LDOC03011547.1	BestRefSeq	gene	7738	20515	.	-	.	ID=gene316;Dbxref=GeneID:643955,HGNC:HGNC:32473;Name=ZNF733P;description=zinc finger protein 733%2C pseudogene;gbkey=Gene;gene=ZNF733P;gene_synonym=ZNF733;pseudo=true
LDOC03011547.1	BestRefSeq	transcript	7738	20515	.	-	.	ID=rna9;Parent=gene316;Dbxref=GeneID:643955,Genbank:NR_003952.1,HGNC:HGNC:32473;Name=gi|158262018;gbkey=misc_RNA;gene=ZNF733P;product=zinc finger protein 733%2C pseudogene;transcript_id=gi|158262018
LDOC03011547.1	BestRefSeq	exon	20409	20515	.	-	.	ID=id55;Parent=rna9;Dbxref=GeneID:643955,Genbank:NR_003952.1,HGNC:HGNC:32473;gbkey=misc_RNA;gene=ZNF733P;product=zinc finger protein 733%2C pseudogene;transcript_id=gi|158262018
LDOC03011547.1	BestRefSeq	exon	14717	14843	.	-	.	ID=id56;Parent=rna9;Dbxref=GeneID:643955,Genbank:NR_003952.1,HGNC:HGNC:32473;gbkey=misc_RNA;gene=ZNF733P;product=zinc finger protein 733%2C pseudogene;transcript_id=gi|158262018
LDOC03011547.1	BestRefSeq	exon	7738	9274	.	-	.	ID=id57;Parent=rna9;Dbxref=GeneID:643955,Genbank:NR_003952.1,HGNC:HGNC:32473;gbkey=misc_RNA;gene=ZNF733P;product=zinc finger protein 733%2C pseudogene;transcript_id=gi|158262018
LDOC03011547.1	Curated Genomic	gene	7764	20464	.	-	.	ID=gene317;Dbxref=GeneID:644017,HGNC:HGNC:32465;Name=ZNF734P;description=zinc finger protein 734%2C pseudogene;gbkey=Gene;gene=ZNF734P;gene_synonym=ZNF734;pseudo=true
###
LDOC03011721.1	Curated Genomic	gene	23856	24092	.	-	.	ID=gene318;Dbxref=GeneID:106479451,HGNC:HGNC:46644;Name=RN7SL628P;description=RNA%2C 7SL%2C cytoplasmic 628%2C pseudogene;gbkey=Gene;gene=RN7SL628P;pseudo=true
LDOC03011721.1	Curated Genomic	gene	23856	24092	.	-	.	ID=gene319;Dbxref=GeneID:106480525,HGNC:HGNC:46689;Name=RN7SL673P;description=RNA%2C 7SL%2C cytoplasmic 673%2C pseudogene;gbkey=Gene;gene=RN7SL673P;pseudo=true
###
LDOC03011722.1	Curated Genomic	gene	30373	34225	.	+	.	ID=gene320;Dbxref=GeneID:100132031,HGNC:HGNC:35175;Name=DNM1P28;description=dynamin 1 pseudogene 28;gbkey=Gene;gene=DNM1P28;gene_synonym=DNM1DN3-1,DNM1DN3-3,DNM1DN3.1,DNM1DN3.3,DNM1DN3@;pseudo=true
LDOC03011722.1	Curated Genomic	gene	30373	33819	.	+	.	ID=gene321;Dbxref=GeneID:100132100,HGNC:HGNC:35179;Name=DNM1P32;description=dynamin 1 pseudogene 32;gbkey=Gene;gene=DNM1P32;gene_synonym=DNM1DN4-5,DNM1DN4.5,DNM1DN4@;pseudo=true
###
LDOC03011722.1	Curated Genomic	gene	30373	34225	.	+	.	ID=gene322;Dbxref=GeneID:100132031,HGNC:HGNC:35175;Name=DNM1P28;description=dynamin 1 pseudogene 28;gbkey=Gene;gene=DNM1P28;gene_synonym=DNM1DN3-1,DNM1DN3-3,DNM1DN3.1,DNM1DN3.3,DNM1DN3@;pseudo=true
LDOC03011722.1	Curated Genomic	gene	30373	33820	.	+	.	ID=gene323;Dbxref=GeneID:100132204,HGNC:HGNC:35176;Name=DNM1P29;description=dynamin 1 pseudogene 29;gbkey=Gene;gene=DNM1P29;gene_synonym=DNM1DN3-2,DNM1DN3.2,DNM1DN3@;pseudo=true
###
LDOC03011723.1	Curated Genomic	gene	17755	18277	.	-	.	ID=gene324;Dbxref=GeneID:100288482;Name=LOC100288482;description=uncharacterized LOC100288482;gbkey=Gene;gene=LOC100288482;pseudo=true
LDOC03011723.1	Curated Genomic	gene	17755	18277	.	-	.	ID=gene325;Dbxref=GeneID:100289543;Name=LOC100289543;description=uncharacterized LOC100289543;gbkey=Gene;gene=LOC100289543;pseudo=true
###
LDOC03011723.1	Curated Genomic	gene	9518	9808	.	-	.	ID=gene326;Dbxref=GeneID:106479293,HGNC:HGNC:46212;Name=RN7SL196P;description=RNA%2C 7SL%2C cytoplasmic 196%2C pseudogene;gbkey=Gene;gene=RN7SL196P;pseudo=true
LDOC03011723.1	Curated Genomic	gene	9518	9808	.	-	.	ID=gene327;Dbxref=GeneID:106479327,HGNC:HGNC:46302;Name=RN7SL286P;description=RNA%2C 7SL%2C cytoplasmic 286%2C pseudogene;gbkey=Gene;gene=RN7SL286P;pseudo=true
###
LDOC03011723.1	Curated Genomic	gene	9518	9808	.	-	.	ID=gene328;Dbxref=GeneID:106479293,HGNC:HGNC:46212;Name=RN7SL196P;description=RNA%2C 7SL%2C cytoplasmic 196%2C pseudogene;gbkey=Gene;gene=RN7SL196P;pseudo=true
LDOC03011723.1	Curated Genomic	gene	9518	9808	.	-	.	ID=gene329;Dbxref=GeneID:106479418,HGNC:HGNC:46555;Name=RN7SL539P;description=RNA%2C 7SL%2C cytoplasmic 539%2C pseudogene;gbkey=Gene;gene=RN7SL539P;pseudo=true
###
LDOC03011727.1	Curated Genomic	gene	152552	155392	.	+	.	ID=gene330;Dbxref=GeneID:100419574;Name=LOC100419574;description=HECT and RLD domain containing E3 ubiquitin protein ligase 2 pseudogene;gbkey=Gene;gene=LOC100419574;pseudo=true
LDOC03011727.1	Curated Genomic	gene	152552	155392	.	+	.	ID=gene331;Dbxref=GeneID:100419579;Name=LOC100419579;description=HECT and RLD domain containing E3 ubiquitin protein ligase 2 pseudogene;gbkey=Gene;gene=LOC100419579;pseudo=true
###
LDOC03011757.1	BestRefSeq	gene	21951	49752	.	-	.	ID=gene332;Dbxref=GeneID:414212,HGNC:HGNC:23636;Name=GLUD1P7;description=glutamate dehydrogenase 1 pseudogene 7;gbkey=Gene;gene=GLUD1P7;gene_synonym=bA342C24.3,GLUD1P2,GLUDP2,GLUDP7;pseudo=true
LDOC03011757.1	BestRefSeq	transcript	21951	49752	.	-	.	ID=rna10;Parent=gene332;Dbxref=GeneID:414212,Genbank:NR_111968.1,HGNC:HGNC:23636;Name=gi|612339393;Note=The RefSeq transcript has 3 substitutions compared to this genomic sequence;exception=annotated by transcript or proteomic data;gbkey=misc_RNA;gene=GLUD1P7;product=glutamate dehydrogenase 1 pseudogene 7;transcript_id=gi|612339393
LDOC03011757.1	BestRefSeq	exon	49690	49752	.	-	.	ID=id58;Parent=rna10;Dbxref=GeneID:414212,Genbank:NR_111968.1,HGNC:HGNC:23636;Note=The RefSeq transcript has 3 substitutions compared to this genomic sequence;exception=annotated by transcript or proteomic data;gbkey=misc_RNA;gene=GLUD1P7;product=glutamate dehydrogenase 1 pseudogene 7;transcript_id=gi|612339393
LDOC03011757.1	BestRefSeq	exon	39678	39758	.	-	.	ID=id59;Parent=rna10;Dbxref=GeneID:414212,Genbank:NR_111968.1,HGNC:HGNC:23636;Note=The RefSeq transcript has 3 substitutions compared to this genomic sequence;exception=annotated by transcript or proteomic data;gbkey=misc_RNA;gene=GLUD1P7;product=glutamate dehydrogenase 1 pseudogene 7;transcript_id=gi|612339393
LDOC03011757.1	BestRefSeq	exon	35354	35409	.	-	.	ID=id60;Parent=rna10;Dbxref=GeneID:414212,Genbank:NR_111968.1,HGNC:HGNC:23636;Note=The RefSeq transcript has 3 substitutions compared to this genomic sequence;exception=annotated by transcript or proteomic data;gbkey=misc_RNA;gene=GLUD1P7;product=glutamate dehydrogenase 1 pseudogene 7;transcript_id=gi|612339393
LDOC03011757.1	BestRefSeq	exon	33670	33733	.	-	.	ID=id61;Parent=rna10;Dbxref=GeneID:414212,Genbank:NR_111968.1,HGNC:HGNC:23636;Note=The RefSeq transcript has 3 substitutions compared to this genomic sequence;exception=annotated by transcript or proteomic data;gbkey=misc_RNA;gene=GLUD1P7;product=glutamate dehydrogenase 1 pseudogene 7;transcript_id=gi|612339393
LDOC03011757.1	BestRefSeq	exon	31132	31215	.	-	.	ID=id62;Parent=rna10;Dbxref=GeneID:414212,Genbank:NR_111968.1,HGNC:HGNC:23636;Note=The RefSeq transcript has 3 substitutions compared to this genomic sequence;exception=annotated by transcript or proteomic data;gbkey=misc_RNA;gene=GLUD1P7;product=glutamate dehydrogenase 1 pseudogene 7;transcript_id=gi|612339393
LDOC03011757.1	BestRefSeq	exon	21951	22088	.	-	.	ID=id63;Parent=rna10;Dbxref=GeneID:414212,Genbank:NR_111968.1,HGNC:HGNC:23636;Note=The RefSeq transcript has 3 substitutions compared to this genomic sequence;exception=annotated by transcript or proteomic data;gbkey=misc_RNA;gene=GLUD1P7;product=glutamate dehydrogenase 1 pseudogene 7;transcript_id=gi|612339393
LDOC03011757.1	Curated Genomic	gene	31132	39756	.	-	.	ID=gene333;Dbxref=GeneID:414213,HGNC:HGNC:23637;Name=GLUD1P8;description=glutamate dehydrogenase 1 pseudogene 8;gbkey=Gene;gene=GLUD1P8;gene_synonym=bA144G6.5,bK2173J9.1,GLUD1P6,GLUDP6,GLUDP8;pseudo=true
###
LDOC03011779.1	Curated Genomic	gene	28578	31286	.	+	.	ID=gene334;Dbxref=GeneID:728388,HGNC:HGNC:35177;Name=DNM1P30;description=dynamin 1 pseudogene 30;gbkey=Gene;gene=DNM1P30;gene_synonym=DNM1DN3-4,DNM1DN3.4,DNM1DN3@,DNM1DN4-3,DNM1DN4@;pseudo=true
LDOC03011779.1	Curated Genomic	gene	31050	31677	.	+	.	ID=gene335;Dbxref=GeneID:644153,HGNC:HGNC:35178;Name=DNM1P31;description=dynamin 1 pseudogene 31;gbkey=Gene;gene=DNM1P31;gene_synonym=DNM1DN4-2,DNM1DN4.2,DNM1DN4@;pseudo=true
###
LDOC03011781.1	BestRefSeq	gene	1251618	1318343	.	-	.	ID=gene336;Dbxref=GeneID:646278,HGNC:HGNC:49873;Name=PDCD6IPP2;description=PDCD6IP pseudogene 2;gbkey=Gene;gene=PDCD6IPP2;pseudo=true
LDOC03011781.1	BestRefSeq	transcript	1251618	1318343	.	-	.	ID=rna11;Parent=gene336;Dbxref=GeneID:646278,Genbank:NR_037599.1,HGNC:HGNC:49873;Name=gi|312839848;Note=The RefSeq transcript has 11 substitutions%2C 1 non-frameshifting indel compared to this genomic sequence;exception=annotated by transcript or proteomic data;gbkey=misc_RNA;gene=PDCD6IPP2;product=PDCD6IP pseudogene 2;transcript_id=gi|312839848
LDOC03011781.1	BestRefSeq	exon	1318196	1318343	.	-	.	ID=id64;Parent=rna11;Dbxref=GeneID:646278,Genbank:NR_037599.1,HGNC:HGNC:49873;Note=The RefSeq transcript has 11 substitutions%2C 1 non-frameshifting indel compared to this genomic sequence;exception=annotated by transcript or proteomic data;gbkey=misc_RNA;gene=PDCD6IPP2;product=PDCD6IP pseudogene 2;transcript_id=gi|312839848
LDOC03011781.1	BestRefSeq	exon	1318012	1318054	.	-	.	ID=id65;Parent=rna11;Dbxref=GeneID:646278,Genbank:NR_037599.1,HGNC:HGNC:49873;Note=The RefSeq transcript has 11 substitutions%2C 1 non-frameshifting indel compared to this genomic sequence;exception=annotated by transcript or proteomic data;gbkey=misc_RNA;gene=PDCD6IPP2;product=PDCD6IP pseudogene 2;transcript_id=gi|312839848
LDOC03011781.1	BestRefSeq	exon	1316187	1316255	.	-	.	ID=id66;Parent=rna11;Dbxref=GeneID:646278,Genbank:NR_037599.1,HGNC:HGNC:49873;Note=The RefSeq transcript has 11 substitutions%2C 1 non-frameshifting indel compared to this genomic sequence;exception=annotated by transcript or proteomic data;gbkey=misc_RNA;gene=PDCD6IPP2;product=PDCD6IP pseudogene 2;transcript_id=gi|312839848
LDOC03011781.1	BestRefSeq	exon	1306687	1306810	.	-	.	ID=id67;Parent=rna11;Dbxref=GeneID:646278,Genbank:NR_037599.1,HGNC:HGNC:49873;Note=The RefSeq transcript has 11 substitutions%2C 1 non-frameshifting indel compared to this genomic sequence;exception=annotated by transcript or proteomic data;gbkey=misc_RNA;gene=PDCD6IPP2;product=PDCD6IP pseudogene 2;transcript_id=gi|312839848
LDOC03011781.1	BestRefSeq	exon	1303266	1303443	.	-	.	ID=id68;Parent=rna11;Dbxref=GeneID:646278,Genbank:NR_037599.1,HGNC:HGNC:49873;Note=The RefSeq transcript has 11 substitutions%2C 1 non-frameshifting indel compared to this genomic sequence;exception=annotated by transcript or proteomic data;gbkey=misc_RNA;gene=PDCD6IPP2;product=PDCD6IP pseudogene 2;transcript_id=gi|312839848
LDOC03011781.1	BestRefSeq	exon	1301124	1301235	.	-	.	ID=id69;Parent=rna11;Dbxref=GeneID:646278,Genbank:NR_037599.1,HGNC:HGNC:49873;Note=The RefSeq transcript has 11 substitutions%2C 1 non-frameshifting indel compared to this genomic sequence;exception=annotated by transcript or proteomic data;gbkey=misc_RNA;gene=PDCD6IPP2;product=PDCD6IP pseudogene 2;transcript_id=gi|312839848
LDOC03011781.1	BestRefSeq	exon	1299759	1299928	.	-	.	ID=id70;Parent=rna11;Dbxref=GeneID:646278,Genbank:NR_037599.1,HGNC:HGNC:49873;Note=The RefSeq transcript has 11 substitutions%2C 1 non-frameshifting indel compared to this genomic sequence;exception=annotated by transcript or proteomic data;gbkey=misc_RNA;gene=PDCD6IPP2;product=PDCD6IP pseudogene 2;transcript_id=gi|312839848
LDOC03011781.1	BestRefSeq	exon	1292582	1292830	.	-	.	ID=id71;Parent=rna11;Dbxref=GeneID:646278,Genbank:NR_037599.1,HGNC:HGNC:49873;Note=The RefSeq transcript has 11 substitutions%2C 1 non-frameshifting indel compared to this genomic sequence;exception=annotated by transcript or proteomic data;gbkey=misc_RNA;gene=PDCD6IPP2;product=PDCD6IP pseudogene 2;transcript_id=gi|312839848
LDOC03011781.1	BestRefSeq	exon	1291290	1291424	.	-	.	ID=id72;Parent=rna11;Dbxref=GeneID:646278,Genbank:NR_037599.1,HGNC:HGNC:49873;Note=The RefSeq transcript has 11 substitutions%2C 1 non-frameshifting indel compared to this genomic sequence;exception=annotated by transcript or proteomic data;gbkey=misc_RNA;gene=PDCD6IPP2;product=PDCD6IP pseudogene 2;transcript_id=gi|312839848
LDOC03011781.1	BestRefSeq	exon	1289179	1289273	.	-	.	ID=id73;Parent=rna11;Dbxref=GeneID:646278,Genbank:NR_037599.1,HGNC:HGNC:49873;Note=The RefSeq transcript has 11 substitutions%2C 1 non-frameshifting indel compared to this genomic sequence;exception=annotated by transcript or proteomic data;gbkey=misc_RNA;gene=PDCD6IPP2;product=PDCD6IP pseudogene 2;transcript_id=gi|312839848
LDOC03011781.1	BestRefSeq	exon	1274800	1274902	.	-	.	ID=id74;Parent=rna11;Dbxref=GeneID:646278,Genbank:NR_037599.1,HGNC:HGNC:49873;Note=The RefSeq transcript has 11 substitutions%2C 1 non-frameshifting indel compared to this genomic sequence;exception=annotated by transcript or proteomic data;gbkey=misc_RNA;gene=PDCD6IPP2;product=PDCD6IP pseudogene 2;transcript_id=gi|312839848
LDOC03011781.1	BestRefSeq	exon	1269357	1269491	.	-	.	ID=id75;Parent=rna11;Dbxref=GeneID:646278,Genbank:NR_037599.1,HGNC:HGNC:49873;Note=The RefSeq transcript has 11 substitutions%2C 1 non-frameshifting indel compared to this genomic sequence;exception=annotated by transcript or proteomic data;gbkey=misc_RNA;gene=PDCD6IPP2;product=PDCD6IP pseudogene 2;transcript_id=gi|312839848
LDOC03011781.1	BestRefSeq	exon	1261356	1261453	.	-	.	ID=id76;Parent=rna11;Dbxref=GeneID:646278,Genbank:NR_037599.1,HGNC:HGNC:49873;Note=The RefSeq transcript has 11 substitutions%2C 1 non-frameshifting indel compared to this genomic sequence;exception=annotated by transcript or proteomic data;gbkey=misc_RNA;gene=PDCD6IPP2;product=PDCD6IP pseudogene 2;transcript_id=gi|312839848
LDOC03011781.1	BestRefSeq	exon	1251618	1252059	.	-	.	ID=id77;Parent=rna11;Dbxref=GeneID:646278,Genbank:NR_037599.1,HGNC:HGNC:49873;Note=The RefSeq transcript has 11 substitutions%2C 1 non-frameshifting indel compared to this genomic sequence;exception=annotated by transcript or proteomic data;gbkey=misc_RNA;gene=PDCD6IPP2;product=PDCD6IP pseudogene 2;transcript_id=gi|312839848
LDOC03011781.1	Curated Genomic	gene	1317864	1319367	.	-	.	ID=gene337;Dbxref=GeneID:100133165;Name=LOC100133165;description=Dexi homolog (mouse) pseudogene;gbkey=Gene;gene=LOC100133165;pseudo=true
###
LDOC03011823.1	Curated Genomic	gene	2784	2978	.	+	.	ID=gene338;Dbxref=GeneID:100288470,HGNC:HGNC:44434;Name=REXO1L11P;description=REX1%2C RNA exonuclease 1 homolog-like 11%2C pseudogene;gbkey=Gene;gene=REXO1L11P;pseudo=true
LDOC03011823.1	Curated Genomic	gene	2784	2978	.	+	.	ID=gene339;Dbxref=GeneID:100288500,HGNC:HGNC:44433;Name=REXO1L10P;description=REX1%2C RNA exonuclease 1 homolog-like 10%2C pseudogene;gbkey=Gene;gene=REXO1L10P;pseudo=true
###
LDOC03011823.1	Curated Genomic	gene	3871	5006	.	+	.	ID=gene340;Dbxref=GeneID:441362,HGNC:HGNC:32243;Name=REXO1L6P;description=REX1%2C RNA exonuclease 1 homolog-like 6%2C pseudogene;gbkey=Gene;gene=REXO1L6P;gene_synonym=REXO1L7P;pseudo=true
LDOC03011823.1	Curated Genomic	gene	3871	5006	.	+	.	ID=gene341;Dbxref=GeneID:100506246,HGNC:HGNC:44432;Name=REXO1L9P;description=REX1%2C RNA exonuclease 1 homolog-like 9%2C pseudogene;gbkey=Gene;gene=REXO1L9P;pseudo=true
###
LDOC03011823.1	Curated Genomic	gene	3871	5006	.	+	.	ID=gene342;Dbxref=GeneID:441362,HGNC:HGNC:32243;Name=REXO1L6P;description=REX1%2C RNA exonuclease 1 homolog-like 6%2C pseudogene;gbkey=Gene;gene=REXO1L6P;gene_synonym=REXO1L7P;pseudo=true
LDOC03011823.1	Curated Genomic	gene	3871	5006	.	+	.	ID=gene343;Dbxref=GeneID:653042,HGNC:HGNC:32241;Name=REXO1L4P;description=REX1%2C RNA exonuclease 1 homolog-like 4%2C pseudogene;gbkey=Gene;gene=REXO1L4P;pseudo=true
###
LDOC03011829.1	Curated Genomic	gene	11653	12449	.	-	.	ID=gene344;Dbxref=GeneID:391746;Name=LOC391746;description=TAF11 RNA polymerase II%2C TATA box binding protein (TBP)-associated factor%2C 28kDa pseudogene;gbkey=Gene;gene=LOC391746;pseudo=true
LDOC03011829.1	Curated Genomic	gene	11653	12449	.	-	.	ID=gene345;Dbxref=GeneID:646066;Name=LOC646066;description=TAF11 RNA polymerase II%2C TATA box binding protein (TBP)-associated factor%2C 28kDa pseudogene;gbkey=Gene;gene=LOC646066;pseudo=true
###
LDOC03011843.1	Curated Genomic	gene	1330247	1333694	.	-	.	ID=gene346;Dbxref=GeneID:106481796,HGNC:HGNC:43819;Name=LRRC37A15P;description=leucine-rich repeat containing 37 member A15%2C pseudogene;gbkey=Gene;gene=LRRC37A15P;pseudo=true
LDOC03011843.1	Curated Genomic	gene	1331495	1333220	.	-	.	ID=gene347;Dbxref=GeneID:100418744,HGNC:HGNC:39880;Name=KRT8P46;description=keratin 8 pseudogene 46;gbkey=Gene;gene=KRT8P46;pseudo=true
###
LDOC03011858.1	Curated Genomic	gene	77330	78106	.	-	.	ID=gene348;Dbxref=GeneID:100533717,HGNC:HGNC:51325;Name=BCAR1P1;description=breast cancer anti-estrogen resistance 1 pseudogene 1;gbkey=Gene;gene=BCAR1P1;pseudo=true
LDOC03011858.1	Curated Genomic	gene	77330	78106	.	-	.	ID=gene349;Dbxref=GeneID:100533718,HGNC:HGNC:51326;Name=BCAR1P2;description=breast cancer anti-estrogen resistance 1 pseudogene 2;gbkey=Gene;gene=BCAR1P2;pseudo=true
###
LDOC03011858.1	Curated Genomic	gene	99508	99804	.	-	.	ID=gene350;Dbxref=GeneID:106480519,HGNC:HGNC:46600;Name=RN7SL584P;description=RNA%2C 7SL%2C cytoplasmic 584%2C pseudogene;gbkey=Gene;gene=RN7SL584P;pseudo=true
LDOC03011858.1	Curated Genomic	gene	99508	99804	.	-	.	ID=gene351;Dbxref=GeneID:106481033,HGNC:HGNC:46416;Name=RN7SL400P;description=RNA%2C 7SL%2C cytoplasmic 400%2C pseudogene;gbkey=Gene;gene=RN7SL400P;pseudo=true
###
LDOC03011877.1	Curated Genomic	gene	100026	100881	.	+	.	ID=gene352;Dbxref=GeneID:100312813,HGNC:HGNC:37381;Name=VN1R61P;description=vomeronasal 1 receptor 61 pseudogene;gbkey=Gene;gene=VN1R61P;pseudo=true
LDOC03011877.1	Curated Genomic	gene	100026	100881	.	+	.	ID=gene353;Dbxref=GeneID:100312815,HGNC:HGNC:37383;Name=VN1R63P;description=vomeronasal 1 receptor 63 pseudogene;gbkey=Gene;gene=VN1R63P;pseudo=true
###
LDOC03011877.1	Curated Genomic	gene	58293	77332	.	+	.	ID=gene354;Dbxref=GeneID:100419006,HGNC:HGNC:7772;Name=NF1P1;description=neurofibromin 1 pseudogene 1;gbkey=Gene;gene=NF1P1;gene_synonym=NF1HHS;pseudo=true
LDOC03011877.1	BestRefSeq	gene	64720	77323	.	+	.	ID=gene355;Dbxref=GeneID:440225,HGNC:HGNC:38664;Name=NF1P2;description=neurofibromin 1 pseudogene 2;gbkey=Gene;gene=NF1P2;gene_synonym=NF1HHS;pseudo=true
LDOC03011877.1	BestRefSeq	transcript	64720	77323	.	+	.	ID=rna12;Parent=gene355;Dbxref=GeneID:440225,Genbank:NR_028506.1,HGNC:HGNC:38664;Name=gi|259490261;Note=The RefSeq transcript has 2 substitutions compared to this genomic sequence;exception=annotated by transcript or proteomic data;gbkey=misc_RNA;gene=NF1P2;product=neurofibromin 1 pseudogene 2;transcript_id=gi|259490261
LDOC03011877.1	BestRefSeq	exon	64720	64819	.	+	.	ID=id78;Parent=rna12;Dbxref=GeneID:440225,Genbank:NR_028506.1,HGNC:HGNC:38664;Note=The RefSeq transcript has 2 substitutions compared to this genomic sequence;exception=annotated by transcript or proteomic data;gbkey=misc_RNA;gene=NF1P2;product=neurofibromin 1 pseudogene 2;transcript_id=gi|259490261
LDOC03011877.1	BestRefSeq	exon	64940	65147	.	+	.	ID=id79;Parent=rna12;Dbxref=GeneID:440225,Genbank:NR_028506.1,HGNC:HGNC:38664;Note=The RefSeq transcript has 2 substitutions compared to this genomic sequence;exception=annotated by transcript or proteomic data;gbkey=misc_RNA;gene=NF1P2;product=neurofibromin 1 pseudogene 2;transcript_id=gi|259490261
LDOC03011877.1	BestRefSeq	exon	67244	67409	.	+	.	ID=id80;Parent=rna12;Dbxref=GeneID:440225,Genbank:NR_028506.1,HGNC:HGNC:38664;Note=The RefSeq transcript has 2 substitutions compared to this genomic sequence;exception=annotated by transcript or proteomic data;gbkey=misc_RNA;gene=NF1P2;product=neurofibromin 1 pseudogene 2;transcript_id=gi|259490261
LDOC03011877.1	BestRefSeq	exon	69451	69490	.	+	.	ID=id81;Parent=rna12;Dbxref=GeneID:440225,Genbank:NR_028506.1,HGNC:HGNC:38664;Note=The RefSeq transcript has 2 substitutions compared to this genomic sequence;exception=annotated by transcript or proteomic data;gbkey=misc_RNA;gene=NF1P2;product=neurofibromin 1 pseudogene 2;transcript_id=gi|259490261
LDOC03011877.1	BestRefSeq	exon	70765	70853	.	+	.	ID=id82;Parent=rna12;Dbxref=GeneID:440225,Genbank:NR_028506.1,HGNC:HGNC:38664;Note=The RefSeq transcript has 2 substitutions compared to this genomic sequence;exception=annotated by transcript or proteomic data;gbkey=misc_RNA;gene=NF1P2;product=neurofibromin 1 pseudogene 2;transcript_id=gi|259490261
LDOC03011877.1	BestRefSeq	exon	72126	72236	.	+	.	ID=id83;Parent=rna12;Dbxref=GeneID:440225,Genbank:NR_028506.1,HGNC:HGNC:38664;Note=The RefSeq transcript has 2 substitutions compared to this genomic sequence;exception=annotated by transcript or proteomic data;gbkey=misc_RNA;gene=NF1P2;product=neurofibromin 1 pseudogene 2;transcript_id=gi|259490261
LDOC03011877.1	BestRefSeq	exon	73467	73612	.	+	.	ID=id84;Parent=rna12;Dbxref=GeneID:440225,Genbank:NR_028506.1,HGNC:HGNC:38664;Note=The RefSeq transcript has 2 substitutions compared to this genomic sequence;exception=annotated by transcript or proteomic data;gbkey=misc_RNA;gene=NF1P2;product=neurofibromin 1 pseudogene 2;transcript_id=gi|259490261
LDOC03011877.1	BestRefSeq	exon	77218	77323	.	+	.	ID=id85;Parent=rna12;Dbxref=GeneID:440225,Genbank:NR_028506.1,HGNC:HGNC:38664;Note=The RefSeq transcript has 2 substitutions compared to this genomic sequence;exception=annotated by transcript or proteomic data;gbkey=misc_RNA;gene=NF1P2;product=neurofibromin 1 pseudogene 2;transcript_id=gi|259490261
###
LDOC03011878.1	Curated Genomic	gene	11951	12057	.	+	.	ID=gene356;Dbxref=GeneID:106479845,HGNC:HGNC:47594;Name=RNU6-631P;description=RNA%2C U6 small nuclear 631%2C pseudogene;gbkey=Gene;gene=RNU6-631P;pseudo=true
LDOC03011878.1	Curated Genomic	gene	11951	12057	.	+	.	ID=gene357;Dbxref=GeneID:106480606,HGNC:HGNC:47712;Name=RNU6-749P;description=RNA%2C U6 small nuclear 749%2C pseudogene;gbkey=Gene;gene=RNU6-749P;pseudo=true
###
LDOC03011879.1	Curated Genomic	gene	67442	68096	.	+	.	ID=gene358;Dbxref=GeneID:100421809;Name=LOC100421809;description=LON peptidase N-terminal domain and ring finger 2 pseudogene;gbkey=Gene;gene=LOC100421809;pseudo=true
LDOC03011879.1	Curated Genomic	gene	67442	68096	.	+	.	ID=gene359;Dbxref=GeneID:100421810;Name=LOC100421810;description=LON peptidase N-terminal domain and ring finger 2 pseudogene;gbkey=Gene;gene=LOC100421810;pseudo=true
###
LDOC03011879.1	Curated Genomic	gene	28629	30312	.	-	.	ID=gene360;Dbxref=GeneID:100631249,HGNC:HGNC:49140;Name=GRAMD4P5;description=GRAM domain containing 4 pseudogene 5;gbkey=Gene;gene=GRAMD4P5;pseudo=true
LDOC03011879.1	Curated Genomic	gene	28629	30312	.	-	.	ID=gene361;Dbxref=GeneID:100631250,HGNC:HGNC:49141;Name=GRAMD4P6;description=GRAM domain containing 4 pseudogene 6;gbkey=Gene;gene=GRAMD4P6;pseudo=true
###
LDOC03011879.1	Curated Genomic	gene	272651	272940	.	-	.	ID=gene362;Dbxref=GeneID:106479261,HGNC:HGNC:46122;Name=RN7SL106P;description=RNA%2C 7SL%2C cytoplasmic 106%2C pseudogene;gbkey=Gene;gene=RN7SL106P;pseudo=true
LDOC03011879.1	Curated Genomic	gene	272651	272940	.	-	.	ID=gene363;Dbxref=GeneID:106479498,HGNC:HGNC:46775;Name=RN7SL759P;description=RNA%2C 7SL%2C cytoplasmic 759%2C pseudogene;gbkey=Gene;gene=RN7SL759P;pseudo=true
###
LDOC03011879.1	Curated Genomic	gene	104866	104972	.	-	.	ID=gene364;Dbxref=GeneID:106480701,HGNC:HGNC:48198;Name=RNU6-1235P;description=RNA%2C U6 small nuclear 1235%2C pseudogene;gbkey=Gene;gene=RNU6-1235P;pseudo=true
LDOC03011879.1	Curated Genomic	gene	104866	104972	.	-	.	ID=gene365;Dbxref=GeneID:106481338,HGNC:HGNC:47461;Name=RNU6-498P;description=RNA%2C U6 small nuclear 498%2C pseudogene;gbkey=Gene;gene=RNU6-498P;pseudo=true
###
LDOC03011879.1	Curated Genomic	gene	272651	272940	.	-	.	ID=gene366;Dbxref=GeneID:106479261,HGNC:HGNC:46122;Name=RN7SL106P;description=RNA%2C 7SL%2C cytoplasmic 106%2C pseudogene;gbkey=Gene;gene=RN7SL106P;pseudo=true
LDOC03011879.1	Curated Genomic	gene	272651	272940	.	-	.	ID=gene367;Dbxref=GeneID:106481848,HGNC:HGNC:46561;Name=RN7SL545P;description=RNA%2C 7SL%2C cytoplasmic 545%2C pseudogene;gbkey=Gene;gene=RN7SL545P;pseudo=true
###
LDOC03011879.1	Curated Genomic	gene	215176	217007	.	+	.	ID=gene368;Dbxref=GeneID:401805;Name=LOC401805;description=ring finger protein 145 pseudogene;gbkey=Gene;gene=LOC401805;pseudo=true
LDOC03011879.1	Curated Genomic	gene	215176	217007	.	+	.	ID=gene369;Dbxref=GeneID:441711;Name=LOC441711;description=RING finger protein 145-like;gbkey=Gene;gene=LOC441711;pseudo=true
###
LDOC03011879.1	Curated Genomic	gene	246475	250456	.	+	.	ID=gene370;Dbxref=GeneID:646177,HGNC:HGNC:43827;Name=SPATA31E2P;description=SPATA31 subfamily E%2C member 2%2C pseudogene;gbkey=Gene;gene=SPATA31E2P;gene_synonym=FAM75E2P;pseudo=true
LDOC03011879.1	Curated Genomic	gene	246475	250456	.	+	.	ID=gene371;Dbxref=GeneID:646507,HGNC:HGNC:43828;Name=SPATA31E3P;description=SPATA31 subfamily E%2C member 3%2C pseudogene;gbkey=Gene;gene=SPATA31E3P;gene_synonym=FAM75E3P;pseudo=true
###
LDOC03011879.1	BestRefSeq	gene	38721	41191	.	+	.	ID=gene372;Dbxref=GeneID:646243,HGNC:HGNC:33973;Name=CXADRP2;description=coxsackie virus and adenovirus receptor pseudogene 2;gbkey=Gene;gene=CXADRP2;pseudo=true
LDOC03011879.1	BestRefSeq	transcript	38721	41191	.	+	.	ID=rna13;Parent=gene372;Dbxref=GeneID:646243,Genbank:NR_024387.1,HGNC:HGNC:33973;Name=gi|211971075;Note=The RefSeq transcript has 10 substitutions compared to this genomic sequence;exception=annotated by transcript or proteomic data;gbkey=misc_RNA;gene=CXADRP2;product=coxsackie virus and adenovirus receptor pseudogene 2;transcript_id=gi|211971075
LDOC03011879.1	BestRefSeq	exon	38721	41191	.	+	.	ID=id86;Parent=rna13;Dbxref=GeneID:646243,Genbank:NR_024387.1,HGNC:HGNC:33973;Note=The RefSeq transcript has 10 substitutions compared to this genomic sequence;exception=annotated by transcript or proteomic data;gbkey=misc_RNA;gene=CXADRP2;product=coxsackie virus and adenovirus receptor pseudogene 2;transcript_id=gi|211971075
LDOC03011879.1	Curated Genomic	gene	38721	39816	.	+	.	ID=gene373;Dbxref=GeneID:100287357;Name=LOC100287357;description=coxsackie virus and adenovirus receptor pseudogene;gbkey=Gene;gene=LOC100287357;pseudo=true
###
LDOC03011945.1	Curated Genomic	gene	1346	1449	.	+	.	ID=gene374;Dbxref=GeneID:106479946,HGNC:HGNC:47823;Name=RNU6-860P;description=RNA%2C U6 small nuclear 860%2C pseudogene;gbkey=Gene;gene=RNU6-860P;pseudo=true
LDOC03011945.1	Curated Genomic	gene	1346	1449	.	+	.	ID=gene375;Dbxref=GeneID:106481320,HGNC:HGNC:47410;Name=RNU6-447P;description=RNA%2C U6 small nuclear 447%2C pseudogene;gbkey=Gene;gene=RNU6-447P;pseudo=true
###
LDOC03011945.1	Curated Genomic	gene	1346	1449	.	+	.	ID=gene376;Dbxref=GeneID:106479946,HGNC:HGNC:47823;Name=RNU6-860P;description=RNA%2C U6 small nuclear 860%2C pseudogene;gbkey=Gene;gene=RNU6-860P;pseudo=true
LDOC03011945.1	Curated Genomic	gene	1346	1449	.	+	.	ID=gene377;Dbxref=GeneID:106481564,HGNC:HGNC:48180;Name=RNU6-1217P;description=RNA%2C U6 small nuclear 1217%2C pseudogene;gbkey=Gene;gene=RNU6-1217P;pseudo=true
###
LDOC03011948.1	Curated Genomic	gene	19495	22055	.	+	.	ID=gene378;Dbxref=GeneID:729764,HGNC:HGNC:36896;Name=RPL23AP45;description=ribosomal protein L23a pseudogene 45;gbkey=Gene;gene=RPL23AP45;gene_synonym=RPL23A_19_648;pseudo=true
LDOC03011948.1	Curated Genomic	gene	19604	19858	.	+	.	ID=gene379;Dbxref=GeneID:728517,HGNC:HGNC:36176;Name=RPL23AP24;description=ribosomal protein L23a pseudogene 24;gbkey=Gene;gene=RPL23AP24;gene_synonym=RPL23A_1_2;pseudo=true
###
LDOC03011949.1	Curated Genomic	gene	51956	52282	.	-	.	ID=gene380;Dbxref=GeneID:106480325,HGNC:HGNC:51468;Name=WBP1LP8;description=WW domain binding protein 1-like pseudogene 8;gbkey=Gene;gene=WBP1LP8;pseudo=true
LDOC03011949.1	Curated Genomic	gene	52093	52300	.	-	.	ID=gene381;Dbxref=GeneID:106479031,HGNC:HGNC:43958;Name=WBP1LP3;description=WW domain binding protein 1-like pseudogene 3;gbkey=Gene;gene=WBP1LP3;pseudo=true
###
LDOC03011949.1	Curated Genomic	gene	6979	7158	.	+	.	ID=gene382;Dbxref=GeneID:106481733,HGNC:HGNC:51700;Name=SEPT14P13;description=septin 14 pseudogene 13;gbkey=Gene;gene=SEPT14P13;pseudo=true
LDOC03011949.1	Curated Genomic	gene	6980	7157	.	+	.	ID=gene383;Dbxref=GeneID:106480341,HGNC:HGNC:51692;Name=SEPT14P8;description=septin 14 pseudogene 8;gbkey=Gene;gene=SEPT14P8;pseudo=true
###
LDOC03011949.1	Curated Genomic	gene	40550	41487	.	+	.	ID=gene384;Dbxref=GeneID:26685,HGNC:HGNC:8298;Name=OR4F1P;description=olfactory receptor%2C family 4%2C subfamily F%2C member 1 pseudogene;gbkey=Gene;gene=OR4F1P;gene_synonym=HSDJ0609N19,OR4F1;pseudo=true
LDOC03011949.1	Curated Genomic	gene	40550	41487	.	+	.	ID=gene385;Dbxref=GeneID:390028,HGNC:HGNC:8299;Name=OR4F2P;description=olfactory receptor%2C family 4%2C subfamily F%2C member 2 pseudogene;gbkey=Gene;gene=OR4F2P;gene_synonym=HS191N21,hs6M1-11,OR4F2,S191N21;pseudo=true
###
LDOC03011965.1	Curated Genomic	gene	13047	13330	.	-	.	ID=gene386;Dbxref=GeneID:106479486,HGNC:HGNC:46738;Name=RN7SL722P;description=RNA%2C 7SL%2C cytoplasmic 722%2C pseudogene;gbkey=Gene;gene=RN7SL722P;pseudo=true
LDOC03011965.1	Curated Genomic	gene	13047	13330	.	-	.	ID=gene387;Dbxref=GeneID:106481076,HGNC:HGNC:46581;Name=RN7SL565P;description=RNA%2C 7SL%2C cytoplasmic 565%2C pseudogene;gbkey=Gene;gene=RN7SL565P;pseudo=true
###
LDOC03011975.1	Curated Genomic	gene	10654	10760	.	+	.	ID=gene388;Dbxref=GeneID:106479729,HGNC:HGNC:47331;Name=RNU6-368P;description=RNA%2C U6 small nuclear 368%2C pseudogene;gbkey=Gene;gene=RNU6-368P;pseudo=true
LDOC03011975.1	Curated Genomic	gene	10654	10760	.	+	.	ID=gene389;Dbxref=GeneID:106480119,HGNC:HGNC:48232;Name=RNU6-1269P;description=RNA%2C U6 small nuclear 1269%2C pseudogene;gbkey=Gene;gene=RNU6-1269P;pseudo=true
###
LDOC03011978.1	Curated Genomic	gene	13077	13359	.	+	.	ID=gene390;Dbxref=GeneID:100132340,HGNC:HGNC:39947;Name=CYP4F59P;description=cytochrome P450%2C family 4%2C subfamily F%2C polypeptide 59%2C pseudogene;gbkey=Gene;gene=CYP4F59P;pseudo=true
LDOC03011978.1	Curated Genomic	gene	13077	13359	.	+	.	ID=gene391;Dbxref=GeneID:100288827,HGNC:HGNC:39949;Name=CYP4F25P;description=cytochrome P450%2C family 4%2C subfamily F%2C polypeptide 25%2C pseudogene;gbkey=Gene;gene=CYP4F25P;pseudo=true
###
LDOC03011978.1	Curated Genomic	gene	20607	21315	.	-	.	ID=gene392;Dbxref=GeneID:100132599;Name=LOC100132599;description=zinc finger protein 114 pseudogene;gbkey=Gene;gene=LOC100132599;pseudo=true
LDOC03011978.1	Curated Genomic	gene	20607	21315	.	-	.	ID=gene393;Dbxref=GeneID:100419690;Name=LOC100419690;description=zinc finger protein 114 pseudogene;gbkey=Gene;gene=LOC100419690;pseudo=true
###
LDOC03011978.1	Curated Genomic	gene	20607	21315	.	-	.	ID=gene394;Dbxref=GeneID:100132599;Name=LOC100132599;description=zinc finger protein 114 pseudogene;gbkey=Gene;gene=LOC100132599;pseudo=true
LDOC03011978.1	Curated Genomic	gene	20607	21315	.	-	.	ID=gene395;Dbxref=GeneID:100419691;Name=LOC100419691;description=zinc finger protein 114 pseudogene;gbkey=Gene;gene=LOC100419691;pseudo=true
###
LDOC03011998.1	Curated Genomic	gene	54460	69354	.	+	.	ID=gene396;Dbxref=GeneID:100133005,HGNC:HGNC:44226;Name=RASA4DP;description=RAS p21 protein activator 4CD%2C pseudogene;gbkey=Gene;gene=RASA4DP;pseudo=true
LDOC03011998.1	BestRefSeq	gene	54927	66676	.	+	.	ID=gene397;Dbxref=GeneID:401331,HGNC:HGNC:44185;Name=RASA4CP;description=RAS p21 protein activator 4C%2C pseudogene;gbkey=Gene;gene=RASA4CP;gene_synonym=RASA4P;pseudo=true
LDOC03011998.1	BestRefSeq	transcript	54927	66676	.	+	.	ID=rna14;Parent=gene397;Dbxref=GeneID:401331,Genbank:NR_024116.2,HGNC:HGNC:44185;Name=gi|212286157;Note=The RefSeq transcript has 14 substitutions%2C 1 non-frameshifting indel compared to this genomic sequence;exception=annotated by transcript or proteomic data;gbkey=misc_RNA;gene=RASA4CP;product=RAS p21 protein activator 4C%2C pseudogene;transcript_id=gi|212286157
LDOC03011998.1	BestRefSeq	exon	54927	54971	.	+	.	ID=id87;Parent=rna14;Dbxref=GeneID:401331,Genbank:NR_024116.2,HGNC:HGNC:44185;Note=The RefSeq transcript has 14 substitutions%2C 1 non-frameshifting indel compared to this genomic sequence;exception=annotated by transcript or proteomic data;gbkey=misc_RNA;gene=RASA4CP;product=RAS p21 protein activator 4C%2C pseudogene;transcript_id=gi|212286157
LDOC03011998.1	BestRefSeq	exon	55177	55314	.	+	.	ID=id88;Parent=rna14;Dbxref=GeneID:401331,Genbank:NR_024116.2,HGNC:HGNC:44185;Note=The RefSeq transcript has 14 substitutions%2C 1 non-frameshifting indel compared to this genomic sequence;exception=annotated by transcript or proteomic data;gbkey=misc_RNA;gene=RASA4CP;product=RAS p21 protein activator 4C%2C pseudogene;transcript_id=gi|212286157
LDOC03011998.1	BestRefSeq	exon	55883	56027	.	+	.	ID=id89;Parent=rna14;Dbxref=GeneID:401331,Genbank:NR_024116.2,HGNC:HGNC:44185;Note=The RefSeq transcript has 14 substitutions%2C 1 non-frameshifting indel compared to this genomic sequence;exception=annotated by transcript or proteomic data;gbkey=misc_RNA;gene=RASA4CP;product=RAS p21 protein activator 4C%2C pseudogene;transcript_id=gi|212286157
LDOC03011998.1	BestRefSeq	exon	56567	56736	.	+	.	ID=id90;Parent=rna14;Dbxref=GeneID:401331,Genbank:NR_024116.2,HGNC:HGNC:44185;Note=The RefSeq transcript has 14 substitutions%2C 1 non-frameshifting indel compared to this genomic sequence;exception=annotated by transcript or proteomic data;gbkey=misc_RNA;gene=RASA4CP;product=RAS p21 protein activator 4C%2C pseudogene;transcript_id=gi|212286157
LDOC03011998.1	BestRefSeq	exon	58725	58862	.	+	.	ID=id91;Parent=rna14;Dbxref=GeneID:401331,Genbank:NR_024116.2,HGNC:HGNC:44185;Note=The RefSeq transcript has 14 substitutions%2C 1 non-frameshifting indel compared to this genomic sequence;exception=annotated by transcript or proteomic data;gbkey=misc_RNA;gene=RASA4CP;product=RAS p21 protein activator 4C%2C pseudogene;transcript_id=gi|212286157
LDOC03011998.1	BestRefSeq	exon	61229	61364	.	+	.	ID=id92;Parent=rna14;Dbxref=GeneID:401331,Genbank:NR_024116.2,HGNC:HGNC:44185;Note=The RefSeq transcript has 14 substitutions%2C 1 non-frameshifting indel compared to this genomic sequence;exception=annotated by transcript or proteomic data;gbkey=misc_RNA;gene=RASA4CP;product=RAS p21 protein activator 4C%2C pseudogene;transcript_id=gi|212286157
LDOC03011998.1	BestRefSeq	exon	64661	64781	.	+	.	ID=id93;Parent=rna14;Dbxref=GeneID:401331,Genbank:NR_024116.2,HGNC:HGNC:44185;Note=The RefSeq transcript has 14 substitutions%2C 1 non-frameshifting indel compared to this genomic sequence;exception=annotated by transcript or proteomic data;gbkey=misc_RNA;gene=RASA4CP;product=RAS p21 protein activator 4C%2C pseudogene;transcript_id=gi|212286157
LDOC03011998.1	BestRefSeq	exon	65931	65995	.	+	.	ID=id94;Parent=rna14;Dbxref=GeneID:401331,Genbank:NR_024116.2,HGNC:HGNC:44185;Note=The RefSeq transcript has 14 substitutions%2C 1 non-frameshifting indel compared to this genomic sequence;exception=annotated by transcript or proteomic data;gbkey=misc_RNA;gene=RASA4CP;product=RAS p21 protein activator 4C%2C pseudogene;transcript_id=gi|212286157
LDOC03011998.1	BestRefSeq	exon	66107	66676	.	+	.	ID=id95;Parent=rna14;Dbxref=GeneID:401331,Genbank:NR_024116.2,HGNC:HGNC:44185;Note=The RefSeq transcript has 14 substitutions%2C 1 non-frameshifting indel compared to this genomic sequence;exception=annotated by transcript or proteomic data;gbkey=misc_RNA;gene=RASA4CP;product=RAS p21 protein activator 4C%2C pseudogene;transcript_id=gi|212286157
###
LDOC03012001.1	Curated Genomic	gene	19995	21183	.	+	.	ID=gene398;Dbxref=GeneID:100631265;Name=LOC100631265;description=M-phase phosphoprotein 10 (U3 small nucleolar ribonucleoprotein) pseudogene;gbkey=Gene;gene=LOC100631265;pseudo=true
LDOC03012001.1	Curated Genomic	gene	19995	21183	.	+	.	ID=gene399;Dbxref=GeneID:100631266;Name=LOC100631266;description=M-phase phosphoprotein 10 (U3 small nucleolar ribonucleoprotein) pseudogene;gbkey=Gene;gene=LOC100631266;pseudo=true
###
LDOC03012002.1	Curated Genomic	gene	10223	11411	.	+	.	ID=gene400;Dbxref=GeneID:100533850;Name=LOC100533850;description=M-phase phosphoprotein 10 (U3 small nucleolar ribonucleoprotein) pseudogene;gbkey=Gene;gene=LOC100533850;pseudo=true
LDOC03012002.1	Curated Genomic	gene	10223	11411	.	+	.	ID=gene401;Dbxref=GeneID:100631268;Name=LOC100631268;description=M-phase phosphoprotein 10 (U3 small nucleolar ribonucleoprotein) pseudogene;gbkey=Gene;gene=LOC100631268;pseudo=true
###
LDOC03012021.1	Curated Genomic	gene	13730	14327	.	-	.	ID=gene402;Dbxref=GeneID:100422588,HGNC:HGNC:51244;Name=MGAT2P1;description=MGAT2 pseudogene 1;gbkey=Gene;gene=MGAT2P1;pseudo=true
LDOC03012021.1	Curated Genomic	gene	13730	14327	.	-	.	ID=gene403;Dbxref=GeneID:100422589,HGNC:HGNC:51243;Name=MGAT2P2;description=MGAT2 pseudogene 2;gbkey=Gene;gene=MGAT2P2;pseudo=true
###
