# Supplementary material for: Evaluation of GRCh38 and de novo haploid genome assemblies demonstrates the enduring quality of the reference assembly
Source: Genome Res. 2017 May;27(5):849–64. doi: 10.1101/gr.213611.116 (PMC5411779; doi:10.1101/gr.213611.116)
Supplement: Supplemental Material [file supp_gr.213611.116_Supplemental_GFF3_S2.tar.gz › ./GCF_000306695.2.Overlapping_RefSeqs_with_multiple_gene_ids.gff3]

##gff-version 3
#!gff-spec-version 1.21
#!processor NCBI annotwriter
NW_004929286.1	BestRefSeq	gene	7222	7289	.	-	.	ID=gene0;Dbxref=GeneID:102466751,HGNC:HGNC:50039,miRBase:MI0022705;Name=MIR6859-1;description=microRNA 6859-1;gbkey=Gene;gene=MIR6859-1;gene_synonym=hsa-mir-6859-1
NW_004929286.1	BestRefSeq	gene	7222	7289	.	-	.	ID=gene1;Dbxref=GeneID:102465909,HGNC:HGNC:49954,miRBase:MI0026420;Name=MIR6859-2;description=microRNA 6859-2;gbkey=Gene;gene=MIR6859-2;gene_synonym=hsa-mir-6859-2
NW_004929286.1	BestRefSeq	primary_transcript	7222	7289	.	-	.	ID=rna0;Parent=gene0;Dbxref=GeneID:102466751,Genbank:NR_106918.1,HGNC:HGNC:50039,miRBase:MI0022705;Name=gi|563317893;gbkey=precursor_RNA;gene=MIR6859-1;product=microRNA 6859-1;transcript_id=gi|563317893
NW_004929286.1	BestRefSeq	exon	7222	7289	.	-	.	ID=id0;Parent=rna0;Dbxref=GeneID:102466751,Genbank:NR_106918.1,HGNC:HGNC:50039,miRBase:MI0022705;gbkey=precursor_RNA;gene=MIR6859-1;product=microRNA 6859-1;transcript_id=gi|563317893
NW_004929286.1	BestRefSeq	primary_transcript	7222	7289	.	-	.	ID=rna1;Parent=gene1;Dbxref=GeneID:102465909,Genbank:NR_107062.1,HGNC:HGNC:49954,miRBase:MI0026420;Name=gi|563319031;gbkey=precursor_RNA;gene=MIR6859-2;product=microRNA 6859-2;transcript_id=gi|563319031
NW_004929286.1	BestRefSeq	exon	7222	7289	.	-	.	ID=id1;Parent=rna1;Dbxref=GeneID:102465909,Genbank:NR_107062.1,HGNC:HGNC:49954,miRBase:MI0026420;gbkey=precursor_RNA;gene=MIR6859-2;product=microRNA 6859-2;transcript_id=gi|563319031
###
NW_004929286.1	BestRefSeq	gene	7222	7289	.	-	.	ID=gene2;Dbxref=GeneID:102466751,HGNC:HGNC:50039,miRBase:MI0022705;Name=MIR6859-1;description=microRNA 6859-1;gbkey=Gene;gene=MIR6859-1;gene_synonym=hsa-mir-6859-1
NW_004929286.1	BestRefSeq	gene	7222	7289	.	-	.	ID=gene3;Dbxref=GeneID:102465909,HGNC:HGNC:49954,miRBase:MI0026420;Name=MIR6859-2;description=microRNA 6859-2;gbkey=Gene;gene=MIR6859-2;gene_synonym=hsa-mir-6859-2
NW_004929286.1	BestRefSeq	primary_transcript	7222	7289	.	-	.	ID=rna2;Parent=gene2;Dbxref=GeneID:102466751,Genbank:NR_106918.1,HGNC:HGNC:50039,miRBase:MI0022705;Name=gi|563317893;gbkey=precursor_RNA;gene=MIR6859-1;product=microRNA 6859-1;transcript_id=gi|563317893
NW_004929286.1	BestRefSeq	exon	7222	7289	.	-	.	ID=id2;Parent=rna2;Dbxref=GeneID:102466751,Genbank:NR_106918.1,HGNC:HGNC:50039,miRBase:MI0022705;gbkey=precursor_RNA;gene=MIR6859-1;product=microRNA 6859-1;transcript_id=gi|563317893
NW_004929286.1	BestRefSeq	primary_transcript	7222	7289	.	-	.	ID=rna3;Parent=gene3;Dbxref=GeneID:102465909,Genbank:NR_107062.1,HGNC:HGNC:49954,miRBase:MI0026420;Name=gi|563319031;gbkey=precursor_RNA;gene=MIR6859-2;product=microRNA 6859-2;transcript_id=gi|563319031
NW_004929286.1	BestRefSeq	exon	7222	7289	.	-	.	ID=id3;Parent=rna3;Dbxref=GeneID:102465909,Genbank:NR_107062.1,HGNC:HGNC:49954,miRBase:MI0026420;gbkey=precursor_RNA;gene=MIR6859-2;product=microRNA 6859-2;transcript_id=gi|563319031
NW_004929286.1	BestRefSeq	ncRNA	7262	7284	.	-	.	ID=rna4;Parent=gene2;Dbxref=miRBase:MIMAT0027618,GeneID:102466751,HGNC:HGNC:50039,miRBase:MI0022705;Name=gi|563317893;gbkey=ncRNA;gene=MIR6859-1;ncrna_class=miRNA;product=hsa-miR-6859-5p;transcript_id=gi|563317893
NW_004929286.1	BestRefSeq	exon	7262	7284	.	-	.	ID=id4;Parent=rna4;Dbxref=miRBase:MIMAT0027618,GeneID:102466751,HGNC:HGNC:50039,miRBase:MI0022705;gbkey=ncRNA;gene=MIR6859-1;ncrna_class=miRNA;product=hsa-miR-6859-5p;transcript_id=gi|563317893
NW_004929286.1	BestRefSeq	ncRNA	7262	7284	.	-	.	ID=rna5;Parent=gene3;Dbxref=miRBase:MIMAT0027618,GeneID:102465909,HGNC:HGNC:49954,miRBase:MI0026420;Name=gi|563319031;gbkey=ncRNA;gene=MIR6859-2;ncrna_class=miRNA;product=hsa-miR-6859-5p;transcript_id=gi|563319031
NW_004929286.1	BestRefSeq	exon	7262	7284	.	-	.	ID=id5;Parent=rna5;Dbxref=miRBase:MIMAT0027618,GeneID:102465909,HGNC:HGNC:49954,miRBase:MI0026420;gbkey=ncRNA;gene=MIR6859-2;ncrna_class=miRNA;product=hsa-miR-6859-5p;transcript_id=gi|563319031
###
NW_004929286.1	BestRefSeq	gene	7222	7289	.	-	.	ID=gene4;Dbxref=GeneID:102466751,HGNC:HGNC:50039,miRBase:MI0022705;Name=MIR6859-1;description=microRNA 6859-1;gbkey=Gene;gene=MIR6859-1;gene_synonym=hsa-mir-6859-1
NW_004929286.1	BestRefSeq	gene	7222	7289	.	-	.	ID=gene5;Dbxref=GeneID:102465909,HGNC:HGNC:49954,miRBase:MI0026420;Name=MIR6859-2;description=microRNA 6859-2;gbkey=Gene;gene=MIR6859-2;gene_synonym=hsa-mir-6859-2
NW_004929286.1	BestRefSeq	primary_transcript	7222	7289	.	-	.	ID=rna6;Parent=gene4;Dbxref=GeneID:102466751,Genbank:NR_106918.1,HGNC:HGNC:50039,miRBase:MI0022705;Name=gi|563317893;gbkey=precursor_RNA;gene=MIR6859-1;product=microRNA 6859-1;transcript_id=gi|563317893
NW_004929286.1	BestRefSeq	exon	7222	7289	.	-	.	ID=id6;Parent=rna6;Dbxref=GeneID:102466751,Genbank:NR_106918.1,HGNC:HGNC:50039,miRBase:MI0022705;gbkey=precursor_RNA;gene=MIR6859-1;product=microRNA 6859-1;transcript_id=gi|563317893
NW_004929286.1	BestRefSeq	primary_transcript	7222	7289	.	-	.	ID=rna7;Parent=gene5;Dbxref=GeneID:102465909,Genbank:NR_107062.1,HGNC:HGNC:49954,miRBase:MI0026420;Name=gi|563319031;gbkey=precursor_RNA;gene=MIR6859-2;product=microRNA 6859-2;transcript_id=gi|563319031
NW_004929286.1	BestRefSeq	exon	7222	7289	.	-	.	ID=id7;Parent=rna7;Dbxref=GeneID:102465909,Genbank:NR_107062.1,HGNC:HGNC:49954,miRBase:MI0026420;gbkey=precursor_RNA;gene=MIR6859-2;product=microRNA 6859-2;transcript_id=gi|563319031
NW_004929286.1	BestRefSeq	ncRNA	7222	7244	.	-	.	ID=rna8;Parent=gene4;Dbxref=miRBase:MIMAT0027619,GeneID:102466751,HGNC:HGNC:50039,miRBase:MI0022705;Name=gi|563317893;gbkey=ncRNA;gene=MIR6859-1;ncrna_class=miRNA;product=hsa-miR-6859-3p;transcript_id=gi|563317893
NW_004929286.1	BestRefSeq	exon	7222	7244	.	-	.	ID=id8;Parent=rna8;Dbxref=miRBase:MIMAT0027619,GeneID:102466751,HGNC:HGNC:50039,miRBase:MI0022705;gbkey=ncRNA;gene=MIR6859-1;ncrna_class=miRNA;product=hsa-miR-6859-3p;transcript_id=gi|563317893
NW_004929286.1	BestRefSeq	ncRNA	7222	7244	.	-	.	ID=rna9;Parent=gene5;Dbxref=miRBase:MIMAT0027619,GeneID:102465909,HGNC:HGNC:49954,miRBase:MI0026420;Name=gi|563319031;gbkey=ncRNA;gene=MIR6859-2;ncrna_class=miRNA;product=hsa-miR-6859-3p;transcript_id=gi|563319031
NW_004929286.1	BestRefSeq	exon	7222	7244	.	-	.	ID=id9;Parent=rna9;Dbxref=miRBase:MIMAT0027619,GeneID:102465909,HGNC:HGNC:49954,miRBase:MI0026420;gbkey=ncRNA;gene=MIR6859-2;ncrna_class=miRNA;product=hsa-miR-6859-3p;transcript_id=gi|563319031
###
NW_004929286.1	BestRefSeq	gene	124922	137721	.	-	.	ID=gene6;Dbxref=GeneID:729737;Name=LOC729737;description=uncharacterized LOC729737;end_range=137721,.;gbkey=Gene;gene=LOC729737;partial=true
NW_004929286.1	BestRefSeq	ncRNA	124922	137721	.	-	.	ID=rna10;Parent=gene6;Dbxref=GeneID:729737,Genbank:NR_039983.2;Name=gi|366393019;Note=The RefSeq transcript has 35 substitutions%2C 2 non-frameshifting indels and aligns at 97%25 coverage compared to this genomic sequence;end_range=137721,.;exception=annotated by transcript or proteomic data;gbkey=ncRNA;gene=LOC729737;ncrna_class=lncRNA;partial=true;product=uncharacterized LOC729737;transcript_id=gi|366393019
NW_004929286.1	BestRefSeq	exon	137667	137721	.	-	.	ID=id10;Parent=rna10;Dbxref=GeneID:729737,Genbank:NR_039983.2;Note=The RefSeq transcript has 35 substitutions%2C 2 non-frameshifting indels and aligns at 97%25 coverage compared to this genomic sequence;end_range=137721,.;exception=annotated by transcript or proteomic data;gbkey=ncRNA;gene=LOC729737;ncrna_class=lncRNA;partial=true;product=uncharacterized LOC729737;transcript_id=gi|366393019
NW_004929286.1	BestRefSeq	exon	131703	131785	.	-	.	ID=id11;Parent=rna10;Dbxref=GeneID:729737,Genbank:NR_039983.2;Note=The RefSeq transcript has 35 substitutions%2C 2 non-frameshifting indels and aligns at 97%25 coverage compared to this genomic sequence;exception=annotated by transcript or proteomic data;gbkey=ncRNA;gene=LOC729737;ncrna_class=lncRNA;partial=true;product=uncharacterized LOC729737;start_range=.,131703;transcript_id=gi|366393019
NW_004929286.1	BestRefSeq	exon	130150	130458	.	-	.	ID=id12;Parent=rna10;Dbxref=GeneID:729737,Genbank:NR_039983.2;Note=The RefSeq transcript has 35 substitutions%2C 2 non-frameshifting indels and aligns at 97%25 coverage compared to this genomic sequence;end_range=130458,.;exception=annotated by transcript or proteomic data;gbkey=ncRNA;gene=LOC729737;ncrna_class=lncRNA;partial=true;product=uncharacterized LOC729737;transcript_id=gi|366393019
NW_004929286.1	BestRefSeq	exon	129865	129922	.	-	.	ID=id13;Parent=rna10;Dbxref=GeneID:729737,Genbank:NR_039983.2;Note=The RefSeq transcript has 35 substitutions%2C 2 non-frameshifting indels and aligns at 97%25 coverage compared to this genomic sequence;exception=annotated by transcript or proteomic data;gbkey=ncRNA;gene=LOC729737;ncrna_class=lncRNA;partial=true;product=uncharacterized LOC729737;transcript_id=gi|366393019
NW_004929286.1	BestRefSeq	exon	124922	129771	.	-	.	ID=id14;Parent=rna10;Dbxref=GeneID:729737,Genbank:NR_039983.2;Note=The RefSeq transcript has 35 substitutions%2C 2 non-frameshifting indels and aligns at 97%25 coverage compared to this genomic sequence;exception=annotated by transcript or proteomic data;gbkey=ncRNA;gene=LOC729737;ncrna_class=lncRNA;partial=true;product=uncharacterized LOC729737;transcript_id=gi|366393019
NW_004929286.1	BestRefSeq	gene	124922	130318	.	-	.	ID=gene7;Dbxref=GeneID:100132287;Name=LOC100132287;description=uncharacterized LOC100132287;gbkey=Gene;gene=LOC100132287
NW_004929286.1	BestRefSeq	ncRNA	124922	130318	.	-	.	ID=rna11;Parent=gene7;Dbxref=GeneID:100132287,Genbank:NR_028322.1;Name=gi|256000774;Note=The RefSeq transcript has 31 substitutions compared to this genomic sequence;exception=annotated by transcript or proteomic data;gbkey=ncRNA;gene=LOC100132287;ncrna_class=lncRNA;product=uncharacterized LOC100132287;transcript_id=gi|256000774
NW_004929286.1	BestRefSeq	exon	130150	130318	.	-	.	ID=id15;Parent=rna11;Dbxref=GeneID:100132287,Genbank:NR_028322.1;Note=The RefSeq transcript has 31 substitutions compared to this genomic sequence;exception=annotated by transcript or proteomic data;gbkey=ncRNA;gene=LOC100132287;ncrna_class=lncRNA;product=uncharacterized LOC100132287;transcript_id=gi|256000774
NW_004929286.1	BestRefSeq	exon	129865	129922	.	-	.	ID=id16;Parent=rna11;Dbxref=GeneID:100132287,Genbank:NR_028322.1;Note=The RefSeq transcript has 31 substitutions compared to this genomic sequence;exception=annotated by transcript or proteomic data;gbkey=ncRNA;gene=LOC100132287;ncrna_class=lncRNA;product=uncharacterized LOC100132287;transcript_id=gi|256000774
NW_004929286.1	BestRefSeq	exon	127272	129771	.	-	.	ID=id17;Parent=rna11;Dbxref=GeneID:100132287,Genbank:NR_028322.1;Note=The RefSeq transcript has 31 substitutions compared to this genomic sequence;exception=annotated by transcript or proteomic data;gbkey=ncRNA;gene=LOC100132287;ncrna_class=lncRNA;product=uncharacterized LOC100132287;transcript_id=gi|256000774
NW_004929286.1	BestRefSeq	exon	124922	126564	.	-	.	ID=id18;Parent=rna11;Dbxref=GeneID:100132287,Genbank:NR_028322.1;Note=The RefSeq transcript has 31 substitutions compared to this genomic sequence;exception=annotated by transcript or proteomic data;gbkey=ncRNA;gene=LOC100132287;ncrna_class=lncRNA;product=uncharacterized LOC100132287;transcript_id=gi|256000774
###
NW_004929288.1	BestRefSeq	gene	100078	100665	.	-	.	ID=gene8;Dbxref=GeneID:729759,HGNC:HGNC:31275;Name=OR4F29;description=olfactory receptor%2C family 4%2C subfamily F%2C member 29;gbkey=Gene;gene=OR4F29;gene_synonym=OR7-21;partial=true;start_range=.,100078
NW_004929288.1	BestRefSeq	gene	100078	100665	.	-	.	ID=gene9;Dbxref=GeneID:81399,HGNC:HGNC:15079,HPRD:14969;Name=OR4F16;description=olfactory receptor%2C family 4%2C subfamily F%2C member 16;gbkey=Gene;gene=OR4F16;gene_synonym=OR1-1,OR7-21;partial=true;start_range=.,100078
NW_004929288.1	BestRefSeq	mRNA	100078	100665	.	-	.	ID=rna12;Parent=gene8;Dbxref=GeneID:729759,Genbank:NM_001005221.2,HGNC:HGNC:31275;Name=gi|119943151;Note=The RefSeq transcript has 1 substitution and aligns at 62%25 coverage compared to this genomic sequence;exception=annotated by transcript or proteomic data;gbkey=mRNA;gene=OR4F29;partial=true;product=olfactory receptor%2C family 4%2C subfamily F%2C member 29;start_range=.,100078;transcript_id=gi|119943151
NW_004929288.1	BestRefSeq	exon	100078	100665	.	-	.	ID=id19;Parent=rna12;Dbxref=GeneID:729759,Genbank:NM_001005221.2,HGNC:HGNC:31275;Note=The RefSeq transcript has 1 substitution and aligns at 62%25 coverage compared to this genomic sequence;exception=annotated by transcript or proteomic data;gbkey=mRNA;gene=OR4F29;partial=true;product=olfactory receptor%2C family 4%2C subfamily F%2C member 29;start_range=.,100078;transcript_id=gi|119943151
NW_004929288.1	BestRefSeq	mRNA	100078	100665	.	-	.	ID=rna13;Parent=gene9;Dbxref=GeneID:81399,Genbank:NM_001005277.1,HGNC:HGNC:15079,HPRD:14969;Name=gi|52627208;Note=The RefSeq transcript has 1 substitution and aligns at 62%25 coverage compared to this genomic sequence;exception=annotated by transcript or proteomic data;gbkey=mRNA;gene=OR4F16;partial=true;product=olfactory receptor%2C family 4%2C subfamily F%2C member 16;start_range=.,100078;transcript_id=gi|52627208
NW_004929288.1	BestRefSeq	exon	100078	100665	.	-	.	ID=id20;Parent=rna13;Dbxref=GeneID:81399,Genbank:NM_001005277.1,HGNC:HGNC:15079,HPRD:14969;Note=The RefSeq transcript has 1 substitution and aligns at 62%25 coverage compared to this genomic sequence;exception=annotated by transcript or proteomic data;gbkey=mRNA;gene=OR4F16;partial=true;product=olfactory receptor%2C family 4%2C subfamily F%2C member 16;start_range=.,100078;transcript_id=gi|52627208
NW_004929288.1	BestRefSeq	CDS	100078	100665	.	-	0	ID=cds0;Parent=rna12;Dbxref=GeneID:729759,Genbank:NP_001005221.2,HGNC:HGNC:31275;Name=NP_001005221.2;Note=The RefSeq protein has 1 substitution and aligns at 62%25 coverage compared to this genomic sequence;exception=annotated by transcript or proteomic data;gbkey=CDS;gene=OR4F29;partial=true;product=olfactory receptor 4F3/4F16/4F29;protein_id=NP_001005221.2;start_range=.,100078
NW_004929288.1	BestRefSeq	CDS	100078	100665	.	-	0	ID=cds1;Parent=rna13;Dbxref=GeneID:81399,Genbank:NP_001005277.1,HGNC:HGNC:15079,HPRD:14969;Name=NP_001005277.1;Note=The RefSeq protein has 1 substitution and aligns at 62%25 coverage compared to this genomic sequence;exception=annotated by transcript or proteomic data;gbkey=CDS;gene=OR4F16;partial=true;product=olfactory receptor 4F3/4F16/4F29;protein_id=NP_001005277.1;start_range=.,100078
###
NW_004929290.1	BestRefSeq	gene	91457233	91457396	.	+	.	ID=gene10;Dbxref=GeneID:101954264,HGNC:HGNC:48312;Name=RNVU1-4;description=RNA%2C variant U1 small nuclear 4;gbkey=Gene;gene=RNVU1-4;gene_synonym=RNU1-102,RNU1-50,RNVU1-5,vU1.4,vU1.5
NW_004929290.1	BestRefSeq	ncRNA	91457233	91457396	.	+	.	ID=rna14;Parent=gene10;Dbxref=GeneID:101954264,Genbank:NR_104073.1,HGNC:HGNC:48312;Name=gi|530678035;gbkey=ncRNA;gene=RNVU1-4;ncrna_class=snRNA;product=RNA%2C variant U1 small nuclear 4;transcript_id=gi|530678035
NW_004929290.1	BestRefSeq	exon	91457233	91457396	.	+	.	ID=id21;Parent=rna14;Dbxref=GeneID:101954264,Genbank:NR_104073.1,HGNC:HGNC:48312;gbkey=ncRNA;gene=RNVU1-4;ncrna_class=snRNA;product=RNA%2C variant U1 small nuclear 4;transcript_id=gi|530678035
NW_004929290.1	BestRefSeq	gene	91457233	91457395	.	+	.	ID=gene11;Dbxref=GeneID:101954268,HGNC:HGNC:48325;Name=RNVU1-20;description=RNA%2C variant U1 small nuclear 20;gbkey=Gene;gene=RNVU1-20;gene_synonym=RNU1-110,vU1.20
NW_004929290.1	BestRefSeq	ncRNA	91457233	91457395	.	+	.	ID=rna15;Parent=gene11;Dbxref=GeneID:101954268,Genbank:NR_125392.1,HGNC:HGNC:48325;Name=gi|667638266;Note=The RefSeq transcript has 1 substitution compared to this genomic sequence;exception=annotated by transcript or proteomic data;gbkey=ncRNA;gene=RNVU1-20;ncrna_class=snRNA;product=RNA%2C variant U1 small nuclear 20;transcript_id=gi|667638266
NW_004929290.1	BestRefSeq	exon	91457233	91457395	.	+	.	ID=id22;Parent=rna15;Dbxref=GeneID:101954268,Genbank:NR_125392.1,HGNC:HGNC:48325;Note=The RefSeq transcript has 1 substitution compared to this genomic sequence;exception=annotated by transcript or proteomic data;gbkey=ncRNA;gene=RNVU1-20;ncrna_class=snRNA;product=RNA%2C variant U1 small nuclear 20;transcript_id=gi|667638266
###
NW_004929290.1	BestRefSeq	gene	78737357	78758123	.	-	.	ID=gene12;Dbxref=GeneID:148545,HGNC:HGNC:26550,MIM:613994;Name=NBPF4;description=neuroblastoma breakpoint family member 4;gbkey=Gene;gene=NBPF4;partial=true
NW_004929290.1	BestRefSeq	mRNA	78737357	78758123	.	-	.	ID=rna16;Parent=gene12;Dbxref=GeneID:148545,Genbank:NM_001143989.2,HGNC:HGNC:26550,MIM:613994;Name=gi|253314432;Note=The RefSeq transcript aligns at 91%25 coverage compared to this genomic sequence;exception=annotated by transcript or proteomic data;gbkey=mRNA;gene=NBPF4;partial=true;product=neuroblastoma breakpoint family member 4;transcript_id=gi|253314432
NW_004929290.1	BestRefSeq	exon	78757941	78758123	.	-	.	ID=id23;Parent=rna16;Dbxref=GeneID:148545,Genbank:NM_001143989.2,HGNC:HGNC:26550,MIM:613994;Note=The RefSeq transcript aligns at 91%25 coverage compared to this genomic sequence;exception=annotated by transcript or proteomic data;gbkey=mRNA;gene=NBPF4;partial=true;product=neuroblastoma breakpoint family member 4;transcript_id=gi|253314432
NW_004929290.1	BestRefSeq	exon	78757626	78757838	.	-	.	ID=id24;Parent=rna16;Dbxref=GeneID:148545,Genbank:NM_001143989.2,HGNC:HGNC:26550,MIM:613994;Note=The RefSeq transcript aligns at 91%25 coverage compared to this genomic sequence;exception=annotated by transcript or proteomic data;gbkey=mRNA;gene=NBPF4;partial=true;product=neuroblastoma breakpoint family member 4;transcript_id=gi|253314432
NW_004929290.1	BestRefSeq	exon	78756114	78756213	.	-	.	ID=id25;Parent=rna16;Dbxref=GeneID:148545,Genbank:NM_001143989.2,HGNC:HGNC:26550,MIM:613994;Note=The RefSeq transcript aligns at 91%25 coverage compared to this genomic sequence;exception=annotated by transcript or proteomic data;gbkey=mRNA;gene=NBPF4;partial=true;product=neuroblastoma breakpoint family member 4;transcript_id=gi|253314432
NW_004929290.1	BestRefSeq	exon	78754990	78755204	.	-	.	ID=id26;Parent=rna16;Dbxref=GeneID:148545,Genbank:NM_001143989.2,HGNC:HGNC:26550,MIM:613994;Note=The RefSeq transcript aligns at 91%25 coverage compared to this genomic sequence;exception=annotated by transcript or proteomic data;gbkey=mRNA;gene=NBPF4;partial=true;product=neuroblastoma breakpoint family member 4;transcript_id=gi|253314432
NW_004929290.1	BestRefSeq	exon	78753831	78753907	.	-	.	ID=id27;Parent=rna16;Dbxref=GeneID:148545,Genbank:NM_001143989.2,HGNC:HGNC:26550,MIM:613994;Note=The RefSeq transcript aligns at 91%25 coverage compared to this genomic sequence;exception=annotated by transcript or proteomic data;gbkey=mRNA;gene=NBPF4;partial=true;product=neuroblastoma breakpoint family member 4;start_range=.,78753831;transcript_id=gi|253314432
NW_004929290.1	BestRefSeq	exon	78751285	78751337	.	-	.	ID=id28;Parent=rna16;Dbxref=GeneID:148545,Genbank:NM_001143989.2,HGNC:HGNC:26550,MIM:613994;Note=The RefSeq transcript aligns at 91%25 coverage compared to this genomic sequence;end_range=78751337,.;exception=annotated by transcript or proteomic data;gbkey=mRNA;gene=NBPF4;partial=true;product=neuroblastoma breakpoint family member 4;transcript_id=gi|253314432
NW_004929290.1	BestRefSeq	exon	78750254	78750393	.	-	.	ID=id29;Parent=rna16;Dbxref=GeneID:148545,Genbank:NM_001143989.2,HGNC:HGNC:26550,MIM:613994;Note=The RefSeq transcript aligns at 91%25 coverage compared to this genomic sequence;exception=annotated by transcript or proteomic data;gbkey=mRNA;gene=NBPF4;partial=true;product=neuroblastoma breakpoint family member 4;transcript_id=gi|253314432
NW_004929290.1	BestRefSeq	exon	78749220	78749271	.	-	.	ID=id30;Parent=rna16;Dbxref=GeneID:148545,Genbank:NM_001143989.2,HGNC:HGNC:26550,MIM:613994;Note=The RefSeq transcript aligns at 91%25 coverage compared to this genomic sequence;exception=annotated by transcript or proteomic data;gbkey=mRNA;gene=NBPF4;partial=true;product=neuroblastoma breakpoint family member 4;transcript_id=gi|253314432
NW_004929290.1	BestRefSeq	exon	78748226	78748395	.	-	.	ID=id31;Parent=rna16;Dbxref=GeneID:148545,Genbank:NM_001143989.2,HGNC:HGNC:26550,MIM:613994;Note=The RefSeq transcript aligns at 91%25 coverage compared to this genomic sequence;exception=annotated by transcript or proteomic data;gbkey=mRNA;gene=NBPF4;partial=true;product=neuroblastoma breakpoint family member 4;transcript_id=gi|253314432
NW_004929290.1	BestRefSeq	exon	78747144	78747195	.	-	.	ID=id32;Parent=rna16;Dbxref=GeneID:148545,Genbank:NM_001143989.2,HGNC:HGNC:26550,MIM:613994;Note=The RefSeq transcript aligns at 91%25 coverage compared to this genomic sequence;exception=annotated by transcript or proteomic data;gbkey=mRNA;gene=NBPF4;partial=true;product=neuroblastoma breakpoint family member 4;transcript_id=gi|253314432
NW_004929290.1	BestRefSeq	exon	78746240	78746412	.	-	.	ID=id33;Parent=rna16;Dbxref=GeneID:148545,Genbank:NM_001143989.2,HGNC:HGNC:26550,MIM:613994;Note=The RefSeq transcript aligns at 91%25 coverage compared to this genomic sequence;exception=annotated by transcript or proteomic data;gbkey=mRNA;gene=NBPF4;partial=true;product=neuroblastoma breakpoint family member 4;transcript_id=gi|253314432
NW_004929290.1	BestRefSeq	exon	78742957	78743193	.	-	.	ID=id34;Parent=rna16;Dbxref=GeneID:148545,Genbank:NM_001143989.2,HGNC:HGNC:26550,MIM:613994;Note=The RefSeq transcript aligns at 91%25 coverage compared to this genomic sequence;exception=annotated by transcript or proteomic data;gbkey=mRNA;gene=NBPF4;partial=true;product=neuroblastoma breakpoint family member 4;transcript_id=gi|253314432
NW_004929290.1	BestRefSeq	exon	78740695	78740909	.	-	.	ID=id35;Parent=rna16;Dbxref=GeneID:148545,Genbank:NM_001143989.2,HGNC:HGNC:26550,MIM:613994;Note=The RefSeq transcript aligns at 91%25 coverage compared to this genomic sequence;exception=annotated by transcript or proteomic data;gbkey=mRNA;gene=NBPF4;partial=true;product=neuroblastoma breakpoint family member 4;transcript_id=gi|253314432
NW_004929290.1	BestRefSeq	exon	78737357	78737762	.	-	.	ID=id36;Parent=rna16;Dbxref=GeneID:148545,Genbank:NM_001143989.2,HGNC:HGNC:26550,MIM:613994;Note=The RefSeq transcript aligns at 91%25 coverage compared to this genomic sequence;exception=annotated by transcript or proteomic data;gbkey=mRNA;gene=NBPF4;partial=true;product=neuroblastoma breakpoint family member 4;transcript_id=gi|253314432
NW_004929290.1	BestRefSeq	gene	78737721	78758123	.	-	.	ID=gene13;Dbxref=GeneID:653149,HGNC:HGNC:31988,MIM:613996;Name=NBPF6;description=neuroblastoma breakpoint family member 6;gbkey=Gene;gene=NBPF6;partial=true
NW_004929290.1	BestRefSeq	mRNA	78737721	78758123	.	-	.	ID=rna17;Parent=gene13;Dbxref=GeneID:653149,Genbank:NM_001143987.1,HGNC:HGNC:31988,MIM:613996;Name=gi|221136843;Note=The RefSeq transcript has 10 substitutions and aligns at 90%25 coverage compared to this genomic sequence;exception=annotated by transcript or proteomic data;gbkey=mRNA;gene=NBPF6;partial=true;product=neuroblastoma breakpoint family member 6%2C transcript variant 1;transcript_id=gi|221136843
NW_004929290.1	BestRefSeq	exon	78757941	78758123	.	-	.	ID=id37;Parent=rna17;Dbxref=GeneID:653149,Genbank:NM_001143987.1,HGNC:HGNC:31988,MIM:613996;Note=The RefSeq transcript has 10 substitutions and aligns at 90%25 coverage compared to this genomic sequence;exception=annotated by transcript or proteomic data;gbkey=mRNA;gene=NBPF6;partial=true;product=neuroblastoma breakpoint family member 6%2C transcript variant 1;transcript_id=gi|221136843
NW_004929290.1	BestRefSeq	exon	78757626	78757838	.	-	.	ID=id38;Parent=rna17;Dbxref=GeneID:653149,Genbank:NM_001143987.1,HGNC:HGNC:31988,MIM:613996;Note=The RefSeq transcript has 10 substitutions and aligns at 90%25 coverage compared to this genomic sequence;exception=annotated by transcript or proteomic data;gbkey=mRNA;gene=NBPF6;partial=true;product=neuroblastoma breakpoint family member 6%2C transcript variant 1;transcript_id=gi|221136843
NW_004929290.1	BestRefSeq	exon	78756114	78756213	.	-	.	ID=id39;Parent=rna17;Dbxref=GeneID:653149,Genbank:NM_001143987.1,HGNC:HGNC:31988,MIM:613996;Note=The RefSeq transcript has 10 substitutions and aligns at 90%25 coverage compared to this genomic sequence;exception=annotated by transcript or proteomic data;gbkey=mRNA;gene=NBPF6;partial=true;product=neuroblastoma breakpoint family member 6%2C transcript variant 1;transcript_id=gi|221136843
NW_004929290.1	BestRefSeq	exon	78754990	78755204	.	-	.	ID=id40;Parent=rna17;Dbxref=GeneID:653149,Genbank:NM_001143987.1,HGNC:HGNC:31988,MIM:613996;Note=The RefSeq transcript has 10 substitutions and aligns at 90%25 coverage compared to this genomic sequence;exception=annotated by transcript or proteomic data;gbkey=mRNA;gene=NBPF6;partial=true;product=neuroblastoma breakpoint family member 6%2C transcript variant 1;transcript_id=gi|221136843
NW_004929290.1	BestRefSeq	exon	78753831	78753907	.	-	.	ID=id41;Parent=rna17;Dbxref=GeneID:653149,Genbank:NM_001143987.1,HGNC:HGNC:31988,MIM:613996;Note=The RefSeq transcript has 10 substitutions and aligns at 90%25 coverage compared to this genomic sequence;exception=annotated by transcript or proteomic data;gbkey=mRNA;gene=NBPF6;partial=true;product=neuroblastoma breakpoint family member 6%2C transcript variant 1;start_range=.,78753831;transcript_id=gi|221136843
NW_004929290.1	BestRefSeq	exon	78751285	78751337	.	-	.	ID=id42;Parent=rna17;Dbxref=GeneID:653149,Genbank:NM_001143987.1,HGNC:HGNC:31988,MIM:613996;Note=The RefSeq transcript has 10 substitutions and aligns at 90%25 coverage compared to this genomic sequence;end_range=78751337,.;exception=annotated by transcript or proteomic data;gbkey=mRNA;gene=NBPF6;partial=true;product=neuroblastoma breakpoint family member 6%2C transcript variant 1;transcript_id=gi|221136843
NW_004929290.1	BestRefSeq	exon	78751009	78751095	.	-	.	ID=id43;Parent=rna17;Dbxref=GeneID:653149,Genbank:NM_001143987.1,HGNC:HGNC:31988,MIM:613996;Note=The RefSeq transcript has 10 substitutions and aligns at 90%25 coverage compared to this genomic sequence;exception=annotated by transcript or proteomic data;gbkey=mRNA;gene=NBPF6;partial=true;product=neuroblastoma breakpoint family member 6%2C transcript variant 1;transcript_id=gi|221136843
NW_004929290.1	BestRefSeq	exon	78750254	78750393	.	-	.	ID=id44;Parent=rna17;Dbxref=GeneID:653149,Genbank:NM_001143987.1,HGNC:HGNC:31988,MIM:613996;Note=The RefSeq transcript has 10 substitutions and aligns at 90%25 coverage compared to this genomic sequence;exception=annotated by transcript or proteomic data;gbkey=mRNA;gene=NBPF6;partial=true;product=neuroblastoma breakpoint family member 6%2C transcript variant 1;transcript_id=gi|221136843
NW_004929290.1	BestRefSeq	exon	78749220	78749271	.	-	.	ID=id45;Parent=rna17;Dbxref=GeneID:653149,Genbank:NM_001143987.1,HGNC:HGNC:31988,MIM:613996;Note=The RefSeq transcript has 10 substitutions and aligns at 90%25 coverage compared to this genomic sequence;exception=annotated by transcript or proteomic data;gbkey=mRNA;gene=NBPF6;partial=true;product=neuroblastoma breakpoint family member 6%2C transcript variant 1;transcript_id=gi|221136843
NW_004929290.1	BestRefSeq	exon	78748226	78748395	.	-	.	ID=id46;Parent=rna17;Dbxref=GeneID:653149,Genbank:NM_001143987.1,HGNC:HGNC:31988,MIM:613996;Note=The RefSeq transcript has 10 substitutions and aligns at 90%25 coverage compared to this genomic sequence;exception=annotated by transcript or proteomic data;gbkey=mRNA;gene=NBPF6;partial=true;product=neuroblastoma breakpoint family member 6%2C transcript variant 1;transcript_id=gi|221136843
NW_004929290.1	BestRefSeq	exon	78747144	78747195	.	-	.	ID=id47;Parent=rna17;Dbxref=GeneID:653149,Genbank:NM_001143987.1,HGNC:HGNC:31988,MIM:613996;Note=The RefSeq transcript has 10 substitutions and aligns at 90%25 coverage compared to this genomic sequence;exception=annotated by transcript or proteomic data;gbkey=mRNA;gene=NBPF6;partial=true;product=neuroblastoma breakpoint family member 6%2C transcript variant 1;transcript_id=gi|221136843
NW_004929290.1	BestRefSeq	exon	78746240	78746412	.	-	.	ID=id48;Parent=rna17;Dbxref=GeneID:653149,Genbank:NM_001143987.1,HGNC:HGNC:31988,MIM:613996;Note=The RefSeq transcript has 10 substitutions and aligns at 90%25 coverage compared to this genomic sequence;exception=annotated by transcript or proteomic data;gbkey=mRNA;gene=NBPF6;partial=true;product=neuroblastoma breakpoint family member 6%2C transcript variant 1;transcript_id=gi|221136843
NW_004929290.1	BestRefSeq	exon	78742957	78743193	.	-	.	ID=id49;Parent=rna17;Dbxref=GeneID:653149,Genbank:NM_001143987.1,HGNC:HGNC:31988,MIM:613996;Note=The RefSeq transcript has 10 substitutions and aligns at 90%25 coverage compared to this genomic sequence;exception=annotated by transcript or proteomic data;gbkey=mRNA;gene=NBPF6;partial=true;product=neuroblastoma breakpoint family member 6%2C transcript variant 1;transcript_id=gi|221136843
NW_004929290.1	BestRefSeq	exon	78740695	78740909	.	-	.	ID=id50;Parent=rna17;Dbxref=GeneID:653149,Genbank:NM_001143987.1,HGNC:HGNC:31988,MIM:613996;Note=The RefSeq transcript has 10 substitutions and aligns at 90%25 coverage compared to this genomic sequence;exception=annotated by transcript or proteomic data;gbkey=mRNA;gene=NBPF6;partial=true;product=neuroblastoma breakpoint family member 6%2C transcript variant 1;transcript_id=gi|221136843
NW_004929290.1	BestRefSeq	exon	78737721	78737762	.	-	.	ID=id51;Parent=rna17;Dbxref=GeneID:653149,Genbank:NM_001143987.1,HGNC:HGNC:31988,MIM:613996;Note=The RefSeq transcript has 10 substitutions and aligns at 90%25 coverage compared to this genomic sequence;exception=annotated by transcript or proteomic data;gbkey=mRNA;gene=NBPF6;partial=true;product=neuroblastoma breakpoint family member 6%2C transcript variant 1;transcript_id=gi|221136843
NW_004929290.1	BestRefSeq	CDS	78757626	78757803	.	-	0	ID=cds2;Parent=rna16;Dbxref=GeneID:148545,Genbank:NP_001137461.1,HGNC:HGNC:26550,MIM:613994;Name=NP_001137461.1;Note=The RefSeq protein aligns at 88%25 coverage compared to this genomic sequence;exception=annotated by transcript or proteomic data;gbkey=CDS;gene=NBPF4;partial=true;product=neuroblastoma breakpoint family member 4;protein_id=NP_001137461.1
NW_004929290.1	BestRefSeq	CDS	78756114	78756213	.	-	2	ID=cds2;Parent=rna16;Dbxref=GeneID:148545,Genbank:NP_001137461.1,HGNC:HGNC:26550,MIM:613994;Name=NP_001137461.1;Note=The RefSeq protein aligns at 88%25 coverage compared to this genomic sequence;exception=annotated by transcript or proteomic data;gbkey=CDS;gene=NBPF4;partial=true;product=neuroblastoma breakpoint family member 4;protein_id=NP_001137461.1
NW_004929290.1	BestRefSeq	CDS	78754990	78755204	.	-	1	ID=cds2;Parent=rna16;Dbxref=GeneID:148545,Genbank:NP_001137461.1,HGNC:HGNC:26550,MIM:613994;Name=NP_001137461.1;Note=The RefSeq protein aligns at 88%25 coverage compared to this genomic sequence;exception=annotated by transcript or proteomic data;gbkey=CDS;gene=NBPF4;partial=true;product=neuroblastoma breakpoint family member 4;protein_id=NP_001137461.1
NW_004929290.1	BestRefSeq	CDS	78753831	78753907	.	-	2	ID=cds2;Parent=rna16;Dbxref=GeneID:148545,Genbank:NP_001137461.1,HGNC:HGNC:26550,MIM:613994;Name=NP_001137461.1;Note=The RefSeq protein aligns at 88%25 coverage compared to this genomic sequence;exception=annotated by transcript or proteomic data;gbkey=CDS;gene=NBPF4;partial=true;product=neuroblastoma breakpoint family member 4;protein_id=NP_001137461.1;start_range=.,78753831
NW_004929290.1	BestRefSeq	CDS	78751285	78751337	.	-	0	ID=cds2;Parent=rna16;Dbxref=GeneID:148545,Genbank:NP_001137461.1,HGNC:HGNC:26550,MIM:613994;Name=NP_001137461.1;Note=The RefSeq protein aligns at 88%25 coverage compared to this genomic sequence;end_range=78751337,.;exception=annotated by transcript or proteomic data;gbkey=CDS;gene=NBPF4;partial=true;product=neuroblastoma breakpoint family member 4;protein_id=NP_001137461.1
NW_004929290.1	BestRefSeq	CDS	78750254	78750393	.	-	1	ID=cds2;Parent=rna16;Dbxref=GeneID:148545,Genbank:NP_001137461.1,HGNC:HGNC:26550,MIM:613994;Name=NP_001137461.1;Note=The RefSeq protein aligns at 88%25 coverage compared to this genomic sequence;exception=annotated by transcript or proteomic data;gbkey=CDS;gene=NBPF4;partial=true;product=neuroblastoma breakpoint family member 4;protein_id=NP_001137461.1
NW_004929290.1	BestRefSeq	CDS	78749220	78749271	.	-	2	ID=cds2;Parent=rna16;Dbxref=GeneID:148545,Genbank:NP_001137461.1,HGNC:HGNC:26550,MIM:613994;Name=NP_001137461.1;Note=The RefSeq protein aligns at 88%25 coverage compared to this genomic sequence;exception=annotated by transcript or proteomic data;gbkey=CDS;gene=NBPF4;partial=true;product=neuroblastoma breakpoint family member 4;protein_id=NP_001137461.1
NW_004929290.1	BestRefSeq	CDS	78748226	78748395	.	-	1	ID=cds2;Parent=rna16;Dbxref=GeneID:148545,Genbank:NP_001137461.1,HGNC:HGNC:26550,MIM:613994;Name=NP_001137461.1;Note=The RefSeq protein aligns at 88%25 coverage compared to this genomic sequence;exception=annotated by transcript or proteomic data;gbkey=CDS;gene=NBPF4;partial=true;product=neuroblastoma breakpoint family member 4;protein_id=NP_001137461.1
NW_004929290.1	BestRefSeq	CDS	78747144	78747195	.	-	2	ID=cds2;Parent=rna16;Dbxref=GeneID:148545,Genbank:NP_001137461.1,HGNC:HGNC:26550,MIM:613994;Name=NP_001137461.1;Note=The RefSeq protein aligns at 88%25 coverage compared to this genomic sequence;exception=annotated by transcript or proteomic data;gbkey=CDS;gene=NBPF4;partial=true;product=neuroblastoma breakpoint family member 4;protein_id=NP_001137461.1
NW_004929290.1	BestRefSeq	CDS	78746240	78746412	.	-	1	ID=cds2;Parent=rna16;Dbxref=GeneID:148545,Genbank:NP_001137461.1,HGNC:HGNC:26550,MIM:613994;Name=NP_001137461.1;Note=The RefSeq protein aligns at 88%25 coverage compared to this genomic sequence;exception=annotated by transcript or proteomic data;gbkey=CDS;gene=NBPF4;partial=true;product=neuroblastoma breakpoint family member 4;protein_id=NP_001137461.1
NW_004929290.1	BestRefSeq	CDS	78742957	78743193	.	-	2	ID=cds2;Parent=rna16;Dbxref=GeneID:148545,Genbank:NP_001137461.1,HGNC:HGNC:26550,MIM:613994;Name=NP_001137461.1;Note=The RefSeq protein aligns at 88%25 coverage compared to this genomic sequence;exception=annotated by transcript or proteomic data;gbkey=CDS;gene=NBPF4;partial=true;product=neuroblastoma breakpoint family member 4;protein_id=NP_001137461.1
NW_004929290.1	BestRefSeq	CDS	78740695	78740909	.	-	2	ID=cds2;Parent=rna16;Dbxref=GeneID:148545,Genbank:NP_001137461.1,HGNC:HGNC:26550,MIM:613994;Name=NP_001137461.1;Note=The RefSeq protein aligns at 88%25 coverage compared to this genomic sequence;exception=annotated by transcript or proteomic data;gbkey=CDS;gene=NBPF4;partial=true;product=neuroblastoma breakpoint family member 4;protein_id=NP_001137461.1
NW_004929290.1	BestRefSeq	CDS	78737721	78737762	.	-	0	ID=cds2;Parent=rna16;Dbxref=GeneID:148545,Genbank:NP_001137461.1,HGNC:HGNC:26550,MIM:613994;Name=NP_001137461.1;Note=The RefSeq protein aligns at 88%25 coverage compared to this genomic sequence;exception=annotated by transcript or proteomic data;gbkey=CDS;gene=NBPF4;partial=true;product=neuroblastoma breakpoint family member 4;protein_id=NP_001137461.1
NW_004929290.1	BestRefSeq	CDS	78757626	78757803	.	-	0	ID=cds3;Parent=rna17;Dbxref=GeneID:653149,Genbank:NP_001137459.1,HGNC:HGNC:31988,MIM:613996;Name=NP_001137459.1;Note=isoform 1 is encoded by transcript variant 1%3B The RefSeq protein has 5 substitutions and aligns at 89%25 coverage compared to this genomic sequence;exception=annotated by transcript or proteomic data;gbkey=CDS;gene=NBPF6;partial=true;product=neuroblastoma breakpoint family member 6 isoform 1;protein_id=NP_001137459.1
NW_004929290.1	BestRefSeq	CDS	78756114	78756213	.	-	2	ID=cds3;Parent=rna17;Dbxref=GeneID:653149,Genbank:NP_001137459.1,HGNC:HGNC:31988,MIM:613996;Name=NP_001137459.1;Note=isoform 1 is encoded by transcript variant 1%3B The RefSeq protein has 5 substitutions and aligns at 89%25 coverage compared to this genomic sequence;exception=annotated by transcript or proteomic data;gbkey=CDS;gene=NBPF6;partial=true;product=neuroblastoma breakpoint family member 6 isoform 1;protein_id=NP_001137459.1
NW_004929290.1	BestRefSeq	CDS	78754990	78755204	.	-	1	ID=cds3;Parent=rna17;Dbxref=GeneID:653149,Genbank:NP_001137459.1,HGNC:HGNC:31988,MIM:613996;Name=NP_001137459.1;Note=isoform 1 is encoded by transcript variant 1%3B The RefSeq protein has 5 substitutions and aligns at 89%25 coverage compared to this genomic sequence;exception=annotated by transcript or proteomic data;gbkey=CDS;gene=NBPF6;partial=true;product=neuroblastoma breakpoint family member 6 isoform 1;protein_id=NP_001137459.1
NW_004929290.1	BestRefSeq	CDS	78753831	78753907	.	-	2	ID=cds3;Parent=rna17;Dbxref=GeneID:653149,Genbank:NP_001137459.1,HGNC:HGNC:31988,MIM:613996;Name=NP_001137459.1;Note=isoform 1 is encoded by transcript variant 1%3B The RefSeq protein has 5 substitutions and aligns at 89%25 coverage compared to this genomic sequence;exception=annotated by transcript or proteomic data;gbkey=CDS;gene=NBPF6;partial=true;product=neuroblastoma breakpoint family member 6 isoform 1;protein_id=NP_001137459.1;start_range=.,78753831
NW_004929290.1	BestRefSeq	CDS	78751285	78751337	.	-	0	ID=cds3;Parent=rna17;Dbxref=GeneID:653149,Genbank:NP_001137459.1,HGNC:HGNC:31988,MIM:613996;Name=NP_001137459.1;Note=isoform 1 is encoded by transcript variant 1%3B The RefSeq protein has 5 substitutions and aligns at 89%25 coverage compared to this genomic sequence;end_range=78751337,.;exception=annotated by transcript or proteomic data;gbkey=CDS;gene=NBPF6;partial=true;product=neuroblastoma breakpoint family member 6 isoform 1;protein_id=NP_001137459.1
NW_004929290.1	BestRefSeq	CDS	78751009	78751095	.	-	1	ID=cds3;Parent=rna17;Dbxref=GeneID:653149,Genbank:NP_001137459.1,HGNC:HGNC:31988,MIM:613996;Name=NP_001137459.1;Note=isoform 1 is encoded by transcript variant 1%3B The RefSeq protein has 5 substitutions and aligns at 89%25 coverage compared to this genomic sequence;exception=annotated by transcript or proteomic data;gbkey=CDS;gene=NBPF6;partial=true;product=neuroblastoma breakpoint family member 6 isoform 1;protein_id=NP_001137459.1
NW_004929290.1	BestRefSeq	CDS	78750254	78750393	.	-	1	ID=cds3;Parent=rna17;Dbxref=GeneID:653149,Genbank:NP_001137459.1,HGNC:HGNC:31988,MIM:613996;Name=NP_001137459.1;Note=isoform 1 is encoded by transcript variant 1%3B The RefSeq protein has 5 substitutions and aligns at 89%25 coverage compared to this genomic sequence;exception=annotated by transcript or proteomic data;gbkey=CDS;gene=NBPF6;partial=true;product=neuroblastoma breakpoint family member 6 isoform 1;protein_id=NP_001137459.1
NW_004929290.1	BestRefSeq	CDS	78749220	78749271	.	-	2	ID=cds3;Parent=rna17;Dbxref=GeneID:653149,Genbank:NP_001137459.1,HGNC:HGNC:31988,MIM:613996;Name=NP_001137459.1;Note=isoform 1 is encoded by transcript variant 1%3B The RefSeq protein has 5 substitutions and aligns at 89%25 coverage compared to this genomic sequence;exception=annotated by transcript or proteomic data;gbkey=CDS;gene=NBPF6;partial=true;product=neuroblastoma breakpoint family member 6 isoform 1;protein_id=NP_001137459.1
NW_004929290.1	BestRefSeq	CDS	78748226	78748395	.	-	1	ID=cds3;Parent=rna17;Dbxref=GeneID:653149,Genbank:NP_001137459.1,HGNC:HGNC:31988,MIM:613996;Name=NP_001137459.1;Note=isoform 1 is encoded by transcript variant 1%3B The RefSeq protein has 5 substitutions and aligns at 89%25 coverage compared to this genomic sequence;exception=annotated by transcript or proteomic data;gbkey=CDS;gene=NBPF6;partial=true;product=neuroblastoma breakpoint family member 6 isoform 1;protein_id=NP_001137459.1
NW_004929290.1	BestRefSeq	CDS	78747144	78747195	.	-	2	ID=cds3;Parent=rna17;Dbxref=GeneID:653149,Genbank:NP_001137459.1,HGNC:HGNC:31988,MIM:613996;Name=NP_001137459.1;Note=isoform 1 is encoded by transcript variant 1%3B The RefSeq protein has 5 substitutions and aligns at 89%25 coverage compared to this genomic sequence;exception=annotated by transcript or proteomic data;gbkey=CDS;gene=NBPF6;partial=true;product=neuroblastoma breakpoint family member 6 isoform 1;protein_id=NP_001137459.1
NW_004929290.1	BestRefSeq	CDS	78746240	78746412	.	-	1	ID=cds3;Parent=rna17;Dbxref=GeneID:653149,Genbank:NP_001137459.1,HGNC:HGNC:31988,MIM:613996;Name=NP_001137459.1;Note=isoform 1 is encoded by transcript variant 1%3B The RefSeq protein has 5 substitutions and aligns at 89%25 coverage compared to this genomic sequence;exception=annotated by transcript or proteomic data;gbkey=CDS;gene=NBPF6;partial=true;product=neuroblastoma breakpoint family member 6 isoform 1;protein_id=NP_001137459.1
NW_004929290.1	BestRefSeq	CDS	78742957	78743193	.	-	2	ID=cds3;Parent=rna17;Dbxref=GeneID:653149,Genbank:NP_001137459.1,HGNC:HGNC:31988,MIM:613996;Name=NP_001137459.1;Note=isoform 1 is encoded by transcript variant 1%3B The RefSeq protein has 5 substitutions and aligns at 89%25 coverage compared to this genomic sequence;exception=annotated by transcript or proteomic data;gbkey=CDS;gene=NBPF6;partial=true;product=neuroblastoma breakpoint family member 6 isoform 1;protein_id=NP_001137459.1
NW_004929290.1	BestRefSeq	CDS	78740695	78740909	.	-	2	ID=cds3;Parent=rna17;Dbxref=GeneID:653149,Genbank:NP_001137459.1,HGNC:HGNC:31988,MIM:613996;Name=NP_001137459.1;Note=isoform 1 is encoded by transcript variant 1%3B The RefSeq protein has 5 substitutions and aligns at 89%25 coverage compared to this genomic sequence;exception=annotated by transcript or proteomic data;gbkey=CDS;gene=NBPF6;partial=true;product=neuroblastoma breakpoint family member 6 isoform 1;protein_id=NP_001137459.1
NW_004929290.1	BestRefSeq	CDS	78737721	78737762	.	-	0	ID=cds3;Parent=rna17;Dbxref=GeneID:653149,Genbank:NP_001137459.1,HGNC:HGNC:31988,MIM:613996;Name=NP_001137459.1;Note=isoform 1 is encoded by transcript variant 1%3B The RefSeq protein has 5 substitutions and aligns at 89%25 coverage compared to this genomic sequence;exception=annotated by transcript or proteomic data;gbkey=CDS;gene=NBPF6;partial=true;product=neuroblastoma breakpoint family member 6 isoform 1;protein_id=NP_001137459.1
###
NW_004929290.1	BestRefSeq	gene	78737357	78758123	.	-	.	ID=gene14;Dbxref=GeneID:148545,HGNC:HGNC:26550,MIM:613994;Name=NBPF4;description=neuroblastoma breakpoint family member 4;gbkey=Gene;gene=NBPF4;partial=true
NW_004929290.1	BestRefSeq	mRNA	78737357	78758123	.	-	.	ID=rna18;Parent=gene14;Dbxref=GeneID:148545,Genbank:NM_001143989.2,HGNC:HGNC:26550,MIM:613994;Name=gi|253314432;Note=The RefSeq transcript aligns at 91%25 coverage compared to this genomic sequence;exception=annotated by transcript or proteomic data;gbkey=mRNA;gene=NBPF4;partial=true;product=neuroblastoma breakpoint family member 4;transcript_id=gi|253314432
NW_004929290.1	BestRefSeq	exon	78757941	78758123	.	-	.	ID=id52;Parent=rna18;Dbxref=GeneID:148545,Genbank:NM_001143989.2,HGNC:HGNC:26550,MIM:613994;Note=The RefSeq transcript aligns at 91%25 coverage compared to this genomic sequence;exception=annotated by transcript or proteomic data;gbkey=mRNA;gene=NBPF4;partial=true;product=neuroblastoma breakpoint family member 4;transcript_id=gi|253314432
NW_004929290.1	BestRefSeq	exon	78757626	78757838	.	-	.	ID=id53;Parent=rna18;Dbxref=GeneID:148545,Genbank:NM_001143989.2,HGNC:HGNC:26550,MIM:613994;Note=The RefSeq transcript aligns at 91%25 coverage compared to this genomic sequence;exception=annotated by transcript or proteomic data;gbkey=mRNA;gene=NBPF4;partial=true;product=neuroblastoma breakpoint family member 4;transcript_id=gi|253314432
NW_004929290.1	BestRefSeq	exon	78756114	78756213	.	-	.	ID=id54;Parent=rna18;Dbxref=GeneID:148545,Genbank:NM_001143989.2,HGNC:HGNC:26550,MIM:613994;Note=The RefSeq transcript aligns at 91%25 coverage compared to this genomic sequence;exception=annotated by transcript or proteomic data;gbkey=mRNA;gene=NBPF4;partial=true;product=neuroblastoma breakpoint family member 4;transcript_id=gi|253314432
NW_004929290.1	BestRefSeq	exon	78754990	78755204	.	-	.	ID=id55;Parent=rna18;Dbxref=GeneID:148545,Genbank:NM_001143989.2,HGNC:HGNC:26550,MIM:613994;Note=The RefSeq transcript aligns at 91%25 coverage compared to this genomic sequence;exception=annotated by transcript or proteomic data;gbkey=mRNA;gene=NBPF4;partial=true;product=neuroblastoma breakpoint family member 4;transcript_id=gi|253314432
NW_004929290.1	BestRefSeq	exon	78753831	78753907	.	-	.	ID=id56;Parent=rna18;Dbxref=GeneID:148545,Genbank:NM_001143989.2,HGNC:HGNC:26550,MIM:613994;Note=The RefSeq transcript aligns at 91%25 coverage compared to this genomic sequence;exception=annotated by transcript or proteomic data;gbkey=mRNA;gene=NBPF4;partial=true;product=neuroblastoma breakpoint family member 4;start_range=.,78753831;transcript_id=gi|253314432
NW_004929290.1	BestRefSeq	exon	78751285	78751337	.	-	.	ID=id57;Parent=rna18;Dbxref=GeneID:148545,Genbank:NM_001143989.2,HGNC:HGNC:26550,MIM:613994;Note=The RefSeq transcript aligns at 91%25 coverage compared to this genomic sequence;end_range=78751337,.;exception=annotated by transcript or proteomic data;gbkey=mRNA;gene=NBPF4;partial=true;product=neuroblastoma breakpoint family member 4;transcript_id=gi|253314432
NW_004929290.1	BestRefSeq	exon	78750254	78750393	.	-	.	ID=id58;Parent=rna18;Dbxref=GeneID:148545,Genbank:NM_001143989.2,HGNC:HGNC:26550,MIM:613994;Note=The RefSeq transcript aligns at 91%25 coverage compared to this genomic sequence;exception=annotated by transcript or proteomic data;gbkey=mRNA;gene=NBPF4;partial=true;product=neuroblastoma breakpoint family member 4;transcript_id=gi|253314432
NW_004929290.1	BestRefSeq	exon	78749220	78749271	.	-	.	ID=id59;Parent=rna18;Dbxref=GeneID:148545,Genbank:NM_001143989.2,HGNC:HGNC:26550,MIM:613994;Note=The RefSeq transcript aligns at 91%25 coverage compared to this genomic sequence;exception=annotated by transcript or proteomic data;gbkey=mRNA;gene=NBPF4;partial=true;product=neuroblastoma breakpoint family member 4;transcript_id=gi|253314432
NW_004929290.1	BestRefSeq	exon	78748226	78748395	.	-	.	ID=id60;Parent=rna18;Dbxref=GeneID:148545,Genbank:NM_001143989.2,HGNC:HGNC:26550,MIM:613994;Note=The RefSeq transcript aligns at 91%25 coverage compared to this genomic sequence;exception=annotated by transcript or proteomic data;gbkey=mRNA;gene=NBPF4;partial=true;product=neuroblastoma breakpoint family member 4;transcript_id=gi|253314432
NW_004929290.1	BestRefSeq	exon	78747144	78747195	.	-	.	ID=id61;Parent=rna18;Dbxref=GeneID:148545,Genbank:NM_001143989.2,HGNC:HGNC:26550,MIM:613994;Note=The RefSeq transcript aligns at 91%25 coverage compared to this genomic sequence;exception=annotated by transcript or proteomic data;gbkey=mRNA;gene=NBPF4;partial=true;product=neuroblastoma breakpoint family member 4;transcript_id=gi|253314432
NW_004929290.1	BestRefSeq	exon	78746240	78746412	.	-	.	ID=id62;Parent=rna18;Dbxref=GeneID:148545,Genbank:NM_001143989.2,HGNC:HGNC:26550,MIM:613994;Note=The RefSeq transcript aligns at 91%25 coverage compared to this genomic sequence;exception=annotated by transcript or proteomic data;gbkey=mRNA;gene=NBPF4;partial=true;product=neuroblastoma breakpoint family member 4;transcript_id=gi|253314432
NW_004929290.1	BestRefSeq	exon	78742957	78743193	.	-	.	ID=id63;Parent=rna18;Dbxref=GeneID:148545,Genbank:NM_001143989.2,HGNC:HGNC:26550,MIM:613994;Note=The RefSeq transcript aligns at 91%25 coverage compared to this genomic sequence;exception=annotated by transcript or proteomic data;gbkey=mRNA;gene=NBPF4;partial=true;product=neuroblastoma breakpoint family member 4;transcript_id=gi|253314432
NW_004929290.1	BestRefSeq	exon	78740695	78740909	.	-	.	ID=id64;Parent=rna18;Dbxref=GeneID:148545,Genbank:NM_001143989.2,HGNC:HGNC:26550,MIM:613994;Note=The RefSeq transcript aligns at 91%25 coverage compared to this genomic sequence;exception=annotated by transcript or proteomic data;gbkey=mRNA;gene=NBPF4;partial=true;product=neuroblastoma breakpoint family member 4;transcript_id=gi|253314432
NW_004929290.1	BestRefSeq	exon	78737357	78737762	.	-	.	ID=id65;Parent=rna18;Dbxref=GeneID:148545,Genbank:NM_001143989.2,HGNC:HGNC:26550,MIM:613994;Note=The RefSeq transcript aligns at 91%25 coverage compared to this genomic sequence;exception=annotated by transcript or proteomic data;gbkey=mRNA;gene=NBPF4;partial=true;product=neuroblastoma breakpoint family member 4;transcript_id=gi|253314432
NW_004929290.1	BestRefSeq	gene	78737721	78758123	.	-	.	ID=gene15;Dbxref=GeneID:653149,HGNC:HGNC:31988,MIM:613996;Name=NBPF6;description=neuroblastoma breakpoint family member 6;gbkey=Gene;gene=NBPF6;partial=true
NW_004929290.1	BestRefSeq	mRNA	78737721	78758123	.	-	.	ID=rna19;Parent=gene15;Dbxref=GeneID:653149,Genbank:NM_001143988.1,HGNC:HGNC:31988,MIM:613996;Name=gi|221136847;Note=The RefSeq transcript has 10 substitutions and aligns at 90%25 coverage compared to this genomic sequence;exception=annotated by transcript or proteomic data;gbkey=mRNA;gene=NBPF6;partial=true;product=neuroblastoma breakpoint family member 6%2C transcript variant 2;transcript_id=gi|221136847
NW_004929290.1	BestRefSeq	exon	78757941	78758123	.	-	.	ID=id66;Parent=rna19;Dbxref=GeneID:653149,Genbank:NM_001143988.1,HGNC:HGNC:31988,MIM:613996;Note=The RefSeq transcript has 10 substitutions and aligns at 90%25 coverage compared to this genomic sequence;exception=annotated by transcript or proteomic data;gbkey=mRNA;gene=NBPF6;partial=true;product=neuroblastoma breakpoint family member 6%2C transcript variant 2;transcript_id=gi|221136847
NW_004929290.1	BestRefSeq	exon	78757626	78757838	.	-	.	ID=id67;Parent=rna19;Dbxref=GeneID:653149,Genbank:NM_001143988.1,HGNC:HGNC:31988,MIM:613996;Note=The RefSeq transcript has 10 substitutions and aligns at 90%25 coverage compared to this genomic sequence;exception=annotated by transcript or proteomic data;gbkey=mRNA;gene=NBPF6;partial=true;product=neuroblastoma breakpoint family member 6%2C transcript variant 2;transcript_id=gi|221136847
NW_004929290.1	BestRefSeq	exon	78756114	78756213	.	-	.	ID=id68;Parent=rna19;Dbxref=GeneID:653149,Genbank:NM_001143988.1,HGNC:HGNC:31988,MIM:613996;Note=The RefSeq transcript has 10 substitutions and aligns at 90%25 coverage compared to this genomic sequence;exception=annotated by transcript or proteomic data;gbkey=mRNA;gene=NBPF6;partial=true;product=neuroblastoma breakpoint family member 6%2C transcript variant 2;transcript_id=gi|221136847
NW_004929290.1	BestRefSeq	exon	78754990	78755204	.	-	.	ID=id69;Parent=rna19;Dbxref=GeneID:653149,Genbank:NM_001143988.1,HGNC:HGNC:31988,MIM:613996;Note=The RefSeq transcript has 10 substitutions and aligns at 90%25 coverage compared to this genomic sequence;exception=annotated by transcript or proteomic data;gbkey=mRNA;gene=NBPF6;partial=true;product=neuroblastoma breakpoint family member 6%2C transcript variant 2;transcript_id=gi|221136847
NW_004929290.1	BestRefSeq	exon	78753831	78753907	.	-	.	ID=id70;Parent=rna19;Dbxref=GeneID:653149,Genbank:NM_001143988.1,HGNC:HGNC:31988,MIM:613996;Note=The RefSeq transcript has 10 substitutions and aligns at 90%25 coverage compared to this genomic sequence;exception=annotated by transcript or proteomic data;gbkey=mRNA;gene=NBPF6;partial=true;product=neuroblastoma breakpoint family member 6%2C transcript variant 2;start_range=.,78753831;transcript_id=gi|221136847
NW_004929290.1	BestRefSeq	exon	78751285	78751337	.	-	.	ID=id71;Parent=rna19;Dbxref=GeneID:653149,Genbank:NM_001143988.1,HGNC:HGNC:31988,MIM:613996;Note=The RefSeq transcript has 10 substitutions and aligns at 90%25 coverage compared to this genomic sequence;end_range=78751337,.;exception=annotated by transcript or proteomic data;gbkey=mRNA;gene=NBPF6;partial=true;product=neuroblastoma breakpoint family member 6%2C transcript variant 2;transcript_id=gi|221136847
NW_004929290.1	BestRefSeq	exon	78750254	78750393	.	-	.	ID=id72;Parent=rna19;Dbxref=GeneID:653149,Genbank:NM_001143988.1,HGNC:HGNC:31988,MIM:613996;Note=The RefSeq transcript has 10 substitutions and aligns at 90%25 coverage compared to this genomic sequence;exception=annotated by transcript or proteomic data;gbkey=mRNA;gene=NBPF6;partial=true;product=neuroblastoma breakpoint family member 6%2C transcript variant 2;transcript_id=gi|221136847
NW_004929290.1	BestRefSeq	exon	78749220	78749271	.	-	.	ID=id73;Parent=rna19;Dbxref=GeneID:653149,Genbank:NM_001143988.1,HGNC:HGNC:31988,MIM:613996;Note=The RefSeq transcript has 10 substitutions and aligns at 90%25 coverage compared to this genomic sequence;exception=annotated by transcript or proteomic data;gbkey=mRNA;gene=NBPF6;partial=true;product=neuroblastoma breakpoint family member 6%2C transcript variant 2;transcript_id=gi|221136847
NW_004929290.1	BestRefSeq	exon	78748226	78748395	.	-	.	ID=id74;Parent=rna19;Dbxref=GeneID:653149,Genbank:NM_001143988.1,HGNC:HGNC:31988,MIM:613996;Note=The RefSeq transcript has 10 substitutions and aligns at 90%25 coverage compared to this genomic sequence;exception=annotated by transcript or proteomic data;gbkey=mRNA;gene=NBPF6;partial=true;product=neuroblastoma breakpoint family member 6%2C transcript variant 2;transcript_id=gi|221136847
NW_004929290.1	BestRefSeq	exon	78747144	78747195	.	-	.	ID=id75;Parent=rna19;Dbxref=GeneID:653149,Genbank:NM_001143988.1,HGNC:HGNC:31988,MIM:613996;Note=The RefSeq transcript has 10 substitutions and aligns at 90%25 coverage compared to this genomic sequence;exception=annotated by transcript or proteomic data;gbkey=mRNA;gene=NBPF6;partial=true;product=neuroblastoma breakpoint family member 6%2C transcript variant 2;transcript_id=gi|221136847
NW_004929290.1	BestRefSeq	exon	78746240	78746412	.	-	.	ID=id76;Parent=rna19;Dbxref=GeneID:653149,Genbank:NM_001143988.1,HGNC:HGNC:31988,MIM:613996;Note=The RefSeq transcript has 10 substitutions and aligns at 90%25 coverage compared to this genomic sequence;exception=annotated by transcript or proteomic data;gbkey=mRNA;gene=NBPF6;partial=true;product=neuroblastoma breakpoint family member 6%2C transcript variant 2;transcript_id=gi|221136847
NW_004929290.1	BestRefSeq	exon	78742957	78743193	.	-	.	ID=id77;Parent=rna19;Dbxref=GeneID:653149,Genbank:NM_001143988.1,HGNC:HGNC:31988,MIM:613996;Note=The RefSeq transcript has 10 substitutions and aligns at 90%25 coverage compared to this genomic sequence;exception=annotated by transcript or proteomic data;gbkey=mRNA;gene=NBPF6;partial=true;product=neuroblastoma breakpoint family member 6%2C transcript variant 2;transcript_id=gi|221136847
NW_004929290.1	BestRefSeq	exon	78740695	78740909	.	-	.	ID=id78;Parent=rna19;Dbxref=GeneID:653149,Genbank:NM_001143988.1,HGNC:HGNC:31988,MIM:613996;Note=The RefSeq transcript has 10 substitutions and aligns at 90%25 coverage compared to this genomic sequence;exception=annotated by transcript or proteomic data;gbkey=mRNA;gene=NBPF6;partial=true;product=neuroblastoma breakpoint family member 6%2C transcript variant 2;transcript_id=gi|221136847
NW_004929290.1	BestRefSeq	exon	78737721	78737762	.	-	.	ID=id79;Parent=rna19;Dbxref=GeneID:653149,Genbank:NM_001143988.1,HGNC:HGNC:31988,MIM:613996;Note=The RefSeq transcript has 10 substitutions and aligns at 90%25 coverage compared to this genomic sequence;exception=annotated by transcript or proteomic data;gbkey=mRNA;gene=NBPF6;partial=true;product=neuroblastoma breakpoint family member 6%2C transcript variant 2;transcript_id=gi|221136847
NW_004929290.1	BestRefSeq	CDS	78757626	78757803	.	-	0	ID=cds4;Parent=rna19;Dbxref=GeneID:653149,Genbank:NP_001137460.1,HGNC:HGNC:31988,MIM:613996;Name=NP_001137460.1;Note=isoform 2 is encoded by transcript variant 2%3B The RefSeq protein has 5 substitutions and aligns at 88%25 coverage compared to this genomic sequence;exception=annotated by transcript or proteomic data;gbkey=CDS;gene=NBPF6;partial=true;product=neuroblastoma breakpoint family member 6 isoform 2;protein_id=NP_001137460.1
NW_004929290.1	BestRefSeq	CDS	78756114	78756213	.	-	2	ID=cds4;Parent=rna19;Dbxref=GeneID:653149,Genbank:NP_001137460.1,HGNC:HGNC:31988,MIM:613996;Name=NP_001137460.1;Note=isoform 2 is encoded by transcript variant 2%3B The RefSeq protein has 5 substitutions and aligns at 88%25 coverage compared to this genomic sequence;exception=annotated by transcript or proteomic data;gbkey=CDS;gene=NBPF6;partial=true;product=neuroblastoma breakpoint family member 6 isoform 2;protein_id=NP_001137460.1
NW_004929290.1	BestRefSeq	CDS	78754990	78755204	.	-	1	ID=cds4;Parent=rna19;Dbxref=GeneID:653149,Genbank:NP_001137460.1,HGNC:HGNC:31988,MIM:613996;Name=NP_001137460.1;Note=isoform 2 is encoded by transcript variant 2%3B The RefSeq protein has 5 substitutions and aligns at 88%25 coverage compared to this genomic sequence;exception=annotated by transcript or proteomic data;gbkey=CDS;gene=NBPF6;partial=true;product=neuroblastoma breakpoint family member 6 isoform 2;protein_id=NP_001137460.1
NW_004929290.1	BestRefSeq	CDS	78753831	78753907	.	-	2	ID=cds4;Parent=rna19;Dbxref=GeneID:653149,Genbank:NP_001137460.1,HGNC:HGNC:31988,MIM:613996;Name=NP_001137460.1;Note=isoform 2 is encoded by transcript variant 2%3B The RefSeq protein has 5 substitutions and aligns at 88%25 coverage compared to this genomic sequence;exception=annotated by transcript or proteomic data;gbkey=CDS;gene=NBPF6;partial=true;product=neuroblastoma breakpoint family member 6 isoform 2;protein_id=NP_001137460.1;start_range=.,78753831
NW_004929290.1	BestRefSeq	CDS	78751285	78751337	.	-	0	ID=cds4;Parent=rna19;Dbxref=GeneID:653149,Genbank:NP_001137460.1,HGNC:HGNC:31988,MIM:613996;Name=NP_001137460.1;Note=isoform 2 is encoded by transcript variant 2%3B The RefSeq protein has 5 substitutions and aligns at 88%25 coverage compared to this genomic sequence;end_range=78751337,.;exception=annotated by transcript or proteomic data;gbkey=CDS;gene=NBPF6;partial=true;product=neuroblastoma breakpoint family member 6 isoform 2;protein_id=NP_001137460.1
NW_004929290.1	BestRefSeq	CDS	78750254	78750393	.	-	1	ID=cds4;Parent=rna19;Dbxref=GeneID:653149,Genbank:NP_001137460.1,HGNC:HGNC:31988,MIM:613996;Name=NP_001137460.1;Note=isoform 2 is encoded by transcript variant 2%3B The RefSeq protein has 5 substitutions and aligns at 88%25 coverage compared to this genomic sequence;exception=annotated by transcript or proteomic data;gbkey=CDS;gene=NBPF6;partial=true;product=neuroblastoma breakpoint family member 6 isoform 2;protein_id=NP_001137460.1
NW_004929290.1	BestRefSeq	CDS	78749220	78749271	.	-	2	ID=cds4;Parent=rna19;Dbxref=GeneID:653149,Genbank:NP_001137460.1,HGNC:HGNC:31988,MIM:613996;Name=NP_001137460.1;Note=isoform 2 is encoded by transcript variant 2%3B The RefSeq protein has 5 substitutions and aligns at 88%25 coverage compared to this genomic sequence;exception=annotated by transcript or proteomic data;gbkey=CDS;gene=NBPF6;partial=true;product=neuroblastoma breakpoint family member 6 isoform 2;protein_id=NP_001137460.1
NW_004929290.1	BestRefSeq	CDS	78748226	78748395	.	-	1	ID=cds4;Parent=rna19;Dbxref=GeneID:653149,Genbank:NP_001137460.1,HGNC:HGNC:31988,MIM:613996;Name=NP_001137460.1;Note=isoform 2 is encoded by transcript variant 2%3B The RefSeq protein has 5 substitutions and aligns at 88%25 coverage compared to this genomic sequence;exception=annotated by transcript or proteomic data;gbkey=CDS;gene=NBPF6;partial=true;product=neuroblastoma breakpoint family member 6 isoform 2;protein_id=NP_001137460.1
NW_004929290.1	BestRefSeq	CDS	78747144	78747195	.	-	2	ID=cds4;Parent=rna19;Dbxref=GeneID:653149,Genbank:NP_001137460.1,HGNC:HGNC:31988,MIM:613996;Name=NP_001137460.1;Note=isoform 2 is encoded by transcript variant 2%3B The RefSeq protein has 5 substitutions and aligns at 88%25 coverage compared to this genomic sequence;exception=annotated by transcript or proteomic data;gbkey=CDS;gene=NBPF6;partial=true;product=neuroblastoma breakpoint family member 6 isoform 2;protein_id=NP_001137460.1
NW_004929290.1	BestRefSeq	CDS	78746240	78746412	.	-	1	ID=cds4;Parent=rna19;Dbxref=GeneID:653149,Genbank:NP_001137460.1,HGNC:HGNC:31988,MIM:613996;Name=NP_001137460.1;Note=isoform 2 is encoded by transcript variant 2%3B The RefSeq protein has 5 substitutions and aligns at 88%25 coverage compared to this genomic sequence;exception=annotated by transcript or proteomic data;gbkey=CDS;gene=NBPF6;partial=true;product=neuroblastoma breakpoint family member 6 isoform 2;protein_id=NP_001137460.1
NW_004929290.1	BestRefSeq	CDS	78742957	78743193	.	-	2	ID=cds4;Parent=rna19;Dbxref=GeneID:653149,Genbank:NP_001137460.1,HGNC:HGNC:31988,MIM:613996;Name=NP_001137460.1;Note=isoform 2 is encoded by transcript variant 2%3B The RefSeq protein has 5 substitutions and aligns at 88%25 coverage compared to this genomic sequence;exception=annotated by transcript or proteomic data;gbkey=CDS;gene=NBPF6;partial=true;product=neuroblastoma breakpoint family member 6 isoform 2;protein_id=NP_001137460.1
NW_004929290.1	BestRefSeq	CDS	78740695	78740909	.	-	2	ID=cds4;Parent=rna19;Dbxref=GeneID:653149,Genbank:NP_001137460.1,HGNC:HGNC:31988,MIM:613996;Name=NP_001137460.1;Note=isoform 2 is encoded by transcript variant 2%3B The RefSeq protein has 5 substitutions and aligns at 88%25 coverage compared to this genomic sequence;exception=annotated by transcript or proteomic data;gbkey=CDS;gene=NBPF6;partial=true;product=neuroblastoma breakpoint family member 6 isoform 2;protein_id=NP_001137460.1
NW_004929290.1	BestRefSeq	CDS	78737721	78737762	.	-	0	ID=cds4;Parent=rna19;Dbxref=GeneID:653149,Genbank:NP_001137460.1,HGNC:HGNC:31988,MIM:613996;Name=NP_001137460.1;Note=isoform 2 is encoded by transcript variant 2%3B The RefSeq protein has 5 substitutions and aligns at 88%25 coverage compared to this genomic sequence;exception=annotated by transcript or proteomic data;gbkey=CDS;gene=NBPF6;partial=true;product=neuroblastoma breakpoint family member 6 isoform 2;protein_id=NP_001137460.1
NW_004929290.1	BestRefSeq	CDS	78757626	78757803	.	-	0	ID=cds5;Parent=rna18;Dbxref=GeneID:148545,Genbank:NP_001137461.1,HGNC:HGNC:26550,MIM:613994;Name=NP_001137461.1;Note=The RefSeq protein aligns at 88%25 coverage compared to this genomic sequence;exception=annotated by transcript or proteomic data;gbkey=CDS;gene=NBPF4;partial=true;product=neuroblastoma breakpoint family member 4;protein_id=NP_001137461.1
NW_004929290.1	BestRefSeq	CDS	78756114	78756213	.	-	2	ID=cds5;Parent=rna18;Dbxref=GeneID:148545,Genbank:NP_001137461.1,HGNC:HGNC:26550,MIM:613994;Name=NP_001137461.1;Note=The RefSeq protein aligns at 88%25 coverage compared to this genomic sequence;exception=annotated by transcript or proteomic data;gbkey=CDS;gene=NBPF4;partial=true;product=neuroblastoma breakpoint family member 4;protein_id=NP_001137461.1
NW_004929290.1	BestRefSeq	CDS	78754990	78755204	.	-	1	ID=cds5;Parent=rna18;Dbxref=GeneID:148545,Genbank:NP_001137461.1,HGNC:HGNC:26550,MIM:613994;Name=NP_001137461.1;Note=The RefSeq protein aligns at 88%25 coverage compared to this genomic sequence;exception=annotated by transcript or proteomic data;gbkey=CDS;gene=NBPF4;partial=true;product=neuroblastoma breakpoint family member 4;protein_id=NP_001137461.1
NW_004929290.1	BestRefSeq	CDS	78753831	78753907	.	-	2	ID=cds5;Parent=rna18;Dbxref=GeneID:148545,Genbank:NP_001137461.1,HGNC:HGNC:26550,MIM:613994;Name=NP_001137461.1;Note=The RefSeq protein aligns at 88%25 coverage compared to this genomic sequence;exception=annotated by transcript or proteomic data;gbkey=CDS;gene=NBPF4;partial=true;product=neuroblastoma breakpoint family member 4;protein_id=NP_001137461.1;start_range=.,78753831
NW_004929290.1	BestRefSeq	CDS	78751285	78751337	.	-	0	ID=cds5;Parent=rna18;Dbxref=GeneID:148545,Genbank:NP_001137461.1,HGNC:HGNC:26550,MIM:613994;Name=NP_001137461.1;Note=The RefSeq protein aligns at 88%25 coverage compared to this genomic sequence;end_range=78751337,.;exception=annotated by transcript or proteomic data;gbkey=CDS;gene=NBPF4;partial=true;product=neuroblastoma breakpoint family member 4;protein_id=NP_001137461.1
NW_004929290.1	BestRefSeq	CDS	78750254	78750393	.	-	1	ID=cds5;Parent=rna18;Dbxref=GeneID:148545,Genbank:NP_001137461.1,HGNC:HGNC:26550,MIM:613994;Name=NP_001137461.1;Note=The RefSeq protein aligns at 88%25 coverage compared to this genomic sequence;exception=annotated by transcript or proteomic data;gbkey=CDS;gene=NBPF4;partial=true;product=neuroblastoma breakpoint family member 4;protein_id=NP_001137461.1
NW_004929290.1	BestRefSeq	CDS	78749220	78749271	.	-	2	ID=cds5;Parent=rna18;Dbxref=GeneID:148545,Genbank:NP_001137461.1,HGNC:HGNC:26550,MIM:613994;Name=NP_001137461.1;Note=The RefSeq protein aligns at 88%25 coverage compared to this genomic sequence;exception=annotated by transcript or proteomic data;gbkey=CDS;gene=NBPF4;partial=true;product=neuroblastoma breakpoint family member 4;protein_id=NP_001137461.1
NW_004929290.1	BestRefSeq	CDS	78748226	78748395	.	-	1	ID=cds5;Parent=rna18;Dbxref=GeneID:148545,Genbank:NP_001137461.1,HGNC:HGNC:26550,MIM:613994;Name=NP_001137461.1;Note=The RefSeq protein aligns at 88%25 coverage compared to this genomic sequence;exception=annotated by transcript or proteomic data;gbkey=CDS;gene=NBPF4;partial=true;product=neuroblastoma breakpoint family member 4;protein_id=NP_001137461.1
NW_004929290.1	BestRefSeq	CDS	78747144	78747195	.	-	2	ID=cds5;Parent=rna18;Dbxref=GeneID:148545,Genbank:NP_001137461.1,HGNC:HGNC:26550,MIM:613994;Name=NP_001137461.1;Note=The RefSeq protein aligns at 88%25 coverage compared to this genomic sequence;exception=annotated by transcript or proteomic data;gbkey=CDS;gene=NBPF4;partial=true;product=neuroblastoma breakpoint family member 4;protein_id=NP_001137461.1
NW_004929290.1	BestRefSeq	CDS	78746240	78746412	.	-	1	ID=cds5;Parent=rna18;Dbxref=GeneID:148545,Genbank:NP_001137461.1,HGNC:HGNC:26550,MIM:613994;Name=NP_001137461.1;Note=The RefSeq protein aligns at 88%25 coverage compared to this genomic sequence;exception=annotated by transcript or proteomic data;gbkey=CDS;gene=NBPF4;partial=true;product=neuroblastoma breakpoint family member 4;protein_id=NP_001137461.1
NW_004929290.1	BestRefSeq	CDS	78742957	78743193	.	-	2	ID=cds5;Parent=rna18;Dbxref=GeneID:148545,Genbank:NP_001137461.1,HGNC:HGNC:26550,MIM:613994;Name=NP_001137461.1;Note=The RefSeq protein aligns at 88%25 coverage compared to this genomic sequence;exception=annotated by transcript or proteomic data;gbkey=CDS;gene=NBPF4;partial=true;product=neuroblastoma breakpoint family member 4;protein_id=NP_001137461.1
NW_004929290.1	BestRefSeq	CDS	78740695	78740909	.	-	2	ID=cds5;Parent=rna18;Dbxref=GeneID:148545,Genbank:NP_001137461.1,HGNC:HGNC:26550,MIM:613994;Name=NP_001137461.1;Note=The RefSeq protein aligns at 88%25 coverage compared to this genomic sequence;exception=annotated by transcript or proteomic data;gbkey=CDS;gene=NBPF4;partial=true;product=neuroblastoma breakpoint family member 4;protein_id=NP_001137461.1
NW_004929290.1	BestRefSeq	CDS	78737721	78737762	.	-	0	ID=cds5;Parent=rna18;Dbxref=GeneID:148545,Genbank:NP_001137461.1,HGNC:HGNC:26550,MIM:613994;Name=NP_001137461.1;Note=The RefSeq protein aligns at 88%25 coverage compared to this genomic sequence;exception=annotated by transcript or proteomic data;gbkey=CDS;gene=NBPF4;partial=true;product=neuroblastoma breakpoint family member 4;protein_id=NP_001137461.1
###
NW_004929293.1	BestRefSeq	gene	544820	544983	.	-	.	ID=gene16;Dbxref=GeneID:26871,HGNC:HGNC:10120;Name=RNU1-1;description=RNA%2C U1 small nuclear 1;gbkey=Gene;gene=RNU1-1;gene_synonym=HSD1,HU1-1,RNU1,RNU1A,Rnu1a1,RNU1A3,RNU1G4,U1,U1A1
NW_004929293.1	BestRefSeq	gene	544820	544983	.	-	.	ID=gene17;Dbxref=GeneID:26863,HGNC:HGNC:37496;Name=RNVU1-18;description=RNA%2C variant U1 small nuclear 18;gbkey=Gene;gene=RNVU1-18;gene_synonym=RNU1-25,RNU1-25P,RNU1-5,RNU1P1,RNU1P9,U1.15,U1P101,U1P15,vU1.18
NW_004929293.1	BestRefSeq	ncRNA	544820	544983	.	-	.	ID=rna20;Parent=gene17;Dbxref=GeneID:26863,Genbank:NR_004400.1,HGNC:HGNC:37496;Name=gi|161087020;gbkey=ncRNA;gene=RNVU1-18;ncrna_class=snRNA;product=RNA%2C variant U1 small nuclear 18;transcript_id=gi|161087020
NW_004929293.1	BestRefSeq	exon	544820	544983	.	-	.	ID=id80;Parent=rna20;Dbxref=GeneID:26863,Genbank:NR_004400.1,HGNC:HGNC:37496;gbkey=ncRNA;gene=RNVU1-18;ncrna_class=snRNA;product=RNA%2C variant U1 small nuclear 18;transcript_id=gi|161087020
NW_004929293.1	BestRefSeq	ncRNA	544820	544983	.	-	.	ID=rna21;Parent=gene16;Dbxref=GeneID:26871,Genbank:NR_004430.2,HGNC:HGNC:10120;Name=gi|262527250;gbkey=ncRNA;gene=RNU1-1;ncrna_class=snRNA;product=RNA%2C U1 small nuclear 1;transcript_id=gi|262527250
NW_004929293.1	BestRefSeq	exon	544820	544983	.	-	.	ID=id81;Parent=rna21;Dbxref=GeneID:26871,Genbank:NR_004430.2,HGNC:HGNC:10120;gbkey=ncRNA;gene=RNU1-1;ncrna_class=snRNA;product=RNA%2C U1 small nuclear 1;transcript_id=gi|262527250
###
NW_004929294.1	BestRefSeq	gene	22522086	22522206	.	-	.	ID=gene18;Dbxref=GeneID:100169753,HGNC:HGNC:34363;Name=RNA5S2;description=RNA%2C 5S ribosomal 2;gbkey=Gene;gene=RNA5S2;gene_synonym=RN5S2
NW_004929294.1	BestRefSeq	gene	22522086	22522206	.	-	.	ID=gene19;Dbxref=GeneID:100169751,HGNC:HGNC:34362;Name=RNA5S1;description=RNA%2C 5S ribosomal 1;gbkey=Gene;gene=RNA5S1;gene_synonym=RN5S1
NW_004929294.1	BestRefSeq	rRNA	22522086	22522206	.	-	.	ID=rna22;Parent=gene19;Dbxref=GeneID:100169751,Genbank:NR_023363.1,HGNC:HGNC:34362;Name=gi|189571609;gbkey=rRNA;gene=RNA5S1;product=RNA%2C 5S ribosomal 1;transcript_id=gi|189571609
NW_004929294.1	BestRefSeq	exon	22522086	22522206	.	-	.	ID=id82;Parent=rna22;Dbxref=GeneID:100169751,Genbank:NR_023363.1,HGNC:HGNC:34362;gbkey=rRNA;gene=RNA5S1;product=RNA%2C 5S ribosomal 1;transcript_id=gi|189571609
NW_004929294.1	BestRefSeq	rRNA	22522086	22522206	.	-	.	ID=rna23;Parent=gene18;Dbxref=GeneID:100169753,Genbank:NR_023364.1,HGNC:HGNC:34363;Name=gi|189571611;gbkey=rRNA;gene=RNA5S2;product=RNA%2C 5S ribosomal 2;transcript_id=gi|189571611
NW_004929294.1	BestRefSeq	exon	22522086	22522206	.	-	.	ID=id83;Parent=rna23;Dbxref=GeneID:100169753,Genbank:NR_023364.1,HGNC:HGNC:34363;gbkey=rRNA;gene=RNA5S2;product=RNA%2C 5S ribosomal 2;transcript_id=gi|189571611
###
NW_004929294.1	BestRefSeq	gene	22522086	22522206	.	-	.	ID=gene20;Dbxref=GeneID:100169756,HGNC:HGNC:34366;Name=RNA5S5;description=RNA%2C 5S ribosomal 5;gbkey=Gene;gene=RNA5S5;gene_synonym=RN5S5
NW_004929294.1	BestRefSeq	gene	22522086	22522206	.	-	.	ID=gene21;Dbxref=GeneID:100169751,HGNC:HGNC:34362;Name=RNA5S1;description=RNA%2C 5S ribosomal 1;gbkey=Gene;gene=RNA5S1;gene_synonym=RN5S1
NW_004929294.1	BestRefSeq	rRNA	22522086	22522206	.	-	.	ID=rna24;Parent=gene21;Dbxref=GeneID:100169751,Genbank:NR_023363.1,HGNC:HGNC:34362;Name=gi|189571609;gbkey=rRNA;gene=RNA5S1;product=RNA%2C 5S ribosomal 1;transcript_id=gi|189571609
NW_004929294.1	BestRefSeq	exon	22522086	22522206	.	-	.	ID=id84;Parent=rna24;Dbxref=GeneID:100169751,Genbank:NR_023363.1,HGNC:HGNC:34362;gbkey=rRNA;gene=RNA5S1;product=RNA%2C 5S ribosomal 1;transcript_id=gi|189571609
NW_004929294.1	BestRefSeq	rRNA	22522086	22522206	.	-	.	ID=rna25;Parent=gene20;Dbxref=GeneID:100169756,Genbank:NR_023367.1,HGNC:HGNC:34366;Name=gi|189571614;gbkey=rRNA;gene=RNA5S5;product=RNA%2C 5S ribosomal 5;transcript_id=gi|189571614
NW_004929294.1	BestRefSeq	exon	22522086	22522206	.	-	.	ID=id85;Parent=rna25;Dbxref=GeneID:100169756,Genbank:NR_023367.1,HGNC:HGNC:34366;gbkey=rRNA;gene=RNA5S5;product=RNA%2C 5S ribosomal 5;transcript_id=gi|189571614
###
NW_004929294.1	BestRefSeq	gene	22522086	22522206	.	-	.	ID=gene22;Dbxref=GeneID:100169757,HGNC:HGNC:34367;Name=RNA5S6;description=RNA%2C 5S ribosomal 6;gbkey=Gene;gene=RNA5S6;gene_synonym=RN5S6
NW_004929294.1	BestRefSeq	gene	22522086	22522206	.	-	.	ID=gene23;Dbxref=GeneID:100169751,HGNC:HGNC:34362;Name=RNA5S1;description=RNA%2C 5S ribosomal 1;gbkey=Gene;gene=RNA5S1;gene_synonym=RN5S1
NW_004929294.1	BestRefSeq	rRNA	22522086	22522206	.	-	.	ID=rna26;Parent=gene23;Dbxref=GeneID:100169751,Genbank:NR_023363.1,HGNC:HGNC:34362;Name=gi|189571609;gbkey=rRNA;gene=RNA5S1;product=RNA%2C 5S ribosomal 1;transcript_id=gi|189571609
NW_004929294.1	BestRefSeq	exon	22522086	22522206	.	-	.	ID=id86;Parent=rna26;Dbxref=GeneID:100169751,Genbank:NR_023363.1,HGNC:HGNC:34362;gbkey=rRNA;gene=RNA5S1;product=RNA%2C 5S ribosomal 1;transcript_id=gi|189571609
NW_004929294.1	BestRefSeq	rRNA	22522086	22522206	.	-	.	ID=rna27;Parent=gene22;Dbxref=GeneID:100169757,Genbank:NR_023368.1,HGNC:HGNC:34367;Name=gi|189571615;gbkey=rRNA;gene=RNA5S6;product=RNA%2C 5S ribosomal 6;transcript_id=gi|189571615
NW_004929294.1	BestRefSeq	exon	22522086	22522206	.	-	.	ID=id87;Parent=rna27;Dbxref=GeneID:100169757,Genbank:NR_023368.1,HGNC:HGNC:34367;gbkey=rRNA;gene=RNA5S6;product=RNA%2C 5S ribosomal 6;transcript_id=gi|189571615
###
NW_004929294.1	BestRefSeq	gene	22522086	22522206	.	-	.	ID=gene24;Dbxref=GeneID:100169759,HGNC:HGNC:34369;Name=RNA5S8;description=RNA%2C 5S ribosomal 8;gbkey=Gene;gene=RNA5S8;gene_synonym=RN5S8
NW_004929294.1	BestRefSeq	gene	22522086	22522206	.	-	.	ID=gene25;Dbxref=GeneID:100169751,HGNC:HGNC:34362;Name=RNA5S1;description=RNA%2C 5S ribosomal 1;gbkey=Gene;gene=RNA5S1;gene_synonym=RN5S1
NW_004929294.1	BestRefSeq	rRNA	22522086	22522206	.	-	.	ID=rna28;Parent=gene25;Dbxref=GeneID:100169751,Genbank:NR_023363.1,HGNC:HGNC:34362;Name=gi|189571609;gbkey=rRNA;gene=RNA5S1;product=RNA%2C 5S ribosomal 1;transcript_id=gi|189571609
NW_004929294.1	BestRefSeq	exon	22522086	22522206	.	-	.	ID=id88;Parent=rna28;Dbxref=GeneID:100169751,Genbank:NR_023363.1,HGNC:HGNC:34362;gbkey=rRNA;gene=RNA5S1;product=RNA%2C 5S ribosomal 1;transcript_id=gi|189571609
NW_004929294.1	BestRefSeq	rRNA	22522086	22522206	.	-	.	ID=rna29;Parent=gene24;Dbxref=GeneID:100169759,Genbank:NR_023370.1,HGNC:HGNC:34369;Name=gi|189571619;gbkey=rRNA;gene=RNA5S8;product=RNA%2C 5S ribosomal 8;transcript_id=gi|189571619
NW_004929294.1	BestRefSeq	exon	22522086	22522206	.	-	.	ID=id89;Parent=rna29;Dbxref=GeneID:100169759,Genbank:NR_023370.1,HGNC:HGNC:34369;gbkey=rRNA;gene=RNA5S8;product=RNA%2C 5S ribosomal 8;transcript_id=gi|189571619
###
NW_004929294.1	BestRefSeq	gene	22522086	22522206	.	-	.	ID=gene26;Dbxref=GeneID:100169760,HGNC:HGNC:34370;Name=RNA5S9;description=RNA%2C 5S ribosomal 9;gbkey=Gene;gene=RNA5S9;gene_synonym=RN5S9
NW_004929294.1	BestRefSeq	gene	22522086	22522206	.	-	.	ID=gene27;Dbxref=GeneID:100169751,HGNC:HGNC:34362;Name=RNA5S1;description=RNA%2C 5S ribosomal 1;gbkey=Gene;gene=RNA5S1;gene_synonym=RN5S1
NW_004929294.1	BestRefSeq	rRNA	22522086	22522206	.	-	.	ID=rna30;Parent=gene27;Dbxref=GeneID:100169751,Genbank:NR_023363.1,HGNC:HGNC:34362;Name=gi|189571609;gbkey=rRNA;gene=RNA5S1;product=RNA%2C 5S ribosomal 1;transcript_id=gi|189571609
NW_004929294.1	BestRefSeq	exon	22522086	22522206	.	-	.	ID=id90;Parent=rna30;Dbxref=GeneID:100169751,Genbank:NR_023363.1,HGNC:HGNC:34362;gbkey=rRNA;gene=RNA5S1;product=RNA%2C 5S ribosomal 1;transcript_id=gi|189571609
NW_004929294.1	BestRefSeq	rRNA	22522086	22522206	.	-	.	ID=rna31;Parent=gene26;Dbxref=GeneID:100169760,Genbank:NR_023371.1,HGNC:HGNC:34370;Name=gi|189571622;Note=The RefSeq transcript has 1 substitution compared to this genomic sequence;exception=annotated by transcript or proteomic data;gbkey=rRNA;gene=RNA5S9;product=RNA%2C 5S ribosomal 9;transcript_id=gi|189571622
NW_004929294.1	BestRefSeq	exon	22522086	22522206	.	-	.	ID=id91;Parent=rna31;Dbxref=GeneID:100169760,Genbank:NR_023371.1,HGNC:HGNC:34370;Note=The RefSeq transcript has 1 substitution compared to this genomic sequence;exception=annotated by transcript or proteomic data;gbkey=rRNA;gene=RNA5S9;product=RNA%2C 5S ribosomal 9;transcript_id=gi|189571622
###
NW_004929294.1	BestRefSeq	gene	22522086	22522206	.	-	.	ID=gene28;Dbxref=GeneID:100169761,HGNC:HGNC:34371;Name=RNA5S10;description=RNA%2C 5S ribosomal 10;gbkey=Gene;gene=RNA5S10;gene_synonym=RN5S10
NW_004929294.1	BestRefSeq	gene	22522086	22522206	.	-	.	ID=gene29;Dbxref=GeneID:100169751,HGNC:HGNC:34362;Name=RNA5S1;description=RNA%2C 5S ribosomal 1;gbkey=Gene;gene=RNA5S1;gene_synonym=RN5S1
NW_004929294.1	BestRefSeq	rRNA	22522086	22522206	.	-	.	ID=rna32;Parent=gene29;Dbxref=GeneID:100169751,Genbank:NR_023363.1,HGNC:HGNC:34362;Name=gi|189571609;gbkey=rRNA;gene=RNA5S1;product=RNA%2C 5S ribosomal 1;transcript_id=gi|189571609
NW_004929294.1	BestRefSeq	exon	22522086	22522206	.	-	.	ID=id92;Parent=rna32;Dbxref=GeneID:100169751,Genbank:NR_023363.1,HGNC:HGNC:34362;gbkey=rRNA;gene=RNA5S1;product=RNA%2C 5S ribosomal 1;transcript_id=gi|189571609
NW_004929294.1	BestRefSeq	rRNA	22522086	22522206	.	-	.	ID=rna33;Parent=gene28;Dbxref=GeneID:100169761,Genbank:NR_023372.1,HGNC:HGNC:34371;Name=gi|189571623;gbkey=rRNA;gene=RNA5S10;product=RNA%2C 5S ribosomal 10;transcript_id=gi|189571623
NW_004929294.1	BestRefSeq	exon	22522086	22522206	.	-	.	ID=id93;Parent=rna33;Dbxref=GeneID:100169761,Genbank:NR_023372.1,HGNC:HGNC:34371;gbkey=rRNA;gene=RNA5S10;product=RNA%2C 5S ribosomal 10;transcript_id=gi|189571623
###
NW_004929294.1	BestRefSeq	gene	22522086	22522206	.	-	.	ID=gene30;Dbxref=GeneID:100169762,HGNC:HGNC:34372;Name=RNA5S11;description=RNA%2C 5S ribosomal 11;gbkey=Gene;gene=RNA5S11;gene_synonym=RN5S11
NW_004929294.1	BestRefSeq	gene	22522086	22522206	.	-	.	ID=gene31;Dbxref=GeneID:100169751,HGNC:HGNC:34362;Name=RNA5S1;description=RNA%2C 5S ribosomal 1;gbkey=Gene;gene=RNA5S1;gene_synonym=RN5S1
NW_004929294.1	BestRefSeq	rRNA	22522086	22522206	.	-	.	ID=rna34;Parent=gene31;Dbxref=GeneID:100169751,Genbank:NR_023363.1,HGNC:HGNC:34362;Name=gi|189571609;gbkey=rRNA;gene=RNA5S1;product=RNA%2C 5S ribosomal 1;transcript_id=gi|189571609
NW_004929294.1	BestRefSeq	exon	22522086	22522206	.	-	.	ID=id94;Parent=rna34;Dbxref=GeneID:100169751,Genbank:NR_023363.1,HGNC:HGNC:34362;gbkey=rRNA;gene=RNA5S1;product=RNA%2C 5S ribosomal 1;transcript_id=gi|189571609
NW_004929294.1	BestRefSeq	rRNA	22522086	22522206	.	-	.	ID=rna35;Parent=gene30;Dbxref=GeneID:100169762,Genbank:NR_023373.1,HGNC:HGNC:34372;Name=gi|189571624;gbkey=rRNA;gene=RNA5S11;product=RNA%2C 5S ribosomal 11;transcript_id=gi|189571624
NW_004929294.1	BestRefSeq	exon	22522086	22522206	.	-	.	ID=id95;Parent=rna35;Dbxref=GeneID:100169762,Genbank:NR_023373.1,HGNC:HGNC:34372;gbkey=rRNA;gene=RNA5S11;product=RNA%2C 5S ribosomal 11;transcript_id=gi|189571624
###
NW_004929294.1	BestRefSeq	gene	22522086	22522206	.	-	.	ID=gene32;Dbxref=GeneID:100169763,HGNC:HGNC:34373;Name=RNA5S12;description=RNA%2C 5S ribosomal 12;gbkey=Gene;gene=RNA5S12;gene_synonym=RN5S12
NW_004929294.1	BestRefSeq	gene	22522086	22522206	.	-	.	ID=gene33;Dbxref=GeneID:100169751,HGNC:HGNC:34362;Name=RNA5S1;description=RNA%2C 5S ribosomal 1;gbkey=Gene;gene=RNA5S1;gene_synonym=RN5S1
NW_004929294.1	BestRefSeq	rRNA	22522086	22522206	.	-	.	ID=rna36;Parent=gene33;Dbxref=GeneID:100169751,Genbank:NR_023363.1,HGNC:HGNC:34362;Name=gi|189571609;gbkey=rRNA;gene=RNA5S1;product=RNA%2C 5S ribosomal 1;transcript_id=gi|189571609
NW_004929294.1	BestRefSeq	exon	22522086	22522206	.	-	.	ID=id96;Parent=rna36;Dbxref=GeneID:100169751,Genbank:NR_023363.1,HGNC:HGNC:34362;gbkey=rRNA;gene=RNA5S1;product=RNA%2C 5S ribosomal 1;transcript_id=gi|189571609
NW_004929294.1	BestRefSeq	rRNA	22522086	22522206	.	-	.	ID=rna37;Parent=gene32;Dbxref=GeneID:100169763,Genbank:NR_023374.1,HGNC:HGNC:34373;Name=gi|189571625;gbkey=rRNA;gene=RNA5S12;product=RNA%2C 5S ribosomal 12;transcript_id=gi|189571625
NW_004929294.1	BestRefSeq	exon	22522086	22522206	.	-	.	ID=id97;Parent=rna37;Dbxref=GeneID:100169763,Genbank:NR_023374.1,HGNC:HGNC:34373;gbkey=rRNA;gene=RNA5S12;product=RNA%2C 5S ribosomal 12;transcript_id=gi|189571625
###
NW_004929294.1	BestRefSeq	gene	22522086	22522206	.	-	.	ID=gene34;Dbxref=GeneID:100169764,HGNC:HGNC:34374;Name=RNA5S13;description=RNA%2C 5S ribosomal 13;gbkey=Gene;gene=RNA5S13;gene_synonym=RN5S13
NW_004929294.1	BestRefSeq	gene	22522086	22522206	.	-	.	ID=gene35;Dbxref=GeneID:100169751,HGNC:HGNC:34362;Name=RNA5S1;description=RNA%2C 5S ribosomal 1;gbkey=Gene;gene=RNA5S1;gene_synonym=RN5S1
NW_004929294.1	BestRefSeq	rRNA	22522086	22522206	.	-	.	ID=rna38;Parent=gene35;Dbxref=GeneID:100169751,Genbank:NR_023363.1,HGNC:HGNC:34362;Name=gi|189571609;gbkey=rRNA;gene=RNA5S1;product=RNA%2C 5S ribosomal 1;transcript_id=gi|189571609
NW_004929294.1	BestRefSeq	exon	22522086	22522206	.	-	.	ID=id98;Parent=rna38;Dbxref=GeneID:100169751,Genbank:NR_023363.1,HGNC:HGNC:34362;gbkey=rRNA;gene=RNA5S1;product=RNA%2C 5S ribosomal 1;transcript_id=gi|189571609
NW_004929294.1	BestRefSeq	rRNA	22522086	22522206	.	-	.	ID=rna39;Parent=gene34;Dbxref=GeneID:100169764,Genbank:NR_023375.1,HGNC:HGNC:34374;Name=gi|189571626;gbkey=rRNA;gene=RNA5S13;product=RNA%2C 5S ribosomal 13;transcript_id=gi|189571626
NW_004929294.1	BestRefSeq	exon	22522086	22522206	.	-	.	ID=id99;Parent=rna39;Dbxref=GeneID:100169764,Genbank:NR_023375.1,HGNC:HGNC:34374;gbkey=rRNA;gene=RNA5S13;product=RNA%2C 5S ribosomal 13;transcript_id=gi|189571626
###
NW_004929294.1	BestRefSeq	gene	22522086	22522206	.	-	.	ID=gene36;Dbxref=GeneID:100169765,HGNC:HGNC:34375;Name=RNA5S14;description=RNA%2C 5S ribosomal 14;gbkey=Gene;gene=RNA5S14;gene_synonym=RN5S14
NW_004929294.1	BestRefSeq	gene	22522086	22522206	.	-	.	ID=gene37;Dbxref=GeneID:100169751,HGNC:HGNC:34362;Name=RNA5S1;description=RNA%2C 5S ribosomal 1;gbkey=Gene;gene=RNA5S1;gene_synonym=RN5S1
NW_004929294.1	BestRefSeq	rRNA	22522086	22522206	.	-	.	ID=rna40;Parent=gene37;Dbxref=GeneID:100169751,Genbank:NR_023363.1,HGNC:HGNC:34362;Name=gi|189571609;gbkey=rRNA;gene=RNA5S1;product=RNA%2C 5S ribosomal 1;transcript_id=gi|189571609
NW_004929294.1	BestRefSeq	exon	22522086	22522206	.	-	.	ID=id100;Parent=rna40;Dbxref=GeneID:100169751,Genbank:NR_023363.1,HGNC:HGNC:34362;gbkey=rRNA;gene=RNA5S1;product=RNA%2C 5S ribosomal 1;transcript_id=gi|189571609
NW_004929294.1	BestRefSeq	rRNA	22522086	22522206	.	-	.	ID=rna41;Parent=gene36;Dbxref=GeneID:100169765,Genbank:NR_023376.1,HGNC:HGNC:34375;Name=gi|189571627;gbkey=rRNA;gene=RNA5S14;product=RNA%2C 5S ribosomal 14;transcript_id=gi|189571627
NW_004929294.1	BestRefSeq	exon	22522086	22522206	.	-	.	ID=id101;Parent=rna41;Dbxref=GeneID:100169765,Genbank:NR_023376.1,HGNC:HGNC:34375;gbkey=rRNA;gene=RNA5S14;product=RNA%2C 5S ribosomal 14;transcript_id=gi|189571627
###
NW_004929294.1	BestRefSeq	gene	22546773	22546893	.	-	.	ID=gene38;Dbxref=GeneID:100169766,HGNC:HGNC:34376;Name=RNA5S15;description=RNA%2C 5S ribosomal 15;gbkey=Gene;gene=RNA5S15;gene_synonym=RN5S15
NW_004929294.1	BestRefSeq	gene	22546773	22546893	.	-	.	ID=gene39;Dbxref=GeneID:100169758,HGNC:HGNC:34368;Name=RNA5S7;description=RNA%2C 5S ribosomal 7;gbkey=Gene;gene=RNA5S7;gene_synonym=RN5S7
NW_004929294.1	BestRefSeq	rRNA	22546773	22546893	.	-	.	ID=rna42;Parent=gene39;Dbxref=GeneID:100169758,Genbank:NR_023369.1,HGNC:HGNC:34368;Name=gi|189571616;gbkey=rRNA;gene=RNA5S7;product=RNA%2C 5S ribosomal 7;transcript_id=gi|189571616
NW_004929294.1	BestRefSeq	exon	22546773	22546893	.	-	.	ID=id102;Parent=rna42;Dbxref=GeneID:100169758,Genbank:NR_023369.1,HGNC:HGNC:34368;gbkey=rRNA;gene=RNA5S7;product=RNA%2C 5S ribosomal 7;transcript_id=gi|189571616
NW_004929294.1	BestRefSeq	rRNA	22546773	22546893	.	-	.	ID=rna43;Parent=gene38;Dbxref=GeneID:100169766,Genbank:NR_023377.1,HGNC:HGNC:34376;Name=gi|189571630;gbkey=rRNA;gene=RNA5S15;product=RNA%2C 5S ribosomal 15;transcript_id=gi|189571630
NW_004929294.1	BestRefSeq	exon	22546773	22546893	.	-	.	ID=id103;Parent=rna43;Dbxref=GeneID:100169766,Genbank:NR_023377.1,HGNC:HGNC:34376;gbkey=rRNA;gene=RNA5S15;product=RNA%2C 5S ribosomal 15;transcript_id=gi|189571630
###
NW_004929294.1	BestRefSeq	gene	22542257	22542377	.	-	.	ID=gene40;Dbxref=GeneID:100169767,HGNC:HGNC:34377;Name=RNA5S16;description=RNA%2C 5S ribosomal 16;gbkey=Gene;gene=RNA5S16;gene_synonym=RN5S16
NW_004929294.1	BestRefSeq	gene	22542257	22542377	.	-	.	ID=gene41;Dbxref=GeneID:100169754,HGNC:HGNC:34364;Name=RNA5S3;description=RNA%2C 5S ribosomal 3;gbkey=Gene;gene=RNA5S3;gene_synonym=RN5S3
NW_004929294.1	BestRefSeq	rRNA	22542257	22542377	.	-	.	ID=rna44;Parent=gene41;Dbxref=GeneID:100169754,Genbank:NR_023365.1,HGNC:HGNC:34364;Name=gi|189571612;gbkey=rRNA;gene=RNA5S3;product=RNA%2C 5S ribosomal 3;transcript_id=gi|189571612
NW_004929294.1	BestRefSeq	exon	22542257	22542377	.	-	.	ID=id104;Parent=rna44;Dbxref=GeneID:100169754,Genbank:NR_023365.1,HGNC:HGNC:34364;gbkey=rRNA;gene=RNA5S3;product=RNA%2C 5S ribosomal 3;transcript_id=gi|189571612
NW_004929294.1	BestRefSeq	rRNA	22542257	22542377	.	-	.	ID=rna45;Parent=gene40;Dbxref=GeneID:100169767,Genbank:NR_023378.1,HGNC:HGNC:34377;Name=gi|189571631;gbkey=rRNA;gene=RNA5S16;product=RNA%2C 5S ribosomal 16;transcript_id=gi|189571631
NW_004929294.1	BestRefSeq	exon	22542257	22542377	.	-	.	ID=id105;Parent=rna45;Dbxref=GeneID:100169767,Genbank:NR_023378.1,HGNC:HGNC:34377;gbkey=rRNA;gene=RNA5S16;product=RNA%2C 5S ribosomal 16;transcript_id=gi|189571631
###
NW_004929294.1	BestRefSeq	gene	22540015	22540135	.	-	.	ID=gene42;Dbxref=GeneID:100169768,HGNC:HGNC:34378;Name=RNA5S17;description=RNA%2C 5S ribosomal 17;gbkey=Gene;gene=RNA5S17;gene_synonym=RN5S17
NW_004929294.1	BestRefSeq	gene	22540015	22540135	.	-	.	ID=gene43;Dbxref=GeneID:100169755,HGNC:HGNC:34365;Name=RNA5S4;description=RNA%2C 5S ribosomal 4;gbkey=Gene;gene=RNA5S4;gene_synonym=RN5S4
NW_004929294.1	BestRefSeq	rRNA	22540015	22540135	.	-	.	ID=rna46;Parent=gene43;Dbxref=GeneID:100169755,Genbank:NR_023366.1,HGNC:HGNC:34365;Name=gi|189571613;gbkey=rRNA;gene=RNA5S4;product=RNA%2C 5S ribosomal 4;transcript_id=gi|189571613
NW_004929294.1	BestRefSeq	exon	22540015	22540135	.	-	.	ID=id106;Parent=rna46;Dbxref=GeneID:100169755,Genbank:NR_023366.1,HGNC:HGNC:34365;gbkey=rRNA;gene=RNA5S4;product=RNA%2C 5S ribosomal 4;transcript_id=gi|189571613
NW_004929294.1	BestRefSeq	rRNA	22540015	22540135	.	-	.	ID=rna47;Parent=gene42;Dbxref=GeneID:100169768,Genbank:NR_023379.1,HGNC:HGNC:34378;Name=gi|189571632;gbkey=rRNA;gene=RNA5S17;product=RNA%2C 5S ribosomal 17;transcript_id=gi|189571632
NW_004929294.1	BestRefSeq	exon	22540015	22540135	.	-	.	ID=id107;Parent=rna47;Dbxref=GeneID:100169768,Genbank:NR_023379.1,HGNC:HGNC:34378;gbkey=rRNA;gene=RNA5S17;product=RNA%2C 5S ribosomal 17;transcript_id=gi|189571632
###
NW_004929294.1	BestRefSeq	gene	42212385	42213347	.	-	.	ID=gene44;Dbxref=GeneID:391195,HGNC:HGNC:31255,HPRD:14953;Name=OR2T33;description=olfactory receptor%2C family 2%2C subfamily T%2C member 33;gbkey=Gene;gene=OR2T33;gene_synonym=OR1-56
NW_004929294.1	BestRefSeq	mRNA	42212385	42213347	.	-	.	ID=rna48;Parent=gene44;Dbxref=GeneID:391195,Genbank:NM_001004695.1,HGNC:HGNC:31255,HPRD:14953;Name=gi|52317218;gbkey=mRNA;gene=OR2T33;product=olfactory receptor%2C family 2%2C subfamily T%2C member 33;transcript_id=gi|52317218
NW_004929294.1	BestRefSeq	exon	42212385	42213347	.	-	.	ID=id108;Parent=rna48;Dbxref=GeneID:391195,Genbank:NM_001004695.1,HGNC:HGNC:31255,HPRD:14953;gbkey=mRNA;gene=OR2T33;product=olfactory receptor%2C family 2%2C subfamily T%2C member 33;transcript_id=gi|52317218
NW_004929294.1	BestRefSeq	CDS	42212385	42213347	.	-	0	ID=cds6;Parent=rna48;Dbxref=GeneID:391195,Genbank:NP_001004695.1,HGNC:HGNC:31255,HPRD:14953;Name=NP_001004695.1;gbkey=CDS;gene=OR2T33;product=olfactory receptor 2T33;protein_id=NP_001004695.1
NW_004929294.1	BestRefSeq	gene	42212420	42220908	.	-	.	ID=gene45;Dbxref=GeneID:343172,HGNC:HGNC:15020,HPRD:17712;Name=OR2T8;description=olfactory receptor%2C family 2%2C subfamily T%2C member 8;gbkey=Gene;gene=OR2T8;gene_synonym=OR2T8P;partial=true;start_range=.,42212420
NW_004929294.1	BestRefSeq	mRNA	42212420	42220908	.	-	.	ID=rna49;Parent=gene45;Dbxref=GeneID:343172,Genbank:NM_001005522.1,HGNC:HGNC:15020,HPRD:17712;Name=gi|53850669;Note=The RefSeq transcript has 23 substitutions and aligns at 98%25 coverage compared to this genomic sequence;exception=annotated by transcript or proteomic data;gbkey=mRNA;gene=OR2T8;partial=true;product=olfactory receptor%2C family 2%2C subfamily T%2C member 8;start_range=.,42212420;transcript_id=gi|53850669
NW_004929294.1	BestRefSeq	exon	42220901	42220908	.	-	.	ID=id109;Parent=rna49;Dbxref=GeneID:343172,Genbank:NM_001005522.1,HGNC:HGNC:15020,HPRD:17712;Note=The RefSeq transcript has 23 substitutions and aligns at 98%25 coverage compared to this genomic sequence;exception=annotated by transcript or proteomic data;gbkey=mRNA;gene=OR2T8;partial=true;product=olfactory receptor%2C family 2%2C subfamily T%2C member 8;transcript_id=gi|53850669
NW_004929294.1	BestRefSeq	exon	42220357	42220365	.	-	.	ID=id110;Parent=rna49;Dbxref=GeneID:343172,Genbank:NM_001005522.1,HGNC:HGNC:15020,HPRD:17712;Note=The RefSeq transcript has 23 substitutions and aligns at 98%25 coverage compared to this genomic sequence;exception=annotated by transcript or proteomic data;gbkey=mRNA;gene=OR2T8;partial=true;product=olfactory receptor%2C family 2%2C subfamily T%2C member 8;transcript_id=gi|53850669
NW_004929294.1	BestRefSeq	exon	42212420	42213330	.	-	.	ID=id111;Parent=rna49;Dbxref=GeneID:343172,Genbank:NM_001005522.1,HGNC:HGNC:15020,HPRD:17712;Note=The RefSeq transcript has 23 substitutions and aligns at 98%25 coverage compared to this genomic sequence;exception=annotated by transcript or proteomic data;gbkey=mRNA;gene=OR2T8;partial=true;product=olfactory receptor%2C family 2%2C subfamily T%2C member 8;start_range=.,42212420;transcript_id=gi|53850669
NW_004929294.1	BestRefSeq	CDS	42220901	42220908	.	-	0	ID=cds7;Parent=rna49;Dbxref=GeneID:343172,Genbank:NP_001005522.1,HGNC:HGNC:15020,HPRD:17712;Name=NP_001005522.1;Note=The RefSeq protein has 13 substitutions and aligns at 98%25 coverage compared to this genomic sequence;exception=annotated by transcript or proteomic data;gbkey=CDS;gene=OR2T8;partial=true;product=olfactory receptor 2T8;protein_id=NP_001005522.1
NW_004929294.1	BestRefSeq	CDS	42220357	42220365	.	-	1	ID=cds7;Parent=rna49;Dbxref=GeneID:343172,Genbank:NP_001005522.1,HGNC:HGNC:15020,HPRD:17712;Name=NP_001005522.1;Note=The RefSeq protein has 13 substitutions and aligns at 98%25 coverage compared to this genomic sequence;exception=annotated by transcript or proteomic data;gbkey=CDS;gene=OR2T8;partial=true;product=olfactory receptor 2T8;protein_id=NP_001005522.1
NW_004929294.1	BestRefSeq	CDS	42212420	42213330	.	-	1	ID=cds7;Parent=rna49;Dbxref=GeneID:343172,Genbank:NP_001005522.1,HGNC:HGNC:15020,HPRD:17712;Name=NP_001005522.1;Note=The RefSeq protein has 13 substitutions and aligns at 98%25 coverage compared to this genomic sequence;exception=annotated by transcript or proteomic data;gbkey=CDS;gene=OR2T8;partial=true;product=olfactory receptor 2T8;protein_id=NP_001005522.1;start_range=.,42212420
###
NW_004929294.1	BestRefSeq	gene	42392073	42393047	.	+	.	ID=gene46;Dbxref=GeneID:403244,HGNC:HGNC:31257,HPRD:17709;Name=OR2T35;description=olfactory receptor%2C family 2%2C subfamily T%2C member 35;gbkey=Gene;gene=OR2T35
NW_004929294.1	BestRefSeq	gene	42392073	42393047	.	+	.	ID=gene47;Dbxref=GeneID:401992,HGNC:HGNC:14725,HPRD:17706;Name=OR2T2;description=olfactory receptor%2C family 2%2C subfamily T%2C member 2;gbkey=Gene;gene=OR2T2;gene_synonym=OR1-43,OR2T2P
NW_004929294.1	BestRefSeq	mRNA	42392073	42393047	.	+	.	ID=rna50;Parent=gene46;Dbxref=GeneID:403244,Genbank:NM_001001827.1,HGNC:HGNC:31257,HPRD:17709;Name=gi|49226829;Note=The RefSeq transcript has 3 substitutions%2C 1 non-frameshifting indel compared to this genomic sequence;exception=annotated by transcript or proteomic data;gbkey=mRNA;gene=OR2T35;product=olfactory receptor%2C family 2%2C subfamily T%2C member 35;transcript_id=gi|49226829
NW_004929294.1	BestRefSeq	exon	42392073	42393047	.	+	.	ID=id112;Parent=rna50;Dbxref=GeneID:403244,Genbank:NM_001001827.1,HGNC:HGNC:31257,HPRD:17709;Note=The RefSeq transcript has 3 substitutions%2C 1 non-frameshifting indel compared to this genomic sequence;exception=annotated by transcript or proteomic data;gbkey=mRNA;gene=OR2T35;product=olfactory receptor%2C family 2%2C subfamily T%2C member 35;transcript_id=gi|49226829
NW_004929294.1	BestRefSeq	mRNA	42392073	42393047	.	+	.	ID=rna51;Parent=gene47;Dbxref=GeneID:401992,Genbank:NM_001004136.1,HGNC:HGNC:14725,HPRD:17706;Name=gi|51921380;gbkey=mRNA;gene=OR2T2;product=olfactory receptor%2C family 2%2C subfamily T%2C member 2;transcript_id=gi|51921380
NW_004929294.1	BestRefSeq	exon	42392073	42393047	.	+	.	ID=id113;Parent=rna51;Dbxref=GeneID:401992,Genbank:NM_001004136.1,HGNC:HGNC:14725,HPRD:17706;gbkey=mRNA;gene=OR2T2;product=olfactory receptor%2C family 2%2C subfamily T%2C member 2;transcript_id=gi|51921380
NW_004929294.1	BestRefSeq	CDS	42392073	42393047	.	+	0	ID=cds8;Parent=rna50;Dbxref=GeneID:403244,Genbank:NP_001001827.1,HGNC:HGNC:31257,HPRD:17709;Name=NP_001001827.1;Note=The RefSeq protein has 1 substitution%2C 1 non-frameshifting indel compared to this genomic sequence;exception=annotated by transcript or proteomic data;gbkey=CDS;gene=OR2T35;product=olfactory receptor 2T35;protein_id=NP_001001827.1
NW_004929294.1	BestRefSeq	CDS	42392073	42393047	.	+	0	ID=cds9;Parent=rna51;Dbxref=GeneID:401992,Genbank:NP_001004136.1,HGNC:HGNC:14725,HPRD:17706;Name=NP_001004136.1;gbkey=CDS;gene=OR2T2;product=olfactory receptor 2T2;protein_id=NP_001004136.1
###
NW_004929300.1	BestRefSeq	gene	66059437	66070847	.	-	.	ID=gene48;Dbxref=GeneID:5342,HGNC:HGNC:9073,HPRD:01416;Name=PLGLB2;description=plasminogen-like B2;gbkey=Gene;gene=PLGLB2;gene_synonym=PLGP1
NW_004929300.1	BestRefSeq	mRNA	66059437	66070847	.	-	.	ID=rna52;Parent=gene48;Dbxref=GeneID:5342,Genbank:NM_002665.4,HGNC:HGNC:9073,HPRD:01416;Name=gi|123702173;Note=The RefSeq transcript has 3 substitutions%2C 1 non-frameshifting indel compared to this genomic sequence;exception=annotated by transcript or proteomic data;gbkey=mRNA;gene=PLGLB2;product=plasminogen-like B2;transcript_id=gi|123702173
NW_004929300.1	BestRefSeq	exon	66070732	66070847	.	-	.	ID=id114;Parent=rna52;Dbxref=GeneID:5342,Genbank:NM_002665.4,HGNC:HGNC:9073,HPRD:01416;Note=The RefSeq transcript has 3 substitutions%2C 1 non-frameshifting indel compared to this genomic sequence;exception=annotated by transcript or proteomic data;gbkey=mRNA;gene=PLGLB2;product=plasminogen-like B2;transcript_id=gi|123702173
NW_004929300.1	BestRefSeq	exon	66066550	66066685	.	-	.	ID=id115;Parent=rna52;Dbxref=GeneID:5342,Genbank:NM_002665.4,HGNC:HGNC:9073,HPRD:01416;Note=The RefSeq transcript has 3 substitutions%2C 1 non-frameshifting indel compared to this genomic sequence;exception=annotated by transcript or proteomic data;gbkey=mRNA;gene=PLGLB2;product=plasminogen-like B2;transcript_id=gi|123702173
NW_004929300.1	BestRefSeq	exon	66065299	66065405	.	-	.	ID=id116;Parent=rna52;Dbxref=GeneID:5342,Genbank:NM_002665.4,HGNC:HGNC:9073,HPRD:01416;Note=The RefSeq transcript has 3 substitutions%2C 1 non-frameshifting indel compared to this genomic sequence;exception=annotated by transcript or proteomic data;gbkey=mRNA;gene=PLGLB2;product=plasminogen-like B2;transcript_id=gi|123702173
NW_004929300.1	BestRefSeq	exon	66059437	66062092	.	-	.	ID=id117;Parent=rna52;Dbxref=GeneID:5342,Genbank:NM_002665.4,HGNC:HGNC:9073,HPRD:01416;Note=The RefSeq transcript has 3 substitutions%2C 1 non-frameshifting indel compared to this genomic sequence;exception=annotated by transcript or proteomic data;gbkey=mRNA;gene=PLGLB2;product=plasminogen-like B2;transcript_id=gi|123702173
NW_004929300.1	BestRefSeq	gene	66059437	66070843	.	-	.	ID=gene49;Dbxref=GeneID:5343,HGNC:HGNC:9072,MIM:173340;Name=PLGLB1;description=plasminogen-like B1;gbkey=Gene;gene=PLGLB1;gene_synonym=PLGL,PLGP1,PRGB,PRP-B
NW_004929300.1	BestRefSeq	mRNA	66059437	66070843	.	-	.	ID=rna53;Parent=gene49;Dbxref=GeneID:5343,Genbank:NM_001032392.2,HGNC:HGNC:9072,MIM:173340;Name=gi|123702142;gbkey=mRNA;gene=PLGLB1;product=plasminogen-like B1;transcript_id=gi|123702142
NW_004929300.1	BestRefSeq	exon	66070732	66070843	.	-	.	ID=id118;Parent=rna53;Dbxref=GeneID:5343,Genbank:NM_001032392.2,HGNC:HGNC:9072,MIM:173340;gbkey=mRNA;gene=PLGLB1;product=plasminogen-like B1;transcript_id=gi|123702142
NW_004929300.1	BestRefSeq	exon	66066550	66066685	.	-	.	ID=id119;Parent=rna53;Dbxref=GeneID:5343,Genbank:NM_001032392.2,HGNC:HGNC:9072,MIM:173340;gbkey=mRNA;gene=PLGLB1;product=plasminogen-like B1;transcript_id=gi|123702142
NW_004929300.1	BestRefSeq	exon	66065299	66065405	.	-	.	ID=id120;Parent=rna53;Dbxref=GeneID:5343,Genbank:NM_001032392.2,HGNC:HGNC:9072,MIM:173340;gbkey=mRNA;gene=PLGLB1;product=plasminogen-like B1;transcript_id=gi|123702142
NW_004929300.1	BestRefSeq	exon	66059437	66062092	.	-	.	ID=id121;Parent=rna53;Dbxref=GeneID:5343,Genbank:NM_001032392.2,HGNC:HGNC:9072,MIM:173340;gbkey=mRNA;gene=PLGLB1;product=plasminogen-like B1;transcript_id=gi|123702142
NW_004929300.1	BestRefSeq	CDS	66070732	66070780	.	-	0	ID=cds10;Parent=rna52;Dbxref=GeneID:5342,Genbank:NP_002656.1,HGNC:HGNC:9073,HPRD:01416;Name=NP_002656.1;gbkey=CDS;gene=PLGLB2;product=plasminogen-like protein B precursor;protein_id=NP_002656.1
NW_004929300.1	BestRefSeq	CDS	66066550	66066685	.	-	2	ID=cds10;Parent=rna52;Dbxref=GeneID:5342,Genbank:NP_002656.1,HGNC:HGNC:9073,HPRD:01416;Name=NP_002656.1;gbkey=CDS;gene=PLGLB2;product=plasminogen-like protein B precursor;protein_id=NP_002656.1
NW_004929300.1	BestRefSeq	CDS	66065300	66065405	.	-	1	ID=cds10;Parent=rna52;Dbxref=GeneID:5342,Genbank:NP_002656.1,HGNC:HGNC:9073,HPRD:01416;Name=NP_002656.1;gbkey=CDS;gene=PLGLB2;product=plasminogen-like protein B precursor;protein_id=NP_002656.1
NW_004929300.1	BestRefSeq	CDS	66070732	66070780	.	-	0	ID=cds11;Parent=rna53;Dbxref=GeneID:5343,Genbank:NP_001027564.1,HGNC:HGNC:9072,MIM:173340;Name=NP_001027564.1;gbkey=CDS;gene=PLGLB1;product=plasminogen-like protein B precursor;protein_id=NP_001027564.1
NW_004929300.1	BestRefSeq	CDS	66066550	66066685	.	-	2	ID=cds11;Parent=rna53;Dbxref=GeneID:5343,Genbank:NP_001027564.1,HGNC:HGNC:9072,MIM:173340;Name=NP_001027564.1;gbkey=CDS;gene=PLGLB1;product=plasminogen-like protein B precursor;protein_id=NP_001027564.1
NW_004929300.1	BestRefSeq	CDS	66065300	66065405	.	-	1	ID=cds11;Parent=rna53;Dbxref=GeneID:5343,Genbank:NP_001027564.1,HGNC:HGNC:9072,MIM:173340;Name=NP_001027564.1;gbkey=CDS;gene=PLGLB1;product=plasminogen-like protein B precursor;protein_id=NP_001027564.1
###
NW_004929303.1	BestRefSeq	gene	2754971	2768645	.	-	.	ID=gene50;Dbxref=GeneID:100506076;Name=LOC100506076;description=uncharacterized LOC100506076;gbkey=Gene;gene=LOC100506076
NW_004929303.1	BestRefSeq	ncRNA	2754971	2768645	.	-	.	ID=rna54;Parent=gene50;Dbxref=GeneID:100506076,Genbank:NR_103732.1;Name=gi|514052682;gbkey=ncRNA;gene=LOC100506076;ncrna_class=lncRNA;product=uncharacterized LOC100506076%2C transcript variant 2;transcript_id=gi|514052682
NW_004929303.1	BestRefSeq	exon	2768618	2768645	.	-	.	ID=id122;Parent=rna54;Dbxref=GeneID:100506076,Genbank:NR_103732.1;gbkey=ncRNA;gene=LOC100506076;ncrna_class=lncRNA;product=uncharacterized LOC100506076%2C transcript variant 2;transcript_id=gi|514052682
NW_004929303.1	BestRefSeq	exon	2762089	2762184	.	-	.	ID=id123;Parent=rna54;Dbxref=GeneID:100506076,Genbank:NR_103732.1;gbkey=ncRNA;gene=LOC100506076;ncrna_class=lncRNA;product=uncharacterized LOC100506076%2C transcript variant 2;transcript_id=gi|514052682
NW_004929303.1	BestRefSeq	exon	2761867	2761996	.	-	.	ID=id124;Parent=rna54;Dbxref=GeneID:100506076,Genbank:NR_103732.1;gbkey=ncRNA;gene=LOC100506076;ncrna_class=lncRNA;product=uncharacterized LOC100506076%2C transcript variant 2;transcript_id=gi|514052682
NW_004929303.1	BestRefSeq	exon	2754971	2755309	.	-	.	ID=id125;Parent=rna54;Dbxref=GeneID:100506076,Genbank:NR_103732.1;gbkey=ncRNA;gene=LOC100506076;ncrna_class=lncRNA;product=uncharacterized LOC100506076%2C transcript variant 2;transcript_id=gi|514052682
NW_004929303.1	BestRefSeq	gene	2755069	2762939	.	-	.	ID=gene51;Dbxref=GeneID:100506123;Name=LOC100506123;description=uncharacterized LOC100506123;gbkey=Gene;gene=LOC100506123
NW_004929303.1	BestRefSeq	ncRNA	2755069	2762939	.	-	.	ID=rna55;Parent=gene51;Dbxref=GeneID:100506123,Genbank:NR_130704.1;Name=gi|747172696;gbkey=ncRNA;gene=LOC100506123;ncrna_class=lncRNA;product=uncharacterized LOC100506123;transcript_id=gi|747172696
NW_004929303.1	BestRefSeq	exon	2762701	2762939	.	-	.	ID=id126;Parent=rna55;Dbxref=GeneID:100506123,Genbank:NR_130704.1;gbkey=ncRNA;gene=LOC100506123;ncrna_class=lncRNA;product=uncharacterized LOC100506123;transcript_id=gi|747172696
NW_004929303.1	BestRefSeq	exon	2762089	2762184	.	-	.	ID=id127;Parent=rna55;Dbxref=GeneID:100506123,Genbank:NR_130704.1;gbkey=ncRNA;gene=LOC100506123;ncrna_class=lncRNA;product=uncharacterized LOC100506123;transcript_id=gi|747172696
NW_004929303.1	BestRefSeq	exon	2761867	2761996	.	-	.	ID=id128;Parent=rna55;Dbxref=GeneID:100506123,Genbank:NR_130704.1;gbkey=ncRNA;gene=LOC100506123;ncrna_class=lncRNA;product=uncharacterized LOC100506123;transcript_id=gi|747172696
NW_004929303.1	BestRefSeq	exon	2755069	2755309	.	-	.	ID=id129;Parent=rna55;Dbxref=GeneID:100506123,Genbank:NR_130704.1;gbkey=ncRNA;gene=LOC100506123;ncrna_class=lncRNA;product=uncharacterized LOC100506123;transcript_id=gi|747172696
###
NW_004929303.1	BestRefSeq	gene	11680624	11750055	.	-	.	ID=gene52;Dbxref=GeneID:400966,HGNC:HGNC:32414,MIM:612704;Name=RGPD1;description=RANBP2-like and GRIP domain containing 1;end_range=11750055,.;gbkey=Gene;gene=RGPD1;gene_synonym=RanBP2L2,RGP1,RGPD2;partial=true
NW_004929303.1	BestRefSeq	mRNA	11680624	11750055	.	-	.	ID=rna56;Parent=gene52;Dbxref=GeneID:400966,Genbank:NM_001024457.3,HGNC:HGNC:32414,MIM:612704;Name=gi|262118264;Note=The RefSeq transcript has 117 substitutions%2C 5 non-frameshifting indels and aligns at 98%25 coverage compared to this genomic sequence;end_range=11750055,.;exception=annotated by transcript or proteomic data;gbkey=mRNA;gene=RGPD1;partial=true;product=RANBP2-like and GRIP domain containing 1;transcript_id=gi|262118264
NW_004929303.1	BestRefSeq	exon	11749988	11750055	.	-	.	ID=id130;Parent=rna56;Dbxref=GeneID:400966,Genbank:NM_001024457.3,HGNC:HGNC:32414,MIM:612704;Note=The RefSeq transcript has 117 substitutions%2C 5 non-frameshifting indels and aligns at 98%25 coverage compared to this genomic sequence;end_range=11750055,.;exception=annotated by transcript or proteomic data;gbkey=mRNA;gene=RGPD1;partial=true;product=RANBP2-like and GRIP domain containing 1;transcript_id=gi|262118264
NW_004929303.1	BestRefSeq	exon	11748292	11748403	.	-	.	ID=id131;Parent=rna56;Dbxref=GeneID:400966,Genbank:NM_001024457.3,HGNC:HGNC:32414,MIM:612704;Note=The RefSeq transcript has 117 substitutions%2C 5 non-frameshifting indels and aligns at 98%25 coverage compared to this genomic sequence;exception=annotated by transcript or proteomic data;gbkey=mRNA;gene=RGPD1;partial=true;product=RANBP2-like and GRIP domain containing 1;transcript_id=gi|262118264
NW_004929303.1	BestRefSeq	exon	11747696	11747848	.	-	.	ID=id132;Parent=rna56;Dbxref=GeneID:400966,Genbank:NM_001024457.3,HGNC:HGNC:32414,MIM:612704;Note=The RefSeq transcript has 117 substitutions%2C 5 non-frameshifting indels and aligns at 98%25 coverage compared to this genomic sequence;exception=annotated by transcript or proteomic data;gbkey=mRNA;gene=RGPD1;partial=true;product=RANBP2-like and GRIP domain containing 1;transcript_id=gi|262118264
NW_004929303.1	BestRefSeq	exon	11743536	11743586	.	-	.	ID=id133;Parent=rna56;Dbxref=GeneID:400966,Genbank:NM_001024457.3,HGNC:HGNC:32414,MIM:612704;Note=The RefSeq transcript has 117 substitutions%2C 5 non-frameshifting indels and aligns at 98%25 coverage compared to this genomic sequence;exception=annotated by transcript or proteomic data;gbkey=mRNA;gene=RGPD1;partial=true;product=RANBP2-like and GRIP domain containing 1;transcript_id=gi|262118264
NW_004929303.1	BestRefSeq	exon	11743329	11743508	.	-	.	ID=id134;Parent=rna56;Dbxref=GeneID:400966,Genbank:NM_001024457.3,HGNC:HGNC:32414,MIM:612704;Note=The RefSeq transcript has 117 substitutions%2C 5 non-frameshifting indels and aligns at 98%25 coverage compared to this genomic sequence;exception=annotated by transcript or proteomic data;gbkey=mRNA;gene=RGPD1;partial=true;product=RANBP2-like and GRIP domain containing 1;transcript_id=gi|262118264
NW_004929303.1	BestRefSeq	exon	11742838	11742983	.	-	.	ID=id135;Parent=rna56;Dbxref=GeneID:400966,Genbank:NM_001024457.3,HGNC:HGNC:32414,MIM:612704;Note=The RefSeq transcript has 117 substitutions%2C 5 non-frameshifting indels and aligns at 98%25 coverage compared to this genomic sequence;exception=annotated by transcript or proteomic data;gbkey=mRNA;gene=RGPD1;partial=true;product=RANBP2-like and GRIP domain containing 1;transcript_id=gi|262118264
NW_004929303.1	BestRefSeq	exon	11738047	11738242	.	-	.	ID=id136;Parent=rna56;Dbxref=GeneID:400966,Genbank:NM_001024457.3,HGNC:HGNC:32414,MIM:612704;Note=The RefSeq transcript has 117 substitutions%2C 5 non-frameshifting indels and aligns at 98%25 coverage compared to this genomic sequence;exception=annotated by transcript or proteomic data;gbkey=mRNA;gene=RGPD1;partial=true;product=RANBP2-like and GRIP domain containing 1;transcript_id=gi|262118264
NW_004929303.1	BestRefSeq	exon	11731922	11732009	.	-	.	ID=id137;Parent=rna56;Dbxref=GeneID:400966,Genbank:NM_001024457.3,HGNC:HGNC:32414,MIM:612704;Note=The RefSeq transcript has 117 substitutions%2C 5 non-frameshifting indels and aligns at 98%25 coverage compared to this genomic sequence;exception=annotated by transcript or proteomic data;gbkey=mRNA;gene=RGPD1;partial=true;product=RANBP2-like and GRIP domain containing 1;transcript_id=gi|262118264
NW_004929303.1	BestRefSeq	exon	11729545	11729754	.	-	.	ID=id138;Parent=rna56;Dbxref=GeneID:400966,Genbank:NM_001024457.3,HGNC:HGNC:32414,MIM:612704;Note=The RefSeq transcript has 117 substitutions%2C 5 non-frameshifting indels and aligns at 98%25 coverage compared to this genomic sequence;exception=annotated by transcript or proteomic data;gbkey=mRNA;gene=RGPD1;partial=true;product=RANBP2-like and GRIP domain containing 1;transcript_id=gi|262118264
NW_004929303.1	BestRefSeq	exon	11727250	11727431	.	-	.	ID=id139;Parent=rna56;Dbxref=GeneID:400966,Genbank:NM_001024457.3,HGNC:HGNC:32414,MIM:612704;Note=The RefSeq transcript has 117 substitutions%2C 5 non-frameshifting indels and aligns at 98%25 coverage compared to this genomic sequence;exception=annotated by transcript or proteomic data;gbkey=mRNA;gene=RGPD1;partial=true;product=RANBP2-like and GRIP domain containing 1;transcript_id=gi|262118264
NW_004929303.1	BestRefSeq	exon	11726991	11727166	.	-	.	ID=id140;Parent=rna56;Dbxref=GeneID:400966,Genbank:NM_001024457.3,HGNC:HGNC:32414,MIM:612704;Note=The RefSeq transcript has 117 substitutions%2C 5 non-frameshifting indels and aligns at 98%25 coverage compared to this genomic sequence;exception=annotated by transcript or proteomic data;gbkey=mRNA;gene=RGPD1;partial=true;product=RANBP2-like and GRIP domain containing 1;transcript_id=gi|262118264
NW_004929303.1	BestRefSeq	exon	11726700	11726823	.	-	.	ID=id141;Parent=rna56;Dbxref=GeneID:400966,Genbank:NM_001024457.3,HGNC:HGNC:32414,MIM:612704;Note=The RefSeq transcript has 117 substitutions%2C 5 non-frameshifting indels and aligns at 98%25 coverage compared to this genomic sequence;exception=annotated by transcript or proteomic data;gbkey=mRNA;gene=RGPD1;partial=true;product=RANBP2-like and GRIP domain containing 1;transcript_id=gi|262118264
NW_004929303.1	BestRefSeq	exon	11725618	11725779	.	-	.	ID=id142;Parent=rna56;Dbxref=GeneID:400966,Genbank:NM_001024457.3,HGNC:HGNC:32414,MIM:612704;Note=The RefSeq transcript has 117 substitutions%2C 5 non-frameshifting indels and aligns at 98%25 coverage compared to this genomic sequence;exception=annotated by transcript or proteomic data;gbkey=mRNA;gene=RGPD1;partial=true;product=RANBP2-like and GRIP domain containing 1;transcript_id=gi|262118264
NW_004929303.1	BestRefSeq	exon	11725214	11725351	.	-	.	ID=id143;Parent=rna56;Dbxref=GeneID:400966,Genbank:NM_001024457.3,HGNC:HGNC:32414,MIM:612704;Note=The RefSeq transcript has 117 substitutions%2C 5 non-frameshifting indels and aligns at 98%25 coverage compared to this genomic sequence;exception=annotated by transcript or proteomic data;gbkey=mRNA;gene=RGPD1;partial=true;product=RANBP2-like and GRIP domain containing 1;transcript_id=gi|262118264
NW_004929303.1	BestRefSeq	exon	11724805	11724951	.	-	.	ID=id144;Parent=rna56;Dbxref=GeneID:400966,Genbank:NM_001024457.3,HGNC:HGNC:32414,MIM:612704;Note=The RefSeq transcript has 117 substitutions%2C 5 non-frameshifting indels and aligns at 98%25 coverage compared to this genomic sequence;exception=annotated by transcript or proteomic data;gbkey=mRNA;gene=RGPD1;partial=true;product=RANBP2-like and GRIP domain containing 1;transcript_id=gi|262118264
NW_004929303.1	BestRefSeq	exon	11723683	11723862	.	-	.	ID=id145;Parent=rna56;Dbxref=GeneID:400966,Genbank:NM_001024457.3,HGNC:HGNC:32414,MIM:612704;Note=The RefSeq transcript has 117 substitutions%2C 5 non-frameshifting indels and aligns at 98%25 coverage compared to this genomic sequence;exception=annotated by transcript or proteomic data;gbkey=mRNA;gene=RGPD1;partial=true;product=RANBP2-like and GRIP domain containing 1;transcript_id=gi|262118264
NW_004929303.1	BestRefSeq	exon	11723514	11723595	.	-	.	ID=id146;Parent=rna56;Dbxref=GeneID:400966,Genbank:NM_001024457.3,HGNC:HGNC:32414,MIM:612704;Note=The RefSeq transcript has 117 substitutions%2C 5 non-frameshifting indels and aligns at 98%25 coverage compared to this genomic sequence;exception=annotated by transcript or proteomic data;gbkey=mRNA;gene=RGPD1;partial=true;product=RANBP2-like and GRIP domain containing 1;transcript_id=gi|262118264
NW_004929303.1	BestRefSeq	exon	11720221	11720340	.	-	.	ID=id147;Parent=rna56;Dbxref=GeneID:400966,Genbank:NM_001024457.3,HGNC:HGNC:32414,MIM:612704;Note=The RefSeq transcript has 117 substitutions%2C 5 non-frameshifting indels and aligns at 98%25 coverage compared to this genomic sequence;exception=annotated by transcript or proteomic data;gbkey=mRNA;gene=RGPD1;partial=true;product=RANBP2-like and GRIP domain containing 1;transcript_id=gi|262118264
NW_004929303.1	BestRefSeq	exon	11716569	11716663	.	-	.	ID=id148;Parent=rna56;Dbxref=GeneID:400966,Genbank:NM_001024457.3,HGNC:HGNC:32414,MIM:612704;Note=The RefSeq transcript has 117 substitutions%2C 5 non-frameshifting indels and aligns at 98%25 coverage compared to this genomic sequence;exception=annotated by transcript or proteomic data;gbkey=mRNA;gene=RGPD1;partial=true;product=RANBP2-like and GRIP domain containing 1;transcript_id=gi|262118264
NW_004929303.1	BestRefSeq	exon	11713618	11715841	.	-	.	ID=id149;Parent=rna56;Dbxref=GeneID:400966,Genbank:NM_001024457.3,HGNC:HGNC:32414,MIM:612704;Note=The RefSeq transcript has 117 substitutions%2C 5 non-frameshifting indels and aligns at 98%25 coverage compared to this genomic sequence;exception=annotated by transcript or proteomic data;gbkey=mRNA;gene=RGPD1;partial=true;product=RANBP2-like and GRIP domain containing 1;transcript_id=gi|262118264
NW_004929303.1	BestRefSeq	exon	11706406	11706545	.	-	.	ID=id150;Parent=rna56;Dbxref=GeneID:400966,Genbank:NM_001024457.3,HGNC:HGNC:32414,MIM:612704;Note=The RefSeq transcript has 117 substitutions%2C 5 non-frameshifting indels and aligns at 98%25 coverage compared to this genomic sequence;exception=annotated by transcript or proteomic data;gbkey=mRNA;gene=RGPD1;partial=true;product=RANBP2-like and GRIP domain containing 1;transcript_id=gi|262118264
NW_004929303.1	BestRefSeq	exon	11703640	11703841	.	-	.	ID=id151;Parent=rna56;Dbxref=GeneID:400966,Genbank:NM_001024457.3,HGNC:HGNC:32414,MIM:612704;Note=The RefSeq transcript has 117 substitutions%2C 5 non-frameshifting indels and aligns at 98%25 coverage compared to this genomic sequence;exception=annotated by transcript or proteomic data;gbkey=mRNA;gene=RGPD1;partial=true;product=RANBP2-like and GRIP domain containing 1;transcript_id=gi|262118264
NW_004929303.1	BestRefSeq	exon	11680624	11682083	.	-	.	ID=id152;Parent=rna56;Dbxref=GeneID:400966,Genbank:NM_001024457.3,HGNC:HGNC:32414,MIM:612704;Note=The RefSeq transcript has 117 substitutions%2C 5 non-frameshifting indels and aligns at 98%25 coverage compared to this genomic sequence;exception=annotated by transcript or proteomic data;gbkey=mRNA;gene=RGPD1;partial=true;product=RANBP2-like and GRIP domain containing 1;transcript_id=gi|262118264
NW_004929303.1	BestRefSeq	CDS	11749988	11750055	.	-	0	ID=cds12;Parent=rna56;Dbxref=GeneID:400966,Genbank:NP_001019628.3,HGNC:HGNC:32414,MIM:612704;Name=NP_001019628.3;Note=The RefSeq protein has 74 substitutions%2C 3 non-frameshifting indels and aligns at 99%25 coverage compared to this genomic sequence;end_range=11750055,.;exception=annotated by transcript or proteomic data;gbkey=CDS;gene=RGPD1;partial=true;product=RANBP2-like and GRIP domain-containing protein 1;protein_id=NP_001019628.3
NW_004929303.1	BestRefSeq	CDS	11748292	11748403	.	-	1	ID=cds12;Parent=rna56;Dbxref=GeneID:400966,Genbank:NP_001019628.3,HGNC:HGNC:32414,MIM:612704;Name=NP_001019628.3;Note=The RefSeq protein has 74 substitutions%2C 3 non-frameshifting indels and aligns at 99%25 coverage compared to this genomic sequence;exception=annotated by transcript or proteomic data;gbkey=CDS;gene=RGPD1;partial=true;product=RANBP2-like and GRIP domain-containing protein 1;protein_id=NP_001019628.3
NW_004929303.1	BestRefSeq	CDS	11747696	11747848	.	-	0	ID=cds12;Parent=rna56;Dbxref=GeneID:400966,Genbank:NP_001019628.3,HGNC:HGNC:32414,MIM:612704;Name=NP_001019628.3;Note=The RefSeq protein has 74 substitutions%2C 3 non-frameshifting indels and aligns at 99%25 coverage compared to this genomic sequence;exception=annotated by transcript or proteomic data;gbkey=CDS;gene=RGPD1;partial=true;product=RANBP2-like and GRIP domain-containing protein 1;protein_id=NP_001019628.3
NW_004929303.1	BestRefSeq	CDS	11743536	11743586	.	-	0	ID=cds12;Parent=rna56;Dbxref=GeneID:400966,Genbank:NP_001019628.3,HGNC:HGNC:32414,MIM:612704;Name=NP_001019628.3;Note=The RefSeq protein has 74 substitutions%2C 3 non-frameshifting indels and aligns at 99%25 coverage compared to this genomic sequence;exception=annotated by transcript or proteomic data;gbkey=CDS;gene=RGPD1;partial=true;product=RANBP2-like and GRIP domain-containing protein 1;protein_id=NP_001019628.3
NW_004929303.1	BestRefSeq	CDS	11743329	11743508	.	-	0	ID=cds12;Parent=rna56;Dbxref=GeneID:400966,Genbank:NP_001019628.3,HGNC:HGNC:32414,MIM:612704;Name=NP_001019628.3;Note=The RefSeq protein has 74 substitutions%2C 3 non-frameshifting indels and aligns at 99%25 coverage compared to this genomic sequence;exception=annotated by transcript or proteomic data;gbkey=CDS;gene=RGPD1;partial=true;product=RANBP2-like and GRIP domain-containing protein 1;protein_id=NP_001019628.3
NW_004929303.1	BestRefSeq	CDS	11742838	11742983	.	-	0	ID=cds12;Parent=rna56;Dbxref=GeneID:400966,Genbank:NP_001019628.3,HGNC:HGNC:32414,MIM:612704;Name=NP_001019628.3;Note=The RefSeq protein has 74 substitutions%2C 3 non-frameshifting indels and aligns at 99%25 coverage compared to this genomic sequence;exception=annotated by transcript or proteomic data;gbkey=CDS;gene=RGPD1;partial=true;product=RANBP2-like and GRIP domain-containing protein 1;protein_id=NP_001019628.3
NW_004929303.1	BestRefSeq	CDS	11738047	11738242	.	-	1	ID=cds12;Parent=rna56;Dbxref=GeneID:400966,Genbank:NP_001019628.3,HGNC:HGNC:32414,MIM:612704;Name=NP_001019628.3;Note=The RefSeq protein has 74 substitutions%2C 3 non-frameshifting indels and aligns at 99%25 coverage compared to this genomic sequence;exception=annotated by transcript or proteomic data;gbkey=CDS;gene=RGPD1;partial=true;product=RANBP2-like and GRIP domain-containing protein 1;protein_id=NP_001019628.3
NW_004929303.1	BestRefSeq	CDS	11731922	11732009	.	-	0	ID=cds12;Parent=rna56;Dbxref=GeneID:400966,Genbank:NP_001019628.3,HGNC:HGNC:32414,MIM:612704;Name=NP_001019628.3;Note=The RefSeq protein has 74 substitutions%2C 3 non-frameshifting indels and aligns at 99%25 coverage compared to this genomic sequence;exception=annotated by transcript or proteomic data;gbkey=CDS;gene=RGPD1;partial=true;product=RANBP2-like and GRIP domain-containing protein 1;protein_id=NP_001019628.3
NW_004929303.1	BestRefSeq	CDS	11729545	11729754	.	-	2	ID=cds12;Parent=rna56;Dbxref=GeneID:400966,Genbank:NP_001019628.3,HGNC:HGNC:32414,MIM:612704;Name=NP_001019628.3;Note=The RefSeq protein has 74 substitutions%2C 3 non-frameshifting indels and aligns at 99%25 coverage compared to this genomic sequence;exception=annotated by transcript or proteomic data;gbkey=CDS;gene=RGPD1;partial=true;product=RANBP2-like and GRIP domain-containing protein 1;protein_id=NP_001019628.3
NW_004929303.1	BestRefSeq	CDS	11727250	11727431	.	-	2	ID=cds12;Parent=rna56;Dbxref=GeneID:400966,Genbank:NP_001019628.3,HGNC:HGNC:32414,MIM:612704;Name=NP_001019628.3;Note=The RefSeq protein has 74 substitutions%2C 3 non-frameshifting indels and aligns at 99%25 coverage compared to this genomic sequence;exception=annotated by transcript or proteomic data;gbkey=CDS;gene=RGPD1;partial=true;product=RANBP2-like and GRIP domain-containing protein 1;protein_id=NP_001019628.3
NW_004929303.1	BestRefSeq	CDS	11726991	11727166	.	-	0	ID=cds12;Parent=rna56;Dbxref=GeneID:400966,Genbank:NP_001019628.3,HGNC:HGNC:32414,MIM:612704;Name=NP_001019628.3;Note=The RefSeq protein has 74 substitutions%2C 3 non-frameshifting indels and aligns at 99%25 coverage compared to this genomic sequence;exception=annotated by transcript or proteomic data;gbkey=CDS;gene=RGPD1;partial=true;product=RANBP2-like and GRIP domain-containing protein 1;protein_id=NP_001019628.3
NW_004929303.1	BestRefSeq	CDS	11726700	11726823	.	-	1	ID=cds12;Parent=rna56;Dbxref=GeneID:400966,Genbank:NP_001019628.3,HGNC:HGNC:32414,MIM:612704;Name=NP_001019628.3;Note=The RefSeq protein has 74 substitutions%2C 3 non-frameshifting indels and aligns at 99%25 coverage compared to this genomic sequence;exception=annotated by transcript or proteomic data;gbkey=CDS;gene=RGPD1;partial=true;product=RANBP2-like and GRIP domain-containing protein 1;protein_id=NP_001019628.3
NW_004929303.1	BestRefSeq	CDS	11725618	11725779	.	-	0	ID=cds12;Parent=rna56;Dbxref=GeneID:400966,Genbank:NP_001019628.3,HGNC:HGNC:32414,MIM:612704;Name=NP_001019628.3;Note=The RefSeq protein has 74 substitutions%2C 3 non-frameshifting indels and aligns at 99%25 coverage compared to this genomic sequence;exception=annotated by transcript or proteomic data;gbkey=CDS;gene=RGPD1;partial=true;product=RANBP2-like and GRIP domain-containing protein 1;protein_id=NP_001019628.3
NW_004929303.1	BestRefSeq	CDS	11725214	11725351	.	-	0	ID=cds12;Parent=rna56;Dbxref=GeneID:400966,Genbank:NP_001019628.3,HGNC:HGNC:32414,MIM:612704;Name=NP_001019628.3;Note=The RefSeq protein has 74 substitutions%2C 3 non-frameshifting indels and aligns at 99%25 coverage compared to this genomic sequence;exception=annotated by transcript or proteomic data;gbkey=CDS;gene=RGPD1;partial=true;product=RANBP2-like and GRIP domain-containing protein 1;protein_id=NP_001019628.3
NW_004929303.1	BestRefSeq	CDS	11724805	11724951	.	-	0	ID=cds12;Parent=rna56;Dbxref=GeneID:400966,Genbank:NP_001019628.3,HGNC:HGNC:32414,MIM:612704;Name=NP_001019628.3;Note=The RefSeq protein has 74 substitutions%2C 3 non-frameshifting indels and aligns at 99%25 coverage compared to this genomic sequence;exception=annotated by transcript or proteomic data;gbkey=CDS;gene=RGPD1;partial=true;product=RANBP2-like and GRIP domain-containing protein 1;protein_id=NP_001019628.3
NW_004929303.1	BestRefSeq	CDS	11723683	11723862	.	-	0	ID=cds12;Parent=rna56;Dbxref=GeneID:400966,Genbank:NP_001019628.3,HGNC:HGNC:32414,MIM:612704;Name=NP_001019628.3;Note=The RefSeq protein has 74 substitutions%2C 3 non-frameshifting indels and aligns at 99%25 coverage compared to this genomic sequence;exception=annotated by transcript or proteomic data;gbkey=CDS;gene=RGPD1;partial=true;product=RANBP2-like and GRIP domain-containing protein 1;protein_id=NP_001019628.3
NW_004929303.1	BestRefSeq	CDS	11723514	11723595	.	-	0	ID=cds12;Parent=rna56;Dbxref=GeneID:400966,Genbank:NP_001019628.3,HGNC:HGNC:32414,MIM:612704;Name=NP_001019628.3;Note=The RefSeq protein has 74 substitutions%2C 3 non-frameshifting indels and aligns at 99%25 coverage compared to this genomic sequence;exception=annotated by transcript or proteomic data;gbkey=CDS;gene=RGPD1;partial=true;product=RANBP2-like and GRIP domain-containing protein 1;protein_id=NP_001019628.3
NW_004929303.1	BestRefSeq	CDS	11720221	11720340	.	-	2	ID=cds12;Parent=rna56;Dbxref=GeneID:400966,Genbank:NP_001019628.3,HGNC:HGNC:32414,MIM:612704;Name=NP_001019628.3;Note=The RefSeq protein has 74 substitutions%2C 3 non-frameshifting indels and aligns at 99%25 coverage compared to this genomic sequence;exception=annotated by transcript or proteomic data;gbkey=CDS;gene=RGPD1;partial=true;product=RANBP2-like and GRIP domain-containing protein 1;protein_id=NP_001019628.3
NW_004929303.1	BestRefSeq	CDS	11716569	11716663	.	-	2	ID=cds12;Parent=rna56;Dbxref=GeneID:400966,Genbank:NP_001019628.3,HGNC:HGNC:32414,MIM:612704;Name=NP_001019628.3;Note=The RefSeq protein has 74 substitutions%2C 3 non-frameshifting indels and aligns at 99%25 coverage compared to this genomic sequence;exception=annotated by transcript or proteomic data;gbkey=CDS;gene=RGPD1;partial=true;product=RANBP2-like and GRIP domain-containing protein 1;protein_id=NP_001019628.3
NW_004929303.1	BestRefSeq	CDS	11713618	11715841	.	-	0	ID=cds12;Parent=rna56;Dbxref=GeneID:400966,Genbank:NP_001019628.3,HGNC:HGNC:32414,MIM:612704;Name=NP_001019628.3;Note=The RefSeq protein has 74 substitutions%2C 3 non-frameshifting indels and aligns at 99%25 coverage compared to this genomic sequence;exception=annotated by transcript or proteomic data;gbkey=CDS;gene=RGPD1;partial=true;product=RANBP2-like and GRIP domain-containing protein 1;protein_id=NP_001019628.3
NW_004929303.1	BestRefSeq	CDS	11706406	11706545	.	-	2	ID=cds12;Parent=rna56;Dbxref=GeneID:400966,Genbank:NP_001019628.3,HGNC:HGNC:32414,MIM:612704;Name=NP_001019628.3;Note=The RefSeq protein has 74 substitutions%2C 3 non-frameshifting indels and aligns at 99%25 coverage compared to this genomic sequence;exception=annotated by transcript or proteomic data;gbkey=CDS;gene=RGPD1;partial=true;product=RANBP2-like and GRIP domain-containing protein 1;protein_id=NP_001019628.3
NW_004929303.1	BestRefSeq	CDS	11703640	11703841	.	-	0	ID=cds12;Parent=rna56;Dbxref=GeneID:400966,Genbank:NP_001019628.3,HGNC:HGNC:32414,MIM:612704;Name=NP_001019628.3;Note=The RefSeq protein has 74 substitutions%2C 3 non-frameshifting indels and aligns at 99%25 coverage compared to this genomic sequence;exception=annotated by transcript or proteomic data;gbkey=CDS;gene=RGPD1;partial=true;product=RANBP2-like and GRIP domain-containing protein 1;protein_id=NP_001019628.3
NW_004929303.1	BestRefSeq	CDS	11682049	11682083	.	-	2	ID=cds12;Parent=rna56;Dbxref=GeneID:400966,Genbank:NP_001019628.3,HGNC:HGNC:32414,MIM:612704;Name=NP_001019628.3;Note=The RefSeq protein has 74 substitutions%2C 3 non-frameshifting indels and aligns at 99%25 coverage compared to this genomic sequence;exception=annotated by transcript or proteomic data;gbkey=CDS;gene=RGPD1;partial=true;product=RANBP2-like and GRIP domain-containing protein 1;protein_id=NP_001019628.3
NW_004929303.1	BestRefSeq	gene	11695236	11758452	.	-	.	ID=gene53;Dbxref=GeneID:653489,HGNC:HGNC:32416,MIM:612706;Name=RGPD3;description=RANBP2-like and GRIP domain containing 3;gbkey=Gene;gene=RGPD3;gene_synonym=RGP3
NW_004929303.1	BestRefSeq	mRNA	11695236	11758452	.	-	.	ID=rna57;Parent=gene53;Dbxref=GeneID:653489,Genbank:NM_001144013.1,HGNC:HGNC:32416,MIM:612706;Name=gi|221307606;Note=The RefSeq transcript has 7 substitutions compared to this genomic sequence;exception=annotated by transcript or proteomic data;gbkey=mRNA;gene=RGPD3;product=RANBP2-like and GRIP domain containing 3;transcript_id=gi|221307606
NW_004929303.1	BestRefSeq	exon	11758324	11758452	.	-	.	ID=id153;Parent=rna57;Dbxref=GeneID:653489,Genbank:NM_001144013.1,HGNC:HGNC:32416,MIM:612706;Note=The RefSeq transcript has 7 substitutions compared to this genomic sequence;exception=annotated by transcript or proteomic data;gbkey=mRNA;gene=RGPD3;product=RANBP2-like and GRIP domain containing 3;transcript_id=gi|221307606
NW_004929303.1	BestRefSeq	exon	11749988	11750055	.	-	.	ID=id154;Parent=rna57;Dbxref=GeneID:653489,Genbank:NM_001144013.1,HGNC:HGNC:32416,MIM:612706;Note=The RefSeq transcript has 7 substitutions compared to this genomic sequence;exception=annotated by transcript or proteomic data;gbkey=mRNA;gene=RGPD3;product=RANBP2-like and GRIP domain containing 3;transcript_id=gi|221307606
NW_004929303.1	BestRefSeq	exon	11748292	11748403	.	-	.	ID=id155;Parent=rna57;Dbxref=GeneID:653489,Genbank:NM_001144013.1,HGNC:HGNC:32416,MIM:612706;Note=The RefSeq transcript has 7 substitutions compared to this genomic sequence;exception=annotated by transcript or proteomic data;gbkey=mRNA;gene=RGPD3;product=RANBP2-like and GRIP domain containing 3;transcript_id=gi|221307606
NW_004929303.1	BestRefSeq	exon	11747696	11747848	.	-	.	ID=id156;Parent=rna57;Dbxref=GeneID:653489,Genbank:NM_001144013.1,HGNC:HGNC:32416,MIM:612706;Note=The RefSeq transcript has 7 substitutions compared to this genomic sequence;exception=annotated by transcript or proteomic data;gbkey=mRNA;gene=RGPD3;product=RANBP2-like and GRIP domain containing 3;transcript_id=gi|221307606
NW_004929303.1	BestRefSeq	exon	11743510	11743586	.	-	.	ID=id157;Parent=rna57;Dbxref=GeneID:653489,Genbank:NM_001144013.1,HGNC:HGNC:32416,MIM:612706;Note=The RefSeq transcript has 7 substitutions compared to this genomic sequence;exception=annotated by transcript or proteomic data;gbkey=mRNA;gene=RGPD3;product=RANBP2-like and GRIP domain containing 3;transcript_id=gi|221307606
NW_004929303.1	BestRefSeq	exon	11743329	11743482	.	-	.	ID=id158;Parent=rna57;Dbxref=GeneID:653489,Genbank:NM_001144013.1,HGNC:HGNC:32416,MIM:612706;Note=The RefSeq transcript has 7 substitutions compared to this genomic sequence;exception=annotated by transcript or proteomic data;gbkey=mRNA;gene=RGPD3;product=RANBP2-like and GRIP domain containing 3;transcript_id=gi|221307606
NW_004929303.1	BestRefSeq	exon	11742838	11742983	.	-	.	ID=id159;Parent=rna57;Dbxref=GeneID:653489,Genbank:NM_001144013.1,HGNC:HGNC:32416,MIM:612706;Note=The RefSeq transcript has 7 substitutions compared to this genomic sequence;exception=annotated by transcript or proteomic data;gbkey=mRNA;gene=RGPD3;product=RANBP2-like and GRIP domain containing 3;transcript_id=gi|221307606
NW_004929303.1	BestRefSeq	exon	11738047	11738242	.	-	.	ID=id160;Parent=rna57;Dbxref=GeneID:653489,Genbank:NM_001144013.1,HGNC:HGNC:32416,MIM:612706;Note=The RefSeq transcript has 7 substitutions compared to this genomic sequence;exception=annotated by transcript or proteomic data;gbkey=mRNA;gene=RGPD3;product=RANBP2-like and GRIP domain containing 3;transcript_id=gi|221307606
NW_004929303.1	BestRefSeq	exon	11731922	11732009	.	-	.	ID=id161;Parent=rna57;Dbxref=GeneID:653489,Genbank:NM_001144013.1,HGNC:HGNC:32416,MIM:612706;Note=The RefSeq transcript has 7 substitutions compared to this genomic sequence;exception=annotated by transcript or proteomic data;gbkey=mRNA;gene=RGPD3;product=RANBP2-like and GRIP domain containing 3;transcript_id=gi|221307606
NW_004929303.1	BestRefSeq	exon	11729545	11729754	.	-	.	ID=id162;Parent=rna57;Dbxref=GeneID:653489,Genbank:NM_001144013.1,HGNC:HGNC:32416,MIM:612706;Note=The RefSeq transcript has 7 substitutions compared to this genomic sequence;exception=annotated by transcript or proteomic data;gbkey=mRNA;gene=RGPD3;product=RANBP2-like and GRIP domain containing 3;transcript_id=gi|221307606
NW_004929303.1	BestRefSeq	exon	11727250	11727431	.	-	.	ID=id163;Parent=rna57;Dbxref=GeneID:653489,Genbank:NM_001144013.1,HGNC:HGNC:32416,MIM:612706;Note=The RefSeq transcript has 7 substitutions compared to this genomic sequence;exception=annotated by transcript or proteomic data;gbkey=mRNA;gene=RGPD3;product=RANBP2-like and GRIP domain containing 3;transcript_id=gi|221307606
NW_004929303.1	BestRefSeq	exon	11726991	11727166	.	-	.	ID=id164;Parent=rna57;Dbxref=GeneID:653489,Genbank:NM_001144013.1,HGNC:HGNC:32416,MIM:612706;Note=The RefSeq transcript has 7 substitutions compared to this genomic sequence;exception=annotated by transcript or proteomic data;gbkey=mRNA;gene=RGPD3;product=RANBP2-like and GRIP domain containing 3;transcript_id=gi|221307606
NW_004929303.1	BestRefSeq	exon	11726700	11726823	.	-	.	ID=id165;Parent=rna57;Dbxref=GeneID:653489,Genbank:NM_001144013.1,HGNC:HGNC:32416,MIM:612706;Note=The RefSeq transcript has 7 substitutions compared to this genomic sequence;exception=annotated by transcript or proteomic data;gbkey=mRNA;gene=RGPD3;product=RANBP2-like and GRIP domain containing 3;transcript_id=gi|221307606
NW_004929303.1	BestRefSeq	exon	11725618	11725779	.	-	.	ID=id166;Parent=rna57;Dbxref=GeneID:653489,Genbank:NM_001144013.1,HGNC:HGNC:32416,MIM:612706;Note=The RefSeq transcript has 7 substitutions compared to this genomic sequence;exception=annotated by transcript or proteomic data;gbkey=mRNA;gene=RGPD3;product=RANBP2-like and GRIP domain containing 3;transcript_id=gi|221307606
NW_004929303.1	BestRefSeq	exon	11725214	11725351	.	-	.	ID=id167;Parent=rna57;Dbxref=GeneID:653489,Genbank:NM_001144013.1,HGNC:HGNC:32416,MIM:612706;Note=The RefSeq transcript has 7 substitutions compared to this genomic sequence;exception=annotated by transcript or proteomic data;gbkey=mRNA;gene=RGPD3;product=RANBP2-like and GRIP domain containing 3;transcript_id=gi|221307606
NW_004929303.1	BestRefSeq	exon	11724805	11724951	.	-	.	ID=id168;Parent=rna57;Dbxref=GeneID:653489,Genbank:NM_001144013.1,HGNC:HGNC:32416,MIM:612706;Note=The RefSeq transcript has 7 substitutions compared to this genomic sequence;exception=annotated by transcript or proteomic data;gbkey=mRNA;gene=RGPD3;product=RANBP2-like and GRIP domain containing 3;transcript_id=gi|221307606
NW_004929303.1	BestRefSeq	exon	11723683	11723862	.	-	.	ID=id169;Parent=rna57;Dbxref=GeneID:653489,Genbank:NM_001144013.1,HGNC:HGNC:32416,MIM:612706;Note=The RefSeq transcript has 7 substitutions compared to this genomic sequence;exception=annotated by transcript or proteomic data;gbkey=mRNA;gene=RGPD3;product=RANBP2-like and GRIP domain containing 3;transcript_id=gi|221307606
NW_004929303.1	BestRefSeq	exon	11723512	11723595	.	-	.	ID=id170;Parent=rna57;Dbxref=GeneID:653489,Genbank:NM_001144013.1,HGNC:HGNC:32416,MIM:612706;Note=The RefSeq transcript has 7 substitutions compared to this genomic sequence;exception=annotated by transcript or proteomic data;gbkey=mRNA;gene=RGPD3;product=RANBP2-like and GRIP domain containing 3;transcript_id=gi|221307606
NW_004929303.1	BestRefSeq	exon	11720221	11720356	.	-	.	ID=id171;Parent=rna57;Dbxref=GeneID:653489,Genbank:NM_001144013.1,HGNC:HGNC:32416,MIM:612706;Note=The RefSeq transcript has 7 substitutions compared to this genomic sequence;exception=annotated by transcript or proteomic data;gbkey=mRNA;gene=RGPD3;product=RANBP2-like and GRIP domain containing 3;transcript_id=gi|221307606
NW_004929303.1	BestRefSeq	exon	11716569	11716663	.	-	.	ID=id172;Parent=rna57;Dbxref=GeneID:653489,Genbank:NM_001144013.1,HGNC:HGNC:32416,MIM:612706;Note=The RefSeq transcript has 7 substitutions compared to this genomic sequence;exception=annotated by transcript or proteomic data;gbkey=mRNA;gene=RGPD3;product=RANBP2-like and GRIP domain containing 3;transcript_id=gi|221307606
NW_004929303.1	BestRefSeq	exon	11713618	11715841	.	-	.	ID=id173;Parent=rna57;Dbxref=GeneID:653489,Genbank:NM_001144013.1,HGNC:HGNC:32416,MIM:612706;Note=The RefSeq transcript has 7 substitutions compared to this genomic sequence;exception=annotated by transcript or proteomic data;gbkey=mRNA;gene=RGPD3;product=RANBP2-like and GRIP domain containing 3;transcript_id=gi|221307606
NW_004929303.1	BestRefSeq	exon	11706406	11706545	.	-	.	ID=id174;Parent=rna57;Dbxref=GeneID:653489,Genbank:NM_001144013.1,HGNC:HGNC:32416,MIM:612706;Note=The RefSeq transcript has 7 substitutions compared to this genomic sequence;exception=annotated by transcript or proteomic data;gbkey=mRNA;gene=RGPD3;product=RANBP2-like and GRIP domain containing 3;transcript_id=gi|221307606
NW_004929303.1	BestRefSeq	exon	11703640	11703841	.	-	.	ID=id175;Parent=rna57;Dbxref=GeneID:653489,Genbank:NM_001144013.1,HGNC:HGNC:32416,MIM:612706;Note=The RefSeq transcript has 7 substitutions compared to this genomic sequence;exception=annotated by transcript or proteomic data;gbkey=mRNA;gene=RGPD3;product=RANBP2-like and GRIP domain containing 3;transcript_id=gi|221307606
NW_004929303.1	BestRefSeq	exon	11695236	11695785	.	-	.	ID=id176;Parent=rna57;Dbxref=GeneID:653489,Genbank:NM_001144013.1,HGNC:HGNC:32416,MIM:612706;Note=The RefSeq transcript has 7 substitutions compared to this genomic sequence;exception=annotated by transcript or proteomic data;gbkey=mRNA;gene=RGPD3;product=RANBP2-like and GRIP domain containing 3;transcript_id=gi|221307606
NW_004929303.1	BestRefSeq	CDS	11758324	11758395	.	-	0	ID=cds13;Parent=rna57;Dbxref=GeneID:653489,Genbank:NP_001137485.1,HGNC:HGNC:32416,MIM:612706;Name=NP_001137485.1;Note=The RefSeq protein has 2 substitutions compared to this genomic sequence;exception=annotated by transcript or proteomic data;gbkey=CDS;gene=RGPD3;product=ranBP2-like and GRIP domain-containing protein 3;protein_id=NP_001137485.1
NW_004929303.1	BestRefSeq	CDS	11749988	11750055	.	-	0	ID=cds13;Parent=rna57;Dbxref=GeneID:653489,Genbank:NP_001137485.1,HGNC:HGNC:32416,MIM:612706;Name=NP_001137485.1;Note=The RefSeq protein has 2 substitutions compared to this genomic sequence;exception=annotated by transcript or proteomic data;gbkey=CDS;gene=RGPD3;product=ranBP2-like and GRIP domain-containing protein 3;protein_id=NP_001137485.1
NW_004929303.1	BestRefSeq	CDS	11748292	11748403	.	-	1	ID=cds13;Parent=rna57;Dbxref=GeneID:653489,Genbank:NP_001137485.1,HGNC:HGNC:32416,MIM:612706;Name=NP_001137485.1;Note=The RefSeq protein has 2 substitutions compared to this genomic sequence;exception=annotated by transcript or proteomic data;gbkey=CDS;gene=RGPD3;product=ranBP2-like and GRIP domain-containing protein 3;protein_id=NP_001137485.1
NW_004929303.1	BestRefSeq	CDS	11747696	11747848	.	-	0	ID=cds13;Parent=rna57;Dbxref=GeneID:653489,Genbank:NP_001137485.1,HGNC:HGNC:32416,MIM:612706;Name=NP_001137485.1;Note=The RefSeq protein has 2 substitutions compared to this genomic sequence;exception=annotated by transcript or proteomic data;gbkey=CDS;gene=RGPD3;product=ranBP2-like and GRIP domain-containing protein 3;protein_id=NP_001137485.1
NW_004929303.1	BestRefSeq	CDS	11743510	11743586	.	-	0	ID=cds13;Parent=rna57;Dbxref=GeneID:653489,Genbank:NP_001137485.1,HGNC:HGNC:32416,MIM:612706;Name=NP_001137485.1;Note=The RefSeq protein has 2 substitutions compared to this genomic sequence;exception=annotated by transcript or proteomic data;gbkey=CDS;gene=RGPD3;product=ranBP2-like and GRIP domain-containing protein 3;protein_id=NP_001137485.1
NW_004929303.1	BestRefSeq	CDS	11743329	11743482	.	-	1	ID=cds13;Parent=rna57;Dbxref=GeneID:653489,Genbank:NP_001137485.1,HGNC:HGNC:32416,MIM:612706;Name=NP_001137485.1;Note=The RefSeq protein has 2 substitutions compared to this genomic sequence;exception=annotated by transcript or proteomic data;gbkey=CDS;gene=RGPD3;product=ranBP2-like and GRIP domain-containing protein 3;protein_id=NP_001137485.1
NW_004929303.1	BestRefSeq	CDS	11742838	11742983	.	-	0	ID=cds13;Parent=rna57;Dbxref=GeneID:653489,Genbank:NP_001137485.1,HGNC:HGNC:32416,MIM:612706;Name=NP_001137485.1;Note=The RefSeq protein has 2 substitutions compared to this genomic sequence;exception=annotated by transcript or proteomic data;gbkey=CDS;gene=RGPD3;product=ranBP2-like and GRIP domain-containing protein 3;protein_id=NP_001137485.1
NW_004929303.1	BestRefSeq	CDS	11738047	11738242	.	-	1	ID=cds13;Parent=rna57;Dbxref=GeneID:653489,Genbank:NP_001137485.1,HGNC:HGNC:32416,MIM:612706;Name=NP_001137485.1;Note=The RefSeq protein has 2 substitutions compared to this genomic sequence;exception=annotated by transcript or proteomic data;gbkey=CDS;gene=RGPD3;product=ranBP2-like and GRIP domain-containing protein 3;protein_id=NP_001137485.1
NW_004929303.1	BestRefSeq	CDS	11731922	11732009	.	-	0	ID=cds13;Parent=rna57;Dbxref=GeneID:653489,Genbank:NP_001137485.1,HGNC:HGNC:32416,MIM:612706;Name=NP_001137485.1;Note=The RefSeq protein has 2 substitutions compared to this genomic sequence;exception=annotated by transcript or proteomic data;gbkey=CDS;gene=RGPD3;product=ranBP2-like and GRIP domain-containing protein 3;protein_id=NP_001137485.1
NW_004929303.1	BestRefSeq	CDS	11729545	11729754	.	-	2	ID=cds13;Parent=rna57;Dbxref=GeneID:653489,Genbank:NP_001137485.1,HGNC:HGNC:32416,MIM:612706;Name=NP_001137485.1;Note=The RefSeq protein has 2 substitutions compared to this genomic sequence;exception=annotated by transcript or proteomic data;gbkey=CDS;gene=RGPD3;product=ranBP2-like and GRIP domain-containing protein 3;protein_id=NP_001137485.1
NW_004929303.1	BestRefSeq	CDS	11727250	11727431	.	-	2	ID=cds13;Parent=rna57;Dbxref=GeneID:653489,Genbank:NP_001137485.1,HGNC:HGNC:32416,MIM:612706;Name=NP_001137485.1;Note=The RefSeq protein has 2 substitutions compared to this genomic sequence;exception=annotated by transcript or proteomic data;gbkey=CDS;gene=RGPD3;product=ranBP2-like and GRIP domain-containing protein 3;protein_id=NP_001137485.1
NW_004929303.1	BestRefSeq	CDS	11726991	11727166	.	-	0	ID=cds13;Parent=rna57;Dbxref=GeneID:653489,Genbank:NP_001137485.1,HGNC:HGNC:32416,MIM:612706;Name=NP_001137485.1;Note=The RefSeq protein has 2 substitutions compared to this genomic sequence;exception=annotated by transcript or proteomic data;gbkey=CDS;gene=RGPD3;product=ranBP2-like and GRIP domain-containing protein 3;protein_id=NP_001137485.1
NW_004929303.1	BestRefSeq	CDS	11726700	11726823	.	-	1	ID=cds13;Parent=rna57;Dbxref=GeneID:653489,Genbank:NP_001137485.1,HGNC:HGNC:32416,MIM:612706;Name=NP_001137485.1;Note=The RefSeq protein has 2 substitutions compared to this genomic sequence;exception=annotated by transcript or proteomic data;gbkey=CDS;gene=RGPD3;product=ranBP2-like and GRIP domain-containing protein 3;protein_id=NP_001137485.1
NW_004929303.1	BestRefSeq	CDS	11725618	11725779	.	-	0	ID=cds13;Parent=rna57;Dbxref=GeneID:653489,Genbank:NP_001137485.1,HGNC:HGNC:32416,MIM:612706;Name=NP_001137485.1;Note=The RefSeq protein has 2 substitutions compared to this genomic sequence;exception=annotated by transcript or proteomic data;gbkey=CDS;gene=RGPD3;product=ranBP2-like and GRIP domain-containing protein 3;protein_id=NP_001137485.1
NW_004929303.1	BestRefSeq	CDS	11725214	11725351	.	-	0	ID=cds13;Parent=rna57;Dbxref=GeneID:653489,Genbank:NP_001137485.1,HGNC:HGNC:32416,MIM:612706;Name=NP_001137485.1;Note=The RefSeq protein has 2 substitutions compared to this genomic sequence;exception=annotated by transcript or proteomic data;gbkey=CDS;gene=RGPD3;product=ranBP2-like and GRIP domain-containing protein 3;protein_id=NP_001137485.1
NW_004929303.1	BestRefSeq	CDS	11724805	11724951	.	-	0	ID=cds13;Parent=rna57;Dbxref=GeneID:653489,Genbank:NP_001137485.1,HGNC:HGNC:32416,MIM:612706;Name=NP_001137485.1;Note=The RefSeq protein has 2 substitutions compared to this genomic sequence;exception=annotated by transcript or proteomic data;gbkey=CDS;gene=RGPD3;product=ranBP2-like and GRIP domain-containing protein 3;protein_id=NP_001137485.1
NW_004929303.1	BestRefSeq	CDS	11723683	11723862	.	-	0	ID=cds13;Parent=rna57;Dbxref=GeneID:653489,Genbank:NP_001137485.1,HGNC:HGNC:32416,MIM:612706;Name=NP_001137485.1;Note=The RefSeq protein has 2 substitutions compared to this genomic sequence;exception=annotated by transcript or proteomic data;gbkey=CDS;gene=RGPD3;product=ranBP2-like and GRIP domain-containing protein 3;protein_id=NP_001137485.1
NW_004929303.1	BestRefSeq	CDS	11723512	11723595	.	-	0	ID=cds13;Parent=rna57;Dbxref=GeneID:653489,Genbank:NP_001137485.1,HGNC:HGNC:32416,MIM:612706;Name=NP_001137485.1;Note=The RefSeq protein has 2 substitutions compared to this genomic sequence;exception=annotated by transcript or proteomic data;gbkey=CDS;gene=RGPD3;product=ranBP2-like and GRIP domain-containing protein 3;protein_id=NP_001137485.1
NW_004929303.1	BestRefSeq	CDS	11720221	11720356	.	-	0	ID=cds13;Parent=rna57;Dbxref=GeneID:653489,Genbank:NP_001137485.1,HGNC:HGNC:32416,MIM:612706;Name=NP_001137485.1;Note=The RefSeq protein has 2 substitutions compared to this genomic sequence;exception=annotated by transcript or proteomic data;gbkey=CDS;gene=RGPD3;product=ranBP2-like and GRIP domain-containing protein 3;protein_id=NP_001137485.1
NW_004929303.1	BestRefSeq	CDS	11716569	11716663	.	-	2	ID=cds13;Parent=rna57;Dbxref=GeneID:653489,Genbank:NP_001137485.1,HGNC:HGNC:32416,MIM:612706;Name=NP_001137485.1;Note=The RefSeq protein has 2 substitutions compared to this genomic sequence;exception=annotated by transcript or proteomic data;gbkey=CDS;gene=RGPD3;product=ranBP2-like and GRIP domain-containing protein 3;protein_id=NP_001137485.1
NW_004929303.1	BestRefSeq	CDS	11713618	11715841	.	-	0	ID=cds13;Parent=rna57;Dbxref=GeneID:653489,Genbank:NP_001137485.1,HGNC:HGNC:32416,MIM:612706;Name=NP_001137485.1;Note=The RefSeq protein has 2 substitutions compared to this genomic sequence;exception=annotated by transcript or proteomic data;gbkey=CDS;gene=RGPD3;product=ranBP2-like and GRIP domain-containing protein 3;protein_id=NP_001137485.1
NW_004929303.1	BestRefSeq	CDS	11706406	11706545	.	-	2	ID=cds13;Parent=rna57;Dbxref=GeneID:653489,Genbank:NP_001137485.1,HGNC:HGNC:32416,MIM:612706;Name=NP_001137485.1;Note=The RefSeq protein has 2 substitutions compared to this genomic sequence;exception=annotated by transcript or proteomic data;gbkey=CDS;gene=RGPD3;product=ranBP2-like and GRIP domain-containing protein 3;protein_id=NP_001137485.1
NW_004929303.1	BestRefSeq	CDS	11703640	11703841	.	-	0	ID=cds13;Parent=rna57;Dbxref=GeneID:653489,Genbank:NP_001137485.1,HGNC:HGNC:32416,MIM:612706;Name=NP_001137485.1;Note=The RefSeq protein has 2 substitutions compared to this genomic sequence;exception=annotated by transcript or proteomic data;gbkey=CDS;gene=RGPD3;product=ranBP2-like and GRIP domain-containing protein 3;protein_id=NP_001137485.1
NW_004929303.1	BestRefSeq	CDS	11695775	11695785	.	-	2	ID=cds13;Parent=rna57;Dbxref=GeneID:653489,Genbank:NP_001137485.1,HGNC:HGNC:32416,MIM:612706;Name=NP_001137485.1;Note=The RefSeq protein has 2 substitutions compared to this genomic sequence;exception=annotated by transcript or proteomic data;gbkey=CDS;gene=RGPD3;product=ranBP2-like and GRIP domain-containing protein 3;protein_id=NP_001137485.1
###
NW_004929304.1	BestRefSeq	gene	909098	979254	.	-	.	ID=gene54;Dbxref=GeneID:100271835;Name=LIMS3-LOC440895;description=LIMS3-LOC440895 readthrough;gbkey=Gene;gene=LIMS3-LOC440895;gene_synonym=RP11-1223D19.1
NW_004929304.1	BestRefSeq	ncRNA	909098	979254	.	-	.	ID=rna58;Parent=gene54;Dbxref=GeneID:100271835,Genbank:NR_027145.2;Name=gi|310923210;Note=The RefSeq transcript has 3 substitutions compared to this genomic sequence;exception=annotated by transcript or proteomic data;gbkey=ncRNA;gene=LIMS3-LOC440895;ncrna_class=lncRNA;product=LIMS3-LOC440895 readthrough;transcript_id=gi|310923210
NW_004929304.1	BestRefSeq	exon	978776	979254	.	-	.	ID=id177;Parent=rna58;Dbxref=GeneID:100271835,Genbank:NR_027145.2;Note=The RefSeq transcript has 3 substitutions compared to this genomic sequence;exception=annotated by transcript or proteomic data;gbkey=ncRNA;gene=LIMS3-LOC440895;ncrna_class=lncRNA;product=LIMS3-LOC440895 readthrough;transcript_id=gi|310923210
NW_004929304.1	BestRefSeq	exon	974274	974433	.	-	.	ID=id178;Parent=rna58;Dbxref=GeneID:100271835,Genbank:NR_027145.2;Note=The RefSeq transcript has 3 substitutions compared to this genomic sequence;exception=annotated by transcript or proteomic data;gbkey=ncRNA;gene=LIMS3-LOC440895;ncrna_class=lncRNA;product=LIMS3-LOC440895 readthrough;transcript_id=gi|310923210
NW_004929304.1	BestRefSeq	exon	963211	963277	.	-	.	ID=id179;Parent=rna58;Dbxref=GeneID:100271835,Genbank:NR_027145.2;Note=The RefSeq transcript has 3 substitutions compared to this genomic sequence;exception=annotated by transcript or proteomic data;gbkey=ncRNA;gene=LIMS3-LOC440895;ncrna_class=lncRNA;product=LIMS3-LOC440895 readthrough;transcript_id=gi|310923210
NW_004929304.1	BestRefSeq	exon	961616	961736	.	-	.	ID=id180;Parent=rna58;Dbxref=GeneID:100271835,Genbank:NR_027145.2;Note=The RefSeq transcript has 3 substitutions compared to this genomic sequence;exception=annotated by transcript or proteomic data;gbkey=ncRNA;gene=LIMS3-LOC440895;ncrna_class=lncRNA;product=LIMS3-LOC440895 readthrough;transcript_id=gi|310923210
NW_004929304.1	BestRefSeq	exon	961032	961181	.	-	.	ID=id181;Parent=rna58;Dbxref=GeneID:100271835,Genbank:NR_027145.2;Note=The RefSeq transcript has 3 substitutions compared to this genomic sequence;exception=annotated by transcript or proteomic data;gbkey=ncRNA;gene=LIMS3-LOC440895;ncrna_class=lncRNA;product=LIMS3-LOC440895 readthrough;transcript_id=gi|310923210
NW_004929304.1	BestRefSeq	exon	958045	958199	.	-	.	ID=id182;Parent=rna58;Dbxref=GeneID:100271835,Genbank:NR_027145.2;Note=The RefSeq transcript has 3 substitutions compared to this genomic sequence;exception=annotated by transcript or proteomic data;gbkey=ncRNA;gene=LIMS3-LOC440895;ncrna_class=lncRNA;product=LIMS3-LOC440895 readthrough;transcript_id=gi|310923210
NW_004929304.1	BestRefSeq	exon	957342	957434	.	-	.	ID=id183;Parent=rna58;Dbxref=GeneID:100271835,Genbank:NR_027145.2;Note=The RefSeq transcript has 3 substitutions compared to this genomic sequence;exception=annotated by transcript or proteomic data;gbkey=ncRNA;gene=LIMS3-LOC440895;ncrna_class=lncRNA;product=LIMS3-LOC440895 readthrough;transcript_id=gi|310923210
NW_004929304.1	BestRefSeq	exon	956000	956048	.	-	.	ID=id184;Parent=rna58;Dbxref=GeneID:100271835,Genbank:NR_027145.2;Note=The RefSeq transcript has 3 substitutions compared to this genomic sequence;exception=annotated by transcript or proteomic data;gbkey=ncRNA;gene=LIMS3-LOC440895;ncrna_class=lncRNA;product=LIMS3-LOC440895 readthrough;transcript_id=gi|310923210
NW_004929304.1	BestRefSeq	exon	953266	953341	.	-	.	ID=id185;Parent=rna58;Dbxref=GeneID:100271835,Genbank:NR_027145.2;Note=The RefSeq transcript has 3 substitutions compared to this genomic sequence;exception=annotated by transcript or proteomic data;gbkey=ncRNA;gene=LIMS3-LOC440895;ncrna_class=lncRNA;product=LIMS3-LOC440895 readthrough;transcript_id=gi|310923210
NW_004929304.1	BestRefSeq	exon	944484	944601	.	-	.	ID=id186;Parent=rna58;Dbxref=GeneID:100271835,Genbank:NR_027145.2;Note=The RefSeq transcript has 3 substitutions compared to this genomic sequence;exception=annotated by transcript or proteomic data;gbkey=ncRNA;gene=LIMS3-LOC440895;ncrna_class=lncRNA;product=LIMS3-LOC440895 readthrough;transcript_id=gi|310923210
NW_004929304.1	BestRefSeq	exon	942795	942877	.	-	.	ID=id187;Parent=rna58;Dbxref=GeneID:100271835,Genbank:NR_027145.2;Note=The RefSeq transcript has 3 substitutions compared to this genomic sequence;exception=annotated by transcript or proteomic data;gbkey=ncRNA;gene=LIMS3-LOC440895;ncrna_class=lncRNA;product=LIMS3-LOC440895 readthrough;transcript_id=gi|310923210
NW_004929304.1	BestRefSeq	exon	941351	941511	.	-	.	ID=id188;Parent=rna58;Dbxref=GeneID:100271835,Genbank:NR_027145.2;Note=The RefSeq transcript has 3 substitutions compared to this genomic sequence;exception=annotated by transcript or proteomic data;gbkey=ncRNA;gene=LIMS3-LOC440895;ncrna_class=lncRNA;product=LIMS3-LOC440895 readthrough;transcript_id=gi|310923210
NW_004929304.1	BestRefSeq	exon	940746	940970	.	-	.	ID=id189;Parent=rna58;Dbxref=GeneID:100271835,Genbank:NR_027145.2;Note=The RefSeq transcript has 3 substitutions compared to this genomic sequence;exception=annotated by transcript or proteomic data;gbkey=ncRNA;gene=LIMS3-LOC440895;ncrna_class=lncRNA;product=LIMS3-LOC440895 readthrough;transcript_id=gi|310923210
NW_004929304.1	BestRefSeq	exon	939617	939714	.	-	.	ID=id190;Parent=rna58;Dbxref=GeneID:100271835,Genbank:NR_027145.2;Note=The RefSeq transcript has 3 substitutions compared to this genomic sequence;exception=annotated by transcript or proteomic data;gbkey=ncRNA;gene=LIMS3-LOC440895;ncrna_class=lncRNA;product=LIMS3-LOC440895 readthrough;transcript_id=gi|310923210
NW_004929304.1	BestRefSeq	exon	929842	930323	.	-	.	ID=id191;Parent=rna58;Dbxref=GeneID:100271835,Genbank:NR_027145.2;Note=The RefSeq transcript has 3 substitutions compared to this genomic sequence;exception=annotated by transcript or proteomic data;gbkey=ncRNA;gene=LIMS3-LOC440895;ncrna_class=lncRNA;product=LIMS3-LOC440895 readthrough;transcript_id=gi|310923210
NW_004929304.1	BestRefSeq	exon	914119	914200	.	-	.	ID=id192;Parent=rna58;Dbxref=GeneID:100271835,Genbank:NR_027145.2;Note=The RefSeq transcript has 3 substitutions compared to this genomic sequence;exception=annotated by transcript or proteomic data;gbkey=ncRNA;gene=LIMS3-LOC440895;ncrna_class=lncRNA;product=LIMS3-LOC440895 readthrough;transcript_id=gi|310923210
NW_004929304.1	BestRefSeq	exon	912869	912983	.	-	.	ID=id193;Parent=rna58;Dbxref=GeneID:100271835,Genbank:NR_027145.2;Note=The RefSeq transcript has 3 substitutions compared to this genomic sequence;exception=annotated by transcript or proteomic data;gbkey=ncRNA;gene=LIMS3-LOC440895;ncrna_class=lncRNA;product=LIMS3-LOC440895 readthrough;transcript_id=gi|310923210
NW_004929304.1	BestRefSeq	exon	909098	909602	.	-	.	ID=id194;Parent=rna58;Dbxref=GeneID:100271835,Genbank:NR_027145.2;Note=The RefSeq transcript has 3 substitutions compared to this genomic sequence;exception=annotated by transcript or proteomic data;gbkey=ncRNA;gene=LIMS3-LOC440895;ncrna_class=lncRNA;product=LIMS3-LOC440895 readthrough;transcript_id=gi|310923210
NW_004929304.1	BestRefSeq	gene	909098	929997	.	-	.	ID=gene55;Dbxref=GeneID:100288570;Name=LOC100288570;description=glycosylphosphatidylinositol anchor attachment protein 1 homolog (yeast) pseudogene;gbkey=Gene;gene=LOC100288570;gene_synonym=RP11-1223D19.1,RP13-1039J1.2;pseudo=true
NW_004929304.1	BestRefSeq	transcript	909098	929997	.	-	.	ID=rna59;Parent=gene55;Dbxref=GeneID:100288570,Genbank:NR_037627.1;Name=gi|313747426;gbkey=misc_RNA;gene=LOC100288570;product=glycosylphosphatidylinositol anchor attachment protein 1 homolog (yeast) pseudogene;transcript_id=gi|313747426
NW_004929304.1	BestRefSeq	exon	929842	929997	.	-	.	ID=id195;Parent=rna59;Dbxref=GeneID:100288570,Genbank:NR_037627.1;gbkey=misc_RNA;gene=LOC100288570;product=glycosylphosphatidylinositol anchor attachment protein 1 homolog (yeast) pseudogene;transcript_id=gi|313747426
NW_004929304.1	BestRefSeq	exon	914119	914200	.	-	.	ID=id196;Parent=rna59;Dbxref=GeneID:100288570,Genbank:NR_037627.1;gbkey=misc_RNA;gene=LOC100288570;product=glycosylphosphatidylinositol anchor attachment protein 1 homolog (yeast) pseudogene;transcript_id=gi|313747426
NW_004929304.1	BestRefSeq	exon	912869	912983	.	-	.	ID=id197;Parent=rna59;Dbxref=GeneID:100288570,Genbank:NR_037627.1;gbkey=misc_RNA;gene=LOC100288570;product=glycosylphosphatidylinositol anchor attachment protein 1 homolog (yeast) pseudogene;transcript_id=gi|313747426
NW_004929304.1	BestRefSeq	exon	909098	909602	.	-	.	ID=id198;Parent=rna59;Dbxref=GeneID:100288570,Genbank:NR_037627.1;gbkey=misc_RNA;gene=LOC100288570;product=glycosylphosphatidylinositol anchor attachment protein 1 homolog (yeast) pseudogene;transcript_id=gi|313747426
###
NW_004929304.1	BestRefSeq	gene	952064	979254	.	-	.	ID=gene56;Dbxref=GeneID:100288695,HGNC:HGNC:39941;Name=LIMS3L;description=LIM and senescent cell antigen-like domains 3-like;gbkey=Gene;gene=LIMS3L
NW_004929304.1	BestRefSeq	gene	952064	979254	.	-	.	ID=gene57;Dbxref=GeneID:96626,HGNC:HGNC:30047,HPRD:17277;Name=LIMS3;description=LIM and senescent cell antigen-like domains 3;gbkey=Gene;gene=LIMS3;gene_synonym=PINCH-3
NW_004929304.1	BestRefSeq	mRNA	971230	979254	.	-	.	ID=rna60;Parent=gene57;Dbxref=GeneID:96626,Genbank:NM_033514.4,HGNC:HGNC:30047,HPRD:17277;Name=gi|310923287;gbkey=mRNA;gene=LIMS3;product=LIM and senescent cell antigen-like domains 3%2C transcript variant 1;transcript_id=gi|310923287
NW_004929304.1	BestRefSeq	exon	978776	979254	.	-	.	ID=id199;Parent=rna60;Dbxref=GeneID:96626,Genbank:NM_033514.4,HGNC:HGNC:30047,HPRD:17277;gbkey=mRNA;gene=LIMS3;product=LIM and senescent cell antigen-like domains 3%2C transcript variant 1;transcript_id=gi|310923287
NW_004929304.1	BestRefSeq	exon	974274	974433	.	-	.	ID=id200;Parent=rna60;Dbxref=GeneID:96626,Genbank:NM_033514.4,HGNC:HGNC:30047,HPRD:17277;gbkey=mRNA;gene=LIMS3;product=LIM and senescent cell antigen-like domains 3%2C transcript variant 1;transcript_id=gi|310923287
NW_004929304.1	BestRefSeq	exon	971230	971806	.	-	.	ID=id201;Parent=rna60;Dbxref=GeneID:96626,Genbank:NM_033514.4,HGNC:HGNC:30047,HPRD:17277;gbkey=mRNA;gene=LIMS3;product=LIM and senescent cell antigen-like domains 3%2C transcript variant 1;transcript_id=gi|310923287
NW_004929304.1	BestRefSeq	mRNA	971230	979254	.	-	.	ID=rna61;Parent=gene56;Dbxref=GeneID:100288695,Genbank:NM_001205288.1,HGNC:HGNC:39941;Name=gi|328683460;gbkey=mRNA;gene=LIMS3L;product=LIM and senescent cell antigen-like domains 3-like%2C transcript variant 1;transcript_id=gi|328683460
NW_004929304.1	BestRefSeq	exon	978776	979254	.	-	.	ID=id202;Parent=rna61;Dbxref=GeneID:100288695,Genbank:NM_001205288.1,HGNC:HGNC:39941;gbkey=mRNA;gene=LIMS3L;product=LIM and senescent cell antigen-like domains 3-like%2C transcript variant 1;transcript_id=gi|328683460
NW_004929304.1	BestRefSeq	exon	974274	974433	.	-	.	ID=id203;Parent=rna61;Dbxref=GeneID:100288695,Genbank:NM_001205288.1,HGNC:HGNC:39941;gbkey=mRNA;gene=LIMS3L;product=LIM and senescent cell antigen-like domains 3-like%2C transcript variant 1;transcript_id=gi|328683460
NW_004929304.1	BestRefSeq	exon	971230	971806	.	-	.	ID=id204;Parent=rna61;Dbxref=GeneID:100288695,Genbank:NM_001205288.1,HGNC:HGNC:39941;gbkey=mRNA;gene=LIMS3L;product=LIM and senescent cell antigen-like domains 3-like%2C transcript variant 1;transcript_id=gi|328683460
NW_004929304.1	BestRefSeq	CDS	978776	978957	.	-	0	ID=cds14;Parent=rna60;Dbxref=GeneID:96626,Genbank:NP_277049.1,HGNC:HGNC:30047,HPRD:17277;Name=NP_277049.1;gbkey=CDS;gene=LIMS3;product=LIM and senescent cell antigen-like-containing domain protein 3;protein_id=NP_277049.1
NW_004929304.1	BestRefSeq	CDS	974274	974433	.	-	1	ID=cds14;Parent=rna60;Dbxref=GeneID:96626,Genbank:NP_277049.1,HGNC:HGNC:30047,HPRD:17277;Name=NP_277049.1;gbkey=CDS;gene=LIMS3;product=LIM and senescent cell antigen-like-containing domain protein 3;protein_id=NP_277049.1
NW_004929304.1	BestRefSeq	CDS	971795	971806	.	-	0	ID=cds14;Parent=rna60;Dbxref=GeneID:96626,Genbank:NP_277049.1,HGNC:HGNC:30047,HPRD:17277;Name=NP_277049.1;gbkey=CDS;gene=LIMS3;product=LIM and senescent cell antigen-like-containing domain protein 3;protein_id=NP_277049.1
NW_004929304.1	BestRefSeq	CDS	978776	978957	.	-	0	ID=cds15;Parent=rna61;Dbxref=GeneID:100288695,Genbank:NP_001192217.1,HGNC:HGNC:39941;Name=NP_001192217.1;gbkey=CDS;gene=LIMS3L;product=LIM and senescent cell antigen-like-containing domain protein 3-like;protein_id=NP_001192217.1
NW_004929304.1	BestRefSeq	CDS	974274	974433	.	-	1	ID=cds15;Parent=rna61;Dbxref=GeneID:100288695,Genbank:NP_001192217.1,HGNC:HGNC:39941;Name=NP_001192217.1;gbkey=CDS;gene=LIMS3L;product=LIM and senescent cell antigen-like-containing domain protein 3-like;protein_id=NP_001192217.1
NW_004929304.1	BestRefSeq	CDS	971795	971806	.	-	0	ID=cds15;Parent=rna61;Dbxref=GeneID:100288695,Genbank:NP_001192217.1,HGNC:HGNC:39941;Name=NP_001192217.1;gbkey=CDS;gene=LIMS3L;product=LIM and senescent cell antigen-like-containing domain protein 3-like;protein_id=NP_001192217.1
###
NW_004929304.1	BestRefSeq	gene	952064	979254	.	-	.	ID=gene58;Dbxref=GeneID:100288695,HGNC:HGNC:39941;Name=LIMS3L;description=LIM and senescent cell antigen-like domains 3-like;gbkey=Gene;gene=LIMS3L
NW_004929304.1	BestRefSeq	gene	952064	979254	.	-	.	ID=gene59;Dbxref=GeneID:96626,HGNC:HGNC:30047,HPRD:17277;Name=LIMS3;description=LIM and senescent cell antigen-like domains 3;gbkey=Gene;gene=LIMS3;gene_synonym=PINCH-3
NW_004929304.1	BestRefSeq	transcript	952064	979254	.	-	.	ID=rna62;Parent=gene59;Dbxref=GeneID:96626,Genbank:NR_027467.2,HGNC:HGNC:30047,HPRD:17277;Name=gi|310923299;gbkey=misc_RNA;gene=LIMS3;product=LIM and senescent cell antigen-like domains 3%2C transcript variant 2;transcript_id=gi|310923299
NW_004929304.1	BestRefSeq	exon	978776	979254	.	-	.	ID=id205;Parent=rna62;Dbxref=GeneID:96626,Genbank:NR_027467.2,HGNC:HGNC:30047,HPRD:17277;gbkey=misc_RNA;gene=LIMS3;product=LIM and senescent cell antigen-like domains 3%2C transcript variant 2;transcript_id=gi|310923299
NW_004929304.1	BestRefSeq	exon	974274	974433	.	-	.	ID=id206;Parent=rna62;Dbxref=GeneID:96626,Genbank:NR_027467.2,HGNC:HGNC:30047,HPRD:17277;gbkey=misc_RNA;gene=LIMS3;product=LIM and senescent cell antigen-like domains 3%2C transcript variant 2;transcript_id=gi|310923299
NW_004929304.1	BestRefSeq	exon	963211	963277	.	-	.	ID=id207;Parent=rna62;Dbxref=GeneID:96626,Genbank:NR_027467.2,HGNC:HGNC:30047,HPRD:17277;gbkey=misc_RNA;gene=LIMS3;product=LIM and senescent cell antigen-like domains 3%2C transcript variant 2;transcript_id=gi|310923299
NW_004929304.1	BestRefSeq	exon	961616	961736	.	-	.	ID=id208;Parent=rna62;Dbxref=GeneID:96626,Genbank:NR_027467.2,HGNC:HGNC:30047,HPRD:17277;gbkey=misc_RNA;gene=LIMS3;product=LIM and senescent cell antigen-like domains 3%2C transcript variant 2;transcript_id=gi|310923299
NW_004929304.1	BestRefSeq	exon	961032	961181	.	-	.	ID=id209;Parent=rna62;Dbxref=GeneID:96626,Genbank:NR_027467.2,HGNC:HGNC:30047,HPRD:17277;gbkey=misc_RNA;gene=LIMS3;product=LIM and senescent cell antigen-like domains 3%2C transcript variant 2;transcript_id=gi|310923299
NW_004929304.1	BestRefSeq	exon	958045	958199	.	-	.	ID=id210;Parent=rna62;Dbxref=GeneID:96626,Genbank:NR_027467.2,HGNC:HGNC:30047,HPRD:17277;gbkey=misc_RNA;gene=LIMS3;product=LIM and senescent cell antigen-like domains 3%2C transcript variant 2;transcript_id=gi|310923299
NW_004929304.1	BestRefSeq	exon	957342	957434	.	-	.	ID=id211;Parent=rna62;Dbxref=GeneID:96626,Genbank:NR_027467.2,HGNC:HGNC:30047,HPRD:17277;gbkey=misc_RNA;gene=LIMS3;product=LIM and senescent cell antigen-like domains 3%2C transcript variant 2;transcript_id=gi|310923299
NW_004929304.1	BestRefSeq	exon	956000	956048	.	-	.	ID=id212;Parent=rna62;Dbxref=GeneID:96626,Genbank:NR_027467.2,HGNC:HGNC:30047,HPRD:17277;gbkey=misc_RNA;gene=LIMS3;product=LIM and senescent cell antigen-like domains 3%2C transcript variant 2;transcript_id=gi|310923299
NW_004929304.1	BestRefSeq	exon	952064	953341	.	-	.	ID=id213;Parent=rna62;Dbxref=GeneID:96626,Genbank:NR_027467.2,HGNC:HGNC:30047,HPRD:17277;gbkey=misc_RNA;gene=LIMS3;product=LIM and senescent cell antigen-like domains 3%2C transcript variant 2;transcript_id=gi|310923299
NW_004929304.1	BestRefSeq	transcript	952064	979254	.	-	.	ID=rna63;Parent=gene58;Dbxref=GeneID:100288695,Genbank:NR_038099.1,HGNC:HGNC:39941;Name=gi|328751682;gbkey=misc_RNA;gene=LIMS3L;product=LIM and senescent cell antigen-like domains 3-like%2C transcript variant 2;transcript_id=gi|328751682
NW_004929304.1	BestRefSeq	exon	978776	979254	.	-	.	ID=id214;Parent=rna63;Dbxref=GeneID:100288695,Genbank:NR_038099.1,HGNC:HGNC:39941;gbkey=misc_RNA;gene=LIMS3L;product=LIM and senescent cell antigen-like domains 3-like%2C transcript variant 2;transcript_id=gi|328751682
NW_004929304.1	BestRefSeq	exon	974274	974433	.	-	.	ID=id215;Parent=rna63;Dbxref=GeneID:100288695,Genbank:NR_038099.1,HGNC:HGNC:39941;gbkey=misc_RNA;gene=LIMS3L;product=LIM and senescent cell antigen-like domains 3-like%2C transcript variant 2;transcript_id=gi|328751682
NW_004929304.1	BestRefSeq	exon	963211	963277	.	-	.	ID=id216;Parent=rna63;Dbxref=GeneID:100288695,Genbank:NR_038099.1,HGNC:HGNC:39941;gbkey=misc_RNA;gene=LIMS3L;product=LIM and senescent cell antigen-like domains 3-like%2C transcript variant 2;transcript_id=gi|328751682
NW_004929304.1	BestRefSeq	exon	961616	961736	.	-	.	ID=id217;Parent=rna63;Dbxref=GeneID:100288695,Genbank:NR_038099.1,HGNC:HGNC:39941;gbkey=misc_RNA;gene=LIMS3L;product=LIM and senescent cell antigen-like domains 3-like%2C transcript variant 2;transcript_id=gi|328751682
NW_004929304.1	BestRefSeq	exon	961032	961181	.	-	.	ID=id218;Parent=rna63;Dbxref=GeneID:100288695,Genbank:NR_038099.1,HGNC:HGNC:39941;gbkey=misc_RNA;gene=LIMS3L;product=LIM and senescent cell antigen-like domains 3-like%2C transcript variant 2;transcript_id=gi|328751682
NW_004929304.1	BestRefSeq	exon	958045	958199	.	-	.	ID=id219;Parent=rna63;Dbxref=GeneID:100288695,Genbank:NR_038099.1,HGNC:HGNC:39941;gbkey=misc_RNA;gene=LIMS3L;product=LIM and senescent cell antigen-like domains 3-like%2C transcript variant 2;transcript_id=gi|328751682
NW_004929304.1	BestRefSeq	exon	957342	957434	.	-	.	ID=id220;Parent=rna63;Dbxref=GeneID:100288695,Genbank:NR_038099.1,HGNC:HGNC:39941;gbkey=misc_RNA;gene=LIMS3L;product=LIM and senescent cell antigen-like domains 3-like%2C transcript variant 2;transcript_id=gi|328751682
NW_004929304.1	BestRefSeq	exon	956000	956048	.	-	.	ID=id221;Parent=rna63;Dbxref=GeneID:100288695,Genbank:NR_038099.1,HGNC:HGNC:39941;gbkey=misc_RNA;gene=LIMS3L;product=LIM and senescent cell antigen-like domains 3-like%2C transcript variant 2;transcript_id=gi|328751682
NW_004929304.1	BestRefSeq	exon	952064	953341	.	-	.	ID=id222;Parent=rna63;Dbxref=GeneID:100288695,Genbank:NR_038099.1,HGNC:HGNC:39941;gbkey=misc_RNA;gene=LIMS3L;product=LIM and senescent cell antigen-like domains 3-like%2C transcript variant 2;transcript_id=gi|328751682
###
NW_004929304.1	BestRefSeq	gene	881292	890717	.	-	.	ID=gene60;Dbxref=GeneID:151009,HGNC:HGNC:26769;Name=LINC01106;description=long intergenic non-protein coding RNA 1106;gbkey=Gene;gene=LINC01106
NW_004929304.1	BestRefSeq	ncRNA	881292	890717	.	-	.	ID=rna64;Parent=gene60;Dbxref=GeneID:151009,Genbank:NR_027244.1,HGNC:HGNC:26769;Name=gi|224586908;gbkey=ncRNA;gene=LINC01106;ncrna_class=lncRNA;product=long intergenic non-protein coding RNA 1106;transcript_id=gi|224586908
NW_004929304.1	BestRefSeq	exon	890496	890717	.	-	.	ID=id223;Parent=rna64;Dbxref=GeneID:151009,Genbank:NR_027244.1,HGNC:HGNC:26769;gbkey=ncRNA;gene=LINC01106;ncrna_class=lncRNA;product=long intergenic non-protein coding RNA 1106;transcript_id=gi|224586908
NW_004929304.1	BestRefSeq	exon	881292	883251	.	-	.	ID=id224;Parent=rna64;Dbxref=GeneID:151009,Genbank:NR_027244.1,HGNC:HGNC:26769;gbkey=ncRNA;gene=LINC01106;ncrna_class=lncRNA;product=long intergenic non-protein coding RNA 1106;transcript_id=gi|224586908
NW_004929304.1	BestRefSeq	gene	882371	890706	.	-	.	ID=gene61;Dbxref=GeneID:440894,HGNC:HGNC:49269;Name=LINC01123;description=long intergenic non-protein coding RNA 1123;gbkey=Gene;gene=LINC01123;gene_synonym=AC013268.5
NW_004929304.1	BestRefSeq	ncRNA	882371	890706	.	-	.	ID=rna65;Parent=gene61;Dbxref=GeneID:440894,Genbank:NR_046112.1,HGNC:HGNC:49269;Name=gi|373938441;Note=The RefSeq transcript has 1 substitution compared to this genomic sequence;exception=annotated by transcript or proteomic data;gbkey=ncRNA;gene=LINC01123;ncrna_class=lncRNA;product=long intergenic non-protein coding RNA 1123%2C transcript variant 3;transcript_id=gi|373938441
NW_004929304.1	BestRefSeq	exon	890496	890706	.	-	.	ID=id225;Parent=rna65;Dbxref=GeneID:440894,Genbank:NR_046112.1,HGNC:HGNC:49269;Note=The RefSeq transcript has 1 substitution compared to this genomic sequence;exception=annotated by transcript or proteomic data;gbkey=ncRNA;gene=LINC01123;ncrna_class=lncRNA;product=long intergenic non-protein coding RNA 1123%2C transcript variant 3;transcript_id=gi|373938441
NW_004929304.1	BestRefSeq	exon	882371	883251	.	-	.	ID=id226;Parent=rna65;Dbxref=GeneID:440894,Genbank:NR_046112.1,HGNC:HGNC:49269;Note=The RefSeq transcript has 1 substitution compared to this genomic sequence;exception=annotated by transcript or proteomic data;gbkey=ncRNA;gene=LINC01123;ncrna_class=lncRNA;product=long intergenic non-protein coding RNA 1123%2C transcript variant 3;transcript_id=gi|373938441
###
NW_004929304.1	BestRefSeq	gene	909098	929997	.	-	.	ID=gene62;Dbxref=GeneID:440895;Name=LOC440895;description=two pore channel 3 pseudogene;gbkey=Gene;gene=LOC440895;pseudo=true
NW_004929304.1	BestRefSeq	gene	909098	929997	.	-	.	ID=gene63;Dbxref=GeneID:100288570;Name=LOC100288570;description=glycosylphosphatidylinositol anchor attachment protein 1 homolog (yeast) pseudogene;gbkey=Gene;gene=LOC100288570;gene_synonym=RP11-1223D19.1,RP13-1039J1.2;pseudo=true
NW_004929304.1	BestRefSeq	transcript	909098	929997	.	-	.	ID=rna66;Parent=gene62;Dbxref=GeneID:440895,Genbank:NR_027142.1;Name=gi|310923205;Note=The RefSeq transcript has 1 substitution compared to this genomic sequence;exception=annotated by transcript or proteomic data;gbkey=misc_RNA;gene=LOC440895;product=two pore channel 3 pseudogene%2C transcript variant 2;transcript_id=gi|310923205
NW_004929304.1	BestRefSeq	exon	929842	929997	.	-	.	ID=id227;Parent=rna66;Dbxref=GeneID:440895,Genbank:NR_027142.1;Note=The RefSeq transcript has 1 substitution compared to this genomic sequence;exception=annotated by transcript or proteomic data;gbkey=misc_RNA;gene=LOC440895;product=two pore channel 3 pseudogene%2C transcript variant 2;transcript_id=gi|310923205
NW_004929304.1	BestRefSeq	exon	912869	912983	.	-	.	ID=id228;Parent=rna66;Dbxref=GeneID:440895,Genbank:NR_027142.1;Note=The RefSeq transcript has 1 substitution compared to this genomic sequence;exception=annotated by transcript or proteomic data;gbkey=misc_RNA;gene=LOC440895;product=two pore channel 3 pseudogene%2C transcript variant 2;transcript_id=gi|310923205
NW_004929304.1	BestRefSeq	exon	909098	909602	.	-	.	ID=id229;Parent=rna66;Dbxref=GeneID:440895,Genbank:NR_027142.1;Note=The RefSeq transcript has 1 substitution compared to this genomic sequence;exception=annotated by transcript or proteomic data;gbkey=misc_RNA;gene=LOC440895;product=two pore channel 3 pseudogene%2C transcript variant 2;transcript_id=gi|310923205
NW_004929304.1	BestRefSeq	transcript	909098	929997	.	-	.	ID=rna67;Parent=gene63;Dbxref=GeneID:100288570,Genbank:NR_037627.1;Name=gi|313747426;gbkey=misc_RNA;gene=LOC100288570;product=glycosylphosphatidylinositol anchor attachment protein 1 homolog (yeast) pseudogene;transcript_id=gi|313747426
NW_004929304.1	BestRefSeq	exon	929842	929997	.	-	.	ID=id230;Parent=rna67;Dbxref=GeneID:100288570,Genbank:NR_037627.1;gbkey=misc_RNA;gene=LOC100288570;product=glycosylphosphatidylinositol anchor attachment protein 1 homolog (yeast) pseudogene;transcript_id=gi|313747426
NW_004929304.1	BestRefSeq	exon	914119	914200	.	-	.	ID=id231;Parent=rna67;Dbxref=GeneID:100288570,Genbank:NR_037627.1;gbkey=misc_RNA;gene=LOC100288570;product=glycosylphosphatidylinositol anchor attachment protein 1 homolog (yeast) pseudogene;transcript_id=gi|313747426
NW_004929304.1	BestRefSeq	exon	912869	912983	.	-	.	ID=id232;Parent=rna67;Dbxref=GeneID:100288570,Genbank:NR_037627.1;gbkey=misc_RNA;gene=LOC100288570;product=glycosylphosphatidylinositol anchor attachment protein 1 homolog (yeast) pseudogene;transcript_id=gi|313747426
NW_004929304.1	BestRefSeq	exon	909098	909602	.	-	.	ID=id233;Parent=rna67;Dbxref=GeneID:100288570,Genbank:NR_037627.1;gbkey=misc_RNA;gene=LOC100288570;product=glycosylphosphatidylinositol anchor attachment protein 1 homolog (yeast) pseudogene;transcript_id=gi|313747426
###
NW_004929304.1	BestRefSeq	gene	909098	929997	.	-	.	ID=gene64;Dbxref=GeneID:440895;Name=LOC440895;description=two pore channel 3 pseudogene;gbkey=Gene;gene=LOC440895;pseudo=true
NW_004929304.1	BestRefSeq	gene	909098	929997	.	-	.	ID=gene65;Dbxref=GeneID:100288570;Name=LOC100288570;description=glycosylphosphatidylinositol anchor attachment protein 1 homolog (yeast) pseudogene;gbkey=Gene;gene=LOC100288570;gene_synonym=RP11-1223D19.1,RP13-1039J1.2;pseudo=true
NW_004929304.1	BestRefSeq	transcript	909098	929997	.	-	.	ID=rna68;Parent=gene65;Dbxref=GeneID:100288570,Genbank:NR_037627.1;Name=gi|313747426;gbkey=misc_RNA;gene=LOC100288570;product=glycosylphosphatidylinositol anchor attachment protein 1 homolog (yeast) pseudogene;transcript_id=gi|313747426
NW_004929304.1	BestRefSeq	exon	929842	929997	.	-	.	ID=id234;Parent=rna68;Dbxref=GeneID:100288570,Genbank:NR_037627.1;gbkey=misc_RNA;gene=LOC100288570;product=glycosylphosphatidylinositol anchor attachment protein 1 homolog (yeast) pseudogene;transcript_id=gi|313747426
NW_004929304.1	BestRefSeq	exon	914119	914200	.	-	.	ID=id235;Parent=rna68;Dbxref=GeneID:100288570,Genbank:NR_037627.1;gbkey=misc_RNA;gene=LOC100288570;product=glycosylphosphatidylinositol anchor attachment protein 1 homolog (yeast) pseudogene;transcript_id=gi|313747426
NW_004929304.1	BestRefSeq	exon	912869	912983	.	-	.	ID=id236;Parent=rna68;Dbxref=GeneID:100288570,Genbank:NR_037627.1;gbkey=misc_RNA;gene=LOC100288570;product=glycosylphosphatidylinositol anchor attachment protein 1 homolog (yeast) pseudogene;transcript_id=gi|313747426
NW_004929304.1	BestRefSeq	exon	909098	909602	.	-	.	ID=id237;Parent=rna68;Dbxref=GeneID:100288570,Genbank:NR_037627.1;gbkey=misc_RNA;gene=LOC100288570;product=glycosylphosphatidylinositol anchor attachment protein 1 homolog (yeast) pseudogene;transcript_id=gi|313747426
NW_004929304.1	BestRefSeq	transcript	909098	929997	.	-	.	ID=rna69;Parent=gene64;Dbxref=GeneID:440895,Genbank:NR_027143.3;Name=gi|353681758;Note=The RefSeq transcript has 1 substitution compared to this genomic sequence;exception=annotated by transcript or proteomic data;gbkey=misc_RNA;gene=LOC440895;product=two pore channel 3 pseudogene%2C transcript variant 1;transcript_id=gi|353681758
NW_004929304.1	BestRefSeq	exon	929842	929997	.	-	.	ID=id238;Parent=rna69;Dbxref=GeneID:440895,Genbank:NR_027143.3;Note=The RefSeq transcript has 1 substitution compared to this genomic sequence;exception=annotated by transcript or proteomic data;gbkey=misc_RNA;gene=LOC440895;product=two pore channel 3 pseudogene%2C transcript variant 1;transcript_id=gi|353681758
NW_004929304.1	BestRefSeq	exon	914119	914200	.	-	.	ID=id239;Parent=rna69;Dbxref=GeneID:440895,Genbank:NR_027143.3;Note=The RefSeq transcript has 1 substitution compared to this genomic sequence;exception=annotated by transcript or proteomic data;gbkey=misc_RNA;gene=LOC440895;product=two pore channel 3 pseudogene%2C transcript variant 1;transcript_id=gi|353681758
NW_004929304.1	BestRefSeq	exon	912869	912983	.	-	.	ID=id240;Parent=rna69;Dbxref=GeneID:440895,Genbank:NR_027143.3;Note=The RefSeq transcript has 1 substitution compared to this genomic sequence;exception=annotated by transcript or proteomic data;gbkey=misc_RNA;gene=LOC440895;product=two pore channel 3 pseudogene%2C transcript variant 1;transcript_id=gi|353681758
NW_004929304.1	BestRefSeq	exon	909098	909602	.	-	.	ID=id241;Parent=rna69;Dbxref=GeneID:440895,Genbank:NR_027143.3;Note=The RefSeq transcript has 1 substitution compared to this genomic sequence;exception=annotated by transcript or proteomic data;gbkey=misc_RNA;gene=LOC440895;product=two pore channel 3 pseudogene%2C transcript variant 1;transcript_id=gi|353681758
###
NW_004929304.1	BestRefSeq	gene	21076362	21089753	.	+	.	ID=gene66;Dbxref=GeneID:646743;Name=LOC646743;description=uncharacterized LOC646743;gbkey=Gene;gene=LOC646743;pseudo=true
NW_004929304.1	BestRefSeq	transcript	21076362	21089753	.	+	.	ID=rna70;Parent=gene66;Dbxref=GeneID:646743,Genbank:NR_033930.1;Name=gi|299890840;Note=The RefSeq transcript has 3 substitutions%2C 1 non-frameshifting indel compared to this genomic sequence;exception=annotated by transcript or proteomic data;gbkey=misc_RNA;gene=LOC646743;product=uncharacterized LOC646743;transcript_id=gi|299890840
NW_004929304.1	BestRefSeq	exon	21076362	21076513	.	+	.	ID=id242;Parent=rna70;Dbxref=GeneID:646743,Genbank:NR_033930.1;Note=The RefSeq transcript has 3 substitutions%2C 1 non-frameshifting indel compared to this genomic sequence;exception=annotated by transcript or proteomic data;gbkey=misc_RNA;gene=LOC646743;product=uncharacterized LOC646743;transcript_id=gi|299890840
NW_004929304.1	BestRefSeq	exon	21082206	21082381	.	+	.	ID=id243;Parent=rna70;Dbxref=GeneID:646743,Genbank:NR_033930.1;Note=The RefSeq transcript has 3 substitutions%2C 1 non-frameshifting indel compared to this genomic sequence;exception=annotated by transcript or proteomic data;gbkey=misc_RNA;gene=LOC646743;product=uncharacterized LOC646743;transcript_id=gi|299890840
NW_004929304.1	BestRefSeq	exon	21087839	21089753	.	+	.	ID=id244;Parent=rna70;Dbxref=GeneID:646743,Genbank:NR_033930.1;Note=The RefSeq transcript has 3 substitutions%2C 1 non-frameshifting indel compared to this genomic sequence;exception=annotated by transcript or proteomic data;gbkey=misc_RNA;gene=LOC646743;product=uncharacterized LOC646743;transcript_id=gi|299890840
NW_004929304.1	BestRefSeq	gene	21076379	21089753	.	+	.	ID=gene67;Dbxref=GeneID:150527;Name=TISP43;description=uncharacterized LOC150527;gbkey=Gene;gene=TISP43;pseudo=true
NW_004929304.1	BestRefSeq	transcript	21076379	21089753	.	+	.	ID=rna71;Parent=gene67;Dbxref=GeneID:150527,Genbank:NR_027313.1;Name=gi|224809444;Note=The RefSeq transcript has 1 non-frameshifting indel compared to this genomic sequence;exception=annotated by transcript or proteomic data;gbkey=misc_RNA;gene=TISP43;product=uncharacterized LOC150527%2C transcript variant 1;transcript_id=gi|224809444
NW_004929304.1	BestRefSeq	exon	21076379	21076513	.	+	.	ID=id245;Parent=rna71;Dbxref=GeneID:150527,Genbank:NR_027313.1;Note=The RefSeq transcript has 1 non-frameshifting indel compared to this genomic sequence;exception=annotated by transcript or proteomic data;gbkey=misc_RNA;gene=TISP43;product=uncharacterized LOC150527%2C transcript variant 1;transcript_id=gi|224809444
NW_004929304.1	BestRefSeq	exon	21082206	21082381	.	+	.	ID=id246;Parent=rna71;Dbxref=GeneID:150527,Genbank:NR_027313.1;Note=The RefSeq transcript has 1 non-frameshifting indel compared to this genomic sequence;exception=annotated by transcript or proteomic data;gbkey=misc_RNA;gene=TISP43;product=uncharacterized LOC150527%2C transcript variant 1;transcript_id=gi|224809444
NW_004929304.1	BestRefSeq	exon	21087839	21089753	.	+	.	ID=id247;Parent=rna71;Dbxref=GeneID:150527,Genbank:NR_027313.1;Note=The RefSeq transcript has 1 non-frameshifting indel compared to this genomic sequence;exception=annotated by transcript or proteomic data;gbkey=misc_RNA;gene=TISP43;product=uncharacterized LOC150527%2C transcript variant 1;transcript_id=gi|224809444
###
NW_004929304.1	BestRefSeq	gene	21724401	21770423	.	+	.	ID=gene68;Dbxref=GeneID:445582,HGNC:HGNC:33895,MIM:608914;Name=POTEE;description=POTE ankyrin domain family member E;gbkey=Gene;gene=POTEE;gene_synonym=A26C1,A26C1A,CT104.2,POTE-2,POTE2,POTE2gamma;partial=true
NW_004929304.1	BestRefSeq	mRNA	21724401	21770423	.	+	.	ID=rna72;Parent=gene68;Dbxref=GeneID:445582,Genbank:NM_001083538.1,HGNC:HGNC:33895,MIM:608914;Name=gi|134133225;Note=The RefSeq transcript has 2 substitutions and aligns at 98%25 coverage compared to this genomic sequence;exception=annotated by transcript or proteomic data;gbkey=mRNA;gene=POTEE;partial=true;product=POTE ankyrin domain family member E;transcript_id=gi|134133225
NW_004929304.1	BestRefSeq	exon	21724401	21724973	.	+	.	ID=id248;Parent=rna72;Dbxref=GeneID:445582,Genbank:NM_001083538.1,HGNC:HGNC:33895,MIM:608914;Note=The RefSeq transcript has 2 substitutions and aligns at 98%25 coverage compared to this genomic sequence;exception=annotated by transcript or proteomic data;gbkey=mRNA;gene=POTEE;partial=true;product=POTE ankyrin domain family member E;transcript_id=gi|134133225
NW_004929304.1	BestRefSeq	exon	21729633	21729747	.	+	.	ID=id249;Parent=rna72;Dbxref=GeneID:445582,Genbank:NM_001083538.1,HGNC:HGNC:33895,MIM:608914;Note=The RefSeq transcript has 2 substitutions and aligns at 98%25 coverage compared to this genomic sequence;exception=annotated by transcript or proteomic data;gbkey=mRNA;gene=POTEE;partial=true;product=POTE ankyrin domain family member E;transcript_id=gi|134133225
NW_004929304.1	BestRefSeq	exon	21729907	21730080	.	+	.	ID=id250;Parent=rna72;Dbxref=GeneID:445582,Genbank:NM_001083538.1,HGNC:HGNC:33895,MIM:608914;Note=The RefSeq transcript has 2 substitutions and aligns at 98%25 coverage compared to this genomic sequence;exception=annotated by transcript or proteomic data;gbkey=mRNA;gene=POTEE;partial=true;product=POTE ankyrin domain family member E;transcript_id=gi|134133225
NW_004929304.1	BestRefSeq	exon	21732860	21732966	.	+	.	ID=id251;Parent=rna72;Dbxref=GeneID:445582,Genbank:NM_001083538.1,HGNC:HGNC:33895,MIM:608914;Note=The RefSeq transcript has 2 substitutions and aligns at 98%25 coverage compared to this genomic sequence;exception=annotated by transcript or proteomic data;gbkey=mRNA;gene=POTEE;partial=true;product=POTE ankyrin domain family member E;transcript_id=gi|134133225
NW_004929304.1	BestRefSeq	exon	21734281	21734418	.	+	.	ID=id252;Parent=rna72;Dbxref=GeneID:445582,Genbank:NM_001083538.1,HGNC:HGNC:33895,MIM:608914;Note=The RefSeq transcript has 2 substitutions and aligns at 98%25 coverage compared to this genomic sequence;exception=annotated by transcript or proteomic data;gbkey=mRNA;gene=POTEE;partial=true;product=POTE ankyrin domain family member E;transcript_id=gi|134133225
NW_004929304.1	BestRefSeq	exon	21736873	21736943	.	+	.	ID=id253;Parent=rna72;Dbxref=GeneID:445582,Genbank:NM_001083538.1,HGNC:HGNC:33895,MIM:608914;Note=The RefSeq transcript has 2 substitutions and aligns at 98%25 coverage compared to this genomic sequence;exception=annotated by transcript or proteomic data;gbkey=mRNA;gene=POTEE;partial=true;product=POTE ankyrin domain family member E;transcript_id=gi|134133225
NW_004929304.1	BestRefSeq	exon	21742770	21742840	.	+	.	ID=id254;Parent=rna72;Dbxref=GeneID:445582,Genbank:NM_001083538.1,HGNC:HGNC:33895,MIM:608914;Note=The RefSeq transcript has 2 substitutions and aligns at 98%25 coverage compared to this genomic sequence;exception=annotated by transcript or proteomic data;gbkey=mRNA;gene=POTEE;partial=true;product=POTE ankyrin domain family member E;transcript_id=gi|134133225
NW_004929304.1	BestRefSeq	exon	21744232	21744276	.	+	.	ID=id255;Parent=rna72;Dbxref=GeneID:445582,Genbank:NM_001083538.1,HGNC:HGNC:33895,MIM:608914;Note=The RefSeq transcript has 2 substitutions and aligns at 98%25 coverage compared to this genomic sequence;exception=annotated by transcript or proteomic data;gbkey=mRNA;gene=POTEE;partial=true;product=POTE ankyrin domain family member E;transcript_id=gi|134133225
NW_004929304.1	BestRefSeq	exon	21745330	21745496	.	+	.	ID=id256;Parent=rna72;Dbxref=GeneID:445582,Genbank:NM_001083538.1,HGNC:HGNC:33895,MIM:608914;Note=The RefSeq transcript has 2 substitutions and aligns at 98%25 coverage compared to this genomic sequence;exception=annotated by transcript or proteomic data;gbkey=mRNA;gene=POTEE;partial=true;product=POTE ankyrin domain family member E;transcript_id=gi|134133225
NW_004929304.1	BestRefSeq	exon	21751533	21751603	.	+	.	ID=id257;Parent=rna72;Dbxref=GeneID:445582,Genbank:NM_001083538.1,HGNC:HGNC:33895,MIM:608914;Note=The RefSeq transcript has 2 substitutions and aligns at 98%25 coverage compared to this genomic sequence;exception=annotated by transcript or proteomic data;gbkey=mRNA;gene=POTEE;partial=true;product=POTE ankyrin domain family member E;transcript_id=gi|134133225
NW_004929304.1	BestRefSeq	exon	21756323	21756393	.	+	.	ID=id258;Parent=rna72;Dbxref=GeneID:445582,Genbank:NM_001083538.1,HGNC:HGNC:33895,MIM:608914;Note=The RefSeq transcript has 2 substitutions and aligns at 98%25 coverage compared to this genomic sequence;end_range=21756393,.;exception=annotated by transcript or proteomic data;gbkey=mRNA;gene=POTEE;partial=true;product=POTE ankyrin domain family member E;transcript_id=gi|134133225
NW_004929304.1	BestRefSeq	exon	21758457	21758632	.	+	.	ID=id259;Parent=rna72;Dbxref=GeneID:445582,Genbank:NM_001083538.1,HGNC:HGNC:33895,MIM:608914;Note=The RefSeq transcript has 2 substitutions and aligns at 98%25 coverage compared to this genomic sequence;exception=annotated by transcript or proteomic data;gbkey=mRNA;gene=POTEE;partial=true;product=POTE ankyrin domain family member E;start_range=.,21758457;transcript_id=gi|134133225
NW_004929304.1	BestRefSeq	exon	21767306	21767426	.	+	.	ID=id260;Parent=rna72;Dbxref=GeneID:445582,Genbank:NM_001083538.1,HGNC:HGNC:33895,MIM:608914;Note=The RefSeq transcript has 2 substitutions and aligns at 98%25 coverage compared to this genomic sequence;exception=annotated by transcript or proteomic data;gbkey=mRNA;gene=POTEE;partial=true;product=POTE ankyrin domain family member E;transcript_id=gi|134133225
NW_004929304.1	BestRefSeq	exon	21768935	21770423	.	+	.	ID=id261;Parent=rna72;Dbxref=GeneID:445582,Genbank:NM_001083538.1,HGNC:HGNC:33895,MIM:608914;Note=The RefSeq transcript has 2 substitutions and aligns at 98%25 coverage compared to this genomic sequence;exception=annotated by transcript or proteomic data;gbkey=mRNA;gene=POTEE;partial=true;product=POTE ankyrin domain family member E;transcript_id=gi|134133225
NW_004929304.1	BestRefSeq	gene	21724453	21770263	.	+	.	ID=gene69;Dbxref=GeneID:653269,HGNC:HGNC:37093;Name=POTEI;description=POTE ankyrin domain family member I;gbkey=Gene;gene=POTEI;gene_synonym=POTE2beta;partial=true
NW_004929304.1	BestRefSeq	mRNA	21724453	21770263	.	+	.	ID=rna73;Parent=gene69;Dbxref=GeneID:653269,Genbank:NM_001277406.1,HGNC:HGNC:37093;Name=gi|475808426;Note=The RefSeq transcript has 56 substitutions and aligns at 98%25 coverage compared to this genomic sequence;exception=annotated by transcript or proteomic data;gbkey=mRNA;gene=POTEI;partial=true;product=POTE ankyrin domain family member I;transcript_id=gi|475808426
NW_004929304.1	BestRefSeq	exon	21724453	21724973	.	+	.	ID=id262;Parent=rna73;Dbxref=GeneID:653269,Genbank:NM_001277406.1,HGNC:HGNC:37093;Note=The RefSeq transcript has 56 substitutions and aligns at 98%25 coverage compared to this genomic sequence;exception=annotated by transcript or proteomic data;gbkey=mRNA;gene=POTEI;partial=true;product=POTE ankyrin domain family member I;transcript_id=gi|475808426
NW_004929304.1	BestRefSeq	exon	21729633	21729747	.	+	.	ID=id263;Parent=rna73;Dbxref=GeneID:653269,Genbank:NM_001277406.1,HGNC:HGNC:37093;Note=The RefSeq transcript has 56 substitutions and aligns at 98%25 coverage compared to this genomic sequence;exception=annotated by transcript or proteomic data;gbkey=mRNA;gene=POTEI;partial=true;product=POTE ankyrin domain family member I;transcript_id=gi|475808426
NW_004929304.1	BestRefSeq	exon	21729907	21730080	.	+	.	ID=id264;Parent=rna73;Dbxref=GeneID:653269,Genbank:NM_001277406.1,HGNC:HGNC:37093;Note=The RefSeq transcript has 56 substitutions and aligns at 98%25 coverage compared to this genomic sequence;exception=annotated by transcript or proteomic data;gbkey=mRNA;gene=POTEI;partial=true;product=POTE ankyrin domain family member I;transcript_id=gi|475808426
NW_004929304.1	BestRefSeq	exon	21732860	21732966	.	+	.	ID=id265;Parent=rna73;Dbxref=GeneID:653269,Genbank:NM_001277406.1,HGNC:HGNC:37093;Note=The RefSeq transcript has 56 substitutions and aligns at 98%25 coverage compared to this genomic sequence;exception=annotated by transcript or proteomic data;gbkey=mRNA;gene=POTEI;partial=true;product=POTE ankyrin domain family member I;transcript_id=gi|475808426
NW_004929304.1	BestRefSeq	exon	21734281	21734418	.	+	.	ID=id266;Parent=rna73;Dbxref=GeneID:653269,Genbank:NM_001277406.1,HGNC:HGNC:37093;Note=The RefSeq transcript has 56 substitutions and aligns at 98%25 coverage compared to this genomic sequence;exception=annotated by transcript or proteomic data;gbkey=mRNA;gene=POTEI;partial=true;product=POTE ankyrin domain family member I;transcript_id=gi|475808426
NW_004929304.1	BestRefSeq	exon	21736873	21736943	.	+	.	ID=id267;Parent=rna73;Dbxref=GeneID:653269,Genbank:NM_001277406.1,HGNC:HGNC:37093;Note=The RefSeq transcript has 56 substitutions and aligns at 98%25 coverage compared to this genomic sequence;exception=annotated by transcript or proteomic data;gbkey=mRNA;gene=POTEI;partial=true;product=POTE ankyrin domain family member I;transcript_id=gi|475808426
NW_004929304.1	BestRefSeq	exon	21742770	21742840	.	+	.	ID=id268;Parent=rna73;Dbxref=GeneID:653269,Genbank:NM_001277406.1,HGNC:HGNC:37093;Note=The RefSeq transcript has 56 substitutions and aligns at 98%25 coverage compared to this genomic sequence;exception=annotated by transcript or proteomic data;gbkey=mRNA;gene=POTEI;partial=true;product=POTE ankyrin domain family member I;transcript_id=gi|475808426
NW_004929304.1	BestRefSeq	exon	21744232	21744276	.	+	.	ID=id269;Parent=rna73;Dbxref=GeneID:653269,Genbank:NM_001277406.1,HGNC:HGNC:37093;Note=The RefSeq transcript has 56 substitutions and aligns at 98%25 coverage compared to this genomic sequence;exception=annotated by transcript or proteomic data;gbkey=mRNA;gene=POTEI;partial=true;product=POTE ankyrin domain family member I;transcript_id=gi|475808426
NW_004929304.1	BestRefSeq	exon	21745330	21745496	.	+	.	ID=id270;Parent=rna73;Dbxref=GeneID:653269,Genbank:NM_001277406.1,HGNC:HGNC:37093;Note=The RefSeq transcript has 56 substitutions and aligns at 98%25 coverage compared to this genomic sequence;exception=annotated by transcript or proteomic data;gbkey=mRNA;gene=POTEI;partial=true;product=POTE ankyrin domain family member I;transcript_id=gi|475808426
NW_004929304.1	BestRefSeq	exon	21751533	21751603	.	+	.	ID=id271;Parent=rna73;Dbxref=GeneID:653269,Genbank:NM_001277406.1,HGNC:HGNC:37093;Note=The RefSeq transcript has 56 substitutions and aligns at 98%25 coverage compared to this genomic sequence;exception=annotated by transcript or proteomic data;gbkey=mRNA;gene=POTEI;partial=true;product=POTE ankyrin domain family member I;transcript_id=gi|475808426
NW_004929304.1	BestRefSeq	exon	21756323	21756393	.	+	.	ID=id272;Parent=rna73;Dbxref=GeneID:653269,Genbank:NM_001277406.1,HGNC:HGNC:37093;Note=The RefSeq transcript has 56 substitutions and aligns at 98%25 coverage compared to this genomic sequence;end_range=21756393,.;exception=annotated by transcript or proteomic data;gbkey=mRNA;gene=POTEI;partial=true;product=POTE ankyrin domain family member I;transcript_id=gi|475808426
NW_004929304.1	BestRefSeq	exon	21758457	21758632	.	+	.	ID=id273;Parent=rna73;Dbxref=GeneID:653269,Genbank:NM_001277406.1,HGNC:HGNC:37093;Note=The RefSeq transcript has 56 substitutions and aligns at 98%25 coverage compared to this genomic sequence;exception=annotated by transcript or proteomic data;gbkey=mRNA;gene=POTEI;partial=true;product=POTE ankyrin domain family member I;start_range=.,21758457;transcript_id=gi|475808426
NW_004929304.1	BestRefSeq	exon	21767306	21767426	.	+	.	ID=id274;Parent=rna73;Dbxref=GeneID:653269,Genbank:NM_001277406.1,HGNC:HGNC:37093;Note=The RefSeq transcript has 56 substitutions and aligns at 98%25 coverage compared to this genomic sequence;exception=annotated by transcript or proteomic data;gbkey=mRNA;gene=POTEI;partial=true;product=POTE ankyrin domain family member I;transcript_id=gi|475808426
NW_004929304.1	BestRefSeq	exon	21768935	21770263	.	+	.	ID=id275;Parent=rna73;Dbxref=GeneID:653269,Genbank:NM_001277406.1,HGNC:HGNC:37093;Note=The RefSeq transcript has 56 substitutions and aligns at 98%25 coverage compared to this genomic sequence;exception=annotated by transcript or proteomic data;gbkey=mRNA;gene=POTEI;partial=true;product=POTE ankyrin domain family member I;transcript_id=gi|475808426
NW_004929304.1	BestRefSeq	CDS	21724453	21724973	.	+	0	ID=cds16;Parent=rna72;Dbxref=GeneID:445582,Genbank:NP_001077007.1,HGNC:HGNC:33895,MIM:608914;Name=NP_001077007.1;Note=The RefSeq protein has 1 substitution and aligns at 98%25 coverage compared to this genomic sequence;exception=annotated by transcript or proteomic data;gbkey=CDS;gene=POTEE;partial=true;product=POTE ankyrin domain family member E;protein_id=NP_001077007.1
NW_004929304.1	BestRefSeq	CDS	21729633	21729747	.	+	1	ID=cds16;Parent=rna72;Dbxref=GeneID:445582,Genbank:NP_001077007.1,HGNC:HGNC:33895,MIM:608914;Name=NP_001077007.1;Note=The RefSeq protein has 1 substitution and aligns at 98%25 coverage compared to this genomic sequence;exception=annotated by transcript or proteomic data;gbkey=CDS;gene=POTEE;partial=true;product=POTE ankyrin domain family member E;protein_id=NP_001077007.1
NW_004929304.1	BestRefSeq	CDS	21729907	21730080	.	+	0	ID=cds16;Parent=rna72;Dbxref=GeneID:445582,Genbank:NP_001077007.1,HGNC:HGNC:33895,MIM:608914;Name=NP_001077007.1;Note=The RefSeq protein has 1 substitution and aligns at 98%25 coverage compared to this genomic sequence;exception=annotated by transcript or proteomic data;gbkey=CDS;gene=POTEE;partial=true;product=POTE ankyrin domain family member E;protein_id=NP_001077007.1
NW_004929304.1	BestRefSeq	CDS	21732860	21732966	.	+	0	ID=cds16;Parent=rna72;Dbxref=GeneID:445582,Genbank:NP_001077007.1,HGNC:HGNC:33895,MIM:608914;Name=NP_001077007.1;Note=The RefSeq protein has 1 substitution and aligns at 98%25 coverage compared to this genomic sequence;exception=annotated by transcript or proteomic data;gbkey=CDS;gene=POTEE;partial=true;product=POTE ankyrin domain family member E;protein_id=NP_001077007.1
NW_004929304.1	BestRefSeq	CDS	21734281	21734418	.	+	1	ID=cds16;Parent=rna72;Dbxref=GeneID:445582,Genbank:NP_001077007.1,HGNC:HGNC:33895,MIM:608914;Name=NP_001077007.1;Note=The RefSeq protein has 1 substitution and aligns at 98%25 coverage compared to this genomic sequence;exception=annotated by transcript or proteomic data;gbkey=CDS;gene=POTEE;partial=true;product=POTE ankyrin domain family member E;protein_id=NP_001077007.1
NW_004929304.1	BestRefSeq	CDS	21736873	21736943	.	+	1	ID=cds16;Parent=rna72;Dbxref=GeneID:445582,Genbank:NP_001077007.1,HGNC:HGNC:33895,MIM:608914;Name=NP_001077007.1;Note=The RefSeq protein has 1 substitution and aligns at 98%25 coverage compared to this genomic sequence;exception=annotated by transcript or proteomic data;gbkey=CDS;gene=POTEE;partial=true;product=POTE ankyrin domain family member E;protein_id=NP_001077007.1
NW_004929304.1	BestRefSeq	CDS	21742770	21742840	.	+	2	ID=cds16;Parent=rna72;Dbxref=GeneID:445582,Genbank:NP_001077007.1,HGNC:HGNC:33895,MIM:608914;Name=NP_001077007.1;Note=The RefSeq protein has 1 substitution and aligns at 98%25 coverage compared to this genomic sequence;exception=annotated by transcript or proteomic data;gbkey=CDS;gene=POTEE;partial=true;product=POTE ankyrin domain family member E;protein_id=NP_001077007.1
NW_004929304.1	BestRefSeq	CDS	21744232	21744276	.	+	0	ID=cds16;Parent=rna72;Dbxref=GeneID:445582,Genbank:NP_001077007.1,HGNC:HGNC:33895,MIM:608914;Name=NP_001077007.1;Note=The RefSeq protein has 1 substitution and aligns at 98%25 coverage compared to this genomic sequence;exception=annotated by transcript or proteomic data;gbkey=CDS;gene=POTEE;partial=true;product=POTE ankyrin domain family member E;protein_id=NP_001077007.1
NW_004929304.1	BestRefSeq	CDS	21745330	21745496	.	+	0	ID=cds16;Parent=rna72;Dbxref=GeneID:445582,Genbank:NP_001077007.1,HGNC:HGNC:33895,MIM:608914;Name=NP_001077007.1;Note=The RefSeq protein has 1 substitution and aligns at 98%25 coverage compared to this genomic sequence;exception=annotated by transcript or proteomic data;gbkey=CDS;gene=POTEE;partial=true;product=POTE ankyrin domain family member E;protein_id=NP_001077007.1
NW_004929304.1	BestRefSeq	CDS	21751533	21751603	.	+	1	ID=cds16;Parent=rna72;Dbxref=GeneID:445582,Genbank:NP_001077007.1,HGNC:HGNC:33895,MIM:608914;Name=NP_001077007.1;Note=The RefSeq protein has 1 substitution and aligns at 98%25 coverage compared to this genomic sequence;exception=annotated by transcript or proteomic data;gbkey=CDS;gene=POTEE;partial=true;product=POTE ankyrin domain family member E;protein_id=NP_001077007.1
NW_004929304.1	BestRefSeq	CDS	21756323	21756393	.	+	2	ID=cds16;Parent=rna72;Dbxref=GeneID:445582,Genbank:NP_001077007.1,HGNC:HGNC:33895,MIM:608914;Name=NP_001077007.1;Note=The RefSeq protein has 1 substitution and aligns at 98%25 coverage compared to this genomic sequence;end_range=21756393,.;exception=annotated by transcript or proteomic data;gbkey=CDS;gene=POTEE;partial=true;product=POTE ankyrin domain family member E;protein_id=NP_001077007.1
NW_004929304.1	BestRefSeq	CDS	21758457	21758632	.	+	0	ID=cds16;Parent=rna72;Dbxref=GeneID:445582,Genbank:NP_001077007.1,HGNC:HGNC:33895,MIM:608914;Name=NP_001077007.1;Note=The RefSeq protein has 1 substitution and aligns at 98%25 coverage compared to this genomic sequence;exception=annotated by transcript or proteomic data;gbkey=CDS;gene=POTEE;partial=true;product=POTE ankyrin domain family member E;protein_id=NP_001077007.1;start_range=.,21758457
NW_004929304.1	BestRefSeq	CDS	21767306	21767426	.	+	1	ID=cds16;Parent=rna72;Dbxref=GeneID:445582,Genbank:NP_001077007.1,HGNC:HGNC:33895,MIM:608914;Name=NP_001077007.1;Note=The RefSeq protein has 1 substitution and aligns at 98%25 coverage compared to this genomic sequence;exception=annotated by transcript or proteomic data;gbkey=CDS;gene=POTEE;partial=true;product=POTE ankyrin domain family member E;protein_id=NP_001077007.1
NW_004929304.1	BestRefSeq	CDS	21768935	21770263	.	+	0	ID=cds16;Parent=rna72;Dbxref=GeneID:445582,Genbank:NP_001077007.1,HGNC:HGNC:33895,MIM:608914;Name=NP_001077007.1;Note=The RefSeq protein has 1 substitution and aligns at 98%25 coverage compared to this genomic sequence;exception=annotated by transcript or proteomic data;gbkey=CDS;gene=POTEE;partial=true;product=POTE ankyrin domain family member E;protein_id=NP_001077007.1
NW_004929304.1	BestRefSeq	CDS	21724453	21724973	.	+	0	ID=cds17;Parent=rna73;Dbxref=GeneID:653269,Genbank:NP_001264335.1,HGNC:HGNC:37093;Name=NP_001264335.1;Note=The RefSeq protein has 31 substitutions and aligns at 98%25 coverage compared to this genomic sequence;exception=annotated by transcript or proteomic data;gbkey=CDS;gene=POTEI;partial=true;product=POTE ankyrin domain family member I;protein_id=NP_001264335.1
NW_004929304.1	BestRefSeq	CDS	21729633	21729747	.	+	1	ID=cds17;Parent=rna73;Dbxref=GeneID:653269,Genbank:NP_001264335.1,HGNC:HGNC:37093;Name=NP_001264335.1;Note=The RefSeq protein has 31 substitutions and aligns at 98%25 coverage compared to this genomic sequence;exception=annotated by transcript or proteomic data;gbkey=CDS;gene=POTEI;partial=true;product=POTE ankyrin domain family member I;protein_id=NP_001264335.1
NW_004929304.1	BestRefSeq	CDS	21729907	21730080	.	+	0	ID=cds17;Parent=rna73;Dbxref=GeneID:653269,Genbank:NP_001264335.1,HGNC:HGNC:37093;Name=NP_001264335.1;Note=The RefSeq protein has 31 substitutions and aligns at 98%25 coverage compared to this genomic sequence;exception=annotated by transcript or proteomic data;gbkey=CDS;gene=POTEI;partial=true;product=POTE ankyrin domain family member I;protein_id=NP_001264335.1
NW_004929304.1	BestRefSeq	CDS	21732860	21732966	.	+	0	ID=cds17;Parent=rna73;Dbxref=GeneID:653269,Genbank:NP_001264335.1,HGNC:HGNC:37093;Name=NP_001264335.1;Note=The RefSeq protein has 31 substitutions and aligns at 98%25 coverage compared to this genomic sequence;exception=annotated by transcript or proteomic data;gbkey=CDS;gene=POTEI;partial=true;product=POTE ankyrin domain family member I;protein_id=NP_001264335.1
NW_004929304.1	BestRefSeq	CDS	21734281	21734418	.	+	1	ID=cds17;Parent=rna73;Dbxref=GeneID:653269,Genbank:NP_001264335.1,HGNC:HGNC:37093;Name=NP_001264335.1;Note=The RefSeq protein has 31 substitutions and aligns at 98%25 coverage compared to this genomic sequence;exception=annotated by transcript or proteomic data;gbkey=CDS;gene=POTEI;partial=true;product=POTE ankyrin domain family member I;protein_id=NP_001264335.1
NW_004929304.1	BestRefSeq	CDS	21736873	21736943	.	+	1	ID=cds17;Parent=rna73;Dbxref=GeneID:653269,Genbank:NP_001264335.1,HGNC:HGNC:37093;Name=NP_001264335.1;Note=The RefSeq protein has 31 substitutions and aligns at 98%25 coverage compared to this genomic sequence;exception=annotated by transcript or proteomic data;gbkey=CDS;gene=POTEI;partial=true;product=POTE ankyrin domain family member I;protein_id=NP_001264335.1
NW_004929304.1	BestRefSeq	CDS	21742770	21742840	.	+	2	ID=cds17;Parent=rna73;Dbxref=GeneID:653269,Genbank:NP_001264335.1,HGNC:HGNC:37093;Name=NP_001264335.1;Note=The RefSeq protein has 31 substitutions and aligns at 98%25 coverage compared to this genomic sequence;exception=annotated by transcript or proteomic data;gbkey=CDS;gene=POTEI;partial=true;product=POTE ankyrin domain family member I;protein_id=NP_001264335.1
NW_004929304.1	BestRefSeq	CDS	21744232	21744276	.	+	0	ID=cds17;Parent=rna73;Dbxref=GeneID:653269,Genbank:NP_001264335.1,HGNC:HGNC:37093;Name=NP_001264335.1;Note=The RefSeq protein has 31 substitutions and aligns at 98%25 coverage compared to this genomic sequence;exception=annotated by transcript or proteomic data;gbkey=CDS;gene=POTEI;partial=true;product=POTE ankyrin domain family member I;protein_id=NP_001264335.1
NW_004929304.1	BestRefSeq	CDS	21745330	21745496	.	+	0	ID=cds17;Parent=rna73;Dbxref=GeneID:653269,Genbank:NP_001264335.1,HGNC:HGNC:37093;Name=NP_001264335.1;Note=The RefSeq protein has 31 substitutions and aligns at 98%25 coverage compared to this genomic sequence;exception=annotated by transcript or proteomic data;gbkey=CDS;gene=POTEI;partial=true;product=POTE ankyrin domain family member I;protein_id=NP_001264335.1
NW_004929304.1	BestRefSeq	CDS	21751533	21751603	.	+	1	ID=cds17;Parent=rna73;Dbxref=GeneID:653269,Genbank:NP_001264335.1,HGNC:HGNC:37093;Name=NP_001264335.1;Note=The RefSeq protein has 31 substitutions and aligns at 98%25 coverage compared to this genomic sequence;exception=annotated by transcript or proteomic data;gbkey=CDS;gene=POTEI;partial=true;product=POTE ankyrin domain family member I;protein_id=NP_001264335.1
NW_004929304.1	BestRefSeq	CDS	21756323	21756393	.	+	2	ID=cds17;Parent=rna73;Dbxref=GeneID:653269,Genbank:NP_001264335.1,HGNC:HGNC:37093;Name=NP_001264335.1;Note=The RefSeq protein has 31 substitutions and aligns at 98%25 coverage compared to this genomic sequence;end_range=21756393,.;exception=annotated by transcript or proteomic data;gbkey=CDS;gene=POTEI;partial=true;product=POTE ankyrin domain family member I;protein_id=NP_001264335.1
NW_004929304.1	BestRefSeq	CDS	21758457	21758632	.	+	0	ID=cds17;Parent=rna73;Dbxref=GeneID:653269,Genbank:NP_001264335.1,HGNC:HGNC:37093;Name=NP_001264335.1;Note=The RefSeq protein has 31 substitutions and aligns at 98%25 coverage compared to this genomic sequence;exception=annotated by transcript or proteomic data;gbkey=CDS;gene=POTEI;partial=true;product=POTE ankyrin domain family member I;protein_id=NP_001264335.1;start_range=.,21758457
NW_004929304.1	BestRefSeq	CDS	21767306	21767426	.	+	1	ID=cds17;Parent=rna73;Dbxref=GeneID:653269,Genbank:NP_001264335.1,HGNC:HGNC:37093;Name=NP_001264335.1;Note=The RefSeq protein has 31 substitutions and aligns at 98%25 coverage compared to this genomic sequence;exception=annotated by transcript or proteomic data;gbkey=CDS;gene=POTEI;partial=true;product=POTE ankyrin domain family member I;protein_id=NP_001264335.1
NW_004929304.1	BestRefSeq	CDS	21768935	21770263	.	+	0	ID=cds17;Parent=rna73;Dbxref=GeneID:653269,Genbank:NP_001264335.1,HGNC:HGNC:37093;Name=NP_001264335.1;Note=The RefSeq protein has 31 substitutions and aligns at 98%25 coverage compared to this genomic sequence;exception=annotated by transcript or proteomic data;gbkey=CDS;gene=POTEI;partial=true;product=POTE ankyrin domain family member I;protein_id=NP_001264335.1
###
NW_004929304.1	BestRefSeq	gene	21097842	21105108	.	-	.	ID=gene70;Dbxref=GeneID:55997,HGNC:HGNC:18292,HPRD:05548,MIM:605194;Name=CFC1;description=cripto%2C FRL-1%2C cryptic family 1;gbkey=Gene;gene=CFC1;gene_synonym=CFC1B,CRYPTIC,DTGA2,HTX2;partial=true
NW_004929304.1	BestRefSeq	mRNA	21097842	21105108	.	-	.	ID=rna74;Parent=gene70;Dbxref=GeneID:55997,Genbank:NM_032545.3,HGNC:HGNC:18292,HPRD:05548,MIM:605194;Name=gi|394953827;Note=The RefSeq transcript has 4 substitutions%2C 1 frameshift and aligns at 87%25 coverage compared to this genomic sequence;exception=annotated by transcript or proteomic data;gbkey=mRNA;gene=CFC1;partial=true;product=cripto%2C FRL-1%2C cryptic family 1%2C transcript variant 1;transcript_id=gi|394953827
NW_004929304.1	BestRefSeq	exon	21104798	21105108	.	-	.	ID=id276;Parent=rna74;Dbxref=GeneID:55997,Genbank:NM_032545.3,HGNC:HGNC:18292,HPRD:05548,MIM:605194;Note=The RefSeq transcript has 4 substitutions%2C 1 frameshift and aligns at 87%25 coverage compared to this genomic sequence;exception=annotated by transcript or proteomic data;gbkey=mRNA;gene=CFC1;partial=true;product=cripto%2C FRL-1%2C cryptic family 1%2C transcript variant 1;transcript_id=gi|394953827
NW_004929304.1	BestRefSeq	exon	21104443	21104492	.	-	.	ID=id277;Parent=rna74;Dbxref=GeneID:55997,Genbank:NM_032545.3,HGNC:HGNC:18292,HPRD:05548,MIM:605194;Note=The RefSeq transcript has 4 substitutions%2C 1 frameshift and aligns at 87%25 coverage compared to this genomic sequence;exception=annotated by transcript or proteomic data;gbkey=mRNA;gene=CFC1;partial=true;product=cripto%2C FRL-1%2C cryptic family 1%2C transcript variant 1;transcript_id=gi|394953827
NW_004929304.1	BestRefSeq	exon	21104159	21104348	.	-	.	ID=id278;Parent=rna74;Dbxref=GeneID:55997,Genbank:NM_032545.3,HGNC:HGNC:18292,HPRD:05548,MIM:605194;Note=The RefSeq transcript has 4 substitutions%2C 1 frameshift and aligns at 87%25 coverage compared to this genomic sequence;exception=annotated by transcript or proteomic data;gbkey=mRNA;gene=CFC1;partial=true;product=cripto%2C FRL-1%2C cryptic family 1%2C transcript variant 1;start_range=.,21104159;transcript_id=gi|394953827
NW_004929304.1	BestRefSeq	exon	21097842	21098751	.	-	.	ID=id279;Parent=rna74;Dbxref=GeneID:55997,Genbank:NM_032545.3,HGNC:HGNC:18292,HPRD:05548,MIM:605194;Note=The RefSeq transcript has 4 substitutions%2C 1 frameshift and aligns at 87%25 coverage compared to this genomic sequence;end_range=21098751,.;exception=annotated by transcript or proteomic data;gbkey=mRNA;gene=CFC1;partial=true;product=cripto%2C FRL-1%2C cryptic family 1%2C transcript variant 1;transcript_id=gi|394953827
NW_004929304.1	BestRefSeq	gene	21098457	21105211	.	-	.	ID=gene71;Dbxref=GeneID:653275,HGNC:HGNC:33983;Name=CFC1B;description=cripto%2C FRL-1%2C cryptic family 1B;gbkey=Gene;gene=CFC1B;partial=true
NW_004929304.1	BestRefSeq	mRNA	21098457	21105211	.	-	.	ID=rna75;Parent=gene71;Dbxref=GeneID:653275,Genbank:NM_001079530.1,HGNC:HGNC:33983;Name=gi|118600994;Note=The RefSeq transcript has 6 substitutions%2C 1 frameshift and aligns at 81%25 coverage compared to this genomic sequence;exception=annotated by transcript or proteomic data;gbkey=mRNA;gene=CFC1B;partial=true;product=cripto%2C FRL-1%2C cryptic family 1B;transcript_id=gi|118600994
NW_004929304.1	BestRefSeq	exon	21104798	21105211	.	-	.	ID=id280;Parent=rna75;Dbxref=GeneID:653275,Genbank:NM_001079530.1,HGNC:HGNC:33983;Note=The RefSeq transcript has 6 substitutions%2C 1 frameshift and aligns at 81%25 coverage compared to this genomic sequence;exception=annotated by transcript or proteomic data;gbkey=mRNA;gene=CFC1B;partial=true;product=cripto%2C FRL-1%2C cryptic family 1B;transcript_id=gi|118600994
NW_004929304.1	BestRefSeq	exon	21104443	21104492	.	-	.	ID=id281;Parent=rna75;Dbxref=GeneID:653275,Genbank:NM_001079530.1,HGNC:HGNC:33983;Note=The RefSeq transcript has 6 substitutions%2C 1 frameshift and aligns at 81%25 coverage compared to this genomic sequence;exception=annotated by transcript or proteomic data;gbkey=mRNA;gene=CFC1B;partial=true;product=cripto%2C FRL-1%2C cryptic family 1B;transcript_id=gi|118600994
NW_004929304.1	BestRefSeq	exon	21104159	21104348	.	-	.	ID=id282;Parent=rna75;Dbxref=GeneID:653275,Genbank:NM_001079530.1,HGNC:HGNC:33983;Note=The RefSeq transcript has 6 substitutions%2C 1 frameshift and aligns at 81%25 coverage compared to this genomic sequence;exception=annotated by transcript or proteomic data;gbkey=mRNA;gene=CFC1B;partial=true;product=cripto%2C FRL-1%2C cryptic family 1B;start_range=.,21104159;transcript_id=gi|118600994
NW_004929304.1	BestRefSeq	exon	21098457	21098751	.	-	.	ID=id283;Parent=rna75;Dbxref=GeneID:653275,Genbank:NM_001079530.1,HGNC:HGNC:33983;Note=The RefSeq transcript has 6 substitutions%2C 1 frameshift and aligns at 81%25 coverage compared to this genomic sequence;end_range=21098751,.;exception=annotated by transcript or proteomic data;gbkey=mRNA;gene=CFC1B;partial=true;product=cripto%2C FRL-1%2C cryptic family 1B;transcript_id=gi|118600994
NW_004929304.1	BestRefSeq	CDS	21104798	21104820	.	-	0	ID=cds18;Parent=rna75;Dbxref=GeneID:653275,Genbank:NP_001072998.1,HGNC:HGNC:33983;Name=NP_001072998.1;Note=The RefSeq protein has 3 substitutions%2C 1 frameshift and aligns at 68%25 coverage compared to this genomic sequence;exception=annotated by transcript or proteomic data;gbkey=CDS;gene=CFC1B;partial=true;product=cryptic family protein 1B precursor;protein_id=NP_001072998.1
NW_004929304.1	BestRefSeq	CDS	21104443	21104492	.	-	1	ID=cds18;Parent=rna75;Dbxref=GeneID:653275,Genbank:NP_001072998.1,HGNC:HGNC:33983;Name=NP_001072998.1;Note=The RefSeq protein has 3 substitutions%2C 1 frameshift and aligns at 68%25 coverage compared to this genomic sequence;exception=annotated by transcript or proteomic data;gbkey=CDS;gene=CFC1B;partial=true;product=cryptic family protein 1B precursor;protein_id=NP_001072998.1
NW_004929304.1	BestRefSeq	CDS	21104159	21104348	.	-	2	ID=cds18;Parent=rna75;Dbxref=GeneID:653275,Genbank:NP_001072998.1,HGNC:HGNC:33983;Name=NP_001072998.1;Note=The RefSeq protein has 3 substitutions%2C 1 frameshift and aligns at 68%25 coverage compared to this genomic sequence;exception=annotated by transcript or proteomic data;gbkey=CDS;gene=CFC1B;partial=true;product=cryptic family protein 1B precursor;protein_id=NP_001072998.1;start_range=.,21104159
NW_004929304.1	BestRefSeq	CDS	21098554	21098751	.	-	1	ID=cds18;Parent=rna75;Dbxref=GeneID:653275,Genbank:NP_001072998.1,HGNC:HGNC:33983;Name=NP_001072998.1;Note=The RefSeq protein has 3 substitutions%2C 1 frameshift and aligns at 68%25 coverage compared to this genomic sequence;end_range=21098751,.;exception=annotated by transcript or proteomic data;gbkey=CDS;gene=CFC1B;partial=true;product=cryptic family protein 1B precursor;protein_id=NP_001072998.1
NW_004929304.1	BestRefSeq	CDS	21104798	21104820	.	-	0	ID=cds19;Parent=rna74;Dbxref=GeneID:55997,Genbank:NP_115934.1,HGNC:HGNC:18292,HPRD:05548,MIM:605194;Name=NP_115934.1;Note=isoform 1 precursor is encoded by transcript variant 1%3B The RefSeq protein has 2 substitutions%2C 1 frameshift and aligns at 68%25 coverage compared to this genomic sequence;exception=annotated by transcript or proteomic data;gbkey=CDS;gene=CFC1;partial=true;product=cryptic protein isoform 1 precursor;protein_id=NP_115934.1
NW_004929304.1	BestRefSeq	CDS	21104443	21104492	.	-	1	ID=cds19;Parent=rna74;Dbxref=GeneID:55997,Genbank:NP_115934.1,HGNC:HGNC:18292,HPRD:05548,MIM:605194;Name=NP_115934.1;Note=isoform 1 precursor is encoded by transcript variant 1%3B The RefSeq protein has 2 substitutions%2C 1 frameshift and aligns at 68%25 coverage compared to this genomic sequence;exception=annotated by transcript or proteomic data;gbkey=CDS;gene=CFC1;partial=true;product=cryptic protein isoform 1 precursor;protein_id=NP_115934.1
NW_004929304.1	BestRefSeq	CDS	21104159	21104348	.	-	2	ID=cds19;Parent=rna74;Dbxref=GeneID:55997,Genbank:NP_115934.1,HGNC:HGNC:18292,HPRD:05548,MIM:605194;Name=NP_115934.1;Note=isoform 1 precursor is encoded by transcript variant 1%3B The RefSeq protein has 2 substitutions%2C 1 frameshift and aligns at 68%25 coverage compared to this genomic sequence;exception=annotated by transcript or proteomic data;gbkey=CDS;gene=CFC1;partial=true;product=cryptic protein isoform 1 precursor;protein_id=NP_115934.1;start_range=.,21104159
NW_004929304.1	BestRefSeq	CDS	21098554	21098751	.	-	1	ID=cds19;Parent=rna74;Dbxref=GeneID:55997,Genbank:NP_115934.1,HGNC:HGNC:18292,HPRD:05548,MIM:605194;Name=NP_115934.1;Note=isoform 1 precursor is encoded by transcript variant 1%3B The RefSeq protein has 2 substitutions%2C 1 frameshift and aligns at 68%25 coverage compared to this genomic sequence;end_range=21098751,.;exception=annotated by transcript or proteomic data;gbkey=CDS;gene=CFC1;partial=true;product=cryptic protein isoform 1 precursor;protein_id=NP_115934.1
###
NW_004929304.1	BestRefSeq	gene	1019981	1083445	.	-	.	ID=gene72;Dbxref=GeneID:727851,HGNC:HGNC:9849,MIM:602752;Name=RGPD8;description=RANBP2-like and GRIP domain containing 8;gbkey=Gene;gene=RGPD8;gene_synonym=RanBP2alpha,RANBP2L1,RGP8
NW_004929304.1	BestRefSeq	mRNA	1019981	1083445	.	-	.	ID=rna76;Parent=gene72;Dbxref=GeneID:727851,Genbank:NM_001164463.1,HGNC:HGNC:9849,MIM:602752;Name=gi|256600209;Note=The RefSeq transcript has 11 substitutions compared to this genomic sequence;exception=annotated by transcript or proteomic data;gbkey=mRNA;gene=RGPD8;product=RANBP2-like and GRIP domain containing 8;transcript_id=gi|256600209
NW_004929304.1	BestRefSeq	exon	1083182	1083445	.	-	.	ID=id284;Parent=rna76;Dbxref=GeneID:727851,Genbank:NM_001164463.1,HGNC:HGNC:9849,MIM:602752;Note=The RefSeq transcript has 11 substitutions compared to this genomic sequence;exception=annotated by transcript or proteomic data;gbkey=mRNA;gene=RGPD8;product=RANBP2-like and GRIP domain containing 8;transcript_id=gi|256600209
NW_004929304.1	BestRefSeq	exon	1075829	1075896	.	-	.	ID=id285;Parent=rna76;Dbxref=GeneID:727851,Genbank:NM_001164463.1,HGNC:HGNC:9849,MIM:602752;Note=The RefSeq transcript has 11 substitutions compared to this genomic sequence;exception=annotated by transcript or proteomic data;gbkey=mRNA;gene=RGPD8;product=RANBP2-like and GRIP domain containing 8;transcript_id=gi|256600209
NW_004929304.1	BestRefSeq	exon	1074136	1074247	.	-	.	ID=id286;Parent=rna76;Dbxref=GeneID:727851,Genbank:NM_001164463.1,HGNC:HGNC:9849,MIM:602752;Note=The RefSeq transcript has 11 substitutions compared to this genomic sequence;exception=annotated by transcript or proteomic data;gbkey=mRNA;gene=RGPD8;product=RANBP2-like and GRIP domain containing 8;transcript_id=gi|256600209
NW_004929304.1	BestRefSeq	exon	1073548	1073700	.	-	.	ID=id287;Parent=rna76;Dbxref=GeneID:727851,Genbank:NM_001164463.1,HGNC:HGNC:9849,MIM:602752;Note=The RefSeq transcript has 11 substitutions compared to this genomic sequence;exception=annotated by transcript or proteomic data;gbkey=mRNA;gene=RGPD8;product=RANBP2-like and GRIP domain containing 8;transcript_id=gi|256600209
NW_004929304.1	BestRefSeq	exon	1069275	1069505	.	-	.	ID=id288;Parent=rna76;Dbxref=GeneID:727851,Genbank:NM_001164463.1,HGNC:HGNC:9849,MIM:602752;Note=The RefSeq transcript has 11 substitutions compared to this genomic sequence;exception=annotated by transcript or proteomic data;gbkey=mRNA;gene=RGPD8;product=RANBP2-like and GRIP domain containing 8;transcript_id=gi|256600209
NW_004929304.1	BestRefSeq	exon	1068784	1068929	.	-	.	ID=id289;Parent=rna76;Dbxref=GeneID:727851,Genbank:NM_001164463.1,HGNC:HGNC:9849,MIM:602752;Note=The RefSeq transcript has 11 substitutions compared to this genomic sequence;exception=annotated by transcript or proteomic data;gbkey=mRNA;gene=RGPD8;product=RANBP2-like and GRIP domain containing 8;transcript_id=gi|256600209
NW_004929304.1	BestRefSeq	exon	1064024	1064219	.	-	.	ID=id290;Parent=rna76;Dbxref=GeneID:727851,Genbank:NM_001164463.1,HGNC:HGNC:9849,MIM:602752;Note=The RefSeq transcript has 11 substitutions compared to this genomic sequence;exception=annotated by transcript or proteomic data;gbkey=mRNA;gene=RGPD8;product=RANBP2-like and GRIP domain containing 8;transcript_id=gi|256600209
NW_004929304.1	BestRefSeq	exon	1057895	1057982	.	-	.	ID=id291;Parent=rna76;Dbxref=GeneID:727851,Genbank:NM_001164463.1,HGNC:HGNC:9849,MIM:602752;Note=The RefSeq transcript has 11 substitutions compared to this genomic sequence;exception=annotated by transcript or proteomic data;gbkey=mRNA;gene=RGPD8;product=RANBP2-like and GRIP domain containing 8;transcript_id=gi|256600209
NW_004929304.1	BestRefSeq	exon	1055564	1055773	.	-	.	ID=id292;Parent=rna76;Dbxref=GeneID:727851,Genbank:NM_001164463.1,HGNC:HGNC:9849,MIM:602752;Note=The RefSeq transcript has 11 substitutions compared to this genomic sequence;exception=annotated by transcript or proteomic data;gbkey=mRNA;gene=RGPD8;product=RANBP2-like and GRIP domain containing 8;transcript_id=gi|256600209
NW_004929304.1	BestRefSeq	exon	1053260	1053441	.	-	.	ID=id293;Parent=rna76;Dbxref=GeneID:727851,Genbank:NM_001164463.1,HGNC:HGNC:9849,MIM:602752;Note=The RefSeq transcript has 11 substitutions compared to this genomic sequence;exception=annotated by transcript or proteomic data;gbkey=mRNA;gene=RGPD8;product=RANBP2-like and GRIP domain containing 8;transcript_id=gi|256600209
NW_004929304.1	BestRefSeq	exon	1053001	1053176	.	-	.	ID=id294;Parent=rna76;Dbxref=GeneID:727851,Genbank:NM_001164463.1,HGNC:HGNC:9849,MIM:602752;Note=The RefSeq transcript has 11 substitutions compared to this genomic sequence;exception=annotated by transcript or proteomic data;gbkey=mRNA;gene=RGPD8;product=RANBP2-like and GRIP domain containing 8;transcript_id=gi|256600209
NW_004929304.1	BestRefSeq	exon	1052710	1052833	.	-	.	ID=id295;Parent=rna76;Dbxref=GeneID:727851,Genbank:NM_001164463.1,HGNC:HGNC:9849,MIM:602752;Note=The RefSeq transcript has 11 substitutions compared to this genomic sequence;exception=annotated by transcript or proteomic data;gbkey=mRNA;gene=RGPD8;product=RANBP2-like and GRIP domain containing 8;transcript_id=gi|256600209
NW_004929304.1	BestRefSeq	exon	1051629	1051787	.	-	.	ID=id296;Parent=rna76;Dbxref=GeneID:727851,Genbank:NM_001164463.1,HGNC:HGNC:9849,MIM:602752;Note=The RefSeq transcript has 11 substitutions compared to this genomic sequence;exception=annotated by transcript or proteomic data;gbkey=mRNA;gene=RGPD8;product=RANBP2-like and GRIP domain containing 8;transcript_id=gi|256600209
NW_004929304.1	BestRefSeq	exon	1051225	1051362	.	-	.	ID=id297;Parent=rna76;Dbxref=GeneID:727851,Genbank:NM_001164463.1,HGNC:HGNC:9849,MIM:602752;Note=The RefSeq transcript has 11 substitutions compared to this genomic sequence;exception=annotated by transcript or proteomic data;gbkey=mRNA;gene=RGPD8;product=RANBP2-like and GRIP domain containing 8;transcript_id=gi|256600209
NW_004929304.1	BestRefSeq	exon	1050816	1050962	.	-	.	ID=id298;Parent=rna76;Dbxref=GeneID:727851,Genbank:NM_001164463.1,HGNC:HGNC:9849,MIM:602752;Note=The RefSeq transcript has 11 substitutions compared to this genomic sequence;exception=annotated by transcript or proteomic data;gbkey=mRNA;gene=RGPD8;product=RANBP2-like and GRIP domain containing 8;transcript_id=gi|256600209
NW_004929304.1	BestRefSeq	exon	1049692	1049871	.	-	.	ID=id299;Parent=rna76;Dbxref=GeneID:727851,Genbank:NM_001164463.1,HGNC:HGNC:9849,MIM:602752;Note=The RefSeq transcript has 11 substitutions compared to this genomic sequence;exception=annotated by transcript or proteomic data;gbkey=mRNA;gene=RGPD8;product=RANBP2-like and GRIP domain containing 8;transcript_id=gi|256600209
NW_004929304.1	BestRefSeq	exon	1049515	1049598	.	-	.	ID=id300;Parent=rna76;Dbxref=GeneID:727851,Genbank:NM_001164463.1,HGNC:HGNC:9849,MIM:602752;Note=The RefSeq transcript has 11 substitutions compared to this genomic sequence;exception=annotated by transcript or proteomic data;gbkey=mRNA;gene=RGPD8;product=RANBP2-like and GRIP domain containing 8;transcript_id=gi|256600209
NW_004929304.1	BestRefSeq	exon	1046211	1046346	.	-	.	ID=id301;Parent=rna76;Dbxref=GeneID:727851,Genbank:NM_001164463.1,HGNC:HGNC:9849,MIM:602752;Note=The RefSeq transcript has 11 substitutions compared to this genomic sequence;exception=annotated by transcript or proteomic data;gbkey=mRNA;gene=RGPD8;product=RANBP2-like and GRIP domain containing 8;transcript_id=gi|256600209
NW_004929304.1	BestRefSeq	exon	1042575	1042669	.	-	.	ID=id302;Parent=rna76;Dbxref=GeneID:727851,Genbank:NM_001164463.1,HGNC:HGNC:9849,MIM:602752;Note=The RefSeq transcript has 11 substitutions compared to this genomic sequence;exception=annotated by transcript or proteomic data;gbkey=mRNA;gene=RGPD8;product=RANBP2-like and GRIP domain containing 8;transcript_id=gi|256600209
NW_004929304.1	BestRefSeq	exon	1039624	1041847	.	-	.	ID=id303;Parent=rna76;Dbxref=GeneID:727851,Genbank:NM_001164463.1,HGNC:HGNC:9849,MIM:602752;Note=The RefSeq transcript has 11 substitutions compared to this genomic sequence;exception=annotated by transcript or proteomic data;gbkey=mRNA;gene=RGPD8;product=RANBP2-like and GRIP domain containing 8;transcript_id=gi|256600209
NW_004929304.1	BestRefSeq	exon	1032424	1032563	.	-	.	ID=id304;Parent=rna76;Dbxref=GeneID:727851,Genbank:NM_001164463.1,HGNC:HGNC:9849,MIM:602752;Note=The RefSeq transcript has 11 substitutions compared to this genomic sequence;exception=annotated by transcript or proteomic data;gbkey=mRNA;gene=RGPD8;product=RANBP2-like and GRIP domain containing 8;transcript_id=gi|256600209
NW_004929304.1	BestRefSeq	exon	1029655	1029856	.	-	.	ID=id305;Parent=rna76;Dbxref=GeneID:727851,Genbank:NM_001164463.1,HGNC:HGNC:9849,MIM:602752;Note=The RefSeq transcript has 11 substitutions compared to this genomic sequence;exception=annotated by transcript or proteomic data;gbkey=mRNA;gene=RGPD8;product=RANBP2-like and GRIP domain containing 8;transcript_id=gi|256600209
NW_004929304.1	BestRefSeq	exon	1019981	1021824	.	-	.	ID=id306;Parent=rna76;Dbxref=GeneID:727851,Genbank:NM_001164463.1,HGNC:HGNC:9849,MIM:602752;Note=The RefSeq transcript has 11 substitutions compared to this genomic sequence;exception=annotated by transcript or proteomic data;gbkey=mRNA;gene=RGPD8;product=RANBP2-like and GRIP domain containing 8;transcript_id=gi|256600209
NW_004929304.1	BestRefSeq	gene	1020000	1084961	.	-	.	ID=gene73;Dbxref=GeneID:84220,HGNC:HGNC:32418,HPRD:04128,MIM:612708;Name=RGPD5;description=RANBP2-like and GRIP domain containing 5;gbkey=Gene;gene=RGPD5;gene_synonym=BS-63,BS63,HEL161,RGP5
NW_004929304.1	BestRefSeq	CDS	1083182	1083253	.	-	0	ID=cds20;Parent=rna76;Dbxref=GeneID:727851,Genbank:NP_001157935.1,HGNC:HGNC:9849,MIM:602752;Name=NP_001157935.1;Note=The RefSeq protein has 9 substitutions compared to this genomic sequence;exception=annotated by transcript or proteomic data;gbkey=CDS;gene=RGPD8;product=RANBP2-like and GRIP domain-containing protein 8;protein_id=NP_001157935.1
NW_004929304.1	BestRefSeq	CDS	1075829	1075896	.	-	0	ID=cds20;Parent=rna76;Dbxref=GeneID:727851,Genbank:NP_001157935.1,HGNC:HGNC:9849,MIM:602752;Name=NP_001157935.1;Note=The RefSeq protein has 9 substitutions compared to this genomic sequence;exception=annotated by transcript or proteomic data;gbkey=CDS;gene=RGPD8;product=RANBP2-like and GRIP domain-containing protein 8;protein_id=NP_001157935.1
NW_004929304.1	BestRefSeq	CDS	1074136	1074247	.	-	1	ID=cds20;Parent=rna76;Dbxref=GeneID:727851,Genbank:NP_001157935.1,HGNC:HGNC:9849,MIM:602752;Name=NP_001157935.1;Note=The RefSeq protein has 9 substitutions compared to this genomic sequence;exception=annotated by transcript or proteomic data;gbkey=CDS;gene=RGPD8;product=RANBP2-like and GRIP domain-containing protein 8;protein_id=NP_001157935.1
NW_004929304.1	BestRefSeq	CDS	1073548	1073700	.	-	0	ID=cds20;Parent=rna76;Dbxref=GeneID:727851,Genbank:NP_001157935.1,HGNC:HGNC:9849,MIM:602752;Name=NP_001157935.1;Note=The RefSeq protein has 9 substitutions compared to this genomic sequence;exception=annotated by transcript or proteomic data;gbkey=CDS;gene=RGPD8;product=RANBP2-like and GRIP domain-containing protein 8;protein_id=NP_001157935.1
NW_004929304.1	BestRefSeq	CDS	1069275	1069505	.	-	0	ID=cds20;Parent=rna76;Dbxref=GeneID:727851,Genbank:NP_001157935.1,HGNC:HGNC:9849,MIM:602752;Name=NP_001157935.1;Note=The RefSeq protein has 9 substitutions compared to this genomic sequence;exception=annotated by transcript or proteomic data;gbkey=CDS;gene=RGPD8;product=RANBP2-like and GRIP domain-containing protein 8;protein_id=NP_001157935.1
NW_004929304.1	BestRefSeq	CDS	1068784	1068929	.	-	0	ID=cds20;Parent=rna76;Dbxref=GeneID:727851,Genbank:NP_001157935.1,HGNC:HGNC:9849,MIM:602752;Name=NP_001157935.1;Note=The RefSeq protein has 9 substitutions compared to this genomic sequence;exception=annotated by transcript or proteomic data;gbkey=CDS;gene=RGPD8;product=RANBP2-like and GRIP domain-containing protein 8;protein_id=NP_001157935.1
NW_004929304.1	BestRefSeq	CDS	1064024	1064219	.	-	1	ID=cds20;Parent=rna76;Dbxref=GeneID:727851,Genbank:NP_001157935.1,HGNC:HGNC:9849,MIM:602752;Name=NP_001157935.1;Note=The RefSeq protein has 9 substitutions compared to this genomic sequence;exception=annotated by transcript or proteomic data;gbkey=CDS;gene=RGPD8;product=RANBP2-like and GRIP domain-containing protein 8;protein_id=NP_001157935.1
NW_004929304.1	BestRefSeq	CDS	1057895	1057982	.	-	0	ID=cds20;Parent=rna76;Dbxref=GeneID:727851,Genbank:NP_001157935.1,HGNC:HGNC:9849,MIM:602752;Name=NP_001157935.1;Note=The RefSeq protein has 9 substitutions compared to this genomic sequence;exception=annotated by transcript or proteomic data;gbkey=CDS;gene=RGPD8;product=RANBP2-like and GRIP domain-containing protein 8;protein_id=NP_001157935.1
NW_004929304.1	BestRefSeq	CDS	1055564	1055773	.	-	2	ID=cds20;Parent=rna76;Dbxref=GeneID:727851,Genbank:NP_001157935.1,HGNC:HGNC:9849,MIM:602752;Name=NP_001157935.1;Note=The RefSeq protein has 9 substitutions compared to this genomic sequence;exception=annotated by transcript or proteomic data;gbkey=CDS;gene=RGPD8;product=RANBP2-like and GRIP domain-containing protein 8;protein_id=NP_001157935.1
NW_004929304.1	BestRefSeq	CDS	1053260	1053441	.	-	2	ID=cds20;Parent=rna76;Dbxref=GeneID:727851,Genbank:NP_001157935.1,HGNC:HGNC:9849,MIM:602752;Name=NP_001157935.1;Note=The RefSeq protein has 9 substitutions compared to this genomic sequence;exception=annotated by transcript or proteomic data;gbkey=CDS;gene=RGPD8;product=RANBP2-like and GRIP domain-containing protein 8;protein_id=NP_001157935.1
NW_004929304.1	BestRefSeq	CDS	1053001	1053176	.	-	0	ID=cds20;Parent=rna76;Dbxref=GeneID:727851,Genbank:NP_001157935.1,HGNC:HGNC:9849,MIM:602752;Name=NP_001157935.1;Note=The RefSeq protein has 9 substitutions compared to this genomic sequence;exception=annotated by transcript or proteomic data;gbkey=CDS;gene=RGPD8;product=RANBP2-like and GRIP domain-containing protein 8;protein_id=NP_001157935.1
NW_004929304.1	BestRefSeq	CDS	1052710	1052833	.	-	1	ID=cds20;Parent=rna76;Dbxref=GeneID:727851,Genbank:NP_001157935.1,HGNC:HGNC:9849,MIM:602752;Name=NP_001157935.1;Note=The RefSeq protein has 9 substitutions compared to this genomic sequence;exception=annotated by transcript or proteomic data;gbkey=CDS;gene=RGPD8;product=RANBP2-like and GRIP domain-containing protein 8;protein_id=NP_001157935.1
NW_004929304.1	BestRefSeq	CDS	1051629	1051787	.	-	0	ID=cds20;Parent=rna76;Dbxref=GeneID:727851,Genbank:NP_001157935.1,HGNC:HGNC:9849,MIM:602752;Name=NP_001157935.1;Note=The RefSeq protein has 9 substitutions compared to this genomic sequence;exception=annotated by transcript or proteomic data;gbkey=CDS;gene=RGPD8;product=RANBP2-like and GRIP domain-containing protein 8;protein_id=NP_001157935.1
NW_004929304.1	BestRefSeq	CDS	1051225	1051362	.	-	0	ID=cds20;Parent=rna76;Dbxref=GeneID:727851,Genbank:NP_001157935.1,HGNC:HGNC:9849,MIM:602752;Name=NP_001157935.1;Note=The RefSeq protein has 9 substitutions compared to this genomic sequence;exception=annotated by transcript or proteomic data;gbkey=CDS;gene=RGPD8;product=RANBP2-like and GRIP domain-containing protein 8;protein_id=NP_001157935.1
NW_004929304.1	BestRefSeq	CDS	1050816	1050962	.	-	0	ID=cds20;Parent=rna76;Dbxref=GeneID:727851,Genbank:NP_001157935.1,HGNC:HGNC:9849,MIM:602752;Name=NP_001157935.1;Note=The RefSeq protein has 9 substitutions compared to this genomic sequence;exception=annotated by transcript or proteomic data;gbkey=CDS;gene=RGPD8;product=RANBP2-like and GRIP domain-containing protein 8;protein_id=NP_001157935.1
NW_004929304.1	BestRefSeq	CDS	1049692	1049871	.	-	0	ID=cds20;Parent=rna76;Dbxref=GeneID:727851,Genbank:NP_001157935.1,HGNC:HGNC:9849,MIM:602752;Name=NP_001157935.1;Note=The RefSeq protein has 9 substitutions compared to this genomic sequence;exception=annotated by transcript or proteomic data;gbkey=CDS;gene=RGPD8;product=RANBP2-like and GRIP domain-containing protein 8;protein_id=NP_001157935.1
NW_004929304.1	BestRefSeq	CDS	1049515	1049598	.	-	0	ID=cds20;Parent=rna76;Dbxref=GeneID:727851,Genbank:NP_001157935.1,HGNC:HGNC:9849,MIM:602752;Name=NP_001157935.1;Note=The RefSeq protein has 9 substitutions compared to this genomic sequence;exception=annotated by transcript or proteomic data;gbkey=CDS;gene=RGPD8;product=RANBP2-like and GRIP domain-containing protein 8;protein_id=NP_001157935.1
NW_004929304.1	BestRefSeq	CDS	1046211	1046346	.	-	0	ID=cds20;Parent=rna76;Dbxref=GeneID:727851,Genbank:NP_001157935.1,HGNC:HGNC:9849,MIM:602752;Name=NP_001157935.1;Note=The RefSeq protein has 9 substitutions compared to this genomic sequence;exception=annotated by transcript or proteomic data;gbkey=CDS;gene=RGPD8;product=RANBP2-like and GRIP domain-containing protein 8;protein_id=NP_001157935.1
NW_004929304.1	BestRefSeq	CDS	1042575	1042669	.	-	2	ID=cds20;Parent=rna76;Dbxref=GeneID:727851,Genbank:NP_001157935.1,HGNC:HGNC:9849,MIM:602752;Name=NP_001157935.1;Note=The RefSeq protein has 9 substitutions compared to this genomic sequence;exception=annotated by transcript or proteomic data;gbkey=CDS;gene=RGPD8;product=RANBP2-like and GRIP domain-containing protein 8;protein_id=NP_001157935.1
NW_004929304.1	BestRefSeq	CDS	1039624	1041847	.	-	0	ID=cds20;Parent=rna76;Dbxref=GeneID:727851,Genbank:NP_001157935.1,HGNC:HGNC:9849,MIM:602752;Name=NP_001157935.1;Note=The RefSeq protein has 9 substitutions compared to this genomic sequence;exception=annotated by transcript or proteomic data;gbkey=CDS;gene=RGPD8;product=RANBP2-like and GRIP domain-containing protein 8;protein_id=NP_001157935.1
NW_004929304.1	BestRefSeq	CDS	1032424	1032563	.	-	2	ID=cds20;Parent=rna76;Dbxref=GeneID:727851,Genbank:NP_001157935.1,HGNC:HGNC:9849,MIM:602752;Name=NP_001157935.1;Note=The RefSeq protein has 9 substitutions compared to this genomic sequence;exception=annotated by transcript or proteomic data;gbkey=CDS;gene=RGPD8;product=RANBP2-like and GRIP domain-containing protein 8;protein_id=NP_001157935.1
NW_004929304.1	BestRefSeq	CDS	1029655	1029856	.	-	0	ID=cds20;Parent=rna76;Dbxref=GeneID:727851,Genbank:NP_001157935.1,HGNC:HGNC:9849,MIM:602752;Name=NP_001157935.1;Note=The RefSeq protein has 9 substitutions compared to this genomic sequence;exception=annotated by transcript or proteomic data;gbkey=CDS;gene=RGPD8;product=RANBP2-like and GRIP domain-containing protein 8;protein_id=NP_001157935.1
NW_004929304.1	BestRefSeq	CDS	1021790	1021824	.	-	2	ID=cds20;Parent=rna76;Dbxref=GeneID:727851,Genbank:NP_001157935.1,HGNC:HGNC:9849,MIM:602752;Name=NP_001157935.1;Note=The RefSeq protein has 9 substitutions compared to this genomic sequence;exception=annotated by transcript or proteomic data;gbkey=CDS;gene=RGPD8;product=RANBP2-like and GRIP domain-containing protein 8;protein_id=NP_001157935.1
NW_004929304.1	BestRefSeq	mRNA	1044647	1084961	.	-	.	ID=rna77;Parent=gene73;Dbxref=GeneID:84220,Genbank:NM_032260.2,HGNC:HGNC:32418,HPRD:04128,MIM:612708;Name=gi|19718753;gbkey=mRNA;gene=RGPD5;product=RANBP2-like and GRIP domain containing 5%2C transcript variant 2;transcript_id=gi|19718753
NW_004929304.1	BestRefSeq	exon	1084730	1084961	.	-	.	ID=id307;Parent=rna77;Dbxref=GeneID:84220,Genbank:NM_032260.2,HGNC:HGNC:32418,HPRD:04128,MIM:612708;gbkey=mRNA;gene=RGPD5;product=RANBP2-like and GRIP domain containing 5%2C transcript variant 2;transcript_id=gi|19718753
NW_004929304.1	BestRefSeq	exon	1083182	1083554	.	-	.	ID=id308;Parent=rna77;Dbxref=GeneID:84220,Genbank:NM_032260.2,HGNC:HGNC:32418,HPRD:04128,MIM:612708;gbkey=mRNA;gene=RGPD5;product=RANBP2-like and GRIP domain containing 5%2C transcript variant 2;transcript_id=gi|19718753
NW_004929304.1	BestRefSeq	exon	1075829	1075896	.	-	.	ID=id309;Parent=rna77;Dbxref=GeneID:84220,Genbank:NM_032260.2,HGNC:HGNC:32418,HPRD:04128,MIM:612708;gbkey=mRNA;gene=RGPD5;product=RANBP2-like and GRIP domain containing 5%2C transcript variant 2;transcript_id=gi|19718753
NW_004929304.1	BestRefSeq	exon	1074136	1074247	.	-	.	ID=id310;Parent=rna77;Dbxref=GeneID:84220,Genbank:NM_032260.2,HGNC:HGNC:32418,HPRD:04128,MIM:612708;gbkey=mRNA;gene=RGPD5;product=RANBP2-like and GRIP domain containing 5%2C transcript variant 2;transcript_id=gi|19718753
NW_004929304.1	BestRefSeq	exon	1073548	1073700	.	-	.	ID=id311;Parent=rna77;Dbxref=GeneID:84220,Genbank:NM_032260.2,HGNC:HGNC:32418,HPRD:04128,MIM:612708;gbkey=mRNA;gene=RGPD5;product=RANBP2-like and GRIP domain containing 5%2C transcript variant 2;transcript_id=gi|19718753
NW_004929304.1	BestRefSeq	exon	1069275	1069505	.	-	.	ID=id312;Parent=rna77;Dbxref=GeneID:84220,Genbank:NM_032260.2,HGNC:HGNC:32418,HPRD:04128,MIM:612708;gbkey=mRNA;gene=RGPD5;product=RANBP2-like and GRIP domain containing 5%2C transcript variant 2;transcript_id=gi|19718753
NW_004929304.1	BestRefSeq	exon	1068784	1068929	.	-	.	ID=id313;Parent=rna77;Dbxref=GeneID:84220,Genbank:NM_032260.2,HGNC:HGNC:32418,HPRD:04128,MIM:612708;gbkey=mRNA;gene=RGPD5;product=RANBP2-like and GRIP domain containing 5%2C transcript variant 2;transcript_id=gi|19718753
NW_004929304.1	BestRefSeq	exon	1064024	1064219	.	-	.	ID=id314;Parent=rna77;Dbxref=GeneID:84220,Genbank:NM_032260.2,HGNC:HGNC:32418,HPRD:04128,MIM:612708;gbkey=mRNA;gene=RGPD5;product=RANBP2-like and GRIP domain containing 5%2C transcript variant 2;transcript_id=gi|19718753
NW_004929304.1	BestRefSeq	exon	1057895	1057982	.	-	.	ID=id315;Parent=rna77;Dbxref=GeneID:84220,Genbank:NM_032260.2,HGNC:HGNC:32418,HPRD:04128,MIM:612708;gbkey=mRNA;gene=RGPD5;product=RANBP2-like and GRIP domain containing 5%2C transcript variant 2;transcript_id=gi|19718753
NW_004929304.1	BestRefSeq	exon	1055564	1055773	.	-	.	ID=id316;Parent=rna77;Dbxref=GeneID:84220,Genbank:NM_032260.2,HGNC:HGNC:32418,HPRD:04128,MIM:612708;gbkey=mRNA;gene=RGPD5;product=RANBP2-like and GRIP domain containing 5%2C transcript variant 2;transcript_id=gi|19718753
NW_004929304.1	BestRefSeq	exon	1053260	1053441	.	-	.	ID=id317;Parent=rna77;Dbxref=GeneID:84220,Genbank:NM_032260.2,HGNC:HGNC:32418,HPRD:04128,MIM:612708;gbkey=mRNA;gene=RGPD5;product=RANBP2-like and GRIP domain containing 5%2C transcript variant 2;transcript_id=gi|19718753
NW_004929304.1	BestRefSeq	exon	1053001	1053176	.	-	.	ID=id318;Parent=rna77;Dbxref=GeneID:84220,Genbank:NM_032260.2,HGNC:HGNC:32418,HPRD:04128,MIM:612708;gbkey=mRNA;gene=RGPD5;product=RANBP2-like and GRIP domain containing 5%2C transcript variant 2;transcript_id=gi|19718753
NW_004929304.1	BestRefSeq	exon	1052710	1052833	.	-	.	ID=id319;Parent=rna77;Dbxref=GeneID:84220,Genbank:NM_032260.2,HGNC:HGNC:32418,HPRD:04128,MIM:612708;gbkey=mRNA;gene=RGPD5;product=RANBP2-like and GRIP domain containing 5%2C transcript variant 2;transcript_id=gi|19718753
NW_004929304.1	BestRefSeq	exon	1051629	1051787	.	-	.	ID=id320;Parent=rna77;Dbxref=GeneID:84220,Genbank:NM_032260.2,HGNC:HGNC:32418,HPRD:04128,MIM:612708;gbkey=mRNA;gene=RGPD5;product=RANBP2-like and GRIP domain containing 5%2C transcript variant 2;transcript_id=gi|19718753
NW_004929304.1	BestRefSeq	exon	1051225	1051362	.	-	.	ID=id321;Parent=rna77;Dbxref=GeneID:84220,Genbank:NM_032260.2,HGNC:HGNC:32418,HPRD:04128,MIM:612708;gbkey=mRNA;gene=RGPD5;product=RANBP2-like and GRIP domain containing 5%2C transcript variant 2;transcript_id=gi|19718753
NW_004929304.1	BestRefSeq	exon	1050816	1050962	.	-	.	ID=id322;Parent=rna77;Dbxref=GeneID:84220,Genbank:NM_032260.2,HGNC:HGNC:32418,HPRD:04128,MIM:612708;gbkey=mRNA;gene=RGPD5;product=RANBP2-like and GRIP domain containing 5%2C transcript variant 2;transcript_id=gi|19718753
NW_004929304.1	BestRefSeq	exon	1049692	1049871	.	-	.	ID=id323;Parent=rna77;Dbxref=GeneID:84220,Genbank:NM_032260.2,HGNC:HGNC:32418,HPRD:04128,MIM:612708;gbkey=mRNA;gene=RGPD5;product=RANBP2-like and GRIP domain containing 5%2C transcript variant 2;transcript_id=gi|19718753
NW_004929304.1	BestRefSeq	exon	1049515	1049598	.	-	.	ID=id324;Parent=rna77;Dbxref=GeneID:84220,Genbank:NM_032260.2,HGNC:HGNC:32418,HPRD:04128,MIM:612708;gbkey=mRNA;gene=RGPD5;product=RANBP2-like and GRIP domain containing 5%2C transcript variant 2;transcript_id=gi|19718753
NW_004929304.1	BestRefSeq	exon	1046211	1046346	.	-	.	ID=id325;Parent=rna77;Dbxref=GeneID:84220,Genbank:NM_032260.2,HGNC:HGNC:32418,HPRD:04128,MIM:612708;gbkey=mRNA;gene=RGPD5;product=RANBP2-like and GRIP domain containing 5%2C transcript variant 2;transcript_id=gi|19718753
NW_004929304.1	BestRefSeq	exon	1044647	1044815	.	-	.	ID=id326;Parent=rna77;Dbxref=GeneID:84220,Genbank:NM_032260.2,HGNC:HGNC:32418,HPRD:04128,MIM:612708;gbkey=mRNA;gene=RGPD5;product=RANBP2-like and GRIP domain containing 5%2C transcript variant 2;transcript_id=gi|19718753
NW_004929304.1	BestRefSeq	CDS	1083182	1083253	.	-	0	ID=cds21;Parent=rna77;Dbxref=GeneID:84220,Genbank:NP_115636.1,HGNC:HGNC:32418,HPRD:04128,MIM:612708;Name=NP_115636.1;Note=isoform 2 is encoded by transcript variant 2;gbkey=CDS;gene=RGPD5;product=RANBP2-like and GRIP domain-containing protein 5/6 isoform 2;protein_id=NP_115636.1
NW_004929304.1	BestRefSeq	CDS	1075829	1075896	.	-	0	ID=cds21;Parent=rna77;Dbxref=GeneID:84220,Genbank:NP_115636.1,HGNC:HGNC:32418,HPRD:04128,MIM:612708;Name=NP_115636.1;Note=isoform 2 is encoded by transcript variant 2;gbkey=CDS;gene=RGPD5;product=RANBP2-like and GRIP domain-containing protein 5/6 isoform 2;protein_id=NP_115636.1
NW_004929304.1	BestRefSeq	CDS	1074136	1074247	.	-	1	ID=cds21;Parent=rna77;Dbxref=GeneID:84220,Genbank:NP_115636.1,HGNC:HGNC:32418,HPRD:04128,MIM:612708;Name=NP_115636.1;Note=isoform 2 is encoded by transcript variant 2;gbkey=CDS;gene=RGPD5;product=RANBP2-like and GRIP domain-containing protein 5/6 isoform 2;protein_id=NP_115636.1
NW_004929304.1	BestRefSeq	CDS	1073548	1073700	.	-	0	ID=cds21;Parent=rna77;Dbxref=GeneID:84220,Genbank:NP_115636.1,HGNC:HGNC:32418,HPRD:04128,MIM:612708;Name=NP_115636.1;Note=isoform 2 is encoded by transcript variant 2;gbkey=CDS;gene=RGPD5;product=RANBP2-like and GRIP domain-containing protein 5/6 isoform 2;protein_id=NP_115636.1
NW_004929304.1	BestRefSeq	CDS	1069275	1069505	.	-	0	ID=cds21;Parent=rna77;Dbxref=GeneID:84220,Genbank:NP_115636.1,HGNC:HGNC:32418,HPRD:04128,MIM:612708;Name=NP_115636.1;Note=isoform 2 is encoded by transcript variant 2;gbkey=CDS;gene=RGPD5;product=RANBP2-like and GRIP domain-containing protein 5/6 isoform 2;protein_id=NP_115636.1
NW_004929304.1	BestRefSeq	CDS	1068784	1068929	.	-	0	ID=cds21;Parent=rna77;Dbxref=GeneID:84220,Genbank:NP_115636.1,HGNC:HGNC:32418,HPRD:04128,MIM:612708;Name=NP_115636.1;Note=isoform 2 is encoded by transcript variant 2;gbkey=CDS;gene=RGPD5;product=RANBP2-like and GRIP domain-containing protein 5/6 isoform 2;protein_id=NP_115636.1
NW_004929304.1	BestRefSeq	CDS	1064024	1064219	.	-	1	ID=cds21;Parent=rna77;Dbxref=GeneID:84220,Genbank:NP_115636.1,HGNC:HGNC:32418,HPRD:04128,MIM:612708;Name=NP_115636.1;Note=isoform 2 is encoded by transcript variant 2;gbkey=CDS;gene=RGPD5;product=RANBP2-like and GRIP domain-containing protein 5/6 isoform 2;protein_id=NP_115636.1
NW_004929304.1	BestRefSeq	CDS	1057895	1057982	.	-	0	ID=cds21;Parent=rna77;Dbxref=GeneID:84220,Genbank:NP_115636.1,HGNC:HGNC:32418,HPRD:04128,MIM:612708;Name=NP_115636.1;Note=isoform 2 is encoded by transcript variant 2;gbkey=CDS;gene=RGPD5;product=RANBP2-like and GRIP domain-containing protein 5/6 isoform 2;protein_id=NP_115636.1
NW_004929304.1	BestRefSeq	CDS	1055564	1055773	.	-	2	ID=cds21;Parent=rna77;Dbxref=GeneID:84220,Genbank:NP_115636.1,HGNC:HGNC:32418,HPRD:04128,MIM:612708;Name=NP_115636.1;Note=isoform 2 is encoded by transcript variant 2;gbkey=CDS;gene=RGPD5;product=RANBP2-like and GRIP domain-containing protein 5/6 isoform 2;protein_id=NP_115636.1
NW_004929304.1	BestRefSeq	CDS	1053260	1053441	.	-	2	ID=cds21;Parent=rna77;Dbxref=GeneID:84220,Genbank:NP_115636.1,HGNC:HGNC:32418,HPRD:04128,MIM:612708;Name=NP_115636.1;Note=isoform 2 is encoded by transcript variant 2;gbkey=CDS;gene=RGPD5;product=RANBP2-like and GRIP domain-containing protein 5/6 isoform 2;protein_id=NP_115636.1
NW_004929304.1	BestRefSeq	CDS	1053001	1053176	.	-	0	ID=cds21;Parent=rna77;Dbxref=GeneID:84220,Genbank:NP_115636.1,HGNC:HGNC:32418,HPRD:04128,MIM:612708;Name=NP_115636.1;Note=isoform 2 is encoded by transcript variant 2;gbkey=CDS;gene=RGPD5;product=RANBP2-like and GRIP domain-containing protein 5/6 isoform 2;protein_id=NP_115636.1
NW_004929304.1	BestRefSeq	CDS	1052710	1052833	.	-	1	ID=cds21;Parent=rna77;Dbxref=GeneID:84220,Genbank:NP_115636.1,HGNC:HGNC:32418,HPRD:04128,MIM:612708;Name=NP_115636.1;Note=isoform 2 is encoded by transcript variant 2;gbkey=CDS;gene=RGPD5;product=RANBP2-like and GRIP domain-containing protein 5/6 isoform 2;protein_id=NP_115636.1
NW_004929304.1	BestRefSeq	CDS	1051629	1051787	.	-	0	ID=cds21;Parent=rna77;Dbxref=GeneID:84220,Genbank:NP_115636.1,HGNC:HGNC:32418,HPRD:04128,MIM:612708;Name=NP_115636.1;Note=isoform 2 is encoded by transcript variant 2;gbkey=CDS;gene=RGPD5;product=RANBP2-like and GRIP domain-containing protein 5/6 isoform 2;protein_id=NP_115636.1
NW_004929304.1	BestRefSeq	CDS	1051225	1051362	.	-	0	ID=cds21;Parent=rna77;Dbxref=GeneID:84220,Genbank:NP_115636.1,HGNC:HGNC:32418,HPRD:04128,MIM:612708;Name=NP_115636.1;Note=isoform 2 is encoded by transcript variant 2;gbkey=CDS;gene=RGPD5;product=RANBP2-like and GRIP domain-containing protein 5/6 isoform 2;protein_id=NP_115636.1
NW_004929304.1	BestRefSeq	CDS	1050816	1050962	.	-	0	ID=cds21;Parent=rna77;Dbxref=GeneID:84220,Genbank:NP_115636.1,HGNC:HGNC:32418,HPRD:04128,MIM:612708;Name=NP_115636.1;Note=isoform 2 is encoded by transcript variant 2;gbkey=CDS;gene=RGPD5;product=RANBP2-like and GRIP domain-containing protein 5/6 isoform 2;protein_id=NP_115636.1
NW_004929304.1	BestRefSeq	CDS	1049692	1049871	.	-	0	ID=cds21;Parent=rna77;Dbxref=GeneID:84220,Genbank:NP_115636.1,HGNC:HGNC:32418,HPRD:04128,MIM:612708;Name=NP_115636.1;Note=isoform 2 is encoded by transcript variant 2;gbkey=CDS;gene=RGPD5;product=RANBP2-like and GRIP domain-containing protein 5/6 isoform 2;protein_id=NP_115636.1
NW_004929304.1	BestRefSeq	CDS	1049515	1049598	.	-	0	ID=cds21;Parent=rna77;Dbxref=GeneID:84220,Genbank:NP_115636.1,HGNC:HGNC:32418,HPRD:04128,MIM:612708;Name=NP_115636.1;Note=isoform 2 is encoded by transcript variant 2;gbkey=CDS;gene=RGPD5;product=RANBP2-like and GRIP domain-containing protein 5/6 isoform 2;protein_id=NP_115636.1
NW_004929304.1	BestRefSeq	CDS	1046211	1046346	.	-	0	ID=cds21;Parent=rna77;Dbxref=GeneID:84220,Genbank:NP_115636.1,HGNC:HGNC:32418,HPRD:04128,MIM:612708;Name=NP_115636.1;Note=isoform 2 is encoded by transcript variant 2;gbkey=CDS;gene=RGPD5;product=RANBP2-like and GRIP domain-containing protein 5/6 isoform 2;protein_id=NP_115636.1
NW_004929304.1	BestRefSeq	CDS	1044703	1044815	.	-	2	ID=cds21;Parent=rna77;Dbxref=GeneID:84220,Genbank:NP_115636.1,HGNC:HGNC:32418,HPRD:04128,MIM:612708;Name=NP_115636.1;Note=isoform 2 is encoded by transcript variant 2;gbkey=CDS;gene=RGPD5;product=RANBP2-like and GRIP domain-containing protein 5/6 isoform 2;protein_id=NP_115636.1
###
NW_004929304.1	BestRefSeq	gene	21715689	21770972	.	+	.	ID=gene74;Dbxref=GeneID:728378,HGNC:HGNC:33905;Name=POTEF;description=POTE ankyrin domain family member F;gbkey=Gene;gene=POTEF;gene_synonym=A26C1B,ACTB,POTE2alpha,POTEACTIN;partial=true
NW_004929304.1	BestRefSeq	mRNA	21715689	21770972	.	+	.	ID=rna78;Parent=gene74;Dbxref=GeneID:728378,Genbank:NM_001099771.2,HGNC:HGNC:33905;Name=gi|256222517;Note=The RefSeq transcript has 26 substitutions%2C 1 non-frameshifting indel and aligns at 98%25 coverage compared to this genomic sequence;exception=annotated by transcript or proteomic data;gbkey=mRNA;gene=POTEF;partial=true;product=POTE ankyrin domain family member F;transcript_id=gi|256222517
NW_004929304.1	BestRefSeq	exon	21715689	21715847	.	+	.	ID=id327;Parent=rna78;Dbxref=GeneID:728378,Genbank:NM_001099771.2,HGNC:HGNC:33905;Note=The RefSeq transcript has 26 substitutions%2C 1 non-frameshifting indel and aligns at 98%25 coverage compared to this genomic sequence;exception=annotated by transcript or proteomic data;gbkey=mRNA;gene=POTEF;partial=true;product=POTE ankyrin domain family member F;transcript_id=gi|256222517
NW_004929304.1	BestRefSeq	exon	21717056	21717211	.	+	.	ID=id328;Parent=rna78;Dbxref=GeneID:728378,Genbank:NM_001099771.2,HGNC:HGNC:33905;Note=The RefSeq transcript has 26 substitutions%2C 1 non-frameshifting indel and aligns at 98%25 coverage compared to this genomic sequence;exception=annotated by transcript or proteomic data;gbkey=mRNA;gene=POTEF;partial=true;product=POTE ankyrin domain family member F;transcript_id=gi|256222517
NW_004929304.1	BestRefSeq	exon	21724360	21724973	.	+	.	ID=id329;Parent=rna78;Dbxref=GeneID:728378,Genbank:NM_001099771.2,HGNC:HGNC:33905;Note=The RefSeq transcript has 26 substitutions%2C 1 non-frameshifting indel and aligns at 98%25 coverage compared to this genomic sequence;exception=annotated by transcript or proteomic data;gbkey=mRNA;gene=POTEF;partial=true;product=POTE ankyrin domain family member F;transcript_id=gi|256222517
NW_004929304.1	BestRefSeq	exon	21729633	21729747	.	+	.	ID=id330;Parent=rna78;Dbxref=GeneID:728378,Genbank:NM_001099771.2,HGNC:HGNC:33905;Note=The RefSeq transcript has 26 substitutions%2C 1 non-frameshifting indel and aligns at 98%25 coverage compared to this genomic sequence;exception=annotated by transcript or proteomic data;gbkey=mRNA;gene=POTEF;partial=true;product=POTE ankyrin domain family member F;transcript_id=gi|256222517
NW_004929304.1	BestRefSeq	exon	21729907	21730080	.	+	.	ID=id331;Parent=rna78;Dbxref=GeneID:728378,Genbank:NM_001099771.2,HGNC:HGNC:33905;Note=The RefSeq transcript has 26 substitutions%2C 1 non-frameshifting indel and aligns at 98%25 coverage compared to this genomic sequence;exception=annotated by transcript or proteomic data;gbkey=mRNA;gene=POTEF;partial=true;product=POTE ankyrin domain family member F;transcript_id=gi|256222517
NW_004929304.1	BestRefSeq	exon	21732860	21732966	.	+	.	ID=id332;Parent=rna78;Dbxref=GeneID:728378,Genbank:NM_001099771.2,HGNC:HGNC:33905;Note=The RefSeq transcript has 26 substitutions%2C 1 non-frameshifting indel and aligns at 98%25 coverage compared to this genomic sequence;exception=annotated by transcript or proteomic data;gbkey=mRNA;gene=POTEF;partial=true;product=POTE ankyrin domain family member F;transcript_id=gi|256222517
NW_004929304.1	BestRefSeq	exon	21734281	21734418	.	+	.	ID=id333;Parent=rna78;Dbxref=GeneID:728378,Genbank:NM_001099771.2,HGNC:HGNC:33905;Note=The RefSeq transcript has 26 substitutions%2C 1 non-frameshifting indel and aligns at 98%25 coverage compared to this genomic sequence;exception=annotated by transcript or proteomic data;gbkey=mRNA;gene=POTEF;partial=true;product=POTE ankyrin domain family member F;transcript_id=gi|256222517
NW_004929304.1	BestRefSeq	exon	21736873	21736943	.	+	.	ID=id334;Parent=rna78;Dbxref=GeneID:728378,Genbank:NM_001099771.2,HGNC:HGNC:33905;Note=The RefSeq transcript has 26 substitutions%2C 1 non-frameshifting indel and aligns at 98%25 coverage compared to this genomic sequence;exception=annotated by transcript or proteomic data;gbkey=mRNA;gene=POTEF;partial=true;product=POTE ankyrin domain family member F;transcript_id=gi|256222517
NW_004929304.1	BestRefSeq	exon	21742770	21742840	.	+	.	ID=id335;Parent=rna78;Dbxref=GeneID:728378,Genbank:NM_001099771.2,HGNC:HGNC:33905;Note=The RefSeq transcript has 26 substitutions%2C 1 non-frameshifting indel and aligns at 98%25 coverage compared to this genomic sequence;exception=annotated by transcript or proteomic data;gbkey=mRNA;gene=POTEF;partial=true;product=POTE ankyrin domain family member F;transcript_id=gi|256222517
NW_004929304.1	BestRefSeq	exon	21744232	21744276	.	+	.	ID=id336;Parent=rna78;Dbxref=GeneID:728378,Genbank:NM_001099771.2,HGNC:HGNC:33905;Note=The RefSeq transcript has 26 substitutions%2C 1 non-frameshifting indel and aligns at 98%25 coverage compared to this genomic sequence;exception=annotated by transcript or proteomic data;gbkey=mRNA;gene=POTEF;partial=true;product=POTE ankyrin domain family member F;transcript_id=gi|256222517
NW_004929304.1	BestRefSeq	exon	21745330	21745496	.	+	.	ID=id337;Parent=rna78;Dbxref=GeneID:728378,Genbank:NM_001099771.2,HGNC:HGNC:33905;Note=The RefSeq transcript has 26 substitutions%2C 1 non-frameshifting indel and aligns at 98%25 coverage compared to this genomic sequence;exception=annotated by transcript or proteomic data;gbkey=mRNA;gene=POTEF;partial=true;product=POTE ankyrin domain family member F;transcript_id=gi|256222517
NW_004929304.1	BestRefSeq	exon	21751533	21751603	.	+	.	ID=id338;Parent=rna78;Dbxref=GeneID:728378,Genbank:NM_001099771.2,HGNC:HGNC:33905;Note=The RefSeq transcript has 26 substitutions%2C 1 non-frameshifting indel and aligns at 98%25 coverage compared to this genomic sequence;exception=annotated by transcript or proteomic data;gbkey=mRNA;gene=POTEF;partial=true;product=POTE ankyrin domain family member F;transcript_id=gi|256222517
NW_004929304.1	BestRefSeq	exon	21756323	21756393	.	+	.	ID=id339;Parent=rna78;Dbxref=GeneID:728378,Genbank:NM_001099771.2,HGNC:HGNC:33905;Note=The RefSeq transcript has 26 substitutions%2C 1 non-frameshifting indel and aligns at 98%25 coverage compared to this genomic sequence;end_range=21756393,.;exception=annotated by transcript or proteomic data;gbkey=mRNA;gene=POTEF;partial=true;product=POTE ankyrin domain family member F;transcript_id=gi|256222517
NW_004929304.1	BestRefSeq	exon	21758457	21758632	.	+	.	ID=id340;Parent=rna78;Dbxref=GeneID:728378,Genbank:NM_001099771.2,HGNC:HGNC:33905;Note=The RefSeq transcript has 26 substitutions%2C 1 non-frameshifting indel and aligns at 98%25 coverage compared to this genomic sequence;exception=annotated by transcript or proteomic data;gbkey=mRNA;gene=POTEF;partial=true;product=POTE ankyrin domain family member F;start_range=.,21758457;transcript_id=gi|256222517
NW_004929304.1	BestRefSeq	exon	21767306	21767426	.	+	.	ID=id341;Parent=rna78;Dbxref=GeneID:728378,Genbank:NM_001099771.2,HGNC:HGNC:33905;Note=The RefSeq transcript has 26 substitutions%2C 1 non-frameshifting indel and aligns at 98%25 coverage compared to this genomic sequence;exception=annotated by transcript or proteomic data;gbkey=mRNA;gene=POTEF;partial=true;product=POTE ankyrin domain family member F;transcript_id=gi|256222517
NW_004929304.1	BestRefSeq	exon	21768935	21770972	.	+	.	ID=id342;Parent=rna78;Dbxref=GeneID:728378,Genbank:NM_001099771.2,HGNC:HGNC:33905;Note=The RefSeq transcript has 26 substitutions%2C 1 non-frameshifting indel and aligns at 98%25 coverage compared to this genomic sequence;exception=annotated by transcript or proteomic data;gbkey=mRNA;gene=POTEF;partial=true;product=POTE ankyrin domain family member F;transcript_id=gi|256222517
NW_004929304.1	BestRefSeq	gene	21724401	21770423	.	+	.	ID=gene75;Dbxref=GeneID:445582,HGNC:HGNC:33895,MIM:608914;Name=POTEE;description=POTE ankyrin domain family member E;gbkey=Gene;gene=POTEE;gene_synonym=A26C1,A26C1A,CT104.2,POTE-2,POTE2,POTE2gamma;partial=true
NW_004929304.1	BestRefSeq	mRNA	21724401	21770423	.	+	.	ID=rna79;Parent=gene75;Dbxref=GeneID:445582,Genbank:NM_001083538.1,HGNC:HGNC:33895,MIM:608914;Name=gi|134133225;Note=The RefSeq transcript has 2 substitutions and aligns at 98%25 coverage compared to this genomic sequence;exception=annotated by transcript or proteomic data;gbkey=mRNA;gene=POTEE;partial=true;product=POTE ankyrin domain family member E;transcript_id=gi|134133225
NW_004929304.1	BestRefSeq	exon	21724401	21724973	.	+	.	ID=id343;Parent=rna79;Dbxref=GeneID:445582,Genbank:NM_001083538.1,HGNC:HGNC:33895,MIM:608914;Note=The RefSeq transcript has 2 substitutions and aligns at 98%25 coverage compared to this genomic sequence;exception=annotated by transcript or proteomic data;gbkey=mRNA;gene=POTEE;partial=true;product=POTE ankyrin domain family member E;transcript_id=gi|134133225
NW_004929304.1	BestRefSeq	exon	21729633	21729747	.	+	.	ID=id344;Parent=rna79;Dbxref=GeneID:445582,Genbank:NM_001083538.1,HGNC:HGNC:33895,MIM:608914;Note=The RefSeq transcript has 2 substitutions and aligns at 98%25 coverage compared to this genomic sequence;exception=annotated by transcript or proteomic data;gbkey=mRNA;gene=POTEE;partial=true;product=POTE ankyrin domain family member E;transcript_id=gi|134133225
NW_004929304.1	BestRefSeq	exon	21729907	21730080	.	+	.	ID=id345;Parent=rna79;Dbxref=GeneID:445582,Genbank:NM_001083538.1,HGNC:HGNC:33895,MIM:608914;Note=The RefSeq transcript has 2 substitutions and aligns at 98%25 coverage compared to this genomic sequence;exception=annotated by transcript or proteomic data;gbkey=mRNA;gene=POTEE;partial=true;product=POTE ankyrin domain family member E;transcript_id=gi|134133225
NW_004929304.1	BestRefSeq	exon	21732860	21732966	.	+	.	ID=id346;Parent=rna79;Dbxref=GeneID:445582,Genbank:NM_001083538.1,HGNC:HGNC:33895,MIM:608914;Note=The RefSeq transcript has 2 substitutions and aligns at 98%25 coverage compared to this genomic sequence;exception=annotated by transcript or proteomic data;gbkey=mRNA;gene=POTEE;partial=true;product=POTE ankyrin domain family member E;transcript_id=gi|134133225
NW_004929304.1	BestRefSeq	exon	21734281	21734418	.	+	.	ID=id347;Parent=rna79;Dbxref=GeneID:445582,Genbank:NM_001083538.1,HGNC:HGNC:33895,MIM:608914;Note=The RefSeq transcript has 2 substitutions and aligns at 98%25 coverage compared to this genomic sequence;exception=annotated by transcript or proteomic data;gbkey=mRNA;gene=POTEE;partial=true;product=POTE ankyrin domain family member E;transcript_id=gi|134133225
NW_004929304.1	BestRefSeq	exon	21736873	21736943	.	+	.	ID=id348;Parent=rna79;Dbxref=GeneID:445582,Genbank:NM_001083538.1,HGNC:HGNC:33895,MIM:608914;Note=The RefSeq transcript has 2 substitutions and aligns at 98%25 coverage compared to this genomic sequence;exception=annotated by transcript or proteomic data;gbkey=mRNA;gene=POTEE;partial=true;product=POTE ankyrin domain family member E;transcript_id=gi|134133225
NW_004929304.1	BestRefSeq	exon	21742770	21742840	.	+	.	ID=id349;Parent=rna79;Dbxref=GeneID:445582,Genbank:NM_001083538.1,HGNC:HGNC:33895,MIM:608914;Note=The RefSeq transcript has 2 substitutions and aligns at 98%25 coverage compared to this genomic sequence;exception=annotated by transcript or proteomic data;gbkey=mRNA;gene=POTEE;partial=true;product=POTE ankyrin domain family member E;transcript_id=gi|134133225
NW_004929304.1	BestRefSeq	exon	21744232	21744276	.	+	.	ID=id350;Parent=rna79;Dbxref=GeneID:445582,Genbank:NM_001083538.1,HGNC:HGNC:33895,MIM:608914;Note=The RefSeq transcript has 2 substitutions and aligns at 98%25 coverage compared to this genomic sequence;exception=annotated by transcript or proteomic data;gbkey=mRNA;gene=POTEE;partial=true;product=POTE ankyrin domain family member E;transcript_id=gi|134133225
NW_004929304.1	BestRefSeq	exon	21745330	21745496	.	+	.	ID=id351;Parent=rna79;Dbxref=GeneID:445582,Genbank:NM_001083538.1,HGNC:HGNC:33895,MIM:608914;Note=The RefSeq transcript has 2 substitutions and aligns at 98%25 coverage compared to this genomic sequence;exception=annotated by transcript or proteomic data;gbkey=mRNA;gene=POTEE;partial=true;product=POTE ankyrin domain family member E;transcript_id=gi|134133225
NW_004929304.1	BestRefSeq	exon	21751533	21751603	.	+	.	ID=id352;Parent=rna79;Dbxref=GeneID:445582,Genbank:NM_001083538.1,HGNC:HGNC:33895,MIM:608914;Note=The RefSeq transcript has 2 substitutions and aligns at 98%25 coverage compared to this genomic sequence;exception=annotated by transcript or proteomic data;gbkey=mRNA;gene=POTEE;partial=true;product=POTE ankyrin domain family member E;transcript_id=gi|134133225
NW_004929304.1	BestRefSeq	exon	21756323	21756393	.	+	.	ID=id353;Parent=rna79;Dbxref=GeneID:445582,Genbank:NM_001083538.1,HGNC:HGNC:33895,MIM:608914;Note=The RefSeq transcript has 2 substitutions and aligns at 98%25 coverage compared to this genomic sequence;end_range=21756393,.;exception=annotated by transcript or proteomic data;gbkey=mRNA;gene=POTEE;partial=true;product=POTE ankyrin domain family member E;transcript_id=gi|134133225
NW_004929304.1	BestRefSeq	exon	21758457	21758632	.	+	.	ID=id354;Parent=rna79;Dbxref=GeneID:445582,Genbank:NM_001083538.1,HGNC:HGNC:33895,MIM:608914;Note=The RefSeq transcript has 2 substitutions and aligns at 98%25 coverage compared to this genomic sequence;exception=annotated by transcript or proteomic data;gbkey=mRNA;gene=POTEE;partial=true;product=POTE ankyrin domain family member E;start_range=.,21758457;transcript_id=gi|134133225
NW_004929304.1	BestRefSeq	exon	21767306	21767426	.	+	.	ID=id355;Parent=rna79;Dbxref=GeneID:445582,Genbank:NM_001083538.1,HGNC:HGNC:33895,MIM:608914;Note=The RefSeq transcript has 2 substitutions and aligns at 98%25 coverage compared to this genomic sequence;exception=annotated by transcript or proteomic data;gbkey=mRNA;gene=POTEE;partial=true;product=POTE ankyrin domain family member E;transcript_id=gi|134133225
NW_004929304.1	BestRefSeq	exon	21768935	21770423	.	+	.	ID=id356;Parent=rna79;Dbxref=GeneID:445582,Genbank:NM_001083538.1,HGNC:HGNC:33895,MIM:608914;Note=The RefSeq transcript has 2 substitutions and aligns at 98%25 coverage compared to this genomic sequence;exception=annotated by transcript or proteomic data;gbkey=mRNA;gene=POTEE;partial=true;product=POTE ankyrin domain family member E;transcript_id=gi|134133225
NW_004929304.1	BestRefSeq	CDS	21724453	21724973	.	+	0	ID=cds22;Parent=rna79;Dbxref=GeneID:445582,Genbank:NP_001077007.1,HGNC:HGNC:33895,MIM:608914;Name=NP_001077007.1;Note=The RefSeq protein has 1 substitution and aligns at 98%25 coverage compared to this genomic sequence;exception=annotated by transcript or proteomic data;gbkey=CDS;gene=POTEE;partial=true;product=POTE ankyrin domain family member E;protein_id=NP_001077007.1
NW_004929304.1	BestRefSeq	CDS	21729633	21729747	.	+	1	ID=cds22;Parent=rna79;Dbxref=GeneID:445582,Genbank:NP_001077007.1,HGNC:HGNC:33895,MIM:608914;Name=NP_001077007.1;Note=The RefSeq protein has 1 substitution and aligns at 98%25 coverage compared to this genomic sequence;exception=annotated by transcript or proteomic data;gbkey=CDS;gene=POTEE;partial=true;product=POTE ankyrin domain family member E;protein_id=NP_001077007.1
NW_004929304.1	BestRefSeq	CDS	21729907	21730080	.	+	0	ID=cds22;Parent=rna79;Dbxref=GeneID:445582,Genbank:NP_001077007.1,HGNC:HGNC:33895,MIM:608914;Name=NP_001077007.1;Note=The RefSeq protein has 1 substitution and aligns at 98%25 coverage compared to this genomic sequence;exception=annotated by transcript or proteomic data;gbkey=CDS;gene=POTEE;partial=true;product=POTE ankyrin domain family member E;protein_id=NP_001077007.1
NW_004929304.1	BestRefSeq	CDS	21732860	21732966	.	+	0	ID=cds22;Parent=rna79;Dbxref=GeneID:445582,Genbank:NP_001077007.1,HGNC:HGNC:33895,MIM:608914;Name=NP_001077007.1;Note=The RefSeq protein has 1 substitution and aligns at 98%25 coverage compared to this genomic sequence;exception=annotated by transcript or proteomic data;gbkey=CDS;gene=POTEE;partial=true;product=POTE ankyrin domain family member E;protein_id=NP_001077007.1
NW_004929304.1	BestRefSeq	CDS	21734281	21734418	.	+	1	ID=cds22;Parent=rna79;Dbxref=GeneID:445582,Genbank:NP_001077007.1,HGNC:HGNC:33895,MIM:608914;Name=NP_001077007.1;Note=The RefSeq protein has 1 substitution and aligns at 98%25 coverage compared to this genomic sequence;exception=annotated by transcript or proteomic data;gbkey=CDS;gene=POTEE;partial=true;product=POTE ankyrin domain family member E;protein_id=NP_001077007.1
NW_004929304.1	BestRefSeq	CDS	21736873	21736943	.	+	1	ID=cds22;Parent=rna79;Dbxref=GeneID:445582,Genbank:NP_001077007.1,HGNC:HGNC:33895,MIM:608914;Name=NP_001077007.1;Note=The RefSeq protein has 1 substitution and aligns at 98%25 coverage compared to this genomic sequence;exception=annotated by transcript or proteomic data;gbkey=CDS;gene=POTEE;partial=true;product=POTE ankyrin domain family member E;protein_id=NP_001077007.1
NW_004929304.1	BestRefSeq	CDS	21742770	21742840	.	+	2	ID=cds22;Parent=rna79;Dbxref=GeneID:445582,Genbank:NP_001077007.1,HGNC:HGNC:33895,MIM:608914;Name=NP_001077007.1;Note=The RefSeq protein has 1 substitution and aligns at 98%25 coverage compared to this genomic sequence;exception=annotated by transcript or proteomic data;gbkey=CDS;gene=POTEE;partial=true;product=POTE ankyrin domain family member E;protein_id=NP_001077007.1
NW_004929304.1	BestRefSeq	CDS	21744232	21744276	.	+	0	ID=cds22;Parent=rna79;Dbxref=GeneID:445582,Genbank:NP_001077007.1,HGNC:HGNC:33895,MIM:608914;Name=NP_001077007.1;Note=The RefSeq protein has 1 substitution and aligns at 98%25 coverage compared to this genomic sequence;exception=annotated by transcript or proteomic data;gbkey=CDS;gene=POTEE;partial=true;product=POTE ankyrin domain family member E;protein_id=NP_001077007.1
NW_004929304.1	BestRefSeq	CDS	21745330	21745496	.	+	0	ID=cds22;Parent=rna79;Dbxref=GeneID:445582,Genbank:NP_001077007.1,HGNC:HGNC:33895,MIM:608914;Name=NP_001077007.1;Note=The RefSeq protein has 1 substitution and aligns at 98%25 coverage compared to this genomic sequence;exception=annotated by transcript or proteomic data;gbkey=CDS;gene=POTEE;partial=true;product=POTE ankyrin domain family member E;protein_id=NP_001077007.1
NW_004929304.1	BestRefSeq	CDS	21751533	21751603	.	+	1	ID=cds22;Parent=rna79;Dbxref=GeneID:445582,Genbank:NP_001077007.1,HGNC:HGNC:33895,MIM:608914;Name=NP_001077007.1;Note=The RefSeq protein has 1 substitution and aligns at 98%25 coverage compared to this genomic sequence;exception=annotated by transcript or proteomic data;gbkey=CDS;gene=POTEE;partial=true;product=POTE ankyrin domain family member E;protein_id=NP_001077007.1
NW_004929304.1	BestRefSeq	CDS	21756323	21756393	.	+	2	ID=cds22;Parent=rna79;Dbxref=GeneID:445582,Genbank:NP_001077007.1,HGNC:HGNC:33895,MIM:608914;Name=NP_001077007.1;Note=The RefSeq protein has 1 substitution and aligns at 98%25 coverage compared to this genomic sequence;end_range=21756393,.;exception=annotated by transcript or proteomic data;gbkey=CDS;gene=POTEE;partial=true;product=POTE ankyrin domain family member E;protein_id=NP_001077007.1
NW_004929304.1	BestRefSeq	CDS	21758457	21758632	.	+	0	ID=cds22;Parent=rna79;Dbxref=GeneID:445582,Genbank:NP_001077007.1,HGNC:HGNC:33895,MIM:608914;Name=NP_001077007.1;Note=The RefSeq protein has 1 substitution and aligns at 98%25 coverage compared to this genomic sequence;exception=annotated by transcript or proteomic data;gbkey=CDS;gene=POTEE;partial=true;product=POTE ankyrin domain family member E;protein_id=NP_001077007.1;start_range=.,21758457
NW_004929304.1	BestRefSeq	CDS	21767306	21767426	.	+	1	ID=cds22;Parent=rna79;Dbxref=GeneID:445582,Genbank:NP_001077007.1,HGNC:HGNC:33895,MIM:608914;Name=NP_001077007.1;Note=The RefSeq protein has 1 substitution and aligns at 98%25 coverage compared to this genomic sequence;exception=annotated by transcript or proteomic data;gbkey=CDS;gene=POTEE;partial=true;product=POTE ankyrin domain family member E;protein_id=NP_001077007.1
NW_004929304.1	BestRefSeq	CDS	21768935	21770263	.	+	0	ID=cds22;Parent=rna79;Dbxref=GeneID:445582,Genbank:NP_001077007.1,HGNC:HGNC:33895,MIM:608914;Name=NP_001077007.1;Note=The RefSeq protein has 1 substitution and aligns at 98%25 coverage compared to this genomic sequence;exception=annotated by transcript or proteomic data;gbkey=CDS;gene=POTEE;partial=true;product=POTE ankyrin domain family member E;protein_id=NP_001077007.1
NW_004929304.1	BestRefSeq	CDS	21724453	21724973	.	+	0	ID=cds23;Parent=rna79;Dbxref=GeneID:728378,Genbank:NP_001093241.1,GeneID:445582,HGNC:HGNC:33895,MIM:608914;Name=NP_001093241.1;Note=The RefSeq protein has 14 substitutions and aligns at 98%25 coverage compared to this genomic sequence;exception=annotated by transcript or proteomic data;gbkey=CDS;gene=POTEE;partial=true;product=POTE ankyrin domain family member F;protein_id=NP_001093241.1
NW_004929304.1	BestRefSeq	CDS	21729633	21729747	.	+	1	ID=cds23;Parent=rna79;Dbxref=GeneID:728378,Genbank:NP_001093241.1,GeneID:445582,HGNC:HGNC:33895,MIM:608914;Name=NP_001093241.1;Note=The RefSeq protein has 14 substitutions and aligns at 98%25 coverage compared to this genomic sequence;exception=annotated by transcript or proteomic data;gbkey=CDS;gene=POTEE;partial=true;product=POTE ankyrin domain family member F;protein_id=NP_001093241.1
NW_004929304.1	BestRefSeq	CDS	21729907	21730080	.	+	0	ID=cds23;Parent=rna79;Dbxref=GeneID:728378,Genbank:NP_001093241.1,GeneID:445582,HGNC:HGNC:33895,MIM:608914;Name=NP_001093241.1;Note=The RefSeq protein has 14 substitutions and aligns at 98%25 coverage compared to this genomic sequence;exception=annotated by transcript or proteomic data;gbkey=CDS;gene=POTEE;partial=true;product=POTE ankyrin domain family member F;protein_id=NP_001093241.1
NW_004929304.1	BestRefSeq	CDS	21732860	21732966	.	+	0	ID=cds23;Parent=rna79;Dbxref=GeneID:728378,Genbank:NP_001093241.1,GeneID:445582,HGNC:HGNC:33895,MIM:608914;Name=NP_001093241.1;Note=The RefSeq protein has 14 substitutions and aligns at 98%25 coverage compared to this genomic sequence;exception=annotated by transcript or proteomic data;gbkey=CDS;gene=POTEE;partial=true;product=POTE ankyrin domain family member F;protein_id=NP_001093241.1
NW_004929304.1	BestRefSeq	CDS	21734281	21734418	.	+	1	ID=cds23;Parent=rna79;Dbxref=GeneID:728378,Genbank:NP_001093241.1,GeneID:445582,HGNC:HGNC:33895,MIM:608914;Name=NP_001093241.1;Note=The RefSeq protein has 14 substitutions and aligns at 98%25 coverage compared to this genomic sequence;exception=annotated by transcript or proteomic data;gbkey=CDS;gene=POTEE;partial=true;product=POTE ankyrin domain family member F;protein_id=NP_001093241.1
NW_004929304.1	BestRefSeq	CDS	21736873	21736943	.	+	1	ID=cds23;Parent=rna79;Dbxref=GeneID:728378,Genbank:NP_001093241.1,GeneID:445582,HGNC:HGNC:33895,MIM:608914;Name=NP_001093241.1;Note=The RefSeq protein has 14 substitutions and aligns at 98%25 coverage compared to this genomic sequence;exception=annotated by transcript or proteomic data;gbkey=CDS;gene=POTEE;partial=true;product=POTE ankyrin domain family member F;protein_id=NP_001093241.1
NW_004929304.1	BestRefSeq	CDS	21742770	21742840	.	+	2	ID=cds23;Parent=rna79;Dbxref=GeneID:728378,Genbank:NP_001093241.1,GeneID:445582,HGNC:HGNC:33895,MIM:608914;Name=NP_001093241.1;Note=The RefSeq protein has 14 substitutions and aligns at 98%25 coverage compared to this genomic sequence;exception=annotated by transcript or proteomic data;gbkey=CDS;gene=POTEE;partial=true;product=POTE ankyrin domain family member F;protein_id=NP_001093241.1
NW_004929304.1	BestRefSeq	CDS	21744232	21744276	.	+	0	ID=cds23;Parent=rna79;Dbxref=GeneID:728378,Genbank:NP_001093241.1,GeneID:445582,HGNC:HGNC:33895,MIM:608914;Name=NP_001093241.1;Note=The RefSeq protein has 14 substitutions and aligns at 98%25 coverage compared to this genomic sequence;exception=annotated by transcript or proteomic data;gbkey=CDS;gene=POTEE;partial=true;product=POTE ankyrin domain family member F;protein_id=NP_001093241.1
NW_004929304.1	BestRefSeq	CDS	21745330	21745496	.	+	0	ID=cds23;Parent=rna79;Dbxref=GeneID:728378,Genbank:NP_001093241.1,GeneID:445582,HGNC:HGNC:33895,MIM:608914;Name=NP_001093241.1;Note=The RefSeq protein has 14 substitutions and aligns at 98%25 coverage compared to this genomic sequence;exception=annotated by transcript or proteomic data;gbkey=CDS;gene=POTEE;partial=true;product=POTE ankyrin domain family member F;protein_id=NP_001093241.1
NW_004929304.1	BestRefSeq	CDS	21751533	21751603	.	+	1	ID=cds23;Parent=rna79;Dbxref=GeneID:728378,Genbank:NP_001093241.1,GeneID:445582,HGNC:HGNC:33895,MIM:608914;Name=NP_001093241.1;Note=The RefSeq protein has 14 substitutions and aligns at 98%25 coverage compared to this genomic sequence;exception=annotated by transcript or proteomic data;gbkey=CDS;gene=POTEE;partial=true;product=POTE ankyrin domain family member F;protein_id=NP_001093241.1
NW_004929304.1	BestRefSeq	CDS	21756323	21756393	.	+	2	ID=cds23;Parent=rna79;Dbxref=GeneID:728378,Genbank:NP_001093241.1,GeneID:445582,HGNC:HGNC:33895,MIM:608914;Name=NP_001093241.1;Note=The RefSeq protein has 14 substitutions and aligns at 98%25 coverage compared to this genomic sequence;end_range=21756393,.;exception=annotated by transcript or proteomic data;gbkey=CDS;gene=POTEE;partial=true;product=POTE ankyrin domain family member F;protein_id=NP_001093241.1
NW_004929304.1	BestRefSeq	CDS	21758457	21758632	.	+	0	ID=cds23;Parent=rna79;Dbxref=GeneID:728378,Genbank:NP_001093241.1,GeneID:445582,HGNC:HGNC:33895,MIM:608914;Name=NP_001093241.1;Note=The RefSeq protein has 14 substitutions and aligns at 98%25 coverage compared to this genomic sequence;exception=annotated by transcript or proteomic data;gbkey=CDS;gene=POTEE;partial=true;product=POTE ankyrin domain family member F;protein_id=NP_001093241.1;start_range=.,21758457
NW_004929304.1	BestRefSeq	CDS	21767306	21767426	.	+	1	ID=cds23;Parent=rna79;Dbxref=GeneID:728378,Genbank:NP_001093241.1,GeneID:445582,HGNC:HGNC:33895,MIM:608914;Name=NP_001093241.1;Note=The RefSeq protein has 14 substitutions and aligns at 98%25 coverage compared to this genomic sequence;exception=annotated by transcript or proteomic data;gbkey=CDS;gene=POTEE;partial=true;product=POTE ankyrin domain family member F;protein_id=NP_001093241.1
NW_004929304.1	BestRefSeq	CDS	21768935	21770263	.	+	0	ID=cds23;Parent=rna79;Dbxref=GeneID:728378,Genbank:NP_001093241.1,GeneID:445582,HGNC:HGNC:33895,MIM:608914;Name=NP_001093241.1;Note=The RefSeq protein has 14 substitutions and aligns at 98%25 coverage compared to this genomic sequence;exception=annotated by transcript or proteomic data;gbkey=CDS;gene=POTEE;partial=true;product=POTE ankyrin domain family member F;protein_id=NP_001093241.1
###
NW_004929304.1	BestRefSeq	gene	1019981	1084961	.	-	.	ID=gene76;Dbxref=GeneID:729540,HGNC:HGNC:32419,MIM:612709;Name=RGPD6;description=RANBP2-like and GRIP domain containing 6;gbkey=Gene;gene=RGPD6;gene_synonym=RanBP2L1,RanBP2L2,RGP6,RGPD7
NW_004929304.1	BestRefSeq	gene	1019981	1083445	.	-	.	ID=gene77;Dbxref=GeneID:727851,HGNC:HGNC:9849,MIM:602752;Name=RGPD8;description=RANBP2-like and GRIP domain containing 8;gbkey=Gene;gene=RGPD8;gene_synonym=RanBP2alpha,RANBP2L1,RGP8
NW_004929304.1	BestRefSeq	mRNA	1019981	1083445	.	-	.	ID=rna80;Parent=gene77;Dbxref=GeneID:727851,Genbank:NM_001164463.1,HGNC:HGNC:9849,MIM:602752;Name=gi|256600209;Note=The RefSeq transcript has 11 substitutions compared to this genomic sequence;exception=annotated by transcript or proteomic data;gbkey=mRNA;gene=RGPD8;product=RANBP2-like and GRIP domain containing 8;transcript_id=gi|256600209
NW_004929304.1	BestRefSeq	exon	1083182	1083445	.	-	.	ID=id357;Parent=rna80;Dbxref=GeneID:727851,Genbank:NM_001164463.1,HGNC:HGNC:9849,MIM:602752;Note=The RefSeq transcript has 11 substitutions compared to this genomic sequence;exception=annotated by transcript or proteomic data;gbkey=mRNA;gene=RGPD8;product=RANBP2-like and GRIP domain containing 8;transcript_id=gi|256600209
NW_004929304.1	BestRefSeq	exon	1075829	1075896	.	-	.	ID=id358;Parent=rna80;Dbxref=GeneID:727851,Genbank:NM_001164463.1,HGNC:HGNC:9849,MIM:602752;Note=The RefSeq transcript has 11 substitutions compared to this genomic sequence;exception=annotated by transcript or proteomic data;gbkey=mRNA;gene=RGPD8;product=RANBP2-like and GRIP domain containing 8;transcript_id=gi|256600209
NW_004929304.1	BestRefSeq	exon	1074136	1074247	.	-	.	ID=id359;Parent=rna80;Dbxref=GeneID:727851,Genbank:NM_001164463.1,HGNC:HGNC:9849,MIM:602752;Note=The RefSeq transcript has 11 substitutions compared to this genomic sequence;exception=annotated by transcript or proteomic data;gbkey=mRNA;gene=RGPD8;product=RANBP2-like and GRIP domain containing 8;transcript_id=gi|256600209
NW_004929304.1	BestRefSeq	exon	1073548	1073700	.	-	.	ID=id360;Parent=rna80;Dbxref=GeneID:727851,Genbank:NM_001164463.1,HGNC:HGNC:9849,MIM:602752;Note=The RefSeq transcript has 11 substitutions compared to this genomic sequence;exception=annotated by transcript or proteomic data;gbkey=mRNA;gene=RGPD8;product=RANBP2-like and GRIP domain containing 8;transcript_id=gi|256600209
NW_004929304.1	BestRefSeq	exon	1069275	1069505	.	-	.	ID=id361;Parent=rna80;Dbxref=GeneID:727851,Genbank:NM_001164463.1,HGNC:HGNC:9849,MIM:602752;Note=The RefSeq transcript has 11 substitutions compared to this genomic sequence;exception=annotated by transcript or proteomic data;gbkey=mRNA;gene=RGPD8;product=RANBP2-like and GRIP domain containing 8;transcript_id=gi|256600209
NW_004929304.1	BestRefSeq	exon	1068784	1068929	.	-	.	ID=id362;Parent=rna80;Dbxref=GeneID:727851,Genbank:NM_001164463.1,HGNC:HGNC:9849,MIM:602752;Note=The RefSeq transcript has 11 substitutions compared to this genomic sequence;exception=annotated by transcript or proteomic data;gbkey=mRNA;gene=RGPD8;product=RANBP2-like and GRIP domain containing 8;transcript_id=gi|256600209
NW_004929304.1	BestRefSeq	exon	1064024	1064219	.	-	.	ID=id363;Parent=rna80;Dbxref=GeneID:727851,Genbank:NM_001164463.1,HGNC:HGNC:9849,MIM:602752;Note=The RefSeq transcript has 11 substitutions compared to this genomic sequence;exception=annotated by transcript or proteomic data;gbkey=mRNA;gene=RGPD8;product=RANBP2-like and GRIP domain containing 8;transcript_id=gi|256600209
NW_004929304.1	BestRefSeq	exon	1057895	1057982	.	-	.	ID=id364;Parent=rna80;Dbxref=GeneID:727851,Genbank:NM_001164463.1,HGNC:HGNC:9849,MIM:602752;Note=The RefSeq transcript has 11 substitutions compared to this genomic sequence;exception=annotated by transcript or proteomic data;gbkey=mRNA;gene=RGPD8;product=RANBP2-like and GRIP domain containing 8;transcript_id=gi|256600209
NW_004929304.1	BestRefSeq	exon	1055564	1055773	.	-	.	ID=id365;Parent=rna80;Dbxref=GeneID:727851,Genbank:NM_001164463.1,HGNC:HGNC:9849,MIM:602752;Note=The RefSeq transcript has 11 substitutions compared to this genomic sequence;exception=annotated by transcript or proteomic data;gbkey=mRNA;gene=RGPD8;product=RANBP2-like and GRIP domain containing 8;transcript_id=gi|256600209
NW_004929304.1	BestRefSeq	exon	1053260	1053441	.	-	.	ID=id366;Parent=rna80;Dbxref=GeneID:727851,Genbank:NM_001164463.1,HGNC:HGNC:9849,MIM:602752;Note=The RefSeq transcript has 11 substitutions compared to this genomic sequence;exception=annotated by transcript or proteomic data;gbkey=mRNA;gene=RGPD8;product=RANBP2-like and GRIP domain containing 8;transcript_id=gi|256600209
NW_004929304.1	BestRefSeq	exon	1053001	1053176	.	-	.	ID=id367;Parent=rna80;Dbxref=GeneID:727851,Genbank:NM_001164463.1,HGNC:HGNC:9849,MIM:602752;Note=The RefSeq transcript has 11 substitutions compared to this genomic sequence;exception=annotated by transcript or proteomic data;gbkey=mRNA;gene=RGPD8;product=RANBP2-like and GRIP domain containing 8;transcript_id=gi|256600209
NW_004929304.1	BestRefSeq	exon	1052710	1052833	.	-	.	ID=id368;Parent=rna80;Dbxref=GeneID:727851,Genbank:NM_001164463.1,HGNC:HGNC:9849,MIM:602752;Note=The RefSeq transcript has 11 substitutions compared to this genomic sequence;exception=annotated by transcript or proteomic data;gbkey=mRNA;gene=RGPD8;product=RANBP2-like and GRIP domain containing 8;transcript_id=gi|256600209
NW_004929304.1	BestRefSeq	exon	1051629	1051787	.	-	.	ID=id369;Parent=rna80;Dbxref=GeneID:727851,Genbank:NM_001164463.1,HGNC:HGNC:9849,MIM:602752;Note=The RefSeq transcript has 11 substitutions compared to this genomic sequence;exception=annotated by transcript or proteomic data;gbkey=mRNA;gene=RGPD8;product=RANBP2-like and GRIP domain containing 8;transcript_id=gi|256600209
NW_004929304.1	BestRefSeq	exon	1051225	1051362	.	-	.	ID=id370;Parent=rna80;Dbxref=GeneID:727851,Genbank:NM_001164463.1,HGNC:HGNC:9849,MIM:602752;Note=The RefSeq transcript has 11 substitutions compared to this genomic sequence;exception=annotated by transcript or proteomic data;gbkey=mRNA;gene=RGPD8;product=RANBP2-like and GRIP domain containing 8;transcript_id=gi|256600209
NW_004929304.1	BestRefSeq	exon	1050816	1050962	.	-	.	ID=id371;Parent=rna80;Dbxref=GeneID:727851,Genbank:NM_001164463.1,HGNC:HGNC:9849,MIM:602752;Note=The RefSeq transcript has 11 substitutions compared to this genomic sequence;exception=annotated by transcript or proteomic data;gbkey=mRNA;gene=RGPD8;product=RANBP2-like and GRIP domain containing 8;transcript_id=gi|256600209
NW_004929304.1	BestRefSeq	exon	1049692	1049871	.	-	.	ID=id372;Parent=rna80;Dbxref=GeneID:727851,Genbank:NM_001164463.1,HGNC:HGNC:9849,MIM:602752;Note=The RefSeq transcript has 11 substitutions compared to this genomic sequence;exception=annotated by transcript or proteomic data;gbkey=mRNA;gene=RGPD8;product=RANBP2-like and GRIP domain containing 8;transcript_id=gi|256600209
NW_004929304.1	BestRefSeq	exon	1049515	1049598	.	-	.	ID=id373;Parent=rna80;Dbxref=GeneID:727851,Genbank:NM_001164463.1,HGNC:HGNC:9849,MIM:602752;Note=The RefSeq transcript has 11 substitutions compared to this genomic sequence;exception=annotated by transcript or proteomic data;gbkey=mRNA;gene=RGPD8;product=RANBP2-like and GRIP domain containing 8;transcript_id=gi|256600209
NW_004929304.1	BestRefSeq	exon	1046211	1046346	.	-	.	ID=id374;Parent=rna80;Dbxref=GeneID:727851,Genbank:NM_001164463.1,HGNC:HGNC:9849,MIM:602752;Note=The RefSeq transcript has 11 substitutions compared to this genomic sequence;exception=annotated by transcript or proteomic data;gbkey=mRNA;gene=RGPD8;product=RANBP2-like and GRIP domain containing 8;transcript_id=gi|256600209
NW_004929304.1	BestRefSeq	exon	1042575	1042669	.	-	.	ID=id375;Parent=rna80;Dbxref=GeneID:727851,Genbank:NM_001164463.1,HGNC:HGNC:9849,MIM:602752;Note=The RefSeq transcript has 11 substitutions compared to this genomic sequence;exception=annotated by transcript or proteomic data;gbkey=mRNA;gene=RGPD8;product=RANBP2-like and GRIP domain containing 8;transcript_id=gi|256600209
NW_004929304.1	BestRefSeq	exon	1039624	1041847	.	-	.	ID=id376;Parent=rna80;Dbxref=GeneID:727851,Genbank:NM_001164463.1,HGNC:HGNC:9849,MIM:602752;Note=The RefSeq transcript has 11 substitutions compared to this genomic sequence;exception=annotated by transcript or proteomic data;gbkey=mRNA;gene=RGPD8;product=RANBP2-like and GRIP domain containing 8;transcript_id=gi|256600209
NW_004929304.1	BestRefSeq	exon	1032424	1032563	.	-	.	ID=id377;Parent=rna80;Dbxref=GeneID:727851,Genbank:NM_001164463.1,HGNC:HGNC:9849,MIM:602752;Note=The RefSeq transcript has 11 substitutions compared to this genomic sequence;exception=annotated by transcript or proteomic data;gbkey=mRNA;gene=RGPD8;product=RANBP2-like and GRIP domain containing 8;transcript_id=gi|256600209
NW_004929304.1	BestRefSeq	exon	1029655	1029856	.	-	.	ID=id378;Parent=rna80;Dbxref=GeneID:727851,Genbank:NM_001164463.1,HGNC:HGNC:9849,MIM:602752;Note=The RefSeq transcript has 11 substitutions compared to this genomic sequence;exception=annotated by transcript or proteomic data;gbkey=mRNA;gene=RGPD8;product=RANBP2-like and GRIP domain containing 8;transcript_id=gi|256600209
NW_004929304.1	BestRefSeq	exon	1019981	1021824	.	-	.	ID=id379;Parent=rna80;Dbxref=GeneID:727851,Genbank:NM_001164463.1,HGNC:HGNC:9849,MIM:602752;Note=The RefSeq transcript has 11 substitutions compared to this genomic sequence;exception=annotated by transcript or proteomic data;gbkey=mRNA;gene=RGPD8;product=RANBP2-like and GRIP domain containing 8;transcript_id=gi|256600209
NW_004929304.1	BestRefSeq	CDS	1083182	1083253	.	-	0	ID=cds24;Parent=rna80;Dbxref=GeneID:727851,Genbank:NP_001157935.1,HGNC:HGNC:9849,MIM:602752;Name=NP_001157935.1;Note=The RefSeq protein has 9 substitutions compared to this genomic sequence;exception=annotated by transcript or proteomic data;gbkey=CDS;gene=RGPD8;product=RANBP2-like and GRIP domain-containing protein 8;protein_id=NP_001157935.1
NW_004929304.1	BestRefSeq	CDS	1075829	1075896	.	-	0	ID=cds24;Parent=rna80;Dbxref=GeneID:727851,Genbank:NP_001157935.1,HGNC:HGNC:9849,MIM:602752;Name=NP_001157935.1;Note=The RefSeq protein has 9 substitutions compared to this genomic sequence;exception=annotated by transcript or proteomic data;gbkey=CDS;gene=RGPD8;product=RANBP2-like and GRIP domain-containing protein 8;protein_id=NP_001157935.1
NW_004929304.1	BestRefSeq	CDS	1074136	1074247	.	-	1	ID=cds24;Parent=rna80;Dbxref=GeneID:727851,Genbank:NP_001157935.1,HGNC:HGNC:9849,MIM:602752;Name=NP_001157935.1;Note=The RefSeq protein has 9 substitutions compared to this genomic sequence;exception=annotated by transcript or proteomic data;gbkey=CDS;gene=RGPD8;product=RANBP2-like and GRIP domain-containing protein 8;protein_id=NP_001157935.1
NW_004929304.1	BestRefSeq	CDS	1073548	1073700	.	-	0	ID=cds24;Parent=rna80;Dbxref=GeneID:727851,Genbank:NP_001157935.1,HGNC:HGNC:9849,MIM:602752;Name=NP_001157935.1;Note=The RefSeq protein has 9 substitutions compared to this genomic sequence;exception=annotated by transcript or proteomic data;gbkey=CDS;gene=RGPD8;product=RANBP2-like and GRIP domain-containing protein 8;protein_id=NP_001157935.1
NW_004929304.1	BestRefSeq	CDS	1069275	1069505	.	-	0	ID=cds24;Parent=rna80;Dbxref=GeneID:727851,Genbank:NP_001157935.1,HGNC:HGNC:9849,MIM:602752;Name=NP_001157935.1;Note=The RefSeq protein has 9 substitutions compared to this genomic sequence;exception=annotated by transcript or proteomic data;gbkey=CDS;gene=RGPD8;product=RANBP2-like and GRIP domain-containing protein 8;protein_id=NP_001157935.1
NW_004929304.1	BestRefSeq	CDS	1068784	1068929	.	-	0	ID=cds24;Parent=rna80;Dbxref=GeneID:727851,Genbank:NP_001157935.1,HGNC:HGNC:9849,MIM:602752;Name=NP_001157935.1;Note=The RefSeq protein has 9 substitutions compared to this genomic sequence;exception=annotated by transcript or proteomic data;gbkey=CDS;gene=RGPD8;product=RANBP2-like and GRIP domain-containing protein 8;protein_id=NP_001157935.1
NW_004929304.1	BestRefSeq	CDS	1064024	1064219	.	-	1	ID=cds24;Parent=rna80;Dbxref=GeneID:727851,Genbank:NP_001157935.1,HGNC:HGNC:9849,MIM:602752;Name=NP_001157935.1;Note=The RefSeq protein has 9 substitutions compared to this genomic sequence;exception=annotated by transcript or proteomic data;gbkey=CDS;gene=RGPD8;product=RANBP2-like and GRIP domain-containing protein 8;protein_id=NP_001157935.1
NW_004929304.1	BestRefSeq	CDS	1057895	1057982	.	-	0	ID=cds24;Parent=rna80;Dbxref=GeneID:727851,Genbank:NP_001157935.1,HGNC:HGNC:9849,MIM:602752;Name=NP_001157935.1;Note=The RefSeq protein has 9 substitutions compared to this genomic sequence;exception=annotated by transcript or proteomic data;gbkey=CDS;gene=RGPD8;product=RANBP2-like and GRIP domain-containing protein 8;protein_id=NP_001157935.1
NW_004929304.1	BestRefSeq	CDS	1055564	1055773	.	-	2	ID=cds24;Parent=rna80;Dbxref=GeneID:727851,Genbank:NP_001157935.1,HGNC:HGNC:9849,MIM:602752;Name=NP_001157935.1;Note=The RefSeq protein has 9 substitutions compared to this genomic sequence;exception=annotated by transcript or proteomic data;gbkey=CDS;gene=RGPD8;product=RANBP2-like and GRIP domain-containing protein 8;protein_id=NP_001157935.1
NW_004929304.1	BestRefSeq	CDS	1053260	1053441	.	-	2	ID=cds24;Parent=rna80;Dbxref=GeneID:727851,Genbank:NP_001157935.1,HGNC:HGNC:9849,MIM:602752;Name=NP_001157935.1;Note=The RefSeq protein has 9 substitutions compared to this genomic sequence;exception=annotated by transcript or proteomic data;gbkey=CDS;gene=RGPD8;product=RANBP2-like and GRIP domain-containing protein 8;protein_id=NP_001157935.1
NW_004929304.1	BestRefSeq	CDS	1053001	1053176	.	-	0	ID=cds24;Parent=rna80;Dbxref=GeneID:727851,Genbank:NP_001157935.1,HGNC:HGNC:9849,MIM:602752;Name=NP_001157935.1;Note=The RefSeq protein has 9 substitutions compared to this genomic sequence;exception=annotated by transcript or proteomic data;gbkey=CDS;gene=RGPD8;product=RANBP2-like and GRIP domain-containing protein 8;protein_id=NP_001157935.1
NW_004929304.1	BestRefSeq	CDS	1052710	1052833	.	-	1	ID=cds24;Parent=rna80;Dbxref=GeneID:727851,Genbank:NP_001157935.1,HGNC:HGNC:9849,MIM:602752;Name=NP_001157935.1;Note=The RefSeq protein has 9 substitutions compared to this genomic sequence;exception=annotated by transcript or proteomic data;gbkey=CDS;gene=RGPD8;product=RANBP2-like and GRIP domain-containing protein 8;protein_id=NP_001157935.1
NW_004929304.1	BestRefSeq	CDS	1051629	1051787	.	-	0	ID=cds24;Parent=rna80;Dbxref=GeneID:727851,Genbank:NP_001157935.1,HGNC:HGNC:9849,MIM:602752;Name=NP_001157935.1;Note=The RefSeq protein has 9 substitutions compared to this genomic sequence;exception=annotated by transcript or proteomic data;gbkey=CDS;gene=RGPD8;product=RANBP2-like and GRIP domain-containing protein 8;protein_id=NP_001157935.1
NW_004929304.1	BestRefSeq	CDS	1051225	1051362	.	-	0	ID=cds24;Parent=rna80;Dbxref=GeneID:727851,Genbank:NP_001157935.1,HGNC:HGNC:9849,MIM:602752;Name=NP_001157935.1;Note=The RefSeq protein has 9 substitutions compared to this genomic sequence;exception=annotated by transcript or proteomic data;gbkey=CDS;gene=RGPD8;product=RANBP2-like and GRIP domain-containing protein 8;protein_id=NP_001157935.1
NW_004929304.1	BestRefSeq	CDS	1050816	1050962	.	-	0	ID=cds24;Parent=rna80;Dbxref=GeneID:727851,Genbank:NP_001157935.1,HGNC:HGNC:9849,MIM:602752;Name=NP_001157935.1;Note=The RefSeq protein has 9 substitutions compared to this genomic sequence;exception=annotated by transcript or proteomic data;gbkey=CDS;gene=RGPD8;product=RANBP2-like and GRIP domain-containing protein 8;protein_id=NP_001157935.1
NW_004929304.1	BestRefSeq	CDS	1049692	1049871	.	-	0	ID=cds24;Parent=rna80;Dbxref=GeneID:727851,Genbank:NP_001157935.1,HGNC:HGNC:9849,MIM:602752;Name=NP_001157935.1;Note=The RefSeq protein has 9 substitutions compared to this genomic sequence;exception=annotated by transcript or proteomic data;gbkey=CDS;gene=RGPD8;product=RANBP2-like and GRIP domain-containing protein 8;protein_id=NP_001157935.1
NW_004929304.1	BestRefSeq	CDS	1049515	1049598	.	-	0	ID=cds24;Parent=rna80;Dbxref=GeneID:727851,Genbank:NP_001157935.1,HGNC:HGNC:9849,MIM:602752;Name=NP_001157935.1;Note=The RefSeq protein has 9 substitutions compared to this genomic sequence;exception=annotated by transcript or proteomic data;gbkey=CDS;gene=RGPD8;product=RANBP2-like and GRIP domain-containing protein 8;protein_id=NP_001157935.1
NW_004929304.1	BestRefSeq	CDS	1046211	1046346	.	-	0	ID=cds24;Parent=rna80;Dbxref=GeneID:727851,Genbank:NP_001157935.1,HGNC:HGNC:9849,MIM:602752;Name=NP_001157935.1;Note=The RefSeq protein has 9 substitutions compared to this genomic sequence;exception=annotated by transcript or proteomic data;gbkey=CDS;gene=RGPD8;product=RANBP2-like and GRIP domain-containing protein 8;protein_id=NP_001157935.1
NW_004929304.1	BestRefSeq	CDS	1042575	1042669	.	-	2	ID=cds24;Parent=rna80;Dbxref=GeneID:727851,Genbank:NP_001157935.1,HGNC:HGNC:9849,MIM:602752;Name=NP_001157935.1;Note=The RefSeq protein has 9 substitutions compared to this genomic sequence;exception=annotated by transcript or proteomic data;gbkey=CDS;gene=RGPD8;product=RANBP2-like and GRIP domain-containing protein 8;protein_id=NP_001157935.1
NW_004929304.1	BestRefSeq	CDS	1039624	1041847	.	-	0	ID=cds24;Parent=rna80;Dbxref=GeneID:727851,Genbank:NP_001157935.1,HGNC:HGNC:9849,MIM:602752;Name=NP_001157935.1;Note=The RefSeq protein has 9 substitutions compared to this genomic sequence;exception=annotated by transcript or proteomic data;gbkey=CDS;gene=RGPD8;product=RANBP2-like and GRIP domain-containing protein 8;protein_id=NP_001157935.1
NW_004929304.1	BestRefSeq	CDS	1032424	1032563	.	-	2	ID=cds24;Parent=rna80;Dbxref=GeneID:727851,Genbank:NP_001157935.1,HGNC:HGNC:9849,MIM:602752;Name=NP_001157935.1;Note=The RefSeq protein has 9 substitutions compared to this genomic sequence;exception=annotated by transcript or proteomic data;gbkey=CDS;gene=RGPD8;product=RANBP2-like and GRIP domain-containing protein 8;protein_id=NP_001157935.1
NW_004929304.1	BestRefSeq	CDS	1029655	1029856	.	-	0	ID=cds24;Parent=rna80;Dbxref=GeneID:727851,Genbank:NP_001157935.1,HGNC:HGNC:9849,MIM:602752;Name=NP_001157935.1;Note=The RefSeq protein has 9 substitutions compared to this genomic sequence;exception=annotated by transcript or proteomic data;gbkey=CDS;gene=RGPD8;product=RANBP2-like and GRIP domain-containing protein 8;protein_id=NP_001157935.1
NW_004929304.1	BestRefSeq	CDS	1021790	1021824	.	-	2	ID=cds24;Parent=rna80;Dbxref=GeneID:727851,Genbank:NP_001157935.1,HGNC:HGNC:9849,MIM:602752;Name=NP_001157935.1;Note=The RefSeq protein has 9 substitutions compared to this genomic sequence;exception=annotated by transcript or proteomic data;gbkey=CDS;gene=RGPD8;product=RANBP2-like and GRIP domain-containing protein 8;protein_id=NP_001157935.1
NW_004929304.1	BestRefSeq	mRNA	1044647	1084961	.	-	.	ID=rna81;Parent=gene76;Dbxref=GeneID:729540,Genbank:NM_001037866.1,HGNC:HGNC:32419,MIM:612709;Name=gi|118197269;gbkey=mRNA;gene=RGPD6;product=RANBP2-like and GRIP domain containing 6%2C transcript variant 2;transcript_id=gi|118197269
NW_004929304.1	BestRefSeq	exon	1084730	1084961	.	-	.	ID=id380;Parent=rna81;Dbxref=GeneID:729540,Genbank:NM_001037866.1,HGNC:HGNC:32419,MIM:612709;gbkey=mRNA;gene=RGPD6;product=RANBP2-like and GRIP domain containing 6%2C transcript variant 2;transcript_id=gi|118197269
NW_004929304.1	BestRefSeq	exon	1083182	1083554	.	-	.	ID=id381;Parent=rna81;Dbxref=GeneID:729540,Genbank:NM_001037866.1,HGNC:HGNC:32419,MIM:612709;gbkey=mRNA;gene=RGPD6;product=RANBP2-like and GRIP domain containing 6%2C transcript variant 2;transcript_id=gi|118197269
NW_004929304.1	BestRefSeq	exon	1075829	1075896	.	-	.	ID=id382;Parent=rna81;Dbxref=GeneID:729540,Genbank:NM_001037866.1,HGNC:HGNC:32419,MIM:612709;gbkey=mRNA;gene=RGPD6;product=RANBP2-like and GRIP domain containing 6%2C transcript variant 2;transcript_id=gi|118197269
NW_004929304.1	BestRefSeq	exon	1074136	1074247	.	-	.	ID=id383;Parent=rna81;Dbxref=GeneID:729540,Genbank:NM_001037866.1,HGNC:HGNC:32419,MIM:612709;gbkey=mRNA;gene=RGPD6;product=RANBP2-like and GRIP domain containing 6%2C transcript variant 2;transcript_id=gi|118197269
NW_004929304.1	BestRefSeq	exon	1073548	1073700	.	-	.	ID=id384;Parent=rna81;Dbxref=GeneID:729540,Genbank:NM_001037866.1,HGNC:HGNC:32419,MIM:612709;gbkey=mRNA;gene=RGPD6;product=RANBP2-like and GRIP domain containing 6%2C transcript variant 2;transcript_id=gi|118197269
NW_004929304.1	BestRefSeq	exon	1069275	1069505	.	-	.	ID=id385;Parent=rna81;Dbxref=GeneID:729540,Genbank:NM_001037866.1,HGNC:HGNC:32419,MIM:612709;gbkey=mRNA;gene=RGPD6;product=RANBP2-like and GRIP domain containing 6%2C transcript variant 2;transcript_id=gi|118197269
NW_004929304.1	BestRefSeq	exon	1068784	1068929	.	-	.	ID=id386;Parent=rna81;Dbxref=GeneID:729540,Genbank:NM_001037866.1,HGNC:HGNC:32419,MIM:612709;gbkey=mRNA;gene=RGPD6;product=RANBP2-like and GRIP domain containing 6%2C transcript variant 2;transcript_id=gi|118197269
NW_004929304.1	BestRefSeq	exon	1064024	1064219	.	-	.	ID=id387;Parent=rna81;Dbxref=GeneID:729540,Genbank:NM_001037866.1,HGNC:HGNC:32419,MIM:612709;gbkey=mRNA;gene=RGPD6;product=RANBP2-like and GRIP domain containing 6%2C transcript variant 2;transcript_id=gi|118197269
NW_004929304.1	BestRefSeq	exon	1057895	1057982	.	-	.	ID=id388;Parent=rna81;Dbxref=GeneID:729540,Genbank:NM_001037866.1,HGNC:HGNC:32419,MIM:612709;gbkey=mRNA;gene=RGPD6;product=RANBP2-like and GRIP domain containing 6%2C transcript variant 2;transcript_id=gi|118197269
NW_004929304.1	BestRefSeq	exon	1055564	1055773	.	-	.	ID=id389;Parent=rna81;Dbxref=GeneID:729540,Genbank:NM_001037866.1,HGNC:HGNC:32419,MIM:612709;gbkey=mRNA;gene=RGPD6;product=RANBP2-like and GRIP domain containing 6%2C transcript variant 2;transcript_id=gi|118197269
NW_004929304.1	BestRefSeq	exon	1053260	1053441	.	-	.	ID=id390;Parent=rna81;Dbxref=GeneID:729540,Genbank:NM_001037866.1,HGNC:HGNC:32419,MIM:612709;gbkey=mRNA;gene=RGPD6;product=RANBP2-like and GRIP domain containing 6%2C transcript variant 2;transcript_id=gi|118197269
NW_004929304.1	BestRefSeq	exon	1053001	1053176	.	-	.	ID=id391;Parent=rna81;Dbxref=GeneID:729540,Genbank:NM_001037866.1,HGNC:HGNC:32419,MIM:612709;gbkey=mRNA;gene=RGPD6;product=RANBP2-like and GRIP domain containing 6%2C transcript variant 2;transcript_id=gi|118197269
NW_004929304.1	BestRefSeq	exon	1052710	1052833	.	-	.	ID=id392;Parent=rna81;Dbxref=GeneID:729540,Genbank:NM_001037866.1,HGNC:HGNC:32419,MIM:612709;gbkey=mRNA;gene=RGPD6;product=RANBP2-like and GRIP domain containing 6%2C transcript variant 2;transcript_id=gi|118197269
NW_004929304.1	BestRefSeq	exon	1051629	1051787	.	-	.	ID=id393;Parent=rna81;Dbxref=GeneID:729540,Genbank:NM_001037866.1,HGNC:HGNC:32419,MIM:612709;gbkey=mRNA;gene=RGPD6;product=RANBP2-like and GRIP domain containing 6%2C transcript variant 2;transcript_id=gi|118197269
NW_004929304.1	BestRefSeq	exon	1051225	1051362	.	-	.	ID=id394;Parent=rna81;Dbxref=GeneID:729540,Genbank:NM_001037866.1,HGNC:HGNC:32419,MIM:612709;gbkey=mRNA;gene=RGPD6;product=RANBP2-like and GRIP domain containing 6%2C transcript variant 2;transcript_id=gi|118197269
NW_004929304.1	BestRefSeq	exon	1050816	1050962	.	-	.	ID=id395;Parent=rna81;Dbxref=GeneID:729540,Genbank:NM_001037866.1,HGNC:HGNC:32419,MIM:612709;gbkey=mRNA;gene=RGPD6;product=RANBP2-like and GRIP domain containing 6%2C transcript variant 2;transcript_id=gi|118197269
NW_004929304.1	BestRefSeq	exon	1049692	1049871	.	-	.	ID=id396;Parent=rna81;Dbxref=GeneID:729540,Genbank:NM_001037866.1,HGNC:HGNC:32419,MIM:612709;gbkey=mRNA;gene=RGPD6;product=RANBP2-like and GRIP domain containing 6%2C transcript variant 2;transcript_id=gi|118197269
NW_004929304.1	BestRefSeq	exon	1049515	1049598	.	-	.	ID=id397;Parent=rna81;Dbxref=GeneID:729540,Genbank:NM_001037866.1,HGNC:HGNC:32419,MIM:612709;gbkey=mRNA;gene=RGPD6;product=RANBP2-like and GRIP domain containing 6%2C transcript variant 2;transcript_id=gi|118197269
NW_004929304.1	BestRefSeq	exon	1046211	1046346	.	-	.	ID=id398;Parent=rna81;Dbxref=GeneID:729540,Genbank:NM_001037866.1,HGNC:HGNC:32419,MIM:612709;gbkey=mRNA;gene=RGPD6;product=RANBP2-like and GRIP domain containing 6%2C transcript variant 2;transcript_id=gi|118197269
NW_004929304.1	BestRefSeq	exon	1044647	1044815	.	-	.	ID=id399;Parent=rna81;Dbxref=GeneID:729540,Genbank:NM_001037866.1,HGNC:HGNC:32419,MIM:612709;gbkey=mRNA;gene=RGPD6;product=RANBP2-like and GRIP domain containing 6%2C transcript variant 2;transcript_id=gi|118197269
NW_004929304.1	BestRefSeq	CDS	1083182	1083253	.	-	0	ID=cds25;Parent=gene77;Dbxref=GeneID:729540,Genbank:NP_001032955.1,GeneID:727851,HGNC:HGNC:9849,MIM:602752;Name=NP_001032955.1;Note=isoform 2 is encoded by transcript variant 2;gbkey=CDS;gene=RGPD8;product=RANBP2-like and GRIP domain-containing protein 5/6 isoform 2;protein_id=NP_001032955.1
NW_004929304.1	BestRefSeq	CDS	1075829	1075896	.	-	0	ID=cds25;Parent=gene77;Dbxref=GeneID:729540,Genbank:NP_001032955.1,GeneID:727851,HGNC:HGNC:9849,MIM:602752;Name=NP_001032955.1;Note=isoform 2 is encoded by transcript variant 2;gbkey=CDS;gene=RGPD8;product=RANBP2-like and GRIP domain-containing protein 5/6 isoform 2;protein_id=NP_001032955.1
NW_004929304.1	BestRefSeq	CDS	1074136	1074247	.	-	1	ID=cds25;Parent=gene77;Dbxref=GeneID:729540,Genbank:NP_001032955.1,GeneID:727851,HGNC:HGNC:9849,MIM:602752;Name=NP_001032955.1;Note=isoform 2 is encoded by transcript variant 2;gbkey=CDS;gene=RGPD8;product=RANBP2-like and GRIP domain-containing protein 5/6 isoform 2;protein_id=NP_001032955.1
NW_004929304.1	BestRefSeq	CDS	1073548	1073700	.	-	0	ID=cds25;Parent=gene77;Dbxref=GeneID:729540,Genbank:NP_001032955.1,GeneID:727851,HGNC:HGNC:9849,MIM:602752;Name=NP_001032955.1;Note=isoform 2 is encoded by transcript variant 2;gbkey=CDS;gene=RGPD8;product=RANBP2-like and GRIP domain-containing protein 5/6 isoform 2;protein_id=NP_001032955.1
NW_004929304.1	BestRefSeq	CDS	1069275	1069505	.	-	0	ID=cds25;Parent=gene77;Dbxref=GeneID:729540,Genbank:NP_001032955.1,GeneID:727851,HGNC:HGNC:9849,MIM:602752;Name=NP_001032955.1;Note=isoform 2 is encoded by transcript variant 2;gbkey=CDS;gene=RGPD8;product=RANBP2-like and GRIP domain-containing protein 5/6 isoform 2;protein_id=NP_001032955.1
NW_004929304.1	BestRefSeq	CDS	1068784	1068929	.	-	0	ID=cds25;Parent=gene77;Dbxref=GeneID:729540,Genbank:NP_001032955.1,GeneID:727851,HGNC:HGNC:9849,MIM:602752;Name=NP_001032955.1;Note=isoform 2 is encoded by transcript variant 2;gbkey=CDS;gene=RGPD8;product=RANBP2-like and GRIP domain-containing protein 5/6 isoform 2;protein_id=NP_001032955.1
NW_004929304.1	BestRefSeq	CDS	1064024	1064219	.	-	1	ID=cds25;Parent=gene77;Dbxref=GeneID:729540,Genbank:NP_001032955.1,GeneID:727851,HGNC:HGNC:9849,MIM:602752;Name=NP_001032955.1;Note=isoform 2 is encoded by transcript variant 2;gbkey=CDS;gene=RGPD8;product=RANBP2-like and GRIP domain-containing protein 5/6 isoform 2;protein_id=NP_001032955.1
NW_004929304.1	BestRefSeq	CDS	1057895	1057982	.	-	0	ID=cds25;Parent=gene77;Dbxref=GeneID:729540,Genbank:NP_001032955.1,GeneID:727851,HGNC:HGNC:9849,MIM:602752;Name=NP_001032955.1;Note=isoform 2 is encoded by transcript variant 2;gbkey=CDS;gene=RGPD8;product=RANBP2-like and GRIP domain-containing protein 5/6 isoform 2;protein_id=NP_001032955.1
NW_004929304.1	BestRefSeq	CDS	1055564	1055773	.	-	2	ID=cds25;Parent=gene77;Dbxref=GeneID:729540,Genbank:NP_001032955.1,GeneID:727851,HGNC:HGNC:9849,MIM:602752;Name=NP_001032955.1;Note=isoform 2 is encoded by transcript variant 2;gbkey=CDS;gene=RGPD8;product=RANBP2-like and GRIP domain-containing protein 5/6 isoform 2;protein_id=NP_001032955.1
NW_004929304.1	BestRefSeq	CDS	1053260	1053441	.	-	2	ID=cds25;Parent=gene77;Dbxref=GeneID:729540,Genbank:NP_001032955.1,GeneID:727851,HGNC:HGNC:9849,MIM:602752;Name=NP_001032955.1;Note=isoform 2 is encoded by transcript variant 2;gbkey=CDS;gene=RGPD8;product=RANBP2-like and GRIP domain-containing protein 5/6 isoform 2;protein_id=NP_001032955.1
NW_004929304.1	BestRefSeq	CDS	1053001	1053176	.	-	0	ID=cds25;Parent=gene77;Dbxref=GeneID:729540,Genbank:NP_001032955.1,GeneID:727851,HGNC:HGNC:9849,MIM:602752;Name=NP_001032955.1;Note=isoform 2 is encoded by transcript variant 2;gbkey=CDS;gene=RGPD8;product=RANBP2-like and GRIP domain-containing protein 5/6 isoform 2;protein_id=NP_001032955.1
NW_004929304.1	BestRefSeq	CDS	1052710	1052833	.	-	1	ID=cds25;Parent=gene77;Dbxref=GeneID:729540,Genbank:NP_001032955.1,GeneID:727851,HGNC:HGNC:9849,MIM:602752;Name=NP_001032955.1;Note=isoform 2 is encoded by transcript variant 2;gbkey=CDS;gene=RGPD8;product=RANBP2-like and GRIP domain-containing protein 5/6 isoform 2;protein_id=NP_001032955.1
NW_004929304.1	BestRefSeq	CDS	1051629	1051787	.	-	0	ID=cds25;Parent=gene77;Dbxref=GeneID:729540,Genbank:NP_001032955.1,GeneID:727851,HGNC:HGNC:9849,MIM:602752;Name=NP_001032955.1;Note=isoform 2 is encoded by transcript variant 2;gbkey=CDS;gene=RGPD8;product=RANBP2-like and GRIP domain-containing protein 5/6 isoform 2;protein_id=NP_001032955.1
NW_004929304.1	BestRefSeq	CDS	1051225	1051362	.	-	0	ID=cds25;Parent=gene77;Dbxref=GeneID:729540,Genbank:NP_001032955.1,GeneID:727851,HGNC:HGNC:9849,MIM:602752;Name=NP_001032955.1;Note=isoform 2 is encoded by transcript variant 2;gbkey=CDS;gene=RGPD8;product=RANBP2-like and GRIP domain-containing protein 5/6 isoform 2;protein_id=NP_001032955.1
NW_004929304.1	BestRefSeq	CDS	1050816	1050962	.	-	0	ID=cds25;Parent=gene77;Dbxref=GeneID:729540,Genbank:NP_001032955.1,GeneID:727851,HGNC:HGNC:9849,MIM:602752;Name=NP_001032955.1;Note=isoform 2 is encoded by transcript variant 2;gbkey=CDS;gene=RGPD8;product=RANBP2-like and GRIP domain-containing protein 5/6 isoform 2;protein_id=NP_001032955.1
NW_004929304.1	BestRefSeq	CDS	1049692	1049871	.	-	0	ID=cds25;Parent=gene77;Dbxref=GeneID:729540,Genbank:NP_001032955.1,GeneID:727851,HGNC:HGNC:9849,MIM:602752;Name=NP_001032955.1;Note=isoform 2 is encoded by transcript variant 2;gbkey=CDS;gene=RGPD8;product=RANBP2-like and GRIP domain-containing protein 5/6 isoform 2;protein_id=NP_001032955.1
NW_004929304.1	BestRefSeq	CDS	1049515	1049598	.	-	0	ID=cds25;Parent=gene77;Dbxref=GeneID:729540,Genbank:NP_001032955.1,GeneID:727851,HGNC:HGNC:9849,MIM:602752;Name=NP_001032955.1;Note=isoform 2 is encoded by transcript variant 2;gbkey=CDS;gene=RGPD8;product=RANBP2-like and GRIP domain-containing protein 5/6 isoform 2;protein_id=NP_001032955.1
NW_004929304.1	BestRefSeq	CDS	1046211	1046346	.	-	0	ID=cds25;Parent=gene77;Dbxref=GeneID:729540,Genbank:NP_001032955.1,GeneID:727851,HGNC:HGNC:9849,MIM:602752;Name=NP_001032955.1;Note=isoform 2 is encoded by transcript variant 2;gbkey=CDS;gene=RGPD8;product=RANBP2-like and GRIP domain-containing protein 5/6 isoform 2;protein_id=NP_001032955.1
NW_004929304.1	BestRefSeq	CDS	1044703	1044815	.	-	2	ID=cds25;Parent=gene77;Dbxref=GeneID:729540,Genbank:NP_001032955.1,GeneID:727851,HGNC:HGNC:9849,MIM:602752;Name=NP_001032955.1;Note=isoform 2 is encoded by transcript variant 2;gbkey=CDS;gene=RGPD8;product=RANBP2-like and GRIP domain-containing protein 5/6 isoform 2;protein_id=NP_001032955.1
###
NW_004929304.1	BestRefSeq	gene	1019981	1084961	.	-	.	ID=gene78;Dbxref=GeneID:729540,HGNC:HGNC:32419,MIM:612709;Name=RGPD6;description=RANBP2-like and GRIP domain containing 6;gbkey=Gene;gene=RGPD6;gene_synonym=RanBP2L1,RanBP2L2,RGP6,RGPD7
NW_004929304.1	BestRefSeq	mRNA	1019981	1084961	.	-	.	ID=rna82;Parent=gene78;Dbxref=GeneID:729540,Genbank:NM_001123363.3,HGNC:HGNC:32419,MIM:612709;Name=gi|259906429;gbkey=mRNA;gene=RGPD6;product=RANBP2-like and GRIP domain containing 6%2C transcript variant 1;transcript_id=gi|259906429
NW_004929304.1	BestRefSeq	exon	1084730	1084961	.	-	.	ID=id400;Parent=rna82;Dbxref=GeneID:729540,Genbank:NM_001123363.3,HGNC:HGNC:32419,MIM:612709;gbkey=mRNA;gene=RGPD6;product=RANBP2-like and GRIP domain containing 6%2C transcript variant 1;transcript_id=gi|259906429
NW_004929304.1	BestRefSeq	exon	1083182	1083554	.	-	.	ID=id401;Parent=rna82;Dbxref=GeneID:729540,Genbank:NM_001123363.3,HGNC:HGNC:32419,MIM:612709;gbkey=mRNA;gene=RGPD6;product=RANBP2-like and GRIP domain containing 6%2C transcript variant 1;transcript_id=gi|259906429
NW_004929304.1	BestRefSeq	exon	1075829	1075896	.	-	.	ID=id402;Parent=rna82;Dbxref=GeneID:729540,Genbank:NM_001123363.3,HGNC:HGNC:32419,MIM:612709;gbkey=mRNA;gene=RGPD6;product=RANBP2-like and GRIP domain containing 6%2C transcript variant 1;transcript_id=gi|259906429
NW_004929304.1	BestRefSeq	exon	1074136	1074247	.	-	.	ID=id403;Parent=rna82;Dbxref=GeneID:729540,Genbank:NM_001123363.3,HGNC:HGNC:32419,MIM:612709;gbkey=mRNA;gene=RGPD6;product=RANBP2-like and GRIP domain containing 6%2C transcript variant 1;transcript_id=gi|259906429
NW_004929304.1	BestRefSeq	exon	1073548	1073700	.	-	.	ID=id404;Parent=rna82;Dbxref=GeneID:729540,Genbank:NM_001123363.3,HGNC:HGNC:32419,MIM:612709;gbkey=mRNA;gene=RGPD6;product=RANBP2-like and GRIP domain containing 6%2C transcript variant 1;transcript_id=gi|259906429
NW_004929304.1	BestRefSeq	exon	1069275	1069505	.	-	.	ID=id405;Parent=rna82;Dbxref=GeneID:729540,Genbank:NM_001123363.3,HGNC:HGNC:32419,MIM:612709;gbkey=mRNA;gene=RGPD6;product=RANBP2-like and GRIP domain containing 6%2C transcript variant 1;transcript_id=gi|259906429
NW_004929304.1	BestRefSeq	exon	1068784	1068929	.	-	.	ID=id406;Parent=rna82;Dbxref=GeneID:729540,Genbank:NM_001123363.3,HGNC:HGNC:32419,MIM:612709;gbkey=mRNA;gene=RGPD6;product=RANBP2-like and GRIP domain containing 6%2C transcript variant 1;transcript_id=gi|259906429
NW_004929304.1	BestRefSeq	exon	1064024	1064219	.	-	.	ID=id407;Parent=rna82;Dbxref=GeneID:729540,Genbank:NM_001123363.3,HGNC:HGNC:32419,MIM:612709;gbkey=mRNA;gene=RGPD6;product=RANBP2-like and GRIP domain containing 6%2C transcript variant 1;transcript_id=gi|259906429
NW_004929304.1	BestRefSeq	exon	1057895	1057982	.	-	.	ID=id408;Parent=rna82;Dbxref=GeneID:729540,Genbank:NM_001123363.3,HGNC:HGNC:32419,MIM:612709;gbkey=mRNA;gene=RGPD6;product=RANBP2-like and GRIP domain containing 6%2C transcript variant 1;transcript_id=gi|259906429
NW_004929304.1	BestRefSeq	exon	1055564	1055773	.	-	.	ID=id409;Parent=rna82;Dbxref=GeneID:729540,Genbank:NM_001123363.3,HGNC:HGNC:32419,MIM:612709;gbkey=mRNA;gene=RGPD6;product=RANBP2-like and GRIP domain containing 6%2C transcript variant 1;transcript_id=gi|259906429
NW_004929304.1	BestRefSeq	exon	1053260	1053441	.	-	.	ID=id410;Parent=rna82;Dbxref=GeneID:729540,Genbank:NM_001123363.3,HGNC:HGNC:32419,MIM:612709;gbkey=mRNA;gene=RGPD6;product=RANBP2-like and GRIP domain containing 6%2C transcript variant 1;transcript_id=gi|259906429
NW_004929304.1	BestRefSeq	exon	1053001	1053176	.	-	.	ID=id411;Parent=rna82;Dbxref=GeneID:729540,Genbank:NM_001123363.3,HGNC:HGNC:32419,MIM:612709;gbkey=mRNA;gene=RGPD6;product=RANBP2-like and GRIP domain containing 6%2C transcript variant 1;transcript_id=gi|259906429
NW_004929304.1	BestRefSeq	exon	1052710	1052833	.	-	.	ID=id412;Parent=rna82;Dbxref=GeneID:729540,Genbank:NM_001123363.3,HGNC:HGNC:32419,MIM:612709;gbkey=mRNA;gene=RGPD6;product=RANBP2-like and GRIP domain containing 6%2C transcript variant 1;transcript_id=gi|259906429
NW_004929304.1	BestRefSeq	exon	1051629	1051787	.	-	.	ID=id413;Parent=rna82;Dbxref=GeneID:729540,Genbank:NM_001123363.3,HGNC:HGNC:32419,MIM:612709;gbkey=mRNA;gene=RGPD6;product=RANBP2-like and GRIP domain containing 6%2C transcript variant 1;transcript_id=gi|259906429
NW_004929304.1	BestRefSeq	exon	1051225	1051362	.	-	.	ID=id414;Parent=rna82;Dbxref=GeneID:729540,Genbank:NM_001123363.3,HGNC:HGNC:32419,MIM:612709;gbkey=mRNA;gene=RGPD6;product=RANBP2-like and GRIP domain containing 6%2C transcript variant 1;transcript_id=gi|259906429
NW_004929304.1	BestRefSeq	exon	1050816	1050962	.	-	.	ID=id415;Parent=rna82;Dbxref=GeneID:729540,Genbank:NM_001123363.3,HGNC:HGNC:32419,MIM:612709;gbkey=mRNA;gene=RGPD6;product=RANBP2-like and GRIP domain containing 6%2C transcript variant 1;transcript_id=gi|259906429
NW_004929304.1	BestRefSeq	exon	1049692	1049871	.	-	.	ID=id416;Parent=rna82;Dbxref=GeneID:729540,Genbank:NM_001123363.3,HGNC:HGNC:32419,MIM:612709;gbkey=mRNA;gene=RGPD6;product=RANBP2-like and GRIP domain containing 6%2C transcript variant 1;transcript_id=gi|259906429
NW_004929304.1	BestRefSeq	exon	1049515	1049598	.	-	.	ID=id417;Parent=rna82;Dbxref=GeneID:729540,Genbank:NM_001123363.3,HGNC:HGNC:32419,MIM:612709;gbkey=mRNA;gene=RGPD6;product=RANBP2-like and GRIP domain containing 6%2C transcript variant 1;transcript_id=gi|259906429
NW_004929304.1	BestRefSeq	exon	1046211	1046346	.	-	.	ID=id418;Parent=rna82;Dbxref=GeneID:729540,Genbank:NM_001123363.3,HGNC:HGNC:32419,MIM:612709;gbkey=mRNA;gene=RGPD6;product=RANBP2-like and GRIP domain containing 6%2C transcript variant 1;transcript_id=gi|259906429
NW_004929304.1	BestRefSeq	exon	1042575	1042669	.	-	.	ID=id419;Parent=rna82;Dbxref=GeneID:729540,Genbank:NM_001123363.3,HGNC:HGNC:32419,MIM:612709;gbkey=mRNA;gene=RGPD6;product=RANBP2-like and GRIP domain containing 6%2C transcript variant 1;transcript_id=gi|259906429
NW_004929304.1	BestRefSeq	exon	1039624	1041847	.	-	.	ID=id420;Parent=rna82;Dbxref=GeneID:729540,Genbank:NM_001123363.3,HGNC:HGNC:32419,MIM:612709;gbkey=mRNA;gene=RGPD6;product=RANBP2-like and GRIP domain containing 6%2C transcript variant 1;transcript_id=gi|259906429
NW_004929304.1	BestRefSeq	exon	1032424	1032563	.	-	.	ID=id421;Parent=rna82;Dbxref=GeneID:729540,Genbank:NM_001123363.3,HGNC:HGNC:32419,MIM:612709;gbkey=mRNA;gene=RGPD6;product=RANBP2-like and GRIP domain containing 6%2C transcript variant 1;transcript_id=gi|259906429
NW_004929304.1	BestRefSeq	exon	1029655	1029856	.	-	.	ID=id422;Parent=rna82;Dbxref=GeneID:729540,Genbank:NM_001123363.3,HGNC:HGNC:32419,MIM:612709;gbkey=mRNA;gene=RGPD6;product=RANBP2-like and GRIP domain containing 6%2C transcript variant 1;transcript_id=gi|259906429
NW_004929304.1	BestRefSeq	exon	1019981	1021824	.	-	.	ID=id423;Parent=rna82;Dbxref=GeneID:729540,Genbank:NM_001123363.3,HGNC:HGNC:32419,MIM:612709;gbkey=mRNA;gene=RGPD6;product=RANBP2-like and GRIP domain containing 6%2C transcript variant 1;transcript_id=gi|259906429
NW_004929304.1	BestRefSeq	gene	1019981	1083445	.	-	.	ID=gene79;Dbxref=GeneID:727851,HGNC:HGNC:9849,MIM:602752;Name=RGPD8;description=RANBP2-like and GRIP domain containing 8;gbkey=Gene;gene=RGPD8;gene_synonym=RanBP2alpha,RANBP2L1,RGP8
NW_004929304.1	BestRefSeq	mRNA	1019981	1083445	.	-	.	ID=rna83;Parent=gene79;Dbxref=GeneID:727851,Genbank:NM_001164463.1,HGNC:HGNC:9849,MIM:602752;Name=gi|256600209;Note=The RefSeq transcript has 11 substitutions compared to this genomic sequence;exception=annotated by transcript or proteomic data;gbkey=mRNA;gene=RGPD8;product=RANBP2-like and GRIP domain containing 8;transcript_id=gi|256600209
NW_004929304.1	BestRefSeq	exon	1083182	1083445	.	-	.	ID=id424;Parent=rna83;Dbxref=GeneID:727851,Genbank:NM_001164463.1,HGNC:HGNC:9849,MIM:602752;Note=The RefSeq transcript has 11 substitutions compared to this genomic sequence;exception=annotated by transcript or proteomic data;gbkey=mRNA;gene=RGPD8;product=RANBP2-like and GRIP domain containing 8;transcript_id=gi|256600209
NW_004929304.1	BestRefSeq	exon	1075829	1075896	.	-	.	ID=id425;Parent=rna83;Dbxref=GeneID:727851,Genbank:NM_001164463.1,HGNC:HGNC:9849,MIM:602752;Note=The RefSeq transcript has 11 substitutions compared to this genomic sequence;exception=annotated by transcript or proteomic data;gbkey=mRNA;gene=RGPD8;product=RANBP2-like and GRIP domain containing 8;transcript_id=gi|256600209
NW_004929304.1	BestRefSeq	exon	1074136	1074247	.	-	.	ID=id426;Parent=rna83;Dbxref=GeneID:727851,Genbank:NM_001164463.1,HGNC:HGNC:9849,MIM:602752;Note=The RefSeq transcript has 11 substitutions compared to this genomic sequence;exception=annotated by transcript or proteomic data;gbkey=mRNA;gene=RGPD8;product=RANBP2-like and GRIP domain containing 8;transcript_id=gi|256600209
NW_004929304.1	BestRefSeq	exon	1073548	1073700	.	-	.	ID=id427;Parent=rna83;Dbxref=GeneID:727851,Genbank:NM_001164463.1,HGNC:HGNC:9849,MIM:602752;Note=The RefSeq transcript has 11 substitutions compared to this genomic sequence;exception=annotated by transcript or proteomic data;gbkey=mRNA;gene=RGPD8;product=RANBP2-like and GRIP domain containing 8;transcript_id=gi|256600209
NW_004929304.1	BestRefSeq	exon	1069275	1069505	.	-	.	ID=id428;Parent=rna83;Dbxref=GeneID:727851,Genbank:NM_001164463.1,HGNC:HGNC:9849,MIM:602752;Note=The RefSeq transcript has 11 substitutions compared to this genomic sequence;exception=annotated by transcript or proteomic data;gbkey=mRNA;gene=RGPD8;product=RANBP2-like and GRIP domain containing 8;transcript_id=gi|256600209
NW_004929304.1	BestRefSeq	exon	1068784	1068929	.	-	.	ID=id429;Parent=rna83;Dbxref=GeneID:727851,Genbank:NM_001164463.1,HGNC:HGNC:9849,MIM:602752;Note=The RefSeq transcript has 11 substitutions compared to this genomic sequence;exception=annotated by transcript or proteomic data;gbkey=mRNA;gene=RGPD8;product=RANBP2-like and GRIP domain containing 8;transcript_id=gi|256600209
NW_004929304.1	BestRefSeq	exon	1064024	1064219	.	-	.	ID=id430;Parent=rna83;Dbxref=GeneID:727851,Genbank:NM_001164463.1,HGNC:HGNC:9849,MIM:602752;Note=The RefSeq transcript has 11 substitutions compared to this genomic sequence;exception=annotated by transcript or proteomic data;gbkey=mRNA;gene=RGPD8;product=RANBP2-like and GRIP domain containing 8;transcript_id=gi|256600209
NW_004929304.1	BestRefSeq	exon	1057895	1057982	.	-	.	ID=id431;Parent=rna83;Dbxref=GeneID:727851,Genbank:NM_001164463.1,HGNC:HGNC:9849,MIM:602752;Note=The RefSeq transcript has 11 substitutions compared to this genomic sequence;exception=annotated by transcript or proteomic data;gbkey=mRNA;gene=RGPD8;product=RANBP2-like and GRIP domain containing 8;transcript_id=gi|256600209
NW_004929304.1	BestRefSeq	exon	1055564	1055773	.	-	.	ID=id432;Parent=rna83;Dbxref=GeneID:727851,Genbank:NM_001164463.1,HGNC:HGNC:9849,MIM:602752;Note=The RefSeq transcript has 11 substitutions compared to this genomic sequence;exception=annotated by transcript or proteomic data;gbkey=mRNA;gene=RGPD8;product=RANBP2-like and GRIP domain containing 8;transcript_id=gi|256600209
NW_004929304.1	BestRefSeq	exon	1053260	1053441	.	-	.	ID=id433;Parent=rna83;Dbxref=GeneID:727851,Genbank:NM_001164463.1,HGNC:HGNC:9849,MIM:602752;Note=The RefSeq transcript has 11 substitutions compared to this genomic sequence;exception=annotated by transcript or proteomic data;gbkey=mRNA;gene=RGPD8;product=RANBP2-like and GRIP domain containing 8;transcript_id=gi|256600209
NW_004929304.1	BestRefSeq	exon	1053001	1053176	.	-	.	ID=id434;Parent=rna83;Dbxref=GeneID:727851,Genbank:NM_001164463.1,HGNC:HGNC:9849,MIM:602752;Note=The RefSeq transcript has 11 substitutions compared to this genomic sequence;exception=annotated by transcript or proteomic data;gbkey=mRNA;gene=RGPD8;product=RANBP2-like and GRIP domain containing 8;transcript_id=gi|256600209
NW_004929304.1	BestRefSeq	exon	1052710	1052833	.	-	.	ID=id435;Parent=rna83;Dbxref=GeneID:727851,Genbank:NM_001164463.1,HGNC:HGNC:9849,MIM:602752;Note=The RefSeq transcript has 11 substitutions compared to this genomic sequence;exception=annotated by transcript or proteomic data;gbkey=mRNA;gene=RGPD8;product=RANBP2-like and GRIP domain containing 8;transcript_id=gi|256600209
NW_004929304.1	BestRefSeq	exon	1051629	1051787	.	-	.	ID=id436;Parent=rna83;Dbxref=GeneID:727851,Genbank:NM_001164463.1,HGNC:HGNC:9849,MIM:602752;Note=The RefSeq transcript has 11 substitutions compared to this genomic sequence;exception=annotated by transcript or proteomic data;gbkey=mRNA;gene=RGPD8;product=RANBP2-like and GRIP domain containing 8;transcript_id=gi|256600209
NW_004929304.1	BestRefSeq	exon	1051225	1051362	.	-	.	ID=id437;Parent=rna83;Dbxref=GeneID:727851,Genbank:NM_001164463.1,HGNC:HGNC:9849,MIM:602752;Note=The RefSeq transcript has 11 substitutions compared to this genomic sequence;exception=annotated by transcript or proteomic data;gbkey=mRNA;gene=RGPD8;product=RANBP2-like and GRIP domain containing 8;transcript_id=gi|256600209
NW_004929304.1	BestRefSeq	exon	1050816	1050962	.	-	.	ID=id438;Parent=rna83;Dbxref=GeneID:727851,Genbank:NM_001164463.1,HGNC:HGNC:9849,MIM:602752;Note=The RefSeq transcript has 11 substitutions compared to this genomic sequence;exception=annotated by transcript or proteomic data;gbkey=mRNA;gene=RGPD8;product=RANBP2-like and GRIP domain containing 8;transcript_id=gi|256600209
NW_004929304.1	BestRefSeq	exon	1049692	1049871	.	-	.	ID=id439;Parent=rna83;Dbxref=GeneID:727851,Genbank:NM_001164463.1,HGNC:HGNC:9849,MIM:602752;Note=The RefSeq transcript has 11 substitutions compared to this genomic sequence;exception=annotated by transcript or proteomic data;gbkey=mRNA;gene=RGPD8;product=RANBP2-like and GRIP domain containing 8;transcript_id=gi|256600209
NW_004929304.1	BestRefSeq	exon	1049515	1049598	.	-	.	ID=id440;Parent=rna83;Dbxref=GeneID:727851,Genbank:NM_001164463.1,HGNC:HGNC:9849,MIM:602752;Note=The RefSeq transcript has 11 substitutions compared to this genomic sequence;exception=annotated by transcript or proteomic data;gbkey=mRNA;gene=RGPD8;product=RANBP2-like and GRIP domain containing 8;transcript_id=gi|256600209
NW_004929304.1	BestRefSeq	exon	1046211	1046346	.	-	.	ID=id441;Parent=rna83;Dbxref=GeneID:727851,Genbank:NM_001164463.1,HGNC:HGNC:9849,MIM:602752;Note=The RefSeq transcript has 11 substitutions compared to this genomic sequence;exception=annotated by transcript or proteomic data;gbkey=mRNA;gene=RGPD8;product=RANBP2-like and GRIP domain containing 8;transcript_id=gi|256600209
NW_004929304.1	BestRefSeq	exon	1042575	1042669	.	-	.	ID=id442;Parent=rna83;Dbxref=GeneID:727851,Genbank:NM_001164463.1,HGNC:HGNC:9849,MIM:602752;Note=The RefSeq transcript has 11 substitutions compared to this genomic sequence;exception=annotated by transcript or proteomic data;gbkey=mRNA;gene=RGPD8;product=RANBP2-like and GRIP domain containing 8;transcript_id=gi|256600209
NW_004929304.1	BestRefSeq	exon	1039624	1041847	.	-	.	ID=id443;Parent=rna83;Dbxref=GeneID:727851,Genbank:NM_001164463.1,HGNC:HGNC:9849,MIM:602752;Note=The RefSeq transcript has 11 substitutions compared to this genomic sequence;exception=annotated by transcript or proteomic data;gbkey=mRNA;gene=RGPD8;product=RANBP2-like and GRIP domain containing 8;transcript_id=gi|256600209
NW_004929304.1	BestRefSeq	exon	1032424	1032563	.	-	.	ID=id444;Parent=rna83;Dbxref=GeneID:727851,Genbank:NM_001164463.1,HGNC:HGNC:9849,MIM:602752;Note=The RefSeq transcript has 11 substitutions compared to this genomic sequence;exception=annotated by transcript or proteomic data;gbkey=mRNA;gene=RGPD8;product=RANBP2-like and GRIP domain containing 8;transcript_id=gi|256600209
NW_004929304.1	BestRefSeq	exon	1029655	1029856	.	-	.	ID=id445;Parent=rna83;Dbxref=GeneID:727851,Genbank:NM_001164463.1,HGNC:HGNC:9849,MIM:602752;Note=The RefSeq transcript has 11 substitutions compared to this genomic sequence;exception=annotated by transcript or proteomic data;gbkey=mRNA;gene=RGPD8;product=RANBP2-like and GRIP domain containing 8;transcript_id=gi|256600209
NW_004929304.1	BestRefSeq	exon	1019981	1021824	.	-	.	ID=id446;Parent=rna83;Dbxref=GeneID:727851,Genbank:NM_001164463.1,HGNC:HGNC:9849,MIM:602752;Note=The RefSeq transcript has 11 substitutions compared to this genomic sequence;exception=annotated by transcript or proteomic data;gbkey=mRNA;gene=RGPD8;product=RANBP2-like and GRIP domain containing 8;transcript_id=gi|256600209
NW_004929304.1	BestRefSeq	CDS	1083182	1083253	.	-	0	ID=cds26;Parent=rna83;Dbxref=GeneID:729540,Genbank:NP_001116835.1,GeneID:727851,HGNC:HGNC:9849,MIM:602752;Name=NP_001116835.1;Note=isoform 1 is encoded by transcript variant 1;gbkey=CDS;gene=RGPD8;product=RANBP2-like and GRIP domain-containing protein 5/6 isoform 1;protein_id=NP_001116835.1
NW_004929304.1	BestRefSeq	CDS	1075829	1075896	.	-	0	ID=cds26;Parent=rna83;Dbxref=GeneID:729540,Genbank:NP_001116835.1,GeneID:727851,HGNC:HGNC:9849,MIM:602752;Name=NP_001116835.1;Note=isoform 1 is encoded by transcript variant 1;gbkey=CDS;gene=RGPD8;product=RANBP2-like and GRIP domain-containing protein 5/6 isoform 1;protein_id=NP_001116835.1
NW_004929304.1	BestRefSeq	CDS	1074136	1074247	.	-	1	ID=cds26;Parent=rna83;Dbxref=GeneID:729540,Genbank:NP_001116835.1,GeneID:727851,HGNC:HGNC:9849,MIM:602752;Name=NP_001116835.1;Note=isoform 1 is encoded by transcript variant 1;gbkey=CDS;gene=RGPD8;product=RANBP2-like and GRIP domain-containing protein 5/6 isoform 1;protein_id=NP_001116835.1
NW_004929304.1	BestRefSeq	CDS	1073548	1073700	.	-	0	ID=cds26;Parent=rna83;Dbxref=GeneID:729540,Genbank:NP_001116835.1,GeneID:727851,HGNC:HGNC:9849,MIM:602752;Name=NP_001116835.1;Note=isoform 1 is encoded by transcript variant 1;gbkey=CDS;gene=RGPD8;product=RANBP2-like and GRIP domain-containing protein 5/6 isoform 1;protein_id=NP_001116835.1
NW_004929304.1	BestRefSeq	CDS	1069275	1069505	.	-	0	ID=cds26;Parent=rna83;Dbxref=GeneID:729540,Genbank:NP_001116835.1,GeneID:727851,HGNC:HGNC:9849,MIM:602752;Name=NP_001116835.1;Note=isoform 1 is encoded by transcript variant 1;gbkey=CDS;gene=RGPD8;product=RANBP2-like and GRIP domain-containing protein 5/6 isoform 1;protein_id=NP_001116835.1
NW_004929304.1	BestRefSeq	CDS	1068784	1068929	.	-	0	ID=cds26;Parent=rna83;Dbxref=GeneID:729540,Genbank:NP_001116835.1,GeneID:727851,HGNC:HGNC:9849,MIM:602752;Name=NP_001116835.1;Note=isoform 1 is encoded by transcript variant 1;gbkey=CDS;gene=RGPD8;product=RANBP2-like and GRIP domain-containing protein 5/6 isoform 1;protein_id=NP_001116835.1
NW_004929304.1	BestRefSeq	CDS	1064024	1064219	.	-	1	ID=cds26;Parent=rna83;Dbxref=GeneID:729540,Genbank:NP_001116835.1,GeneID:727851,HGNC:HGNC:9849,MIM:602752;Name=NP_001116835.1;Note=isoform 1 is encoded by transcript variant 1;gbkey=CDS;gene=RGPD8;product=RANBP2-like and GRIP domain-containing protein 5/6 isoform 1;protein_id=NP_001116835.1
NW_004929304.1	BestRefSeq	CDS	1057895	1057982	.	-	0	ID=cds26;Parent=rna83;Dbxref=GeneID:729540,Genbank:NP_001116835.1,GeneID:727851,HGNC:HGNC:9849,MIM:602752;Name=NP_001116835.1;Note=isoform 1 is encoded by transcript variant 1;gbkey=CDS;gene=RGPD8;product=RANBP2-like and GRIP domain-containing protein 5/6 isoform 1;protein_id=NP_001116835.1
NW_004929304.1	BestRefSeq	CDS	1055564	1055773	.	-	2	ID=cds26;Parent=rna83;Dbxref=GeneID:729540,Genbank:NP_001116835.1,GeneID:727851,HGNC:HGNC:9849,MIM:602752;Name=NP_001116835.1;Note=isoform 1 is encoded by transcript variant 1;gbkey=CDS;gene=RGPD8;product=RANBP2-like and GRIP domain-containing protein 5/6 isoform 1;protein_id=NP_001116835.1
NW_004929304.1	BestRefSeq	CDS	1053260	1053441	.	-	2	ID=cds26;Parent=rna83;Dbxref=GeneID:729540,Genbank:NP_001116835.1,GeneID:727851,HGNC:HGNC:9849,MIM:602752;Name=NP_001116835.1;Note=isoform 1 is encoded by transcript variant 1;gbkey=CDS;gene=RGPD8;product=RANBP2-like and GRIP domain-containing protein 5/6 isoform 1;protein_id=NP_001116835.1
NW_004929304.1	BestRefSeq	CDS	1053001	1053176	.	-	0	ID=cds26;Parent=rna83;Dbxref=GeneID:729540,Genbank:NP_001116835.1,GeneID:727851,HGNC:HGNC:9849,MIM:602752;Name=NP_001116835.1;Note=isoform 1 is encoded by transcript variant 1;gbkey=CDS;gene=RGPD8;product=RANBP2-like and GRIP domain-containing protein 5/6 isoform 1;protein_id=NP_001116835.1
NW_004929304.1	BestRefSeq	CDS	1052710	1052833	.	-	1	ID=cds26;Parent=rna83;Dbxref=GeneID:729540,Genbank:NP_001116835.1,GeneID:727851,HGNC:HGNC:9849,MIM:602752;Name=NP_001116835.1;Note=isoform 1 is encoded by transcript variant 1;gbkey=CDS;gene=RGPD8;product=RANBP2-like and GRIP domain-containing protein 5/6 isoform 1;protein_id=NP_001116835.1
NW_004929304.1	BestRefSeq	CDS	1051629	1051787	.	-	0	ID=cds26;Parent=rna83;Dbxref=GeneID:729540,Genbank:NP_001116835.1,GeneID:727851,HGNC:HGNC:9849,MIM:602752;Name=NP_001116835.1;Note=isoform 1 is encoded by transcript variant 1;gbkey=CDS;gene=RGPD8;product=RANBP2-like and GRIP domain-containing protein 5/6 isoform 1;protein_id=NP_001116835.1
NW_004929304.1	BestRefSeq	CDS	1051225	1051362	.	-	0	ID=cds26;Parent=rna83;Dbxref=GeneID:729540,Genbank:NP_001116835.1,GeneID:727851,HGNC:HGNC:9849,MIM:602752;Name=NP_001116835.1;Note=isoform 1 is encoded by transcript variant 1;gbkey=CDS;gene=RGPD8;product=RANBP2-like and GRIP domain-containing protein 5/6 isoform 1;protein_id=NP_001116835.1
NW_004929304.1	BestRefSeq	CDS	1050816	1050962	.	-	0	ID=cds26;Parent=rna83;Dbxref=GeneID:729540,Genbank:NP_001116835.1,GeneID:727851,HGNC:HGNC:9849,MIM:602752;Name=NP_001116835.1;Note=isoform 1 is encoded by transcript variant 1;gbkey=CDS;gene=RGPD8;product=RANBP2-like and GRIP domain-containing protein 5/6 isoform 1;protein_id=NP_001116835.1
NW_004929304.1	BestRefSeq	CDS	1049692	1049871	.	-	0	ID=cds26;Parent=rna83;Dbxref=GeneID:729540,Genbank:NP_001116835.1,GeneID:727851,HGNC:HGNC:9849,MIM:602752;Name=NP_001116835.1;Note=isoform 1 is encoded by transcript variant 1;gbkey=CDS;gene=RGPD8;product=RANBP2-like and GRIP domain-containing protein 5/6 isoform 1;protein_id=NP_001116835.1
NW_004929304.1	BestRefSeq	CDS	1049515	1049598	.	-	0	ID=cds26;Parent=rna83;Dbxref=GeneID:729540,Genbank:NP_001116835.1,GeneID:727851,HGNC:HGNC:9849,MIM:602752;Name=NP_001116835.1;Note=isoform 1 is encoded by transcript variant 1;gbkey=CDS;gene=RGPD8;product=RANBP2-like and GRIP domain-containing protein 5/6 isoform 1;protein_id=NP_001116835.1
NW_004929304.1	BestRefSeq	CDS	1046211	1046346	.	-	0	ID=cds26;Parent=rna83;Dbxref=GeneID:729540,Genbank:NP_001116835.1,GeneID:727851,HGNC:HGNC:9849,MIM:602752;Name=NP_001116835.1;Note=isoform 1 is encoded by transcript variant 1;gbkey=CDS;gene=RGPD8;product=RANBP2-like and GRIP domain-containing protein 5/6 isoform 1;protein_id=NP_001116835.1
NW_004929304.1	BestRefSeq	CDS	1042575	1042669	.	-	2	ID=cds26;Parent=rna83;Dbxref=GeneID:729540,Genbank:NP_001116835.1,GeneID:727851,HGNC:HGNC:9849,MIM:602752;Name=NP_001116835.1;Note=isoform 1 is encoded by transcript variant 1;gbkey=CDS;gene=RGPD8;product=RANBP2-like and GRIP domain-containing protein 5/6 isoform 1;protein_id=NP_001116835.1
NW_004929304.1	BestRefSeq	CDS	1039624	1041847	.	-	0	ID=cds26;Parent=rna83;Dbxref=GeneID:729540,Genbank:NP_001116835.1,GeneID:727851,HGNC:HGNC:9849,MIM:602752;Name=NP_001116835.1;Note=isoform 1 is encoded by transcript variant 1;gbkey=CDS;gene=RGPD8;product=RANBP2-like and GRIP domain-containing protein 5/6 isoform 1;protein_id=NP_001116835.1
NW_004929304.1	BestRefSeq	CDS	1032424	1032563	.	-	2	ID=cds26;Parent=rna83;Dbxref=GeneID:729540,Genbank:NP_001116835.1,GeneID:727851,HGNC:HGNC:9849,MIM:602752;Name=NP_001116835.1;Note=isoform 1 is encoded by transcript variant 1;gbkey=CDS;gene=RGPD8;product=RANBP2-like and GRIP domain-containing protein 5/6 isoform 1;protein_id=NP_001116835.1
NW_004929304.1	BestRefSeq	CDS	1029655	1029856	.	-	0	ID=cds26;Parent=rna83;Dbxref=GeneID:729540,Genbank:NP_001116835.1,GeneID:727851,HGNC:HGNC:9849,MIM:602752;Name=NP_001116835.1;Note=isoform 1 is encoded by transcript variant 1;gbkey=CDS;gene=RGPD8;product=RANBP2-like and GRIP domain-containing protein 5/6 isoform 1;protein_id=NP_001116835.1
NW_004929304.1	BestRefSeq	CDS	1021790	1021824	.	-	2	ID=cds26;Parent=rna83;Dbxref=GeneID:729540,Genbank:NP_001116835.1,GeneID:727851,HGNC:HGNC:9849,MIM:602752;Name=NP_001116835.1;Note=isoform 1 is encoded by transcript variant 1;gbkey=CDS;gene=RGPD8;product=RANBP2-like and GRIP domain-containing protein 5/6 isoform 1;protein_id=NP_001116835.1
NW_004929304.1	BestRefSeq	CDS	1083182	1083253	.	-	0	ID=cds27;Parent=rna83;Dbxref=GeneID:727851,Genbank:NP_001157935.1,HGNC:HGNC:9849,MIM:602752;Name=NP_001157935.1;Note=The RefSeq protein has 9 substitutions compared to this genomic sequence;exception=annotated by transcript or proteomic data;gbkey=CDS;gene=RGPD8;product=RANBP2-like and GRIP domain-containing protein 8;protein_id=NP_001157935.1
NW_004929304.1	BestRefSeq	CDS	1075829	1075896	.	-	0	ID=cds27;Parent=rna83;Dbxref=GeneID:727851,Genbank:NP_001157935.1,HGNC:HGNC:9849,MIM:602752;Name=NP_001157935.1;Note=The RefSeq protein has 9 substitutions compared to this genomic sequence;exception=annotated by transcript or proteomic data;gbkey=CDS;gene=RGPD8;product=RANBP2-like and GRIP domain-containing protein 8;protein_id=NP_001157935.1
NW_004929304.1	BestRefSeq	CDS	1074136	1074247	.	-	1	ID=cds27;Parent=rna83;Dbxref=GeneID:727851,Genbank:NP_001157935.1,HGNC:HGNC:9849,MIM:602752;Name=NP_001157935.1;Note=The RefSeq protein has 9 substitutions compared to this genomic sequence;exception=annotated by transcript or proteomic data;gbkey=CDS;gene=RGPD8;product=RANBP2-like and GRIP domain-containing protein 8;protein_id=NP_001157935.1
NW_004929304.1	BestRefSeq	CDS	1073548	1073700	.	-	0	ID=cds27;Parent=rna83;Dbxref=GeneID:727851,Genbank:NP_001157935.1,HGNC:HGNC:9849,MIM:602752;Name=NP_001157935.1;Note=The RefSeq protein has 9 substitutions compared to this genomic sequence;exception=annotated by transcript or proteomic data;gbkey=CDS;gene=RGPD8;product=RANBP2-like and GRIP domain-containing protein 8;protein_id=NP_001157935.1
NW_004929304.1	BestRefSeq	CDS	1069275	1069505	.	-	0	ID=cds27;Parent=rna83;Dbxref=GeneID:727851,Genbank:NP_001157935.1,HGNC:HGNC:9849,MIM:602752;Name=NP_001157935.1;Note=The RefSeq protein has 9 substitutions compared to this genomic sequence;exception=annotated by transcript or proteomic data;gbkey=CDS;gene=RGPD8;product=RANBP2-like and GRIP domain-containing protein 8;protein_id=NP_001157935.1
NW_004929304.1	BestRefSeq	CDS	1068784	1068929	.	-	0	ID=cds27;Parent=rna83;Dbxref=GeneID:727851,Genbank:NP_001157935.1,HGNC:HGNC:9849,MIM:602752;Name=NP_001157935.1;Note=The RefSeq protein has 9 substitutions compared to this genomic sequence;exception=annotated by transcript or proteomic data;gbkey=CDS;gene=RGPD8;product=RANBP2-like and GRIP domain-containing protein 8;protein_id=NP_001157935.1
NW_004929304.1	BestRefSeq	CDS	1064024	1064219	.	-	1	ID=cds27;Parent=rna83;Dbxref=GeneID:727851,Genbank:NP_001157935.1,HGNC:HGNC:9849,MIM:602752;Name=NP_001157935.1;Note=The RefSeq protein has 9 substitutions compared to this genomic sequence;exception=annotated by transcript or proteomic data;gbkey=CDS;gene=RGPD8;product=RANBP2-like and GRIP domain-containing protein 8;protein_id=NP_001157935.1
NW_004929304.1	BestRefSeq	CDS	1057895	1057982	.	-	0	ID=cds27;Parent=rna83;Dbxref=GeneID:727851,Genbank:NP_001157935.1,HGNC:HGNC:9849,MIM:602752;Name=NP_001157935.1;Note=The RefSeq protein has 9 substitutions compared to this genomic sequence;exception=annotated by transcript or proteomic data;gbkey=CDS;gene=RGPD8;product=RANBP2-like and GRIP domain-containing protein 8;protein_id=NP_001157935.1
NW_004929304.1	BestRefSeq	CDS	1055564	1055773	.	-	2	ID=cds27;Parent=rna83;Dbxref=GeneID:727851,Genbank:NP_001157935.1,HGNC:HGNC:9849,MIM:602752;Name=NP_001157935.1;Note=The RefSeq protein has 9 substitutions compared to this genomic sequence;exception=annotated by transcript or proteomic data;gbkey=CDS;gene=RGPD8;product=RANBP2-like and GRIP domain-containing protein 8;protein_id=NP_001157935.1
NW_004929304.1	BestRefSeq	CDS	1053260	1053441	.	-	2	ID=cds27;Parent=rna83;Dbxref=GeneID:727851,Genbank:NP_001157935.1,HGNC:HGNC:9849,MIM:602752;Name=NP_001157935.1;Note=The RefSeq protein has 9 substitutions compared to this genomic sequence;exception=annotated by transcript or proteomic data;gbkey=CDS;gene=RGPD8;product=RANBP2-like and GRIP domain-containing protein 8;protein_id=NP_001157935.1
NW_004929304.1	BestRefSeq	CDS	1053001	1053176	.	-	0	ID=cds27;Parent=rna83;Dbxref=GeneID:727851,Genbank:NP_001157935.1,HGNC:HGNC:9849,MIM:602752;Name=NP_001157935.1;Note=The RefSeq protein has 9 substitutions compared to this genomic sequence;exception=annotated by transcript or proteomic data;gbkey=CDS;gene=RGPD8;product=RANBP2-like and GRIP domain-containing protein 8;protein_id=NP_001157935.1
NW_004929304.1	BestRefSeq	CDS	1052710	1052833	.	-	1	ID=cds27;Parent=rna83;Dbxref=GeneID:727851,Genbank:NP_001157935.1,HGNC:HGNC:9849,MIM:602752;Name=NP_001157935.1;Note=The RefSeq protein has 9 substitutions compared to this genomic sequence;exception=annotated by transcript or proteomic data;gbkey=CDS;gene=RGPD8;product=RANBP2-like and GRIP domain-containing protein 8;protein_id=NP_001157935.1
NW_004929304.1	BestRefSeq	CDS	1051629	1051787	.	-	0	ID=cds27;Parent=rna83;Dbxref=GeneID:727851,Genbank:NP_001157935.1,HGNC:HGNC:9849,MIM:602752;Name=NP_001157935.1;Note=The RefSeq protein has 9 substitutions compared to this genomic sequence;exception=annotated by transcript or proteomic data;gbkey=CDS;gene=RGPD8;product=RANBP2-like and GRIP domain-containing protein 8;protein_id=NP_001157935.1
NW_004929304.1	BestRefSeq	CDS	1051225	1051362	.	-	0	ID=cds27;Parent=rna83;Dbxref=GeneID:727851,Genbank:NP_001157935.1,HGNC:HGNC:9849,MIM:602752;Name=NP_001157935.1;Note=The RefSeq protein has 9 substitutions compared to this genomic sequence;exception=annotated by transcript or proteomic data;gbkey=CDS;gene=RGPD8;product=RANBP2-like and GRIP domain-containing protein 8;protein_id=NP_001157935.1
NW_004929304.1	BestRefSeq	CDS	1050816	1050962	.	-	0	ID=cds27;Parent=rna83;Dbxref=GeneID:727851,Genbank:NP_001157935.1,HGNC:HGNC:9849,MIM:602752;Name=NP_001157935.1;Note=The RefSeq protein has 9 substitutions compared to this genomic sequence;exception=annotated by transcript or proteomic data;gbkey=CDS;gene=RGPD8;product=RANBP2-like and GRIP domain-containing protein 8;protein_id=NP_001157935.1
NW_004929304.1	BestRefSeq	CDS	1049692	1049871	.	-	0	ID=cds27;Parent=rna83;Dbxref=GeneID:727851,Genbank:NP_001157935.1,HGNC:HGNC:9849,MIM:602752;Name=NP_001157935.1;Note=The RefSeq protein has 9 substitutions compared to this genomic sequence;exception=annotated by transcript or proteomic data;gbkey=CDS;gene=RGPD8;product=RANBP2-like and GRIP domain-containing protein 8;protein_id=NP_001157935.1
NW_004929304.1	BestRefSeq	CDS	1049515	1049598	.	-	0	ID=cds27;Parent=rna83;Dbxref=GeneID:727851,Genbank:NP_001157935.1,HGNC:HGNC:9849,MIM:602752;Name=NP_001157935.1;Note=The RefSeq protein has 9 substitutions compared to this genomic sequence;exception=annotated by transcript or proteomic data;gbkey=CDS;gene=RGPD8;product=RANBP2-like and GRIP domain-containing protein 8;protein_id=NP_001157935.1
NW_004929304.1	BestRefSeq	CDS	1046211	1046346	.	-	0	ID=cds27;Parent=rna83;Dbxref=GeneID:727851,Genbank:NP_001157935.1,HGNC:HGNC:9849,MIM:602752;Name=NP_001157935.1;Note=The RefSeq protein has 9 substitutions compared to this genomic sequence;exception=annotated by transcript or proteomic data;gbkey=CDS;gene=RGPD8;product=RANBP2-like and GRIP domain-containing protein 8;protein_id=NP_001157935.1
NW_004929304.1	BestRefSeq	CDS	1042575	1042669	.	-	2	ID=cds27;Parent=rna83;Dbxref=GeneID:727851,Genbank:NP_001157935.1,HGNC:HGNC:9849,MIM:602752;Name=NP_001157935.1;Note=The RefSeq protein has 9 substitutions compared to this genomic sequence;exception=annotated by transcript or proteomic data;gbkey=CDS;gene=RGPD8;product=RANBP2-like and GRIP domain-containing protein 8;protein_id=NP_001157935.1
NW_004929304.1	BestRefSeq	CDS	1039624	1041847	.	-	0	ID=cds27;Parent=rna83;Dbxref=GeneID:727851,Genbank:NP_001157935.1,HGNC:HGNC:9849,MIM:602752;Name=NP_001157935.1;Note=The RefSeq protein has 9 substitutions compared to this genomic sequence;exception=annotated by transcript or proteomic data;gbkey=CDS;gene=RGPD8;product=RANBP2-like and GRIP domain-containing protein 8;protein_id=NP_001157935.1
NW_004929304.1	BestRefSeq	CDS	1032424	1032563	.	-	2	ID=cds27;Parent=rna83;Dbxref=GeneID:727851,Genbank:NP_001157935.1,HGNC:HGNC:9849,MIM:602752;Name=NP_001157935.1;Note=The RefSeq protein has 9 substitutions compared to this genomic sequence;exception=annotated by transcript or proteomic data;gbkey=CDS;gene=RGPD8;product=RANBP2-like and GRIP domain-containing protein 8;protein_id=NP_001157935.1
NW_004929304.1	BestRefSeq	CDS	1029655	1029856	.	-	0	ID=cds27;Parent=rna83;Dbxref=GeneID:727851,Genbank:NP_001157935.1,HGNC:HGNC:9849,MIM:602752;Name=NP_001157935.1;Note=The RefSeq protein has 9 substitutions compared to this genomic sequence;exception=annotated by transcript or proteomic data;gbkey=CDS;gene=RGPD8;product=RANBP2-like and GRIP domain-containing protein 8;protein_id=NP_001157935.1
NW_004929304.1	BestRefSeq	CDS	1021790	1021824	.	-	2	ID=cds27;Parent=rna83;Dbxref=GeneID:727851,Genbank:NP_001157935.1,HGNC:HGNC:9849,MIM:602752;Name=NP_001157935.1;Note=The RefSeq protein has 9 substitutions compared to this genomic sequence;exception=annotated by transcript or proteomic data;gbkey=CDS;gene=RGPD8;product=RANBP2-like and GRIP domain-containing protein 8;protein_id=NP_001157935.1
###
NW_004929315.1	BestRefSeq	gene	451169	452761	.	+	.	ID=gene80;Dbxref=GeneID:100287205,HGNC:HGNC:44440;Name=USP17L12;description=ubiquitin specific peptidase 17-like family member 12;gbkey=Gene;gene=USP17L12
NW_004929315.1	BestRefSeq	gene	451169	452761	.	+	.	ID=gene81;Dbxref=GeneID:100287178,HGNC:HGNC:44439;Name=USP17L11;description=ubiquitin specific peptidase 17-like family member 11;gbkey=Gene;gene=USP17L11
NW_004929315.1	BestRefSeq	mRNA	451169	452761	.	+	.	ID=rna84;Parent=gene80;Dbxref=GeneID:100287205,Genbank:NM_001256853.1,HGNC:HGNC:44440;Name=gi|378925631;Note=The RefSeq transcript has 9 substitutions compared to this genomic sequence;exception=annotated by transcript or proteomic data;gbkey=mRNA;gene=USP17L12;product=ubiquitin specific peptidase 17-like family member 12;transcript_id=gi|378925631
NW_004929315.1	BestRefSeq	exon	451169	452761	.	+	.	ID=id447;Parent=rna84;Dbxref=GeneID:100287205,Genbank:NM_001256853.1,HGNC:HGNC:44440;Note=The RefSeq transcript has 9 substitutions compared to this genomic sequence;exception=annotated by transcript or proteomic data;gbkey=mRNA;gene=USP17L12;product=ubiquitin specific peptidase 17-like family member 12;transcript_id=gi|378925631
NW_004929315.1	BestRefSeq	mRNA	451169	452761	.	+	.	ID=rna85;Parent=gene81;Dbxref=GeneID:100287178,Genbank:NM_001256854.1,HGNC:HGNC:44439;Name=gi|378925633;Note=The RefSeq transcript has 4 substitutions compared to this genomic sequence;exception=annotated by transcript or proteomic data;gbkey=mRNA;gene=USP17L11;product=ubiquitin specific peptidase 17-like family member 11;transcript_id=gi|378925633
NW_004929315.1	BestRefSeq	exon	451169	452761	.	+	.	ID=id448;Parent=rna85;Dbxref=GeneID:100287178,Genbank:NM_001256854.1,HGNC:HGNC:44439;Note=The RefSeq transcript has 4 substitutions compared to this genomic sequence;exception=annotated by transcript or proteomic data;gbkey=mRNA;gene=USP17L11;product=ubiquitin specific peptidase 17-like family member 11;transcript_id=gi|378925633
NW_004929315.1	BestRefSeq	CDS	451169	452761	.	+	0	ID=cds28;Parent=rna84;Dbxref=GeneID:100287205,Genbank:NP_001243782.1,HGNC:HGNC:44440;Name=NP_001243782.1;Note=The RefSeq protein has 8 substitutions compared to this genomic sequence;exception=annotated by transcript or proteomic data;gbkey=CDS;gene=USP17L12;product=ubiquitin carboxyl-terminal hydrolase 17-like protein 12;protein_id=NP_001243782.1
NW_004929315.1	BestRefSeq	CDS	451169	452761	.	+	0	ID=cds29;Parent=rna85;Dbxref=GeneID:100287178,Genbank:NP_001243783.1,HGNC:HGNC:44439;Name=NP_001243783.1;Note=The RefSeq protein has 3 substitutions compared to this genomic sequence;exception=annotated by transcript or proteomic data;gbkey=CDS;gene=USP17L11;product=ubiquitin carboxyl-terminal hydrolase 17-like protein 11;protein_id=NP_001243783.1
###
NW_004929315.1	BestRefSeq	gene	432292	433884	.	+	.	ID=gene82;Dbxref=GeneID:100287364,HGNC:HGNC:44446;Name=USP17L18;description=ubiquitin specific peptidase 17-like family member 18;gbkey=Gene;gene=USP17L18
NW_004929315.1	BestRefSeq	gene	432292	433884	.	+	.	ID=gene83;Dbxref=GeneID:728369,HGNC:HGNC:44453;Name=USP17L24;description=ubiquitin specific peptidase 17-like family member 24;gbkey=Gene;gene=USP17L24
NW_004929315.1	BestRefSeq	mRNA	432292	433884	.	+	.	ID=rna86;Parent=gene83;Dbxref=GeneID:728369,Genbank:NM_001242327.1,HGNC:HGNC:44453;Name=gi|337756778;Note=The RefSeq transcript has 7 substitutions compared to this genomic sequence;exception=annotated by transcript or proteomic data;gbkey=mRNA;gene=USP17L24;product=ubiquitin specific peptidase 17-like family member 24;transcript_id=gi|337756778
NW_004929315.1	BestRefSeq	exon	432292	433884	.	+	.	ID=id449;Parent=rna86;Dbxref=GeneID:728369,Genbank:NM_001242327.1,HGNC:HGNC:44453;Note=The RefSeq transcript has 7 substitutions compared to this genomic sequence;exception=annotated by transcript or proteomic data;gbkey=mRNA;gene=USP17L24;product=ubiquitin specific peptidase 17-like family member 24;transcript_id=gi|337756778
NW_004929315.1	BestRefSeq	mRNA	432292	433884	.	+	.	ID=rna87;Parent=gene82;Dbxref=GeneID:100287364,Genbank:NM_001256859.1,HGNC:HGNC:44446;Name=gi|379030598;Note=The RefSeq transcript has 5 substitutions compared to this genomic sequence;exception=annotated by transcript or proteomic data;gbkey=mRNA;gene=USP17L18;product=ubiquitin specific peptidase 17-like family member 18;transcript_id=gi|379030598
NW_004929315.1	BestRefSeq	exon	432292	433884	.	+	.	ID=id450;Parent=rna87;Dbxref=GeneID:100287364,Genbank:NM_001256859.1,HGNC:HGNC:44446;Note=The RefSeq transcript has 5 substitutions compared to this genomic sequence;exception=annotated by transcript or proteomic data;gbkey=mRNA;gene=USP17L18;product=ubiquitin specific peptidase 17-like family member 18;transcript_id=gi|379030598
NW_004929315.1	BestRefSeq	CDS	432292	433884	.	+	0	ID=cds30;Parent=rna86;Dbxref=GeneID:728369,Genbank:NP_001229256.1,HGNC:HGNC:44453;Name=NP_001229256.1;Note=The RefSeq protein has 5 substitutions compared to this genomic sequence;exception=annotated by transcript or proteomic data;gbkey=CDS;gene=USP17L24;product=ubiquitin specific peptidase 17-like family member 24;protein_id=NP_001229256.1
NW_004929315.1	BestRefSeq	CDS	432292	433884	.	+	0	ID=cds31;Parent=rna87;Dbxref=GeneID:100287364,Genbank:NP_001243788.1,HGNC:HGNC:44446;Name=NP_001243788.1;Note=The RefSeq protein has 2 substitutions compared to this genomic sequence;exception=annotated by transcript or proteomic data;gbkey=CDS;gene=USP17L18;product=ubiquitin carboxyl-terminal hydrolase 17-like protein 18;protein_id=NP_001243788.1
###
NW_004929315.1	BestRefSeq	gene	451169	452761	.	+	.	ID=gene84;Dbxref=GeneID:100287404,HGNC:HGNC:44447;Name=USP17L19;description=ubiquitin specific peptidase 17-like family member 19;gbkey=Gene;gene=USP17L19
NW_004929315.1	BestRefSeq	gene	451169	452761	.	+	.	ID=gene85;Dbxref=GeneID:100287178,HGNC:HGNC:44439;Name=USP17L11;description=ubiquitin specific peptidase 17-like family member 11;gbkey=Gene;gene=USP17L11
NW_004929315.1	BestRefSeq	mRNA	451169	452761	.	+	.	ID=rna88;Parent=gene85;Dbxref=GeneID:100287178,Genbank:NM_001256854.1,HGNC:HGNC:44439;Name=gi|378925633;Note=The RefSeq transcript has 4 substitutions compared to this genomic sequence;exception=annotated by transcript or proteomic data;gbkey=mRNA;gene=USP17L11;product=ubiquitin specific peptidase 17-like family member 11;transcript_id=gi|378925633
NW_004929315.1	BestRefSeq	exon	451169	452761	.	+	.	ID=id451;Parent=rna88;Dbxref=GeneID:100287178,Genbank:NM_001256854.1,HGNC:HGNC:44439;Note=The RefSeq transcript has 4 substitutions compared to this genomic sequence;exception=annotated by transcript or proteomic data;gbkey=mRNA;gene=USP17L11;product=ubiquitin specific peptidase 17-like family member 11;transcript_id=gi|378925633
NW_004929315.1	BestRefSeq	mRNA	451169	452761	.	+	.	ID=rna89;Parent=gene84;Dbxref=GeneID:100287404,Genbank:NM_001256860.1,HGNC:HGNC:44447;Name=gi|379030601;Note=The RefSeq transcript has 8 substitutions compared to this genomic sequence;exception=annotated by transcript or proteomic data;gbkey=mRNA;gene=USP17L19;product=ubiquitin specific peptidase 17-like family member 19;transcript_id=gi|379030601
NW_004929315.1	BestRefSeq	exon	451169	452761	.	+	.	ID=id452;Parent=rna89;Dbxref=GeneID:100287404,Genbank:NM_001256860.1,HGNC:HGNC:44447;Note=The RefSeq transcript has 8 substitutions compared to this genomic sequence;exception=annotated by transcript or proteomic data;gbkey=mRNA;gene=USP17L19;product=ubiquitin specific peptidase 17-like family member 19;transcript_id=gi|379030601
NW_004929315.1	BestRefSeq	CDS	451169	452761	.	+	0	ID=cds32;Parent=rna88;Dbxref=GeneID:100287178,Genbank:NP_001243783.1,HGNC:HGNC:44439;Name=NP_001243783.1;Note=The RefSeq protein has 3 substitutions compared to this genomic sequence;exception=annotated by transcript or proteomic data;gbkey=CDS;gene=USP17L11;product=ubiquitin carboxyl-terminal hydrolase 17-like protein 11;protein_id=NP_001243783.1
NW_004929315.1	BestRefSeq	CDS	451169	452761	.	+	0	ID=cds33;Parent=rna89;Dbxref=GeneID:100287404,Genbank:NP_001243789.1,HGNC:HGNC:44447;Name=NP_001243789.1;Note=The RefSeq protein has 5 substitutions compared to this genomic sequence;exception=annotated by transcript or proteomic data;gbkey=CDS;gene=USP17L19;product=ubiquitin carboxyl-terminal hydrolase 17-like protein 19;protein_id=NP_001243789.1
###
NW_004929315.1	BestRefSeq	gene	451169	452761	.	+	.	ID=gene86;Dbxref=GeneID:100287441,HGNC:HGNC:44448;Name=USP17L20;description=ubiquitin specific peptidase 17-like family member 20;gbkey=Gene;gene=USP17L20
NW_004929315.1	BestRefSeq	gene	451169	452761	.	+	.	ID=gene87;Dbxref=GeneID:100287178,HGNC:HGNC:44439;Name=USP17L11;description=ubiquitin specific peptidase 17-like family member 11;gbkey=Gene;gene=USP17L11
NW_004929315.1	BestRefSeq	mRNA	451169	452761	.	+	.	ID=rna90;Parent=gene87;Dbxref=GeneID:100287178,Genbank:NM_001256854.1,HGNC:HGNC:44439;Name=gi|378925633;Note=The RefSeq transcript has 4 substitutions compared to this genomic sequence;exception=annotated by transcript or proteomic data;gbkey=mRNA;gene=USP17L11;product=ubiquitin specific peptidase 17-like family member 11;transcript_id=gi|378925633
NW_004929315.1	BestRefSeq	exon	451169	452761	.	+	.	ID=id453;Parent=rna90;Dbxref=GeneID:100287178,Genbank:NM_001256854.1,HGNC:HGNC:44439;Note=The RefSeq transcript has 4 substitutions compared to this genomic sequence;exception=annotated by transcript or proteomic data;gbkey=mRNA;gene=USP17L11;product=ubiquitin specific peptidase 17-like family member 11;transcript_id=gi|378925633
NW_004929315.1	BestRefSeq	mRNA	451169	452761	.	+	.	ID=rna91;Parent=gene86;Dbxref=GeneID:100287441,Genbank:NM_001256861.1,HGNC:HGNC:44448;Name=gi|379030603;Note=The RefSeq transcript has 4 substitutions compared to this genomic sequence;exception=annotated by transcript or proteomic data;gbkey=mRNA;gene=USP17L20;product=ubiquitin specific peptidase 17-like family member 20;transcript_id=gi|379030603
NW_004929315.1	BestRefSeq	exon	451169	452761	.	+	.	ID=id454;Parent=rna91;Dbxref=GeneID:100287441,Genbank:NM_001256861.1,HGNC:HGNC:44448;Note=The RefSeq transcript has 4 substitutions compared to this genomic sequence;exception=annotated by transcript or proteomic data;gbkey=mRNA;gene=USP17L20;product=ubiquitin specific peptidase 17-like family member 20;transcript_id=gi|379030603
NW_004929315.1	BestRefSeq	CDS	451169	452761	.	+	0	ID=cds34;Parent=rna90;Dbxref=GeneID:100287178,Genbank:NP_001243783.1,HGNC:HGNC:44439;Name=NP_001243783.1;Note=The RefSeq protein has 3 substitutions compared to this genomic sequence;exception=annotated by transcript or proteomic data;gbkey=CDS;gene=USP17L11;product=ubiquitin carboxyl-terminal hydrolase 17-like protein 11;protein_id=NP_001243783.1
NW_004929315.1	BestRefSeq	CDS	451169	452761	.	+	0	ID=cds35;Parent=rna91;Dbxref=GeneID:100287441,Genbank:NP_001243790.1,HGNC:HGNC:44448;Name=NP_001243790.1;Note=The RefSeq protein has 3 substitutions compared to this genomic sequence;exception=annotated by transcript or proteomic data;gbkey=CDS;gene=USP17L20;product=ubiquitin carboxyl-terminal hydrolase 17-like protein 20;protein_id=NP_001243790.1
###
NW_004929315.1	BestRefSeq	gene	451169	452761	.	+	.	ID=gene88;Dbxref=GeneID:100287478,HGNC:HGNC:44449;Name=USP17L21;description=ubiquitin specific peptidase 17-like family member 21;gbkey=Gene;gene=USP17L21
NW_004929315.1	BestRefSeq	gene	451169	452761	.	+	.	ID=gene89;Dbxref=GeneID:100287178,HGNC:HGNC:44439;Name=USP17L11;description=ubiquitin specific peptidase 17-like family member 11;gbkey=Gene;gene=USP17L11
NW_004929315.1	BestRefSeq	mRNA	451169	452761	.	+	.	ID=rna92;Parent=gene89;Dbxref=GeneID:100287178,Genbank:NM_001256854.1,HGNC:HGNC:44439;Name=gi|378925633;Note=The RefSeq transcript has 4 substitutions compared to this genomic sequence;exception=annotated by transcript or proteomic data;gbkey=mRNA;gene=USP17L11;product=ubiquitin specific peptidase 17-like family member 11;transcript_id=gi|378925633
NW_004929315.1	BestRefSeq	exon	451169	452761	.	+	.	ID=id455;Parent=rna92;Dbxref=GeneID:100287178,Genbank:NM_001256854.1,HGNC:HGNC:44439;Note=The RefSeq transcript has 4 substitutions compared to this genomic sequence;exception=annotated by transcript or proteomic data;gbkey=mRNA;gene=USP17L11;product=ubiquitin specific peptidase 17-like family member 11;transcript_id=gi|378925633
NW_004929315.1	BestRefSeq	mRNA	451169	452761	.	+	.	ID=rna93;Parent=gene88;Dbxref=GeneID:100287478,Genbank:NM_001256862.1,HGNC:HGNC:44449;Name=gi|379030605;Note=The RefSeq transcript has 9 substitutions compared to this genomic sequence;exception=annotated by transcript or proteomic data;gbkey=mRNA;gene=USP17L21;product=ubiquitin specific peptidase 17-like family member 21;transcript_id=gi|379030605
NW_004929315.1	BestRefSeq	exon	451169	452761	.	+	.	ID=id456;Parent=rna93;Dbxref=GeneID:100287478,Genbank:NM_001256862.1,HGNC:HGNC:44449;Note=The RefSeq transcript has 9 substitutions compared to this genomic sequence;exception=annotated by transcript or proteomic data;gbkey=mRNA;gene=USP17L21;product=ubiquitin specific peptidase 17-like family member 21;transcript_id=gi|379030605
NW_004929315.1	BestRefSeq	CDS	451169	452761	.	+	0	ID=cds36;Parent=rna92;Dbxref=GeneID:100287178,Genbank:NP_001243783.1,HGNC:HGNC:44439;Name=NP_001243783.1;Note=The RefSeq protein has 3 substitutions compared to this genomic sequence;exception=annotated by transcript or proteomic data;gbkey=CDS;gene=USP17L11;product=ubiquitin carboxyl-terminal hydrolase 17-like protein 11;protein_id=NP_001243783.1
NW_004929315.1	BestRefSeq	CDS	451169	452761	.	+	0	ID=cds37;Parent=rna93;Dbxref=GeneID:100287478,Genbank:NP_001243791.1,HGNC:HGNC:44449;Name=NP_001243791.1;Note=The RefSeq protein has 8 substitutions compared to this genomic sequence;exception=annotated by transcript or proteomic data;gbkey=CDS;gene=USP17L21;product=ubiquitin carboxyl-terminal hydrolase 17-like protein 21;protein_id=NP_001243791.1
###
NW_004929315.1	BestRefSeq	gene	451169	452761	.	+	.	ID=gene90;Dbxref=GeneID:100287513,HGNC:HGNC:44450;Name=USP17L22;description=ubiquitin specific peptidase 17-like family member 22;gbkey=Gene;gene=USP17L22
NW_004929315.1	BestRefSeq	gene	451169	452761	.	+	.	ID=gene91;Dbxref=GeneID:100287178,HGNC:HGNC:44439;Name=USP17L11;description=ubiquitin specific peptidase 17-like family member 11;gbkey=Gene;gene=USP17L11
NW_004929315.1	BestRefSeq	mRNA	451169	452761	.	+	.	ID=rna94;Parent=gene91;Dbxref=GeneID:100287178,Genbank:NM_001256854.1,HGNC:HGNC:44439;Name=gi|378925633;Note=The RefSeq transcript has 4 substitutions compared to this genomic sequence;exception=annotated by transcript or proteomic data;gbkey=mRNA;gene=USP17L11;product=ubiquitin specific peptidase 17-like family member 11;transcript_id=gi|378925633
NW_004929315.1	BestRefSeq	exon	451169	452761	.	+	.	ID=id457;Parent=rna94;Dbxref=GeneID:100287178,Genbank:NM_001256854.1,HGNC:HGNC:44439;Note=The RefSeq transcript has 4 substitutions compared to this genomic sequence;exception=annotated by transcript or proteomic data;gbkey=mRNA;gene=USP17L11;product=ubiquitin specific peptidase 17-like family member 11;transcript_id=gi|378925633
NW_004929315.1	BestRefSeq	mRNA	451169	452761	.	+	.	ID=rna95;Parent=gene90;Dbxref=GeneID:100287513,Genbank:NM_001256863.1,HGNC:HGNC:44450;Name=gi|379030609;Note=The RefSeq transcript has 4 substitutions compared to this genomic sequence;exception=annotated by transcript or proteomic data;gbkey=mRNA;gene=USP17L22;product=ubiquitin specific peptidase 17-like family member 22;transcript_id=gi|379030609
NW_004929315.1	BestRefSeq	exon	451169	452761	.	+	.	ID=id458;Parent=rna95;Dbxref=GeneID:100287513,Genbank:NM_001256863.1,HGNC:HGNC:44450;Note=The RefSeq transcript has 4 substitutions compared to this genomic sequence;exception=annotated by transcript or proteomic data;gbkey=mRNA;gene=USP17L22;product=ubiquitin specific peptidase 17-like family member 22;transcript_id=gi|379030609
NW_004929315.1	BestRefSeq	CDS	451169	452761	.	+	0	ID=cds38;Parent=rna94;Dbxref=GeneID:100287178,Genbank:NP_001243783.1,HGNC:HGNC:44439;Name=NP_001243783.1;Note=The RefSeq protein has 3 substitutions compared to this genomic sequence;exception=annotated by transcript or proteomic data;gbkey=CDS;gene=USP17L11;product=ubiquitin carboxyl-terminal hydrolase 17-like protein 11;protein_id=NP_001243783.1
NW_004929315.1	BestRefSeq	CDS	451169	452761	.	+	0	ID=cds39;Parent=rna95;Dbxref=GeneID:100287513,Genbank:NP_001243792.1,HGNC:HGNC:44450;Name=NP_001243792.1;Note=The RefSeq protein has 3 substitutions compared to this genomic sequence;exception=annotated by transcript or proteomic data;gbkey=CDS;gene=USP17L22;product=ubiquitin carboxyl-terminal hydrolase 17-like protein 22;protein_id=NP_001243792.1
###
NW_004929315.1	BestRefSeq	gene	432292	434243	.	+	.	ID=gene92;Dbxref=GeneID:100288520,HGNC:HGNC:44443;Name=USP17L15;description=ubiquitin specific peptidase 17-like family member 15;gbkey=Gene;gene=USP17L15
NW_004929315.1	BestRefSeq	mRNA	432292	434243	.	+	.	ID=rna96;Parent=gene92;Dbxref=GeneID:100288520,Genbank:NM_001256894.1,HGNC:HGNC:44443;Name=gi|379643058;Note=The RefSeq transcript has 10 substitutions compared to this genomic sequence;exception=annotated by transcript or proteomic data;gbkey=mRNA;gene=USP17L15;product=ubiquitin specific peptidase 17-like family member 15;transcript_id=gi|379643058
NW_004929315.1	BestRefSeq	exon	432292	433909	.	+	.	ID=id459;Parent=rna96;Dbxref=GeneID:100288520,Genbank:NM_001256894.1,HGNC:HGNC:44443;Note=The RefSeq transcript has 10 substitutions compared to this genomic sequence;exception=annotated by transcript or proteomic data;gbkey=mRNA;gene=USP17L15;product=ubiquitin specific peptidase 17-like family member 15;transcript_id=gi|379643058
NW_004929315.1	BestRefSeq	exon	434182	434243	.	+	.	ID=id460;Parent=rna96;Dbxref=GeneID:100288520,Genbank:NM_001256894.1,HGNC:HGNC:44443;Note=The RefSeq transcript has 10 substitutions compared to this genomic sequence;exception=annotated by transcript or proteomic data;gbkey=mRNA;gene=USP17L15;product=ubiquitin specific peptidase 17-like family member 15;transcript_id=gi|379643058
NW_004929315.1	BestRefSeq	CDS	432292	433909	.	+	0	ID=cds40;Parent=rna96;Dbxref=GeneID:100288520,Genbank:NP_001243823.1,HGNC:HGNC:44443;Name=NP_001243823.1;Note=The RefSeq protein has 8 substitutions compared to this genomic sequence;exception=annotated by transcript or proteomic data;gbkey=CDS;gene=USP17L15;product=ubiquitin carboxyl-terminal hydrolase 17-like protein 15;protein_id=NP_001243823.1;transl_except=(pos:433882..433884%2Caa:Trp)
NW_004929315.1	BestRefSeq	CDS	434182	434243	.	+	2	ID=cds40;Parent=rna96;Dbxref=GeneID:100288520,Genbank:NP_001243823.1,HGNC:HGNC:44443;Name=NP_001243823.1;Note=The RefSeq protein has 8 substitutions compared to this genomic sequence;exception=annotated by transcript or proteomic data;gbkey=CDS;gene=USP17L15;product=ubiquitin carboxyl-terminal hydrolase 17-like protein 15;protein_id=NP_001243823.1;transl_except=(pos:433882..433884%2Caa:Trp)
NW_004929315.1	BestRefSeq	gene	432292	433884	.	+	.	ID=gene93;Dbxref=GeneID:100287364,HGNC:HGNC:44446;Name=USP17L18;description=ubiquitin specific peptidase 17-like family member 18;gbkey=Gene;gene=USP17L18
NW_004929315.1	BestRefSeq	mRNA	432292	433884	.	+	.	ID=rna97;Parent=gene93;Dbxref=GeneID:100287364,Genbank:NM_001256859.1,HGNC:HGNC:44446;Name=gi|379030598;Note=The RefSeq transcript has 5 substitutions compared to this genomic sequence;exception=annotated by transcript or proteomic data;gbkey=mRNA;gene=USP17L18;product=ubiquitin specific peptidase 17-like family member 18;transcript_id=gi|379030598
NW_004929315.1	BestRefSeq	exon	432292	433884	.	+	.	ID=id461;Parent=rna97;Dbxref=GeneID:100287364,Genbank:NM_001256859.1,HGNC:HGNC:44446;Note=The RefSeq transcript has 5 substitutions compared to this genomic sequence;exception=annotated by transcript or proteomic data;gbkey=mRNA;gene=USP17L18;product=ubiquitin specific peptidase 17-like family member 18;transcript_id=gi|379030598
NW_004929315.1	BestRefSeq	CDS	432292	433884	.	+	0	ID=cds41;Parent=rna97;Dbxref=GeneID:100287364,Genbank:NP_001243788.1,HGNC:HGNC:44446;Name=NP_001243788.1;Note=The RefSeq protein has 2 substitutions compared to this genomic sequence;exception=annotated by transcript or proteomic data;gbkey=CDS;gene=USP17L18;product=ubiquitin carboxyl-terminal hydrolase 17-like protein 18;protein_id=NP_001243788.1
###
NW_004929315.1	BestRefSeq	gene	427515	429107	.	+	.	ID=gene94;Dbxref=GeneID:391627,HGNC:HGNC:12615,MIM:607011;Name=USP17L9P;description=ubiquitin specific peptidase 17-like family member 9%2C pseudogene;gbkey=Gene;gene=USP17L9P;gene_synonym=RS447,USP17,USP17A,USP17H,USP17I,USP17J,USP17K,USP17L,USP17M;pseudo=true
NW_004929315.1	BestRefSeq	transcript	427515	429107	.	+	.	ID=rna98;Parent=gene94;Dbxref=GeneID:391627,Genbank:NR_046416.1,HGNC:HGNC:12615,MIM:607011;Name=gi|379056384;Note=The RefSeq transcript has 7 substitutions compared to this genomic sequence;exception=annotated by transcript or proteomic data;gbkey=misc_RNA;gene=USP17L9P;product=ubiquitin specific peptidase 17-like family member 9%2C pseudogene;transcript_id=gi|379056384
NW_004929315.1	BestRefSeq	exon	427515	429107	.	+	.	ID=id462;Parent=rna98;Dbxref=GeneID:391627,Genbank:NR_046416.1,HGNC:HGNC:12615,MIM:607011;Note=The RefSeq transcript has 7 substitutions compared to this genomic sequence;exception=annotated by transcript or proteomic data;gbkey=misc_RNA;gene=USP17L9P;product=ubiquitin specific peptidase 17-like family member 9%2C pseudogene;transcript_id=gi|379056384
NW_004929315.1	BestRefSeq	gene	427516	429108	.	+	.	ID=gene95;Dbxref=GeneID:100287238,HGNC:HGNC:44441;Name=USP17L13;description=ubiquitin specific peptidase 17-like family member 13;gbkey=Gene;gene=USP17L13
NW_004929315.1	BestRefSeq	mRNA	427516	429108	.	+	.	ID=rna99;Parent=gene95;Dbxref=GeneID:100287238,Genbank:NM_001256855.1,HGNC:HGNC:44441;Name=gi|378925635;Note=The RefSeq transcript has 14 substitutions compared to this genomic sequence;exception=annotated by transcript or proteomic data;gbkey=mRNA;gene=USP17L13;product=ubiquitin specific peptidase 17-like family member 13;transcript_id=gi|378925635
NW_004929315.1	BestRefSeq	exon	427516	429108	.	+	.	ID=id463;Parent=rna99;Dbxref=GeneID:100287238,Genbank:NM_001256855.1,HGNC:HGNC:44441;Note=The RefSeq transcript has 14 substitutions compared to this genomic sequence;exception=annotated by transcript or proteomic data;gbkey=mRNA;gene=USP17L13;product=ubiquitin specific peptidase 17-like family member 13;transcript_id=gi|378925635
NW_004929315.1	BestRefSeq	CDS	427516	429108	.	+	0	ID=cds42;Parent=rna99;Dbxref=GeneID:100287238,Genbank:NP_001243784.1,HGNC:HGNC:44441;Name=NP_001243784.1;Note=The RefSeq protein has 10 substitutions compared to this genomic sequence;exception=annotated by transcript or proteomic data;gbkey=CDS;gene=USP17L13;product=ubiquitin carboxyl-terminal hydrolase 17-like protein 13;protein_id=NP_001243784.1
###
NW_004929315.1	BestRefSeq	gene	432292	433884	.	+	.	ID=gene96;Dbxref=GeneID:728373,HGNC:HGNC:44452;Name=USP17L25;description=ubiquitin specific peptidase 17-like family member 25;gbkey=Gene;gene=USP17L25
NW_004929315.1	BestRefSeq	gene	432292	433884	.	+	.	ID=gene97;Dbxref=GeneID:728369,HGNC:HGNC:44453;Name=USP17L24;description=ubiquitin specific peptidase 17-like family member 24;gbkey=Gene;gene=USP17L24
NW_004929315.1	BestRefSeq	mRNA	432292	433884	.	+	.	ID=rna100;Parent=gene96;Dbxref=GeneID:728373,Genbank:NM_001242326.1,HGNC:HGNC:44452;Name=gi|334191674;Note=The RefSeq transcript has 7 substitutions compared to this genomic sequence;exception=annotated by transcript or proteomic data;gbkey=mRNA;gene=USP17L25;product=ubiquitin specific peptidase 17-like family member 25;transcript_id=gi|334191674
NW_004929315.1	BestRefSeq	exon	432292	433884	.	+	.	ID=id464;Parent=rna100;Dbxref=GeneID:728373,Genbank:NM_001242326.1,HGNC:HGNC:44452;Note=The RefSeq transcript has 7 substitutions compared to this genomic sequence;exception=annotated by transcript or proteomic data;gbkey=mRNA;gene=USP17L25;product=ubiquitin specific peptidase 17-like family member 25;transcript_id=gi|334191674
NW_004929315.1	BestRefSeq	mRNA	432292	433884	.	+	.	ID=rna101;Parent=gene97;Dbxref=GeneID:728369,Genbank:NM_001242327.1,HGNC:HGNC:44453;Name=gi|337756778;Note=The RefSeq transcript has 7 substitutions compared to this genomic sequence;exception=annotated by transcript or proteomic data;gbkey=mRNA;gene=USP17L24;product=ubiquitin specific peptidase 17-like family member 24;transcript_id=gi|337756778
NW_004929315.1	BestRefSeq	exon	432292	433884	.	+	.	ID=id465;Parent=rna101;Dbxref=GeneID:728369,Genbank:NM_001242327.1,HGNC:HGNC:44453;Note=The RefSeq transcript has 7 substitutions compared to this genomic sequence;exception=annotated by transcript or proteomic data;gbkey=mRNA;gene=USP17L24;product=ubiquitin specific peptidase 17-like family member 24;transcript_id=gi|337756778
NW_004929315.1	BestRefSeq	CDS	432292	433884	.	+	0	ID=cds43;Parent=rna100;Dbxref=GeneID:728373,Genbank:NP_001229255.1,HGNC:HGNC:44452;Name=NP_001229255.1;Note=The RefSeq protein has 5 substitutions compared to this genomic sequence;exception=annotated by transcript or proteomic data;gbkey=CDS;gene=USP17L25;product=ubiquitin specific peptidase 17-like family member 25;protein_id=NP_001229255.1
NW_004929315.1	BestRefSeq	CDS	432292	433884	.	+	0	ID=cds44;Parent=rna101;Dbxref=GeneID:728369,Genbank:NP_001229256.1,HGNC:HGNC:44453;Name=NP_001229256.1;Note=The RefSeq protein has 5 substitutions compared to this genomic sequence;exception=annotated by transcript or proteomic data;gbkey=CDS;gene=USP17L24;product=ubiquitin specific peptidase 17-like family member 24;protein_id=NP_001229256.1
###
NW_004929315.1	BestRefSeq	gene	432292	433884	.	+	.	ID=gene98;Dbxref=GeneID:728379,HGNC:HGNC:44454;Name=USP17L26;description=ubiquitin specific peptidase 17-like family member 26;gbkey=Gene;gene=USP17L26
NW_004929315.1	BestRefSeq	gene	432292	433884	.	+	.	ID=gene99;Dbxref=GeneID:728369,HGNC:HGNC:44453;Name=USP17L24;description=ubiquitin specific peptidase 17-like family member 24;gbkey=Gene;gene=USP17L24
NW_004929315.1	BestRefSeq	mRNA	432292	433884	.	+	.	ID=rna102;Parent=gene98;Dbxref=GeneID:728379,Genbank:NM_001242328.1,HGNC:HGNC:44454;Name=gi|334191676;Note=The RefSeq transcript has 7 substitutions compared to this genomic sequence;exception=annotated by transcript or proteomic data;gbkey=mRNA;gene=USP17L26;product=ubiquitin specific peptidase 17-like family member 26;transcript_id=gi|334191676
NW_004929315.1	BestRefSeq	exon	432292	433884	.	+	.	ID=id466;Parent=rna102;Dbxref=GeneID:728379,Genbank:NM_001242328.1,HGNC:HGNC:44454;Note=The RefSeq transcript has 7 substitutions compared to this genomic sequence;exception=annotated by transcript or proteomic data;gbkey=mRNA;gene=USP17L26;product=ubiquitin specific peptidase 17-like family member 26;transcript_id=gi|334191676
NW_004929315.1	BestRefSeq	mRNA	432292	433884	.	+	.	ID=rna103;Parent=gene99;Dbxref=GeneID:728369,Genbank:NM_001242327.1,HGNC:HGNC:44453;Name=gi|337756778;Note=The RefSeq transcript has 7 substitutions compared to this genomic sequence;exception=annotated by transcript or proteomic data;gbkey=mRNA;gene=USP17L24;product=ubiquitin specific peptidase 17-like family member 24;transcript_id=gi|337756778
NW_004929315.1	BestRefSeq	exon	432292	433884	.	+	.	ID=id467;Parent=rna103;Dbxref=GeneID:728369,Genbank:NM_001242327.1,HGNC:HGNC:44453;Note=The RefSeq transcript has 7 substitutions compared to this genomic sequence;exception=annotated by transcript or proteomic data;gbkey=mRNA;gene=USP17L24;product=ubiquitin specific peptidase 17-like family member 24;transcript_id=gi|337756778
NW_004929315.1	BestRefSeq	CDS	432292	433884	.	+	0	ID=cds45;Parent=rna102;Dbxref=GeneID:728379,Genbank:NP_001229257.1,HGNC:HGNC:44454;Name=NP_001229257.1;Note=The RefSeq protein has 5 substitutions compared to this genomic sequence;exception=annotated by transcript or proteomic data;gbkey=CDS;gene=USP17L26;product=ubiquitin specific peptidase 17-like family member 26;protein_id=NP_001229257.1
NW_004929315.1	BestRefSeq	CDS	432292	433884	.	+	0	ID=cds46;Parent=rna103;Dbxref=GeneID:728369,Genbank:NP_001229256.1,HGNC:HGNC:44453;Name=NP_001229256.1;Note=The RefSeq protein has 5 substitutions compared to this genomic sequence;exception=annotated by transcript or proteomic data;gbkey=CDS;gene=USP17L24;product=ubiquitin specific peptidase 17-like family member 24;protein_id=NP_001229256.1
###
NW_004929315.1	BestRefSeq	gene	432292	433884	.	+	.	ID=gene100;Dbxref=GeneID:728386,HGNC:HGNC:37177;Name=USP17L5;description=ubiquitin specific peptidase 17-like family member 5;gbkey=Gene;gene=USP17L5
NW_004929315.1	BestRefSeq	gene	432292	433884	.	+	.	ID=gene101;Dbxref=GeneID:728369,HGNC:HGNC:44453;Name=USP17L24;description=ubiquitin specific peptidase 17-like family member 24;gbkey=Gene;gene=USP17L24
NW_004929315.1	BestRefSeq	mRNA	432292	433884	.	+	.	ID=rna104;Parent=gene100;Dbxref=GeneID:728386,Genbank:NM_001242329.1,HGNC:HGNC:37177;Name=gi|334191678;Note=The RefSeq transcript has 8 substitutions compared to this genomic sequence;exception=annotated by transcript or proteomic data;gbkey=mRNA;gene=USP17L5;product=ubiquitin specific peptidase 17-like family member 5;transcript_id=gi|334191678
NW_004929315.1	BestRefSeq	exon	432292	433884	.	+	.	ID=id468;Parent=rna104;Dbxref=GeneID:728386,Genbank:NM_001242329.1,HGNC:HGNC:37177;Note=The RefSeq transcript has 8 substitutions compared to this genomic sequence;exception=annotated by transcript or proteomic data;gbkey=mRNA;gene=USP17L5;product=ubiquitin specific peptidase 17-like family member 5;transcript_id=gi|334191678
NW_004929315.1	BestRefSeq	mRNA	432292	433884	.	+	.	ID=rna105;Parent=gene101;Dbxref=GeneID:728369,Genbank:NM_001242327.1,HGNC:HGNC:44453;Name=gi|337756778;Note=The RefSeq transcript has 7 substitutions compared to this genomic sequence;exception=annotated by transcript or proteomic data;gbkey=mRNA;gene=USP17L24;product=ubiquitin specific peptidase 17-like family member 24;transcript_id=gi|337756778
NW_004929315.1	BestRefSeq	exon	432292	433884	.	+	.	ID=id469;Parent=rna105;Dbxref=GeneID:728369,Genbank:NM_001242327.1,HGNC:HGNC:44453;Note=The RefSeq transcript has 7 substitutions compared to this genomic sequence;exception=annotated by transcript or proteomic data;gbkey=mRNA;gene=USP17L24;product=ubiquitin specific peptidase 17-like family member 24;transcript_id=gi|337756778
NW_004929315.1	BestRefSeq	CDS	432292	433884	.	+	0	ID=cds47;Parent=rna104;Dbxref=GeneID:728386,Genbank:NP_001229258.1,HGNC:HGNC:37177;Name=NP_001229258.1;Note=The RefSeq protein has 6 substitutions compared to this genomic sequence;exception=annotated by transcript or proteomic data;gbkey=CDS;gene=USP17L5;product=ubiquitin carboxyl-terminal hydrolase 17-like protein 5;protein_id=NP_001229258.1
NW_004929315.1	BestRefSeq	CDS	432292	433884	.	+	0	ID=cds48;Parent=rna105;Dbxref=GeneID:728369,Genbank:NP_001229256.1,HGNC:HGNC:44453;Name=NP_001229256.1;Note=The RefSeq protein has 5 substitutions compared to this genomic sequence;exception=annotated by transcript or proteomic data;gbkey=CDS;gene=USP17L24;product=ubiquitin specific peptidase 17-like family member 24;protein_id=NP_001229256.1
###
NW_004929315.1	BestRefSeq	gene	432292	433884	.	+	.	ID=gene102;Dbxref=GeneID:728393,HGNC:HGNC:44455;Name=USP17L27;description=ubiquitin specific peptidase 17-like family member 27;gbkey=Gene;gene=USP17L27
NW_004929315.1	BestRefSeq	gene	432292	433884	.	+	.	ID=gene103;Dbxref=GeneID:728369,HGNC:HGNC:44453;Name=USP17L24;description=ubiquitin specific peptidase 17-like family member 24;gbkey=Gene;gene=USP17L24
NW_004929315.1	BestRefSeq	mRNA	432292	433884	.	+	.	ID=rna106;Parent=gene102;Dbxref=GeneID:728393,Genbank:NM_001242330.1,HGNC:HGNC:44455;Name=gi|334191680;Note=The RefSeq transcript has 7 substitutions compared to this genomic sequence;exception=annotated by transcript or proteomic data;gbkey=mRNA;gene=USP17L27;product=ubiquitin specific peptidase 17-like family member 27;transcript_id=gi|334191680
NW_004929315.1	BestRefSeq	exon	432292	433884	.	+	.	ID=id470;Parent=rna106;Dbxref=GeneID:728393,Genbank:NM_001242330.1,HGNC:HGNC:44455;Note=The RefSeq transcript has 7 substitutions compared to this genomic sequence;exception=annotated by transcript or proteomic data;gbkey=mRNA;gene=USP17L27;product=ubiquitin specific peptidase 17-like family member 27;transcript_id=gi|334191680
NW_004929315.1	BestRefSeq	mRNA	432292	433884	.	+	.	ID=rna107;Parent=gene103;Dbxref=GeneID:728369,Genbank:NM_001242327.1,HGNC:HGNC:44453;Name=gi|337756778;Note=The RefSeq transcript has 7 substitutions compared to this genomic sequence;exception=annotated by transcript or proteomic data;gbkey=mRNA;gene=USP17L24;product=ubiquitin specific peptidase 17-like family member 24;transcript_id=gi|337756778
NW_004929315.1	BestRefSeq	exon	432292	433884	.	+	.	ID=id471;Parent=rna107;Dbxref=GeneID:728369,Genbank:NM_001242327.1,HGNC:HGNC:44453;Note=The RefSeq transcript has 7 substitutions compared to this genomic sequence;exception=annotated by transcript or proteomic data;gbkey=mRNA;gene=USP17L24;product=ubiquitin specific peptidase 17-like family member 24;transcript_id=gi|337756778
NW_004929315.1	BestRefSeq	CDS	432292	433884	.	+	0	ID=cds49;Parent=rna106;Dbxref=GeneID:728393,Genbank:NP_001229259.1,HGNC:HGNC:44455;Name=NP_001229259.1;Note=The RefSeq protein has 5 substitutions compared to this genomic sequence;exception=annotated by transcript or proteomic data;gbkey=CDS;gene=USP17L27;product=ubiquitin specific peptidase 17-like family member 27;protein_id=NP_001229259.1
NW_004929315.1	BestRefSeq	CDS	432292	433884	.	+	0	ID=cds50;Parent=rna107;Dbxref=GeneID:728369,Genbank:NP_001229256.1,HGNC:HGNC:44453;Name=NP_001229256.1;Note=The RefSeq protein has 5 substitutions compared to this genomic sequence;exception=annotated by transcript or proteomic data;gbkey=CDS;gene=USP17L24;product=ubiquitin specific peptidase 17-like family member 24;protein_id=NP_001229256.1
###
NW_004929315.1	BestRefSeq	gene	432292	433884	.	+	.	ID=gene104;Dbxref=GeneID:728400,HGNC:HGNC:44456;Name=USP17L28;description=ubiquitin specific peptidase 17-like family member 28;gbkey=Gene;gene=USP17L28
NW_004929315.1	BestRefSeq	gene	432292	433884	.	+	.	ID=gene105;Dbxref=GeneID:728369,HGNC:HGNC:44453;Name=USP17L24;description=ubiquitin specific peptidase 17-like family member 24;gbkey=Gene;gene=USP17L24
NW_004929315.1	BestRefSeq	mRNA	432292	433884	.	+	.	ID=rna108;Parent=gene104;Dbxref=GeneID:728400,Genbank:NM_001242331.1,HGNC:HGNC:44456;Name=gi|334191682;Note=The RefSeq transcript has 7 substitutions compared to this genomic sequence;exception=annotated by transcript or proteomic data;gbkey=mRNA;gene=USP17L28;product=ubiquitin specific peptidase 17-like family member 28;transcript_id=gi|334191682
NW_004929315.1	BestRefSeq	exon	432292	433884	.	+	.	ID=id472;Parent=rna108;Dbxref=GeneID:728400,Genbank:NM_001242331.1,HGNC:HGNC:44456;Note=The RefSeq transcript has 7 substitutions compared to this genomic sequence;exception=annotated by transcript or proteomic data;gbkey=mRNA;gene=USP17L28;product=ubiquitin specific peptidase 17-like family member 28;transcript_id=gi|334191682
NW_004929315.1	BestRefSeq	mRNA	432292	433884	.	+	.	ID=rna109;Parent=gene105;Dbxref=GeneID:728369,Genbank:NM_001242327.1,HGNC:HGNC:44453;Name=gi|337756778;Note=The RefSeq transcript has 7 substitutions compared to this genomic sequence;exception=annotated by transcript or proteomic data;gbkey=mRNA;gene=USP17L24;product=ubiquitin specific peptidase 17-like family member 24;transcript_id=gi|337756778
NW_004929315.1	BestRefSeq	exon	432292	433884	.	+	.	ID=id473;Parent=rna109;Dbxref=GeneID:728369,Genbank:NM_001242327.1,HGNC:HGNC:44453;Note=The RefSeq transcript has 7 substitutions compared to this genomic sequence;exception=annotated by transcript or proteomic data;gbkey=mRNA;gene=USP17L24;product=ubiquitin specific peptidase 17-like family member 24;transcript_id=gi|337756778
NW_004929315.1	BestRefSeq	CDS	432292	433884	.	+	0	ID=cds51;Parent=rna108;Dbxref=GeneID:728400,Genbank:NP_001229260.1,HGNC:HGNC:44456;Name=NP_001229260.1;Note=The RefSeq protein has 5 substitutions compared to this genomic sequence;exception=annotated by transcript or proteomic data;gbkey=CDS;gene=USP17L28;product=ubiquitin specific peptidase 17-like family member 28;protein_id=NP_001229260.1
NW_004929315.1	BestRefSeq	CDS	432292	433884	.	+	0	ID=cds52;Parent=rna109;Dbxref=GeneID:728369,Genbank:NP_001229256.1,HGNC:HGNC:44453;Name=NP_001229256.1;Note=The RefSeq protein has 5 substitutions compared to this genomic sequence;exception=annotated by transcript or proteomic data;gbkey=CDS;gene=USP17L24;product=ubiquitin specific peptidase 17-like family member 24;protein_id=NP_001229256.1
###
NW_004929315.1	BestRefSeq	gene	432292	433884	.	+	.	ID=gene106;Dbxref=GeneID:728405,HGNC:HGNC:44457;Name=USP17L29;description=ubiquitin specific peptidase 17-like family member 29;gbkey=Gene;gene=USP17L29
NW_004929315.1	BestRefSeq	gene	432292	433884	.	+	.	ID=gene107;Dbxref=GeneID:728369,HGNC:HGNC:44453;Name=USP17L24;description=ubiquitin specific peptidase 17-like family member 24;gbkey=Gene;gene=USP17L24
NW_004929315.1	BestRefSeq	mRNA	432292	433884	.	+	.	ID=rna110;Parent=gene106;Dbxref=GeneID:728405,Genbank:NM_001242332.1,HGNC:HGNC:44457;Name=gi|334191684;Note=The RefSeq transcript has 7 substitutions compared to this genomic sequence;exception=annotated by transcript or proteomic data;gbkey=mRNA;gene=USP17L29;product=ubiquitin specific peptidase 17-like family member 29;transcript_id=gi|334191684
NW_004929315.1	BestRefSeq	exon	432292	433884	.	+	.	ID=id474;Parent=rna110;Dbxref=GeneID:728405,Genbank:NM_001242332.1,HGNC:HGNC:44457;Note=The RefSeq transcript has 7 substitutions compared to this genomic sequence;exception=annotated by transcript or proteomic data;gbkey=mRNA;gene=USP17L29;product=ubiquitin specific peptidase 17-like family member 29;transcript_id=gi|334191684
NW_004929315.1	BestRefSeq	mRNA	432292	433884	.	+	.	ID=rna111;Parent=gene107;Dbxref=GeneID:728369,Genbank:NM_001242327.1,HGNC:HGNC:44453;Name=gi|337756778;Note=The RefSeq transcript has 7 substitutions compared to this genomic sequence;exception=annotated by transcript or proteomic data;gbkey=mRNA;gene=USP17L24;product=ubiquitin specific peptidase 17-like family member 24;transcript_id=gi|337756778
NW_004929315.1	BestRefSeq	exon	432292	433884	.	+	.	ID=id475;Parent=rna111;Dbxref=GeneID:728369,Genbank:NM_001242327.1,HGNC:HGNC:44453;Note=The RefSeq transcript has 7 substitutions compared to this genomic sequence;exception=annotated by transcript or proteomic data;gbkey=mRNA;gene=USP17L24;product=ubiquitin specific peptidase 17-like family member 24;transcript_id=gi|337756778
NW_004929315.1	BestRefSeq	CDS	432292	433884	.	+	0	ID=cds53;Parent=rna110;Dbxref=GeneID:728405,Genbank:NP_001229261.1,HGNC:HGNC:44457;Name=NP_001229261.1;Note=The RefSeq protein has 5 substitutions compared to this genomic sequence;exception=annotated by transcript or proteomic data;gbkey=CDS;gene=USP17L29;product=ubiquitin specific peptidase 17-like family member 29;protein_id=NP_001229261.1
NW_004929315.1	BestRefSeq	CDS	432292	433884	.	+	0	ID=cds54;Parent=rna111;Dbxref=GeneID:728369,Genbank:NP_001229256.1,HGNC:HGNC:44453;Name=NP_001229256.1;Note=The RefSeq protein has 5 substitutions compared to this genomic sequence;exception=annotated by transcript or proteomic data;gbkey=CDS;gene=USP17L24;product=ubiquitin specific peptidase 17-like family member 24;protein_id=NP_001229256.1
###
NW_004929315.1	BestRefSeq	gene	432292	433884	.	+	.	ID=gene108;Dbxref=GeneID:728419,HGNC:HGNC:44458;Name=USP17L30;description=ubiquitin specific peptidase 17-like family member 30;gbkey=Gene;gene=USP17L30
NW_004929315.1	BestRefSeq	gene	432292	433884	.	+	.	ID=gene109;Dbxref=GeneID:728369,HGNC:HGNC:44453;Name=USP17L24;description=ubiquitin specific peptidase 17-like family member 24;gbkey=Gene;gene=USP17L24
NW_004929315.1	BestRefSeq	mRNA	432292	433884	.	+	.	ID=rna112;Parent=gene109;Dbxref=GeneID:728369,Genbank:NM_001242327.1,HGNC:HGNC:44453;Name=gi|337756778;Note=The RefSeq transcript has 7 substitutions compared to this genomic sequence;exception=annotated by transcript or proteomic data;gbkey=mRNA;gene=USP17L24;product=ubiquitin specific peptidase 17-like family member 24;transcript_id=gi|337756778
NW_004929315.1	BestRefSeq	exon	432292	433884	.	+	.	ID=id476;Parent=rna112;Dbxref=GeneID:728369,Genbank:NM_001242327.1,HGNC:HGNC:44453;Note=The RefSeq transcript has 7 substitutions compared to this genomic sequence;exception=annotated by transcript or proteomic data;gbkey=mRNA;gene=USP17L24;product=ubiquitin specific peptidase 17-like family member 24;transcript_id=gi|337756778
NW_004929315.1	BestRefSeq	mRNA	432292	433884	.	+	.	ID=rna113;Parent=gene108;Dbxref=GeneID:728419,Genbank:NM_001256867.1,HGNC:HGNC:44458;Name=gi|379030621;Note=The RefSeq transcript has 7 substitutions compared to this genomic sequence;exception=annotated by transcript or proteomic data;gbkey=mRNA;gene=USP17L30;product=ubiquitin specific peptidase 17-like family member 30;transcript_id=gi|379030621
NW_004929315.1	BestRefSeq	exon	432292	433884	.	+	.	ID=id477;Parent=rna113;Dbxref=GeneID:728419,Genbank:NM_001256867.1,HGNC:HGNC:44458;Note=The RefSeq transcript has 7 substitutions compared to this genomic sequence;exception=annotated by transcript or proteomic data;gbkey=mRNA;gene=USP17L30;product=ubiquitin specific peptidase 17-like family member 30;transcript_id=gi|379030621
NW_004929315.1	BestRefSeq	CDS	432292	433884	.	+	0	ID=cds55;Parent=rna112;Dbxref=GeneID:728369,Genbank:NP_001229256.1,HGNC:HGNC:44453;Name=NP_001229256.1;Note=The RefSeq protein has 5 substitutions compared to this genomic sequence;exception=annotated by transcript or proteomic data;gbkey=CDS;gene=USP17L24;product=ubiquitin specific peptidase 17-like family member 24;protein_id=NP_001229256.1
NW_004929315.1	BestRefSeq	CDS	432292	433884	.	+	0	ID=cds56;Parent=rna113;Dbxref=GeneID:728419,Genbank:NP_001243796.1,HGNC:HGNC:44458;Name=NP_001243796.1;Note=The RefSeq protein has 5 substitutions compared to this genomic sequence;exception=annotated by transcript or proteomic data;gbkey=CDS;gene=USP17L30;product=ubiquitin specific peptidase 17-like family member 30;protein_id=NP_001243796.1
###
NW_004929322.1	BestRefSeq	gene	19382477	19448457	.	+	.	ID=gene110;Dbxref=GeneID:100506658,HGNC:HGNC:8104,HPRD:04191,MIM:602876;Name=OCLN;description=occludin;gbkey=Gene;gene=OCLN;gene_synonym=BLCPMG,PPP1R115
NW_004929322.1	BestRefSeq	mRNA	19382477	19448457	.	+	.	ID=rna114;Parent=gene110;Dbxref=GeneID:100506658,Genbank:NM_002538.3,HGNC:HGNC:8104,HPRD:04191,MIM:602876;Name=gi|327478412;Note=The RefSeq transcript has 8 substitutions%2C 5 non-frameshifting indels compared to this genomic sequence;exception=annotated by transcript or proteomic data;gbkey=mRNA;gene=OCLN;product=occludin%2C transcript variant 1;transcript_id=gi|327478412
NW_004929322.1	BestRefSeq	exon	19382477	19382844	.	+	.	ID=id478;Parent=rna114;Dbxref=GeneID:100506658,Genbank:NM_002538.3,HGNC:HGNC:8104,HPRD:04191,MIM:602876;Note=The RefSeq transcript has 8 substitutions%2C 5 non-frameshifting indels compared to this genomic sequence;exception=annotated by transcript or proteomic data;gbkey=mRNA;gene=OCLN;product=occludin%2C transcript variant 1;transcript_id=gi|327478412
NW_004929322.1	BestRefSeq	exon	19394359	19394476	.	+	.	ID=id479;Parent=rna114;Dbxref=GeneID:100506658,Genbank:NM_002538.3,HGNC:HGNC:8104,HPRD:04191,MIM:602876;Note=The RefSeq transcript has 8 substitutions%2C 5 non-frameshifting indels compared to this genomic sequence;exception=annotated by transcript or proteomic data;gbkey=mRNA;gene=OCLN;product=occludin%2C transcript variant 1;transcript_id=gi|327478412
NW_004929322.1	BestRefSeq	exon	19399323	19400001	.	+	.	ID=id480;Parent=rna114;Dbxref=GeneID:100506658,Genbank:NM_002538.3,HGNC:HGNC:8104,HPRD:04191,MIM:602876;Note=The RefSeq transcript has 8 substitutions%2C 5 non-frameshifting indels compared to this genomic sequence;exception=annotated by transcript or proteomic data;gbkey=mRNA;gene=OCLN;product=occludin%2C transcript variant 1;transcript_id=gi|327478412
NW_004929322.1	BestRefSeq	exon	19404133	19404294	.	+	.	ID=id481;Parent=rna114;Dbxref=GeneID:100506658,Genbank:NM_002538.3,HGNC:HGNC:8104,HPRD:04191,MIM:602876;Note=The RefSeq transcript has 8 substitutions%2C 5 non-frameshifting indels compared to this genomic sequence;exception=annotated by transcript or proteomic data;gbkey=mRNA;gene=OCLN;product=occludin%2C transcript variant 1;transcript_id=gi|327478412
NW_004929322.1	BestRefSeq	exon	19425127	19425272	.	+	.	ID=id482;Parent=rna114;Dbxref=GeneID:100506658,Genbank:NM_002538.3,HGNC:HGNC:8104,HPRD:04191,MIM:602876;Note=The RefSeq transcript has 8 substitutions%2C 5 non-frameshifting indels compared to this genomic sequence;exception=annotated by transcript or proteomic data;gbkey=mRNA;gene=OCLN;product=occludin%2C transcript variant 1;transcript_id=gi|327478412
NW_004929322.1	BestRefSeq	exon	19435078	19435293	.	+	.	ID=id483;Parent=rna114;Dbxref=GeneID:100506658,Genbank:NM_002538.3,HGNC:HGNC:8104,HPRD:04191,MIM:602876;Note=The RefSeq transcript has 8 substitutions%2C 5 non-frameshifting indels compared to this genomic sequence;exception=annotated by transcript or proteomic data;gbkey=mRNA;gene=OCLN;product=occludin%2C transcript variant 1;transcript_id=gi|327478412
NW_004929322.1	BestRefSeq	exon	19438104	19438275	.	+	.	ID=id484;Parent=rna114;Dbxref=GeneID:100506658,Genbank:NM_002538.3,HGNC:HGNC:8104,HPRD:04191,MIM:602876;Note=The RefSeq transcript has 8 substitutions%2C 5 non-frameshifting indels compared to this genomic sequence;exception=annotated by transcript or proteomic data;gbkey=mRNA;gene=OCLN;product=occludin%2C transcript variant 1;transcript_id=gi|327478412
NW_004929322.1	BestRefSeq	exon	19441717	19441758	.	+	.	ID=id485;Parent=rna114;Dbxref=GeneID:100506658,Genbank:NM_002538.3,HGNC:HGNC:8104,HPRD:04191,MIM:602876;Note=The RefSeq transcript has 8 substitutions%2C 5 non-frameshifting indels compared to this genomic sequence;exception=annotated by transcript or proteomic data;gbkey=mRNA;gene=OCLN;product=occludin%2C transcript variant 1;transcript_id=gi|327478412
NW_004929322.1	BestRefSeq	exon	19443885	19448457	.	+	.	ID=id486;Parent=rna114;Dbxref=GeneID:100506658,Genbank:NM_002538.3,HGNC:HGNC:8104,HPRD:04191,MIM:602876;Note=The RefSeq transcript has 8 substitutions%2C 5 non-frameshifting indels compared to this genomic sequence;exception=annotated by transcript or proteomic data;gbkey=mRNA;gene=OCLN;product=occludin%2C transcript variant 1;transcript_id=gi|327478412
NW_004929322.1	BestRefSeq	CDS	19394427	19394476	.	+	0	ID=cds57;Parent=rna114;Dbxref=GeneID:100506658,Genbank:NP_002529.1,HGNC:HGNC:8104,HPRD:04191,MIM:602876;Name=NP_002529.1;Note=isoform a is encoded by transcript variant 1;gbkey=CDS;gene=OCLN;product=occludin isoform a;protein_id=NP_002529.1
NW_004929322.1	BestRefSeq	CDS	19399323	19400001	.	+	1	ID=cds57;Parent=rna114;Dbxref=GeneID:100506658,Genbank:NP_002529.1,HGNC:HGNC:8104,HPRD:04191,MIM:602876;Name=NP_002529.1;Note=isoform a is encoded by transcript variant 1;gbkey=CDS;gene=OCLN;product=occludin isoform a;protein_id=NP_002529.1
NW_004929322.1	BestRefSeq	CDS	19404133	19404294	.	+	0	ID=cds57;Parent=rna114;Dbxref=GeneID:100506658,Genbank:NP_002529.1,HGNC:HGNC:8104,HPRD:04191,MIM:602876;Name=NP_002529.1;Note=isoform a is encoded by transcript variant 1;gbkey=CDS;gene=OCLN;product=occludin isoform a;protein_id=NP_002529.1
NW_004929322.1	BestRefSeq	CDS	19425127	19425272	.	+	0	ID=cds57;Parent=rna114;Dbxref=GeneID:100506658,Genbank:NP_002529.1,HGNC:HGNC:8104,HPRD:04191,MIM:602876;Name=NP_002529.1;Note=isoform a is encoded by transcript variant 1;gbkey=CDS;gene=OCLN;product=occludin isoform a;protein_id=NP_002529.1
NW_004929322.1	BestRefSeq	CDS	19435078	19435293	.	+	1	ID=cds57;Parent=rna114;Dbxref=GeneID:100506658,Genbank:NP_002529.1,HGNC:HGNC:8104,HPRD:04191,MIM:602876;Name=NP_002529.1;Note=isoform a is encoded by transcript variant 1;gbkey=CDS;gene=OCLN;product=occludin isoform a;protein_id=NP_002529.1
NW_004929322.1	BestRefSeq	CDS	19438104	19438275	.	+	1	ID=cds57;Parent=rna114;Dbxref=GeneID:100506658,Genbank:NP_002529.1,HGNC:HGNC:8104,HPRD:04191,MIM:602876;Name=NP_002529.1;Note=isoform a is encoded by transcript variant 1;gbkey=CDS;gene=OCLN;product=occludin isoform a;protein_id=NP_002529.1
NW_004929322.1	BestRefSeq	CDS	19441717	19441758	.	+	0	ID=cds57;Parent=rna114;Dbxref=GeneID:100506658,Genbank:NP_002529.1,HGNC:HGNC:8104,HPRD:04191,MIM:602876;Name=NP_002529.1;Note=isoform a is encoded by transcript variant 1;gbkey=CDS;gene=OCLN;product=occludin isoform a;protein_id=NP_002529.1
NW_004929322.1	BestRefSeq	CDS	19443885	19443986	.	+	0	ID=cds57;Parent=rna114;Dbxref=GeneID:100506658,Genbank:NP_002529.1,HGNC:HGNC:8104,HPRD:04191,MIM:602876;Name=NP_002529.1;Note=isoform a is encoded by transcript variant 1;gbkey=CDS;gene=OCLN;product=occludin isoform a;protein_id=NP_002529.1
NW_004929322.1	BestRefSeq	gene	19425249	19444008	.	+	.	ID=gene111;Dbxref=GeneID:647859;Name=LOC647859;description=occludin pseudogene;gbkey=Gene;gene=LOC647859;pseudo=true
NW_004929322.1	BestRefSeq	transcript	19425249	19444008	.	+	.	ID=rna115;Parent=gene111;Dbxref=GeneID:647859,Genbank:NR_026578.1;Name=gi|219842218;Note=The RefSeq transcript has 2 substitutions compared to this genomic sequence;exception=annotated by transcript or proteomic data;gbkey=misc_RNA;gene=LOC647859;product=occludin pseudogene;transcript_id=gi|219842218
NW_004929322.1	BestRefSeq	exon	19425249	19425272	.	+	.	ID=id487;Parent=rna115;Dbxref=GeneID:647859,Genbank:NR_026578.1;Note=The RefSeq transcript has 2 substitutions compared to this genomic sequence;exception=annotated by transcript or proteomic data;gbkey=misc_RNA;gene=LOC647859;product=occludin pseudogene;transcript_id=gi|219842218
NW_004929322.1	BestRefSeq	exon	19435078	19435293	.	+	.	ID=id488;Parent=rna115;Dbxref=GeneID:647859,Genbank:NR_026578.1;Note=The RefSeq transcript has 2 substitutions compared to this genomic sequence;exception=annotated by transcript or proteomic data;gbkey=misc_RNA;gene=LOC647859;product=occludin pseudogene;transcript_id=gi|219842218
NW_004929322.1	BestRefSeq	exon	19438104	19438275	.	+	.	ID=id489;Parent=rna115;Dbxref=GeneID:647859,Genbank:NR_026578.1;Note=The RefSeq transcript has 2 substitutions compared to this genomic sequence;exception=annotated by transcript or proteomic data;gbkey=misc_RNA;gene=LOC647859;product=occludin pseudogene;transcript_id=gi|219842218
NW_004929322.1	BestRefSeq	exon	19441717	19441758	.	+	.	ID=id490;Parent=rna115;Dbxref=GeneID:647859,Genbank:NR_026578.1;Note=The RefSeq transcript has 2 substitutions compared to this genomic sequence;exception=annotated by transcript or proteomic data;gbkey=misc_RNA;gene=LOC647859;product=occludin pseudogene;transcript_id=gi|219842218
NW_004929322.1	BestRefSeq	exon	19443885	19444008	.	+	.	ID=id491;Parent=rna115;Dbxref=GeneID:647859,Genbank:NR_026578.1;Note=The RefSeq transcript has 2 substitutions compared to this genomic sequence;exception=annotated by transcript or proteomic data;gbkey=misc_RNA;gene=LOC647859;product=occludin pseudogene;transcript_id=gi|219842218
###
NW_004929322.1	BestRefSeq	gene	20376612	20409306	.	-	.	ID=gene112;Dbxref=GeneID:728340,HGNC:HGNC:31394;Name=GTF2H2C;description=GTF2H2 family member C;gbkey=Gene;gene=GTF2H2C;gene_synonym=GTF2H2C_2
NW_004929322.1	BestRefSeq	mRNA	20376612	20409306	.	-	.	ID=rna116;Parent=gene112;Dbxref=GeneID:728340,Genbank:NM_001098728.1,HGNC:HGNC:31394;Name=gi|148922851;Note=The RefSeq transcript has 6 substitutions compared to this genomic sequence;exception=annotated by transcript or proteomic data;gbkey=mRNA;gene=GTF2H2C;product=GTF2H2 family member C;transcript_id=gi|148922851
NW_004929322.1	BestRefSeq	exon	20409127	20409306	.	-	.	ID=id492;Parent=rna116;Dbxref=GeneID:728340,Genbank:NM_001098728.1,HGNC:HGNC:31394;Note=The RefSeq transcript has 6 substitutions compared to this genomic sequence;exception=annotated by transcript or proteomic data;gbkey=mRNA;gene=GTF2H2C;product=GTF2H2 family member C;transcript_id=gi|148922851
NW_004929322.1	BestRefSeq	exon	20404340	20404428	.	-	.	ID=id493;Parent=rna116;Dbxref=GeneID:728340,Genbank:NM_001098728.1,HGNC:HGNC:31394;Note=The RefSeq transcript has 6 substitutions compared to this genomic sequence;exception=annotated by transcript or proteomic data;gbkey=mRNA;gene=GTF2H2C;product=GTF2H2 family member C;transcript_id=gi|148922851
NW_004929322.1	BestRefSeq	exon	20403320	20403397	.	-	.	ID=id494;Parent=rna116;Dbxref=GeneID:728340,Genbank:NM_001098728.1,HGNC:HGNC:31394;Note=The RefSeq transcript has 6 substitutions compared to this genomic sequence;exception=annotated by transcript or proteomic data;gbkey=mRNA;gene=GTF2H2C;product=GTF2H2 family member C;transcript_id=gi|148922851
NW_004929322.1	BestRefSeq	exon	20402904	20402940	.	-	.	ID=id495;Parent=rna116;Dbxref=GeneID:728340,Genbank:NM_001098728.1,HGNC:HGNC:31394;Note=The RefSeq transcript has 6 substitutions compared to this genomic sequence;exception=annotated by transcript or proteomic data;gbkey=mRNA;gene=GTF2H2C;product=GTF2H2 family member C;transcript_id=gi|148922851
NW_004929322.1	BestRefSeq	exon	20402476	20402562	.	-	.	ID=id496;Parent=rna116;Dbxref=GeneID:728340,Genbank:NM_001098728.1,HGNC:HGNC:31394;Note=The RefSeq transcript has 6 substitutions compared to this genomic sequence;exception=annotated by transcript or proteomic data;gbkey=mRNA;gene=GTF2H2C;product=GTF2H2 family member C;transcript_id=gi|148922851
NW_004929322.1	BestRefSeq	exon	20401752	20401802	.	-	.	ID=id497;Parent=rna116;Dbxref=GeneID:728340,Genbank:NM_001098728.1,HGNC:HGNC:31394;Note=The RefSeq transcript has 6 substitutions compared to this genomic sequence;exception=annotated by transcript or proteomic data;gbkey=mRNA;gene=GTF2H2C;product=GTF2H2 family member C;transcript_id=gi|148922851
NW_004929322.1	BestRefSeq	exon	20401322	20401376	.	-	.	ID=id498;Parent=rna116;Dbxref=GeneID:728340,Genbank:NM_001098728.1,HGNC:HGNC:31394;Note=The RefSeq transcript has 6 substitutions compared to this genomic sequence;exception=annotated by transcript or proteomic data;gbkey=mRNA;gene=GTF2H2C;product=GTF2H2 family member C;transcript_id=gi|148922851
NW_004929322.1	BestRefSeq	exon	20396985	20397090	.	-	.	ID=id499;Parent=rna116;Dbxref=GeneID:728340,Genbank:NM_001098728.1,HGNC:HGNC:31394;Note=The RefSeq transcript has 6 substitutions compared to this genomic sequence;exception=annotated by transcript or proteomic data;gbkey=mRNA;gene=GTF2H2C;product=GTF2H2 family member C;transcript_id=gi|148922851
NW_004929322.1	BestRefSeq	exon	20390702	20390792	.	-	.	ID=id500;Parent=rna116;Dbxref=GeneID:728340,Genbank:NM_001098728.1,HGNC:HGNC:31394;Note=The RefSeq transcript has 6 substitutions compared to this genomic sequence;exception=annotated by transcript or proteomic data;gbkey=mRNA;gene=GTF2H2C;product=GTF2H2 family member C;transcript_id=gi|148922851
NW_004929322.1	BestRefSeq	exon	20390396	20390483	.	-	.	ID=id501;Parent=rna116;Dbxref=GeneID:728340,Genbank:NM_001098728.1,HGNC:HGNC:31394;Note=The RefSeq transcript has 6 substitutions compared to this genomic sequence;exception=annotated by transcript or proteomic data;gbkey=mRNA;gene=GTF2H2C;product=GTF2H2 family member C;transcript_id=gi|148922851
NW_004929322.1	BestRefSeq	exon	20389640	20389747	.	-	.	ID=id502;Parent=rna116;Dbxref=GeneID:728340,Genbank:NM_001098728.1,HGNC:HGNC:31394;Note=The RefSeq transcript has 6 substitutions compared to this genomic sequence;exception=annotated by transcript or proteomic data;gbkey=mRNA;gene=GTF2H2C;product=GTF2H2 family member C;transcript_id=gi|148922851
NW_004929322.1	BestRefSeq	exon	20387077	20387140	.	-	.	ID=id503;Parent=rna116;Dbxref=GeneID:728340,Genbank:NM_001098728.1,HGNC:HGNC:31394;Note=The RefSeq transcript has 6 substitutions compared to this genomic sequence;exception=annotated by transcript or proteomic data;gbkey=mRNA;gene=GTF2H2C;product=GTF2H2 family member C;transcript_id=gi|148922851
NW_004929322.1	BestRefSeq	exon	20383817	20383920	.	-	.	ID=id504;Parent=rna116;Dbxref=GeneID:728340,Genbank:NM_001098728.1,HGNC:HGNC:31394;Note=The RefSeq transcript has 6 substitutions compared to this genomic sequence;exception=annotated by transcript or proteomic data;gbkey=mRNA;gene=GTF2H2C;product=GTF2H2 family member C;transcript_id=gi|148922851
NW_004929322.1	BestRefSeq	exon	20383158	20383260	.	-	.	ID=id505;Parent=rna116;Dbxref=GeneID:728340,Genbank:NM_001098728.1,HGNC:HGNC:31394;Note=The RefSeq transcript has 6 substitutions compared to this genomic sequence;exception=annotated by transcript or proteomic data;gbkey=mRNA;gene=GTF2H2C;product=GTF2H2 family member C;transcript_id=gi|148922851
NW_004929322.1	BestRefSeq	exon	20379148	20379187	.	-	.	ID=id506;Parent=rna116;Dbxref=GeneID:728340,Genbank:NM_001098728.1,HGNC:HGNC:31394;Note=The RefSeq transcript has 6 substitutions compared to this genomic sequence;exception=annotated by transcript or proteomic data;gbkey=mRNA;gene=GTF2H2C;product=GTF2H2 family member C;transcript_id=gi|148922851
NW_004929322.1	BestRefSeq	exon	20376612	20377436	.	-	.	ID=id507;Parent=rna116;Dbxref=GeneID:728340,Genbank:NM_001098728.1,HGNC:HGNC:31394;Note=The RefSeq transcript has 6 substitutions compared to this genomic sequence;exception=annotated by transcript or proteomic data;gbkey=mRNA;gene=GTF2H2C;product=GTF2H2 family member C;transcript_id=gi|148922851
NW_004929322.1	BestRefSeq	gene	20376764	20409303	.	-	.	ID=gene113;Dbxref=GeneID:2966,HGNC:HGNC:4656,HPRD:03450,MIM:601748;Name=GTF2H2;description=general transcription factor IIH subunit 2;gbkey=Gene;gene=GTF2H2;gene_synonym=BTF2,BTF2P44,p44,T-BTF2P44,TFIIH
NW_004929322.1	BestRefSeq	mRNA	20376764	20409303	.	-	.	ID=rna117;Parent=gene113;Dbxref=GeneID:2966,Genbank:NM_001515.3,HGNC:HGNC:4656,HPRD:03450,MIM:601748;Name=gi|118136303;Note=The RefSeq transcript has 2 substitutions compared to this genomic sequence;exception=annotated by transcript or proteomic data;gbkey=mRNA;gene=GTF2H2;product=general transcription factor IIH subunit 2;transcript_id=gi|118136303
NW_004929322.1	BestRefSeq	exon	20409127	20409303	.	-	.	ID=id508;Parent=rna117;Dbxref=GeneID:2966,Genbank:NM_001515.3,HGNC:HGNC:4656,HPRD:03450,MIM:601748;Note=The RefSeq transcript has 2 substitutions compared to this genomic sequence;exception=annotated by transcript or proteomic data;gbkey=mRNA;gene=GTF2H2;product=general transcription factor IIH subunit 2;transcript_id=gi|118136303
NW_004929322.1	BestRefSeq	exon	20404340	20404428	.	-	.	ID=id509;Parent=rna117;Dbxref=GeneID:2966,Genbank:NM_001515.3,HGNC:HGNC:4656,HPRD:03450,MIM:601748;Note=The RefSeq transcript has 2 substitutions compared to this genomic sequence;exception=annotated by transcript or proteomic data;gbkey=mRNA;gene=GTF2H2;product=general transcription factor IIH subunit 2;transcript_id=gi|118136303
NW_004929322.1	BestRefSeq	exon	20403320	20403397	.	-	.	ID=id510;Parent=rna117;Dbxref=GeneID:2966,Genbank:NM_001515.3,HGNC:HGNC:4656,HPRD:03450,MIM:601748;Note=The RefSeq transcript has 2 substitutions compared to this genomic sequence;exception=annotated by transcript or proteomic data;gbkey=mRNA;gene=GTF2H2;product=general transcription factor IIH subunit 2;transcript_id=gi|118136303
NW_004929322.1	BestRefSeq	exon	20402904	20402940	.	-	.	ID=id511;Parent=rna117;Dbxref=GeneID:2966,Genbank:NM_001515.3,HGNC:HGNC:4656,HPRD:03450,MIM:601748;Note=The RefSeq transcript has 2 substitutions compared to this genomic sequence;exception=annotated by transcript or proteomic data;gbkey=mRNA;gene=GTF2H2;product=general transcription factor IIH subunit 2;transcript_id=gi|118136303
NW_004929322.1	BestRefSeq	exon	20402476	20402562	.	-	.	ID=id512;Parent=rna117;Dbxref=GeneID:2966,Genbank:NM_001515.3,HGNC:HGNC:4656,HPRD:03450,MIM:601748;Note=The RefSeq transcript has 2 substitutions compared to this genomic sequence;exception=annotated by transcript or proteomic data;gbkey=mRNA;gene=GTF2H2;product=general transcription factor IIH subunit 2;transcript_id=gi|118136303
NW_004929322.1	BestRefSeq	exon	20401752	20401802	.	-	.	ID=id513;Parent=rna117;Dbxref=GeneID:2966,Genbank:NM_001515.3,HGNC:HGNC:4656,HPRD:03450,MIM:601748;Note=The RefSeq transcript has 2 substitutions compared to this genomic sequence;exception=annotated by transcript or proteomic data;gbkey=mRNA;gene=GTF2H2;product=general transcription factor IIH subunit 2;transcript_id=gi|118136303
NW_004929322.1	BestRefSeq	exon	20401322	20401376	.	-	.	ID=id514;Parent=rna117;Dbxref=GeneID:2966,Genbank:NM_001515.3,HGNC:HGNC:4656,HPRD:03450,MIM:601748;Note=The RefSeq transcript has 2 substitutions compared to this genomic sequence;exception=annotated by transcript or proteomic data;gbkey=mRNA;gene=GTF2H2;product=general transcription factor IIH subunit 2;transcript_id=gi|118136303
NW_004929322.1	BestRefSeq	exon	20396985	20397090	.	-	.	ID=id515;Parent=rna117;Dbxref=GeneID:2966,Genbank:NM_001515.3,HGNC:HGNC:4656,HPRD:03450,MIM:601748;Note=The RefSeq transcript has 2 substitutions compared to this genomic sequence;exception=annotated by transcript or proteomic data;gbkey=mRNA;gene=GTF2H2;product=general transcription factor IIH subunit 2;transcript_id=gi|118136303
NW_004929322.1	BestRefSeq	exon	20390702	20390792	.	-	.	ID=id516;Parent=rna117;Dbxref=GeneID:2966,Genbank:NM_001515.3,HGNC:HGNC:4656,HPRD:03450,MIM:601748;Note=The RefSeq transcript has 2 substitutions compared to this genomic sequence;exception=annotated by transcript or proteomic data;gbkey=mRNA;gene=GTF2H2;product=general transcription factor IIH subunit 2;transcript_id=gi|118136303
NW_004929322.1	BestRefSeq	exon	20390396	20390483	.	-	.	ID=id517;Parent=rna117;Dbxref=GeneID:2966,Genbank:NM_001515.3,HGNC:HGNC:4656,HPRD:03450,MIM:601748;Note=The RefSeq transcript has 2 substitutions compared to this genomic sequence;exception=annotated by transcript or proteomic data;gbkey=mRNA;gene=GTF2H2;product=general transcription factor IIH subunit 2;transcript_id=gi|118136303
NW_004929322.1	BestRefSeq	exon	20389640	20389747	.	-	.	ID=id518;Parent=rna117;Dbxref=GeneID:2966,Genbank:NM_001515.3,HGNC:HGNC:4656,HPRD:03450,MIM:601748;Note=The RefSeq transcript has 2 substitutions compared to this genomic sequence;exception=annotated by transcript or proteomic data;gbkey=mRNA;gene=GTF2H2;product=general transcription factor IIH subunit 2;transcript_id=gi|118136303
NW_004929322.1	BestRefSeq	exon	20387077	20387140	.	-	.	ID=id519;Parent=rna117;Dbxref=GeneID:2966,Genbank:NM_001515.3,HGNC:HGNC:4656,HPRD:03450,MIM:601748;Note=The RefSeq transcript has 2 substitutions compared to this genomic sequence;exception=annotated by transcript or proteomic data;gbkey=mRNA;gene=GTF2H2;product=general transcription factor IIH subunit 2;transcript_id=gi|118136303
NW_004929322.1	BestRefSeq	exon	20383817	20383920	.	-	.	ID=id520;Parent=rna117;Dbxref=GeneID:2966,Genbank:NM_001515.3,HGNC:HGNC:4656,HPRD:03450,MIM:601748;Note=The RefSeq transcript has 2 substitutions compared to this genomic sequence;exception=annotated by transcript or proteomic data;gbkey=mRNA;gene=GTF2H2;product=general transcription factor IIH subunit 2;transcript_id=gi|118136303
NW_004929322.1	BestRefSeq	exon	20383158	20383260	.	-	.	ID=id521;Parent=rna117;Dbxref=GeneID:2966,Genbank:NM_001515.3,HGNC:HGNC:4656,HPRD:03450,MIM:601748;Note=The RefSeq transcript has 2 substitutions compared to this genomic sequence;exception=annotated by transcript or proteomic data;gbkey=mRNA;gene=GTF2H2;product=general transcription factor IIH subunit 2;transcript_id=gi|118136303
NW_004929322.1	BestRefSeq	exon	20379148	20379187	.	-	.	ID=id522;Parent=rna117;Dbxref=GeneID:2966,Genbank:NM_001515.3,HGNC:HGNC:4656,HPRD:03450,MIM:601748;Note=The RefSeq transcript has 2 substitutions compared to this genomic sequence;exception=annotated by transcript or proteomic data;gbkey=mRNA;gene=GTF2H2;product=general transcription factor IIH subunit 2;transcript_id=gi|118136303
NW_004929322.1	BestRefSeq	exon	20376764	20377436	.	-	.	ID=id523;Parent=rna117;Dbxref=GeneID:2966,Genbank:NM_001515.3,HGNC:HGNC:4656,HPRD:03450,MIM:601748;Note=The RefSeq transcript has 2 substitutions compared to this genomic sequence;exception=annotated by transcript or proteomic data;gbkey=mRNA;gene=GTF2H2;product=general transcription factor IIH subunit 2;transcript_id=gi|118136303
NW_004929322.1	BestRefSeq	CDS	20404340	20404395	.	-	0	ID=cds58;Parent=rna117;Dbxref=GeneID:728340,Genbank:NP_001092198.1,GeneID:2966,HGNC:HGNC:4656,HPRD:03450,MIM:601748;Name=NP_001092198.1;Note=The RefSeq protein has 3 substitutions compared to this genomic sequence;exception=annotated by transcript or proteomic data;gbkey=CDS;gene=GTF2H2;product=general transcription factor IIH subunit 2-like protein;protein_id=NP_001092198.1
NW_004929322.1	BestRefSeq	CDS	20403320	20403397	.	-	1	ID=cds58;Parent=rna117;Dbxref=GeneID:728340,Genbank:NP_001092198.1,GeneID:2966,HGNC:HGNC:4656,HPRD:03450,MIM:601748;Name=NP_001092198.1;Note=The RefSeq protein has 3 substitutions compared to this genomic sequence;exception=annotated by transcript or proteomic data;gbkey=CDS;gene=GTF2H2;product=general transcription factor IIH subunit 2-like protein;protein_id=NP_001092198.1
NW_004929322.1	BestRefSeq	CDS	20402904	20402940	.	-	1	ID=cds58;Parent=rna117;Dbxref=GeneID:728340,Genbank:NP_001092198.1,GeneID:2966,HGNC:HGNC:4656,HPRD:03450,MIM:601748;Name=NP_001092198.1;Note=The RefSeq protein has 3 substitutions compared to this genomic sequence;exception=annotated by transcript or proteomic data;gbkey=CDS;gene=GTF2H2;product=general transcription factor IIH subunit 2-like protein;protein_id=NP_001092198.1
NW_004929322.1	BestRefSeq	CDS	20402476	20402562	.	-	0	ID=cds58;Parent=rna117;Dbxref=GeneID:728340,Genbank:NP_001092198.1,GeneID:2966,HGNC:HGNC:4656,HPRD:03450,MIM:601748;Name=NP_001092198.1;Note=The RefSeq protein has 3 substitutions compared to this genomic sequence;exception=annotated by transcript or proteomic data;gbkey=CDS;gene=GTF2H2;product=general transcription factor IIH subunit 2-like protein;protein_id=NP_001092198.1
NW_004929322.1	BestRefSeq	CDS	20401752	20401802	.	-	0	ID=cds58;Parent=rna117;Dbxref=GeneID:728340,Genbank:NP_001092198.1,GeneID:2966,HGNC:HGNC:4656,HPRD:03450,MIM:601748;Name=NP_001092198.1;Note=The RefSeq protein has 3 substitutions compared to this genomic sequence;exception=annotated by transcript or proteomic data;gbkey=CDS;gene=GTF2H2;product=general transcription factor IIH subunit 2-like protein;protein_id=NP_001092198.1
NW_004929322.1	BestRefSeq	CDS	20401322	20401376	.	-	0	ID=cds58;Parent=rna117;Dbxref=GeneID:728340,Genbank:NP_001092198.1,GeneID:2966,HGNC:HGNC:4656,HPRD:03450,MIM:601748;Name=NP_001092198.1;Note=The RefSeq protein has 3 substitutions compared to this genomic sequence;exception=annotated by transcript or proteomic data;gbkey=CDS;gene=GTF2H2;product=general transcription factor IIH subunit 2-like protein;protein_id=NP_001092198.1
NW_004929322.1	BestRefSeq	CDS	20396985	20397090	.	-	2	ID=cds58;Parent=rna117;Dbxref=GeneID:728340,Genbank:NP_001092198.1,GeneID:2966,HGNC:HGNC:4656,HPRD:03450,MIM:601748;Name=NP_001092198.1;Note=The RefSeq protein has 3 substitutions compared to this genomic sequence;exception=annotated by transcript or proteomic data;gbkey=CDS;gene=GTF2H2;product=general transcription factor IIH subunit 2-like protein;protein_id=NP_001092198.1
NW_004929322.1	BestRefSeq	CDS	20390702	20390792	.	-	1	ID=cds58;Parent=rna117;Dbxref=GeneID:728340,Genbank:NP_001092198.1,GeneID:2966,HGNC:HGNC:4656,HPRD:03450,MIM:601748;Name=NP_001092198.1;Note=The RefSeq protein has 3 substitutions compared to this genomic sequence;exception=annotated by transcript or proteomic data;gbkey=CDS;gene=GTF2H2;product=general transcription factor IIH subunit 2-like protein;protein_id=NP_001092198.1
NW_004929322.1	BestRefSeq	CDS	20390396	20390483	.	-	0	ID=cds58;Parent=rna117;Dbxref=GeneID:728340,Genbank:NP_001092198.1,GeneID:2966,HGNC:HGNC:4656,HPRD:03450,MIM:601748;Name=NP_001092198.1;Note=The RefSeq protein has 3 substitutions compared to this genomic sequence;exception=annotated by transcript or proteomic data;gbkey=CDS;gene=GTF2H2;product=general transcription factor IIH subunit 2-like protein;protein_id=NP_001092198.1
NW_004929322.1	BestRefSeq	CDS	20389640	20389747	.	-	2	ID=cds58;Parent=rna117;Dbxref=GeneID:728340,Genbank:NP_001092198.1,GeneID:2966,HGNC:HGNC:4656,HPRD:03450,MIM:601748;Name=NP_001092198.1;Note=The RefSeq protein has 3 substitutions compared to this genomic sequence;exception=annotated by transcript or proteomic data;gbkey=CDS;gene=GTF2H2;product=general transcription factor IIH subunit 2-like protein;protein_id=NP_001092198.1
NW_004929322.1	BestRefSeq	CDS	20387077	20387140	.	-	2	ID=cds58;Parent=rna117;Dbxref=GeneID:728340,Genbank:NP_001092198.1,GeneID:2966,HGNC:HGNC:4656,HPRD:03450,MIM:601748;Name=NP_001092198.1;Note=The RefSeq protein has 3 substitutions compared to this genomic sequence;exception=annotated by transcript or proteomic data;gbkey=CDS;gene=GTF2H2;product=general transcription factor IIH subunit 2-like protein;protein_id=NP_001092198.1
NW_004929322.1	BestRefSeq	CDS	20383817	20383920	.	-	1	ID=cds58;Parent=rna117;Dbxref=GeneID:728340,Genbank:NP_001092198.1,GeneID:2966,HGNC:HGNC:4656,HPRD:03450,MIM:601748;Name=NP_001092198.1;Note=The RefSeq protein has 3 substitutions compared to this genomic sequence;exception=annotated by transcript or proteomic data;gbkey=CDS;gene=GTF2H2;product=general transcription factor IIH subunit 2-like protein;protein_id=NP_001092198.1
NW_004929322.1	BestRefSeq	CDS	20383158	20383260	.	-	2	ID=cds58;Parent=rna117;Dbxref=GeneID:728340,Genbank:NP_001092198.1,GeneID:2966,HGNC:HGNC:4656,HPRD:03450,MIM:601748;Name=NP_001092198.1;Note=The RefSeq protein has 3 substitutions compared to this genomic sequence;exception=annotated by transcript or proteomic data;gbkey=CDS;gene=GTF2H2;product=general transcription factor IIH subunit 2-like protein;protein_id=NP_001092198.1
NW_004929322.1	BestRefSeq	CDS	20379148	20379187	.	-	1	ID=cds58;Parent=rna117;Dbxref=GeneID:728340,Genbank:NP_001092198.1,GeneID:2966,HGNC:HGNC:4656,HPRD:03450,MIM:601748;Name=NP_001092198.1;Note=The RefSeq protein has 3 substitutions compared to this genomic sequence;exception=annotated by transcript or proteomic data;gbkey=CDS;gene=GTF2H2;product=general transcription factor IIH subunit 2-like protein;protein_id=NP_001092198.1
NW_004929322.1	BestRefSeq	CDS	20377317	20377436	.	-	0	ID=cds58;Parent=rna117;Dbxref=GeneID:728340,Genbank:NP_001092198.1,GeneID:2966,HGNC:HGNC:4656,HPRD:03450,MIM:601748;Name=NP_001092198.1;Note=The RefSeq protein has 3 substitutions compared to this genomic sequence;exception=annotated by transcript or proteomic data;gbkey=CDS;gene=GTF2H2;product=general transcription factor IIH subunit 2-like protein;protein_id=NP_001092198.1
[truncated: 1,930,418 more chars]
