# Supplementary material for: Evaluation of GRCh38 and de novo haploid genome assemblies demonstrates the enduring quality of the reference assembly
Source: Genome Res. 2017 May;27(5):849–64. doi: 10.1101/gr.213611.116 (PMC5411779; doi:10.1101/gr.213611.116)
Supplement: Supplemental Material [file supp_gr.213611.116_Supplemental_GFF3_S2.tar.gz › ./GCF_000306695.2.Splign_placement_conflicts_with_known_high_quality_evidence.gff3]

##gff-version 3
#!gff-spec-version 1.21
#!processor NCBI annotwriter
NW_004929328.1	BestRefSeq	gene	64724448	64866881	.	+	.	ID=gene0;Dbxref=GeneID:3482,HGNC:HGNC:5467,MIM:147280;Name=IGF2R;description=insulin-like growth factor 2 receptor;gbkey=Gene;gene=IGF2R;gene_synonym=CD222,CIMPR,M6P-R,M6P/IGF2R,MPR 300,MPR1,MPRI
NW_004929328.1	BestRefSeq	mRNA	64724448	64866881	.	+	.	ID=rna0;Parent=gene0;Dbxref=GeneID:3482,Genbank:NM_000876.3,HGNC:HGNC:5467,MIM:147280;Name=gi|953768341;Note=The RefSeq transcript has 1 substitution compared to this genomic sequence;exception=annotated by transcript or proteomic data;gbkey=mRNA;gene=IGF2R;product=insulin-like growth factor 2 receptor;transcript_id=gi|953768341
NW_004929328.1	BestRefSeq	exon	64724448	64724744	.	+	.	ID=id0;Parent=rna0;Dbxref=GeneID:3482,Genbank:NM_000876.3,HGNC:HGNC:5467,MIM:147280;Note=The RefSeq transcript has 1 substitution compared to this genomic sequence;exception=annotated by transcript or proteomic data;gbkey=mRNA;gene=IGF2R;product=insulin-like growth factor 2 receptor;transcript_id=gi|953768341
NW_004929328.1	BestRefSeq	exon	64746569	64746708	.	+	.	ID=id1;Parent=rna0;Dbxref=GeneID:3482,Genbank:NM_000876.3,HGNC:HGNC:5467,MIM:147280;Note=The RefSeq transcript has 1 substitution compared to this genomic sequence;exception=annotated by transcript or proteomic data;gbkey=mRNA;gene=IGF2R;product=insulin-like growth factor 2 receptor;transcript_id=gi|953768341
NW_004929328.1	BestRefSeq	exon	64764396	64764520	.	+	.	ID=id2;Parent=rna0;Dbxref=GeneID:3482,Genbank:NM_000876.3,HGNC:HGNC:5467,MIM:147280;Note=The RefSeq transcript has 1 substitution compared to this genomic sequence;exception=annotated by transcript or proteomic data;gbkey=mRNA;gene=IGF2R;product=insulin-like growth factor 2 receptor;transcript_id=gi|953768341
NW_004929328.1	BestRefSeq	exon	64766073	64766171	.	+	.	ID=id3;Parent=rna0;Dbxref=GeneID:3482,Genbank:NM_000876.3,HGNC:HGNC:5467,MIM:147280;Note=The RefSeq transcript has 1 substitution compared to this genomic sequence;exception=annotated by transcript or proteomic data;gbkey=mRNA;gene=IGF2R;product=insulin-like growth factor 2 receptor;transcript_id=gi|953768341
NW_004929328.1	BestRefSeq	exon	64779958	64780090	.	+	.	ID=id4;Parent=rna0;Dbxref=GeneID:3482,Genbank:NM_000876.3,HGNC:HGNC:5467,MIM:147280;Note=The RefSeq transcript has 1 substitution compared to this genomic sequence;exception=annotated by transcript or proteomic data;gbkey=mRNA;gene=IGF2R;product=insulin-like growth factor 2 receptor;transcript_id=gi|953768341
NW_004929328.1	BestRefSeq	exon	64782571	64782700	.	+	.	ID=id5;Parent=rna0;Dbxref=GeneID:3482,Genbank:NM_000876.3,HGNC:HGNC:5467,MIM:147280;Note=The RefSeq transcript has 1 substitution compared to this genomic sequence;exception=annotated by transcript or proteomic data;gbkey=mRNA;gene=IGF2R;product=insulin-like growth factor 2 receptor;transcript_id=gi|953768341
NW_004929328.1	BestRefSeq	exon	64784936	64785041	.	+	.	ID=id6;Parent=rna0;Dbxref=GeneID:3482,Genbank:NM_000876.3,HGNC:HGNC:5467,MIM:147280;Note=The RefSeq transcript has 1 substitution compared to this genomic sequence;exception=annotated by transcript or proteomic data;gbkey=mRNA;gene=IGF2R;product=insulin-like growth factor 2 receptor;transcript_id=gi|953768341
NW_004929328.1	BestRefSeq	exon	64787937	64788099	.	+	.	ID=id7;Parent=rna0;Dbxref=GeneID:3482,Genbank:NM_000876.3,HGNC:HGNC:5467,MIM:147280;Note=The RefSeq transcript has 1 substitution compared to this genomic sequence;exception=annotated by transcript or proteomic data;gbkey=mRNA;gene=IGF2R;product=insulin-like growth factor 2 receptor;transcript_id=gi|953768341
NW_004929328.1	BestRefSeq	exon	64788328	64788493	.	+	.	ID=id8;Parent=rna0;Dbxref=GeneID:3482,Genbank:NM_000876.3,HGNC:HGNC:5467,MIM:147280;Note=The RefSeq transcript has 1 substitution compared to this genomic sequence;exception=annotated by transcript or proteomic data;gbkey=mRNA;gene=IGF2R;product=insulin-like growth factor 2 receptor;transcript_id=gi|953768341
NW_004929328.1	BestRefSeq	exon	64789805	64789908	.	+	.	ID=id9;Parent=rna0;Dbxref=GeneID:3482,Genbank:NM_000876.3,HGNC:HGNC:5467,MIM:147280;Note=The RefSeq transcript has 1 substitution compared to this genomic sequence;exception=annotated by transcript or proteomic data;gbkey=mRNA;gene=IGF2R;product=insulin-like growth factor 2 receptor;transcript_id=gi|953768341
NW_004929328.1	BestRefSeq	exon	64795946	64796110	.	+	.	ID=id10;Parent=rna0;Dbxref=GeneID:3482,Genbank:NM_000876.3,HGNC:HGNC:5467,MIM:147280;Note=The RefSeq transcript has 1 substitution compared to this genomic sequence;exception=annotated by transcript or proteomic data;gbkey=mRNA;gene=IGF2R;product=insulin-like growth factor 2 receptor;transcript_id=gi|953768341
NW_004929328.1	BestRefSeq	exon	64798534	64798674	.	+	.	ID=id11;Parent=rna0;Dbxref=GeneID:3482,Genbank:NM_000876.3,HGNC:HGNC:5467,MIM:147280;Note=The RefSeq transcript has 1 substitution compared to this genomic sequence;exception=annotated by transcript or proteomic data;gbkey=mRNA;gene=IGF2R;product=insulin-like growth factor 2 receptor;transcript_id=gi|953768341
NW_004929328.1	BestRefSeq	exon	64799900	64800043	.	+	.	ID=id12;Parent=rna0;Dbxref=GeneID:3482,Genbank:NM_000876.3,HGNC:HGNC:5467,MIM:147280;Note=The RefSeq transcript has 1 substitution compared to this genomic sequence;exception=annotated by transcript or proteomic data;gbkey=mRNA;gene=IGF2R;product=insulin-like growth factor 2 receptor;transcript_id=gi|953768341
NW_004929328.1	BestRefSeq	exon	64801131	64801268	.	+	.	ID=id13;Parent=rna0;Dbxref=GeneID:3482,Genbank:NM_000876.3,HGNC:HGNC:5467,MIM:147280;Note=The RefSeq transcript has 1 substitution compared to this genomic sequence;exception=annotated by transcript or proteomic data;gbkey=mRNA;gene=IGF2R;product=insulin-like growth factor 2 receptor;transcript_id=gi|953768341
NW_004929328.1	BestRefSeq	exon	64801884	64802031	.	+	.	ID=id14;Parent=rna0;Dbxref=GeneID:3482,Genbank:NM_000876.3,HGNC:HGNC:5467,MIM:147280;Note=The RefSeq transcript has 1 substitution compared to this genomic sequence;exception=annotated by transcript or proteomic data;gbkey=mRNA;gene=IGF2R;product=insulin-like growth factor 2 receptor;transcript_id=gi|953768341
NW_004929328.1	BestRefSeq	exon	64802545	64802722	.	+	.	ID=id15;Parent=rna0;Dbxref=GeneID:3482,Genbank:NM_000876.3,HGNC:HGNC:5467,MIM:147280;Note=The RefSeq transcript has 1 substitution compared to this genomic sequence;exception=annotated by transcript or proteomic data;gbkey=mRNA;gene=IGF2R;product=insulin-like growth factor 2 receptor;transcript_id=gi|953768341
NW_004929328.1	BestRefSeq	exon	64803178	64803293	.	+	.	ID=id16;Parent=rna0;Dbxref=GeneID:3482,Genbank:NM_000876.3,HGNC:HGNC:5467,MIM:147280;Note=The RefSeq transcript has 1 substitution compared to this genomic sequence;exception=annotated by transcript or proteomic data;gbkey=mRNA;gene=IGF2R;product=insulin-like growth factor 2 receptor;transcript_id=gi|953768341
NW_004929328.1	BestRefSeq	exon	64803761	64803929	.	+	.	ID=id17;Parent=rna0;Dbxref=GeneID:3482,Genbank:NM_000876.3,HGNC:HGNC:5467,MIM:147280;Note=The RefSeq transcript has 1 substitution compared to this genomic sequence;exception=annotated by transcript or proteomic data;gbkey=mRNA;gene=IGF2R;product=insulin-like growth factor 2 receptor;transcript_id=gi|953768341
NW_004929328.1	BestRefSeq	exon	64805859	64806038	.	+	.	ID=id18;Parent=rna0;Dbxref=GeneID:3482,Genbank:NM_000876.3,HGNC:HGNC:5467,MIM:147280;Note=The RefSeq transcript has 1 substitution compared to this genomic sequence;exception=annotated by transcript or proteomic data;gbkey=mRNA;gene=IGF2R;product=insulin-like growth factor 2 receptor;transcript_id=gi|953768341
NW_004929328.1	BestRefSeq	exon	64811810	64811911	.	+	.	ID=id19;Parent=rna0;Dbxref=GeneID:3482,Genbank:NM_000876.3,HGNC:HGNC:5467,MIM:147280;Note=The RefSeq transcript has 1 substitution compared to this genomic sequence;exception=annotated by transcript or proteomic data;gbkey=mRNA;gene=IGF2R;product=insulin-like growth factor 2 receptor;transcript_id=gi|953768341
NW_004929328.1	BestRefSeq	exon	64813409	64813510	.	+	.	ID=id20;Parent=rna0;Dbxref=GeneID:3482,Genbank:NM_000876.3,HGNC:HGNC:5467,MIM:147280;Note=The RefSeq transcript has 1 substitution compared to this genomic sequence;exception=annotated by transcript or proteomic data;gbkey=mRNA;gene=IGF2R;product=insulin-like growth factor 2 receptor;transcript_id=gi|953768341
NW_004929328.1	BestRefSeq	exon	64814292	64814484	.	+	.	ID=id21;Parent=rna0;Dbxref=GeneID:3482,Genbank:NM_000876.3,HGNC:HGNC:5467,MIM:147280;Note=The RefSeq transcript has 1 substitution compared to this genomic sequence;exception=annotated by transcript or proteomic data;gbkey=mRNA;gene=IGF2R;product=insulin-like growth factor 2 receptor;transcript_id=gi|953768341
NW_004929328.1	BestRefSeq	exon	64815933	64816103	.	+	.	ID=id22;Parent=rna0;Dbxref=GeneID:3482,Genbank:NM_000876.3,HGNC:HGNC:5467,MIM:147280;Note=The RefSeq transcript has 1 substitution compared to this genomic sequence;exception=annotated by transcript or proteomic data;gbkey=mRNA;gene=IGF2R;product=insulin-like growth factor 2 receptor;transcript_id=gi|953768341
NW_004929328.1	BestRefSeq	exon	64816889	64817032	.	+	.	ID=id23;Parent=rna0;Dbxref=GeneID:3482,Genbank:NM_000876.3,HGNC:HGNC:5467,MIM:147280;Note=The RefSeq transcript has 1 substitution compared to this genomic sequence;exception=annotated by transcript or proteomic data;gbkey=mRNA;gene=IGF2R;product=insulin-like growth factor 2 receptor;transcript_id=gi|953768341
NW_004929328.1	BestRefSeq	exon	64817139	64817314	.	+	.	ID=id24;Parent=rna0;Dbxref=GeneID:3482,Genbank:NM_000876.3,HGNC:HGNC:5467,MIM:147280;Note=The RefSeq transcript has 1 substitution compared to this genomic sequence;exception=annotated by transcript or proteomic data;gbkey=mRNA;gene=IGF2R;product=insulin-like growth factor 2 receptor;transcript_id=gi|953768341
NW_004929328.1	BestRefSeq	exon	64817918	64818005	.	+	.	ID=id25;Parent=rna0;Dbxref=GeneID:3482,Genbank:NM_000876.3,HGNC:HGNC:5467,MIM:147280;Note=The RefSeq transcript has 1 substitution compared to this genomic sequence;exception=annotated by transcript or proteomic data;gbkey=mRNA;gene=IGF2R;product=insulin-like growth factor 2 receptor;transcript_id=gi|953768341
NW_004929328.1	BestRefSeq	exon	64818801	64819016	.	+	.	ID=id26;Parent=rna0;Dbxref=GeneID:3482,Genbank:NM_000876.3,HGNC:HGNC:5467,MIM:147280;Note=The RefSeq transcript has 1 substitution compared to this genomic sequence;exception=annotated by transcript or proteomic data;gbkey=mRNA;gene=IGF2R;product=insulin-like growth factor 2 receptor;transcript_id=gi|953768341
NW_004929328.1	BestRefSeq	exon	64819787	64819917	.	+	.	ID=id27;Parent=rna0;Dbxref=GeneID:3482,Genbank:NM_000876.3,HGNC:HGNC:5467,MIM:147280;Note=The RefSeq transcript has 1 substitution compared to this genomic sequence;exception=annotated by transcript or proteomic data;gbkey=mRNA;gene=IGF2R;product=insulin-like growth factor 2 receptor;transcript_id=gi|953768341
NW_004929328.1	BestRefSeq	exon	64820190	64820287	.	+	.	ID=id28;Parent=rna0;Dbxref=GeneID:3482,Genbank:NM_000876.3,HGNC:HGNC:5467,MIM:147280;Note=The RefSeq transcript has 1 substitution compared to this genomic sequence;exception=annotated by transcript or proteomic data;gbkey=mRNA;gene=IGF2R;product=insulin-like growth factor 2 receptor;transcript_id=gi|953768341
NW_004929328.1	BestRefSeq	exon	64823635	64823771	.	+	.	ID=id29;Parent=rna0;Dbxref=GeneID:3482,Genbank:NM_000876.3,HGNC:HGNC:5467,MIM:147280;Note=The RefSeq transcript has 1 substitution compared to this genomic sequence;exception=annotated by transcript or proteomic data;gbkey=mRNA;gene=IGF2R;product=insulin-like growth factor 2 receptor;transcript_id=gi|953768341
NW_004929328.1	BestRefSeq	exon	64825254	64825444	.	+	.	ID=id30;Parent=rna0;Dbxref=GeneID:3482,Genbank:NM_000876.3,HGNC:HGNC:5467,MIM:147280;Note=The RefSeq transcript has 1 substitution compared to this genomic sequence;exception=annotated by transcript or proteomic data;gbkey=mRNA;gene=IGF2R;product=insulin-like growth factor 2 receptor;transcript_id=gi|953768341
NW_004929328.1	BestRefSeq	exon	64827296	64827422	.	+	.	ID=id31;Parent=rna0;Dbxref=GeneID:3482,Genbank:NM_000876.3,HGNC:HGNC:5467,MIM:147280;Note=The RefSeq transcript has 1 substitution compared to this genomic sequence;exception=annotated by transcript or proteomic data;gbkey=mRNA;gene=IGF2R;product=insulin-like growth factor 2 receptor;transcript_id=gi|953768341
NW_004929328.1	BestRefSeq	exon	64828151	64828270	.	+	.	ID=id32;Parent=rna0;Dbxref=GeneID:3482,Genbank:NM_000876.3,HGNC:HGNC:5467,MIM:147280;Note=The RefSeq transcript has 1 substitution compared to this genomic sequence;exception=annotated by transcript or proteomic data;gbkey=mRNA;gene=IGF2R;product=insulin-like growth factor 2 receptor;transcript_id=gi|953768341
NW_004929328.1	BestRefSeq	exon	64828599	64828855	.	+	.	ID=id33;Parent=rna0;Dbxref=GeneID:3482,Genbank:NM_000876.3,HGNC:HGNC:5467,MIM:147280;Note=The RefSeq transcript has 1 substitution compared to this genomic sequence;exception=annotated by transcript or proteomic data;gbkey=mRNA;gene=IGF2R;product=insulin-like growth factor 2 receptor;transcript_id=gi|953768341
NW_004929328.1	BestRefSeq	exon	64829143	64829361	.	+	.	ID=id34;Parent=rna0;Dbxref=GeneID:3482,Genbank:NM_000876.3,HGNC:HGNC:5467,MIM:147280;Note=The RefSeq transcript has 1 substitution compared to this genomic sequence;exception=annotated by transcript or proteomic data;gbkey=mRNA;gene=IGF2R;product=insulin-like growth factor 2 receptor;transcript_id=gi|953768341
NW_004929328.1	BestRefSeq	exon	64831233	64831382	.	+	.	ID=id35;Parent=rna0;Dbxref=GeneID:3482,Genbank:NM_000876.3,HGNC:HGNC:5467,MIM:147280;Note=The RefSeq transcript has 1 substitution compared to this genomic sequence;exception=annotated by transcript or proteomic data;gbkey=mRNA;gene=IGF2R;product=insulin-like growth factor 2 receptor;transcript_id=gi|953768341
NW_004929328.1	BestRefSeq	exon	64833587	64833748	.	+	.	ID=id36;Parent=rna0;Dbxref=GeneID:3482,Genbank:NM_000876.3,HGNC:HGNC:5467,MIM:147280;Note=The RefSeq transcript has 1 substitution compared to this genomic sequence;exception=annotated by transcript or proteomic data;gbkey=mRNA;gene=IGF2R;product=insulin-like growth factor 2 receptor;transcript_id=gi|953768341
NW_004929328.1	BestRefSeq	exon	64834966	64835173	.	+	.	ID=id37;Parent=rna0;Dbxref=GeneID:3482,Genbank:NM_000876.3,HGNC:HGNC:5467,MIM:147280;Note=The RefSeq transcript has 1 substitution compared to this genomic sequence;exception=annotated by transcript or proteomic data;gbkey=mRNA;gene=IGF2R;product=insulin-like growth factor 2 receptor;transcript_id=gi|953768341
NW_004929328.1	BestRefSeq	exon	64835515	64835661	.	+	.	ID=id38;Parent=rna0;Dbxref=GeneID:3482,Genbank:NM_000876.3,HGNC:HGNC:5467,MIM:147280;Note=The RefSeq transcript has 1 substitution compared to this genomic sequence;exception=annotated by transcript or proteomic data;gbkey=mRNA;gene=IGF2R;product=insulin-like growth factor 2 receptor;transcript_id=gi|953768341
NW_004929328.1	BestRefSeq	exon	64839336	64839570	.	+	.	ID=id39;Parent=rna0;Dbxref=GeneID:3482,Genbank:NM_000876.3,HGNC:HGNC:5467,MIM:147280;Note=The RefSeq transcript has 1 substitution compared to this genomic sequence;exception=annotated by transcript or proteomic data;gbkey=mRNA;gene=IGF2R;product=insulin-like growth factor 2 receptor;transcript_id=gi|953768341
NW_004929328.1	BestRefSeq	exon	64840381	64840517	.	+	.	ID=id40;Parent=rna0;Dbxref=GeneID:3482,Genbank:NM_000876.3,HGNC:HGNC:5467,MIM:147280;Note=The RefSeq transcript has 1 substitution compared to this genomic sequence;exception=annotated by transcript or proteomic data;gbkey=mRNA;gene=IGF2R;product=insulin-like growth factor 2 receptor;transcript_id=gi|953768341
NW_004929328.1	BestRefSeq	exon	64843419	64843533	.	+	.	ID=id41;Parent=rna0;Dbxref=GeneID:3482,Genbank:NM_000876.3,HGNC:HGNC:5467,MIM:147280;Note=The RefSeq transcript has 1 substitution compared to this genomic sequence;exception=annotated by transcript or proteomic data;gbkey=mRNA;gene=IGF2R;product=insulin-like growth factor 2 receptor;transcript_id=gi|953768341
NW_004929328.1	BestRefSeq	exon	64844493	64844639	.	+	.	ID=id42;Parent=rna0;Dbxref=GeneID:3482,Genbank:NM_000876.3,HGNC:HGNC:5467,MIM:147280;Note=The RefSeq transcript has 1 substitution compared to this genomic sequence;exception=annotated by transcript or proteomic data;gbkey=mRNA;gene=IGF2R;product=insulin-like growth factor 2 receptor;transcript_id=gi|953768341
NW_004929328.1	BestRefSeq	exon	64845302	64845489	.	+	.	ID=id43;Parent=rna0;Dbxref=GeneID:3482,Genbank:NM_000876.3,HGNC:HGNC:5467,MIM:147280;Note=The RefSeq transcript has 1 substitution compared to this genomic sequence;exception=annotated by transcript or proteomic data;gbkey=mRNA;gene=IGF2R;product=insulin-like growth factor 2 receptor;transcript_id=gi|953768341
NW_004929328.1	BestRefSeq	exon	64851825	64852011	.	+	.	ID=id44;Parent=rna0;Dbxref=GeneID:3482,Genbank:NM_000876.3,HGNC:HGNC:5467,MIM:147280;Note=The RefSeq transcript has 1 substitution compared to this genomic sequence;exception=annotated by transcript or proteomic data;gbkey=mRNA;gene=IGF2R;product=insulin-like growth factor 2 receptor;transcript_id=gi|953768341
NW_004929328.1	BestRefSeq	exon	64857896	64858048	.	+	.	ID=id45;Parent=rna0;Dbxref=GeneID:3482,Genbank:NM_000876.3,HGNC:HGNC:5467,MIM:147280;Note=The RefSeq transcript has 1 substitution compared to this genomic sequence;exception=annotated by transcript or proteomic data;gbkey=mRNA;gene=IGF2R;product=insulin-like growth factor 2 receptor;transcript_id=gi|953768341
NW_004929328.1	BestRefSeq	exon	64859123	64859192	.	+	.	ID=id46;Parent=rna0;Dbxref=GeneID:3482,Genbank:NM_000876.3,HGNC:HGNC:5467,MIM:147280;Note=The RefSeq transcript has 1 substitution compared to this genomic sequence;exception=annotated by transcript or proteomic data;gbkey=mRNA;gene=IGF2R;product=insulin-like growth factor 2 receptor;transcript_id=gi|953768341
NW_004929328.1	BestRefSeq	exon	64860051	64866881	.	+	.	ID=id47;Parent=rna0;Dbxref=GeneID:3482,Genbank:NM_000876.3,HGNC:HGNC:5467,MIM:147280;Note=The RefSeq transcript has 1 substitution compared to this genomic sequence;exception=annotated by transcript or proteomic data;gbkey=mRNA;gene=IGF2R;product=insulin-like growth factor 2 receptor;transcript_id=gi|953768341
NW_004929328.1	Curated Genomic	gene	64724448	64861928	.	+	.	ID=gene1;Dbxref=GeneID:3482,HGNC:HGNC:5467,MIM:147280;Name=IGF2R;description=insulin-like growth factor 2 receptor;gbkey=Gene;gene=IGF2R;gene_synonym=CD222,CIMPR,M6P-R,M6P/IGF2R,MPR 300,MPR1,MPRI
NW_004929328.1	Curated Genomic	mRNA	64724448	64861928	.	+	.	ID=rna1;Parent=gene1;Dbxref=GeneID:3482,Genbank:NM_000876.2,HGNC:HGNC:5467,MIM:147280;Name=gi|119964725;Note=The RefSeq transcript has 1 non-frameshifting indel compared to this genomic sequence;exception=annotated by transcript or proteomic data;gbkey=mRNA;gene=IGF2R;product=insulin-like growth factor 2 receptor;transcript_id=gi|119964725
NW_004929328.1	Curated Genomic	exon	64724448	64724744	.	+	.	ID=id48;Parent=rna1;Dbxref=GeneID:3482,Genbank:NM_000876.2,HGNC:HGNC:5467,MIM:147280;Note=The RefSeq transcript has 1 non-frameshifting indel compared to this genomic sequence;exception=annotated by transcript or proteomic data;gbkey=mRNA;gene=IGF2R;product=insulin-like growth factor 2 receptor;transcript_id=gi|119964725
NW_004929328.1	Curated Genomic	exon	64746569	64746708	.	+	.	ID=id49;Parent=rna1;Dbxref=GeneID:3482,Genbank:NM_000876.2,HGNC:HGNC:5467,MIM:147280;Note=The RefSeq transcript has 1 non-frameshifting indel compared to this genomic sequence;exception=annotated by transcript or proteomic data;gbkey=mRNA;gene=IGF2R;product=insulin-like growth factor 2 receptor;transcript_id=gi|119964725
NW_004929328.1	Curated Genomic	exon	64764396	64764520	.	+	.	ID=id50;Parent=rna1;Dbxref=GeneID:3482,Genbank:NM_000876.2,HGNC:HGNC:5467,MIM:147280;Note=The RefSeq transcript has 1 non-frameshifting indel compared to this genomic sequence;exception=annotated by transcript or proteomic data;gbkey=mRNA;gene=IGF2R;product=insulin-like growth factor 2 receptor;transcript_id=gi|119964725
NW_004929328.1	Curated Genomic	exon	64766073	64766171	.	+	.	ID=id51;Parent=rna1;Dbxref=GeneID:3482,Genbank:NM_000876.2,HGNC:HGNC:5467,MIM:147280;Note=The RefSeq transcript has 1 non-frameshifting indel compared to this genomic sequence;exception=annotated by transcript or proteomic data;gbkey=mRNA;gene=IGF2R;product=insulin-like growth factor 2 receptor;transcript_id=gi|119964725
NW_004929328.1	Curated Genomic	exon	64779958	64780090	.	+	.	ID=id52;Parent=rna1;Dbxref=GeneID:3482,Genbank:NM_000876.2,HGNC:HGNC:5467,MIM:147280;Note=The RefSeq transcript has 1 non-frameshifting indel compared to this genomic sequence;exception=annotated by transcript or proteomic data;gbkey=mRNA;gene=IGF2R;product=insulin-like growth factor 2 receptor;transcript_id=gi|119964725
NW_004929328.1	Curated Genomic	exon	64782571	64782700	.	+	.	ID=id53;Parent=rna1;Dbxref=GeneID:3482,Genbank:NM_000876.2,HGNC:HGNC:5467,MIM:147280;Note=The RefSeq transcript has 1 non-frameshifting indel compared to this genomic sequence;exception=annotated by transcript or proteomic data;gbkey=mRNA;gene=IGF2R;product=insulin-like growth factor 2 receptor;transcript_id=gi|119964725
NW_004929328.1	Curated Genomic	exon	64784936	64785041	.	+	.	ID=id54;Parent=rna1;Dbxref=GeneID:3482,Genbank:NM_000876.2,HGNC:HGNC:5467,MIM:147280;Note=The RefSeq transcript has 1 non-frameshifting indel compared to this genomic sequence;exception=annotated by transcript or proteomic data;gbkey=mRNA;gene=IGF2R;product=insulin-like growth factor 2 receptor;transcript_id=gi|119964725
NW_004929328.1	Curated Genomic	exon	64787937	64788099	.	+	.	ID=id55;Parent=rna1;Dbxref=GeneID:3482,Genbank:NM_000876.2,HGNC:HGNC:5467,MIM:147280;Note=The RefSeq transcript has 1 non-frameshifting indel compared to this genomic sequence;exception=annotated by transcript or proteomic data;gbkey=mRNA;gene=IGF2R;product=insulin-like growth factor 2 receptor;transcript_id=gi|119964725
NW_004929328.1	Curated Genomic	exon	64788328	64788493	.	+	.	ID=id56;Parent=rna1;Dbxref=GeneID:3482,Genbank:NM_000876.2,HGNC:HGNC:5467,MIM:147280;Note=The RefSeq transcript has 1 non-frameshifting indel compared to this genomic sequence;exception=annotated by transcript or proteomic data;gbkey=mRNA;gene=IGF2R;product=insulin-like growth factor 2 receptor;transcript_id=gi|119964725
NW_004929328.1	Curated Genomic	exon	64789805	64789908	.	+	.	ID=id57;Parent=rna1;Dbxref=GeneID:3482,Genbank:NM_000876.2,HGNC:HGNC:5467,MIM:147280;Note=The RefSeq transcript has 1 non-frameshifting indel compared to this genomic sequence;exception=annotated by transcript or proteomic data;gbkey=mRNA;gene=IGF2R;product=insulin-like growth factor 2 receptor;transcript_id=gi|119964725
NW_004929328.1	Curated Genomic	exon	64795946	64796110	.	+	.	ID=id58;Parent=rna1;Dbxref=GeneID:3482,Genbank:NM_000876.2,HGNC:HGNC:5467,MIM:147280;Note=The RefSeq transcript has 1 non-frameshifting indel compared to this genomic sequence;exception=annotated by transcript or proteomic data;gbkey=mRNA;gene=IGF2R;product=insulin-like growth factor 2 receptor;transcript_id=gi|119964725
NW_004929328.1	Curated Genomic	exon	64798534	64798674	.	+	.	ID=id59;Parent=rna1;Dbxref=GeneID:3482,Genbank:NM_000876.2,HGNC:HGNC:5467,MIM:147280;Note=The RefSeq transcript has 1 non-frameshifting indel compared to this genomic sequence;exception=annotated by transcript or proteomic data;gbkey=mRNA;gene=IGF2R;product=insulin-like growth factor 2 receptor;transcript_id=gi|119964725
NW_004929328.1	Curated Genomic	exon	64799900	64800043	.	+	.	ID=id60;Parent=rna1;Dbxref=GeneID:3482,Genbank:NM_000876.2,HGNC:HGNC:5467,MIM:147280;Note=The RefSeq transcript has 1 non-frameshifting indel compared to this genomic sequence;exception=annotated by transcript or proteomic data;gbkey=mRNA;gene=IGF2R;product=insulin-like growth factor 2 receptor;transcript_id=gi|119964725
NW_004929328.1	Curated Genomic	exon	64801131	64801268	.	+	.	ID=id61;Parent=rna1;Dbxref=GeneID:3482,Genbank:NM_000876.2,HGNC:HGNC:5467,MIM:147280;Note=The RefSeq transcript has 1 non-frameshifting indel compared to this genomic sequence;exception=annotated by transcript or proteomic data;gbkey=mRNA;gene=IGF2R;product=insulin-like growth factor 2 receptor;transcript_id=gi|119964725
NW_004929328.1	Curated Genomic	exon	64801884	64802031	.	+	.	ID=id62;Parent=rna1;Dbxref=GeneID:3482,Genbank:NM_000876.2,HGNC:HGNC:5467,MIM:147280;Note=The RefSeq transcript has 1 non-frameshifting indel compared to this genomic sequence;exception=annotated by transcript or proteomic data;gbkey=mRNA;gene=IGF2R;product=insulin-like growth factor 2 receptor;transcript_id=gi|119964725
NW_004929328.1	Curated Genomic	exon	64802545	64802722	.	+	.	ID=id63;Parent=rna1;Dbxref=GeneID:3482,Genbank:NM_000876.2,HGNC:HGNC:5467,MIM:147280;Note=The RefSeq transcript has 1 non-frameshifting indel compared to this genomic sequence;exception=annotated by transcript or proteomic data;gbkey=mRNA;gene=IGF2R;product=insulin-like growth factor 2 receptor;transcript_id=gi|119964725
NW_004929328.1	Curated Genomic	exon	64803178	64803293	.	+	.	ID=id64;Parent=rna1;Dbxref=GeneID:3482,Genbank:NM_000876.2,HGNC:HGNC:5467,MIM:147280;Note=The RefSeq transcript has 1 non-frameshifting indel compared to this genomic sequence;exception=annotated by transcript or proteomic data;gbkey=mRNA;gene=IGF2R;product=insulin-like growth factor 2 receptor;transcript_id=gi|119964725
NW_004929328.1	Curated Genomic	exon	64803761	64803929	.	+	.	ID=id65;Parent=rna1;Dbxref=GeneID:3482,Genbank:NM_000876.2,HGNC:HGNC:5467,MIM:147280;Note=The RefSeq transcript has 1 non-frameshifting indel compared to this genomic sequence;exception=annotated by transcript or proteomic data;gbkey=mRNA;gene=IGF2R;product=insulin-like growth factor 2 receptor;transcript_id=gi|119964725
NW_004929328.1	Curated Genomic	exon	64805859	64806038	.	+	.	ID=id66;Parent=rna1;Dbxref=GeneID:3482,Genbank:NM_000876.2,HGNC:HGNC:5467,MIM:147280;Note=The RefSeq transcript has 1 non-frameshifting indel compared to this genomic sequence;exception=annotated by transcript or proteomic data;gbkey=mRNA;gene=IGF2R;product=insulin-like growth factor 2 receptor;transcript_id=gi|119964725
NW_004929328.1	Curated Genomic	exon	64811810	64811911	.	+	.	ID=id67;Parent=rna1;Dbxref=GeneID:3482,Genbank:NM_000876.2,HGNC:HGNC:5467,MIM:147280;Note=The RefSeq transcript has 1 non-frameshifting indel compared to this genomic sequence;exception=annotated by transcript or proteomic data;gbkey=mRNA;gene=IGF2R;product=insulin-like growth factor 2 receptor;transcript_id=gi|119964725
NW_004929328.1	Curated Genomic	exon	64813409	64813510	.	+	.	ID=id68;Parent=rna1;Dbxref=GeneID:3482,Genbank:NM_000876.2,HGNC:HGNC:5467,MIM:147280;Note=The RefSeq transcript has 1 non-frameshifting indel compared to this genomic sequence;exception=annotated by transcript or proteomic data;gbkey=mRNA;gene=IGF2R;product=insulin-like growth factor 2 receptor;transcript_id=gi|119964725
NW_004929328.1	Curated Genomic	exon	64814292	64814484	.	+	.	ID=id69;Parent=rna1;Dbxref=GeneID:3482,Genbank:NM_000876.2,HGNC:HGNC:5467,MIM:147280;Note=The RefSeq transcript has 1 non-frameshifting indel compared to this genomic sequence;exception=annotated by transcript or proteomic data;gbkey=mRNA;gene=IGF2R;product=insulin-like growth factor 2 receptor;transcript_id=gi|119964725
NW_004929328.1	Curated Genomic	exon	64815933	64816103	.	+	.	ID=id70;Parent=rna1;Dbxref=GeneID:3482,Genbank:NM_000876.2,HGNC:HGNC:5467,MIM:147280;Note=The RefSeq transcript has 1 non-frameshifting indel compared to this genomic sequence;exception=annotated by transcript or proteomic data;gbkey=mRNA;gene=IGF2R;product=insulin-like growth factor 2 receptor;transcript_id=gi|119964725
NW_004929328.1	Curated Genomic	exon	64816889	64817032	.	+	.	ID=id71;Parent=rna1;Dbxref=GeneID:3482,Genbank:NM_000876.2,HGNC:HGNC:5467,MIM:147280;Note=The RefSeq transcript has 1 non-frameshifting indel compared to this genomic sequence;exception=annotated by transcript or proteomic data;gbkey=mRNA;gene=IGF2R;product=insulin-like growth factor 2 receptor;transcript_id=gi|119964725
NW_004929328.1	Curated Genomic	exon	64817139	64817314	.	+	.	ID=id72;Parent=rna1;Dbxref=GeneID:3482,Genbank:NM_000876.2,HGNC:HGNC:5467,MIM:147280;Note=The RefSeq transcript has 1 non-frameshifting indel compared to this genomic sequence;exception=annotated by transcript or proteomic data;gbkey=mRNA;gene=IGF2R;product=insulin-like growth factor 2 receptor;transcript_id=gi|119964725
NW_004929328.1	Curated Genomic	exon	64817918	64818005	.	+	.	ID=id73;Parent=rna1;Dbxref=GeneID:3482,Genbank:NM_000876.2,HGNC:HGNC:5467,MIM:147280;Note=The RefSeq transcript has 1 non-frameshifting indel compared to this genomic sequence;exception=annotated by transcript or proteomic data;gbkey=mRNA;gene=IGF2R;product=insulin-like growth factor 2 receptor;transcript_id=gi|119964725
NW_004929328.1	Curated Genomic	exon	64818801	64819016	.	+	.	ID=id74;Parent=rna1;Dbxref=GeneID:3482,Genbank:NM_000876.2,HGNC:HGNC:5467,MIM:147280;Note=The RefSeq transcript has 1 non-frameshifting indel compared to this genomic sequence;exception=annotated by transcript or proteomic data;gbkey=mRNA;gene=IGF2R;product=insulin-like growth factor 2 receptor;transcript_id=gi|119964725
NW_004929328.1	Curated Genomic	exon	64819787	64819917	.	+	.	ID=id75;Parent=rna1;Dbxref=GeneID:3482,Genbank:NM_000876.2,HGNC:HGNC:5467,MIM:147280;Note=The RefSeq transcript has 1 non-frameshifting indel compared to this genomic sequence;exception=annotated by transcript or proteomic data;gbkey=mRNA;gene=IGF2R;product=insulin-like growth factor 2 receptor;transcript_id=gi|119964725
NW_004929328.1	Curated Genomic	exon	64820190	64820287	.	+	.	ID=id76;Parent=rna1;Dbxref=GeneID:3482,Genbank:NM_000876.2,HGNC:HGNC:5467,MIM:147280;Note=The RefSeq transcript has 1 non-frameshifting indel compared to this genomic sequence;exception=annotated by transcript or proteomic data;gbkey=mRNA;gene=IGF2R;product=insulin-like growth factor 2 receptor;transcript_id=gi|119964725
NW_004929328.1	Curated Genomic	exon	64823635	64823771	.	+	.	ID=id77;Parent=rna1;Dbxref=GeneID:3482,Genbank:NM_000876.2,HGNC:HGNC:5467,MIM:147280;Note=The RefSeq transcript has 1 non-frameshifting indel compared to this genomic sequence;exception=annotated by transcript or proteomic data;gbkey=mRNA;gene=IGF2R;product=insulin-like growth factor 2 receptor;transcript_id=gi|119964725
NW_004929328.1	Curated Genomic	exon	64825254	64825444	.	+	.	ID=id78;Parent=rna1;Dbxref=GeneID:3482,Genbank:NM_000876.2,HGNC:HGNC:5467,MIM:147280;Note=The RefSeq transcript has 1 non-frameshifting indel compared to this genomic sequence;exception=annotated by transcript or proteomic data;gbkey=mRNA;gene=IGF2R;product=insulin-like growth factor 2 receptor;transcript_id=gi|119964725
NW_004929328.1	Curated Genomic	exon	64827296	64827422	.	+	.	ID=id79;Parent=rna1;Dbxref=GeneID:3482,Genbank:NM_000876.2,HGNC:HGNC:5467,MIM:147280;Note=The RefSeq transcript has 1 non-frameshifting indel compared to this genomic sequence;exception=annotated by transcript or proteomic data;gbkey=mRNA;gene=IGF2R;product=insulin-like growth factor 2 receptor;transcript_id=gi|119964725
NW_004929328.1	Curated Genomic	exon	64828151	64828270	.	+	.	ID=id80;Parent=rna1;Dbxref=GeneID:3482,Genbank:NM_000876.2,HGNC:HGNC:5467,MIM:147280;Note=The RefSeq transcript has 1 non-frameshifting indel compared to this genomic sequence;exception=annotated by transcript or proteomic data;gbkey=mRNA;gene=IGF2R;product=insulin-like growth factor 2 receptor;transcript_id=gi|119964725
NW_004929328.1	Curated Genomic	exon	64828599	64828855	.	+	.	ID=id81;Parent=rna1;Dbxref=GeneID:3482,Genbank:NM_000876.2,HGNC:HGNC:5467,MIM:147280;Note=The RefSeq transcript has 1 non-frameshifting indel compared to this genomic sequence;exception=annotated by transcript or proteomic data;gbkey=mRNA;gene=IGF2R;product=insulin-like growth factor 2 receptor;transcript_id=gi|119964725
NW_004929328.1	Curated Genomic	exon	64829143	64829361	.	+	.	ID=id82;Parent=rna1;Dbxref=GeneID:3482,Genbank:NM_000876.2,HGNC:HGNC:5467,MIM:147280;Note=The RefSeq transcript has 1 non-frameshifting indel compared to this genomic sequence;exception=annotated by transcript or proteomic data;gbkey=mRNA;gene=IGF2R;product=insulin-like growth factor 2 receptor;transcript_id=gi|119964725
NW_004929328.1	Curated Genomic	exon	64831233	64831382	.	+	.	ID=id83;Parent=rna1;Dbxref=GeneID:3482,Genbank:NM_000876.2,HGNC:HGNC:5467,MIM:147280;Note=The RefSeq transcript has 1 non-frameshifting indel compared to this genomic sequence;exception=annotated by transcript or proteomic data;gbkey=mRNA;gene=IGF2R;product=insulin-like growth factor 2 receptor;transcript_id=gi|119964725
NW_004929328.1	Curated Genomic	exon	64833587	64833748	.	+	.	ID=id84;Parent=rna1;Dbxref=GeneID:3482,Genbank:NM_000876.2,HGNC:HGNC:5467,MIM:147280;Note=The RefSeq transcript has 1 non-frameshifting indel compared to this genomic sequence;exception=annotated by transcript or proteomic data;gbkey=mRNA;gene=IGF2R;product=insulin-like growth factor 2 receptor;transcript_id=gi|119964725
NW_004929328.1	Curated Genomic	exon	64834966	64835173	.	+	.	ID=id85;Parent=rna1;Dbxref=GeneID:3482,Genbank:NM_000876.2,HGNC:HGNC:5467,MIM:147280;Note=The RefSeq transcript has 1 non-frameshifting indel compared to this genomic sequence;exception=annotated by transcript or proteomic data;gbkey=mRNA;gene=IGF2R;product=insulin-like growth factor 2 receptor;transcript_id=gi|119964725
NW_004929328.1	Curated Genomic	exon	64835515	64835661	.	+	.	ID=id86;Parent=rna1;Dbxref=GeneID:3482,Genbank:NM_000876.2,HGNC:HGNC:5467,MIM:147280;Note=The RefSeq transcript has 1 non-frameshifting indel compared to this genomic sequence;exception=annotated by transcript or proteomic data;gbkey=mRNA;gene=IGF2R;product=insulin-like growth factor 2 receptor;transcript_id=gi|119964725
NW_004929328.1	Curated Genomic	exon	64839336	64839570	.	+	.	ID=id87;Parent=rna1;Dbxref=GeneID:3482,Genbank:NM_000876.2,HGNC:HGNC:5467,MIM:147280;Note=The RefSeq transcript has 1 non-frameshifting indel compared to this genomic sequence;exception=annotated by transcript or proteomic data;gbkey=mRNA;gene=IGF2R;product=insulin-like growth factor 2 receptor;transcript_id=gi|119964725
NW_004929328.1	Curated Genomic	exon	64840381	64840517	.	+	.	ID=id88;Parent=rna1;Dbxref=GeneID:3482,Genbank:NM_000876.2,HGNC:HGNC:5467,MIM:147280;Note=The RefSeq transcript has 1 non-frameshifting indel compared to this genomic sequence;exception=annotated by transcript or proteomic data;gbkey=mRNA;gene=IGF2R;product=insulin-like growth factor 2 receptor;transcript_id=gi|119964725
NW_004929328.1	Curated Genomic	exon	64843419	64843533	.	+	.	ID=id89;Parent=rna1;Dbxref=GeneID:3482,Genbank:NM_000876.2,HGNC:HGNC:5467,MIM:147280;Note=The RefSeq transcript has 1 non-frameshifting indel compared to this genomic sequence;exception=annotated by transcript or proteomic data;gbkey=mRNA;gene=IGF2R;product=insulin-like growth factor 2 receptor;transcript_id=gi|119964725
NW_004929328.1	Curated Genomic	exon	64844493	64844639	.	+	.	ID=id90;Parent=rna1;Dbxref=GeneID:3482,Genbank:NM_000876.2,HGNC:HGNC:5467,MIM:147280;Note=The RefSeq transcript has 1 non-frameshifting indel compared to this genomic sequence;exception=annotated by transcript or proteomic data;gbkey=mRNA;gene=IGF2R;product=insulin-like growth factor 2 receptor;transcript_id=gi|119964725
NW_004929328.1	Curated Genomic	exon	64845302	64845489	.	+	.	ID=id91;Parent=rna1;Dbxref=GeneID:3482,Genbank:NM_000876.2,HGNC:HGNC:5467,MIM:147280;Note=The RefSeq transcript has 1 non-frameshifting indel compared to this genomic sequence;exception=annotated by transcript or proteomic data;gbkey=mRNA;gene=IGF2R;product=insulin-like growth factor 2 receptor;transcript_id=gi|119964725
NW_004929328.1	Curated Genomic	exon	64851825	64852011	.	+	.	ID=id92;Parent=rna1;Dbxref=GeneID:3482,Genbank:NM_000876.2,HGNC:HGNC:5467,MIM:147280;Note=The RefSeq transcript has 1 non-frameshifting indel compared to this genomic sequence;exception=annotated by transcript or proteomic data;gbkey=mRNA;gene=IGF2R;product=insulin-like growth factor 2 receptor;transcript_id=gi|119964725
NW_004929328.1	Curated Genomic	exon	64857896	64858048	.	+	.	ID=id93;Parent=rna1;Dbxref=GeneID:3482,Genbank:NM_000876.2,HGNC:HGNC:5467,MIM:147280;Note=The RefSeq transcript has 1 non-frameshifting indel compared to this genomic sequence;exception=annotated by transcript or proteomic data;gbkey=mRNA;gene=IGF2R;product=insulin-like growth factor 2 receptor;transcript_id=gi|119964725
NW_004929328.1	Curated Genomic	exon	64859123	64859192	.	+	.	ID=id94;Parent=rna1;Dbxref=GeneID:3482,Genbank:NM_000876.2,HGNC:HGNC:5467,MIM:147280;Note=The RefSeq transcript has 1 non-frameshifting indel compared to this genomic sequence;exception=annotated by transcript or proteomic data;gbkey=mRNA;gene=IGF2R;product=insulin-like growth factor 2 receptor;transcript_id=gi|119964725
NW_004929328.1	Curated Genomic	exon	64860051	64861928	.	+	.	ID=id95;Parent=rna1;Dbxref=GeneID:3482,Genbank:NM_000876.2,HGNC:HGNC:5467,MIM:147280;Note=The RefSeq transcript has 1 non-frameshifting indel compared to this genomic sequence;exception=annotated by transcript or proteomic data;gbkey=mRNA;gene=IGF2R;product=insulin-like growth factor 2 receptor;transcript_id=gi|119964725
NW_004929328.1	BestRefSeq	CDS	64724596	64724744	.	+	0	ID=cds0;Parent=rna1;Dbxref=GeneID:3482,Genbank:NP_000867.2,HGNC:HGNC:5467,MIM:147280;Name=NP_000867.2;Note=The RefSeq protein has 1 substitution compared to this genomic sequence;exception=annotated by transcript or proteomic data;gbkey=CDS;gene=IGF2R;product=cation-independent mannose-6-phosphate receptor precursor;protein_id=NP_000867.2
NW_004929328.1	BestRefSeq	CDS	64746569	64746708	.	+	1	ID=cds0;Parent=rna1;Dbxref=GeneID:3482,Genbank:NP_000867.2,HGNC:HGNC:5467,MIM:147280;Name=NP_000867.2;Note=The RefSeq protein has 1 substitution compared to this genomic sequence;exception=annotated by transcript or proteomic data;gbkey=CDS;gene=IGF2R;product=cation-independent mannose-6-phosphate receptor precursor;protein_id=NP_000867.2
NW_004929328.1	BestRefSeq	CDS	64764396	64764520	.	+	2	ID=cds0;Parent=rna1;Dbxref=GeneID:3482,Genbank:NP_000867.2,HGNC:HGNC:5467,MIM:147280;Name=NP_000867.2;Note=The RefSeq protein has 1 substitution compared to this genomic sequence;exception=annotated by transcript or proteomic data;gbkey=CDS;gene=IGF2R;product=cation-independent mannose-6-phosphate receptor precursor;protein_id=NP_000867.2
NW_004929328.1	BestRefSeq	CDS	64766073	64766171	.	+	0	ID=cds0;Parent=rna1;Dbxref=GeneID:3482,Genbank:NP_000867.2,HGNC:HGNC:5467,MIM:147280;Name=NP_000867.2;Note=The RefSeq protein has 1 substitution compared to this genomic sequence;exception=annotated by transcript or proteomic data;gbkey=CDS;gene=IGF2R;product=cation-independent mannose-6-phosphate receptor precursor;protein_id=NP_000867.2
NW_004929328.1	BestRefSeq	CDS	64779958	64780090	.	+	0	ID=cds0;Parent=rna1;Dbxref=GeneID:3482,Genbank:NP_000867.2,HGNC:HGNC:5467,MIM:147280;Name=NP_000867.2;Note=The RefSeq protein has 1 substitution compared to this genomic sequence;exception=annotated by transcript or proteomic data;gbkey=CDS;gene=IGF2R;product=cation-independent mannose-6-phosphate receptor precursor;protein_id=NP_000867.2
NW_004929328.1	BestRefSeq	CDS	64782571	64782700	.	+	2	ID=cds0;Parent=rna1;Dbxref=GeneID:3482,Genbank:NP_000867.2,HGNC:HGNC:5467,MIM:147280;Name=NP_000867.2;Note=The RefSeq protein has 1 substitution compared to this genomic sequence;exception=annotated by transcript or proteomic data;gbkey=CDS;gene=IGF2R;product=cation-independent mannose-6-phosphate receptor precursor;protein_id=NP_000867.2
NW_004929328.1	BestRefSeq	CDS	64784936	64785041	.	+	1	ID=cds0;Parent=rna1;Dbxref=GeneID:3482,Genbank:NP_000867.2,HGNC:HGNC:5467,MIM:147280;Name=NP_000867.2;Note=The RefSeq protein has 1 substitution compared to this genomic sequence;exception=annotated by transcript or proteomic data;gbkey=CDS;gene=IGF2R;product=cation-independent mannose-6-phosphate receptor precursor;protein_id=NP_000867.2
NW_004929328.1	BestRefSeq	CDS	64787937	64788099	.	+	0	ID=cds0;Parent=rna1;Dbxref=GeneID:3482,Genbank:NP_000867.2,HGNC:HGNC:5467,MIM:147280;Name=NP_000867.2;Note=The RefSeq protein has 1 substitution compared to this genomic sequence;exception=annotated by transcript or proteomic data;gbkey=CDS;gene=IGF2R;product=cation-independent mannose-6-phosphate receptor precursor;protein_id=NP_000867.2
NW_004929328.1	BestRefSeq	CDS	64788328	64788493	.	+	2	ID=cds0;Parent=rna1;Dbxref=GeneID:3482,Genbank:NP_000867.2,HGNC:HGNC:5467,MIM:147280;Name=NP_000867.2;Note=The RefSeq protein has 1 substitution compared to this genomic sequence;exception=annotated by transcript or proteomic data;gbkey=CDS;gene=IGF2R;product=cation-independent mannose-6-phosphate receptor precursor;protein_id=NP_000867.2
NW_004929328.1	BestRefSeq	CDS	64789805	64789908	.	+	1	ID=cds0;Parent=rna1;Dbxref=GeneID:3482,Genbank:NP_000867.2,HGNC:HGNC:5467,MIM:147280;Name=NP_000867.2;Note=The RefSeq protein has 1 substitution compared to this genomic sequence;exception=annotated by transcript or proteomic data;gbkey=CDS;gene=IGF2R;product=cation-independent mannose-6-phosphate receptor precursor;protein_id=NP_000867.2
NW_004929328.1	BestRefSeq	CDS	64795946	64796110	.	+	2	ID=cds0;Parent=rna1;Dbxref=GeneID:3482,Genbank:NP_000867.2,HGNC:HGNC:5467,MIM:147280;Name=NP_000867.2;Note=The RefSeq protein has 1 substitution compared to this genomic sequence;exception=annotated by transcript or proteomic data;gbkey=CDS;gene=IGF2R;product=cation-independent mannose-6-phosphate receptor precursor;protein_id=NP_000867.2
NW_004929328.1	BestRefSeq	CDS	64798534	64798674	.	+	2	ID=cds0;Parent=rna1;Dbxref=GeneID:3482,Genbank:NP_000867.2,HGNC:HGNC:5467,MIM:147280;Name=NP_000867.2;Note=The RefSeq protein has 1 substitution compared to this genomic sequence;exception=annotated by transcript or proteomic data;gbkey=CDS;gene=IGF2R;product=cation-independent mannose-6-phosphate receptor precursor;protein_id=NP_000867.2
NW_004929328.1	BestRefSeq	CDS	64799900	64800043	.	+	2	ID=cds0;Parent=rna1;Dbxref=GeneID:3482,Genbank:NP_000867.2,HGNC:HGNC:5467,MIM:147280;Name=NP_000867.2;Note=The RefSeq protein has 1 substitution compared to this genomic sequence;exception=annotated by transcript or proteomic data;gbkey=CDS;gene=IGF2R;product=cation-independent mannose-6-phosphate receptor precursor;protein_id=NP_000867.2
NW_004929328.1	BestRefSeq	CDS	64801131	64801268	.	+	2	ID=cds0;Parent=rna1;Dbxref=GeneID:3482,Genbank:NP_000867.2,HGNC:HGNC:5467,MIM:147280;Name=NP_000867.2;Note=The RefSeq protein has 1 substitution compared to this genomic sequence;exception=annotated by transcript or proteomic data;gbkey=CDS;gene=IGF2R;product=cation-independent mannose-6-phosphate receptor precursor;protein_id=NP_000867.2
NW_004929328.1	BestRefSeq	CDS	64801884	64802031	.	+	2	ID=cds0;Parent=rna1;Dbxref=GeneID:3482,Genbank:NP_000867.2,HGNC:HGNC:5467,MIM:147280;Name=NP_000867.2;Note=The RefSeq protein has 1 substitution compared to this genomic sequence;exception=annotated by transcript or proteomic data;gbkey=CDS;gene=IGF2R;product=cation-independent mannose-6-phosphate receptor precursor;protein_id=NP_000867.2
NW_004929328.1	BestRefSeq	CDS	64802545	64802722	.	+	1	ID=cds0;Parent=rna1;Dbxref=GeneID:3482,Genbank:NP_000867.2,HGNC:HGNC:5467,MIM:147280;Name=NP_000867.2;Note=The RefSeq protein has 1 substitution compared to this genomic sequence;exception=annotated by transcript or proteomic data;gbkey=CDS;gene=IGF2R;product=cation-independent mannose-6-phosphate receptor precursor;protein_id=NP_000867.2
NW_004929328.1	BestRefSeq	CDS	64803178	64803293	.	+	0	ID=cds0;Parent=rna1;Dbxref=GeneID:3482,Genbank:NP_000867.2,HGNC:HGNC:5467,MIM:147280;Name=NP_000867.2;Note=The RefSeq protein has 1 substitution compared to this genomic sequence;exception=annotated by transcript or proteomic data;gbkey=CDS;gene=IGF2R;product=cation-independent mannose-6-phosphate receptor precursor;protein_id=NP_000867.2
NW_004929328.1	BestRefSeq	CDS	64803761	64803929	.	+	1	ID=cds0;Parent=rna1;Dbxref=GeneID:3482,Genbank:NP_000867.2,HGNC:HGNC:5467,MIM:147280;Name=NP_000867.2;Note=The RefSeq protein has 1 substitution compared to this genomic sequence;exception=annotated by transcript or proteomic data;gbkey=CDS;gene=IGF2R;product=cation-independent mannose-6-phosphate receptor precursor;protein_id=NP_000867.2
NW_004929328.1	BestRefSeq	CDS	64805859	64806038	.	+	0	ID=cds0;Parent=rna1;Dbxref=GeneID:3482,Genbank:NP_000867.2,HGNC:HGNC:5467,MIM:147280;Name=NP_000867.2;Note=The RefSeq protein has 1 substitution compared to this genomic sequence;exception=annotated by transcript or proteomic data;gbkey=CDS;gene=IGF2R;product=cation-independent mannose-6-phosphate receptor precursor;protein_id=NP_000867.2
NW_004929328.1	BestRefSeq	CDS	64811810	64811911	.	+	0	ID=cds0;Parent=rna1;Dbxref=GeneID:3482,Genbank:NP_000867.2,HGNC:HGNC:5467,MIM:147280;Name=NP_000867.2;Note=The RefSeq protein has 1 substitution compared to this genomic sequence;exception=annotated by transcript or proteomic data;gbkey=CDS;gene=IGF2R;product=cation-independent mannose-6-phosphate receptor precursor;protein_id=NP_000867.2
NW_004929328.1	BestRefSeq	CDS	64813409	64813510	.	+	0	ID=cds0;Parent=rna1;Dbxref=GeneID:3482,Genbank:NP_000867.2,HGNC:HGNC:5467,MIM:147280;Name=NP_000867.2;Note=The RefSeq protein has 1 substitution compared to this genomic sequence;exception=annotated by transcript or proteomic data;gbkey=CDS;gene=IGF2R;product=cation-independent mannose-6-phosphate receptor precursor;protein_id=NP_000867.2
NW_004929328.1	BestRefSeq	CDS	64814292	64814484	.	+	0	ID=cds0;Parent=rna1;Dbxref=GeneID:3482,Genbank:NP_000867.2,HGNC:HGNC:5467,MIM:147280;Name=NP_000867.2;Note=The RefSeq protein has 1 substitution compared to this genomic sequence;exception=annotated by transcript or proteomic data;gbkey=CDS;gene=IGF2R;product=cation-independent mannose-6-phosphate receptor precursor;protein_id=NP_000867.2
NW_004929328.1	BestRefSeq	CDS	64815933	64816103	.	+	2	ID=cds0;Parent=rna1;Dbxref=GeneID:3482,Genbank:NP_000867.2,HGNC:HGNC:5467,MIM:147280;Name=NP_000867.2;Note=The RefSeq protein has 1 substitution compared to this genomic sequence;exception=annotated by transcript or proteomic data;gbkey=CDS;gene=IGF2R;product=cation-independent mannose-6-phosphate receptor precursor;protein_id=NP_000867.2
NW_004929328.1	BestRefSeq	CDS	64816889	64817032	.	+	2	ID=cds0;Parent=rna1;Dbxref=GeneID:3482,Genbank:NP_000867.2,HGNC:HGNC:5467,MIM:147280;Name=NP_000867.2;Note=The RefSeq protein has 1 substitution compared to this genomic sequence;exception=annotated by transcript or proteomic data;gbkey=CDS;gene=IGF2R;product=cation-independent mannose-6-phosphate receptor precursor;protein_id=NP_000867.2
NW_004929328.1	BestRefSeq	CDS	64817139	64817314	.	+	2	ID=cds0;Parent=rna1;Dbxref=GeneID:3482,Genbank:NP_000867.2,HGNC:HGNC:5467,MIM:147280;Name=NP_000867.2;Note=The RefSeq protein has 1 substitution compared to this genomic sequence;exception=annotated by transcript or proteomic data;gbkey=CDS;gene=IGF2R;product=cation-independent mannose-6-phosphate receptor precursor;protein_id=NP_000867.2
NW_004929328.1	BestRefSeq	CDS	64817918	64818005	.	+	0	ID=cds0;Parent=rna1;Dbxref=GeneID:3482,Genbank:NP_000867.2,HGNC:HGNC:5467,MIM:147280;Name=NP_000867.2;Note=The RefSeq protein has 1 substitution compared to this genomic sequence;exception=annotated by transcript or proteomic data;gbkey=CDS;gene=IGF2R;product=cation-independent mannose-6-phosphate receptor precursor;protein_id=NP_000867.2
NW_004929328.1	BestRefSeq	CDS	64818801	64819016	.	+	2	ID=cds0;Parent=rna1;Dbxref=GeneID:3482,Genbank:NP_000867.2,HGNC:HGNC:5467,MIM:147280;Name=NP_000867.2;Note=The RefSeq protein has 1 substitution compared to this genomic sequence;exception=annotated by transcript or proteomic data;gbkey=CDS;gene=IGF2R;product=cation-independent mannose-6-phosphate receptor precursor;protein_id=NP_000867.2
NW_004929328.1	BestRefSeq	CDS	64819787	64819917	.	+	2	ID=cds0;Parent=rna1;Dbxref=GeneID:3482,Genbank:NP_000867.2,HGNC:HGNC:5467,MIM:147280;Name=NP_000867.2;Note=The RefSeq protein has 1 substitution compared to this genomic sequence;exception=annotated by transcript or proteomic data;gbkey=CDS;gene=IGF2R;product=cation-independent mannose-6-phosphate receptor precursor;protein_id=NP_000867.2
NW_004929328.1	BestRefSeq	CDS	64820190	64820287	.	+	0	ID=cds0;Parent=rna1;Dbxref=GeneID:3482,Genbank:NP_000867.2,HGNC:HGNC:5467,MIM:147280;Name=NP_000867.2;Note=The RefSeq protein has 1 substitution compared to this genomic sequence;exception=annotated by transcript or proteomic data;gbkey=CDS;gene=IGF2R;product=cation-independent mannose-6-phosphate receptor precursor;protein_id=NP_000867.2
NW_004929328.1	BestRefSeq	CDS	64823635	64823771	.	+	1	ID=cds0;Parent=rna1;Dbxref=GeneID:3482,Genbank:NP_000867.2,HGNC:HGNC:5467,MIM:147280;Name=NP_000867.2;Note=The RefSeq protein has 1 substitution compared to this genomic sequence;exception=annotated by transcript or proteomic data;gbkey=CDS;gene=IGF2R;product=cation-independent mannose-6-phosphate receptor precursor;protein_id=NP_000867.2
NW_004929328.1	BestRefSeq	CDS	64825254	64825444	.	+	2	ID=cds0;Parent=rna1;Dbxref=GeneID:3482,Genbank:NP_000867.2,HGNC:HGNC:5467,MIM:147280;Name=NP_000867.2;Note=The RefSeq protein has 1 substitution compared to this genomic sequence;exception=annotated by transcript or proteomic data;gbkey=CDS;gene=IGF2R;product=cation-independent mannose-6-phosphate receptor precursor;protein_id=NP_000867.2
NW_004929328.1	BestRefSeq	CDS	64827296	64827422	.	+	0	ID=cds0;Parent=rna1;Dbxref=GeneID:3482,Genbank:NP_000867.2,HGNC:HGNC:5467,MIM:147280;Name=NP_000867.2;Note=The RefSeq protein has 1 substitution compared to this genomic sequence;exception=annotated by transcript or proteomic data;gbkey=CDS;gene=IGF2R;product=cation-independent mannose-6-phosphate receptor precursor;protein_id=NP_000867.2
NW_004929328.1	BestRefSeq	CDS	64828151	64828270	.	+	2	ID=cds0;Parent=rna1;Dbxref=GeneID:3482,Genbank:NP_000867.2,HGNC:HGNC:5467,MIM:147280;Name=NP_000867.2;Note=The RefSeq protein has 1 substitution compared to this genomic sequence;exception=annotated by transcript or proteomic data;gbkey=CDS;gene=IGF2R;product=cation-independent mannose-6-phosphate receptor precursor;protein_id=NP_000867.2
NW_004929328.1	BestRefSeq	CDS	64828599	64828855	.	+	2	ID=cds0;Parent=rna1;Dbxref=GeneID:3482,Genbank:NP_000867.2,HGNC:HGNC:5467,MIM:147280;Name=NP_000867.2;Note=The RefSeq protein has 1 substitution compared to this genomic sequence;exception=annotated by transcript or proteomic data;gbkey=CDS;gene=IGF2R;product=cation-independent mannose-6-phosphate receptor precursor;protein_id=NP_000867.2
NW_004929328.1	BestRefSeq	CDS	64829143	64829361	.	+	0	ID=cds0;Parent=rna1;Dbxref=GeneID:3482,Genbank:NP_000867.2,HGNC:HGNC:5467,MIM:147280;Name=NP_000867.2;Note=The RefSeq protein has 1 substitution compared to this genomic sequence;exception=annotated by transcript or proteomic data;gbkey=CDS;gene=IGF2R;product=cation-independent mannose-6-phosphate receptor precursor;protein_id=NP_000867.2
NW_004929328.1	BestRefSeq	CDS	64831233	64831382	.	+	0	ID=cds0;Parent=rna1;Dbxref=GeneID:3482,Genbank:NP_000867.2,HGNC:HGNC:5467,MIM:147280;Name=NP_000867.2;Note=The RefSeq protein has 1 substitution compared to this genomic sequence;exception=annotated by transcript or proteomic data;gbkey=CDS;gene=IGF2R;product=cation-independent mannose-6-phosphate receptor precursor;protein_id=NP_000867.2
NW_004929328.1	BestRefSeq	CDS	64833587	64833748	.	+	0	ID=cds0;Parent=rna1;Dbxref=GeneID:3482,Genbank:NP_000867.2,HGNC:HGNC:5467,MIM:147280;Name=NP_000867.2;Note=The RefSeq protein has 1 substitution compared to this genomic sequence;exception=annotated by transcript or proteomic data;gbkey=CDS;gene=IGF2R;product=cation-independent mannose-6-phosphate receptor precursor;protein_id=NP_000867.2
NW_004929328.1	BestRefSeq	CDS	64834966	64835173	.	+	0	ID=cds0;Parent=rna1;Dbxref=GeneID:3482,Genbank:NP_000867.2,HGNC:HGNC:5467,MIM:147280;Name=NP_000867.2;Note=The RefSeq protein has 1 substitution compared to this genomic sequence;exception=annotated by transcript or proteomic data;gbkey=CDS;gene=IGF2R;product=cation-independent mannose-6-phosphate receptor precursor;protein_id=NP_000867.2
NW_004929328.1	BestRefSeq	CDS	64835515	64835661	.	+	2	ID=cds0;Parent=rna1;Dbxref=GeneID:3482,Genbank:NP_000867.2,HGNC:HGNC:5467,MIM:147280;Name=NP_000867.2;Note=The RefSeq protein has 1 substitution compared to this genomic sequence;exception=annotated by transcript or proteomic data;gbkey=CDS;gene=IGF2R;product=cation-independent mannose-6-phosphate receptor precursor;protein_id=NP_000867.2
NW_004929328.1	BestRefSeq	CDS	64839336	64839570	.	+	2	ID=cds0;Parent=rna1;Dbxref=GeneID:3482,Genbank:NP_000867.2,HGNC:HGNC:5467,MIM:147280;Name=NP_000867.2;Note=The RefSeq protein has 1 substitution compared to this genomic sequence;exception=annotated by transcript or proteomic data;gbkey=CDS;gene=IGF2R;product=cation-independent mannose-6-phosphate receptor precursor;protein_id=NP_000867.2
NW_004929328.1	BestRefSeq	CDS	64840381	64840517	.	+	1	ID=cds0;Parent=rna1;Dbxref=GeneID:3482,Genbank:NP_000867.2,HGNC:HGNC:5467,MIM:147280;Name=NP_000867.2;Note=The RefSeq protein has 1 substitution compared to this genomic sequence;exception=annotated by transcript or proteomic data;gbkey=CDS;gene=IGF2R;product=cation-independent mannose-6-phosphate receptor precursor;protein_id=NP_000867.2
NW_004929328.1	BestRefSeq	CDS	64843419	64843533	.	+	2	ID=cds0;Parent=rna1;Dbxref=GeneID:3482,Genbank:NP_000867.2,HGNC:HGNC:5467,MIM:147280;Name=NP_000867.2;Note=The RefSeq protein has 1 substitution compared to this genomic sequence;exception=annotated by transcript or proteomic data;gbkey=CDS;gene=IGF2R;product=cation-independent mannose-6-phosphate receptor precursor;protein_id=NP_000867.2
NW_004929328.1	BestRefSeq	CDS	64844493	64844639	.	+	1	ID=cds0;Parent=rna1;Dbxref=GeneID:3482,Genbank:NP_000867.2,HGNC:HGNC:5467,MIM:147280;Name=NP_000867.2;Note=The RefSeq protein has 1 substitution compared to this genomic sequence;exception=annotated by transcript or proteomic data;gbkey=CDS;gene=IGF2R;product=cation-independent mannose-6-phosphate receptor precursor;protein_id=NP_000867.2
NW_004929328.1	BestRefSeq	CDS	64845302	64845489	.	+	1	ID=cds0;Parent=rna1;Dbxref=GeneID:3482,Genbank:NP_000867.2,HGNC:HGNC:5467,MIM:147280;Name=NP_000867.2;Note=The RefSeq protein has 1 substitution compared to this genomic sequence;exception=annotated by transcript or proteomic data;gbkey=CDS;gene=IGF2R;product=cation-independent mannose-6-phosphate receptor precursor;protein_id=NP_000867.2
NW_004929328.1	BestRefSeq	CDS	64851825	64852011	.	+	2	ID=cds0;Parent=rna1;Dbxref=GeneID:3482,Genbank:NP_000867.2,HGNC:HGNC:5467,MIM:147280;Name=NP_000867.2;Note=The RefSeq protein has 1 substitution compared to this genomic sequence;exception=annotated by transcript or proteomic data;gbkey=CDS;gene=IGF2R;product=cation-independent mannose-6-phosphate receptor precursor;protein_id=NP_000867.2
NW_004929328.1	BestRefSeq	CDS	64857896	64858048	.	+	1	ID=cds0;Parent=rna1;Dbxref=GeneID:3482,Genbank:NP_000867.2,HGNC:HGNC:5467,MIM:147280;Name=NP_000867.2;Note=The RefSeq protein has 1 substitution compared to this genomic sequence;exception=annotated by transcript or proteomic data;gbkey=CDS;gene=IGF2R;product=cation-independent mannose-6-phosphate receptor precursor;protein_id=NP_000867.2
NW_004929328.1	BestRefSeq	CDS	64859123	64859192	.	+	1	ID=cds0;Parent=rna1;Dbxref=GeneID:3482,Genbank:NP_000867.2,HGNC:HGNC:5467,MIM:147280;Name=NP_000867.2;Note=The RefSeq protein has 1 substitution compared to this genomic sequence;exception=annotated by transcript or proteomic data;gbkey=CDS;gene=IGF2R;product=cation-independent mannose-6-phosphate receptor precursor;protein_id=NP_000867.2
NW_004929328.1	BestRefSeq	CDS	64860051	64860461	.	+	0	ID=cds0;Parent=rna1;Dbxref=GeneID:3482,Genbank:NP_000867.2,HGNC:HGNC:5467,MIM:147280;Name=NP_000867.2;Note=The RefSeq protein has 1 substitution compared to this genomic sequence;exception=annotated by transcript or proteomic data;gbkey=CDS;gene=IGF2R;product=cation-independent mannose-6-phosphate receptor precursor;protein_id=NP_000867.2
NW_004929328.1	Curated Genomic	CDS	64724596	64724744	.	+	0	ID=cds1;Parent=rna1;Dbxref=GeneID:3482,Genbank:NP_000867.2,HGNC:HGNC:5467,MIM:147280;Name=NP_000867.2;exception=annotated by transcript or proteomic data;gbkey=CDS;gene=IGF2R;product=cation-independent mannose-6-phosphate receptor precursor;protein_id=NP_000867.2
NW_004929328.1	Curated Genomic	CDS	64746569	64746708	.	+	1	ID=cds1;Parent=rna1;Dbxref=GeneID:3482,Genbank:NP_000867.2,HGNC:HGNC:5467,MIM:147280;Name=NP_000867.2;exception=annotated by transcript or proteomic data;gbkey=CDS;gene=IGF2R;product=cation-independent mannose-6-phosphate receptor precursor;protein_id=NP_000867.2
NW_004929328.1	Curated Genomic	CDS	64764396	64764520	.	+	2	ID=cds1;Parent=rna1;Dbxref=GeneID:3482,Genbank:NP_000867.2,HGNC:HGNC:5467,MIM:147280;Name=NP_000867.2;exception=annotated by transcript or proteomic data;gbkey=CDS;gene=IGF2R;product=cation-independent mannose-6-phosphate receptor precursor;protein_id=NP_000867.2
NW_004929328.1	Curated Genomic	CDS	64766073	64766171	.	+	0	ID=cds1;Parent=rna1;Dbxref=GeneID:3482,Genbank:NP_000867.2,HGNC:HGNC:5467,MIM:147280;Name=NP_000867.2;exception=annotated by transcript or proteomic data;gbkey=CDS;gene=IGF2R;product=cation-independent mannose-6-phosphate receptor precursor;protein_id=NP_000867.2
NW_004929328.1	Curated Genomic	CDS	64779958	64780090	.	+	0	ID=cds1;Parent=rna1;Dbxref=GeneID:3482,Genbank:NP_000867.2,HGNC:HGNC:5467,MIM:147280;Name=NP_000867.2;exception=annotated by transcript or proteomic data;gbkey=CDS;gene=IGF2R;product=cation-independent mannose-6-phosphate receptor precursor;protein_id=NP_000867.2
NW_004929328.1	Curated Genomic	CDS	64782571	64782700	.	+	2	ID=cds1;Parent=rna1;Dbxref=GeneID:3482,Genbank:NP_000867.2,HGNC:HGNC:5467,MIM:147280;Name=NP_000867.2;exception=annotated by transcript or proteomic data;gbkey=CDS;gene=IGF2R;product=cation-independent mannose-6-phosphate receptor precursor;protein_id=NP_000867.2
NW_004929328.1	Curated Genomic	CDS	64784936	64785041	.	+	1	ID=cds1;Parent=rna1;Dbxref=GeneID:3482,Genbank:NP_000867.2,HGNC:HGNC:5467,MIM:147280;Name=NP_000867.2;exception=annotated by transcript or proteomic data;gbkey=CDS;gene=IGF2R;product=cation-independent mannose-6-phosphate receptor precursor;protein_id=NP_000867.2
NW_004929328.1	Curated Genomic	CDS	64787937	64788099	.	+	0	ID=cds1;Parent=rna1;Dbxref=GeneID:3482,Genbank:NP_000867.2,HGNC:HGNC:5467,MIM:147280;Name=NP_000867.2;exception=annotated by transcript or proteomic data;gbkey=CDS;gene=IGF2R;product=cation-independent mannose-6-phosphate receptor precursor;protein_id=NP_000867.2
NW_004929328.1	Curated Genomic	CDS	64788328	64788493	.	+	2	ID=cds1;Parent=rna1;Dbxref=GeneID:3482,Genbank:NP_000867.2,HGNC:HGNC:5467,MIM:147280;Name=NP_000867.2;exception=annotated by transcript or proteomic data;gbkey=CDS;gene=IGF2R;product=cation-independent mannose-6-phosphate receptor precursor;protein_id=NP_000867.2
NW_004929328.1	Curated Genomic	CDS	64789805	64789908	.	+	1	ID=cds1;Parent=rna1;Dbxref=GeneID:3482,Genbank:NP_000867.2,HGNC:HGNC:5467,MIM:147280;Name=NP_000867.2;exception=annotated by transcript or proteomic data;gbkey=CDS;gene=IGF2R;product=cation-independent mannose-6-phosphate receptor precursor;protein_id=NP_000867.2
NW_004929328.1	Curated Genomic	CDS	64795946	64796110	.	+	2	ID=cds1;Parent=rna1;Dbxref=GeneID:3482,Genbank:NP_000867.2,HGNC:HGNC:5467,MIM:147280;Name=NP_000867.2;exception=annotated by transcript or proteomic data;gbkey=CDS;gene=IGF2R;product=cation-independent mannose-6-phosphate receptor precursor;protein_id=NP_000867.2
NW_004929328.1	Curated Genomic	CDS	64798534	64798674	.	+	2	ID=cds1;Parent=rna1;Dbxref=GeneID:3482,Genbank:NP_000867.2,HGNC:HGNC:5467,MIM:147280;Name=NP_000867.2;exception=annotated by transcript or proteomic data;gbkey=CDS;gene=IGF2R;product=cation-independent mannose-6-phosphate receptor precursor;protein_id=NP_000867.2
NW_004929328.1	Curated Genomic	CDS	64799900	64800043	.	+	2	ID=cds1;Parent=rna1;Dbxref=GeneID:3482,Genbank:NP_000867.2,HGNC:HGNC:5467,MIM:147280;Name=NP_000867.2;exception=annotated by transcript or proteomic data;gbkey=CDS;gene=IGF2R;product=cation-independent mannose-6-phosphate receptor precursor;protein_id=NP_000867.2
NW_004929328.1	Curated Genomic	CDS	64801131	64801268	.	+	2	ID=cds1;Parent=rna1;Dbxref=GeneID:3482,Genbank:NP_000867.2,HGNC:HGNC:5467,MIM:147280;Name=NP_000867.2;exception=annotated by transcript or proteomic data;gbkey=CDS;gene=IGF2R;product=cation-independent mannose-6-phosphate receptor precursor;protein_id=NP_000867.2
NW_004929328.1	Curated Genomic	CDS	64801884	64802031	.	+	2	ID=cds1;Parent=rna1;Dbxref=GeneID:3482,Genbank:NP_000867.2,HGNC:HGNC:5467,MIM:147280;Name=NP_000867.2;exception=annotated by transcript or proteomic data;gbkey=CDS;gene=IGF2R;product=cation-independent mannose-6-phosphate receptor precursor;protein_id=NP_000867.2
NW_004929328.1	Curated Genomic	CDS	64802545	64802722	.	+	1	ID=cds1;Parent=rna1;Dbxref=GeneID:3482,Genbank:NP_000867.2,HGNC:HGNC:5467,MIM:147280;Name=NP_000867.2;exception=annotated by transcript or proteomic data;gbkey=CDS;gene=IGF2R;product=cation-independent mannose-6-phosphate receptor precursor;protein_id=NP_000867.2
NW_004929328.1	Curated Genomic	CDS	64803178	64803293	.	+	0	ID=cds1;Parent=rna1;Dbxref=GeneID:3482,Genbank:NP_000867.2,HGNC:HGNC:5467,MIM:147280;Name=NP_000867.2;exception=annotated by transcript or proteomic data;gbkey=CDS;gene=IGF2R;product=cation-independent mannose-6-phosphate receptor precursor;protein_id=NP_000867.2
NW_004929328.1	Curated Genomic	CDS	64803761	64803929	.	+	1	ID=cds1;Parent=rna1;Dbxref=GeneID:3482,Genbank:NP_000867.2,HGNC:HGNC:5467,MIM:147280;Name=NP_000867.2;exception=annotated by transcript or proteomic data;gbkey=CDS;gene=IGF2R;product=cation-independent mannose-6-phosphate receptor precursor;protein_id=NP_000867.2
NW_004929328.1	Curated Genomic	CDS	64805859	64806038	.	+	0	ID=cds1;Parent=rna1;Dbxref=GeneID:3482,Genbank:NP_000867.2,HGNC:HGNC:5467,MIM:147280;Name=NP_000867.2;exception=annotated by transcript or proteomic data;gbkey=CDS;gene=IGF2R;product=cation-independent mannose-6-phosphate receptor precursor;protein_id=NP_000867.2
NW_004929328.1	Curated Genomic	CDS	64811810	64811911	.	+	0	ID=cds1;Parent=rna1;Dbxref=GeneID:3482,Genbank:NP_000867.2,HGNC:HGNC:5467,MIM:147280;Name=NP_000867.2;exception=annotated by transcript or proteomic data;gbkey=CDS;gene=IGF2R;product=cation-independent mannose-6-phosphate receptor precursor;protein_id=NP_000867.2
NW_004929328.1	Curated Genomic	CDS	64813409	64813510	.	+	0	ID=cds1;Parent=rna1;Dbxref=GeneID:3482,Genbank:NP_000867.2,HGNC:HGNC:5467,MIM:147280;Name=NP_000867.2;exception=annotated by transcript or proteomic data;gbkey=CDS;gene=IGF2R;product=cation-independent mannose-6-phosphate receptor precursor;protein_id=NP_000867.2
NW_004929328.1	Curated Genomic	CDS	64814292	64814484	.	+	0	ID=cds1;Parent=rna1;Dbxref=GeneID:3482,Genbank:NP_000867.2,HGNC:HGNC:5467,MIM:147280;Name=NP_000867.2;exception=annotated by transcript or proteomic data;gbkey=CDS;gene=IGF2R;product=cation-independent mannose-6-phosphate receptor precursor;protein_id=NP_000867.2
NW_004929328.1	Curated Genomic	CDS	64815933	64816103	.	+	2	ID=cds1;Parent=rna1;Dbxref=GeneID:3482,Genbank:NP_000867.2,HGNC:HGNC:5467,MIM:147280;Name=NP_000867.2;exception=annotated by transcript or proteomic data;gbkey=CDS;gene=IGF2R;product=cation-independent mannose-6-phosphate receptor precursor;protein_id=NP_000867.2
NW_004929328.1	Curated Genomic	CDS	64816889	64817032	.	+	2	ID=cds1;Parent=rna1;Dbxref=GeneID:3482,Genbank:NP_000867.2,HGNC:HGNC:5467,MIM:147280;Name=NP_000867.2;exception=annotated by transcript or proteomic data;gbkey=CDS;gene=IGF2R;product=cation-independent mannose-6-phosphate receptor precursor;protein_id=NP_000867.2
NW_004929328.1	Curated Genomic	CDS	64817139	64817314	.	+	2	ID=cds1;Parent=rna1;Dbxref=GeneID:3482,Genbank:NP_000867.2,HGNC:HGNC:5467,MIM:147280;Name=NP_000867.2;exception=annotated by transcript or proteomic data;gbkey=CDS;gene=IGF2R;product=cation-independent mannose-6-phosphate receptor precursor;protein_id=NP_000867.2
NW_004929328.1	Curated Genomic	CDS	64817918	64818005	.	+	0	ID=cds1;Parent=rna1;Dbxref=GeneID:3482,Genbank:NP_000867.2,HGNC:HGNC:5467,MIM:147280;Name=NP_000867.2;exception=annotated by transcript or proteomic data;gbkey=CDS;gene=IGF2R;product=cation-independent mannose-6-phosphate receptor precursor;protein_id=NP_000867.2
NW_004929328.1	Curated Genomic	CDS	64818801	64819016	.	+	2	ID=cds1;Parent=rna1;Dbxref=GeneID:3482,Genbank:NP_000867.2,HGNC:HGNC:5467,MIM:147280;Name=NP_000867.2;exception=annotated by transcript or proteomic data;gbkey=CDS;gene=IGF2R;product=cation-independent mannose-6-phosphate receptor precursor;protein_id=NP_000867.2
NW_004929328.1	Curated Genomic	CDS	64819787	64819917	.	+	2	ID=cds1;Parent=rna1;Dbxref=GeneID:3482,Genbank:NP_000867.2,HGNC:HGNC:5467,MIM:147280;Name=NP_000867.2;exception=annotated by transcript or proteomic data;gbkey=CDS;gene=IGF2R;product=cation-independent mannose-6-phosphate receptor precursor;protein_id=NP_000867.2
NW_004929328.1	Curated Genomic	CDS	64820190	64820287	.	+	0	ID=cds1;Parent=rna1;Dbxref=GeneID:3482,Genbank:NP_000867.2,HGNC:HGNC:5467,MIM:147280;Name=NP_000867.2;exception=annotated by transcript or proteomic data;gbkey=CDS;gene=IGF2R;product=cation-independent mannose-6-phosphate receptor precursor;protein_id=NP_000867.2
NW_004929328.1	Curated Genomic	CDS	64823635	64823771	.	+	1	ID=cds1;Parent=rna1;Dbxref=GeneID:3482,Genbank:NP_000867.2,HGNC:HGNC:5467,MIM:147280;Name=NP_000867.2;exception=annotated by transcript or proteomic data;gbkey=CDS;gene=IGF2R;product=cation-independent mannose-6-phosphate receptor precursor;protein_id=NP_000867.2
NW_004929328.1	Curated Genomic	CDS	64825254	64825444	.	+	2	ID=cds1;Parent=rna1;Dbxref=GeneID:3482,Genbank:NP_000867.2,HGNC:HGNC:5467,MIM:147280;Name=NP_000867.2;exception=annotated by transcript or proteomic data;gbkey=CDS;gene=IGF2R;product=cation-independent mannose-6-phosphate receptor precursor;protein_id=NP_000867.2
NW_004929328.1	Curated Genomic	CDS	64827296	64827422	.	+	0	ID=cds1;Parent=rna1;Dbxref=GeneID:3482,Genbank:NP_000867.2,HGNC:HGNC:5467,MIM:147280;Name=NP_000867.2;exception=annotated by transcript or proteomic data;gbkey=CDS;gene=IGF2R;product=cation-independent mannose-6-phosphate receptor precursor;protein_id=NP_000867.2
NW_004929328.1	Curated Genomic	CDS	64828151	64828270	.	+	2	ID=cds1;Parent=rna1;Dbxref=GeneID:3482,Genbank:NP_000867.2,HGNC:HGNC:5467,MIM:147280;Name=NP_000867.2;exception=annotated by transcript or proteomic data;gbkey=CDS;gene=IGF2R;product=cation-independent mannose-6-phosphate receptor precursor;protein_id=NP_000867.2
NW_004929328.1	Curated Genomic	CDS	64828599	64828855	.	+	2	ID=cds1;Parent=rna1;Dbxref=GeneID:3482,Genbank:NP_000867.2,HGNC:HGNC:5467,MIM:147280;Name=NP_000867.2;exception=annotated by transcript or proteomic data;gbkey=CDS;gene=IGF2R;product=cation-independent mannose-6-phosphate receptor precursor;protein_id=NP_000867.2
NW_004929328.1	Curated Genomic	CDS	64829143	64829361	.	+	0	ID=cds1;Parent=rna1;Dbxref=GeneID:3482,Genbank:NP_000867.2,HGNC:HGNC:5467,MIM:147280;Name=NP_000867.2;exception=annotated by transcript or proteomic data;gbkey=CDS;gene=IGF2R;product=cation-independent mannose-6-phosphate receptor precursor;protein_id=NP_000867.2
NW_004929328.1	Curated Genomic	CDS	64831233	64831382	.	+	0	ID=cds1;Parent=rna1;Dbxref=GeneID:3482,Genbank:NP_000867.2,HGNC:HGNC:5467,MIM:147280;Name=NP_000867.2;exception=annotated by transcript or proteomic data;gbkey=CDS;gene=IGF2R;product=cation-independent mannose-6-phosphate receptor precursor;protein_id=NP_000867.2
NW_004929328.1	Curated Genomic	CDS	64833587	64833748	.	+	0	ID=cds1;Parent=rna1;Dbxref=GeneID:3482,Genbank:NP_000867.2,HGNC:HGNC:5467,MIM:147280;Name=NP_000867.2;exception=annotated by transcript or proteomic data;gbkey=CDS;gene=IGF2R;product=cation-independent mannose-6-phosphate receptor precursor;protein_id=NP_000867.2
NW_004929328.1	Curated Genomic	CDS	64834966	64835173	.	+	0	ID=cds1;Parent=rna1;Dbxref=GeneID:3482,Genbank:NP_000867.2,HGNC:HGNC:5467,MIM:147280;Name=NP_000867.2;exception=annotated by transcript or proteomic data;gbkey=CDS;gene=IGF2R;product=cation-independent mannose-6-phosphate receptor precursor;protein_id=NP_000867.2
NW_004929328.1	Curated Genomic	CDS	64835515	64835661	.	+	2	ID=cds1;Parent=rna1;Dbxref=GeneID:3482,Genbank:NP_000867.2,HGNC:HGNC:5467,MIM:147280;Name=NP_000867.2;exception=annotated by transcript or proteomic data;gbkey=CDS;gene=IGF2R;product=cation-independent mannose-6-phosphate receptor precursor;protein_id=NP_000867.2
NW_004929328.1	Curated Genomic	CDS	64839336	64839570	.	+	2	ID=cds1;Parent=rna1;Dbxref=GeneID:3482,Genbank:NP_000867.2,HGNC:HGNC:5467,MIM:147280;Name=NP_000867.2;exception=annotated by transcript or proteomic data;gbkey=CDS;gene=IGF2R;product=cation-independent mannose-6-phosphate receptor precursor;protein_id=NP_000867.2
NW_004929328.1	Curated Genomic	CDS	64840381	64840517	.	+	1	ID=cds1;Parent=rna1;Dbxref=GeneID:3482,Genbank:NP_000867.2,HGNC:HGNC:5467,MIM:147280;Name=NP_000867.2;exception=annotated by transcript or proteomic data;gbkey=CDS;gene=IGF2R;product=cation-independent mannose-6-phosphate receptor precursor;protein_id=NP_000867.2
NW_004929328.1	Curated Genomic	CDS	64843419	64843533	.	+	2	ID=cds1;Parent=rna1;Dbxref=GeneID:3482,Genbank:NP_000867.2,HGNC:HGNC:5467,MIM:147280;Name=NP_000867.2;exception=annotated by transcript or proteomic data;gbkey=CDS;gene=IGF2R;product=cation-independent mannose-6-phosphate receptor precursor;protein_id=NP_000867.2
NW_004929328.1	Curated Genomic	CDS	64844493	64844639	.	+	1	ID=cds1;Parent=rna1;Dbxref=GeneID:3482,Genbank:NP_000867.2,HGNC:HGNC:5467,MIM:147280;Name=NP_000867.2;exception=annotated by transcript or proteomic data;gbkey=CDS;gene=IGF2R;product=cation-independent mannose-6-phosphate receptor precursor;protein_id=NP_000867.2
NW_004929328.1	Curated Genomic	CDS	64845302	64845489	.	+	1	ID=cds1;Parent=rna1;Dbxref=GeneID:3482,Genbank:NP_000867.2,HGNC:HGNC:5467,MIM:147280;Name=NP_000867.2;exception=annotated by transcript or proteomic data;gbkey=CDS;gene=IGF2R;product=cation-independent mannose-6-phosphate receptor precursor;protein_id=NP_000867.2
NW_004929328.1	Curated Genomic	CDS	64851825	64852011	.	+	2	ID=cds1;Parent=rna1;Dbxref=GeneID:3482,Genbank:NP_000867.2,HGNC:HGNC:5467,MIM:147280;Name=NP_000867.2;exception=annotated by transcript or proteomic data;gbkey=CDS;gene=IGF2R;product=cation-independent mannose-6-phosphate receptor precursor;protein_id=NP_000867.2
NW_004929328.1	Curated Genomic	CDS	64857896	64858048	.	+	1	ID=cds1;Parent=rna1;Dbxref=GeneID:3482,Genbank:NP_000867.2,HGNC:HGNC:5467,MIM:147280;Name=NP_000867.2;exception=annotated by transcript or proteomic data;gbkey=CDS;gene=IGF2R;product=cation-independent mannose-6-phosphate receptor precursor;protein_id=NP_000867.2
NW_004929328.1	Curated Genomic	CDS	64859123	64859192	.	+	1	ID=cds1;Parent=rna1;Dbxref=GeneID:3482,Genbank:NP_000867.2,HGNC:HGNC:5467,MIM:147280;Name=NP_000867.2;exception=annotated by transcript or proteomic data;gbkey=CDS;gene=IGF2R;product=cation-independent mannose-6-phosphate receptor precursor;protein_id=NP_000867.2
NW_004929328.1	Curated Genomic	CDS	64860051	64860461	.	+	0	ID=cds1;Parent=rna1;Dbxref=GeneID:3482,Genbank:NP_000867.2,HGNC:HGNC:5467,MIM:147280;Name=NP_000867.2;exception=annotated by transcript or proteomic data;gbkey=CDS;gene=IGF2R;product=cation-independent mannose-6-phosphate receptor precursor;protein_id=NP_000867.2
###
NW_004929382.1	BestRefSeq	gene	5611608	5994794	.	-	.	ID=gene2;Dbxref=GeneID:57101,HGNC:HGNC:1183,MIM:610109;Name=ANO2;description=anoctamin 2%2C calcium activated chloride channel;gbkey=Gene;gene=ANO2;gene_synonym=C12orf3,TMEM16B
NW_004929382.1	Curated Genomic	gene	5611608	5994794	.	-	.	ID=gene3;Dbxref=GeneID:57101,HGNC:HGNC:1183,MIM:610109;Name=ANO2;description=anoctamin 2;gbkey=Gene;gene=ANO2;gene_synonym=C12orf3,TMEM16B
NW_004929382.1	Curated Genomic	mRNA	5611608	5993821	.	-	.	ID=rna2;Parent=gene3;Dbxref=GeneID:57101,Genbank:NM_001278596.1,HGNC:HGNC:1183,MIM:610109;Name=gi|515870433;exception=annotated by transcript or proteomic data;gbkey=mRNA;gene=ANO2;product=anoctamin 2%2C transcript variant 1;transcript_id=gi|515870433
NW_004929382.1	Curated Genomic	exon	5993758	5993821	.	-	.	ID=id96;Parent=rna2;Dbxref=GeneID:57101,Genbank:NM_001278596.1,HGNC:HGNC:1183,MIM:610109;exception=annotated by transcript or proteomic data;gbkey=mRNA;gene=ANO2;product=anoctamin 2%2C transcript variant 1;transcript_id=gi|515870433
NW_004929382.1	Curated Genomic	exon	5971668	5971852	.	-	.	ID=id97;Parent=rna2;Dbxref=GeneID:57101,Genbank:NM_001278596.1,HGNC:HGNC:1183,MIM:610109;exception=annotated by transcript or proteomic data;gbkey=mRNA;gene=ANO2;product=anoctamin 2%2C transcript variant 1;transcript_id=gi|515870433
NW_004929382.1	Curated Genomic	exon	5970088	5970414	.	-	.	ID=id98;Parent=rna2;Dbxref=GeneID:57101,Genbank:NM_001278596.1,HGNC:HGNC:1183,MIM:610109;exception=annotated by transcript or proteomic data;gbkey=mRNA;gene=ANO2;product=anoctamin 2%2C transcript variant 1;transcript_id=gi|515870433
NW_004929382.1	Curated Genomic	exon	5903326	5903424	.	-	.	ID=id99;Parent=rna2;Dbxref=GeneID:57101,Genbank:NM_001278596.1,HGNC:HGNC:1183,MIM:610109;exception=annotated by transcript or proteomic data;gbkey=mRNA;gene=ANO2;product=anoctamin 2%2C transcript variant 1;transcript_id=gi|515870433
NW_004929382.1	Curated Genomic	exon	5901217	5901219	.	-	.	ID=id100;Parent=rna2;Dbxref=GeneID:57101,Genbank:NM_001278596.1,HGNC:HGNC:1183,MIM:610109;exception=annotated by transcript or proteomic data;gbkey=mRNA;gene=ANO2;product=anoctamin 2%2C transcript variant 1;transcript_id=gi|515870433
NW_004929382.1	Curated Genomic	exon	5881732	5881883	.	-	.	ID=id101;Parent=rna2;Dbxref=GeneID:57101,Genbank:NM_001278596.1,HGNC:HGNC:1183,MIM:610109;exception=annotated by transcript or proteomic data;gbkey=mRNA;gene=ANO2;product=anoctamin 2%2C transcript variant 1;transcript_id=gi|515870433
NW_004929382.1	Curated Genomic	exon	5879715	5879769	.	-	.	ID=id102;Parent=rna2;Dbxref=GeneID:57101,Genbank:NM_001278596.1,HGNC:HGNC:1183,MIM:610109;exception=annotated by transcript or proteomic data;gbkey=mRNA;gene=ANO2;product=anoctamin 2%2C transcript variant 1;transcript_id=gi|515870433
NW_004929382.1	Curated Genomic	exon	5877049	5877100	.	-	.	ID=id103;Parent=rna2;Dbxref=GeneID:57101,Genbank:NM_001278596.1,HGNC:HGNC:1183,MIM:610109;exception=annotated by transcript or proteomic data;gbkey=mRNA;gene=ANO2;product=anoctamin 2%2C transcript variant 1;transcript_id=gi|515870433
NW_004929382.1	Curated Genomic	exon	5856595	5856650	.	-	.	ID=id104;Parent=rna2;Dbxref=GeneID:57101,Genbank:NM_001278596.1,HGNC:HGNC:1183,MIM:610109;exception=annotated by transcript or proteomic data;gbkey=mRNA;gene=ANO2;product=anoctamin 2%2C transcript variant 1;transcript_id=gi|515870433
NW_004929382.1	Curated Genomic	exon	5855334	5855375	.	-	.	ID=id105;Parent=rna2;Dbxref=GeneID:57101,Genbank:NM_001278596.1,HGNC:HGNC:1183,MIM:610109;exception=annotated by transcript or proteomic data;gbkey=mRNA;gene=ANO2;product=anoctamin 2%2C transcript variant 1;transcript_id=gi|515870433
NW_004929382.1	Curated Genomic	exon	5848789	5848853	.	-	.	ID=id106;Parent=rna2;Dbxref=GeneID:57101,Genbank:NM_001278596.1,HGNC:HGNC:1183,MIM:610109;exception=annotated by transcript or proteomic data;gbkey=mRNA;gene=ANO2;product=anoctamin 2%2C transcript variant 1;transcript_id=gi|515870433
NW_004929382.1	Curated Genomic	exon	5800125	5800259	.	-	.	ID=id107;Parent=rna2;Dbxref=GeneID:57101,Genbank:NM_001278596.1,HGNC:HGNC:1183,MIM:610109;exception=annotated by transcript or proteomic data;gbkey=mRNA;gene=ANO2;product=anoctamin 2%2C transcript variant 1;transcript_id=gi|515870433
NW_004929382.1	Curated Genomic	exon	5793448	5793608	.	-	.	ID=id108;Parent=rna2;Dbxref=GeneID:57101,Genbank:NM_001278596.1,HGNC:HGNC:1183,MIM:610109;exception=annotated by transcript or proteomic data;gbkey=mRNA;gene=ANO2;product=anoctamin 2%2C transcript variant 1;transcript_id=gi|515870433
NW_004929382.1	Curated Genomic	exon	5788614	5788696	.	-	.	ID=id109;Parent=rna2;Dbxref=GeneID:57101,Genbank:NM_001278596.1,HGNC:HGNC:1183,MIM:610109;exception=annotated by transcript or proteomic data;gbkey=mRNA;gene=ANO2;product=anoctamin 2%2C transcript variant 1;transcript_id=gi|515870433
NW_004929382.1	Curated Genomic	exon	5782163	5782174	.	-	.	ID=id110;Parent=rna2;Dbxref=GeneID:57101,Genbank:NM_001278596.1,HGNC:HGNC:1183,MIM:610109;exception=annotated by transcript or proteomic data;gbkey=mRNA;gene=ANO2;product=anoctamin 2%2C transcript variant 1;transcript_id=gi|515870433
NW_004929382.1	Curated Genomic	exon	5781817	5781927	.	-	.	ID=id111;Parent=rna2;Dbxref=GeneID:57101,Genbank:NM_001278596.1,HGNC:HGNC:1183,MIM:610109;exception=annotated by transcript or proteomic data;gbkey=mRNA;gene=ANO2;product=anoctamin 2%2C transcript variant 1;transcript_id=gi|515870433
NW_004929382.1	Curated Genomic	exon	5697134	5697208	.	-	.	ID=id112;Parent=rna2;Dbxref=GeneID:57101,Genbank:NM_001278596.1,HGNC:HGNC:1183,MIM:610109;exception=annotated by transcript or proteomic data;gbkey=mRNA;gene=ANO2;product=anoctamin 2%2C transcript variant 1;transcript_id=gi|515870433
NW_004929382.1	Curated Genomic	exon	5684108	5684303	.	-	.	ID=id113;Parent=rna2;Dbxref=GeneID:57101,Genbank:NM_001278596.1,HGNC:HGNC:1183,MIM:610109;exception=annotated by transcript or proteomic data;gbkey=mRNA;gene=ANO2;product=anoctamin 2%2C transcript variant 1;transcript_id=gi|515870433
NW_004929382.1	Curated Genomic	exon	5664149	5664260	.	-	.	ID=id114;Parent=rna2;Dbxref=GeneID:57101,Genbank:NM_001278596.1,HGNC:HGNC:1183,MIM:610109;exception=annotated by transcript or proteomic data;gbkey=mRNA;gene=ANO2;product=anoctamin 2%2C transcript variant 1;transcript_id=gi|515870433
NW_004929382.1	Curated Genomic	exon	5661864	5661921	.	-	.	ID=id115;Parent=rna2;Dbxref=GeneID:57101,Genbank:NM_001278596.1,HGNC:HGNC:1183,MIM:610109;exception=annotated by transcript or proteomic data;gbkey=mRNA;gene=ANO2;product=anoctamin 2%2C transcript variant 1;transcript_id=gi|515870433
NW_004929382.1	Curated Genomic	exon	5661619	5661719	.	-	.	ID=id116;Parent=rna2;Dbxref=GeneID:57101,Genbank:NM_001278596.1,HGNC:HGNC:1183,MIM:610109;exception=annotated by transcript or proteomic data;gbkey=mRNA;gene=ANO2;product=anoctamin 2%2C transcript variant 1;transcript_id=gi|515870433
NW_004929382.1	Curated Genomic	exon	5648444	5648589	.	-	.	ID=id117;Parent=rna2;Dbxref=GeneID:57101,Genbank:NM_001278596.1,HGNC:HGNC:1183,MIM:610109;exception=annotated by transcript or proteomic data;gbkey=mRNA;gene=ANO2;product=anoctamin 2%2C transcript variant 1;transcript_id=gi|515870433
NW_004929382.1	Curated Genomic	exon	5627324	5627476	.	-	.	ID=id118;Parent=rna2;Dbxref=GeneID:57101,Genbank:NM_001278596.1,HGNC:HGNC:1183,MIM:610109;exception=annotated by transcript or proteomic data;gbkey=mRNA;gene=ANO2;product=anoctamin 2%2C transcript variant 1;transcript_id=gi|515870433
NW_004929382.1	Curated Genomic	exon	5626913	5626965	.	-	.	ID=id119;Parent=rna2;Dbxref=GeneID:57101,Genbank:NM_001278596.1,HGNC:HGNC:1183,MIM:610109;exception=annotated by transcript or proteomic data;gbkey=mRNA;gene=ANO2;product=anoctamin 2%2C transcript variant 1;transcript_id=gi|515870433
NW_004929382.1	Curated Genomic	exon	5624792	5624973	.	-	.	ID=id120;Parent=rna2;Dbxref=GeneID:57101,Genbank:NM_001278596.1,HGNC:HGNC:1183,MIM:610109;exception=annotated by transcript or proteomic data;gbkey=mRNA;gene=ANO2;product=anoctamin 2%2C transcript variant 1;transcript_id=gi|515870433
NW_004929382.1	Curated Genomic	exon	5614515	5614620	.	-	.	ID=id121;Parent=rna2;Dbxref=GeneID:57101,Genbank:NM_001278596.1,HGNC:HGNC:1183,MIM:610109;exception=annotated by transcript or proteomic data;gbkey=mRNA;gene=ANO2;product=anoctamin 2%2C transcript variant 1;transcript_id=gi|515870433
NW_004929382.1	Curated Genomic	exon	5611608	5612525	.	-	.	ID=id122;Parent=rna2;Dbxref=GeneID:57101,Genbank:NM_001278596.1,HGNC:HGNC:1183,MIM:610109;exception=annotated by transcript or proteomic data;gbkey=mRNA;gene=ANO2;product=anoctamin 2%2C transcript variant 1;transcript_id=gi|515870433
NW_004929382.1	BestRefSeq	mRNA	5611608	5993821	.	-	.	ID=rna3;Parent=gene2;Dbxref=GeneID:57101,Genbank:NM_001278596.1,HGNC:HGNC:1183,MIM:610109;Name=gi|515870433;Note=The RefSeq transcript has 2 substitutions compared to this genomic sequence;exception=annotated by transcript or proteomic data;gbkey=mRNA;gene=ANO2;product=anoctamin 2%2C calcium activated chloride channel%2C transcript variant 1;transcript_id=gi|515870433
NW_004929382.1	BestRefSeq	exon	5993758	5993821	.	-	.	ID=id123;Parent=rna3;Dbxref=GeneID:57101,Genbank:NM_001278596.1,HGNC:HGNC:1183,MIM:610109;Note=The RefSeq transcript has 2 substitutions compared to this genomic sequence;exception=annotated by transcript or proteomic data;gbkey=mRNA;gene=ANO2;product=anoctamin 2%2C calcium activated chloride channel%2C transcript variant 1;transcript_id=gi|515870433
NW_004929382.1	BestRefSeq	exon	5971668	5971852	.	-	.	ID=id124;Parent=rna3;Dbxref=GeneID:57101,Genbank:NM_001278596.1,HGNC:HGNC:1183,MIM:610109;Note=The RefSeq transcript has 2 substitutions compared to this genomic sequence;exception=annotated by transcript or proteomic data;gbkey=mRNA;gene=ANO2;product=anoctamin 2%2C calcium activated chloride channel%2C transcript variant 1;transcript_id=gi|515870433
NW_004929382.1	BestRefSeq	exon	5970088	5970414	.	-	.	ID=id125;Parent=rna3;Dbxref=GeneID:57101,Genbank:NM_001278596.1,HGNC:HGNC:1183,MIM:610109;Note=The RefSeq transcript has 2 substitutions compared to this genomic sequence;exception=annotated by transcript or proteomic data;gbkey=mRNA;gene=ANO2;product=anoctamin 2%2C calcium activated chloride channel%2C transcript variant 1;transcript_id=gi|515870433
NW_004929382.1	BestRefSeq	exon	5903325	5903424	.	-	.	ID=id126;Parent=rna3;Dbxref=GeneID:57101,Genbank:NM_001278596.1,HGNC:HGNC:1183,MIM:610109;Note=The RefSeq transcript has 2 substitutions compared to this genomic sequence;exception=annotated by transcript or proteomic data;gbkey=mRNA;gene=ANO2;product=anoctamin 2%2C calcium activated chloride channel%2C transcript variant 1;transcript_id=gi|515870433
NW_004929382.1	BestRefSeq	exon	5881732	5881885	.	-	.	ID=id127;Parent=rna3;Dbxref=GeneID:57101,Genbank:NM_001278596.1,HGNC:HGNC:1183,MIM:610109;Note=The RefSeq transcript has 2 substitutions compared to this genomic sequence;exception=annotated by transcript or proteomic data;gbkey=mRNA;gene=ANO2;product=anoctamin 2%2C calcium activated chloride channel%2C transcript variant 1;transcript_id=gi|515870433
NW_004929382.1	BestRefSeq	exon	5879715	5879769	.	-	.	ID=id128;Parent=rna3;Dbxref=GeneID:57101,Genbank:NM_001278596.1,HGNC:HGNC:1183,MIM:610109;Note=The RefSeq transcript has 2 substitutions compared to this genomic sequence;exception=annotated by transcript or proteomic data;gbkey=mRNA;gene=ANO2;product=anoctamin 2%2C calcium activated chloride channel%2C transcript variant 1;transcript_id=gi|515870433
NW_004929382.1	BestRefSeq	exon	5877049	5877100	.	-	.	ID=id129;Parent=rna3;Dbxref=GeneID:57101,Genbank:NM_001278596.1,HGNC:HGNC:1183,MIM:610109;Note=The RefSeq transcript has 2 substitutions compared to this genomic sequence;exception=annotated by transcript or proteomic data;gbkey=mRNA;gene=ANO2;product=anoctamin 2%2C calcium activated chloride channel%2C transcript variant 1;transcript_id=gi|515870433
NW_004929382.1	BestRefSeq	exon	5856595	5856650	.	-	.	ID=id130;Parent=rna3;Dbxref=GeneID:57101,Genbank:NM_001278596.1,HGNC:HGNC:1183,MIM:610109;Note=The RefSeq transcript has 2 substitutions compared to this genomic sequence;exception=annotated by transcript or proteomic data;gbkey=mRNA;gene=ANO2;product=anoctamin 2%2C calcium activated chloride channel%2C transcript variant 1;transcript_id=gi|515870433
NW_004929382.1	BestRefSeq	exon	5855334	5855375	.	-	.	ID=id131;Parent=rna3;Dbxref=GeneID:57101,Genbank:NM_001278596.1,HGNC:HGNC:1183,MIM:610109;Note=The RefSeq transcript has 2 substitutions compared to this genomic sequence;exception=annotated by transcript or proteomic data;gbkey=mRNA;gene=ANO2;product=anoctamin 2%2C calcium activated chloride channel%2C transcript variant 1;transcript_id=gi|515870433
NW_004929382.1	BestRefSeq	exon	5848789	5848853	.	-	.	ID=id132;Parent=rna3;Dbxref=GeneID:57101,Genbank:NM_001278596.1,HGNC:HGNC:1183,MIM:610109;Note=The RefSeq transcript has 2 substitutions compared to this genomic sequence;exception=annotated by transcript or proteomic data;gbkey=mRNA;gene=ANO2;product=anoctamin 2%2C calcium activated chloride channel%2C transcript variant 1;transcript_id=gi|515870433
NW_004929382.1	BestRefSeq	exon	5800125	5800259	.	-	.	ID=id133;Parent=rna3;Dbxref=GeneID:57101,Genbank:NM_001278596.1,HGNC:HGNC:1183,MIM:610109;Note=The RefSeq transcript has 2 substitutions compared to this genomic sequence;exception=annotated by transcript or proteomic data;gbkey=mRNA;gene=ANO2;product=anoctamin 2%2C calcium activated chloride channel%2C transcript variant 1;transcript_id=gi|515870433
NW_004929382.1	BestRefSeq	exon	5793448	5793608	.	-	.	ID=id134;Parent=rna3;Dbxref=GeneID:57101,Genbank:NM_001278596.1,HGNC:HGNC:1183,MIM:610109;Note=The RefSeq transcript has 2 substitutions compared to this genomic sequence;exception=annotated by transcript or proteomic data;gbkey=mRNA;gene=ANO2;product=anoctamin 2%2C calcium activated chloride channel%2C transcript variant 1;transcript_id=gi|515870433
NW_004929382.1	BestRefSeq	exon	5788614	5788696	.	-	.	ID=id135;Parent=rna3;Dbxref=GeneID:57101,Genbank:NM_001278596.1,HGNC:HGNC:1183,MIM:610109;Note=The RefSeq transcript has 2 substitutions compared to this genomic sequence;exception=annotated by transcript or proteomic data;gbkey=mRNA;gene=ANO2;product=anoctamin 2%2C calcium activated chloride channel%2C transcript variant 1;transcript_id=gi|515870433
NW_004929382.1	BestRefSeq	exon	5782163	5782174	.	-	.	ID=id136;Parent=rna3;Dbxref=GeneID:57101,Genbank:NM_001278596.1,HGNC:HGNC:1183,MIM:610109;Note=The RefSeq transcript has 2 substitutions compared to this genomic sequence;exception=annotated by transcript or proteomic data;gbkey=mRNA;gene=ANO2;product=anoctamin 2%2C calcium activated chloride channel%2C transcript variant 1;transcript_id=gi|515870433
NW_004929382.1	BestRefSeq	exon	5781817	5781927	.	-	.	ID=id137;Parent=rna3;Dbxref=GeneID:57101,Genbank:NM_001278596.1,HGNC:HGNC:1183,MIM:610109;Note=The RefSeq transcript has 2 substitutions compared to this genomic sequence;exception=annotated by transcript or proteomic data;gbkey=mRNA;gene=ANO2;product=anoctamin 2%2C calcium activated chloride channel%2C transcript variant 1;transcript_id=gi|515870433
NW_004929382.1	BestRefSeq	exon	5697134	5697208	.	-	.	ID=id138;Parent=rna3;Dbxref=GeneID:57101,Genbank:NM_001278596.1,HGNC:HGNC:1183,MIM:610109;Note=The RefSeq transcript has 2 substitutions compared to this genomic sequence;exception=annotated by transcript or proteomic data;gbkey=mRNA;gene=ANO2;product=anoctamin 2%2C calcium activated chloride channel%2C transcript variant 1;transcript_id=gi|515870433
NW_004929382.1	BestRefSeq	exon	5684108	5684303	.	-	.	ID=id139;Parent=rna3;Dbxref=GeneID:57101,Genbank:NM_001278596.1,HGNC:HGNC:1183,MIM:610109;Note=The RefSeq transcript has 2 substitutions compared to this genomic sequence;exception=annotated by transcript or proteomic data;gbkey=mRNA;gene=ANO2;product=anoctamin 2%2C calcium activated chloride channel%2C transcript variant 1;transcript_id=gi|515870433
NW_004929382.1	BestRefSeq	exon	5664149	5664260	.	-	.	ID=id140;Parent=rna3;Dbxref=GeneID:57101,Genbank:NM_001278596.1,HGNC:HGNC:1183,MIM:610109;Note=The RefSeq transcript has 2 substitutions compared to this genomic sequence;exception=annotated by transcript or proteomic data;gbkey=mRNA;gene=ANO2;product=anoctamin 2%2C calcium activated chloride channel%2C transcript variant 1;transcript_id=gi|515870433
NW_004929382.1	BestRefSeq	exon	5661864	5661921	.	-	.	ID=id141;Parent=rna3;Dbxref=GeneID:57101,Genbank:NM_001278596.1,HGNC:HGNC:1183,MIM:610109;Note=The RefSeq transcript has 2 substitutions compared to this genomic sequence;exception=annotated by transcript or proteomic data;gbkey=mRNA;gene=ANO2;product=anoctamin 2%2C calcium activated chloride channel%2C transcript variant 1;transcript_id=gi|515870433
NW_004929382.1	BestRefSeq	exon	5661619	5661719	.	-	.	ID=id142;Parent=rna3;Dbxref=GeneID:57101,Genbank:NM_001278596.1,HGNC:HGNC:1183,MIM:610109;Note=The RefSeq transcript has 2 substitutions compared to this genomic sequence;exception=annotated by transcript or proteomic data;gbkey=mRNA;gene=ANO2;product=anoctamin 2%2C calcium activated chloride channel%2C transcript variant 1;transcript_id=gi|515870433
NW_004929382.1	BestRefSeq	exon	5648444	5648589	.	-	.	ID=id143;Parent=rna3;Dbxref=GeneID:57101,Genbank:NM_001278596.1,HGNC:HGNC:1183,MIM:610109;Note=The RefSeq transcript has 2 substitutions compared to this genomic sequence;exception=annotated by transcript or proteomic data;gbkey=mRNA;gene=ANO2;product=anoctamin 2%2C calcium activated chloride channel%2C transcript variant 1;transcript_id=gi|515870433
NW_004929382.1	BestRefSeq	exon	5627324	5627476	.	-	.	ID=id144;Parent=rna3;Dbxref=GeneID:57101,Genbank:NM_001278596.1,HGNC:HGNC:1183,MIM:610109;Note=The RefSeq transcript has 2 substitutions compared to this genomic sequence;exception=annotated by transcript or proteomic data;gbkey=mRNA;gene=ANO2;product=anoctamin 2%2C calcium activated chloride channel%2C transcript variant 1;transcript_id=gi|515870433
NW_004929382.1	BestRefSeq	exon	5626913	5626965	.	-	.	ID=id145;Parent=rna3;Dbxref=GeneID:57101,Genbank:NM_001278596.1,HGNC:HGNC:1183,MIM:610109;Note=The RefSeq transcript has 2 substitutions compared to this genomic sequence;exception=annotated by transcript or proteomic data;gbkey=mRNA;gene=ANO2;product=anoctamin 2%2C calcium activated chloride channel%2C transcript variant 1;transcript_id=gi|515870433
NW_004929382.1	BestRefSeq	exon	5624792	5624973	.	-	.	ID=id146;Parent=rna3;Dbxref=GeneID:57101,Genbank:NM_001278596.1,HGNC:HGNC:1183,MIM:610109;Note=The RefSeq transcript has 2 substitutions compared to this genomic sequence;exception=annotated by transcript or proteomic data;gbkey=mRNA;gene=ANO2;product=anoctamin 2%2C calcium activated chloride channel%2C transcript variant 1;transcript_id=gi|515870433
NW_004929382.1	BestRefSeq	exon	5614515	5614620	.	-	.	ID=id147;Parent=rna3;Dbxref=GeneID:57101,Genbank:NM_001278596.1,HGNC:HGNC:1183,MIM:610109;Note=The RefSeq transcript has 2 substitutions compared to this genomic sequence;exception=annotated by transcript or proteomic data;gbkey=mRNA;gene=ANO2;product=anoctamin 2%2C calcium activated chloride channel%2C transcript variant 1;transcript_id=gi|515870433
NW_004929382.1	BestRefSeq	exon	5611608	5612525	.	-	.	ID=id148;Parent=rna3;Dbxref=GeneID:57101,Genbank:NM_001278596.1,HGNC:HGNC:1183,MIM:610109;Note=The RefSeq transcript has 2 substitutions compared to this genomic sequence;exception=annotated by transcript or proteomic data;gbkey=mRNA;gene=ANO2;product=anoctamin 2%2C calcium activated chloride channel%2C transcript variant 1;transcript_id=gi|515870433
NW_004929382.1	Curated Genomic	CDS	5993758	5993779	.	-	0	ID=cds2;Parent=rna2;Dbxref=GeneID:57101,Genbank:NP_001265525.1,HGNC:HGNC:1183,MIM:610109;Name=NP_001265525.1;Note=isoform 1 is encoded by transcript variant 1;exception=annotated by transcript or proteomic data;gbkey=CDS;gene=ANO2;product=anoctamin-2 isoform 1;protein_id=NP_001265525.1
NW_004929382.1	Curated Genomic	CDS	5971668	5971852	.	-	2	ID=cds2;Parent=rna2;Dbxref=GeneID:57101,Genbank:NP_001265525.1,HGNC:HGNC:1183,MIM:610109;Name=NP_001265525.1;Note=isoform 1 is encoded by transcript variant 1;exception=annotated by transcript or proteomic data;gbkey=CDS;gene=ANO2;product=anoctamin-2 isoform 1;protein_id=NP_001265525.1
NW_004929382.1	Curated Genomic	CDS	5970088	5970414	.	-	0	ID=cds2;Parent=rna2;Dbxref=GeneID:57101,Genbank:NP_001265525.1,HGNC:HGNC:1183,MIM:610109;Name=NP_001265525.1;Note=isoform 1 is encoded by transcript variant 1;exception=annotated by transcript or proteomic data;gbkey=CDS;gene=ANO2;product=anoctamin-2 isoform 1;protein_id=NP_001265525.1
NW_004929382.1	Curated Genomic	CDS	5903326	5903424	.	-	0	ID=cds2;Parent=rna2;Dbxref=GeneID:57101,Genbank:NP_001265525.1,HGNC:HGNC:1183,MIM:610109;Name=NP_001265525.1;Note=isoform 1 is encoded by transcript variant 1;exception=annotated by transcript or proteomic data;gbkey=CDS;gene=ANO2;product=anoctamin-2 isoform 1;protein_id=NP_001265525.1
NW_004929382.1	Curated Genomic	CDS	5901217	5901219	.	-	0	ID=cds2;Parent=rna2;Dbxref=GeneID:57101,Genbank:NP_001265525.1,HGNC:HGNC:1183,MIM:610109;Name=NP_001265525.1;Note=isoform 1 is encoded by transcript variant 1;exception=annotated by transcript or proteomic data;gbkey=CDS;gene=ANO2;product=anoctamin-2 isoform 1;protein_id=NP_001265525.1
NW_004929382.1	Curated Genomic	CDS	5881732	5881883	.	-	0	ID=cds2;Parent=rna2;Dbxref=GeneID:57101,Genbank:NP_001265525.1,HGNC:HGNC:1183,MIM:610109;Name=NP_001265525.1;Note=isoform 1 is encoded by transcript variant 1;exception=annotated by transcript or proteomic data;gbkey=CDS;gene=ANO2;product=anoctamin-2 isoform 1;protein_id=NP_001265525.1
NW_004929382.1	Curated Genomic	CDS	5879715	5879769	.	-	1	ID=cds2;Parent=rna2;Dbxref=GeneID:57101,Genbank:NP_001265525.1,HGNC:HGNC:1183,MIM:610109;Name=NP_001265525.1;Note=isoform 1 is encoded by transcript variant 1;exception=annotated by transcript or proteomic data;gbkey=CDS;gene=ANO2;product=anoctamin-2 isoform 1;protein_id=NP_001265525.1
NW_004929382.1	Curated Genomic	CDS	5877049	5877100	.	-	0	ID=cds2;Parent=rna2;Dbxref=GeneID:57101,Genbank:NP_001265525.1,HGNC:HGNC:1183,MIM:610109;Name=NP_001265525.1;Note=isoform 1 is encoded by transcript variant 1;exception=annotated by transcript or proteomic data;gbkey=CDS;gene=ANO2;product=anoctamin-2 isoform 1;protein_id=NP_001265525.1
NW_004929382.1	Curated Genomic	CDS	5856595	5856650	.	-	2	ID=cds2;Parent=rna2;Dbxref=GeneID:57101,Genbank:NP_001265525.1,HGNC:HGNC:1183,MIM:610109;Name=NP_001265525.1;Note=isoform 1 is encoded by transcript variant 1;exception=annotated by transcript or proteomic data;gbkey=CDS;gene=ANO2;product=anoctamin-2 isoform 1;protein_id=NP_001265525.1
NW_004929382.1	Curated Genomic	CDS	5855334	5855375	.	-	0	ID=cds2;Parent=rna2;Dbxref=GeneID:57101,Genbank:NP_001265525.1,HGNC:HGNC:1183,MIM:610109;Name=NP_001265525.1;Note=isoform 1 is encoded by transcript variant 1;exception=annotated by transcript or proteomic data;gbkey=CDS;gene=ANO2;product=anoctamin-2 isoform 1;protein_id=NP_001265525.1
NW_004929382.1	Curated Genomic	CDS	5848789	5848853	.	-	0	ID=cds2;Parent=rna2;Dbxref=GeneID:57101,Genbank:NP_001265525.1,HGNC:HGNC:1183,MIM:610109;Name=NP_001265525.1;Note=isoform 1 is encoded by transcript variant 1;exception=annotated by transcript or proteomic data;gbkey=CDS;gene=ANO2;product=anoctamin-2 isoform 1;protein_id=NP_001265525.1
NW_004929382.1	Curated Genomic	CDS	5800125	5800259	.	-	1	ID=cds2;Parent=rna2;Dbxref=GeneID:57101,Genbank:NP_001265525.1,HGNC:HGNC:1183,MIM:610109;Name=NP_001265525.1;Note=isoform 1 is encoded by transcript variant 1;exception=annotated by transcript or proteomic data;gbkey=CDS;gene=ANO2;product=anoctamin-2 isoform 1;protein_id=NP_001265525.1
NW_004929382.1	Curated Genomic	CDS	5793448	5793608	.	-	1	ID=cds2;Parent=rna2;Dbxref=GeneID:57101,Genbank:NP_001265525.1,HGNC:HGNC:1183,MIM:610109;Name=NP_001265525.1;Note=isoform 1 is encoded by transcript variant 1;exception=annotated by transcript or proteomic data;gbkey=CDS;gene=ANO2;product=anoctamin-2 isoform 1;protein_id=NP_001265525.1
NW_004929382.1	Curated Genomic	CDS	5788614	5788696	.	-	2	ID=cds2;Parent=rna2;Dbxref=GeneID:57101,Genbank:NP_001265525.1,HGNC:HGNC:1183,MIM:610109;Name=NP_001265525.1;Note=isoform 1 is encoded by transcript variant 1;exception=annotated by transcript or proteomic data;gbkey=CDS;gene=ANO2;product=anoctamin-2 isoform 1;protein_id=NP_001265525.1
NW_004929382.1	Curated Genomic	CDS	5782163	5782174	.	-	0	ID=cds2;Parent=rna2;Dbxref=GeneID:57101,Genbank:NP_001265525.1,HGNC:HGNC:1183,MIM:610109;Name=NP_001265525.1;Note=isoform 1 is encoded by transcript variant 1;exception=annotated by transcript or proteomic data;gbkey=CDS;gene=ANO2;product=anoctamin-2 isoform 1;protein_id=NP_001265525.1
NW_004929382.1	Curated Genomic	CDS	5781817	5781927	.	-	0	ID=cds2;Parent=rna2;Dbxref=GeneID:57101,Genbank:NP_001265525.1,HGNC:HGNC:1183,MIM:610109;Name=NP_001265525.1;Note=isoform 1 is encoded by transcript variant 1;exception=annotated by transcript or proteomic data;gbkey=CDS;gene=ANO2;product=anoctamin-2 isoform 1;protein_id=NP_001265525.1
NW_004929382.1	Curated Genomic	CDS	5697134	5697208	.	-	0	ID=cds2;Parent=rna2;Dbxref=GeneID:57101,Genbank:NP_001265525.1,HGNC:HGNC:1183,MIM:610109;Name=NP_001265525.1;Note=isoform 1 is encoded by transcript variant 1;exception=annotated by transcript or proteomic data;gbkey=CDS;gene=ANO2;product=anoctamin-2 isoform 1;protein_id=NP_001265525.1
NW_004929382.1	Curated Genomic	CDS	5684108	5684303	.	-	0	ID=cds2;Parent=rna2;Dbxref=GeneID:57101,Genbank:NP_001265525.1,HGNC:HGNC:1183,MIM:610109;Name=NP_001265525.1;Note=isoform 1 is encoded by transcript variant 1;exception=annotated by transcript or proteomic data;gbkey=CDS;gene=ANO2;product=anoctamin-2 isoform 1;protein_id=NP_001265525.1
NW_004929382.1	Curated Genomic	CDS	5664149	5664260	.	-	2	ID=cds2;Parent=rna2;Dbxref=GeneID:57101,Genbank:NP_001265525.1,HGNC:HGNC:1183,MIM:610109;Name=NP_001265525.1;Note=isoform 1 is encoded by transcript variant 1;exception=annotated by transcript or proteomic data;gbkey=CDS;gene=ANO2;product=anoctamin-2 isoform 1;protein_id=NP_001265525.1
NW_004929382.1	Curated Genomic	CDS	5661864	5661921	.	-	1	ID=cds2;Parent=rna2;Dbxref=GeneID:57101,Genbank:NP_001265525.1,HGNC:HGNC:1183,MIM:610109;Name=NP_001265525.1;Note=isoform 1 is encoded by transcript variant 1;exception=annotated by transcript or proteomic data;gbkey=CDS;gene=ANO2;product=anoctamin-2 isoform 1;protein_id=NP_001265525.1
NW_004929382.1	Curated Genomic	CDS	5661619	5661719	.	-	0	ID=cds2;Parent=rna2;Dbxref=GeneID:57101,Genbank:NP_001265525.1,HGNC:HGNC:1183,MIM:610109;Name=NP_001265525.1;Note=isoform 1 is encoded by transcript variant 1;exception=annotated by transcript or proteomic data;gbkey=CDS;gene=ANO2;product=anoctamin-2 isoform 1;protein_id=NP_001265525.1
NW_004929382.1	Curated Genomic	CDS	5648444	5648589	.	-	1	ID=cds2;Parent=rna2;Dbxref=GeneID:57101,Genbank:NP_001265525.1,HGNC:HGNC:1183,MIM:610109;Name=NP_001265525.1;Note=isoform 1 is encoded by transcript variant 1;exception=annotated by transcript or proteomic data;gbkey=CDS;gene=ANO2;product=anoctamin-2 isoform 1;protein_id=NP_001265525.1
NW_004929382.1	Curated Genomic	CDS	5627324	5627476	.	-	2	ID=cds2;Parent=rna2;Dbxref=GeneID:57101,Genbank:NP_001265525.1,HGNC:HGNC:1183,MIM:610109;Name=NP_001265525.1;Note=isoform 1 is encoded by transcript variant 1;exception=annotated by transcript or proteomic data;gbkey=CDS;gene=ANO2;product=anoctamin-2 isoform 1;protein_id=NP_001265525.1
NW_004929382.1	Curated Genomic	CDS	5626913	5626965	.	-	2	ID=cds2;Parent=rna2;Dbxref=GeneID:57101,Genbank:NP_001265525.1,HGNC:HGNC:1183,MIM:610109;Name=NP_001265525.1;Note=isoform 1 is encoded by transcript variant 1;exception=annotated by transcript or proteomic data;gbkey=CDS;gene=ANO2;product=anoctamin-2 isoform 1;protein_id=NP_001265525.1
NW_004929382.1	Curated Genomic	CDS	5624792	5624973	.	-	0	ID=cds2;Parent=rna2;Dbxref=GeneID:57101,Genbank:NP_001265525.1,HGNC:HGNC:1183,MIM:610109;Name=NP_001265525.1;Note=isoform 1 is encoded by transcript variant 1;exception=annotated by transcript or proteomic data;gbkey=CDS;gene=ANO2;product=anoctamin-2 isoform 1;protein_id=NP_001265525.1
NW_004929382.1	Curated Genomic	CDS	5614515	5614620	.	-	1	ID=cds2;Parent=rna2;Dbxref=GeneID:57101,Genbank:NP_001265525.1,HGNC:HGNC:1183,MIM:610109;Name=NP_001265525.1;Note=isoform 1 is encoded by transcript variant 1;exception=annotated by transcript or proteomic data;gbkey=CDS;gene=ANO2;product=anoctamin-2 isoform 1;protein_id=NP_001265525.1
NW_004929382.1	Curated Genomic	CDS	5612256	5612525	.	-	0	ID=cds2;Parent=rna2;Dbxref=GeneID:57101,Genbank:NP_001265525.1,HGNC:HGNC:1183,MIM:610109;Name=NP_001265525.1;Note=isoform 1 is encoded by transcript variant 1;exception=annotated by transcript or proteomic data;gbkey=CDS;gene=ANO2;product=anoctamin-2 isoform 1;protein_id=NP_001265525.1
NW_004929382.1	BestRefSeq	CDS	5993758	5993779	.	-	0	ID=cds3;Parent=rna3;Dbxref=GeneID:57101,Genbank:NP_001265525.1,HGNC:HGNC:1183,MIM:610109;Name=NP_001265525.1;Note=isoform 1 is encoded by transcript variant 1%3B The RefSeq protein has 1 substitution compared to this genomic sequence;exception=annotated by transcript or proteomic data;gbkey=CDS;gene=ANO2;product=anoctamin-2 isoform 1;protein_id=NP_001265525.1
NW_004929382.1	BestRefSeq	CDS	5971668	5971852	.	-	2	ID=cds3;Parent=rna3;Dbxref=GeneID:57101,Genbank:NP_001265525.1,HGNC:HGNC:1183,MIM:610109;Name=NP_001265525.1;Note=isoform 1 is encoded by transcript variant 1%3B The RefSeq protein has 1 substitution compared to this genomic sequence;exception=annotated by transcript or proteomic data;gbkey=CDS;gene=ANO2;product=anoctamin-2 isoform 1;protein_id=NP_001265525.1
NW_004929382.1	BestRefSeq	CDS	5970088	5970414	.	-	0	ID=cds3;Parent=rna3;Dbxref=GeneID:57101,Genbank:NP_001265525.1,HGNC:HGNC:1183,MIM:610109;Name=NP_001265525.1;Note=isoform 1 is encoded by transcript variant 1%3B The RefSeq protein has 1 substitution compared to this genomic sequence;exception=annotated by transcript or proteomic data;gbkey=CDS;gene=ANO2;product=anoctamin-2 isoform 1;protein_id=NP_001265525.1
NW_004929382.1	BestRefSeq	CDS	5903325	5903424	.	-	0	ID=cds3;Parent=rna3;Dbxref=GeneID:57101,Genbank:NP_001265525.1,HGNC:HGNC:1183,MIM:610109;Name=NP_001265525.1;Note=isoform 1 is encoded by transcript variant 1%3B The RefSeq protein has 1 substitution compared to this genomic sequence;exception=annotated by transcript or proteomic data;gbkey=CDS;gene=ANO2;product=anoctamin-2 isoform 1;protein_id=NP_001265525.1
NW_004929382.1	BestRefSeq	CDS	5881732	5881885	.	-	2	ID=cds3;Parent=rna3;Dbxref=GeneID:57101,Genbank:NP_001265525.1,HGNC:HGNC:1183,MIM:610109;Name=NP_001265525.1;Note=isoform 1 is encoded by transcript variant 1%3B The RefSeq protein has 1 substitution compared to this genomic sequence;exception=annotated by transcript or proteomic data;gbkey=CDS;gene=ANO2;product=anoctamin-2 isoform 1;protein_id=NP_001265525.1
NW_004929382.1	BestRefSeq	CDS	5879715	5879769	.	-	1	ID=cds3;Parent=rna3;Dbxref=GeneID:57101,Genbank:NP_001265525.1,HGNC:HGNC:1183,MIM:610109;Name=NP_001265525.1;Note=isoform 1 is encoded by transcript variant 1%3B The RefSeq protein has 1 substitution compared to this genomic sequence;exception=annotated by transcript or proteomic data;gbkey=CDS;gene=ANO2;product=anoctamin-2 isoform 1;protein_id=NP_001265525.1
NW_004929382.1	BestRefSeq	CDS	5877049	5877100	.	-	0	ID=cds3;Parent=rna3;Dbxref=GeneID:57101,Genbank:NP_001265525.1,HGNC:HGNC:1183,MIM:610109;Name=NP_001265525.1;Note=isoform 1 is encoded by transcript variant 1%3B The RefSeq protein has 1 substitution compared to this genomic sequence;exception=annotated by transcript or proteomic data;gbkey=CDS;gene=ANO2;product=anoctamin-2 isoform 1;protein_id=NP_001265525.1
NW_004929382.1	BestRefSeq	CDS	5856595	5856650	.	-	2	ID=cds3;Parent=rna3;Dbxref=GeneID:57101,Genbank:NP_001265525.1,HGNC:HGNC:1183,MIM:610109;Name=NP_001265525.1;Note=isoform 1 is encoded by transcript variant 1%3B The RefSeq protein has 1 substitution compared to this genomic sequence;exception=annotated by transcript or proteomic data;gbkey=CDS;gene=ANO2;product=anoctamin-2 isoform 1;protein_id=NP_001265525.1
NW_004929382.1	BestRefSeq	CDS	5855334	5855375	.	-	0	ID=cds3;Parent=rna3;Dbxref=GeneID:57101,Genbank:NP_001265525.1,HGNC:HGNC:1183,MIM:610109;Name=NP_001265525.1;Note=isoform 1 is encoded by transcript variant 1%3B The RefSeq protein has 1 substitution compared to this genomic sequence;exception=annotated by transcript or proteomic data;gbkey=CDS;gene=ANO2;product=anoctamin-2 isoform 1;protein_id=NP_001265525.1
NW_004929382.1	BestRefSeq	CDS	5848789	5848853	.	-	0	ID=cds3;Parent=rna3;Dbxref=GeneID:57101,Genbank:NP_001265525.1,HGNC:HGNC:1183,MIM:610109;Name=NP_001265525.1;Note=isoform 1 is encoded by transcript variant 1%3B The RefSeq protein has 1 substitution compared to this genomic sequence;exception=annotated by transcript or proteomic data;gbkey=CDS;gene=ANO2;product=anoctamin-2 isoform 1;protein_id=NP_001265525.1
NW_004929382.1	BestRefSeq	CDS	5800125	5800259	.	-	1	ID=cds3;Parent=rna3;Dbxref=GeneID:57101,Genbank:NP_001265525.1,HGNC:HGNC:1183,MIM:610109;Name=NP_001265525.1;Note=isoform 1 is encoded by transcript variant 1%3B The RefSeq protein has 1 substitution compared to this genomic sequence;exception=annotated by transcript or proteomic data;gbkey=CDS;gene=ANO2;product=anoctamin-2 isoform 1;protein_id=NP_001265525.1
NW_004929382.1	BestRefSeq	CDS	5793448	5793608	.	-	1	ID=cds3;Parent=rna3;Dbxref=GeneID:57101,Genbank:NP_001265525.1,HGNC:HGNC:1183,MIM:610109;Name=NP_001265525.1;Note=isoform 1 is encoded by transcript variant 1%3B The RefSeq protein has 1 substitution compared to this genomic sequence;exception=annotated by transcript or proteomic data;gbkey=CDS;gene=ANO2;product=anoctamin-2 isoform 1;protein_id=NP_001265525.1
NW_004929382.1	BestRefSeq	CDS	5788614	5788696	.	-	2	ID=cds3;Parent=rna3;Dbxref=GeneID:57101,Genbank:NP_001265525.1,HGNC:HGNC:1183,MIM:610109;Name=NP_001265525.1;Note=isoform 1 is encoded by transcript variant 1%3B The RefSeq protein has 1 substitution compared to this genomic sequence;exception=annotated by transcript or proteomic data;gbkey=CDS;gene=ANO2;product=anoctamin-2 isoform 1;protein_id=NP_001265525.1
NW_004929382.1	BestRefSeq	CDS	5782163	5782174	.	-	0	ID=cds3;Parent=rna3;Dbxref=GeneID:57101,Genbank:NP_001265525.1,HGNC:HGNC:1183,MIM:610109;Name=NP_001265525.1;Note=isoform 1 is encoded by transcript variant 1%3B The RefSeq protein has 1 substitution compared to this genomic sequence;exception=annotated by transcript or proteomic data;gbkey=CDS;gene=ANO2;product=anoctamin-2 isoform 1;protein_id=NP_001265525.1
NW_004929382.1	BestRefSeq	CDS	5781817	5781927	.	-	0	ID=cds3;Parent=rna3;Dbxref=GeneID:57101,Genbank:NP_001265525.1,HGNC:HGNC:1183,MIM:610109;Name=NP_001265525.1;Note=isoform 1 is encoded by transcript variant 1%3B The RefSeq protein has 1 substitution compared to this genomic sequence;exception=annotated by transcript or proteomic data;gbkey=CDS;gene=ANO2;product=anoctamin-2 isoform 1;protein_id=NP_001265525.1
NW_004929382.1	BestRefSeq	CDS	5697134	5697208	.	-	0	ID=cds3;Parent=rna3;Dbxref=GeneID:57101,Genbank:NP_001265525.1,HGNC:HGNC:1183,MIM:610109;Name=NP_001265525.1;Note=isoform 1 is encoded by transcript variant 1%3B The RefSeq protein has 1 substitution compared to this genomic sequence;exception=annotated by transcript or proteomic data;gbkey=CDS;gene=ANO2;product=anoctamin-2 isoform 1;protein_id=NP_001265525.1
NW_004929382.1	BestRefSeq	CDS	5684108	5684303	.	-	0	ID=cds3;Parent=rna3;Dbxref=GeneID:57101,Genbank:NP_001265525.1,HGNC:HGNC:1183,MIM:610109;Name=NP_001265525.1;Note=isoform 1 is encoded by transcript variant 1%3B The RefSeq protein has 1 substitution compared to this genomic sequence;exception=annotated by transcript or proteomic data;gbkey=CDS;gene=ANO2;product=anoctamin-2 isoform 1;protein_id=NP_001265525.1
NW_004929382.1	BestRefSeq	CDS	5664149	5664260	.	-	2	ID=cds3;Parent=rna3;Dbxref=GeneID:57101,Genbank:NP_001265525.1,HGNC:HGNC:1183,MIM:610109;Name=NP_001265525.1;Note=isoform 1 is encoded by transcript variant 1%3B The RefSeq protein has 1 substitution compared to this genomic sequence;exception=annotated by transcript or proteomic data;gbkey=CDS;gene=ANO2;product=anoctamin-2 isoform 1;protein_id=NP_001265525.1
NW_004929382.1	BestRefSeq	CDS	5661864	5661921	.	-	1	ID=cds3;Parent=rna3;Dbxref=GeneID:57101,Genbank:NP_001265525.1,HGNC:HGNC:1183,MIM:610109;Name=NP_001265525.1;Note=isoform 1 is encoded by transcript variant 1%3B The RefSeq protein has 1 substitution compared to this genomic sequence;exception=annotated by transcript or proteomic data;gbkey=CDS;gene=ANO2;product=anoctamin-2 isoform 1;protein_id=NP_001265525.1
NW_004929382.1	BestRefSeq	CDS	5661619	5661719	.	-	0	ID=cds3;Parent=rna3;Dbxref=GeneID:57101,Genbank:NP_001265525.1,HGNC:HGNC:1183,MIM:610109;Name=NP_001265525.1;Note=isoform 1 is encoded by transcript variant 1%3B The RefSeq protein has 1 substitution compared to this genomic sequence;exception=annotated by transcript or proteomic data;gbkey=CDS;gene=ANO2;product=anoctamin-2 isoform 1;protein_id=NP_001265525.1
NW_004929382.1	BestRefSeq	CDS	5648444	5648589	.	-	1	ID=cds3;Parent=rna3;Dbxref=GeneID:57101,Genbank:NP_001265525.1,HGNC:HGNC:1183,MIM:610109;Name=NP_001265525.1;Note=isoform 1 is encoded by transcript variant 1%3B The RefSeq protein has 1 substitution compared to this genomic sequence;exception=annotated by transcript or proteomic data;gbkey=CDS;gene=ANO2;product=anoctamin-2 isoform 1;protein_id=NP_001265525.1
NW_004929382.1	BestRefSeq	CDS	5627324	5627476	.	-	2	ID=cds3;Parent=rna3;Dbxref=GeneID:57101,Genbank:NP_001265525.1,HGNC:HGNC:1183,MIM:610109;Name=NP_001265525.1;Note=isoform 1 is encoded by transcript variant 1%3B The RefSeq protein has 1 substitution compared to this genomic sequence;exception=annotated by transcript or proteomic data;gbkey=CDS;gene=ANO2;product=anoctamin-2 isoform 1;protein_id=NP_001265525.1
NW_004929382.1	BestRefSeq	CDS	5626913	5626965	.	-	2	ID=cds3;Parent=rna3;Dbxref=GeneID:57101,Genbank:NP_001265525.1,HGNC:HGNC:1183,MIM:610109;Name=NP_001265525.1;Note=isoform 1 is encoded by transcript variant 1%3B The RefSeq protein has 1 substitution compared to this genomic sequence;exception=annotated by transcript or proteomic data;gbkey=CDS;gene=ANO2;product=anoctamin-2 isoform 1;protein_id=NP_001265525.1
NW_004929382.1	BestRefSeq	CDS	5624792	5624973	.	-	0	ID=cds3;Parent=rna3;Dbxref=GeneID:57101,Genbank:NP_001265525.1,HGNC:HGNC:1183,MIM:610109;Name=NP_001265525.1;Note=isoform 1 is encoded by transcript variant 1%3B The RefSeq protein has 1 substitution compared to this genomic sequence;exception=annotated by transcript or proteomic data;gbkey=CDS;gene=ANO2;product=anoctamin-2 isoform 1;protein_id=NP_001265525.1
NW_004929382.1	BestRefSeq	CDS	5614515	5614620	.	-	1	ID=cds3;Parent=rna3;Dbxref=GeneID:57101,Genbank:NP_001265525.1,HGNC:HGNC:1183,MIM:610109;Name=NP_001265525.1;Note=isoform 1 is encoded by transcript variant 1%3B The RefSeq protein has 1 substitution compared to this genomic sequence;exception=annotated by transcript or proteomic data;gbkey=CDS;gene=ANO2;product=anoctamin-2 isoform 1;protein_id=NP_001265525.1
NW_004929382.1	BestRefSeq	CDS	5612256	5612525	.	-	0	ID=cds3;Parent=rna3;Dbxref=GeneID:57101,Genbank:NP_001265525.1,HGNC:HGNC:1183,MIM:610109;Name=NP_001265525.1;Note=isoform 1 is encoded by transcript variant 1%3B The RefSeq protein has 1 substitution compared to this genomic sequence;exception=annotated by transcript or proteomic data;gbkey=CDS;gene=ANO2;product=anoctamin-2 isoform 1;protein_id=NP_001265525.1
###
NW_004929382.1	BestRefSeq	gene	5611608	5994794	.	-	.	ID=gene4;Dbxref=GeneID:57101,HGNC:HGNC:1183,MIM:610109;Name=ANO2;description=anoctamin 2%2C calcium activated chloride channel;gbkey=Gene;gene=ANO2;gene_synonym=C12orf3,TMEM16B
NW_004929382.1	Curated Genomic	gene	5611608	5994794	.	-	.	ID=gene5;Dbxref=GeneID:57101,HGNC:HGNC:1183,MIM:610109;Name=ANO2;description=anoctamin 2;gbkey=Gene;gene=ANO2;gene_synonym=C12orf3,TMEM16B
NW_004929382.1	Curated Genomic	mRNA	5611608	5994794	.	-	.	ID=rna4;Parent=gene5;Dbxref=GeneID:57101,Genbank:NM_001278597.1,HGNC:HGNC:1183,MIM:610109;Name=gi|515870520;exception=annotated by transcript or proteomic data;gbkey=mRNA;gene=ANO2;product=anoctamin 2%2C transcript variant 2;transcript_id=gi|515870520
NW_004929382.1	Curated Genomic	exon	5994713	5994794	.	-	.	ID=id149;Parent=rna4;Dbxref=GeneID:57101,Genbank:NM_001278597.1,HGNC:HGNC:1183,MIM:610109;exception=annotated by transcript or proteomic data;gbkey=mRNA;gene=ANO2;product=anoctamin 2%2C transcript variant 2;transcript_id=gi|515870520
NW_004929382.1	Curated Genomic	exon	5971668	5971852	.	-	.	ID=id150;Parent=rna4;Dbxref=GeneID:57101,Genbank:NM_001278597.1,HGNC:HGNC:1183,MIM:610109;exception=annotated by transcript or proteomic data;gbkey=mRNA;gene=ANO2;product=anoctamin 2%2C transcript variant 2;transcript_id=gi|515870520
NW_004929382.1	Curated Genomic	exon	5970088	5970414	.	-	.	ID=id151;Parent=rna4;Dbxref=GeneID:57101,Genbank:NM_001278597.1,HGNC:HGNC:1183,MIM:610109;exception=annotated by transcript or proteomic data;gbkey=mRNA;gene=ANO2;product=anoctamin 2%2C transcript variant 2;transcript_id=gi|515870520
NW_004929382.1	Curated Genomic	exon	5903326	5903424	.	-	.	ID=id152;Parent=rna4;Dbxref=GeneID:57101,Genbank:NM_001278597.1,HGNC:HGNC:1183,MIM:610109;exception=annotated by transcript or proteomic data;gbkey=mRNA;gene=ANO2;product=anoctamin 2%2C transcript variant 2;transcript_id=gi|515870520
NW_004929382.1	Curated Genomic	exon	5901217	5901219	.	-	.	ID=id153;Parent=rna4;Dbxref=GeneID:57101,Genbank:NM_001278597.1,HGNC:HGNC:1183,MIM:610109;exception=annotated by transcript or proteomic data;gbkey=mRNA;gene=ANO2;product=anoctamin 2%2C transcript variant 2;transcript_id=gi|515870520
NW_004929382.1	Curated Genomic	exon	5881732	5881883	.	-	.	ID=id154;Parent=rna4;Dbxref=GeneID:57101,Genbank:NM_001278597.1,HGNC:HGNC:1183,MIM:610109;exception=annotated by transcript or proteomic data;gbkey=mRNA;gene=ANO2;product=anoctamin 2%2C transcript variant 2;transcript_id=gi|515870520
NW_004929382.1	Curated Genomic	exon	5879715	5879769	.	-	.	ID=id155;Parent=rna4;Dbxref=GeneID:57101,Genbank:NM_001278597.1,HGNC:HGNC:1183,MIM:610109;exception=annotated by transcript or proteomic data;gbkey=mRNA;gene=ANO2;product=anoctamin 2%2C transcript variant 2;transcript_id=gi|515870520
NW_004929382.1	Curated Genomic	exon	5877049	5877100	.	-	.	ID=id156;Parent=rna4;Dbxref=GeneID:57101,Genbank:NM_001278597.1,HGNC:HGNC:1183,MIM:610109;exception=annotated by transcript or proteomic data;gbkey=mRNA;gene=ANO2;product=anoctamin 2%2C transcript variant 2;transcript_id=gi|515870520
NW_004929382.1	Curated Genomic	exon	5856595	5856650	.	-	.	ID=id157;Parent=rna4;Dbxref=GeneID:57101,Genbank:NM_001278597.1,HGNC:HGNC:1183,MIM:610109;exception=annotated by transcript or proteomic data;gbkey=mRNA;gene=ANO2;product=anoctamin 2%2C transcript variant 2;transcript_id=gi|515870520
NW_004929382.1	Curated Genomic	exon	5855334	5855375	.	-	.	ID=id158;Parent=rna4;Dbxref=GeneID:57101,Genbank:NM_001278597.1,HGNC:HGNC:1183,MIM:610109;exception=annotated by transcript or proteomic data;gbkey=mRNA;gene=ANO2;product=anoctamin 2%2C transcript variant 2;transcript_id=gi|515870520
NW_004929382.1	Curated Genomic	exon	5848789	5848853	.	-	.	ID=id159;Parent=rna4;Dbxref=GeneID:57101,Genbank:NM_001278597.1,HGNC:HGNC:1183,MIM:610109;exception=annotated by transcript or proteomic data;gbkey=mRNA;gene=ANO2;product=anoctamin 2%2C transcript variant 2;transcript_id=gi|515870520
NW_004929382.1	Curated Genomic	exon	5800125	5800259	.	-	.	ID=id160;Parent=rna4;Dbxref=GeneID:57101,Genbank:NM_001278597.1,HGNC:HGNC:1183,MIM:610109;exception=annotated by transcript or proteomic data;gbkey=mRNA;gene=ANO2;product=anoctamin 2%2C transcript variant 2;transcript_id=gi|515870520
NW_004929382.1	Curated Genomic	exon	5793448	5793608	.	-	.	ID=id161;Parent=rna4;Dbxref=GeneID:57101,Genbank:NM_001278597.1,HGNC:HGNC:1183,MIM:610109;exception=annotated by transcript or proteomic data;gbkey=mRNA;gene=ANO2;product=anoctamin 2%2C transcript variant 2;transcript_id=gi|515870520
NW_004929382.1	Curated Genomic	exon	5788614	5788696	.	-	.	ID=id162;Parent=rna4;Dbxref=GeneID:57101,Genbank:NM_001278597.1,HGNC:HGNC:1183,MIM:610109;exception=annotated by transcript or proteomic data;gbkey=mRNA;gene=ANO2;product=anoctamin 2%2C transcript variant 2;transcript_id=gi|515870520
NW_004929382.1	Curated Genomic	exon	5782163	5782174	.	-	.	ID=id163;Parent=rna4;Dbxref=GeneID:57101,Genbank:NM_001278597.1,HGNC:HGNC:1183,MIM:610109;exception=annotated by transcript or proteomic data;gbkey=mRNA;gene=ANO2;product=anoctamin 2%2C transcript variant 2;transcript_id=gi|515870520
NW_004929382.1	Curated Genomic	exon	5781817	5781927	.	-	.	ID=id164;Parent=rna4;Dbxref=GeneID:57101,Genbank:NM_001278597.1,HGNC:HGNC:1183,MIM:610109;exception=annotated by transcript or proteomic data;gbkey=mRNA;gene=ANO2;product=anoctamin 2%2C transcript variant 2;transcript_id=gi|515870520
NW_004929382.1	Curated Genomic	exon	5697134	5697208	.	-	.	ID=id165;Parent=rna4;Dbxref=GeneID:57101,Genbank:NM_001278597.1,HGNC:HGNC:1183,MIM:610109;exception=annotated by transcript or proteomic data;gbkey=mRNA;gene=ANO2;product=anoctamin 2%2C transcript variant 2;transcript_id=gi|515870520
NW_004929382.1	Curated Genomic	exon	5684108	5684303	.	-	.	ID=id166;Parent=rna4;Dbxref=GeneID:57101,Genbank:NM_001278597.1,HGNC:HGNC:1183,MIM:610109;exception=annotated by transcript or proteomic data;gbkey=mRNA;gene=ANO2;product=anoctamin 2%2C transcript variant 2;transcript_id=gi|515870520
NW_004929382.1	Curated Genomic	exon	5664149	5664260	.	-	.	ID=id167;Parent=rna4;Dbxref=GeneID:57101,Genbank:NM_001278597.1,HGNC:HGNC:1183,MIM:610109;exception=annotated by transcript or proteomic data;gbkey=mRNA;gene=ANO2;product=anoctamin 2%2C transcript variant 2;transcript_id=gi|515870520
NW_004929382.1	Curated Genomic	exon	5661864	5661921	.	-	.	ID=id168;Parent=rna4;Dbxref=GeneID:57101,Genbank:NM_001278597.1,HGNC:HGNC:1183,MIM:610109;exception=annotated by transcript or proteomic data;gbkey=mRNA;gene=ANO2;product=anoctamin 2%2C transcript variant 2;transcript_id=gi|515870520
NW_004929382.1	Curated Genomic	exon	5661619	5661719	.	-	.	ID=id169;Parent=rna4;Dbxref=GeneID:57101,Genbank:NM_001278597.1,HGNC:HGNC:1183,MIM:610109;exception=annotated by transcript or proteomic data;gbkey=mRNA;gene=ANO2;product=anoctamin 2%2C transcript variant 2;transcript_id=gi|515870520
NW_004929382.1	Curated Genomic	exon	5648444	5648589	.	-	.	ID=id170;Parent=rna4;Dbxref=GeneID:57101,Genbank:NM_001278597.1,HGNC:HGNC:1183,MIM:610109;exception=annotated by transcript or proteomic data;gbkey=mRNA;gene=ANO2;product=anoctamin 2%2C transcript variant 2;transcript_id=gi|515870520
NW_004929382.1	Curated Genomic	exon	5627324	5627476	.	-	.	ID=id171;Parent=rna4;Dbxref=GeneID:57101,Genbank:NM_001278597.1,HGNC:HGNC:1183,MIM:610109;exception=annotated by transcript or proteomic data;gbkey=mRNA;gene=ANO2;product=anoctamin 2%2C transcript variant 2;transcript_id=gi|515870520
NW_004929382.1	Curated Genomic	exon	5626913	5626965	.	-	.	ID=id172;Parent=rna4;Dbxref=GeneID:57101,Genbank:NM_001278597.1,HGNC:HGNC:1183,MIM:610109;exception=annotated by transcript or proteomic data;gbkey=mRNA;gene=ANO2;product=anoctamin 2%2C transcript variant 2;transcript_id=gi|515870520
NW_004929382.1	Curated Genomic	exon	5624792	5624973	.	-	.	ID=id173;Parent=rna4;Dbxref=GeneID:57101,Genbank:NM_001278597.1,HGNC:HGNC:1183,MIM:610109;exception=annotated by transcript or proteomic data;gbkey=mRNA;gene=ANO2;product=anoctamin 2%2C transcript variant 2;transcript_id=gi|515870520
NW_004929382.1	Curated Genomic	exon	5614515	5614620	.	-	.	ID=id174;Parent=rna4;Dbxref=GeneID:57101,Genbank:NM_001278597.1,HGNC:HGNC:1183,MIM:610109;exception=annotated by transcript or proteomic data;gbkey=mRNA;gene=ANO2;product=anoctamin 2%2C transcript variant 2;transcript_id=gi|515870520
NW_004929382.1	Curated Genomic	exon	5611608	5612525	.	-	.	ID=id175;Parent=rna4;Dbxref=GeneID:57101,Genbank:NM_001278597.1,HGNC:HGNC:1183,MIM:610109;exception=annotated by transcript or proteomic data;gbkey=mRNA;gene=ANO2;product=anoctamin 2%2C transcript variant 2;transcript_id=gi|515870520
NW_004929382.1	BestRefSeq	mRNA	5611608	5994794	.	-	.	ID=rna5;Parent=gene4;Dbxref=GeneID:57101,Genbank:NM_001278597.1,HGNC:HGNC:1183,MIM:610109;Name=gi|515870520;Note=The RefSeq transcript has 1 substitution compared to this genomic sequence;exception=annotated by transcript or proteomic data;gbkey=mRNA;gene=ANO2;product=anoctamin 2%2C calcium activated chloride channel%2C transcript variant 2;transcript_id=gi|515870520
NW_004929382.1	BestRefSeq	exon	5994713	5994794	.	-	.	ID=id176;Parent=rna5;Dbxref=GeneID:57101,Genbank:NM_001278597.1,HGNC:HGNC:1183,MIM:610109;Note=The RefSeq transcript has 1 substitution compared to this genomic sequence;exception=annotated by transcript or proteomic data;gbkey=mRNA;gene=ANO2;product=anoctamin 2%2C calcium activated chloride channel%2C transcript variant 2;transcript_id=gi|515870520
NW_004929382.1	BestRefSeq	exon	5971668	5971852	.	-	.	ID=id177;Parent=rna5;Dbxref=GeneID:57101,Genbank:NM_001278597.1,HGNC:HGNC:1183,MIM:610109;Note=The RefSeq transcript has 1 substitution compared to this genomic sequence;exception=annotated by transcript or proteomic data;gbkey=mRNA;gene=ANO2;product=anoctamin 2%2C calcium activated chloride channel%2C transcript variant 2;transcript_id=gi|515870520
NW_004929382.1	BestRefSeq	exon	5970088	5970414	.	-	.	ID=id178;Parent=rna5;Dbxref=GeneID:57101,Genbank:NM_001278597.1,HGNC:HGNC:1183,MIM:610109;Note=The RefSeq transcript has 1 substitution compared to this genomic sequence;exception=annotated by transcript or proteomic data;gbkey=mRNA;gene=ANO2;product=anoctamin 2%2C calcium activated chloride channel%2C transcript variant 2;transcript_id=gi|515870520
NW_004929382.1	BestRefSeq	exon	5903325	5903424	.	-	.	ID=id179;Parent=rna5;Dbxref=GeneID:57101,Genbank:NM_001278597.1,HGNC:HGNC:1183,MIM:610109;Note=The RefSeq transcript has 1 substitution compared to this genomic sequence;exception=annotated by transcript or proteomic data;gbkey=mRNA;gene=ANO2;product=anoctamin 2%2C calcium activated chloride channel%2C transcript variant 2;transcript_id=gi|515870520
NW_004929382.1	BestRefSeq	exon	5881732	5881885	.	-	.	ID=id180;Parent=rna5;Dbxref=GeneID:57101,Genbank:NM_001278597.1,HGNC:HGNC:1183,MIM:610109;Note=The RefSeq transcript has 1 substitution compared to this genomic sequence;exception=annotated by transcript or proteomic data;gbkey=mRNA;gene=ANO2;product=anoctamin 2%2C calcium activated chloride channel%2C transcript variant 2;transcript_id=gi|515870520
NW_004929382.1	BestRefSeq	exon	5879715	5879769	.	-	.	ID=id181;Parent=rna5;Dbxref=GeneID:57101,Genbank:NM_001278597.1,HGNC:HGNC:1183,MIM:610109;Note=The RefSeq transcript has 1 substitution compared to this genomic sequence;exception=annotated by transcript or proteomic data;gbkey=mRNA;gene=ANO2;product=anoctamin 2%2C calcium activated chloride channel%2C transcript variant 2;transcript_id=gi|515870520
NW_004929382.1	BestRefSeq	exon	5877049	5877100	.	-	.	ID=id182;Parent=rna5;Dbxref=GeneID:57101,Genbank:NM_001278597.1,HGNC:HGNC:1183,MIM:610109;Note=The RefSeq transcript has 1 substitution compared to this genomic sequence;exception=annotated by transcript or proteomic data;gbkey=mRNA;gene=ANO2;product=anoctamin 2%2C calcium activated chloride channel%2C transcript variant 2;transcript_id=gi|515870520
NW_004929382.1	BestRefSeq	exon	5856595	5856650	.	-	.	ID=id183;Parent=rna5;Dbxref=GeneID:57101,Genbank:NM_001278597.1,HGNC:HGNC:1183,MIM:610109;Note=The RefSeq transcript has 1 substitution compared to this genomic sequence;exception=annotated by transcript or proteomic data;gbkey=mRNA;gene=ANO2;product=anoctamin 2%2C calcium activated chloride channel%2C transcript variant 2;transcript_id=gi|515870520
NW_004929382.1	BestRefSeq	exon	5855334	5855375	.	-	.	ID=id184;Parent=rna5;Dbxref=GeneID:57101,Genbank:NM_001278597.1,HGNC:HGNC:1183,MIM:610109;Note=The RefSeq transcript has 1 substitution compared to this genomic sequence;exception=annotated by transcript or proteomic data;gbkey=mRNA;gene=ANO2;product=anoctamin 2%2C calcium activated chloride channel%2C transcript variant 2;transcript_id=gi|515870520
NW_004929382.1	BestRefSeq	exon	5848789	5848853	.	-	.	ID=id185;Parent=rna5;Dbxref=GeneID:57101,Genbank:NM_001278597.1,HGNC:HGNC:1183,MIM:610109;Note=The RefSeq transcript has 1 substitution compared to this genomic sequence;exception=annotated by transcript or proteomic data;gbkey=mRNA;gene=ANO2;product=anoctamin 2%2C calcium activated chloride channel%2C transcript variant 2;transcript_id=gi|515870520
NW_004929382.1	BestRefSeq	exon	5800125	5800259	.	-	.	ID=id186;Parent=rna5;Dbxref=GeneID:57101,Genbank:NM_001278597.1,HGNC:HGNC:1183,MIM:610109;Note=The RefSeq transcript has 1 substitution compared to this genomic sequence;exception=annotated by transcript or proteomic data;gbkey=mRNA;gene=ANO2;product=anoctamin 2%2C calcium activated chloride channel%2C transcript variant 2;transcript_id=gi|515870520
NW_004929382.1	BestRefSeq	exon	5793448	5793608	.	-	.	ID=id187;Parent=rna5;Dbxref=GeneID:57101,Genbank:NM_001278597.1,HGNC:HGNC:1183,MIM:610109;Note=The RefSeq transcript has 1 substitution compared to this genomic sequence;exception=annotated by transcript or proteomic data;gbkey=mRNA;gene=ANO2;product=anoctamin 2%2C calcium activated chloride channel%2C transcript variant 2;transcript_id=gi|515870520
NW_004929382.1	BestRefSeq	exon	5788614	5788696	.	-	.	ID=id188;Parent=rna5;Dbxref=GeneID:57101,Genbank:NM_001278597.1,HGNC:HGNC:1183,MIM:610109;Note=The RefSeq transcript has 1 substitution compared to this genomic sequence;exception=annotated by transcript or proteomic data;gbkey=mRNA;gene=ANO2;product=anoctamin 2%2C calcium activated chloride channel%2C transcript variant 2;transcript_id=gi|515870520
NW_004929382.1	BestRefSeq	exon	5782163	5782174	.	-	.	ID=id189;Parent=rna5;Dbxref=GeneID:57101,Genbank:NM_001278597.1,HGNC:HGNC:1183,MIM:610109;Note=The RefSeq transcript has 1 substitution compared to this genomic sequence;exception=annotated by transcript or proteomic data;gbkey=mRNA;gene=ANO2;product=anoctamin 2%2C calcium activated chloride channel%2C transcript variant 2;transcript_id=gi|515870520
NW_004929382.1	BestRefSeq	exon	5781817	5781927	.	-	.	ID=id190;Parent=rna5;Dbxref=GeneID:57101,Genbank:NM_001278597.1,HGNC:HGNC:1183,MIM:610109;Note=The RefSeq transcript has 1 substitution compared to this genomic sequence;exception=annotated by transcript or proteomic data;gbkey=mRNA;gene=ANO2;product=anoctamin 2%2C calcium activated chloride channel%2C transcript variant 2;transcript_id=gi|515870520
NW_004929382.1	BestRefSeq	exon	5697134	5697208	.	-	.	ID=id191;Parent=rna5;Dbxref=GeneID:57101,Genbank:NM_001278597.1,HGNC:HGNC:1183,MIM:610109;Note=The RefSeq transcript has 1 substitution compared to this genomic sequence;exception=annotated by transcript or proteomic data;gbkey=mRNA;gene=ANO2;product=anoctamin 2%2C calcium activated chloride channel%2C transcript variant 2;transcript_id=gi|515870520
NW_004929382.1	BestRefSeq	exon	5684108	5684303	.	-	.	ID=id192;Parent=rna5;Dbxref=GeneID:57101,Genbank:NM_001278597.1,HGNC:HGNC:1183,MIM:610109;Note=The RefSeq transcript has 1 substitution compared to this genomic sequence;exception=annotated by transcript or proteomic data;gbkey=mRNA;gene=ANO2;product=anoctamin 2%2C calcium activated chloride channel%2C transcript variant 2;transcript_id=gi|515870520
NW_004929382.1	BestRefSeq	exon	5664149	5664260	.	-	.	ID=id193;Parent=rna5;Dbxref=GeneID:57101,Genbank:NM_001278597.1,HGNC:HGNC:1183,MIM:610109;Note=The RefSeq transcript has 1 substitution compared to this genomic sequence;exception=annotated by transcript or proteomic data;gbkey=mRNA;gene=ANO2;product=anoctamin 2%2C calcium activated chloride channel%2C transcript variant 2;transcript_id=gi|515870520
NW_004929382.1	BestRefSeq	exon	5661864	5661921	.	-	.	ID=id194;Parent=rna5;Dbxref=GeneID:57101,Genbank:NM_001278597.1,HGNC:HGNC:1183,MIM:610109;Note=The RefSeq transcript has 1 substitution compared to this genomic sequence;exception=annotated by transcript or proteomic data;gbkey=mRNA;gene=ANO2;product=anoctamin 2%2C calcium activated chloride channel%2C transcript variant 2;transcript_id=gi|515870520
NW_004929382.1	BestRefSeq	exon	5661619	5661719	.	-	.	ID=id195;Parent=rna5;Dbxref=GeneID:57101,Genbank:NM_001278597.1,HGNC:HGNC:1183,MIM:610109;Note=The RefSeq transcript has 1 substitution compared to this genomic sequence;exception=annotated by transcript or proteomic data;gbkey=mRNA;gene=ANO2;product=anoctamin 2%2C calcium activated chloride channel%2C transcript variant 2;transcript_id=gi|515870520
NW_004929382.1	BestRefSeq	exon	5648444	5648589	.	-	.	ID=id196;Parent=rna5;Dbxref=GeneID:57101,Genbank:NM_001278597.1,HGNC:HGNC:1183,MIM:610109;Note=The RefSeq transcript has 1 substitution compared to this genomic sequence;exception=annotated by transcript or proteomic data;gbkey=mRNA;gene=ANO2;product=anoctamin 2%2C calcium activated chloride channel%2C transcript variant 2;transcript_id=gi|515870520
NW_004929382.1	BestRefSeq	exon	5627324	5627476	.	-	.	ID=id197;Parent=rna5;Dbxref=GeneID:57101,Genbank:NM_001278597.1,HGNC:HGNC:1183,MIM:610109;Note=The RefSeq transcript has 1 substitution compared to this genomic sequence;exception=annotated by transcript or proteomic data;gbkey=mRNA;gene=ANO2;product=anoctamin 2%2C calcium activated chloride channel%2C transcript variant 2;transcript_id=gi|515870520
NW_004929382.1	BestRefSeq	exon	5626913	5626965	.	-	.	ID=id198;Parent=rna5;Dbxref=GeneID:57101,Genbank:NM_001278597.1,HGNC:HGNC:1183,MIM:610109;Note=The RefSeq transcript has 1 substitution compared to this genomic sequence;exception=annotated by transcript or proteomic data;gbkey=mRNA;gene=ANO2;product=anoctamin 2%2C calcium activated chloride channel%2C transcript variant 2;transcript_id=gi|515870520
NW_004929382.1	BestRefSeq	exon	5624792	5624973	.	-	.	ID=id199;Parent=rna5;Dbxref=GeneID:57101,Genbank:NM_001278597.1,HGNC:HGNC:1183,MIM:610109;Note=The RefSeq transcript has 1 substitution compared to this genomic sequence;exception=annotated by transcript or proteomic data;gbkey=mRNA;gene=ANO2;product=anoctamin 2%2C calcium activated chloride channel%2C transcript variant 2;transcript_id=gi|515870520
NW_004929382.1	BestRefSeq	exon	5614515	5614620	.	-	.	ID=id200;Parent=rna5;Dbxref=GeneID:57101,Genbank:NM_001278597.1,HGNC:HGNC:1183,MIM:610109;Note=The RefSeq transcript has 1 substitution compared to this genomic sequence;exception=annotated by transcript or proteomic data;gbkey=mRNA;gene=ANO2;product=anoctamin 2%2C calcium activated chloride channel%2C transcript variant 2;transcript_id=gi|515870520
NW_004929382.1	BestRefSeq	exon	5611608	5612525	.	-	.	ID=id201;Parent=rna5;Dbxref=GeneID:57101,Genbank:NM_001278597.1,HGNC:HGNC:1183,MIM:610109;Note=The RefSeq transcript has 1 substitution compared to this genomic sequence;exception=annotated by transcript or proteomic data;gbkey=mRNA;gene=ANO2;product=anoctamin 2%2C calcium activated chloride channel%2C transcript variant 2;transcript_id=gi|515870520
NW_004929382.1	Curated Genomic	CDS	5994713	5994722	.	-	0	ID=cds4;Parent=rna4;Dbxref=GeneID:57101,Genbank:NP_001265526.1,HGNC:HGNC:1183,MIM:610109;Name=NP_001265526.1;Note=isoform 2 is encoded by transcript variant 2;exception=annotated by transcript or proteomic data;gbkey=CDS;gene=ANO2;product=anoctamin-2 isoform 2;protein_id=NP_001265526.1
NW_004929382.1	Curated Genomic	CDS	5971668	5971852	.	-	2	ID=cds4;Parent=rna4;Dbxref=GeneID:57101,Genbank:NP_001265526.1,HGNC:HGNC:1183,MIM:610109;Name=NP_001265526.1;Note=isoform 2 is encoded by transcript variant 2;exception=annotated by transcript or proteomic data;gbkey=CDS;gene=ANO2;product=anoctamin-2 isoform 2;protein_id=NP_001265526.1
NW_004929382.1	Curated Genomic	CDS	5970088	5970414	.	-	0	ID=cds4;Parent=rna4;Dbxref=GeneID:57101,Genbank:NP_001265526.1,HGNC:HGNC:1183,MIM:610109;Name=NP_001265526.1;Note=isoform 2 is encoded by transcript variant 2;exception=annotated by transcript or proteomic data;gbkey=CDS;gene=ANO2;product=anoctamin-2 isoform 2;protein_id=NP_001265526.1
NW_004929382.1	Curated Genomic	CDS	5903326	5903424	.	-	0	ID=cds4;Parent=rna4;Dbxref=GeneID:57101,Genbank:NP_001265526.1,HGNC:HGNC:1183,MIM:610109;Name=NP_001265526.1;Note=isoform 2 is encoded by transcript variant 2;exception=annotated by transcript or proteomic data;gbkey=CDS;gene=ANO2;product=anoctamin-2 isoform 2;protein_id=NP_001265526.1
NW_004929382.1	Curated Genomic	CDS	5901217	5901219	.	-	0	ID=cds4;Parent=rna4;Dbxref=GeneID:57101,Genbank:NP_001265526.1,HGNC:HGNC:1183,MIM:610109;Name=NP_001265526.1;Note=isoform 2 is encoded by transcript variant 2;exception=annotated by transcript or proteomic data;gbkey=CDS;gene=ANO2;product=anoctamin-2 isoform 2;protein_id=NP_001265526.1
NW_004929382.1	Curated Genomic	CDS	5881732	5881883	.	-	0	ID=cds4;Parent=rna4;Dbxref=GeneID:57101,Genbank:NP_001265526.1,HGNC:HGNC:1183,MIM:610109;Name=NP_001265526.1;Note=isoform 2 is encoded by transcript variant 2;exception=annotated by transcript or proteomic data;gbkey=CDS;gene=ANO2;product=anoctamin-2 isoform 2;protein_id=NP_001265526.1
NW_004929382.1	Curated Genomic	CDS	5879715	5879769	.	-	1	ID=cds4;Parent=rna4;Dbxref=GeneID:57101,Genbank:NP_001265526.1,HGNC:HGNC:1183,MIM:610109;Name=NP_001265526.1;Note=isoform 2 is encoded by transcript variant 2;exception=annotated by transcript or proteomic data;gbkey=CDS;gene=ANO2;product=anoctamin-2 isoform 2;protein_id=NP_001265526.1
NW_004929382.1	Curated Genomic	CDS	5877049	5877100	.	-	0	ID=cds4;Parent=rna4;Dbxref=GeneID:57101,Genbank:NP_001265526.1,HGNC:HGNC:1183,MIM:610109;Name=NP_001265526.1;Note=isoform 2 is encoded by transcript variant 2;exception=annotated by transcript or proteomic data;gbkey=CDS;gene=ANO2;product=anoctamin-2 isoform 2;protein_id=NP_001265526.1
NW_004929382.1	Curated Genomic	CDS	5856595	5856650	.	-	2	ID=cds4;Parent=rna4;Dbxref=GeneID:57101,Genbank:NP_001265526.1,HGNC:HGNC:1183,MIM:610109;Name=NP_001265526.1;Note=isoform 2 is encoded by transcript variant 2;exception=annotated by transcript or proteomic data;gbkey=CDS;gene=ANO2;product=anoctamin-2 isoform 2;protein_id=NP_001265526.1
NW_004929382.1	Curated Genomic	CDS	5855334	5855375	.	-	0	ID=cds4;Parent=rna4;Dbxref=GeneID:57101,Genbank:NP_001265526.1,HGNC:HGNC:1183,MIM:610109;Name=NP_001265526.1;Note=isoform 2 is encoded by transcript variant 2;exception=annotated by transcript or proteomic data;gbkey=CDS;gene=ANO2;product=anoctamin-2 isoform 2;protein_id=NP_001265526.1
NW_004929382.1	Curated Genomic	CDS	5848789	5848853	.	-	0	ID=cds4;Parent=rna4;Dbxref=GeneID:57101,Genbank:NP_001265526.1,HGNC:HGNC:1183,MIM:610109;Name=NP_001265526.1;Note=isoform 2 is encoded by transcript variant 2;exception=annotated by transcript or proteomic data;gbkey=CDS;gene=ANO2;product=anoctamin-2 isoform 2;protein_id=NP_001265526.1
NW_004929382.1	Curated Genomic	CDS	5800125	5800259	.	-	1	ID=cds4;Parent=rna4;Dbxref=GeneID:57101,Genbank:NP_001265526.1,HGNC:HGNC:1183,MIM:610109;Name=NP_001265526.1;Note=isoform 2 is encoded by transcript variant 2;exception=annotated by transcript or proteomic data;gbkey=CDS;gene=ANO2;product=anoctamin-2 isoform 2;protein_id=NP_001265526.1
NW_004929382.1	Curated Genomic	CDS	5793448	5793608	.	-	1	ID=cds4;Parent=rna4;Dbxref=GeneID:57101,Genbank:NP_001265526.1,HGNC:HGNC:1183,MIM:610109;Name=NP_001265526.1;Note=isoform 2 is encoded by transcript variant 2;exception=annotated by transcript or proteomic data;gbkey=CDS;gene=ANO2;product=anoctamin-2 isoform 2;protein_id=NP_001265526.1
NW_004929382.1	Curated Genomic	CDS	5788614	5788696	.	-	2	ID=cds4;Parent=rna4;Dbxref=GeneID:57101,Genbank:NP_001265526.1,HGNC:HGNC:1183,MIM:610109;Name=NP_001265526.1;Note=isoform 2 is encoded by transcript variant 2;exception=annotated by transcript or proteomic data;gbkey=CDS;gene=ANO2;product=anoctamin-2 isoform 2;protein_id=NP_001265526.1
NW_004929382.1	Curated Genomic	CDS	5782163	5782174	.	-	0	ID=cds4;Parent=rna4;Dbxref=GeneID:57101,Genbank:NP_001265526.1,HGNC:HGNC:1183,MIM:610109;Name=NP_001265526.1;Note=isoform 2 is encoded by transcript variant 2;exception=annotated by transcript or proteomic data;gbkey=CDS;gene=ANO2;product=anoctamin-2 isoform 2;protein_id=NP_001265526.1
NW_004929382.1	Curated Genomic	CDS	5781817	5781927	.	-	0	ID=cds4;Parent=rna4;Dbxref=GeneID:57101,Genbank:NP_001265526.1,HGNC:HGNC:1183,MIM:610109;Name=NP_001265526.1;Note=isoform 2 is encoded by transcript variant 2;exception=annotated by transcript or proteomic data;gbkey=CDS;gene=ANO2;product=anoctamin-2 isoform 2;protein_id=NP_001265526.1
NW_004929382.1	Curated Genomic	CDS	5697134	5697208	.	-	0	ID=cds4;Parent=rna4;Dbxref=GeneID:57101,Genbank:NP_001265526.1,HGNC:HGNC:1183,MIM:610109;Name=NP_001265526.1;Note=isoform 2 is encoded by transcript variant 2;exception=annotated by transcript or proteomic data;gbkey=CDS;gene=ANO2;product=anoctamin-2 isoform 2;protein_id=NP_001265526.1
NW_004929382.1	Curated Genomic	CDS	5684108	5684303	.	-	0	ID=cds4;Parent=rna4;Dbxref=GeneID:57101,Genbank:NP_001265526.1,HGNC:HGNC:1183,MIM:610109;Name=NP_001265526.1;Note=isoform 2 is encoded by transcript variant 2;exception=annotated by transcript or proteomic data;gbkey=CDS;gene=ANO2;product=anoctamin-2 isoform 2;protein_id=NP_001265526.1
NW_004929382.1	Curated Genomic	CDS	5664149	5664260	.	-	2	ID=cds4;Parent=rna4;Dbxref=GeneID:57101,Genbank:NP_001265526.1,HGNC:HGNC:1183,MIM:610109;Name=NP_001265526.1;Note=isoform 2 is encoded by transcript variant 2;exception=annotated by transcript or proteomic data;gbkey=CDS;gene=ANO2;product=anoctamin-2 isoform 2;protein_id=NP_001265526.1
NW_004929382.1	Curated Genomic	CDS	5661864	5661921	.	-	1	ID=cds4;Parent=rna4;Dbxref=GeneID:57101,Genbank:NP_001265526.1,HGNC:HGNC:1183,MIM:610109;Name=NP_001265526.1;Note=isoform 2 is encoded by transcript variant 2;exception=annotated by transcript or proteomic data;gbkey=CDS;gene=ANO2;product=anoctamin-2 isoform 2;protein_id=NP_001265526.1
NW_004929382.1	Curated Genomic	CDS	5661619	5661719	.	-	0	ID=cds4;Parent=rna4;Dbxref=GeneID:57101,Genbank:NP_001265526.1,HGNC:HGNC:1183,MIM:610109;Name=NP_001265526.1;Note=isoform 2 is encoded by transcript variant 2;exception=annotated by transcript or proteomic data;gbkey=CDS;gene=ANO2;product=anoctamin-2 isoform 2;protein_id=NP_001265526.1
NW_004929382.1	Curated Genomic	CDS	5648444	5648589	.	-	1	ID=cds4;Parent=rna4;Dbxref=GeneID:57101,Genbank:NP_001265526.1,HGNC:HGNC:1183,MIM:610109;Name=NP_001265526.1;Note=isoform 2 is encoded by transcript variant 2;exception=annotated by transcript or proteomic data;gbkey=CDS;gene=ANO2;product=anoctamin-2 isoform 2;protein_id=NP_001265526.1
NW_004929382.1	Curated Genomic	CDS	5627324	5627476	.	-	2	ID=cds4;Parent=rna4;Dbxref=GeneID:57101,Genbank:NP_001265526.1,HGNC:HGNC:1183,MIM:610109;Name=NP_001265526.1;Note=isoform 2 is encoded by transcript variant 2;exception=annotated by transcript or proteomic data;gbkey=CDS;gene=ANO2;product=anoctamin-2 isoform 2;protein_id=NP_001265526.1
NW_004929382.1	Curated Genomic	CDS	5626913	5626965	.	-	2	ID=cds4;Parent=rna4;Dbxref=GeneID:57101,Genbank:NP_001265526.1,HGNC:HGNC:1183,MIM:610109;Name=NP_001265526.1;Note=isoform 2 is encoded by transcript variant 2;exception=annotated by transcript or proteomic data;gbkey=CDS;gene=ANO2;product=anoctamin-2 isoform 2;protein_id=NP_001265526.1
NW_004929382.1	Curated Genomic	CDS	5624792	5624973	.	-	0	ID=cds4;Parent=rna4;Dbxref=GeneID:57101,Genbank:NP_001265526.1,HGNC:HGNC:1183,MIM:610109;Name=NP_001265526.1;Note=isoform 2 is encoded by transcript variant 2;exception=annotated by transcript or proteomic data;gbkey=CDS;gene=ANO2;product=anoctamin-2 isoform 2;protein_id=NP_001265526.1
NW_004929382.1	Curated Genomic	CDS	5614515	5614620	.	-	1	ID=cds4;Parent=rna4;Dbxref=GeneID:57101,Genbank:NP_001265526.1,HGNC:HGNC:1183,MIM:610109;Name=NP_001265526.1;Note=isoform 2 is encoded by transcript variant 2;exception=annotated by transcript or proteomic data;gbkey=CDS;gene=ANO2;product=anoctamin-2 isoform 2;protein_id=NP_001265526.1
NW_004929382.1	Curated Genomic	CDS	5612256	5612525	.	-	0	ID=cds4;Parent=rna4;Dbxref=GeneID:57101,Genbank:NP_001265526.1,HGNC:HGNC:1183,MIM:610109;Name=NP_001265526.1;Note=isoform 2 is encoded by transcript variant 2;exception=annotated by transcript or proteomic data;gbkey=CDS;gene=ANO2;product=anoctamin-2 isoform 2;protein_id=NP_001265526.1
NW_004929382.1	BestRefSeq	CDS	5994713	5994722	.	-	0	ID=cds5;Parent=rna5;Dbxref=GeneID:57101,Genbank:NP_001265526.1,HGNC:HGNC:1183,MIM:610109;Name=NP_001265526.1;Note=isoform 2 is encoded by transcript variant 2%3B The RefSeq protein has 1 substitution compared to this genomic sequence;exception=annotated by transcript or proteomic data;gbkey=CDS;gene=ANO2;product=anoctamin-2 isoform 2;protein_id=NP_001265526.1
NW_004929382.1	BestRefSeq	CDS	5971668	5971852	.	-	2	ID=cds5;Parent=rna5;Dbxref=GeneID:57101,Genbank:NP_001265526.1,HGNC:HGNC:1183,MIM:610109;Name=NP_001265526.1;Note=isoform 2 is encoded by transcript variant 2%3B The RefSeq protein has 1 substitution compared to this genomic sequence;exception=annotated by transcript or proteomic data;gbkey=CDS;gene=ANO2;product=anoctamin-2 isoform 2;protein_id=NP_001265526.1
NW_004929382.1	BestRefSeq	CDS	5970088	5970414	.	-	0	ID=cds5;Parent=rna5;Dbxref=GeneID:57101,Genbank:NP_001265526.1,HGNC:HGNC:1183,MIM:610109;Name=NP_001265526.1;Note=isoform 2 is encoded by transcript variant 2%3B The RefSeq protein has 1 substitution compared to this genomic sequence;exception=annotated by transcript or proteomic data;gbkey=CDS;gene=ANO2;product=anoctamin-2 isoform 2;protein_id=NP_001265526.1
NW_004929382.1	BestRefSeq	CDS	5903325	5903424	.	-	0	ID=cds5;Parent=rna5;Dbxref=GeneID:57101,Genbank:NP_001265526.1,HGNC:HGNC:1183,MIM:610109;Name=NP_001265526.1;Note=isoform 2 is encoded by transcript variant 2%3B The RefSeq protein has 1 substitution compared to this genomic sequence;exception=annotated by transcript or proteomic data;gbkey=CDS;gene=ANO2;product=anoctamin-2 isoform 2;protein_id=NP_001265526.1
NW_004929382.1	BestRefSeq	CDS	5881732	5881885	.	-	2	ID=cds5;Parent=rna5;Dbxref=GeneID:57101,Genbank:NP_001265526.1,HGNC:HGNC:1183,MIM:610109;Name=NP_001265526.1;Note=isoform 2 is encoded by transcript variant 2%3B The RefSeq protein has 1 substitution compared to this genomic sequence;exception=annotated by transcript or proteomic data;gbkey=CDS;gene=ANO2;product=anoctamin-2 isoform 2;protein_id=NP_001265526.1
NW_004929382.1	BestRefSeq	CDS	5879715	5879769	.	-	1	ID=cds5;Parent=rna5;Dbxref=GeneID:57101,Genbank:NP_001265526.1,HGNC:HGNC:1183,MIM:610109;Name=NP_001265526.1;Note=isoform 2 is encoded by transcript variant 2%3B The RefSeq protein has 1 substitution compared to this genomic sequence;exception=annotated by transcript or proteomic data;gbkey=CDS;gene=ANO2;product=anoctamin-2 isoform 2;protein_id=NP_001265526.1
NW_004929382.1	BestRefSeq	CDS	5877049	5877100	.	-	0	ID=cds5;Parent=rna5;Dbxref=GeneID:57101,Genbank:NP_001265526.1,HGNC:HGNC:1183,MIM:610109;Name=NP_001265526.1;Note=isoform 2 is encoded by transcript variant 2%3B The RefSeq protein has 1 substitution compared to this genomic sequence;exception=annotated by transcript or proteomic data;gbkey=CDS;gene=ANO2;product=anoctamin-2 isoform 2;protein_id=NP_001265526.1
NW_004929382.1	BestRefSeq	CDS	5856595	5856650	.	-	2	ID=cds5;Parent=rna5;Dbxref=GeneID:57101,Genbank:NP_001265526.1,HGNC:HGNC:1183,MIM:610109;Name=NP_001265526.1;Note=isoform 2 is encoded by transcript variant 2%3B The RefSeq protein has 1 substitution compared to this genomic sequence;exception=annotated by transcript or proteomic data;gbkey=CDS;gene=ANO2;product=anoctamin-2 isoform 2;protein_id=NP_001265526.1
NW_004929382.1	BestRefSeq	CDS	5855334	5855375	.	-	0	ID=cds5;Parent=rna5;Dbxref=GeneID:57101,Genbank:NP_001265526.1,HGNC:HGNC:1183,MIM:610109;Name=NP_001265526.1;Note=isoform 2 is encoded by transcript variant 2%3B The RefSeq protein has 1 substitution compared to this genomic sequence;exception=annotated by transcript or proteomic data;gbkey=CDS;gene=ANO2;product=anoctamin-2 isoform 2;protein_id=NP_001265526.1
NW_004929382.1	BestRefSeq	CDS	5848789	5848853	.	-	0	ID=cds5;Parent=rna5;Dbxref=GeneID:57101,Genbank:NP_001265526.1,HGNC:HGNC:1183,MIM:610109;Name=NP_001265526.1;Note=isoform 2 is encoded by transcript variant 2%3B The RefSeq protein has 1 substitution compared to this genomic sequence;exception=annotated by transcript or proteomic data;gbkey=CDS;gene=ANO2;product=anoctamin-2 isoform 2;protein_id=NP_001265526.1
NW_004929382.1	BestRefSeq	CDS	5800125	5800259	.	-	1	ID=cds5;Parent=rna5;Dbxref=GeneID:57101,Genbank:NP_001265526.1,HGNC:HGNC:1183,MIM:610109;Name=NP_001265526.1;Note=isoform 2 is encoded by transcript variant 2%3B The RefSeq protein has 1 substitution compared to this genomic sequence;exception=annotated by transcript or proteomic data;gbkey=CDS;gene=ANO2;product=anoctamin-2 isoform 2;protein_id=NP_001265526.1
NW_004929382.1	BestRefSeq	CDS	5793448	5793608	.	-	1	ID=cds5;Parent=rna5;Dbxref=GeneID:57101,Genbank:NP_001265526.1,HGNC:HGNC:1183,MIM:610109;Name=NP_001265526.1;Note=isoform 2 is encoded by transcript variant 2%3B The RefSeq protein has 1 substitution compared to this genomic sequence;exception=annotated by transcript or proteomic data;gbkey=CDS;gene=ANO2;product=anoctamin-2 isoform 2;protein_id=NP_001265526.1
NW_004929382.1	BestRefSeq	CDS	5788614	5788696	.	-	2	ID=cds5;Parent=rna5;Dbxref=GeneID:57101,Genbank:NP_001265526.1,HGNC:HGNC:1183,MIM:610109;Name=NP_001265526.1;Note=isoform 2 is encoded by transcript variant 2%3B The RefSeq protein has 1 substitution compared to this genomic sequence;exception=annotated by transcript or proteomic data;gbkey=CDS;gene=ANO2;product=anoctamin-2 isoform 2;protein_id=NP_001265526.1
NW_004929382.1	BestRefSeq	CDS	5782163	5782174	.	-	0	ID=cds5;Parent=rna5;Dbxref=GeneID:57101,Genbank:NP_001265526.1,HGNC:HGNC:1183,MIM:610109;Name=NP_001265526.1;Note=isoform 2 is encoded by transcript variant 2%3B The RefSeq protein has 1 substitution compared to this genomic sequence;exception=annotated by transcript or proteomic data;gbkey=CDS;gene=ANO2;product=anoctamin-2 isoform 2;protein_id=NP_001265526.1
NW_004929382.1	BestRefSeq	CDS	5781817	5781927	.	-	0	ID=cds5;Parent=rna5;Dbxref=GeneID:57101,Genbank:NP_001265526.1,HGNC:HGNC:1183,MIM:610109;Name=NP_001265526.1;Note=isoform 2 is encoded by transcript variant 2%3B The RefSeq protein has 1 substitution compared to this genomic sequence;exception=annotated by transcript or proteomic data;gbkey=CDS;gene=ANO2;product=anoctamin-2 isoform 2;protein_id=NP_001265526.1
NW_004929382.1	BestRefSeq	CDS	5697134	5697208	.	-	0	ID=cds5;Parent=rna5;Dbxref=GeneID:57101,Genbank:NP_001265526.1,HGNC:HGNC:1183,MIM:610109;Name=NP_001265526.1;Note=isoform 2 is encoded by transcript variant 2%3B The RefSeq protein has 1 substitution compared to this genomic sequence;exception=annotated by transcript or proteomic data;gbkey=CDS;gene=ANO2;product=anoctamin-2 isoform 2;protein_id=NP_001265526.1
NW_004929382.1	BestRefSeq	CDS	5684108	5684303	.	-	0	ID=cds5;Parent=rna5;Dbxref=GeneID:57101,Genbank:NP_001265526.1,HGNC:HGNC:1183,MIM:610109;Name=NP_001265526.1;Note=isoform 2 is encoded by transcript variant 2%3B The RefSeq protein has 1 substitution compared to this genomic sequence;exception=annotated by transcript or proteomic data;gbkey=CDS;gene=ANO2;product=anoctamin-2 isoform 2;protein_id=NP_001265526.1
NW_004929382.1	BestRefSeq	CDS	5664149	5664260	.	-	2	ID=cds5;Parent=rna5;Dbxref=GeneID:57101,Genbank:NP_001265526.1,HGNC:HGNC:1183,MIM:610109;Name=NP_001265526.1;Note=isoform 2 is encoded by transcript variant 2%3B The RefSeq protein has 1 substitution compared to this genomic sequence;exception=annotated by transcript or proteomic data;gbkey=CDS;gene=ANO2;product=anoctamin-2 isoform 2;protein_id=NP_001265526.1
NW_004929382.1	BestRefSeq	CDS	5661864	5661921	.	-	1	ID=cds5;Parent=rna5;Dbxref=GeneID:57101,Genbank:NP_001265526.1,HGNC:HGNC:1183,MIM:610109;Name=NP_001265526.1;Note=isoform 2 is encoded by transcript variant 2%3B The RefSeq protein has 1 substitution compared to this genomic sequence;exception=annotated by transcript or proteomic data;gbkey=CDS;gene=ANO2;product=anoctamin-2 isoform 2;protein_id=NP_001265526.1
NW_004929382.1	BestRefSeq	CDS	5661619	5661719	.	-	0	ID=cds5;Parent=rna5;Dbxref=GeneID:57101,Genbank:NP_001265526.1,HGNC:HGNC:1183,MIM:610109;Name=NP_001265526.1;Note=isoform 2 is encoded by transcript variant 2%3B The RefSeq protein has 1 substitution compared to this genomic sequence;exception=annotated by transcript or proteomic data;gbkey=CDS;gene=ANO2;product=anoctamin-2 isoform 2;protein_id=NP_001265526.1
NW_004929382.1	BestRefSeq	CDS	5648444	5648589	.	-	1	ID=cds5;Parent=rna5;Dbxref=GeneID:57101,Genbank:NP_001265526.1,HGNC:HGNC:1183,MIM:610109;Name=NP_001265526.1;Note=isoform 2 is encoded by transcript variant 2%3B The RefSeq protein has 1 substitution compared to this genomic sequence;exception=annotated by transcript or proteomic data;gbkey=CDS;gene=ANO2;product=anoctamin-2 isoform 2;protein_id=NP_001265526.1
NW_004929382.1	BestRefSeq	CDS	5627324	5627476	.	-	2	ID=cds5;Parent=rna5;Dbxref=GeneID:57101,Genbank:NP_001265526.1,HGNC:HGNC:1183,MIM:610109;Name=NP_001265526.1;Note=isoform 2 is encoded by transcript variant 2%3B The RefSeq protein has 1 substitution compared to this genomic sequence;exception=annotated by transcript or proteomic data;gbkey=CDS;gene=ANO2;product=anoctamin-2 isoform 2;protein_id=NP_001265526.1
NW_004929382.1	BestRefSeq	CDS	5626913	5626965	.	-	2	ID=cds5;Parent=rna5;Dbxref=GeneID:57101,Genbank:NP_001265526.1,HGNC:HGNC:1183,MIM:610109;Name=NP_001265526.1;Note=isoform 2 is encoded by transcript variant 2%3B The RefSeq protein has 1 substitution compared to this genomic sequence;exception=annotated by transcript or proteomic data;gbkey=CDS;gene=ANO2;product=anoctamin-2 isoform 2;protein_id=NP_001265526.1
NW_004929382.1	BestRefSeq	CDS	5624792	5624973	.	-	0	ID=cds5;Parent=rna5;Dbxref=GeneID:57101,Genbank:NP_001265526.1,HGNC:HGNC:1183,MIM:610109;Name=NP_001265526.1;Note=isoform 2 is encoded by transcript variant 2%3B The RefSeq protein has 1 substitution compared to this genomic sequence;exception=annotated by transcript or proteomic data;gbkey=CDS;gene=ANO2;product=anoctamin-2 isoform 2;protein_id=NP_001265526.1
NW_004929382.1	BestRefSeq	CDS	5614515	5614620	.	-	1	ID=cds5;Parent=rna5;Dbxref=GeneID:57101,Genbank:NP_001265526.1,HGNC:HGNC:1183,MIM:610109;Name=NP_001265526.1;Note=isoform 2 is encoded by transcript variant 2%3B The RefSeq protein has 1 substitution compared to this genomic sequence;exception=annotated by transcript or proteomic data;gbkey=CDS;gene=ANO2;product=anoctamin-2 isoform 2;protein_id=NP_001265526.1
NW_004929382.1	BestRefSeq	CDS	5612256	5612525	.	-	0	ID=cds5;Parent=rna5;Dbxref=GeneID:57101,Genbank:NP_001265526.1,HGNC:HGNC:1183,MIM:610109;Name=NP_001265526.1;Note=isoform 2 is encoded by transcript variant 2%3B The RefSeq protein has 1 substitution compared to this genomic sequence;exception=annotated by transcript or proteomic data;gbkey=CDS;gene=ANO2;product=anoctamin-2 isoform 2;protein_id=NP_001265526.1
###
NW_004929382.1	BestRefSeq	gene	5611608	5994794	.	-	.	ID=gene6;Dbxref=GeneID:57101,HGNC:HGNC:1183,MIM:610109;Name=ANO2;description=anoctamin 2%2C calcium activated chloride channel;gbkey=Gene;gene=ANO2;gene_synonym=C12orf3,TMEM16B
NW_004929382.1	Curated Genomic	gene	5611608	5994794	.	-	.	ID=gene7;Dbxref=GeneID:57101,HGNC:HGNC:1183,MIM:610109;Name=ANO2;description=anoctamin 2;gbkey=Gene;gene=ANO2;gene_synonym=C12orf3,TMEM16B
NW_004929382.1	Curated Genomic	mRNA	5611608	5993821	.	-	.	ID=rna6;Parent=gene7;Dbxref=GeneID:57101,Genbank:NM_001278596.1,HGNC:HGNC:1183,MIM:610109;Name=gi|515870433;exception=annotated by transcript or proteomic data;gbkey=mRNA;gene=ANO2;product=anoctamin 2%2C transcript variant 1;transcript_id=gi|515870433
NW_004929382.1	Curated Genomic	exon	5993758	5993821	.	-	.	ID=id202;Parent=rna6;Dbxref=GeneID:57101,Genbank:NM_001278596.1,HGNC:HGNC:1183,MIM:610109;exception=annotated by transcript or proteomic data;gbkey=mRNA;gene=ANO2;product=anoctamin 2%2C transcript variant 1;transcript_id=gi|515870433
NW_004929382.1	Curated Genomic	exon	5971668	5971852	.	-	.	ID=id203;Parent=rna6;Dbxref=GeneID:57101,Genbank:NM_001278596.1,HGNC:HGNC:1183,MIM:610109;exception=annotated by transcript or proteomic data;gbkey=mRNA;gene=ANO2;product=anoctamin 2%2C transcript variant 1;transcript_id=gi|515870433
NW_004929382.1	Curated Genomic	exon	5970088	5970414	.	-	.	ID=id204;Parent=rna6;Dbxref=GeneID:57101,Genbank:NM_001278596.1,HGNC:HGNC:1183,MIM:610109;exception=annotated by transcript or proteomic data;gbkey=mRNA;gene=ANO2;product=anoctamin 2%2C transcript variant 1;transcript_id=gi|515870433
NW_004929382.1	Curated Genomic	exon	5903326	5903424	.	-	.	ID=id205;Parent=rna6;Dbxref=GeneID:57101,Genbank:NM_001278596.1,HGNC:HGNC:1183,MIM:610109;exception=annotated by transcript or proteomic data;gbkey=mRNA;gene=ANO2;product=anoctamin 2%2C transcript variant 1;transcript_id=gi|515870433
NW_004929382.1	Curated Genomic	exon	5901217	5901219	.	-	.	ID=id206;Parent=rna6;Dbxref=GeneID:57101,Genbank:NM_001278596.1,HGNC:HGNC:1183,MIM:610109;exception=annotated by transcript or proteomic data;gbkey=mRNA;gene=ANO2;product=anoctamin 2%2C transcript variant 1;transcript_id=gi|515870433
NW_004929382.1	Curated Genomic	exon	5881732	5881883	.	-	.	ID=id207;Parent=rna6;Dbxref=GeneID:57101,Genbank:NM_001278596.1,HGNC:HGNC:1183,MIM:610109;exception=annotated by transcript or proteomic data;gbkey=mRNA;gene=ANO2;product=anoctamin 2%2C transcript variant 1;transcript_id=gi|515870433
NW_004929382.1	Curated Genomic	exon	5879715	5879769	.	-	.	ID=id208;Parent=rna6;Dbxref=GeneID:57101,Genbank:NM_001278596.1,HGNC:HGNC:1183,MIM:610109;exception=annotated by transcript or proteomic data;gbkey=mRNA;gene=ANO2;product=anoctamin 2%2C transcript variant 1;transcript_id=gi|515870433
NW_004929382.1	Curated Genomic	exon	5877049	5877100	.	-	.	ID=id209;Parent=rna6;Dbxref=GeneID:57101,Genbank:NM_001278596.1,HGNC:HGNC:1183,MIM:610109;exception=annotated by transcript or proteomic data;gbkey=mRNA;gene=ANO2;product=anoctamin 2%2C transcript variant 1;transcript_id=gi|515870433
NW_004929382.1	Curated Genomic	exon	5856595	5856650	.	-	.	ID=id210;Parent=rna6;Dbxref=GeneID:57101,Genbank:NM_001278596.1,HGNC:HGNC:1183,MIM:610109;exception=annotated by transcript or proteomic data;gbkey=mRNA;gene=ANO2;product=anoctamin 2%2C transcript variant 1;transcript_id=gi|515870433
NW_004929382.1	Curated Genomic	exon	5855334	5855375	.	-	.	ID=id211;Parent=rna6;Dbxref=GeneID:57101,Genbank:NM_001278596.1,HGNC:HGNC:1183,MIM:610109;exception=annotated by transcript or proteomic data;gbkey=mRNA;gene=ANO2;product=anoctamin 2%2C transcript variant 1;transcript_id=gi|515870433
NW_004929382.1	Curated Genomic	exon	5848789	5848853	.	-	.	ID=id212;Parent=rna6;Dbxref=GeneID:57101,Genbank:NM_001278596.1,HGNC:HGNC:1183,MIM:610109;exception=annotated by transcript or proteomic data;gbkey=mRNA;gene=ANO2;product=anoctamin 2%2C transcript variant 1;transcript_id=gi|515870433
NW_004929382.1	Curated Genomic	exon	5800125	5800259	.	-	.	ID=id213;Parent=rna6;Dbxref=GeneID:57101,Genbank:NM_001278596.1,HGNC:HGNC:1183,MIM:610109;exception=annotated by transcript or proteomic data;gbkey=mRNA;gene=ANO2;product=anoctamin 2%2C transcript variant 1;transcript_id=gi|515870433
NW_004929382.1	Curated Genomic	exon	5793448	5793608	.	-	.	ID=id214;Parent=rna6;Dbxref=GeneID:57101,Genbank:NM_001278596.1,HGNC:HGNC:1183,MIM:610109;exception=annotated by transcript or proteomic data;gbkey=mRNA;gene=ANO2;product=anoctamin 2%2C transcript variant 1;transcript_id=gi|515870433
NW_004929382.1	Curated Genomic	exon	5788614	5788696	.	-	.	ID=id215;Parent=rna6;Dbxref=GeneID:57101,Genbank:NM_001278596.1,HGNC:HGNC:1183,MIM:610109;exception=annotated by transcript or proteomic data;gbkey=mRNA;gene=ANO2;product=anoctamin 2%2C transcript variant 1;transcript_id=gi|515870433
NW_004929382.1	Curated Genomic	exon	5782163	5782174	.	-	.	ID=id216;Parent=rna6;Dbxref=GeneID:57101,Genbank:NM_001278596.1,HGNC:HGNC:1183,MIM:610109;exception=annotated by transcript or proteomic data;gbkey=mRNA;gene=ANO2;product=anoctamin 2%2C transcript variant 1;transcript_id=gi|515870433
NW_004929382.1	Curated Genomic	exon	5781817	5781927	.	-	.	ID=id217;Parent=rna6;Dbxref=GeneID:57101,Genbank:NM_001278596.1,HGNC:HGNC:1183,MIM:610109;exception=annotated by transcript or proteomic data;gbkey=mRNA;gene=ANO2;product=anoctamin 2%2C transcript variant 1;transcript_id=gi|515870433
NW_004929382.1	Curated Genomic	exon	5697134	5697208	.	-	.	ID=id218;Parent=rna6;Dbxref=GeneID:57101,Genbank:NM_001278596.1,HGNC:HGNC:1183,MIM:610109;exception=annotated by transcript or proteomic data;gbkey=mRNA;gene=ANO2;product=anoctamin 2%2C transcript variant 1;transcript_id=gi|515870433
NW_004929382.1	Curated Genomic	exon	5684108	5684303	.	-	.	ID=id219;Parent=rna6;Dbxref=GeneID:57101,Genbank:NM_001278596.1,HGNC:HGNC:1183,MIM:610109;exception=annotated by transcript or proteomic data;gbkey=mRNA;gene=ANO2;product=anoctamin 2%2C transcript variant 1;transcript_id=gi|515870433
NW_004929382.1	Curated Genomic	exon	5664149	5664260	.	-	.	ID=id220;Parent=rna6;Dbxref=GeneID:57101,Genbank:NM_001278596.1,HGNC:HGNC:1183,MIM:610109;exception=annotated by transcript or proteomic data;gbkey=mRNA;gene=ANO2;product=anoctamin 2%2C transcript variant 1;transcript_id=gi|515870433
NW_004929382.1	Curated Genomic	exon	5661864	5661921	.	-	.	ID=id221;Parent=rna6;Dbxref=GeneID:57101,Genbank:NM_001278596.1,HGNC:HGNC:1183,MIM:610109;exception=annotated by transcript or proteomic data;gbkey=mRNA;gene=ANO2;product=anoctamin 2%2C transcript variant 1;transcript_id=gi|515870433
NW_004929382.1	Curated Genomic	exon	5661619	5661719	.	-	.	ID=id222;Parent=rna6;Dbxref=GeneID:57101,Genbank:NM_001278596.1,HGNC:HGNC:1183,MIM:610109;exception=annotated by transcript or proteomic data;gbkey=mRNA;gene=ANO2;product=anoctamin 2%2C transcript variant 1;transcript_id=gi|515870433
NW_004929382.1	Curated Genomic	exon	5648444	5648589	.	-	.	ID=id223;Parent=rna6;Dbxref=GeneID:57101,Genbank:NM_001278596.1,HGNC:HGNC:1183,MIM:610109;exception=annotated by transcript or proteomic data;gbkey=mRNA;gene=ANO2;product=anoctamin 2%2C transcript variant 1;transcript_id=gi|515870433
NW_004929382.1	Curated Genomic	exon	5627324	5627476	.	-	.	ID=id224;Parent=rna6;Dbxref=GeneID:57101,Genbank:NM_001278596.1,HGNC:HGNC:1183,MIM:610109;exception=annotated by transcript or proteomic data;gbkey=mRNA;gene=ANO2;product=anoctamin 2%2C transcript variant 1;transcript_id=gi|515870433
NW_004929382.1	Curated Genomic	exon	5626913	5626965	.	-	.	ID=id225;Parent=rna6;Dbxref=GeneID:57101,Genbank:NM_001278596.1,HGNC:HGNC:1183,MIM:610109;exception=annotated by transcript or proteomic data;gbkey=mRNA;gene=ANO2;product=anoctamin 2%2C transcript variant 1;transcript_id=gi|515870433
NW_004929382.1	Curated Genomic	exon	5624792	5624973	.	-	.	ID=id226;Parent=rna6;Dbxref=GeneID:57101,Genbank:NM_001278596.1,HGNC:HGNC:1183,MIM:610109;exception=annotated by transcript or proteomic data;gbkey=mRNA;gene=ANO2;product=anoctamin 2%2C transcript variant 1;transcript_id=gi|515870433
NW_004929382.1	Curated Genomic	exon	5614515	5614620	.	-	.	ID=id227;Parent=rna6;Dbxref=GeneID:57101,Genbank:NM_001278596.1,HGNC:HGNC:1183,MIM:610109;exception=annotated by transcript or proteomic data;gbkey=mRNA;gene=ANO2;product=anoctamin 2%2C transcript variant 1;transcript_id=gi|515870433
NW_004929382.1	Curated Genomic	exon	5611608	5612525	.	-	.	ID=id228;Parent=rna6;Dbxref=GeneID:57101,Genbank:NM_001278596.1,HGNC:HGNC:1183,MIM:610109;exception=annotated by transcript or proteomic data;gbkey=mRNA;gene=ANO2;product=anoctamin 2%2C transcript variant 1;transcript_id=gi|515870433
NW_004929382.1	BestRefSeq	mRNA	5611608	5993821	.	-	.	ID=rna7;Parent=gene6;Dbxref=GeneID:57101,Genbank:NM_001278596.1,HGNC:HGNC:1183,MIM:610109;Name=gi|515870433;Note=The RefSeq transcript has 2 substitutions compared to this genomic sequence;exception=annotated by transcript or proteomic data;gbkey=mRNA;gene=ANO2;product=anoctamin 2%2C calcium activated chloride channel%2C transcript variant 1;transcript_id=gi|515870433
NW_004929382.1	BestRefSeq	exon	5993758	5993821	.	-	.	ID=id229;Parent=rna7;Dbxref=GeneID:57101,Genbank:NM_001278596.1,HGNC:HGNC:1183,MIM:610109;Note=The RefSeq transcript has 2 substitutions compared to this genomic sequence;exception=annotated by transcript or proteomic data;gbkey=mRNA;gene=ANO2;product=anoctamin 2%2C calcium activated chloride channel%2C transcript variant 1;transcript_id=gi|515870433
NW_004929382.1	BestRefSeq	exon	5971668	5971852	.	-	.	ID=id230;Parent=rna7;Dbxref=GeneID:57101,Genbank:NM_001278596.1,HGNC:HGNC:1183,MIM:610109;Note=The RefSeq transcript has 2 substitutions compared to this genomic sequence;exception=annotated by transcript or proteomic data;gbkey=mRNA;gene=ANO2;product=anoctamin 2%2C calcium activated chloride channel%2C transcript variant 1;transcript_id=gi|515870433
NW_004929382.1	BestRefSeq	exon	5970088	5970414	.	-	.	ID=id231;Parent=rna7;Dbxref=GeneID:57101,Genbank:NM_001278596.1,HGNC:HGNC:1183,MIM:610109;Note=The RefSeq transcript has 2 substitutions compared to this genomic sequence;exception=annotated by transcript or proteomic data;gbkey=mRNA;gene=ANO2;product=anoctamin 2%2C calcium activated chloride channel%2C transcript variant 1;transcript_id=gi|515870433
NW_004929382.1	BestRefSeq	exon	5903325	5903424	.	-	.	ID=id232;Parent=rna7;Dbxref=GeneID:57101,Genbank:NM_001278596.1,HGNC:HGNC:1183,MIM:610109;Note=The RefSeq transcript has 2 substitutions compared to this genomic sequence;exception=annotated by transcript or proteomic data;gbkey=mRNA;gene=ANO2;product=anoctamin 2%2C calcium activated chloride channel%2C transcript variant 1;transcript_id=gi|515870433
NW_004929382.1	BestRefSeq	exon	5881732	5881885	.	-	.	ID=id233;Parent=rna7;Dbxref=GeneID:57101,Genbank:NM_001278596.1,HGNC:HGNC:1183,MIM:610109;Note=The RefSeq transcript has 2 substitutions compared to this genomic sequence;exception=annotated by transcript or proteomic data;gbkey=mRNA;gene=ANO2;product=anoctamin 2%2C calcium activated chloride channel%2C transcript variant 1;transcript_id=gi|515870433
NW_004929382.1	BestRefSeq	exon	5879715	5879769	.	-	.	ID=id234;Parent=rna7;Dbxref=GeneID:57101,Genbank:NM_001278596.1,HGNC:HGNC:1183,MIM:610109;Note=The RefSeq transcript has 2 substitutions compared to this genomic sequence;exception=annotated by transcript or proteomic data;gbkey=mRNA;gene=ANO2;product=anoctamin 2%2C calcium activated chloride channel%2C transcript variant 1;transcript_id=gi|515870433
NW_004929382.1	BestRefSeq	exon	5877049	5877100	.	-	.	ID=id235;Parent=rna7;Dbxref=GeneID:57101,Genbank:NM_001278596.1,HGNC:HGNC:1183,MIM:610109;Note=The RefSeq transcript has 2 substitutions compared to this genomic sequence;exception=annotated by transcript or proteomic data;gbkey=mRNA;gene=ANO2;product=anoctamin 2%2C calcium activated chloride channel%2C transcript variant 1;transcript_id=gi|515870433
NW_004929382.1	BestRefSeq	exon	5856595	5856650	.	-	.	ID=id236;Parent=rna7;Dbxref=GeneID:57101,Genbank:NM_001278596.1,HGNC:HGNC:1183,MIM:610109;Note=The RefSeq transcript has 2 substitutions compared to this genomic sequence;exception=annotated by transcript or proteomic data;gbkey=mRNA;gene=ANO2;product=anoctamin 2%2C calcium activated chloride channel%2C transcript variant 1;transcript_id=gi|515870433
NW_004929382.1	BestRefSeq	exon	5855334	5855375	.	-	.	ID=id237;Parent=rna7;Dbxref=GeneID:57101,Genbank:NM_001278596.1,HGNC:HGNC:1183,MIM:610109;Note=The RefSeq transcript has 2 substitutions compared to this genomic sequence;exception=annotated by transcript or proteomic data;gbkey=mRNA;gene=ANO2;product=anoctamin 2%2C calcium activated chloride channel%2C transcript variant 1;transcript_id=gi|515870433
NW_004929382.1	BestRefSeq	exon	5848789	5848853	.	-	.	ID=id238;Parent=rna7;Dbxref=GeneID:57101,Genbank:NM_001278596.1,HGNC:HGNC:1183,MIM:610109;Note=The RefSeq transcript has 2 substitutions compared to this genomic sequence;exception=annotated by transcript or proteomic data;gbkey=mRNA;gene=ANO2;product=anoctamin 2%2C calcium activated chloride channel%2C transcript variant 1;transcript_id=gi|515870433
NW_004929382.1	BestRefSeq	exon	5800125	5800259	.	-	.	ID=id239;Parent=rna7;Dbxref=GeneID:57101,Genbank:NM_001278596.1,HGNC:HGNC:1183,MIM:610109;Note=The RefSeq transcript has 2 substitutions compared to this genomic sequence;exception=annotated by transcript or proteomic data;gbkey=mRNA;gene=ANO2;product=anoctamin 2%2C calcium activated chloride channel%2C transcript variant 1;transcript_id=gi|515870433
NW_004929382.1	BestRefSeq	exon	5793448	5793608	.	-	.	ID=id240;Parent=rna7;Dbxref=GeneID:57101,Genbank:NM_001278596.1,HGNC:HGNC:1183,MIM:610109;Note=The RefSeq transcript has 2 substitutions compared to this genomic sequence;exception=annotated by transcript or proteomic data;gbkey=mRNA;gene=ANO2;product=anoctamin 2%2C calcium activated chloride channel%2C transcript variant 1;transcript_id=gi|515870433
NW_004929382.1	BestRefSeq	exon	5788614	5788696	.	-	.	ID=id241;Parent=rna7;Dbxref=GeneID:57101,Genbank:NM_001278596.1,HGNC:HGNC:1183,MIM:610109;Note=The RefSeq transcript has 2 substitutions compared to this genomic sequence;exception=annotated by transcript or proteomic data;gbkey=mRNA;gene=ANO2;product=anoctamin 2%2C calcium activated chloride channel%2C transcript variant 1;transcript_id=gi|515870433
NW_004929382.1	BestRefSeq	exon	5782163	5782174	.	-	.	ID=id242;Parent=rna7;Dbxref=GeneID:57101,Genbank:NM_001278596.1,HGNC:HGNC:1183,MIM:610109;Note=The RefSeq transcript has 2 substitutions compared to this genomic sequence;exception=annotated by transcript or proteomic data;gbkey=mRNA;gene=ANO2;product=anoctamin 2%2C calcium activated chloride channel%2C transcript variant 1;transcript_id=gi|515870433
NW_004929382.1	BestRefSeq	exon	5781817	5781927	.	-	.	ID=id243;Parent=rna7;Dbxref=GeneID:57101,Genbank:NM_001278596.1,HGNC:HGNC:1183,MIM:610109;Note=The RefSeq transcript has 2 substitutions compared to this genomic sequence;exception=annotated by transcript or proteomic data;gbkey=mRNA;gene=ANO2;product=anoctamin 2%2C calcium activated chloride channel%2C transcript variant 1;transcript_id=gi|515870433
NW_004929382.1	BestRefSeq	exon	5697134	5697208	.	-	.	ID=id244;Parent=rna7;Dbxref=GeneID:57101,Genbank:NM_001278596.1,HGNC:HGNC:1183,MIM:610109;Note=The RefSeq transcript has 2 substitutions compared to this genomic sequence;exception=annotated by transcript or proteomic data;gbkey=mRNA;gene=ANO2;product=anoctamin 2%2C calcium activated chloride channel%2C transcript variant 1;transcript_id=gi|515870433
NW_004929382.1	BestRefSeq	exon	5684108	5684303	.	-	.	ID=id245;Parent=rna7;Dbxref=GeneID:57101,Genbank:NM_001278596.1,HGNC:HGNC:1183,MIM:610109;Note=The RefSeq transcript has 2 substitutions compared to this genomic sequence;exception=annotated by transcript or proteomic data;gbkey=mRNA;gene=ANO2;product=anoctamin 2%2C calcium activated chloride channel%2C transcript variant 1;transcript_id=gi|515870433
NW_004929382.1	BestRefSeq	exon	5664149	5664260	.	-	.	ID=id246;Parent=rna7;Dbxref=GeneID:57101,Genbank:NM_001278596.1,HGNC:HGNC:1183,MIM:610109;Note=The RefSeq transcript has 2 substitutions compared to this genomic sequence;exception=annotated by transcript or proteomic data;gbkey=mRNA;gene=ANO2;product=anoctamin 2%2C calcium activated chloride channel%2C transcript variant 1;transcript_id=gi|515870433
NW_004929382.1	BestRefSeq	exon	5661864	5661921	.	-	.	ID=id247;Parent=rna7;Dbxref=GeneID:57101,Genbank:NM_001278596.1,HGNC:HGNC:1183,MIM:610109;Note=The RefSeq transcript has 2 substitutions compared to this genomic sequence;exception=annotated by transcript or proteomic data;gbkey=mRNA;gene=ANO2;product=anoctamin 2%2C calcium activated chloride channel%2C transcript variant 1;transcript_id=gi|515870433
NW_004929382.1	BestRefSeq	exon	5661619	5661719	.	-	.	ID=id248;Parent=rna7;Dbxref=GeneID:57101,Genbank:NM_001278596.1,HGNC:HGNC:1183,MIM:610109;Note=The RefSeq transcript has 2 substitutions compared to this genomic sequence;exception=annotated by transcript or proteomic data;gbkey=mRNA;gene=ANO2;product=anoctamin 2%2C calcium activated chloride channel%2C transcript variant 1;transcript_id=gi|515870433
NW_004929382.1	BestRefSeq	exon	5648444	5648589	.	-	.	ID=id249;Parent=rna7;Dbxref=GeneID:57101,Genbank:NM_001278596.1,HGNC:HGNC:1183,MIM:610109;Note=The RefSeq transcript has 2 substitutions compared to this genomic sequence;exception=annotated by transcript or proteomic data;gbkey=mRNA;gene=ANO2;product=anoctamin 2%2C calcium activated chloride channel%2C transcript variant 1;transcript_id=gi|515870433
NW_004929382.1	BestRefSeq	exon	5627324	5627476	.	-	.	ID=id250;Parent=rna7;Dbxref=GeneID:57101,Genbank:NM_001278596.1,HGNC:HGNC:1183,MIM:610109;Note=The RefSeq transcript has 2 substitutions compared to this genomic sequence;exception=annotated by transcript or proteomic data;gbkey=mRNA;gene=ANO2;product=anoctamin 2%2C calcium activated chloride channel%2C transcript variant 1;transcript_id=gi|515870433
NW_004929382.1	BestRefSeq	exon	5626913	5626965	.	-	.	ID=id251;Parent=rna7;Dbxref=GeneID:57101,Genbank:NM_001278596.1,HGNC:HGNC:1183,MIM:610109;Note=The RefSeq transcript has 2 substitutions compared to this genomic sequence;exception=annotated by transcript or proteomic data;gbkey=mRNA;gene=ANO2;product=anoctamin 2%2C calcium activated chloride channel%2C transcript variant 1;transcript_id=gi|515870433
NW_004929382.1	BestRefSeq	exon	5624792	5624973	.	-	.	ID=id252;Parent=rna7;Dbxref=GeneID:57101,Genbank:NM_001278596.1,HGNC:HGNC:1183,MIM:610109;Note=The RefSeq transcript has 2 substitutions compared to this genomic sequence;exception=annotated by transcript or proteomic data;gbkey=mRNA;gene=ANO2;product=anoctamin 2%2C calcium activated chloride channel%2C transcript variant 1;transcript_id=gi|515870433
NW_004929382.1	BestRefSeq	exon	5614515	5614620	.	-	.	ID=id253;Parent=rna7;Dbxref=GeneID:57101,Genbank:NM_001278596.1,HGNC:HGNC:1183,MIM:610109;Note=The RefSeq transcript has 2 substitutions compared to this genomic sequence;exception=annotated by transcript or proteomic data;gbkey=mRNA;gene=ANO2;product=anoctamin 2%2C calcium activated chloride channel%2C transcript variant 1;transcript_id=gi|515870433
NW_004929382.1	BestRefSeq	exon	5611608	5612525	.	-	.	ID=id254;Parent=rna7;Dbxref=GeneID:57101,Genbank:NM_001278596.1,HGNC:HGNC:1183,MIM:610109;Note=The RefSeq transcript has 2 substitutions compared to this genomic sequence;exception=annotated by transcript or proteomic data;gbkey=mRNA;gene=ANO2;product=anoctamin 2%2C calcium activated chloride channel%2C transcript variant 1;transcript_id=gi|515870433
NW_004929382.1	Curated Genomic	CDS	5993758	5993779	.	-	0	ID=cds6;Parent=rna6;Dbxref=GeneID:57101,Genbank:NP_001265525.1,HGNC:HGNC:1183,MIM:610109;Name=NP_001265525.1;Note=isoform 1 is encoded by transcript variant 1;exception=annotated by transcript or proteomic data;gbkey=CDS;gene=ANO2;product=anoctamin-2 isoform 1;protein_id=NP_001265525.1
NW_004929382.1	Curated Genomic	CDS	5971668	5971852	.	-	2	ID=cds6;Parent=rna6;Dbxref=GeneID:57101,Genbank:NP_001265525.1,HGNC:HGNC:1183,MIM:610109;Name=NP_001265525.1;Note=isoform 1 is encoded by transcript variant 1;exception=annotated by transcript or proteomic data;gbkey=CDS;gene=ANO2;product=anoctamin-2 isoform 1;protein_id=NP_001265525.1
NW_004929382.1	Curated Genomic	CDS	5970088	5970414	.	-	0	ID=cds6;Parent=rna6;Dbxref=GeneID:57101,Genbank:NP_001265525.1,HGNC:HGNC:1183,MIM:610109;Name=NP_001265525.1;Note=isoform 1 is encoded by transcript variant 1;exception=annotated by transcript or proteomic data;gbkey=CDS;gene=ANO2;product=anoctamin-2 isoform 1;protein_id=NP_001265525.1
NW_004929382.1	Curated Genomic	CDS	5903326	5903424	.	-	0	ID=cds6;Parent=rna6;Dbxref=GeneID:57101,Genbank:NP_001265525.1,HGNC:HGNC:1183,MIM:610109;Name=NP_001265525.1;Note=isoform 1 is encoded by transcript variant 1;exception=annotated by transcript or proteomic data;gbkey=CDS;gene=ANO2;product=anoctamin-2 isoform 1;protein_id=NP_001265525.1
NW_004929382.1	Curated Genomic	CDS	5901217	5901219	.	-	0	ID=cds6;Parent=rna6;Dbxref=GeneID:57101,Genbank:NP_001265525.1,HGNC:HGNC:1183,MIM:610109;Name=NP_001265525.1;Note=isoform 1 is encoded by transcript variant 1;exception=annotated by transcript or proteomic data;gbkey=CDS;gene=ANO2;product=anoctamin-2 isoform 1;protein_id=NP_001265525.1
NW_004929382.1	Curated Genomic	CDS	5881732	5881883	.	-	0	ID=cds6;Parent=rna6;Dbxref=GeneID:57101,Genbank:NP_001265525.1,HGNC:HGNC:1183,MIM:610109;Name=NP_001265525.1;Note=isoform 1 is encoded by transcript variant 1;exception=annotated by transcript or proteomic data;gbkey=CDS;gene=ANO2;product=anoctamin-2 isoform 1;protein_id=NP_001265525.1
NW_004929382.1	Curated Genomic	CDS	5879715	5879769	.	-	1	ID=cds6;Parent=rna6;Dbxref=GeneID:57101,Genbank:NP_001265525.1,HGNC:HGNC:1183,MIM:610109;Name=NP_001265525.1;Note=isoform 1 is encoded by transcript variant 1;exception=annotated by transcript or proteomic data;gbkey=CDS;gene=ANO2;product=anoctamin-2 isoform 1;protein_id=NP_001265525.1
NW_004929382.1	Curated Genomic	CDS	5877049	5877100	.	-	0	ID=cds6;Parent=rna6;Dbxref=GeneID:57101,Genbank:NP_001265525.1,HGNC:HGNC:1183,MIM:610109;Name=NP_001265525.1;Note=isoform 1 is encoded by transcript variant 1;exception=annotated by transcript or proteomic data;gbkey=CDS;gene=ANO2;product=anoctamin-2 isoform 1;protein_id=NP_001265525.1
NW_004929382.1	Curated Genomic	CDS	5856595	5856650	.	-	2	ID=cds6;Parent=rna6;Dbxref=GeneID:57101,Genbank:NP_001265525.1,HGNC:HGNC:1183,MIM:610109;Name=NP_001265525.1;Note=isoform 1 is encoded by transcript variant 1;exception=annotated by transcript or proteomic data;gbkey=CDS;gene=ANO2;product=anoctamin-2 isoform 1;protein_id=NP_001265525.1
NW_004929382.1	Curated Genomic	CDS	5855334	5855375	.	-	0	ID=cds6;Parent=rna6;Dbxref=GeneID:57101,Genbank:NP_001265525.1,HGNC:HGNC:1183,MIM:610109;Name=NP_001265525.1;Note=isoform 1 is encoded by transcript variant 1;exception=annotated by transcript or proteomic data;gbkey=CDS;gene=ANO2;product=anoctamin-2 isoform 1;protein_id=NP_001265525.1
NW_004929382.1	Curated Genomic	CDS	5848789	5848853	.	-	0	ID=cds6;Parent=rna6;Dbxref=GeneID:57101,Genbank:NP_001265525.1,HGNC:HGNC:1183,MIM:610109;Name=NP_001265525.1;Note=isoform 1 is encoded by transcript variant 1;exception=annotated by transcript or proteomic data;gbkey=CDS;gene=ANO2;product=anoctamin-2 isoform 1;protein_id=NP_001265525.1
NW_004929382.1	Curated Genomic	CDS	5800125	5800259	.	-	1	ID=cds6;Parent=rna6;Dbxref=GeneID:57101,Genbank:NP_001265525.1,HGNC:HGNC:1183,MIM:610109;Name=NP_001265525.1;Note=isoform 1 is encoded by transcript variant 1;exception=annotated by transcript or proteomic data;gbkey=CDS;gene=ANO2;product=anoctamin-2 isoform 1;protein_id=NP_001265525.1
NW_004929382.1	Curated Genomic	CDS	5793448	5793608	.	-	1	ID=cds6;Parent=rna6;Dbxref=GeneID:57101,Genbank:NP_001265525.1,HGNC:HGNC:1183,MIM:610109;Name=NP_001265525.1;Note=isoform 1 is encoded by transcript variant 1;exception=annotated by transcript or proteomic data;gbkey=CDS;gene=ANO2;product=anoctamin-2 isoform 1;protein_id=NP_001265525.1
NW_004929382.1	Curated Genomic	CDS	5788614	5788696	.	-	2	ID=cds6;Parent=rna6;Dbxref=GeneID:57101,Genbank:NP_001265525.1,HGNC:HGNC:1183,MIM:610109;Name=NP_001265525.1;Note=isoform 1 is encoded by transcript variant 1;exception=annotated by transcript or proteomic data;gbkey=CDS;gene=ANO2;product=anoctamin-2 isoform 1;protein_id=NP_001265525.1
NW_004929382.1	Curated Genomic	CDS	5782163	5782174	.	-	0	ID=cds6;Parent=rna6;Dbxref=GeneID:57101,Genbank:NP_001265525.1,HGNC:HGNC:1183,MIM:610109;Name=NP_001265525.1;Note=isoform 1 is encoded by transcript variant 1;exception=annotated by transcript or proteomic data;gbkey=CDS;gene=ANO2;product=anoctamin-2 isoform 1;protein_id=NP_001265525.1
NW_004929382.1	Curated Genomic	CDS	5781817	5781927	.	-	0	ID=cds6;Parent=rna6;Dbxref=GeneID:57101,Genbank:NP_001265525.1,HGNC:HGNC:1183,MIM:610109;Name=NP_001265525.1;Note=isoform 1 is encoded by transcript variant 1;exception=annotated by transcript or proteomic data;gbkey=CDS;gene=ANO2;product=anoctamin-2 isoform 1;protein_id=NP_001265525.1
NW_004929382.1	Curated Genomic	CDS	5697134	5697208	.	-	0	ID=cds6;Parent=rna6;Dbxref=GeneID:57101,Genbank:NP_001265525.1,HGNC:HGNC:1183,MIM:610109;Name=NP_001265525.1;Note=isoform 1 is encoded by transcript variant 1;exception=annotated by transcript or proteomic data;gbkey=CDS;gene=ANO2;product=anoctamin-2 isoform 1;protein_id=NP_001265525.1
NW_004929382.1	Curated Genomic	CDS	5684108	5684303	.	-	0	ID=cds6;Parent=rna6;Dbxref=GeneID:57101,Genbank:NP_001265525.1,HGNC:HGNC:1183,MIM:610109;Name=NP_001265525.1;Note=isoform 1 is encoded by transcript variant 1;exception=annotated by transcript or proteomic data;gbkey=CDS;gene=ANO2;product=anoctamin-2 isoform 1;protein_id=NP_001265525.1
NW_004929382.1	Curated Genomic	CDS	5664149	5664260	.	-	2	ID=cds6;Parent=rna6;Dbxref=GeneID:57101,Genbank:NP_001265525.1,HGNC:HGNC:1183,MIM:610109;Name=NP_001265525.1;Note=isoform 1 is encoded by transcript variant 1;exception=annotated by transcript or proteomic data;gbkey=CDS;gene=ANO2;product=anoctamin-2 isoform 1;protein_id=NP_001265525.1
NW_004929382.1	Curated Genomic	CDS	5661864	5661921	.	-	1	ID=cds6;Parent=rna6;Dbxref=GeneID:57101,Genbank:NP_001265525.1,HGNC:HGNC:1183,MIM:610109;Name=NP_001265525.1;Note=isoform 1 is encoded by transcript variant 1;exception=annotated by transcript or proteomic data;gbkey=CDS;gene=ANO2;product=anoctamin-2 isoform 1;protein_id=NP_001265525.1
NW_004929382.1	Curated Genomic	CDS	5661619	5661719	.	-	0	ID=cds6;Parent=rna6;Dbxref=GeneID:57101,Genbank:NP_001265525.1,HGNC:HGNC:1183,MIM:610109;Name=NP_001265525.1;Note=isoform 1 is encoded by transcript variant 1;exception=annotated by transcript or proteomic data;gbkey=CDS;gene=ANO2;product=anoctamin-2 isoform 1;protein_id=NP_001265525.1
NW_004929382.1	Curated Genomic	CDS	5648444	5648589	.	-	1	ID=cds6;Parent=rna6;Dbxref=GeneID:57101,Genbank:NP_001265525.1,HGNC:HGNC:1183,MIM:610109;Name=NP_001265525.1;Note=isoform 1 is encoded by transcript variant 1;exception=annotated by transcript or proteomic data;gbkey=CDS;gene=ANO2;product=anoctamin-2 isoform 1;protein_id=NP_001265525.1
NW_004929382.1	Curated Genomic	CDS	5627324	5627476	.	-	2	ID=cds6;Parent=rna6;Dbxref=GeneID:57101,Genbank:NP_001265525.1,HGNC:HGNC:1183,MIM:610109;Name=NP_001265525.1;Note=isoform 1 is encoded by transcript variant 1;exception=annotated by transcript or proteomic data;gbkey=CDS;gene=ANO2;product=anoctamin-2 isoform 1;protein_id=NP_001265525.1
NW_004929382.1	Curated Genomic	CDS	5626913	5626965	.	-	2	ID=cds6;Parent=rna6;Dbxref=GeneID:57101,Genbank:NP_001265525.1,HGNC:HGNC:1183,MIM:610109;Name=NP_001265525.1;Note=isoform 1 is encoded by transcript variant 1;exception=annotated by transcript or proteomic data;gbkey=CDS;gene=ANO2;product=anoctamin-2 isoform 1;protein_id=NP_001265525.1
NW_004929382.1	Curated Genomic	CDS	5624792	5624973	.	-	0	ID=cds6;Parent=rna6;Dbxref=GeneID:57101,Genbank:NP_001265525.1,HGNC:HGNC:1183,MIM:610109;Name=NP_001265525.1;Note=isoform 1 is encoded by transcript variant 1;exception=annotated by transcript or proteomic data;gbkey=CDS;gene=ANO2;product=anoctamin-2 isoform 1;protein_id=NP_001265525.1
NW_004929382.1	Curated Genomic	CDS	5614515	5614620	.	-	1	ID=cds6;Parent=rna6;Dbxref=GeneID:57101,Genbank:NP_001265525.1,HGNC:HGNC:1183,MIM:610109;Name=NP_001265525.1;Note=isoform 1 is encoded by transcript variant 1;exception=annotated by transcript or proteomic data;gbkey=CDS;gene=ANO2;product=anoctamin-2 isoform 1;protein_id=NP_001265525.1
NW_004929382.1	Curated Genomic	CDS	5612256	5612525	.	-	0	ID=cds6;Parent=rna6;Dbxref=GeneID:57101,Genbank:NP_001265525.1,HGNC:HGNC:1183,MIM:610109;Name=NP_001265525.1;Note=isoform 1 is encoded by transcript variant 1;exception=annotated by transcript or proteomic data;gbkey=CDS;gene=ANO2;product=anoctamin-2 isoform 1;protein_id=NP_001265525.1
NW_004929382.1	BestRefSeq	CDS	5993758	5993779	.	-	0	ID=cds7;Parent=rna7;Dbxref=GeneID:57101,Genbank:NP_001265525.1,HGNC:HGNC:1183,MIM:610109;Name=NP_001265525.1;Note=isoform 1 is encoded by transcript variant 1%3B The RefSeq protein has 1 substitution compared to this genomic sequence;exception=annotated by transcript or proteomic data;gbkey=CDS;gene=ANO2;product=anoctamin-2 isoform 1;protein_id=NP_001265525.1
NW_004929382.1	BestRefSeq	CDS	5971668	5971852	.	-	2	ID=cds7;Parent=rna7;Dbxref=GeneID:57101,Genbank:NP_001265525.1,HGNC:HGNC:1183,MIM:610109;Name=NP_001265525.1;Note=isoform 1 is encoded by transcript variant 1%3B The RefSeq protein has 1 substitution compared to this genomic sequence;exception=annotated by transcript or proteomic data;gbkey=CDS;gene=ANO2;product=anoctamin-2 isoform 1;protein_id=NP_001265525.1
NW_004929382.1	BestRefSeq	CDS	5970088	5970414	.	-	0	ID=cds7;Parent=rna7;Dbxref=GeneID:57101,Genbank:NP_001265525.1,HGNC:HGNC:1183,MIM:610109;Name=NP_001265525.1;Note=isoform 1 is encoded by transcript variant 1%3B The RefSeq protein has 1 substitution compared to this genomic sequence;exception=annotated by transcript or proteomic data;gbkey=CDS;gene=ANO2;product=anoctamin-2 isoform 1;protein_id=NP_001265525.1
NW_004929382.1	BestRefSeq	CDS	5903325	5903424	.	-	0	ID=cds7;Parent=rna7;Dbxref=GeneID:57101,Genbank:NP_001265525.1,HGNC:HGNC:1183,MIM:610109;Name=NP_001265525.1;Note=isoform 1 is encoded by transcript variant 1%3B The RefSeq protein has 1 substitution compared to this genomic sequence;exception=annotated by transcript or proteomic data;gbkey=CDS;gene=ANO2;product=anoctamin-2 isoform 1;protein_id=NP_001265525.1
NW_004929382.1	BestRefSeq	CDS	5881732	5881885	.	-	2	ID=cds7;Parent=rna7;Dbxref=GeneID:57101,Genbank:NP_001265525.1,HGNC:HGNC:1183,MIM:610109;Name=NP_001265525.1;Note=isoform 1 is encoded by transcript variant 1%3B The RefSeq protein has 1 substitution compared to this genomic sequence;exception=annotated by transcript or proteomic data;gbkey=CDS;gene=ANO2;product=anoctamin-2 isoform 1;protein_id=NP_001265525.1
NW_004929382.1	BestRefSeq	CDS	5879715	5879769	.	-	1	ID=cds7;Parent=rna7;Dbxref=GeneID:57101,Genbank:NP_001265525.1,HGNC:HGNC:1183,MIM:610109;Name=NP_001265525.1;Note=isoform 1 is encoded by transcript variant 1%3B The RefSeq protein has 1 substitution compared to this genomic sequence;exception=annotated by transcript or proteomic data;gbkey=CDS;gene=ANO2;product=anoctamin-2 isoform 1;protein_id=NP_001265525.1
NW_004929382.1	BestRefSeq	CDS	5877049	5877100	.	-	0	ID=cds7;Parent=rna7;Dbxref=GeneID:57101,Genbank:NP_001265525.1,HGNC:HGNC:1183,MIM:610109;Name=NP_001265525.1;Note=isoform 1 is encoded by transcript variant 1%3B The RefSeq protein has 1 substitution compared to this genomic sequence;exception=annotated by transcript or proteomic data;gbkey=CDS;gene=ANO2;product=anoctamin-2 isoform 1;protein_id=NP_001265525.1
NW_004929382.1	BestRefSeq	CDS	5856595	5856650	.	-	2	ID=cds7;Parent=rna7;Dbxref=GeneID:57101,Genbank:NP_001265525.1,HGNC:HGNC:1183,MIM:610109;Name=NP_001265525.1;Note=isoform 1 is encoded by transcript variant 1%3B The RefSeq protein has 1 substitution compared to this genomic sequence;exception=annotated by transcript or proteomic data;gbkey=CDS;gene=ANO2;product=anoctamin-2 isoform 1;protein_id=NP_001265525.1
NW_004929382.1	BestRefSeq	CDS	5855334	5855375	.	-	0	ID=cds7;Parent=rna7;Dbxref=GeneID:57101,Genbank:NP_001265525.1,HGNC:HGNC:1183,MIM:610109;Name=NP_001265525.1;Note=isoform 1 is encoded by transcript variant 1%3B The RefSeq protein has 1 substitution compared to this genomic sequence;exception=annotated by transcript or proteomic data;gbkey=CDS;gene=ANO2;product=anoctamin-2 isoform 1;protein_id=NP_001265525.1
NW_004929382.1	BestRefSeq	CDS	5848789	5848853	.	-	0	ID=cds7;Parent=rna7;Dbxref=GeneID:57101,Genbank:NP_001265525.1,HGNC:HGNC:1183,MIM:610109;Name=NP_001265525.1;Note=isoform 1 is encoded by transcript variant 1%3B The RefSeq protein has 1 substitution compared to this genomic sequence;exception=annotated by transcript or proteomic data;gbkey=CDS;gene=ANO2;product=anoctamin-2 isoform 1;protein_id=NP_001265525.1
NW_004929382.1	BestRefSeq	CDS	5800125	5800259	.	-	1	ID=cds7;Parent=rna7;Dbxref=GeneID:57101,Genbank:NP_001265525.1,HGNC:HGNC:1183,MIM:610109;Name=NP_001265525.1;Note=isoform 1 is encoded by transcript variant 1%3B The RefSeq protein has 1 substitution compared to this genomic sequence;exception=annotated by transcript or proteomic data;gbkey=CDS;gene=ANO2;product=anoctamin-2 isoform 1;protein_id=NP_001265525.1
NW_004929382.1	BestRefSeq	CDS	5793448	5793608	.	-	1	ID=cds7;Parent=rna7;Dbxref=GeneID:57101,Genbank:NP_001265525.1,HGNC:HGNC:1183,MIM:610109;Name=NP_001265525.1;Note=isoform 1 is encoded by transcript variant 1%3B The RefSeq protein has 1 substitution compared to this genomic sequence;exception=annotated by transcript or proteomic data;gbkey=CDS;gene=ANO2;product=anoctamin-2 isoform 1;protein_id=NP_001265525.1
NW_004929382.1	BestRefSeq	CDS	5788614	5788696	.	-	2	ID=cds7;Parent=rna7;Dbxref=GeneID:57101,Genbank:NP_001265525.1,HGNC:HGNC:1183,MIM:610109;Name=NP_001265525.1;Note=isoform 1 is encoded by transcript variant 1%3B The RefSeq protein has 1 substitution compared to this genomic sequence;exception=annotated by transcript or proteomic data;gbkey=CDS;gene=ANO2;product=anoctamin-2 isoform 1;protein_id=NP_001265525.1
NW_004929382.1	BestRefSeq	CDS	5782163	5782174	.	-	0	ID=cds7;Parent=rna7;Dbxref=GeneID:57101,Genbank:NP_001265525.1,HGNC:HGNC:1183,MIM:610109;Name=NP_001265525.1;Note=isoform 1 is encoded by transcript variant 1%3B The RefSeq protein has 1 substitution compared to this genomic sequence;exception=annotated by transcript or proteomic data;gbkey=CDS;gene=ANO2;product=anoctamin-2 isoform 1;protein_id=NP_001265525.1
NW_004929382.1	BestRefSeq	CDS	5781817	5781927	.	-	0	ID=cds7;Parent=rna7;Dbxref=GeneID:57101,Genbank:NP_001265525.1,HGNC:HGNC:1183,MIM:610109;Name=NP_001265525.1;Note=isoform 1 is encoded by transcript variant 1%3B The RefSeq protein has 1 substitution compared to this genomic sequence;exception=annotated by transcript or proteomic data;gbkey=CDS;gene=ANO2;product=anoctamin-2 isoform 1;protein_id=NP_001265525.1
NW_004929382.1	BestRefSeq	CDS	5697134	5697208	.	-	0	ID=cds7;Parent=rna7;Dbxref=GeneID:57101,Genbank:NP_001265525.1,HGNC:HGNC:1183,MIM:610109;Name=NP_001265525.1;Note=isoform 1 is encoded by transcript variant 1%3B The RefSeq protein has 1 substitution compared to this genomic sequence;exception=annotated by transcript or proteomic data;gbkey=CDS;gene=ANO2;product=anoctamin-2 isoform 1;protein_id=NP_001265525.1
NW_004929382.1	BestRefSeq	CDS	5684108	5684303	.	-	0	ID=cds7;Parent=rna7;Dbxref=GeneID:57101,Genbank:NP_001265525.1,HGNC:HGNC:1183,MIM:610109;Name=NP_001265525.1;Note=isoform 1 is encoded by transcript variant 1%3B The RefSeq protein has 1 substitution compared to this genomic sequence;exception=annotated by transcript or proteomic data;gbkey=CDS;gene=ANO2;product=anoctamin-2 isoform 1;protein_id=NP_001265525.1
NW_004929382.1	BestRefSeq	CDS	5664149	5664260	.	-	2	ID=cds7;Parent=rna7;Dbxref=GeneID:57101,Genbank:NP_001265525.1,HGNC:HGNC:1183,MIM:610109;Name=NP_001265525.1;Note=isoform 1 is encoded by transcript variant 1%3B The RefSeq protein has 1 substitution compared to this genomic sequence;exception=annotated by transcript or proteomic data;gbkey=CDS;gene=ANO2;product=anoctamin-2 isoform 1;protein_id=NP_001265525.1
NW_004929382.1	BestRefSeq	CDS	5661864	5661921	.	-	1	ID=cds7;Parent=rna7;Dbxref=GeneID:57101,Genbank:NP_001265525.1,HGNC:HGNC:1183,MIM:610109;Name=NP_001265525.1;Note=isoform 1 is encoded by transcript variant 1%3B The RefSeq protein has 1 substitution compared to this genomic sequence;exception=annotated by transcript or proteomic data;gbkey=CDS;gene=ANO2;product=anoctamin-2 isoform 1;protein_id=NP_001265525.1
NW_004929382.1	BestRefSeq	CDS	5661619	5661719	.	-	0	ID=cds7;Parent=rna7;Dbxref=GeneID:57101,Genbank:NP_001265525.1,HGNC:HGNC:1183,MIM:610109;Name=NP_001265525.1;Note=isoform 1 is encoded by transcript variant 1%3B The RefSeq protein has 1 substitution compared to this genomic sequence;exception=annotated by transcript or proteomic data;gbkey=CDS;gene=ANO2;product=anoctamin-2 isoform 1;protein_id=NP_001265525.1
NW_004929382.1	BestRefSeq	CDS	5648444	5648589	.	-	1	ID=cds7;Parent=rna7;Dbxref=GeneID:57101,Genbank:NP_001265525.1,HGNC:HGNC:1183,MIM:610109;Name=NP_001265525.1;Note=isoform 1 is encoded by transcript variant 1%3B The RefSeq protein has 1 substitution compared to this genomic sequence;exception=annotated by transcript or proteomic data;gbkey=CDS;gene=ANO2;product=anoctamin-2 isoform 1;protein_id=NP_001265525.1
NW_004929382.1	BestRefSeq	CDS	5627324	5627476	.	-	2	ID=cds7;Parent=rna7;Dbxref=GeneID:57101,Genbank:NP_001265525.1,HGNC:HGNC:1183,MIM:610109;Name=NP_001265525.1;Note=isoform 1 is encoded by transcript variant 1%3B The RefSeq protein has 1 substitution compared to this genomic sequence;exception=annotated by transcript or proteomic data;gbkey=CDS;gene=ANO2;product=anoctamin-2 isoform 1;protein_id=NP_001265525.1
NW_004929382.1	BestRefSeq	CDS	5626913	5626965	.	-	2	ID=cds7;Parent=rna7;Dbxref=GeneID:57101,Genbank:NP_001265525.1,HGNC:HGNC:1183,MIM:610109;Name=NP_001265525.1;Note=isoform 1 is encoded by transcript variant 1%3B The RefSeq protein has 1 substitution compared to this genomic sequence;exception=annotated by transcript or proteomic data;gbkey=CDS;gene=ANO2;product=anoctamin-2 isoform 1;protein_id=NP_001265525.1
NW_004929382.1	BestRefSeq	CDS	5624792	5624973	.	-	0	ID=cds7;Parent=rna7;Dbxref=GeneID:57101,Genbank:NP_001265525.1,HGNC:HGNC:1183,MIM:610109;Name=NP_001265525.1;Note=isoform 1 is encoded by transcript variant 1%3B The RefSeq protein has 1 substitution compared to this genomic sequence;exception=annotated by transcript or proteomic data;gbkey=CDS;gene=ANO2;product=anoctamin-2 isoform 1;protein_id=NP_001265525.1
NW_004929382.1	BestRefSeq	CDS	5614515	5614620	.	-	1	ID=cds7;Parent=rna7;Dbxref=GeneID:57101,Genbank:NP_001265525.1,HGNC:HGNC:1183,MIM:610109;Name=NP_001265525.1;Note=isoform 1 is encoded by transcript variant 1%3B The RefSeq protein has 1 substitution compared to this genomic sequence;exception=annotated by transcript or proteomic data;gbkey=CDS;gene=ANO2;product=anoctamin-2 isoform 1;protein_id=NP_001265525.1
NW_004929382.1	BestRefSeq	CDS	5612256	5612525	.	-	0	ID=cds7;Parent=rna7;Dbxref=GeneID:57101,Genbank:NP_001265525.1,HGNC:HGNC:1183,MIM:610109;Name=NP_001265525.1;Note=isoform 1 is encoded by transcript variant 1%3B The RefSeq protein has 1 substitution compared to this genomic sequence;exception=annotated by transcript or proteomic data;gbkey=CDS;gene=ANO2;product=anoctamin-2 isoform 1;protein_id=NP_001265525.1
###
NW_004929382.1	BestRefSeq	gene	5611608	5994794	.	-	.	ID=gene8;Dbxref=GeneID:57101,HGNC:HGNC:1183,MIM:610109;Name=ANO2;description=anoctamin 2%2C calcium activated chloride channel;gbkey=Gene;gene=ANO2;gene_synonym=C12orf3,TMEM16B
NW_004929382.1	Curated Genomic	gene	5611608	5994794	.	-	.	ID=gene9;Dbxref=GeneID:57101,HGNC:HGNC:1183,MIM:610109;Name=ANO2;description=anoctamin 2;gbkey=Gene;gene=ANO2;gene_synonym=C12orf3,TMEM16B
NW_004929382.1	Curated Genomic	mRNA	5611608	5994794	.	-	.	ID=rna8;Parent=gene9;Dbxref=GeneID:57101,Genbank:NM_001278597.1,HGNC:HGNC:1183,MIM:610109;Name=gi|515870520;exception=annotated by transcript or proteomic data;gbkey=mRNA;gene=ANO2;product=anoctamin 2%2C transcript variant 2;transcript_id=gi|515870520
NW_004929382.1	Curated Genomic	exon	5994713	5994794	.	-	.	ID=id255;Parent=rna8;Dbxref=GeneID:57101,Genbank:NM_001278597.1,HGNC:HGNC:1183,MIM:610109;exception=annotated by transcript or proteomic data;gbkey=mRNA;gene=ANO2;product=anoctamin 2%2C transcript variant 2;transcript_id=gi|515870520
NW_004929382.1	Curated Genomic	exon	5971668	5971852	.	-	.	ID=id256;Parent=rna8;Dbxref=GeneID:57101,Genbank:NM_001278597.1,HGNC:HGNC:1183,MIM:610109;exception=annotated by transcript or proteomic data;gbkey=mRNA;gene=ANO2;product=anoctamin 2%2C transcript variant 2;transcript_id=gi|515870520
NW_004929382.1	Curated Genomic	exon	5970088	5970414	.	-	.	ID=id257;Parent=rna8;Dbxref=GeneID:57101,Genbank:NM_001278597.1,HGNC:HGNC:1183,MIM:610109;exception=annotated by transcript or proteomic data;gbkey=mRNA;gene=ANO2;product=anoctamin 2%2C transcript variant 2;transcript_id=gi|515870520
NW_004929382.1	Curated Genomic	exon	5903326	5903424	.	-	.	ID=id258;Parent=rna8;Dbxref=GeneID:57101,Genbank:NM_001278597.1,HGNC:HGNC:1183,MIM:610109;exception=annotated by transcript or proteomic data;gbkey=mRNA;gene=ANO2;product=anoctamin 2%2C transcript variant 2;transcript_id=gi|515870520
NW_004929382.1	Curated Genomic	exon	5901217	5901219	.	-	.	ID=id259;Parent=rna8;Dbxref=GeneID:57101,Genbank:NM_001278597.1,HGNC:HGNC:1183,MIM:610109;exception=annotated by transcript or proteomic data;gbkey=mRNA;gene=ANO2;product=anoctamin 2%2C transcript variant 2;transcript_id=gi|515870520
NW_004929382.1	Curated Genomic	exon	5881732	5881883	.	-	.	ID=id260;Parent=rna8;Dbxref=GeneID:57101,Genbank:NM_001278597.1,HGNC:HGNC:1183,MIM:610109;exception=annotated by transcript or proteomic data;gbkey=mRNA;gene=ANO2;product=anoctamin 2%2C transcript variant 2;transcript_id=gi|515870520
NW_004929382.1	Curated Genomic	exon	5879715	5879769	.	-	.	ID=id261;Parent=rna8;Dbxref=GeneID:57101,Genbank:NM_001278597.1,HGNC:HGNC:1183,MIM:610109;exception=annotated by transcript or proteomic data;gbkey=mRNA;gene=ANO2;product=anoctamin 2%2C transcript variant 2;transcript_id=gi|515870520
NW_004929382.1	Curated Genomic	exon	5877049	5877100	.	-	.	ID=id262;Parent=rna8;Dbxref=GeneID:57101,Genbank:NM_001278597.1,HGNC:HGNC:1183,MIM:610109;exception=annotated by transcript or proteomic data;gbkey=mRNA;gene=ANO2;product=anoctamin 2%2C transcript variant 2;transcript_id=gi|515870520
NW_004929382.1	Curated Genomic	exon	5856595	5856650	.	-	.	ID=id263;Parent=rna8;Dbxref=GeneID:57101,Genbank:NM_001278597.1,HGNC:HGNC:1183,MIM:610109;exception=annotated by transcript or proteomic data;gbkey=mRNA;gene=ANO2;product=anoctamin 2%2C transcript variant 2;transcript_id=gi|515870520
NW_004929382.1	Curated Genomic	exon	5855334	5855375	.	-	.	ID=id264;Parent=rna8;Dbxref=GeneID:57101,Genbank:NM_001278597.1,HGNC:HGNC:1183,MIM:610109;exception=annotated by transcript or proteomic data;gbkey=mRNA;gene=ANO2;product=anoctamin 2%2C transcript variant 2;transcript_id=gi|515870520
NW_004929382.1	Curated Genomic	exon	5848789	5848853	.	-	.	ID=id265;Parent=rna8;Dbxref=GeneID:57101,Genbank:NM_001278597.1,HGNC:HGNC:1183,MIM:610109;exception=annotated by transcript or proteomic data;gbkey=mRNA;gene=ANO2;product=anoctamin 2%2C transcript variant 2;transcript_id=gi|515870520
NW_004929382.1	Curated Genomic	exon	5800125	5800259	.	-	.	ID=id266;Parent=rna8;Dbxref=GeneID:57101,Genbank:NM_001278597.1,HGNC:HGNC:1183,MIM:610109;exception=annotated by transcript or proteomic data;gbkey=mRNA;gene=ANO2;product=anoctamin 2%2C transcript variant 2;transcript_id=gi|515870520
NW_004929382.1	Curated Genomic	exon	5793448	5793608	.	-	.	ID=id267;Parent=rna8;Dbxref=GeneID:57101,Genbank:NM_001278597.1,HGNC:HGNC:1183,MIM:610109;exception=annotated by transcript or proteomic data;gbkey=mRNA;gene=ANO2;product=anoctamin 2%2C transcript variant 2;transcript_id=gi|515870520
NW_004929382.1	Curated Genomic	exon	5788614	5788696	.	-	.	ID=id268;Parent=rna8;Dbxref=GeneID:57101,Genbank:NM_001278597.1,HGNC:HGNC:1183,MIM:610109;exception=annotated by transcript or proteomic data;gbkey=mRNA;gene=ANO2;product=anoctamin 2%2C transcript variant 2;transcript_id=gi|515870520
NW_004929382.1	Curated Genomic	exon	5782163	5782174	.	-	.	ID=id269;Parent=rna8;Dbxref=GeneID:57101,Genbank:NM_001278597.1,HGNC:HGNC:1183,MIM:610109;exception=annotated by transcript or proteomic data;gbkey=mRNA;gene=ANO2;product=anoctamin 2%2C transcript variant 2;transcript_id=gi|515870520
NW_004929382.1	Curated Genomic	exon	5781817	5781927	.	-	.	ID=id270;Parent=rna8;Dbxref=GeneID:57101,Genbank:NM_001278597.1,HGNC:HGNC:1183,MIM:610109;exception=annotated by transcript or proteomic data;gbkey=mRNA;gene=ANO2;product=anoctamin 2%2C transcript variant 2;transcript_id=gi|515870520
NW_004929382.1	Curated Genomic	exon	5697134	5697208	.	-	.	ID=id271;Parent=rna8;Dbxref=GeneID:57101,Genbank:NM_001278597.1,HGNC:HGNC:1183,MIM:610109;exception=annotated by transcript or proteomic data;gbkey=mRNA;gene=ANO2;product=anoctamin 2%2C transcript variant 2;transcript_id=gi|515870520
NW_004929382.1	Curated Genomic	exon	5684108	5684303	.	-	.	ID=id272;Parent=rna8;Dbxref=GeneID:57101,Genbank:NM_001278597.1,HGNC:HGNC:1183,MIM:610109;exception=annotated by transcript or proteomic data;gbkey=mRNA;gene=ANO2;product=anoctamin 2%2C transcript variant 2;transcript_id=gi|515870520
NW_004929382.1	Curated Genomic	exon	5664149	5664260	.	-	.	ID=id273;Parent=rna8;Dbxref=GeneID:57101,Genbank:NM_001278597.1,HGNC:HGNC:1183,MIM:610109;exception=annotated by transcript or proteomic data;gbkey=mRNA;gene=ANO2;product=anoctamin 2%2C transcript variant 2;transcript_id=gi|515870520
NW_004929382.1	Curated Genomic	exon	5661864	5661921	.	-	.	ID=id274;Parent=rna8;Dbxref=GeneID:57101,Genbank:NM_001278597.1,HGNC:HGNC:1183,MIM:610109;exception=annotated by transcript or proteomic data;gbkey=mRNA;gene=ANO2;product=anoctamin 2%2C transcript variant 2;transcript_id=gi|515870520
NW_004929382.1	Curated Genomic	exon	5661619	5661719	.	-	.	ID=id275;Parent=rna8;Dbxref=GeneID:57101,Genbank:NM_001278597.1,HGNC:HGNC:1183,MIM:610109;exception=annotated by transcript or proteomic data;gbkey=mRNA;gene=ANO2;product=anoctamin 2%2C transcript variant 2;transcript_id=gi|515870520
NW_004929382.1	Curated Genomic	exon	5648444	5648589	.	-	.	ID=id276;Parent=rna8;Dbxref=GeneID:57101,Genbank:NM_001278597.1,HGNC:HGNC:1183,MIM:610109;exception=annotated by transcript or proteomic data;gbkey=mRNA;gene=ANO2;product=anoctamin 2%2C transcript variant 2;transcript_id=gi|515870520
NW_004929382.1	Curated Genomic	exon	5627324	5627476	.	-	.	ID=id277;Parent=rna8;Dbxref=GeneID:57101,Genbank:NM_001278597.1,HGNC:HGNC:1183,MIM:610109;exception=annotated by transcript or proteomic data;gbkey=mRNA;gene=ANO2;product=anoctamin 2%2C transcript variant 2;transcript_id=gi|515870520
NW_004929382.1	Curated Genomic	exon	5626913	5626965	.	-	.	ID=id278;Parent=rna8;Dbxref=GeneID:57101,Genbank:NM_001278597.1,HGNC:HGNC:1183,MIM:610109;exception=annotated by transcript or proteomic data;gbkey=mRNA;gene=ANO2;product=anoctamin 2%2C transcript variant 2;transcript_id=gi|515870520
NW_004929382.1	Curated Genomic	exon	5624792	5624973	.	-	.	ID=id279;Parent=rna8;Dbxref=GeneID:57101,Genbank:NM_001278597.1,HGNC:HGNC:1183,MIM:610109;exception=annotated by transcript or proteomic data;gbkey=mRNA;gene=ANO2;product=anoctamin 2%2C transcript variant 2;transcript_id=gi|515870520
NW_004929382.1	Curated Genomic	exon	5614515	5614620	.	-	.	ID=id280;Parent=rna8;Dbxref=GeneID:57101,Genbank:NM_001278597.1,HGNC:HGNC:1183,MIM:610109;exception=annotated by transcript or proteomic data;gbkey=mRNA;gene=ANO2;product=anoctamin 2%2C transcript variant 2;transcript_id=gi|515870520
NW_004929382.1	Curated Genomic	exon	5611608	5612525	.	-	.	ID=id281;Parent=rna8;Dbxref=GeneID:57101,Genbank:NM_001278597.1,HGNC:HGNC:1183,MIM:610109;exception=annotated by transcript or proteomic data;gbkey=mRNA;gene=ANO2;product=anoctamin 2%2C transcript variant 2;transcript_id=gi|515870520
NW_004929382.1	BestRefSeq	mRNA	5611608	5994794	.	-	.	ID=rna9;Parent=gene8;Dbxref=GeneID:57101,Genbank:NM_001278597.1,HGNC:HGNC:1183,MIM:610109;Name=gi|515870520;Note=The RefSeq transcript has 1 substitution compared to this genomic sequence;exception=annotated by transcript or proteomic data;gbkey=mRNA;gene=ANO2;product=anoctamin 2%2C calcium activated chloride channel%2C transcript variant 2;transcript_id=gi|515870520
NW_004929382.1	BestRefSeq	exon	5994713	5994794	.	-	.	ID=id282;Parent=rna9;Dbxref=GeneID:57101,Genbank:NM_001278597.1,HGNC:HGNC:1183,MIM:610109;Note=The RefSeq transcript has 1 substitution compared to this genomic sequence;exception=annotated by transcript or proteomic data;gbkey=mRNA;gene=ANO2;product=anoctamin 2%2C calcium activated chloride channel%2C transcript variant 2;transcript_id=gi|515870520
NW_004929382.1	BestRefSeq	exon	5971668	5971852	.	-	.	ID=id283;Parent=rna9;Dbxref=GeneID:57101,Genbank:NM_001278597.1,HGNC:HGNC:1183,MIM:610109;Note=The RefSeq transcript has 1 substitution compared to this genomic sequence;exception=annotated by transcript or proteomic data;gbkey=mRNA;gene=ANO2;product=anoctamin 2%2C calcium activated chloride channel%2C transcript variant 2;transcript_id=gi|515870520
NW_004929382.1	BestRefSeq	exon	5970088	5970414	.	-	.	ID=id284;Parent=rna9;Dbxref=GeneID:57101,Genbank:NM_001278597.1,HGNC:HGNC:1183,MIM:610109;Note=The RefSeq transcript has 1 substitution compared to this genomic sequence;exception=annotated by transcript or proteomic data;gbkey=mRNA;gene=ANO2;product=anoctamin 2%2C calcium activated chloride channel%2C transcript variant 2;transcript_id=gi|515870520
NW_004929382.1	BestRefSeq	exon	5903325	5903424	.	-	.	ID=id285;Parent=rna9;Dbxref=GeneID:57101,Genbank:NM_001278597.1,HGNC:HGNC:1183,MIM:610109;Note=The RefSeq transcript has 1 substitution compared to this genomic sequence;exception=annotated by transcript or proteomic data;gbkey=mRNA;gene=ANO2;product=anoctamin 2%2C calcium activated chloride channel%2C transcript variant 2;transcript_id=gi|515870520
NW_004929382.1	BestRefSeq	exon	5881732	5881885	.	-	.	ID=id286;Parent=rna9;Dbxref=GeneID:57101,Genbank:NM_001278597.1,HGNC:HGNC:1183,MIM:610109;Note=The RefSeq transcript has 1 substitution compared to this genomic sequence;exception=annotated by transcript or proteomic data;gbkey=mRNA;gene=ANO2;product=anoctamin 2%2C calcium activated chloride channel%2C transcript variant 2;transcript_id=gi|515870520
NW_004929382.1	BestRefSeq	exon	5879715	5879769	.	-	.	ID=id287;Parent=rna9;Dbxref=GeneID:57101,Genbank:NM_001278597.1,HGNC:HGNC:1183,MIM:610109;Note=The RefSeq transcript has 1 substitution compared to this genomic sequence;exception=annotated by transcript or proteomic data;gbkey=mRNA;gene=ANO2;product=anoctamin 2%2C calcium activated chloride channel%2C transcript variant 2;transcript_id=gi|515870520
NW_004929382.1	BestRefSeq	exon	5877049	5877100	.	-	.	ID=id288;Parent=rna9;Dbxref=GeneID:57101,Genbank:NM_001278597.1,HGNC:HGNC:1183,MIM:610109;Note=The RefSeq transcript has 1 substitution compared to this genomic sequence;exception=annotated by transcript or proteomic data;gbkey=mRNA;gene=ANO2;product=anoctamin 2%2C calcium activated chloride channel%2C transcript variant 2;transcript_id=gi|515870520
NW_004929382.1	BestRefSeq	exon	5856595	5856650	.	-	.	ID=id289;Parent=rna9;Dbxref=GeneID:57101,Genbank:NM_001278597.1,HGNC:HGNC:1183,MIM:610109;Note=The RefSeq transcript has 1 substitution compared to this genomic sequence;exception=annotated by transcript or proteomic data;gbkey=mRNA;gene=ANO2;product=anoctamin 2%2C calcium activated chloride channel%2C transcript variant 2;transcript_id=gi|515870520
NW_004929382.1	BestRefSeq	exon	5855334	5855375	.	-	.	ID=id290;Parent=rna9;Dbxref=GeneID:57101,Genbank:NM_001278597.1,HGNC:HGNC:1183,MIM:610109;Note=The RefSeq transcript has 1 substitution compared to this genomic sequence;exception=annotated by transcript or proteomic data;gbkey=mRNA;gene=ANO2;product=anoctamin 2%2C calcium activated chloride channel%2C transcript variant 2;transcript_id=gi|515870520
NW_004929382.1	BestRefSeq	exon	5848789	5848853	.	-	.	ID=id291;Parent=rna9;Dbxref=GeneID:57101,Genbank:NM_001278597.1,HGNC:HGNC:1183,MIM:610109;Note=The RefSeq transcript has 1 substitution compared to this genomic sequence;exception=annotated by transcript or proteomic data;gbkey=mRNA;gene=ANO2;product=anoctamin 2%2C calcium activated chloride channel%2C transcript variant 2;transcript_id=gi|515870520
NW_004929382.1	BestRefSeq	exon	5800125	5800259	.	-	.	ID=id292;Parent=rna9;Dbxref=GeneID:57101,Genbank:NM_001278597.1,HGNC:HGNC:1183,MIM:610109;Note=The RefSeq transcript has 1 substitution compared to this genomic sequence;exception=annotated by transcript or proteomic data;gbkey=mRNA;gene=ANO2;product=anoctamin 2%2C calcium activated chloride channel%2C transcript variant 2;transcript_id=gi|515870520
NW_004929382.1	BestRefSeq	exon	5793448	5793608	.	-	.	ID=id293;Parent=rna9;Dbxref=GeneID:57101,Genbank:NM_001278597.1,HGNC:HGNC:1183,MIM:610109;Note=The RefSeq transcript has 1 substitution compared to this genomic sequence;exception=annotated by transcript or proteomic data;gbkey=mRNA;gene=ANO2;product=anoctamin 2%2C calcium activated chloride channel%2C transcript variant 2;transcript_id=gi|515870520
NW_004929382.1	BestRefSeq	exon	5788614	5788696	.	-	.	ID=id294;Parent=rna9;Dbxref=GeneID:57101,Genbank:NM_001278597.1,HGNC:HGNC:1183,MIM:610109;Note=The RefSeq transcript has 1 substitution compared to this genomic sequence;exception=annotated by transcript or proteomic data;gbkey=mRNA;gene=ANO2;product=anoctamin 2%2C calcium activated chloride channel%2C transcript variant 2;transcript_id=gi|515870520
NW_004929382.1	BestRefSeq	exon	5782163	5782174	.	-	.	ID=id295;Parent=rna9;Dbxref=GeneID:57101,Genbank:NM_001278597.1,HGNC:HGNC:1183,MIM:610109;Note=The RefSeq transcript has 1 substitution compared to this genomic sequence;exception=annotated by transcript or proteomic data;gbkey=mRNA;gene=ANO2;product=anoctamin 2%2C calcium activated chloride channel%2C transcript variant 2;transcript_id=gi|515870520
NW_004929382.1	BestRefSeq	exon	5781817	5781927	.	-	.	ID=id296;Parent=rna9;Dbxref=GeneID:57101,Genbank:NM_001278597.1,HGNC:HGNC:1183,MIM:610109;Note=The RefSeq transcript has 1 substitution compared to this genomic sequence;exception=annotated by transcript or proteomic data;gbkey=mRNA;gene=ANO2;product=anoctamin 2%2C calcium activated chloride channel%2C transcript variant 2;transcript_id=gi|515870520
NW_004929382.1	BestRefSeq	exon	5697134	5697208	.	-	.	ID=id297;Parent=rna9;Dbxref=GeneID:57101,Genbank:NM_001278597.1,HGNC:HGNC:1183,MIM:610109;Note=The RefSeq transcript has 1 substitution compared to this genomic sequence;exception=annotated by transcript or proteomic data;gbkey=mRNA;gene=ANO2;product=anoctamin 2%2C calcium activated chloride channel%2C transcript variant 2;transcript_id=gi|515870520
NW_004929382.1	BestRefSeq	exon	5684108	5684303	.	-	.	ID=id298;Parent=rna9;Dbxref=GeneID:57101,Genbank:NM_001278597.1,HGNC:HGNC:1183,MIM:610109;Note=The RefSeq transcript has 1 substitution compared to this genomic sequence;exception=annotated by transcript or proteomic data;gbkey=mRNA;gene=ANO2;product=anoctamin 2%2C calcium activated chloride channel%2C transcript variant 2;transcript_id=gi|515870520
NW_004929382.1	BestRefSeq	exon	5664149	5664260	.	-	.	ID=id299;Parent=rna9;Dbxref=GeneID:57101,Genbank:NM_001278597.1,HGNC:HGNC:1183,MIM:610109;Note=The RefSeq transcript has 1 substitution compared to this genomic sequence;exception=annotated by transcript or proteomic data;gbkey=mRNA;gene=ANO2;product=anoctamin 2%2C calcium activated chloride channel%2C transcript variant 2;transcript_id=gi|515870520
NW_004929382.1	BestRefSeq	exon	5661864	5661921	.	-	.	ID=id300;Parent=rna9;Dbxref=GeneID:57101,Genbank:NM_001278597.1,HGNC:HGNC:1183,MIM:610109;Note=The RefSeq transcript has 1 substitution compared to this genomic sequence;exception=annotated by transcript or proteomic data;gbkey=mRNA;gene=ANO2;product=anoctamin 2%2C calcium activated chloride channel%2C transcript variant 2;transcript_id=gi|515870520
NW_004929382.1	BestRefSeq	exon	5661619	5661719	.	-	.	ID=id301;Parent=rna9;Dbxref=GeneID:57101,Genbank:NM_001278597.1,HGNC:HGNC:1183,MIM:610109;Note=The RefSeq transcript has 1 substitution compared to this genomic sequence;exception=annotated by transcript or proteomic data;gbkey=mRNA;gene=ANO2;product=anoctamin 2%2C calcium activated chloride channel%2C transcript variant 2;transcript_id=gi|515870520
NW_004929382.1	BestRefSeq	exon	5648444	5648589	.	-	.	ID=id302;Parent=rna9;Dbxref=GeneID:57101,Genbank:NM_001278597.1,HGNC:HGNC:1183,MIM:610109;Note=The RefSeq transcript has 1 substitution compared to this genomic sequence;exception=annotated by transcript or proteomic data;gbkey=mRNA;gene=ANO2;product=anoctamin 2%2C calcium activated chloride channel%2C transcript variant 2;transcript_id=gi|515870520
NW_004929382.1	BestRefSeq	exon	5627324	5627476	.	-	.	ID=id303;Parent=rna9;Dbxref=GeneID:57101,Genbank:NM_001278597.1,HGNC:HGNC:1183,MIM:610109;Note=The RefSeq transcript has 1 substitution compared to this genomic sequence;exception=annotated by transcript or proteomic data;gbkey=mRNA;gene=ANO2;product=anoctamin 2%2C calcium activated chloride channel%2C transcript variant 2;transcript_id=gi|515870520
NW_004929382.1	BestRefSeq	exon	5626913	5626965	.	-	.	ID=id304;Parent=rna9;Dbxref=GeneID:57101,Genbank:NM_001278597.1,HGNC:HGNC:1183,MIM:610109;Note=The RefSeq transcript has 1 substitution compared to this genomic sequence;exception=annotated by transcript or proteomic data;gbkey=mRNA;gene=ANO2;product=anoctamin 2%2C calcium activated chloride channel%2C transcript variant 2;transcript_id=gi|515870520
NW_004929382.1	BestRefSeq	exon	5624792	5624973	.	-	.	ID=id305;Parent=rna9;Dbxref=GeneID:57101,Genbank:NM_001278597.1,HGNC:HGNC:1183,MIM:610109;Note=The RefSeq transcript has 1 substitution compared to this genomic sequence;exception=annotated by transcript or proteomic data;gbkey=mRNA;gene=ANO2;product=anoctamin 2%2C calcium activated chloride channel%2C transcript variant 2;transcript_id=gi|515870520
NW_004929382.1	BestRefSeq	exon	5614515	5614620	.	-	.	ID=id306;Parent=rna9;Dbxref=GeneID:57101,Genbank:NM_001278597.1,HGNC:HGNC:1183,MIM:610109;Note=The RefSeq transcript has 1 substitution compared to this genomic sequence;exception=annotated by transcript or proteomic data;gbkey=mRNA;gene=ANO2;product=anoctamin 2%2C calcium activated chloride channel%2C transcript variant 2;transcript_id=gi|515870520
NW_004929382.1	BestRefSeq	exon	5611608	5612525	.	-	.	ID=id307;Parent=rna9;Dbxref=GeneID:57101,Genbank:NM_001278597.1,HGNC:HGNC:1183,MIM:610109;Note=The RefSeq transcript has 1 substitution compared to this genomic sequence;exception=annotated by transcript or proteomic data;gbkey=mRNA;gene=ANO2;product=anoctamin 2%2C calcium activated chloride channel%2C transcript variant 2;transcript_id=gi|515870520
NW_004929382.1	Curated Genomic	CDS	5994713	5994722	.	-	0	ID=cds8;Parent=rna8;Dbxref=GeneID:57101,Genbank:NP_001265526.1,HGNC:HGNC:1183,MIM:610109;Name=NP_001265526.1;Note=isoform 2 is encoded by transcript variant 2;exception=annotated by transcript or proteomic data;gbkey=CDS;gene=ANO2;product=anoctamin-2 isoform 2;protein_id=NP_001265526.1
NW_004929382.1	Curated Genomic	CDS	5971668	5971852	.	-	2	ID=cds8;Parent=rna8;Dbxref=GeneID:57101,Genbank:NP_001265526.1,HGNC:HGNC:1183,MIM:610109;Name=NP_001265526.1;Note=isoform 2 is encoded by transcript variant 2;exception=annotated by transcript or proteomic data;gbkey=CDS;gene=ANO2;product=anoctamin-2 isoform 2;protein_id=NP_001265526.1
NW_004929382.1	Curated Genomic	CDS	5970088	5970414	.	-	0	ID=cds8;Parent=rna8;Dbxref=GeneID:57101,Genbank:NP_001265526.1,HGNC:HGNC:1183,MIM:610109;Name=NP_001265526.1;Note=isoform 2 is encoded by transcript variant 2;exception=annotated by transcript or proteomic data;gbkey=CDS;gene=ANO2;product=anoctamin-2 isoform 2;protein_id=NP_001265526.1
NW_004929382.1	Curated Genomic	CDS	5903326	5903424	.	-	0	ID=cds8;Parent=rna8;Dbxref=GeneID:57101,Genbank:NP_001265526.1,HGNC:HGNC:1183,MIM:610109;Name=NP_001265526.1;Note=isoform 2 is encoded by transcript variant 2;exception=annotated by transcript or proteomic data;gbkey=CDS;gene=ANO2;product=anoctamin-2 isoform 2;protein_id=NP_001265526.1
NW_004929382.1	Curated Genomic	CDS	5901217	5901219	.	-	0	ID=cds8;Parent=rna8;Dbxref=GeneID:57101,Genbank:NP_001265526.1,HGNC:HGNC:1183,MIM:610109;Name=NP_001265526.1;Note=isoform 2 is encoded by transcript variant 2;exception=annotated by transcript or proteomic data;gbkey=CDS;gene=ANO2;product=anoctamin-2 isoform 2;protein_id=NP_001265526.1
NW_004929382.1	Curated Genomic	CDS	5881732	5881883	.	-	0	ID=cds8;Parent=rna8;Dbxref=GeneID:57101,Genbank:NP_001265526.1,HGNC:HGNC:1183,MIM:610109;Name=NP_001265526.1;Note=isoform 2 is encoded by transcript variant 2;exception=annotated by transcript or proteomic data;gbkey=CDS;gene=ANO2;product=anoctamin-2 isoform 2;protein_id=NP_001265526.1
NW_004929382.1	Curated Genomic	CDS	5879715	5879769	.	-	1	ID=cds8;Parent=rna8;Dbxref=GeneID:57101,Genbank:NP_001265526.1,HGNC:HGNC:1183,MIM:610109;Name=NP_001265526.1;Note=isoform 2 is encoded by transcript variant 2;exception=annotated by transcript or proteomic data;gbkey=CDS;gene=ANO2;product=anoctamin-2 isoform 2;protein_id=NP_001265526.1
NW_004929382.1	Curated Genomic	CDS	5877049	5877100	.	-	0	ID=cds8;Parent=rna8;Dbxref=GeneID:57101,Genbank:NP_001265526.1,HGNC:HGNC:1183,MIM:610109;Name=NP_001265526.1;Note=isoform 2 is encoded by transcript variant 2;exception=annotated by transcript or proteomic data;gbkey=CDS;gene=ANO2;product=anoctamin-2 isoform 2;protein_id=NP_001265526.1
NW_004929382.1	Curated Genomic	CDS	5856595	5856650	.	-	2	ID=cds8;Parent=rna8;Dbxref=GeneID:57101,Genbank:NP_001265526.1,HGNC:HGNC:1183,MIM:610109;Name=NP_001265526.1;Note=isoform 2 is encoded by transcript variant 2;exception=annotated by transcript or proteomic data;gbkey=CDS;gene=ANO2;product=anoctamin-2 isoform 2;protein_id=NP_001265526.1
NW_004929382.1	Curated Genomic	CDS	5855334	5855375	.	-	0	ID=cds8;Parent=rna8;Dbxref=GeneID:57101,Genbank:NP_001265526.1,HGNC:HGNC:1183,MIM:610109;Name=NP_001265526.1;Note=isoform 2 is encoded by transcript variant 2;exception=annotated by transcript or proteomic data;gbkey=CDS;gene=ANO2;product=anoctamin-2 isoform 2;protein_id=NP_001265526.1
NW_004929382.1	Curated Genomic	CDS	5848789	5848853	.	-	0	ID=cds8;Parent=rna8;Dbxref=GeneID:57101,Genbank:NP_001265526.1,HGNC:HGNC:1183,MIM:610109;Name=NP_001265526.1;Note=isoform 2 is encoded by transcript variant 2;exception=annotated by transcript or proteomic data;gbkey=CDS;gene=ANO2;product=anoctamin-2 isoform 2;protein_id=NP_001265526.1
NW_004929382.1	Curated Genomic	CDS	5800125	5800259	.	-	1	ID=cds8;Parent=rna8;Dbxref=GeneID:57101,Genbank:NP_001265526.1,HGNC:HGNC:1183,MIM:610109;Name=NP_001265526.1;Note=isoform 2 is encoded by transcript variant 2;exception=annotated by transcript or proteomic data;gbkey=CDS;gene=ANO2;product=anoctamin-2 isoform 2;protein_id=NP_001265526.1
NW_004929382.1	Curated Genomic	CDS	5793448	5793608	.	-	1	ID=cds8;Parent=rna8;Dbxref=GeneID:57101,Genbank:NP_001265526.1,HGNC:HGNC:1183,MIM:610109;Name=NP_001265526.1;Note=isoform 2 is encoded by transcript variant 2;exception=annotated by transcript or proteomic data;gbkey=CDS;gene=ANO2;product=anoctamin-2 isoform 2;protein_id=NP_001265526.1
NW_004929382.1	Curated Genomic	CDS	5788614	5788696	.	-	2	ID=cds8;Parent=rna8;Dbxref=GeneID:57101,Genbank:NP_001265526.1,HGNC:HGNC:1183,MIM:610109;Name=NP_001265526.1;Note=isoform 2 is encoded by transcript variant 2;exception=annotated by transcript or proteomic data;gbkey=CDS;gene=ANO2;product=anoctamin-2 isoform 2;protein_id=NP_001265526.1
NW_004929382.1	Curated Genomic	CDS	5782163	5782174	.	-	0	ID=cds8;Parent=rna8;Dbxref=GeneID:57101,Genbank:NP_001265526.1,HGNC:HGNC:1183,MIM:610109;Name=NP_001265526.1;Note=isoform 2 is encoded by transcript variant 2;exception=annotated by transcript or proteomic data;gbkey=CDS;gene=ANO2;product=anoctamin-2 isoform 2;protein_id=NP_001265526.1
NW_004929382.1	Curated Genomic	CDS	5781817	5781927	.	-	0	ID=cds8;Parent=rna8;Dbxref=GeneID:57101,Genbank:NP_001265526.1,HGNC:HGNC:1183,MIM:610109;Name=NP_001265526.1;Note=isoform 2 is encoded by transcript variant 2;exception=annotated by transcript or proteomic data;gbkey=CDS;gene=ANO2;product=anoctamin-2 isoform 2;protein_id=NP_001265526.1
NW_004929382.1	Curated Genomic	CDS	5697134	5697208	.	-	0	ID=cds8;Parent=rna8;Dbxref=GeneID:57101,Genbank:NP_001265526.1,HGNC:HGNC:1183,MIM:610109;Name=NP_001265526.1;Note=isoform 2 is encoded by transcript variant 2;exception=annotated by transcript or proteomic data;gbkey=CDS;gene=ANO2;product=anoctamin-2 isoform 2;protein_id=NP_001265526.1
NW_004929382.1	Curated Genomic	CDS	5684108	5684303	.	-	0	ID=cds8;Parent=rna8;Dbxref=GeneID:57101,Genbank:NP_001265526.1,HGNC:HGNC:1183,MIM:610109;Name=NP_001265526.1;Note=isoform 2 is encoded by transcript variant 2;exception=annotated by transcript or proteomic data;gbkey=CDS;gene=ANO2;product=anoctamin-2 isoform 2;protein_id=NP_001265526.1
NW_004929382.1	Curated Genomic	CDS	5664149	5664260	.	-	2	ID=cds8;Parent=rna8;Dbxref=GeneID:57101,Genbank:NP_001265526.1,HGNC:HGNC:1183,MIM:610109;Name=NP_001265526.1;Note=isoform 2 is encoded by transcript variant 2;exception=annotated by transcript or proteomic data;gbkey=CDS;gene=ANO2;product=anoctamin-2 isoform 2;protein_id=NP_001265526.1
NW_004929382.1	Curated Genomic	CDS	5661864	5661921	.	-	1	ID=cds8;Parent=rna8;Dbxref=GeneID:57101,Genbank:NP_001265526.1,HGNC:HGNC:1183,MIM:610109;Name=NP_001265526.1;Note=isoform 2 is encoded by transcript variant 2;exception=annotated by transcript or proteomic data;gbkey=CDS;gene=ANO2;product=anoctamin-2 isoform 2;protein_id=NP_001265526.1
NW_004929382.1	Curated Genomic	CDS	5661619	5661719	.	-	0	ID=cds8;Parent=rna8;Dbxref=GeneID:57101,Genbank:NP_001265526.1,HGNC:HGNC:1183,MIM:610109;Name=NP_001265526.1;Note=isoform 2 is encoded by transcript variant 2;exception=annotated by transcript or proteomic data;gbkey=CDS;gene=ANO2;product=anoctamin-2 isoform 2;protein_id=NP_001265526.1
NW_004929382.1	Curated Genomic	CDS	5648444	5648589	.	-	1	ID=cds8;Parent=rna8;Dbxref=GeneID:57101,Genbank:NP_001265526.1,HGNC:HGNC:1183,MIM:610109;Name=NP_001265526.1;Note=isoform 2 is encoded by transcript variant 2;exception=annotated by transcript or proteomic data;gbkey=CDS;gene=ANO2;product=anoctamin-2 isoform 2;protein_id=NP_001265526.1
NW_004929382.1	Curated Genomic	CDS	5627324	5627476	.	-	2	ID=cds8;Parent=rna8;Dbxref=GeneID:57101,Genbank:NP_001265526.1,HGNC:HGNC:1183,MIM:610109;Name=NP_001265526.1;Note=isoform 2 is encoded by transcript variant 2;exception=annotated by transcript or proteomic data;gbkey=CDS;gene=ANO2;product=anoctamin-2 isoform 2;protein_id=NP_001265526.1
NW_004929382.1	Curated Genomic	CDS	5626913	5626965	.	-	2	ID=cds8;Parent=rna8;Dbxref=GeneID:57101,Genbank:NP_001265526.1,HGNC:HGNC:1183,MIM:610109;Name=NP_001265526.1;Note=isoform 2 is encoded by transcript variant 2;exception=annotated by transcript or proteomic data;gbkey=CDS;gene=ANO2;product=anoctamin-2 isoform 2;protein_id=NP_001265526.1
NW_004929382.1	Curated Genomic	CDS	5624792	5624973	.	-	0	ID=cds8;Parent=rna8;Dbxref=GeneID:57101,Genbank:NP_001265526.1,HGNC:HGNC:1183,MIM:610109;Name=NP_001265526.1;Note=isoform 2 is encoded by transcript variant 2;exception=annotated by transcript or proteomic data;gbkey=CDS;gene=ANO2;product=anoctamin-2 isoform 2;protein_id=NP_001265526.1
NW_004929382.1	Curated Genomic	CDS	5614515	5614620	.	-	1	ID=cds8;Parent=rna8;Dbxref=GeneID:57101,Genbank:NP_001265526.1,HGNC:HGNC:1183,MIM:610109;Name=NP_001265526.1;Note=isoform 2 is encoded by transcript variant 2;exception=annotated by transcript or proteomic data;gbkey=CDS;gene=ANO2;product=anoctamin-2 isoform 2;protein_id=NP_001265526.1
NW_004929382.1	Curated Genomic	CDS	5612256	5612525	.	-	0	ID=cds8;Parent=rna8;Dbxref=GeneID:57101,Genbank:NP_001265526.1,HGNC:HGNC:1183,MIM:610109;Name=NP_001265526.1;Note=isoform 2 is encoded by transcript variant 2;exception=annotated by transcript or proteomic data;gbkey=CDS;gene=ANO2;product=anoctamin-2 isoform 2;protein_id=NP_001265526.1
NW_004929382.1	BestRefSeq	CDS	5994713	5994722	.	-	0	ID=cds9;Parent=rna9;Dbxref=GeneID:57101,Genbank:NP_001265526.1,HGNC:HGNC:1183,MIM:610109;Name=NP_001265526.1;Note=isoform 2 is encoded by transcript variant 2%3B The RefSeq protein has 1 substitution compared to this genomic sequence;exception=annotated by transcript or proteomic data;gbkey=CDS;gene=ANO2;product=anoctamin-2 isoform 2;protein_id=NP_001265526.1
NW_004929382.1	BestRefSeq	CDS	5971668	5971852	.	-	2	ID=cds9;Parent=rna9;Dbxref=GeneID:57101,Genbank:NP_001265526.1,HGNC:HGNC:1183,MIM:610109;Name=NP_001265526.1;Note=isoform 2 is encoded by transcript variant 2%3B The RefSeq protein has 1 substitution compared to this genomic sequence;exception=annotated by transcript or proteomic data;gbkey=CDS;gene=ANO2;product=anoctamin-2 isoform 2;protein_id=NP_001265526.1
NW_004929382.1	BestRefSeq	CDS	5970088	5970414	.	-	0	ID=cds9;Parent=rna9;Dbxref=GeneID:57101,Genbank:NP_001265526.1,HGNC:HGNC:1183,MIM:610109;Name=NP_001265526.1;Note=isoform 2 is encoded by transcript variant 2%3B The RefSeq protein has 1 substitution compared to this genomic sequence;exception=annotated by transcript or proteomic data;gbkey=CDS;gene=ANO2;product=anoctamin-2 isoform 2;protein_id=NP_001265526.1
NW_004929382.1	BestRefSeq	CDS	5903325	5903424	.	-	0	ID=cds9;Parent=rna9;Dbxref=GeneID:57101,Genbank:NP_001265526.1,HGNC:HGNC:1183,MIM:610109;Name=NP_001265526.1;Note=isoform 2 is encoded by transcript variant 2%3B The RefSeq protein has 1 substitution compared to this genomic sequence;exception=annotated by transcript or proteomic data;gbkey=CDS;gene=ANO2;product=anoctamin-2 isoform 2;protein_id=NP_001265526.1
NW_004929382.1	BestRefSeq	CDS	5881732	5881885	.	-	2	ID=cds9;Parent=rna9;Dbxref=GeneID:57101,Genbank:NP_001265526.1,HGNC:HGNC:1183,MIM:610109;Name=NP_001265526.1;Note=isoform 2 is encoded by transcript variant 2%3B The RefSeq protein has 1 substitution compared to this genomic sequence;exception=annotated by transcript or proteomic data;gbkey=CDS;gene=ANO2;product=anoctamin-2 isoform 2;protein_id=NP_001265526.1
NW_004929382.1	BestRefSeq	CDS	5879715	5879769	.	-	1	ID=cds9;Parent=rna9;Dbxref=GeneID:57101,Genbank:NP_001265526.1,HGNC:HGNC:1183,MIM:610109;Name=NP_001265526.1;Note=isoform 2 is encoded by transcript variant 2%3B The RefSeq protein has 1 substitution compared to this genomic sequence;exception=annotated by transcript or proteomic data;gbkey=CDS;gene=ANO2;product=anoctamin-2 isoform 2;protein_id=NP_001265526.1
NW_004929382.1	BestRefSeq	CDS	5877049	5877100	.	-	0	ID=cds9;Parent=rna9;Dbxref=GeneID:57101,Genbank:NP_001265526.1,HGNC:HGNC:1183,MIM:610109;Name=NP_001265526.1;Note=isoform 2 is encoded by transcript variant 2%3B The RefSeq protein has 1 substitution compared to this genomic sequence;exception=annotated by transcript or proteomic data;gbkey=CDS;gene=ANO2;product=anoctamin-2 isoform 2;protein_id=NP_001265526.1
NW_004929382.1	BestRefSeq	CDS	5856595	5856650	.	-	2	ID=cds9;Parent=rna9;Dbxref=GeneID:57101,Genbank:NP_001265526.1,HGNC:HGNC:1183,MIM:610109;Name=NP_001265526.1;Note=isoform 2 is encoded by transcript variant 2%3B The RefSeq protein has 1 substitution compared to this genomic sequence;exception=annotated by transcript or proteomic data;gbkey=CDS;gene=ANO2;product=anoctamin-2 isoform 2;protein_id=NP_001265526.1
NW_004929382.1	BestRefSeq	CDS	5855334	5855375	.	-	0	ID=cds9;Parent=rna9;Dbxref=GeneID:57101,Genbank:NP_001265526.1,HGNC:HGNC:1183,MIM:610109;Name=NP_001265526.1;Note=isoform 2 is encoded by transcript variant 2%3B The RefSeq protein has 1 substitution compared to this genomic sequence;exception=annotated by transcript or proteomic data;gbkey=CDS;gene=ANO2;product=anoctamin-2 isoform 2;protein_id=NP_001265526.1
NW_004929382.1	BestRefSeq	CDS	5848789	5848853	.	-	0	ID=cds9;Parent=rna9;Dbxref=GeneID:57101,Genbank:NP_001265526.1,HGNC:HGNC:1183,MIM:610109;Name=NP_001265526.1;Note=isoform 2 is encoded by transcript variant 2%3B The RefSeq protein has 1 substitution compared to this genomic sequence;exception=annotated by transcript or proteomic data;gbkey=CDS;gene=ANO2;product=anoctamin-2 isoform 2;protein_id=NP_001265526.1
NW_004929382.1	BestRefSeq	CDS	5800125	5800259	.	-	1	ID=cds9;Parent=rna9;Dbxref=GeneID:57101,Genbank:NP_001265526.1,HGNC:HGNC:1183,MIM:610109;Name=NP_001265526.1;Note=isoform 2 is encoded by transcript variant 2%3B The RefSeq protein has 1 substitution compared to this genomic sequence;exception=annotated by transcript or proteomic data;gbkey=CDS;gene=ANO2;product=anoctamin-2 isoform 2;protein_id=NP_001265526.1
NW_004929382.1	BestRefSeq	CDS	5793448	5793608	.	-	1	ID=cds9;Parent=rna9;Dbxref=GeneID:57101,Genbank:NP_001265526.1,HGNC:HGNC:1183,MIM:610109;Name=NP_001265526.1;Note=isoform 2 is encoded by transcript variant 2%3B The RefSeq protein has 1 substitution compared to this genomic sequence;exception=annotated by transcript or proteomic data;gbkey=CDS;gene=ANO2;product=anoctamin-2 isoform 2;protein_id=NP_001265526.1
NW_004929382.1	BestRefSeq	CDS	5788614	5788696	.	-	2	ID=cds9;Parent=rna9;Dbxref=GeneID:57101,Genbank:NP_001265526.1,HGNC:HGNC:1183,MIM:610109;Name=NP_001265526.1;Note=isoform 2 is encoded by transcript variant 2%3B The RefSeq protein has 1 substitution compared to this genomic sequence;exception=annotated by transcript or proteomic data;gbkey=CDS;gene=ANO2;product=anoctamin-2 isoform 2;protein_id=NP_001265526.1
NW_004929382.1	BestRefSeq	CDS	5782163	5782174	.	-	0	ID=cds9;Parent=rna9;Dbxref=GeneID:57101,Genbank:NP_001265526.1,HGNC:HGNC:1183,MIM:610109;Name=NP_001265526.1;Note=isoform 2 is encoded by transcript variant 2%3B The RefSeq protein has 1 substitution compared to this genomic sequence;exception=annotated by transcript or proteomic data;gbkey=CDS;gene=ANO2;product=anoctamin-2 isoform 2;protein_id=NP_001265526.1
NW_004929382.1	BestRefSeq	CDS	5781817	5781927	.	-	0	ID=cds9;Parent=rna9;Dbxref=GeneID:57101,Genbank:NP_001265526.1,HGNC:HGNC:1183,MIM:610109;Name=NP_001265526.1;Note=isoform 2 is encoded by transcript variant 2%3B The RefSeq protein has 1 substitution compared to this genomic sequence;exception=annotated by transcript or proteomic data;gbkey=CDS;gene=ANO2;product=anoctamin-2 isoform 2;protein_id=NP_001265526.1
NW_004929382.1	BestRefSeq	CDS	5697134	5697208	.	-	0	ID=cds9;Parent=rna9;Dbxref=GeneID:57101,Genbank:NP_001265526.1,HGNC:HGNC:1183,MIM:610109;Name=NP_001265526.1;Note=isoform 2 is encoded by transcript variant 2%3B The RefSeq protein has 1 substitution compared to this genomic sequence;exception=annotated by transcript or proteomic data;gbkey=CDS;gene=ANO2;product=anoctamin-2 isoform 2;protein_id=NP_001265526.1
NW_004929382.1	BestRefSeq	CDS	5684108	5684303	.	-	0	ID=cds9;Parent=rna9;Dbxref=GeneID:57101,Genbank:NP_001265526.1,HGNC:HGNC:1183,MIM:610109;Name=NP_001265526.1;Note=isoform 2 is encoded by transcript variant 2%3B The RefSeq protein has 1 substitution compared to this genomic sequence;exception=annotated by transcript or proteomic data;gbkey=CDS;gene=ANO2;product=anoctamin-2 isoform 2;protein_id=NP_001265526.1
NW_004929382.1	BestRefSeq	CDS	5664149	5664260	.	-	2	ID=cds9;Parent=rna9;Dbxref=GeneID:57101,Genbank:NP_001265526.1,HGNC:HGNC:1183,MIM:610109;Name=NP_001265526.1;Note=isoform 2 is encoded by transcript variant 2%3B The RefSeq protein has 1 substitution compared to this genomic sequence;exception=annotated by transcript or proteomic data;gbkey=CDS;gene=ANO2;product=anoctamin-2 isoform 2;protein_id=NP_001265526.1
NW_004929382.1	BestRefSeq	CDS	5661864	5661921	.	-	1	ID=cds9;Parent=rna9;Dbxref=GeneID:57101,Genbank:NP_001265526.1,HGNC:HGNC:1183,MIM:610109;Name=NP_001265526.1;Note=isoform 2 is encoded by transcript variant 2%3B The RefSeq protein has 1 substitution compared to this genomic sequence;exception=annotated by transcript or proteomic data;gbkey=CDS;gene=ANO2;product=anoctamin-2 isoform 2;protein_id=NP_001265526.1
NW_004929382.1	BestRefSeq	CDS	5661619	5661719	.	-	0	ID=cds9;Parent=rna9;Dbxref=GeneID:57101,Genbank:NP_001265526.1,HGNC:HGNC:1183,MIM:610109;Name=NP_001265526.1;Note=isoform 2 is encoded by transcript variant 2%3B The RefSeq protein has 1 substitution compared to this genomic sequence;exception=annotated by transcript or proteomic data;gbkey=CDS;gene=ANO2;product=anoctamin-2 isoform 2;protein_id=NP_001265526.1
NW_004929382.1	BestRefSeq	CDS	5648444	5648589	.	-	1	ID=cds9;Parent=rna9;Dbxref=GeneID:57101,Genbank:NP_001265526.1,HGNC:HGNC:1183,MIM:610109;Name=NP_001265526.1;Note=isoform 2 is encoded by transcript variant 2%3B The RefSeq protein has 1 substitution compared to this genomic sequence;exception=annotated by transcript or proteomic data;gbkey=CDS;gene=ANO2;product=anoctamin-2 isoform 2;protein_id=NP_001265526.1
NW_004929382.1	BestRefSeq	CDS	5627324	5627476	.	-	2	ID=cds9;Parent=rna9;Dbxref=GeneID:57101,Genbank:NP_001265526.1,HGNC:HGNC:1183,MIM:610109;Name=NP_001265526.1;Note=isoform 2 is encoded by transcript variant 2%3B The RefSeq protein has 1 substitution compared to this genomic sequence;exception=annotated by transcript or proteomic data;gbkey=CDS;gene=ANO2;product=anoctamin-2 isoform 2;protein_id=NP_001265526.1
NW_004929382.1	BestRefSeq	CDS	5626913	5626965	.	-	2	ID=cds9;Parent=rna9;Dbxref=GeneID:57101,Genbank:NP_001265526.1,HGNC:HGNC:1183,MIM:610109;Name=NP_001265526.1;Note=isoform 2 is encoded by transcript variant 2%3B The RefSeq protein has 1 substitution compared to this genomic sequence;exception=annotated by transcript or proteomic data;gbkey=CDS;gene=ANO2;product=anoctamin-2 isoform 2;protein_id=NP_001265526.1
NW_004929382.1	BestRefSeq	CDS	5624792	5624973	.	-	0	ID=cds9;Parent=rna9;Dbxref=GeneID:57101,Genbank:NP_001265526.1,HGNC:HGNC:1183,MIM:610109;Name=NP_001265526.1;Note=isoform 2 is encoded by transcript variant 2%3B The RefSeq protein has 1 substitution compared to this genomic sequence;exception=annotated by transcript or proteomic data;gbkey=CDS;gene=ANO2;product=anoctamin-2 isoform 2;protein_id=NP_001265526.1
NW_004929382.1	BestRefSeq	CDS	5614515	5614620	.	-	1	ID=cds9;Parent=rna9;Dbxref=GeneID:57101,Genbank:NP_001265526.1,HGNC:HGNC:1183,MIM:610109;Name=NP_001265526.1;Note=isoform 2 is encoded by transcript variant 2%3B The RefSeq protein has 1 substitution compared to this genomic sequence;exception=annotated by transcript or proteomic data;gbkey=CDS;gene=ANO2;product=anoctamin-2 isoform 2;protein_id=NP_001265526.1
NW_004929382.1	BestRefSeq	CDS	5612256	5612525	.	-	0	ID=cds9;Parent=rna9;Dbxref=GeneID:57101,Genbank:NP_001265526.1,HGNC:HGNC:1183,MIM:610109;Name=NP_001265526.1;Note=isoform 2 is encoded by transcript variant 2%3B The RefSeq protein has 1 substitution compared to this genomic sequence;exception=annotated by transcript or proteomic data;gbkey=CDS;gene=ANO2;product=anoctamin-2 isoform 2;protein_id=NP_001265526.1
###
