# Supplementary material for: Evaluation of GRCh38 and de novo haploid genome assemblies demonstrates the enduring quality of the reference assembly
Source: Genome Res. 2017 May;27(5):849–64. doi: 10.1101/gr.213611.116 (PMC5411779; doi:10.1101/gr.213611.116)
Supplement: Supplemental Material [file supp_gr.213611.116_Supplemental_VCF_S1_S2.zip]

Archive with 5 entries (4 files):
- Supplemental_VCF_S1.vcf
- __MACOSX/
- __MACOSX/._Supplemental_VCF_S1.vcf
- Supplemental_VCF_S2.vcf
- __MACOSX/._Supplemental_VCF_S2.vcf
