# Supplementary material for: Evaluation of GRCh38 and de novo haploid genome assemblies demonstrates the enduring quality of the reference assembly
Source: Genome Res. 2017 May;27(5):849–64. doi: 10.1101/gr.213611.116 (PMC5411779; doi:10.1101/gr.213611.116)
Supplement: Supplemental Material [file supp_gr.213611.116_Supplemental_VCF_S1_S2.zip › Supplemental_VCF_S1.vcf]

##fileformat=VCFv4.2
##assembly=GCF_000001405.13
##INFO=<ID=FIXACC,Number=1,Type=String,Description="Accession.version of GRCh38 component that provides update">
##INFO=<ID=COMPACC,Number=1,Type=String,Description="Accession.version of GRCh37 component that was updated">
##INFO=<ID=CLNAME,Number=1,Type=String,Description="Clone name of GRCh37 component">
##INFO=<ID=LIBABBR,Number=1,Type=String,Description="Library abbreviation of GRCh37 component">
##INFO=<ID=SEQCTR,Number=1,Type=String,Description="Sequencing center for GRCh37component">
##INFO=<ID=NUMUPDATE,Number=1,Type=Integer,Description="Number of bases updated at this site">
##INFO=<ID=RS,Number=1,Type=String,Description="rsid for corresponding variant on chr X, used for bases in PAR only">
##INFO=<ID=DB,Number=0,Type=Flag,Description="dbSNP membership, build 147">.
#CHROM	POS	ID	REF	ALT	QUAL	FILTER	INFO
1	770568	rs3131943	A	G	.	.	FIXACC=KF495845.1;COMPACC=AL669831.13;CLNAME=RP11-206L10;LIBABBR=RP11;SEQCTR=SC;NUMUPDATE=1;DB
1	807512	rs10751454	A	G	.	.	FIXACC=KF454898.1;COMPACC=AL669831.13;CLNAME=RP11-206L10;LIBABBR=RP11;SEQCTR=SC;NUMUPDATE=1;DB
1	807761	rs4951932	C	A	.	.	FIXACC=KF454898.1;COMPACC=AL669831.13;CLNAME=RP11-206L10;LIBABBR=RP11;SEQCTR=SC;NUMUPDATE=1;DB
1	1196863	rs6659787	T	C	.	.	FIXACC=KF495840.1;COMPACC=AL162741.44;CLNAME=RP5-902P8;LIBABBR=RP5;SEQCTR=SC;NUMUPDATE=1;DB
1	1279025	rs307360	A	G	.	.	FIXACC=KF495841.1;COMPACC=AL139287.24;CLNAME=RP5-890O3;LIBABBR=RP5;SEQCTR=SC;NUMUPDATE=1;DB
1	1387667	rs1781144	C	G	.	.	FIXACC=KF495844.1;COMPACC=AL391244.11;CLNAME=RP4-758J18;LIBABBR=RP4;SEQCTR=SC;NUMUPDATE=1;DB
1	1744107	rs6603795	T	C	.	.	FIXACC=KF495846.1;COMPACC=AL109917.22;CLNAME=RP1-140A9;LIBABBR=RP1;SEQCTR=SC;NUMUPDATE=1;DB
1	2886954	rs5772089	G	GA	.	.	FIXACC=KF510727.1;COMPACC=AL589702.8;CLNAME=RP5-907A6;LIBABBR=RP5;SEQCTR=SC;NUMUPDATE=1;DB
1	3339071	rs2483231	A	G	.	.	FIXACC=KF495847.1;COMPACC=AL354743.33;CLNAME=RP4-785P20;LIBABBR=RP4;SEQCTR=SC;NUMUPDATE=1;DB
1	4216770	rs4336820	T	C	.	.	FIXACC=KF495729.1;COMPACC=AL611933.30;CLNAME=RP11-374C13;LIBABBR=RP11;SEQCTR=SC;NUMUPDATE=1;DB
1	4217290	rs12062237	T	C	.	.	FIXACC=KF495729.1;COMPACC=AL611933.30;CLNAME=RP11-374C13;LIBABBR=RP11;SEQCTR=SC;NUMUPDATE=1;DB
1	4557403	rs780603	T	C	.	.	FIXACC=KF495849.1;COMPACC=AL355602.11;CLNAME=RP5-1166F10;LIBABBR=RP5;SEQCTR=SC;NUMUPDATE=1;DB
1	4573467	rs1762828	G	A	.	.	FIXACC=KF495848.1;COMPACC=AL355602.11;CLNAME=RP5-1166F10;LIBABBR=RP5;SEQCTR=SC;NUMUPDATE=1;DB
1	4650780	rs241213	G	A	.	.	FIXACC=KF495852.1;COMPACC=Z98747.1;CLNAME=RP1-37J18;LIBABBR=RP1;SEQCTR=SC;NUMUPDATE=1;DB
1	4668157	rs241242	G	T	.	.	FIXACC=KF495850.1;COMPACC=Z98747.1;CLNAME=RP1-37J18;LIBABBR=RP1;SEQCTR=SC;NUMUPDATE=1;DB
1	5935162	rs1287637	A	T	.	.	FIXACC=KF459609.1;COMPACC=AL356693.37;CLNAME=RP11-33M12;LIBABBR=RP11;SEQCTR=SC;NUMUPDATE=1;DB
1	6186961	rs2746060	A	G	.	.	FIXACC=KF495851.1;COMPACC=AL035406.25;CLNAME=RP1-233K16;LIBABBR=RP1;SEQCTR=SC;NUMUPDATE=1;DB
1	7293471	rs1008216	A	G	.	.	FIXACC=KF495853.1;COMPACC=Z98052.1;CLNAME=RP3-505B13;LIBABBR=RP3;SEQCTR=SC;NUMUPDATE=1;DB
1	7400072	rs763169	A	G	.	.	FIXACC=KF495826.1;COMPACC=Z97987.1;CLNAME=RP3-453P22;LIBABBR=RP3;SEQCTR=SC;NUMUPDATE=1;DB
1	7400200	rs763171	C	G	.	.	FIXACC=KF495826.1;COMPACC=Z97987.1;CLNAME=RP3-453P22;LIBABBR=RP3;SEQCTR=SC;NUMUPDATE=1;DB
1	7426777	rs70984079	GT	G	.	.	FIXACC=KF510205.1;COMPACC=Z97987.1;CLNAME=RP3-453P22;LIBABBR=RP3;SEQCTR=SC;NUMUPDATE=1;DB
1	7442597	rs56379928	T	TG	.	.	FIXACC=KF510731.1;COMPACC=Z97987.1;CLNAME=RP3-453P22;LIBABBR=RP3;SEQCTR=SC;NUMUPDATE=1;DB
1	7829226	rs707456	A	G	.	.	FIXACC=KF495855.1;COMPACC=Z98884.11;CLNAME=RP3-467L1;LIBABBR=RP3;SEQCTR=SC;NUMUPDATE=1;DB
1	8472837	rs301787	A	T	.	.	FIXACC=KF495858.1;COMPACC=AL096855.48;CLNAME=RP5-1115A15;LIBABBR=RP5;SEQCTR=SC;NUMUPDATE=1;DB
1	8527630	rs6577487	G	A	.	.	FIXACC=KF495857.1;COMPACC=AL096855.48;CLNAME=RP5-1115A15;LIBABBR=RP5;SEQCTR=SC;NUMUPDATE=1;DB
1	8564508	rs5772325	T	TA	.	.	FIXACC=KF510737.1;COMPACC=AL096855.48;CLNAME=RP5-1115A15;LIBABBR=RP5;SEQCTR=SC;NUMUPDATE=1;DB
1	8995653	rs2781084	T	A	.	.	FIXACC=KF495854.1;COMPACC=AL139415.10;CLNAME=RP3-477M7;LIBABBR=RP3;SEQCTR=SC;NUMUPDATE=1;DB
1	9165868	rs1705303	A	G	.	.	FIXACC=KF495856.1;COMPACC=AL158048.35;CLNAME=RP5-963K15;LIBABBR=RP5;SEQCTR=SC;NUMUPDATE=1;DB
1	9477924	rs6605052	G	A	.	.	FIXACC=KF495860.1;COMPACC=BX323043.5;CLNAME=CTD-2510L9;LIBABBR=CTD;SEQCTR=SC;NUMUPDATE=1;DB
1	9485706	rs6605050	T	C	.	.	FIXACC=KF495859.1;COMPACC=BX323043.5;CLNAME=CTD-2510L9;LIBABBR=CTD;SEQCTR=SC;NUMUPDATE=1;DB
1	9602218	rs61229751	G	GC	.	.	FIXACC=KF510740.1;COMPACC=AL928921.21;CLNAME=RP13-392I16;LIBABBR=RP13;SEQCTR=SC;NUMUPDATE=1;DB
1	10446921	rs70997225	C	CT	.	.	FIXACC=KF510695.1;COMPACC=AL139424.21;CLNAME=RP4-736L20;LIBABBR=RP4;SEQCTR=SC;NUMUPDATE=1;DB
1	10651912	rs284275	T	C	.	.	FIXACC=KF495862.1;COMPACC=AL139423.25;CLNAME=RP4-734G22;LIBABBR=RP4;SEQCTR=SC;NUMUPDATE=1;DB
1	10731598	rs284318	C	G	.	.	FIXACC=KF495869.1;COMPACC=AL139423.25;CLNAME=RP4-734G22;LIBABBR=RP4;SEQCTR=SC;NUMUPDATE=1;DB
1	11101252	rs58243167	C	G	.	.	FIXACC=KF495863.1;COMPACC=AL109811.40;CLNAME=RP4-635E18;LIBABBR=RP4;SEQCTR=SC;NUMUPDATE=1;DB
1	11267750	rs2335397	C	T	.	.	FIXACC=KF495866.1;COMPACC=AL049653.7;CLNAME=RP4-647M16;LIBABBR=RP4;SEQCTR=SC;NUMUPDATE=1;DB
1	11691686	rs3117070	G	C	.	.	FIXACC=KF495864.1;COMPACC=AL031731.44;CLNAME=RP3-330O12;LIBABBR=RP3;SEQCTR=SC;NUMUPDATE=1;DB
1	12079257	rs4846087	T	C	.	.	FIXACC=KF495865.1;COMPACC=AL096840.25;CLNAME=RP5-1077B9;LIBABBR=RP5;SEQCTR=SC;NUMUPDATE=1;DB
1	12175729	rs1763642	C	T	.	.	FIXACC=KF495861.1;COMPACC=AL357835.11;CLNAME=RP11-426M1;LIBABBR=RP11;SEQCTR=SC;NUMUPDATE=1;DB
1	14237101	rs2697993	T	C	.	.	FIXACC=KF495870.1;COMPACC=AL031273.1;CLNAME=RP4-726F20;LIBABBR=RP4;SEQCTR=SC;NUMUPDATE=1;DB
1	14436717	rs6699506	T	C	.	.	FIXACC=KF495871.1;COMPACC=Z99291.1;CLNAME=RP1-308I13;LIBABBR=RP1;SEQCTR=SC;NUMUPDATE=1;DB
1	14696458	rs55907053	AC	A	.	.	FIXACC=KF510197.1;COMPACC=AL359873.11;CLNAME=RP4-704D23;LIBABBR=RP4;SEQCTR=SC;NUMUPDATE=1;DB
1	14788938	rs7538477	A	C	.	.	FIXACC=KF495873.1;COMPACC=AL161427.16;CLNAME=RP11-285P3;LIBABBR=RP11;SEQCTR=SC;NUMUPDATE=1;DB
1	15769876	rs35149641	G	GC	.	.	FIXACC=KF510696.1;COMPACC=AL031283.26;CLNAME=RP3-467K16;LIBABBR=RP3;SEQCTR=SC;NUMUPDATE=1;DB
1	15782027	rs2819550	A	G	.	.	FIXACC=KF495872.1;COMPACC=AL031283.26;CLNAME=RP3-467K16;LIBABBR=RP3;SEQCTR=SC;NUMUPDATE=1;DB
1	15881153	rs2753289	G	T	.	.	FIXACC=KF495874.1;COMPACC=AL121992.24;CLNAME=RP4-680D5;LIBABBR=RP4;SEQCTR=SC;NUMUPDATE=1;DB
1	17248532	rs6586566	A	G	.	.	FIXACC=KF495875.1;COMPACC=BX284668.4;CLNAME=RP11-108M9;LIBABBR=RP11;SEQCTR=SC;NUMUPDATE=1;DB
1	17448611	rs2647177	T	C	.	.	FIXACC=KF495879.1;COMPACC=AL049569.13;CLNAME=RP1-37C10;LIBABBR=RP1;SEQCTR=SC;NUMUPDATE=1;DB
1	17718671	rs10709483	AG	A	.	.	FIXACC=KF573689.1;COMPACC=AC004824.3;CLNAME=RP1-20B21;LIBABBR=RP1;SEQCTR=WUGSC;NUMUPDATE=1;DB
1	17858723	rs11382089	G	GC	.	.	FIXACC=KF510708.1;COMPACC=AL390994.30;CLNAME=RP11-190J18;LIBABBR=RP11;SEQCTR=SC;NUMUPDATE=1;DB
1	17991052	rs6695710	T	C	.	.	FIXACC=KF495877.1;COMPACC=AL358593.22;CLNAME=RP11-473A10;LIBABBR=RP11;SEQCTR=SC;NUMUPDATE=1;DB
1	18171131	rs11345545	GA	G	.	.	FIXACC=KF510199.1;COMPACC=AL136529.14;CLNAME=RP4-797K12;LIBABBR=RP4;SEQCTR=SC;NUMUPDATE=1;DB
1	18196821	rs11438878	C	CT	.	.	FIXACC=KF510715.1;COMPACC=AL136529.14;CLNAME=RP4-797K12;LIBABBR=RP4;SEQCTR=SC;NUMUPDATE=1;DB
1	18197652	rs57658984	A	AG	.	.	FIXACC=KF510714.1;COMPACC=AL136529.14;CLNAME=RP4-797K12;LIBABBR=RP4;SEQCTR=SC;NUMUPDATE=1;DB
1	18598838	rs170341	C	G	.	.	FIXACC=KF495876.1;COMPACC=AL050342.42;CLNAME=RP4-655K7;LIBABBR=RP4;SEQCTR=SC;NUMUPDATE=1;DB
1	18654055	rs223169	A	G	.	.	FIXACC=KF495884.1;COMPACC=AL050342.42;CLNAME=RP4-655K7;LIBABBR=RP4;SEQCTR=SC;NUMUPDATE=1;DB
1	19257998	rs4333871	A	T	.	.	FIXACC=KF495880.1;COMPACC=AL080251.23;CLNAME=RP1-93P18;LIBABBR=RP1;SEQCTR=SC;NUMUPDATE=1;DB
1	19269281	rs2983108	G	A	.	.	FIXACC=KF495881.1;COMPACC=AL080251.23;CLNAME=RP1-93P18;LIBABBR=RP1;SEQCTR=SC;NUMUPDATE=1;DB
1	19617855	rs12031823	C	A	.	.	FIXACC=KF495878.1;COMPACC=AL035413.19;CLNAME=RP4-657E11;LIBABBR=RP4;SEQCTR=SC;NUMUPDATE=1;DB
1	19685458	rs214300	T	C	.	.	FIXACC=KF495883.1;COMPACC=AL035413.19;CLNAME=RP4-657E11;LIBABBR=RP4;SEQCTR=SC;NUMUPDATE=1;DB
1	19977784	rs35730341	G	GC	.	.	FIXACC=KF510717.1;COMPACC=AL031727.43;CLNAME=RP5-1056L3;LIBABBR=RP5;SEQCTR=SC;NUMUPDATE=1;DB
1	20084582	rs761072	T	C	.	.	FIXACC=KF495886.1;COMPACC=AL031730.1;CLNAME=RP1-301K23;LIBABBR=RP1;SEQCTR=SC;NUMUPDATE=1;DB
1	20098830	rs1266435	T	A	.	.	FIXACC=KF495882.1;COMPACC=AL031730.1;CLNAME=RP1-301K23;LIBABBR=RP1;SEQCTR=SC;NUMUPDATE=1;DB
1	20159588	rs4255355	C	A	.	.	FIXACC=KF495885.1;COMPACC=AL391883.17;CLNAME=RP11-91K11;LIBABBR=RP11;SEQCTR=SC;NUMUPDATE=1;DB
1	20523874	rs763204	C	G	.	.	FIXACC=KF495887.1;COMPACC=Z98257.1;CLNAME=RP3-340N1;LIBABBR=RP3;SEQCTR=SC;NUMUPDATE=1;DB
1	20539032	rs6426620	A	T	.	.	FIXACC=KF495895.1;COMPACC=Z98257.1;CLNAME=RP3-340N1;LIBABBR=RP3;SEQCTR=SC;NUMUPDATE=1;DB
1	20902416	rs1152992	A	G	.	.	FIXACC=KF495890.1;COMPACC=AL391357.20;CLNAME=RP11-401M16;LIBABBR=RP11;SEQCTR=SC;NUMUPDATE=1;DB
1	21590506	rs645454	T	C	.	.	FIXACC=KF495892.1;COMPACC=AL031005.2;CLNAME=RP3-329E20;LIBABBR=RP3;SEQCTR=SC;NUMUPDATE=1;DB
1	22925292	rs664340	C	G	.	.	FIXACC=KF495893.1;COMPACC=AL035703.21;CLNAME=RP1-61A9;LIBABBR=RP1;SEQCTR=SC;NUMUPDATE=1;DB
1	23824301	rs11408168	T	TG	.	.	FIXACC=KF510725.1;COMPACC=AL021154.1;CLNAME=RP1-150O5;LIBABBR=RP1;SEQCTR=SC;NUMUPDATE=1;DB
1	23854873	rs909538	A	G	.	.	FIXACC=KF495899.1;COMPACC=AL021154.1;CLNAME=RP1-150O5;LIBABBR=RP1;SEQCTR=SC;NUMUPDATE=1;DB
1	23866717	rs11431369	T	TC	.	.	FIXACC=KF510726.1;COMPACC=AL021154.1;CLNAME=RP1-150O5;LIBABBR=RP1;SEQCTR=SC;NUMUPDATE=1;DB
1	23887354	rs5773044	A	AG	.	.	FIXACC=KF510724.1;COMPACC=AL021154.1;CLNAME=RP1-150O5;LIBABBR=RP1;SEQCTR=SC;NUMUPDATE=1;DB
1	24823808	rs195715	G	T	.	.	FIXACC=KF495888.1;COMPACC=AL031431.8;CLNAME=RP3-462O23;LIBABBR=RP3;SEQCTR=SC;NUMUPDATE=1;DB
1	24869369	rs11344061	GA	G	.	.	FIXACC=KF510202.1;COMPACC=AL034582.11;CLNAME=RP4-594I10;LIBABBR=RP4;SEQCTR=SC;NUMUPDATE=1;DB
1	25214954	rs6600241	T	C	.	.	FIXACC=KF495706.1;COMPACC=AL023096.1;CLNAME=RP3-398I9;LIBABBR=RP3;SEQCTR=SC;NUMUPDATE=1;DB
1	25380586	rs4141976	A	C	.	.	FIXACC=KF495909.1;COMPACC=AL050344.31;CLNAME=RP4-799D16;LIBABBR=RP4;SEQCTR=SC;NUMUPDATE=1;DB
1	25860718	rs61776815	A	C	.	.	FIXACC=KF495902.1;COMPACC=BX572623.8;CLNAME=XXyac-22ch10;LIBABBR=XXyac;SEQCTR=SC;NUMUPDATE=1;DB
1	26025916	rs1267219	A	G	.	.	FIXACC=KF495901.1;COMPACC=AL031280.7;CLNAME=RP1-187B23;LIBABBR=RP1;SEQCTR=SC;NUMUPDATE=1;DB
1	26823872	rs2494400	A	G	.	.	FIXACC=KF495889.1;COMPACC=AL513365.27;CLNAME=RP3-476K8;LIBABBR=RP3;SEQCTR=SC;NUMUPDATE=1;DB
1	27215784	rs910048	C	T	.	.	FIXACC=KF495894.1;COMPACC=AL034380.26;CLNAME=RP1-50O24;LIBABBR=RP1;SEQCTR=SC;NUMUPDATE=1;DB
1	28754452	rs61783834	G	T	.	.	FIXACC=KF495896.1;COMPACC=CR589951.3;CLNAME=WI2-489O20;LIBABBR=WI2;SEQCTR=SC;NUMUPDATE=1;DB
1	28915130	rs3001312	T	C	.	.	FIXACC=KF495897.1;COMPACC=AL513497.21;CLNAME=RP4-669K10;LIBABBR=RP4;SEQCTR=SC;NUMUPDATE=1;DB
1	30437960	rs166520	A	G	.	.	FIXACC=KF495891.1;COMPACC=AL662906.4;CLNAME=RP11-111I12;LIBABBR=RP11;SEQCTR=SC;NUMUPDATE=1;DB
1	30862160	rs788607	T	A	.	.	FIXACC=KF495910.1;COMPACC=AL161638.10;CLNAME=RP4-591L5;LIBABBR=RP4;SEQCTR=SC;NUMUPDATE=1;DB
1	33065947	rs704886	G	C	.	.	FIXACC=KF495898.1;COMPACC=AL033529.25;CLNAME=RP1-27O5;LIBABBR=RP1;SEQCTR=SC;NUMUPDATE=1;DB
1	33082642	rs359959	A	C	.	.	FIXACC=KF495904.1;COMPACC=AL033529.25;CLNAME=RP1-27O5;LIBABBR=RP1;SEQCTR=SC;NUMUPDATE=1;DB
1	33946800	rs11462222	T	TA	.	.	FIXACC=KF510728.1;COMPACC=AL138837.12;CLNAME=RP1-149P10;LIBABBR=RP1;SEQCTR=SC;NUMUPDATE=1;DB
1	34189957	rs11346874	AG	A	.	.	FIXACC=KF510204.1;COMPACC=AL161643.26;CLNAME=RP5-976H15;LIBABBR=RP5;SEQCTR=SC;NUMUPDATE=1;DB
1	34204503	rs537409	A	G	.	.	FIXACC=KF495911.1;COMPACC=AL161643.26;CLNAME=RP5-976H15;LIBABBR=RP5;SEQCTR=SC;NUMUPDATE=1;DB
1	34326409	rs1321626	T	C	.	.	FIXACC=KF495903.1;COMPACC=AL121980.14;CLNAME=RP5-1007G16;LIBABBR=RP5;SEQCTR=SC;NUMUPDATE=1;DB
1	34412436	rs483973	A	G	.	.	FIXACC=KF495908.1;COMPACC=AC116993.2;CLNAME=RP4-561P1;LIBABBR=RP4;SEQCTR=UWGC;NUMUPDATE=1;DB
1	34939611	rs798070	T	C	.	.	FIXACC=KF495906.1;COMPACC=AL008634.1;CLNAME=RP3-396D17;LIBABBR=RP3;SEQCTR=SC;NUMUPDATE=1;DB
1	34978611	rs1088462	G	A	.	.	FIXACC=KF495912.1;COMPACC=AL008634.1;CLNAME=RP3-396D17;LIBABBR=RP3;SEQCTR=SC;NUMUPDATE=1;DB
1	35195747	rs1764407	C	T	.	.	FIXACC=KF495907.1;COMPACC=AL121988.10;CLNAME=RP1-34M23;LIBABBR=RP1;SEQCTR=SC;NUMUPDATE=1;DB
1	35238163	rs2753269	C	T	.	.	FIXACC=KF495905.1;COMPACC=AL121988.10;CLNAME=RP1-34M23;LIBABBR=RP1;SEQCTR=SC;NUMUPDATE=1;DB
1	36674179	rs507058	G	A	.	.	FIXACC=KF495900.1;COMPACC=AC114484.2;CLNAME=RP4-615B18;LIBABBR=RP4;SEQCTR=UWGC;NUMUPDATE=1;DB
1	37585102	rs215767	T	G	.	.	FIXACC=KF495914.1;COMPACC=AL031430.2;CLNAME=RP3-406M12;LIBABBR=RP3;SEQCTR=SC;NUMUPDATE=1;DB
1	37615622	rs215786	C	A	.	.	FIXACC=KF495916.1;COMPACC=AL031430.2;CLNAME=RP3-406M12;LIBABBR=RP3;SEQCTR=SC;NUMUPDATE=1;DB
1	37631581	rs215753	C	T	.	.	FIXACC=KF495913.1;COMPACC=AL031430.2;CLNAME=RP3-406M12;LIBABBR=RP3;SEQCTR=SC;NUMUPDATE=1;DB
1	37876225	rs2811623	A	T	.	.	FIXACC=KF495915.1;COMPACC=AL033524.11;CLNAME=RP5-1090E8;LIBABBR=RP5;SEQCTR=SC;NUMUPDATE=1;DB
1	37884829	rs2811634	A	G	.	.	FIXACC=KF495917.1;COMPACC=AL033524.11;CLNAME=RP5-1090E8;LIBABBR=RP5;SEQCTR=SC;NUMUPDATE=1;DB
1	37926973	rs2660559	A	G	.	.	FIXACC=KF495922.1;COMPACC=AL449284.38;CLNAME=RP11-422J8;LIBABBR=RP11;SEQCTR=SC;NUMUPDATE=1;DB
1	38007874	rs215196	C	G	.	.	FIXACC=KF495920.1;COMPACC=AL034379.8;CLNAME=RP3-423B22;LIBABBR=RP3;SEQCTR=SC;NUMUPDATE=1;DB
1	38077349	rs57617066	CTTATCCCCATACTAGTTATTATCGAAACCATCAGCCTACTCATTCAACCAATAGCCCTGGCCGTACGCCTA	C	.	.	FIXACC=KF573688.1;COMPACC=AL513220.9;CLNAME=RP11-566C13;LIBABBR=RP11;SEQCTR=SC;NUMUPDATE=71;DB
1	39899177	rs645234	G	T	.	.	FIXACC=KF495921.1;COMPACC=AL137853.12;CLNAME=RP4-562N20;LIBABBR=RP4;SEQCTR=SC;NUMUPDATE=1;DB
1	40007918	rs1180353	C	T	.	.	FIXACC=KF459726.1;COMPACC=AL365277.23;CLNAME=RP11-69E11;LIBABBR=RP11;SEQCTR=SC;NUMUPDATE=1;DB
1	40160570	rs704770	T	A	.	.	FIXACC=KF495925.1;COMPACC=AL035404.20;CLNAME=RP1-144F13;LIBABBR=RP1;SEQCTR=SC;NUMUPDATE=1;DB
1	40896262	rs209615	A	G	.	.	FIXACC=KF495927.1;COMPACC=AL031985.10;CLNAME=RP1-228H13;LIBABBR=RP1;SEQCTR=SC;NUMUPDATE=1;DB
1	41168817	rs6676897	T	C	.	.	FIXACC=KF495918.1;COMPACC=AL031289.1;CLNAME=RP4-739H11;LIBABBR=RP4;SEQCTR=SC;NUMUPDATE=1;DB
1	41170397	rs2744795	A	G	.	.	FIXACC=KF495929.1;COMPACC=AL031289.1;CLNAME=RP4-739H11;LIBABBR=RP4;SEQCTR=SC;NUMUPDATE=1;DB
1	41263942	rs823688	A	G	.	.	FIXACC=KF495919.1;COMPACC=AC119677.2;CLNAME=RP5-1066H13;LIBABBR=RP5;SEQCTR=UWGC;NUMUPDATE=1;DB
1	41891654	rs11404985	A	AG	.	.	FIXACC=KF570255.1;COMPACC=AC093151.2;CLNAME=RP11-399E6;LIBABBR=RP11;SEQCTR=UWGC;NUMUPDATE=1;DB
1	42105564	rs10749840	T	C	.	.	FIXACC=KF495924.1;COMPACC=AC119676.2;CLNAME=RP5-820O16;LIBABBR=RP5;SEQCTR=UWGC;NUMUPDATE=1;DB
1	42438311	rs591560	C	T	.	.	FIXACC=KC876875.1;COMPACC=AC105268.2;CLNAME=RP5-1107G8;LIBABBR=RP5;SEQCTR=UWGC;NUMUPDATE=1;DB
1	43212431	rs4660662	A	G	.	.	FIXACC=KF495923.1;COMPACC=AC098484.2;CLNAME=RP5-994D16;LIBABBR=RP5;SEQCTR=UWGC;NUMUPDATE=1;DB
1	43791511	rs1199138	C	T	.	.	FIXACC=KF495928.1;COMPACC=AL139289.6;CLNAME=RP1-92O14;LIBABBR=RP1;SEQCTR=SC;NUMUPDATE=1;DB
1	44276554	rs75640732	CG	C	.	.	FIXACC=KF510206.1;COMPACC=AL592548.10;CLNAME=RP4-654J19;LIBABBR=RP4;SEQCTR=SC;NUMUPDATE=1;DB
1	44653775	rs803373	T	A	.	.	FIXACC=KF495926.1;COMPACC=AL035417.15;CLNAME=RP5-891H21;LIBABBR=RP5;SEQCTR=SC;NUMUPDATE=1;DB
1	44946060	rs7552668	T	C	.	.	FIXACC=KF495935.1;COMPACC=AL359373.21;CLNAME=RP11-5L19;LIBABBR=RP11;SEQCTR=SC;NUMUPDATE=1;DB
1	45193622	rs3008977	G	A	.	.	FIXACC=KF495934.1;COMPACC=AL122004.17;CLNAME=RP4-678E16;LIBABBR=RP4;SEQCTR=SC;NUMUPDATE=1;DB
1	47009099	rs1258029	A	G	.	.	FIXACC=KF495930.1;COMPACC=AL136373.21;CLNAME=RP11-49P4;LIBABBR=RP11;SEQCTR=SC;NUMUPDATE=1;DB
1	47059934	rs1258021	T	C	.	.	FIXACC=KF459523.1;COMPACC=AL136373.21;CLNAME=RP11-49P4;LIBABBR=RP11;SEQCTR=SC;NUMUPDATE=1;DB
1	47067580	rs1258020	A	T	.	.	FIXACC=KF495933.1;COMPACC=AL136373.21;CLNAME=RP11-49P4;LIBABBR=RP11;SEQCTR=SC;NUMUPDATE=1;DB
1	47648373	rs2821076	A	T	.	.	FIXACC=KF495942.1;COMPACC=AL135960.1;CLNAME=RP1-18D14;LIBABBR=RP1;SEQCTR=SC;NUMUPDATE=1;DB
1	47685455	rs927462	T	C	.	.	FIXACC=KF495937.1;COMPACC=AL135960.1;CLNAME=RP1-18D14;LIBABBR=RP1;SEQCTR=SC;NUMUPDATE=1;DB
1	49855947	rs1338217	G	T	.	.	FIXACC=KF495943.1;COMPACC=AL356916.17;CLNAME=RP4-795A5;LIBABBR=RP4;SEQCTR=SC;NUMUPDATE=1;DB
1	50136989	rs6694973	G	A	.	.	FIXACC=KF495938.1;COMPACC=AL390023.8;CLNAME=RP5-926E3;LIBABBR=RP5;SEQCTR=SC;NUMUPDATE=1;DB
1	50256294	rs4615885	C	A	.	.	FIXACC=KF495931.1;COMPACC=AC105766.2;CLNAME=RP4-573J3;LIBABBR=RP4;SEQCTR=UWGC;NUMUPDATE=1;DB
1	50310802	rs7533801	T	C	.	.	FIXACC=KF495939.1;COMPACC=AL591602.7;CLNAME=RP5-1092E23;LIBABBR=RP5;SEQCTR=SC;NUMUPDATE=1;DB
1	50904697	rs1278513	A	C	.	.	FIXACC=KF495936.1;COMPACC=AL049637.44;CLNAME=RP5-850O15;LIBABBR=RP5;SEQCTR=SC;NUMUPDATE=1;DB
1	50979643	rs1149796	C	T	.	.	FIXACC=KF495932.1;COMPACC=AL049637.44;CLNAME=RP5-850O15;LIBABBR=RP5;SEQCTR=SC;NUMUPDATE=1;DB
1	51313583	rs4454589	T	C	.	.	FIXACC=KF495945.1;COMPACC=AC091610.3;CLNAME=RP11-220M1;LIBABBR=RP11;SEQCTR=UWGC;NUMUPDATE=1;DB
1	52163425	rs7523255	C	T	.	.	FIXACC=KF495941.1;COMPACC=AL831767.8;CLNAME=RP11-502M23;LIBABBR=RP11;SEQCTR=SC;NUMUPDATE=1;DB
1	52293638	rs706495	G	A	.	.	FIXACC=KF495940.1;COMPACC=AL050343.17;CLNAME=RP4-657D16;LIBABBR=RP4;SEQCTR=SC;NUMUPDATE=1;DB
1	52888937	rs835031	T	A	.	.	FIXACC=KF495951.1;COMPACC=AL138849.12;CLNAME=RP5-965L7;LIBABBR=RP5;SEQCTR=SC;NUMUPDATE=1;DB
1	53898361	rs5774148	GA	G	.	.	FIXACC=KF510200.1;COMPACC=AL365445.11;CLNAME=RP4-796B4;LIBABBR=RP4;SEQCTR=SC;NUMUPDATE=1;DB
1	53906804	rs1300217	A	G	.	.	FIXACC=KF495946.1;COMPACC=AL365445.11;CLNAME=RP4-796B4;LIBABBR=RP4;SEQCTR=SC;NUMUPDATE=1;DB
1	53907548	rs1288601	C	T	.	.	FIXACC=KF495944.1;COMPACC=AL365445.11;CLNAME=RP4-796B4;LIBABBR=RP4;SEQCTR=SC;NUMUPDATE=1;DB
1	53936069	rs1288638	A	G	.	.	FIXACC=KF495950.1;COMPACC=AL365445.11;CLNAME=RP4-796B4;LIBABBR=RP4;SEQCTR=SC;NUMUPDATE=1;DB
1	53939257	rs1288641	G	T	.	.	FIXACC=KF495947.1;COMPACC=AL365445.11;CLNAME=RP4-796B4;LIBABBR=RP4;SEQCTR=SC;NUMUPDATE=1;DB
1	54029013	rs578445	C	T	.	.	FIXACC=KC876892.1;COMPACC=AC105280.3;CLNAME=RP5-1199C23;LIBABBR=RP5;SEQCTR=UWGC;NUMUPDATE=1;DB
1	54435551	rs727418	G	A	.	.	FIXACC=KF495949.1;COMPACC=AL031427.15;CLNAME=RP1-167A19;LIBABBR=RP1;SEQCTR=SC;NUMUPDATE=1;DB
1	54437569	rs1883451	G	C	.	.	FIXACC=KF495948.1;COMPACC=AL031427.15;CLNAME=RP1-167A19;LIBABBR=RP1;SEQCTR=SC;NUMUPDATE=1;DB
1	54509644	rs1181086	T	C	.	.	FIXACC=KF495954.1;COMPACC=AL353898.10;CLNAME=RP4-758J24;LIBABBR=RP4;SEQCTR=SC;NUMUPDATE=1;DB
1	54526899	rs1181087	A	C	.	.	FIXACC=KF495952.1;COMPACC=AL353898.10;CLNAME=RP4-758J24;LIBABBR=RP4;SEQCTR=SC;NUMUPDATE=1;DB
1	55019343	rs10788983	G	A	.	.	FIXACC=KF495953.1;COMPACC=AC099796.2;CLNAME=RP5-866L20;LIBABBR=RP5;SEQCTR=UWGC;NUMUPDATE=1;DB
1	55032986	rs300282	G	C	.	.	FIXACC=KF495956.1;COMPACC=AC099796.2;CLNAME=RP5-866L20;LIBABBR=RP5;SEQCTR=UWGC;NUMUPDATE=1;DB
1	55124718	rs655337	A	G	.	.	FIXACC=KF495959.1;COMPACC=AL139244.21;CLNAME=RP5-1043G4;LIBABBR=RP5;SEQCTR=SC;NUMUPDATE=1;DB
1	55277599	rs600499	T	C	.	.	FIXACC=KF495955.1;COMPACC=AC096536.2;CLNAME=RP11-67L3;LIBABBR=RP11;SEQCTR=UWGC;NUMUPDATE=1;DB
1	56431133	rs4244654	G	A	.	.	FIXACC=KF495957.1;COMPACC=AL139145.9;CLNAME=RP4-579A20;LIBABBR=RP4;SEQCTR=SC;NUMUPDATE=1;DB
1	56549912	rs75531315	C	CT	.	.	FIXACC=KF510730.1;COMPACC=AL357041.11;CLNAME=RP11-221L2;LIBABBR=RP11;SEQCTR=SC;NUMUPDATE=1;DB
1	57016384	rs10708188	TG	T	.	.	FIXACC=KF510203.1;COMPACC=AC099562.2;CLNAME=RP11-213P13;LIBABBR=RP11;SEQCTR=UWGC;NUMUPDATE=1;DB
1	57152121	rs2796515	G	A	.	.	FIXACC=KF495958.1;COMPACC=AL035705.22;CLNAME=RP4-758N20;LIBABBR=RP4;SEQCTR=SC;NUMUPDATE=1;DB
1	57460280	rs639465	C	T	.	.	FIXACC=KF495961.1;COMPACC=AL161740.16;CLNAME=RP6-239D12;LIBABBR=RP6;SEQCTR=SC;NUMUPDATE=1;DB
1	57604914	rs532954	G	T	.	.	FIXACC=KF495962.1;COMPACC=AL354883.14;CLNAME=RP1-67N4;LIBABBR=RP1;SEQCTR=SC;NUMUPDATE=1;DB
1	57742368	rs11383509	T	TA	.	.	FIXACC=KF510732.1;COMPACC=AL139219.12;CLNAME=RP5-1117P19;LIBABBR=RP5;SEQCTR=SC;NUMUPDATE=1;DB
1	57757692	rs662134	A	G	.	.	FIXACC=KF495965.1;COMPACC=AL139219.12;CLNAME=RP5-1117P19;LIBABBR=RP5;SEQCTR=SC;NUMUPDATE=1;DB
1	58193097	rs912362	A	G	.	.	FIXACC=KF495963.1;COMPACC=AL137855.10;CLNAME=RP5-1064J9;LIBABBR=RP5;SEQCTR=SC;NUMUPDATE=1;DB
1	58211873	rs2406277	A	G	.	.	FIXACC=KF495960.1;COMPACC=AL137855.10;CLNAME=RP5-1064J9;LIBABBR=RP5;SEQCTR=SC;NUMUPDATE=1;DB
1	61851446	rs2474392	G	A	.	.	FIXACC=KF495972.1;COMPACC=AL096888.30;CLNAME=RP5-902P15;LIBABBR=RP5;SEQCTR=SC;NUMUPDATE=1;DB
1	61856839	rs2499545	T	C	.	.	FIXACC=KF495971.1;COMPACC=AL096888.30;CLNAME=RP5-902P15;LIBABBR=RP5;SEQCTR=SC;NUMUPDATE=1;DB
1	62428912	rs4915601	T	C	.	.	FIXACC=KF495970.1;COMPACC=AL353802.14;CLNAME=RP4-662P1;LIBABBR=RP4;SEQCTR=SC;NUMUPDATE=1;DB
1	62770399	rs5774597	T	TC	.	.	FIXACC=KF510729.1;COMPACC=AL139343.9;CLNAME=RP5-1078M7;LIBABBR=RP5;SEQCTR=SC;NUMUPDATE=1;DB
1	62912247	rs658897	C	T	.	.	FIXACC=KF495964.1;COMPACC=AC096946.2;CLNAME=RP4-740B20;LIBABBR=RP4;SEQCTR=UWGC;NUMUPDATE=1;DB
1	63081916	rs1359332	T	C	.	.	FIXACC=KF495973.1;COMPACC=AL138847.14;CLNAME=RP5-849H19;LIBABBR=RP5;SEQCTR=SC;NUMUPDATE=1;DB
1	64370282	rs855830	T	C	.	.	FIXACC=KF495966.1;COMPACC=AL353713.7;CLNAME=RP5-1090O5;LIBABBR=RP5;SEQCTR=SC;NUMUPDATE=1;DB
1	65339919	rs310232	C	A	.	.	FIXACC=KC876867.1;COMPACC=AC093427.2;CLNAME=RP5-1080K5;LIBABBR=RP5;SEQCTR=UWGC;NUMUPDATE=1;DB
1	65348485	rs310203	T	C	.	.	FIXACC=KC876881.1;COMPACC=AC093427.2;CLNAME=RP5-1080K5;LIBABBR=RP5;SEQCTR=UWGC;NUMUPDATE=1;DB
1	65516410	rs693239	C	G	.	.	FIXACC=KF495968.1;COMPACC=AL357078.35;CLNAME=RP4-535B20;LIBABBR=RP4;SEQCTR=SC;NUMUPDATE=1;DB
1	65610837	rs6588123	T	C	.	.	FIXACC=KF495967.1;COMPACC=AC099680.2;CLNAME=RP4-700A9;LIBABBR=RP4;SEQCTR=UWGC;NUMUPDATE=1;DB
1	67025193	rs783577	G	T	.	.	FIXACC=KF495974.1;COMPACC=AL356913.15;CLNAME=RP4-759M20;LIBABBR=RP4;SEQCTR=SC;NUMUPDATE=1;DB
1	67384337	rs2985814	C	T	.	.	FIXACC=KF495969.1;COMPACC=AL139216.14;CLNAME=RP5-1017J17;LIBABBR=RP5;SEQCTR=SC;NUMUPDATE=1;DB
1	68190909	rs589341	T	C	.	.	FIXACC=KF454955.1;COMPACC=AL136120.8;CLNAME=RP5-975D15;LIBABBR=RP5;SEQCTR=SC;NUMUPDATE=1;DB
1	68369612	rs4655572	T	G	.	.	FIXACC=KF454954.1;COMPACC=AL391703.9;CLNAME=RP11-422P8;LIBABBR=RP11;SEQCTR=SC;NUMUPDATE=1;DB
1	68386457	rs7526611	T	C	.	.	FIXACC=KF454957.1;COMPACC=AL391703.9;CLNAME=RP11-422P8;LIBABBR=RP11;SEQCTR=SC;NUMUPDATE=1;DB
1	68528553	rs269357	C	T	.	.	FIXACC=KF454956.1;COMPACC=AL157407.11;CLNAME=RP4-609E1;LIBABBR=RP4;SEQCTR=SC;NUMUPDATE=1;DB
1	68903165	rs3125901	G	A	.	.	FIXACC=KF454958.1;COMPACC=AL139413.11;CLNAME=RP5-1033K19;LIBABBR=RP5;SEQCTR=SC;NUMUPDATE=1;DB
1	70160752	rs1615997	C	G	.	.	FIXACC=KF454959.1;COMPACC=AL117353.6;CLNAME=RP5-944F13;LIBABBR=RP5;SEQCTR=SC;NUMUPDATE=1;DB
1	71490287	rs1022530	G	C	.	.	FIXACC=KF454969.1;COMPACC=AL031429.11;CLNAME=RP3-333A15;LIBABBR=RP3;SEQCTR=SC;NUMUPDATE=1;DB
1	73586067	rs6704327	T	C	.	.	FIXACC=KF454963.1;COMPACC=AL606535.11;CLNAME=RP11-438I12;LIBABBR=RP11;SEQCTR=SC;NUMUPDATE=1;DB
1	73828976	rs1923215	T	A	.	.	FIXACC=KF454978.1;COMPACC=AL391297.6;CLNAME=RP4-598G3;LIBABBR=RP4;SEQCTR=SC;NUMUPDATE=1;DB
1	74160918	rs4282754	C	A	.	.	FIXACC=KF454961.1;COMPACC=AC105269.2;CLNAME=RP4-788P17;LIBABBR=RP4;SEQCTR=UWGC;NUMUPDATE=1;DB
1	74340667	rs7545112	A	G	.	.	FIXACC=KF454974.1;COMPACC=AL359200.13;CLNAME=RP11-492J6;LIBABBR=RP11;SEQCTR=SC;NUMUPDATE=1;DB
1	74439689	rs34135943	CA	C	.	.	FIXACC=KF510207.1;COMPACC=AC090530.3;CLNAME=RP11-416G1;LIBABBR=RP11;SEQCTR=UWGC;NUMUPDATE=1;DB
1	75570661	rs66519433	GC	G	.	.	FIXACC=KF510210.1;COMPACC=AC099786.2;CLNAME=RP11-510C10;LIBABBR=RP11;SEQCTR=UWGC;NUMUPDATE=1;DB
1	75701437	rs588478	T	C	.	.	FIXACC=KC876880.1;COMPACC=AC107627.3;CLNAME=RP1-281L18;LIBABBR=RP1;SEQCTR=UWGC;NUMUPDATE=1;DB
1	76992184	rs10747348	A	T	.	.	FIXACC=KF454976.1;COMPACC=AC098655.2;CLNAME=RP11-293P10;LIBABBR=RP11;SEQCTR=UWGC;NUMUPDATE=1;DB
1	77567040	rs7543646	T	C	.	.	FIXACC=KC876885.1;COMPACC=AC113935.2;CLNAME=RP4-706A16;LIBABBR=RP4;SEQCTR=UWGC;NUMUPDATE=1;DB
1	77763542	rs1167206	G	A	.	.	FIXACC=KF459522.1;COMPACC=AC093433.2;CLNAME=RP11-363H12;LIBABBR=RP11;SEQCTR=UWGC;NUMUPDATE=1;DB
1	78430689	rs11409017	A	AG	.	.	FIXACC=KF510733.1;COMPACC=AC096948.2;CLNAME=RP4-809J13;LIBABBR=RP4;SEQCTR=UWGC;NUMUPDATE=1;DB
1	78830678	rs5775459	CA	C	.	.	FIXACC=KF510211.1;COMPACC=AL158841.6;CLNAME=RP11-183M13;LIBABBR=RP11;SEQCTR=SC;NUMUPDATE=1;DB
1	78914446	rs1322925	T	C	.	.	FIXACC=KF454967.1;COMPACC=AL136324.6;CLNAME=RP5-944H6;LIBABBR=RP5;SEQCTR=SC;NUMUPDATE=1;DB
1	81238232	rs1886145	C	G	.	.	FIXACC=KF454973.1;COMPACC=AL137858.4;CLNAME=RP5-1189N14;LIBABBR=RP5;SEQCTR=SC;NUMUPDATE=1;DB
1	82373114	rs5775649	C	CT	.	.	FIXACC=KF510734.1;COMPACC=AL157903.16;CLNAME=RP4-683H8;LIBABBR=RP4;SEQCTR=SC;NUMUPDATE=1;DB
1	82417201	rs6598973	T	C	.	.	FIXACC=KF454971.1;COMPACC=AC113949.2;CLNAME=RP11-563M18;LIBABBR=RP11;SEQCTR=UWGC;NUMUPDATE=1;DB
1	82755347	rs11415275	T	TC	.	.	FIXACC=KF510735.1;COMPACC=AL359269.19;CLNAME=RP11-398N17;LIBABBR=RP11;SEQCTR=SC;NUMUPDATE=1;DB
1	82885739	rs1281601	G	C	.	.	FIXACC=KC876870.1;COMPACC=AC093565.4;CLNAME=RP5-1033H14;LIBABBR=RP5;SEQCTR=UWGC;NUMUPDATE=1;DB
1	82925828	rs1292785	C	A	.	.	FIXACC=KF454964.1;COMPACC=AL157906.8;CLNAME=RP5-896C23;LIBABBR=RP5;SEQCTR=SC;NUMUPDATE=1;DB
1	84356502	rs631645	G	A	.	.	FIXACC=KF454977.1;COMPACC=AL138844.24;CLNAME=RP4-776C18;LIBABBR=RP4;SEQCTR=SC;NUMUPDATE=1;DB
1	84361635	rs597653	A	G	.	.	FIXACC=KF454979.1;COMPACC=AL138844.24;CLNAME=RP4-776C18;LIBABBR=RP4;SEQCTR=SC;NUMUPDATE=1;DB
1	84371389	rs1748184	A	G	.	.	FIXACC=KF454980.1;COMPACC=AL138844.24;CLNAME=RP4-776C18;LIBABBR=RP4;SEQCTR=SC;NUMUPDATE=1;DB
1	84427199	rs567127	G	C	.	.	FIXACC=KC876883.1;COMPACC=AC104454.3;CLNAME=RP4-552O12;LIBABBR=RP4;SEQCTR=UWGC;NUMUPDATE=1;DB
1	84442237	rs6675854	G	A	.	.	FIXACC=KC876899.1;COMPACC=AC104454.3;CLNAME=RP4-552O12;LIBABBR=RP4;SEQCTR=UWGC;NUMUPDATE=1;DB
1	84501140	rs627712	G	C	.	.	FIXACC=KC876895.1;COMPACC=AC104454.3;CLNAME=RP4-552O12;LIBABBR=RP4;SEQCTR=UWGC;NUMUPDATE=1;DB
1	84772723	rs2792465	A	T	.	.	FIXACC=KF454962.1;COMPACC=AL359273.11;CLNAME=RP11-376N17;LIBABBR=RP11;SEQCTR=SC;NUMUPDATE=1;DB
1	84844251	rs315516	A	G	.	.	FIXACC=KF459728.1;COMPACC=AL359273.11;CLNAME=RP11-376N17;LIBABBR=RP11;SEQCTR=SC;NUMUPDATE=1;DB
1	84852611	rs600395	T	C	.	.	FIXACC=KF495683.1;COMPACC=AL359273.11;CLNAME=RP11-376N17;LIBABBR=RP11;SEQCTR=SC;NUMUPDATE=1;DB
1	84852842	rs589094	C	T	.	.	FIXACC=KF495683.1;COMPACC=AL359273.11;CLNAME=RP11-376N17;LIBABBR=RP11;SEQCTR=SC;NUMUPDATE=1;DB
1	84853957	rs665074	A	T	.	.	FIXACC=KF459724.1;COMPACC=AL359273.11;CLNAME=RP11-376N17;LIBABBR=RP11;SEQCTR=SC;NUMUPDATE=1;DB
1	84860215	rs315519	G	A	.	.	FIXACC=KF495755.1;COMPACC=AL359273.11;CLNAME=RP11-376N17;LIBABBR=RP11;SEQCTR=SC;NUMUPDATE=1;DB
1	84860352	rs315518	T	C	.	.	FIXACC=KF495755.1;COMPACC=AL359273.11;CLNAME=RP11-376N17;LIBABBR=RP11;SEQCTR=SC;NUMUPDATE=1;DB
1	84901772	rs7531176	G	A	.	.	FIXACC=KF454981.1;COMPACC=AL359273.11;CLNAME=RP11-376N17;LIBABBR=RP11;SEQCTR=SC;NUMUPDATE=1;DB
1	84927620	rs4581293	G	T	.	.	FIXACC=KF454972.1;COMPACC=AL359273.11;CLNAME=RP11-376N17;LIBABBR=RP11;SEQCTR=SC;NUMUPDATE=1;DB
1	85787114	rs233116	A	T	.	.	FIXACC=KF454970.1;COMPACC=AL078459.8;CLNAME=RP4-621F18;LIBABBR=RP4;SEQCTR=SC;NUMUPDATE=1;DB
1	87177033	rs263434	C	A	.	.	FIXACC=KF454982.1;COMPACC=AL049597.29;CLNAME=RP4-612B15;LIBABBR=RP4;SEQCTR=SC;NUMUPDATE=1;DB
1	87241944	rs174500	A	T	.	.	FIXACC=KF454960.1;COMPACC=AL049597.29;CLNAME=RP4-612B15;LIBABBR=RP4;SEQCTR=SC;NUMUPDATE=1;DB
1	87780315	rs11161979	T	C	.	.	FIXACC=KF454975.1;COMPACC=AC092392.2;CLNAME=RP4-544H6;LIBABBR=RP4;SEQCTR=UWGC;NUMUPDATE=1;DB
1	88771977	rs12038850	G	T	.	.	FIXACC=KF454968.1;COMPACC=AL049861.18;CLNAME=CTA-21C21;LIBABBR=CTA;SEQCTR=SC;NUMUPDATE=1;DB
1	89679728	rs4363406	T	A	.	.	FIXACC=KF454966.1;COMPACC=AC099063.2;CLNAME=RP4-620F22;LIBABBR=RP4;SEQCTR=UWGC;NUMUPDATE=1;DB
1	89745422	rs673933	T	C	.	.	FIXACC=KF454965.1;COMPACC=AC099063.2;CLNAME=RP4-620F22;LIBABBR=RP4;SEQCTR=UWGC;NUMUPDATE=1;DB
1	89820128	rs6428522	G	A	.	.	FIXACC=KF495684.1;COMPACC=BX119321.4;CLNAME=RP5-908D6;LIBABBR=RP5;SEQCTR=SC;NUMUPDATE=1;DB
1	90507140	rs11387909	C	CA	.	.	FIXACC=KF510736.1;COMPACC=AL161797.10;CLNAME=RP5-871E2;LIBABBR=RP5;SEQCTR=SC;NUMUPDATE=1;DB
1	90839354	rs57534392	G	GT	.	.	FIXACC=KF510738.1;COMPACC=AC098656.2;CLNAME=RP11-297I23;LIBABBR=RP11;SEQCTR=UWGC;NUMUPDATE=1;DB
1	92103449	rs2478170	A	G	.	.	FIXACC=KF459723.1;COMPACC=AC099334.2;CLNAME=RP5-865M20;LIBABBR=RP5;SEQCTR=UWGC;NUMUPDATE=1;DB
1	92653687	rs3118136	G	A	.	.	FIXACC=KF454983.1;COMPACC=AC104836.2;CLNAME=RP4-621B10;LIBABBR=RP4;SEQCTR=UWGC;NUMUPDATE=1;DB
1	93580581	rs2815427	G	C	.	.	FIXACC=KF459519.1;COMPACC=AC093577.2;CLNAME=RP11-430H15;LIBABBR=RP11;SEQCTR=UWGC;NUMUPDATE=1;DB
1	93623157	rs1537756	A	T	.	.	FIXACC=KF454984.1;COMPACC=AL117354.12;CLNAME=RP5-976O13;LIBABBR=RP5;SEQCTR=SC;NUMUPDATE=1;DB
1	93957412	rs4459120	C	T	.	.	FIXACC=KF454985.1;COMPACC=AC095034.2;CLNAME=RP11-545E24;LIBABBR=RP11;SEQCTR=UWGC;NUMUPDATE=1;DB
1	94094666	rs56126324	T	TA	.	.	FIXACC=KF510739.1;COMPACC=AL109613.11;CLNAME=RP5-1033H22;LIBABBR=RP5;SEQCTR=SC;NUMUPDATE=1;DB
1	95001600	rs698946	A	C	.	.	FIXACC=KF459524.1;COMPACC=AC093117.2;CLNAME=RP11-86H7;LIBABBR=RP11;SEQCTR=UWGC;NUMUPDATE=1;DB
1	95921472	rs2391673	T	C	.	.	FIXACC=KF454992.1;COMPACC=AL109756.9;CLNAME=RP4-617C6;LIBABBR=RP4;SEQCTR=SC;NUMUPDATE=1;DB
1	96488283	rs1146528	T	C	.	.	FIXACC=KF454988.1;COMPACC=AL390121.6;CLNAME=RP11-147C23;LIBABBR=RP11;SEQCTR=SC;NUMUPDATE=1;DB
1	96935679	rs11165649	G	A	.	.	FIXACC=KF454989.1;COMPACC=AC092393.3;CLNAME=RP4-736I12;LIBABBR=RP4;SEQCTR=UWGC;NUMUPDATE=1;DB
1	97571834	rs993569	A	G	.	.	FIXACC=KF454986.1;COMPACC=AC091608.2;CLNAME=RP11-97O14;LIBABBR=RP11;SEQCTR=UWGC;NUMUPDATE=1;DB
1	97794364	rs28371444	G	T	.	.	FIXACC=KF454987.1;COMPACC=BX908805.1;CLNAME=RP11-526F14;LIBABBR=RP11;SEQCTR=SC;NUMUPDATE=1;DB
1	98348885	rs1801265	G	A	.	.	FIXACC=KF495726.1;COMPACC=AC114878.2;CLNAME=RP11-272L13;LIBABBR=RP11;SEQCTR=WUGSC;NUMUPDATE=1;DB
1	99565581	rs303415	G	A	.	.	FIXACC=KF459725.1;COMPACC=AL445433.14;CLNAME=RP11-234N17;LIBABBR=RP11;SEQCTR=SC;NUMUPDATE=1;DB
1	99591646	rs303389	C	T	.	.	FIXACC=KF454990.1;COMPACC=AL445433.14;CLNAME=RP11-234N17;LIBABBR=RP11;SEQCTR=SC;NUMUPDATE=1;DB
1	99595314	rs302743	T	G	.	.	FIXACC=KF459729.1;COMPACC=AL445433.14;CLNAME=RP11-234N17;LIBABBR=RP11;SEQCTR=SC;NUMUPDATE=1;DB
1	99596214	rs302745	G	A	.	.	FIXACC=KF459727.1;COMPACC=AL445433.14;CLNAME=RP11-234N17;LIBABBR=RP11;SEQCTR=SC;NUMUPDATE=1;DB
1	99597759	rs302750	C	A	.	.	FIXACC=KF459730.1;COMPACC=AL445433.14;CLNAME=RP11-234N17;LIBABBR=RP11;SEQCTR=SC;NUMUPDATE=1;DB
1	99598817	rs302752	G	A	.	.	FIXACC=KF459732.1;COMPACC=AL445433.14;CLNAME=RP11-234N17;LIBABBR=RP11;SEQCTR=SC;NUMUPDATE=1;DB
1	99601199	rs302755	A	G	.	.	FIXACC=KF459731.1;COMPACC=AL445433.14;CLNAME=RP11-234N17;LIBABBR=RP11;SEQCTR=SC;NUMUPDATE=1;DB
1	99669474	rs643139	T	A	.	.	FIXACC=KF454997.1;COMPACC=AL136147.10;CLNAME=RP5-896L10;LIBABBR=RP5;SEQCTR=SC;NUMUPDATE=1;DB
1	99783985	rs1536264	T	C	.	.	FIXACC=KF454996.1;COMPACC=AL139425.8;CLNAME=RP4-788L13;LIBABBR=RP4;SEQCTR=SC;NUMUPDATE=1;DB
1	99831216	rs1148351	C	T	.	.	FIXACC=KF454998.1;COMPACC=AL365220.24;CLNAME=RP4-735N21;LIBABBR=RP4;SEQCTR=SC;NUMUPDATE=1;DB
1	100114532	rs834995	C	T	.	.	FIXACC=KF454993.1;COMPACC=AC105270.2;CLNAME=RP4-684L20;LIBABBR=RP4;SEQCTR=UWGC;NUMUPDATE=1;DB
1	103221150	rs1823550	A	G	.	.	FIXACC=KF454991.1;COMPACC=AL645488.6;CLNAME=RP11-33J1;LIBABBR=RP11;SEQCTR=SC;NUMUPDATE=1;DB
1	103389238	rs6577340	G	T	.	.	FIXACC=KC876896.1;COMPACC=AC099567.2;CLNAME=RP5-936J12;LIBABBR=RP5;SEQCTR=UWGC;NUMUPDATE=1;DB
1	103640017	rs4581295	T	A	.	.	FIXACC=KF454995.1;COMPACC=AC093150.4;CLNAME=RP11-34I24;LIBABBR=RP11;SEQCTR=UWGC;NUMUPDATE=1;DB
1	104708448	rs10736048	C	T	.	.	FIXACC=KF454994.1;COMPACC=AC092506.3;CLNAME=RP11-364B6;LIBABBR=RP11;SEQCTR=UWGC;NUMUPDATE=1;DB
1	104710425	rs4847157	T	G	.	.	FIXACC=KF495782.1;COMPACC=AC092506.3;CLNAME=RP11-364B6;LIBABBR=RP11;SEQCTR=UWGC;NUMUPDATE=1;DB
1	104710546	rs4847158	C	G	.	.	FIXACC=KF495782.1;COMPACC=AC092506.3;CLNAME=RP11-364B6;LIBABBR=RP11;SEQCTR=UWGC;NUMUPDATE=1;DB
1	105405214	rs6583089	A	C	.	.	FIXACC=KF455001.1;COMPACC=AL683886.8;CLNAME=RP11-289O2;LIBABBR=RP11;SEQCTR=SC;NUMUPDATE=1;DB
1	106136030	rs7417608	T	C	.	.	FIXACC=KF455000.1;COMPACC=AL672014.10;CLNAME=RP11-251P6;LIBABBR=RP11;SEQCTR=SC;NUMUPDATE=1;DB
1	106502267	rs3004232	A	C	.	.	FIXACC=KF455002.1;COMPACC=AL451052.4;CLNAME=RP11-24P14;LIBABBR=RP11;SEQCTR=SC;NUMUPDATE=1;DB
1	107272503	rs4565745	T	G	.	.	FIXACC=KF454999.1;COMPACC=AL596327.5;CLNAME=RP11-110F24;LIBABBR=RP11;SEQCTR=SC;NUMUPDATE=1;DB
1	107386757	rs4466686	A	C	.	.	FIXACC=KF455011.1;COMPACC=AL590453.10;CLNAME=RP11-294K17;LIBABBR=RP11;SEQCTR=SC;NUMUPDATE=1;DB
1	108872493	rs10785841	T	G	.	.	FIXACC=KF455007.1;COMPACC=AL359258.23;CLNAME=RP11-483I13;LIBABBR=RP11;SEQCTR=SC;NUMUPDATE=1;DB
1	109075299	rs2647483	T	C	.	.	FIXACC=KF455003.1;COMPACC=AL392088.12;CLNAME=RP5-964H19;LIBABBR=RP5;SEQCTR=SC;NUMUPDATE=1;DB
1	109825360	rs643457	C	T	.	.	FIXACC=KF459601.1;COMPACC=AL390252.9;CLNAME=RP11-297O4;LIBABBR=RP11;SEQCTR=SC;NUMUPDATE=1;DB
1	110576282	rs6671743	G	A	.	.	FIXACC=KF455004.1;COMPACC=AL772411.1;CLNAME=RP11-180N18;LIBABBR=RP11;SEQCTR=SC;NUMUPDATE=1;DB
1	110840276	rs641400	A	C	.	.	FIXACC=KF455006.1;COMPACC=AL137790.4;CLNAME=RP5-1003J2;LIBABBR=RP5;SEQCTR=SC;NUMUPDATE=1;DB
1	110851391	rs632132	T	G	.	.	FIXACC=KF455005.1;COMPACC=AL137790.4;CLNAME=RP5-1003J2;LIBABBR=RP5;SEQCTR=SC;NUMUPDATE=1;DB
1	111032136	rs815327	T	C	.	.	FIXACC=KF459733.1;COMPACC=AL358215.16;CLNAME=RP11-470L19;LIBABBR=RP11;SEQCTR=SC;NUMUPDATE=1;DB
1	111783996	rs2494007	A	G	.	.	FIXACC=KF454948.1;COMPACC=AL513202.22;CLNAME=RP11-165H20;LIBABBR=RP11;SEQCTR=SC;NUMUPDATE=1;DB
1	111784148	rs2764551	T	G	.	.	FIXACC=KF454948.1;COMPACC=AL513202.22;CLNAME=RP11-165H20;LIBABBR=RP11;SEQCTR=SC;NUMUPDATE=1;DB
1	112020238	rs2211494	A	C	.	.	FIXACC=KF455010.1;COMPACC=AL390195.10;CLNAME=RP11-552M11;LIBABBR=RP11;SEQCTR=SC;NUMUPDATE=1;DB
1	112143696	rs2800884	G	A	.	.	FIXACC=KF455009.1;COMPACC=AL391063.14;CLNAME=RP5-836N10;LIBABBR=RP5;SEQCTR=SC;NUMUPDATE=1;DB
1	112304126	rs197405	G	T	.	.	FIXACC=KF455017.1;COMPACC=AL049557.19;CLNAME=RP4-773A18;LIBABBR=RP4;SEQCTR=SC;NUMUPDATE=1;DB
1	112354619	rs2813869	A	G	.	.	FIXACC=KF455012.1;COMPACC=AL450997.5;CLNAME=RP5-1086I18;LIBABBR=RP5;SEQCTR=SC;NUMUPDATE=1;DB
1	113136776	rs6680732	A	C	.	.	FIXACC=KF455013.1;COMPACC=AL109932.15;CLNAME=RP4-770C6;LIBABBR=RP4;SEQCTR=SC;NUMUPDATE=1;DB
1	113856527	rs1082074	A	G	.	.	FIXACC=KF455008.1;COMPACC=AL139016.8;CLNAME=RP4-658C17;LIBABBR=RP4;SEQCTR=SC;NUMUPDATE=1;DB
1	114614925	rs530970	C	T	.	.	FIXACC=KF455022.1;COMPACC=AL162594.13;CLNAME=RP5-1037B23;LIBABBR=RP5;SEQCTR=SC;NUMUPDATE=1;DB
1	114775912	rs209880	G	C	.	.	FIXACC=KF455020.1;COMPACC=AL121999.18;CLNAME=RP4-543J13;LIBABBR=RP4;SEQCTR=SC;NUMUPDATE=1;DB
1	114828575	rs502665	T	C	.	.	FIXACC=KF455015.1;COMPACC=AL121999.18;CLNAME=RP4-543J13;LIBABBR=RP4;SEQCTR=SC;NUMUPDATE=1;DB
1	114947935	rs1230795	G	A	.	.	FIXACC=KF455019.1;COMPACC=AL035410.7;CLNAME=RP4-591B8;LIBABBR=RP4;SEQCTR=SC;NUMUPDATE=1;DB
1	115048622	rs35517370	A	AC	.	.	FIXACC=KF510692.1;COMPACC=AL390241.19;CLNAME=RP11-343L14;LIBABBR=RP11;SEQCTR=SC;NUMUPDATE=1;DB
1	115178569	rs7544996	C	T	.	.	FIXACC=KF455014.1;COMPACC=AL133382.8;CLNAME=RP5-1156J9;LIBABBR=RP5;SEQCTR=SC;NUMUPDATE=1;DB
1	115296984	rs7544776	G	C	.	.	FIXACC=KF455018.1;COMPACC=AL096773.6;CLNAME=RP5-1000E10;LIBABBR=RP5;SEQCTR=SC;NUMUPDATE=1;DB
1	115612089	rs1286348	G	T	.	.	FIXACC=KF455021.1;COMPACC=AL109660.14;CLNAME=RP4-666F24;LIBABBR=RP4;SEQCTR=SC;NUMUPDATE=1;DB
1	115803815	rs10745348	C	G	.	.	FIXACC=KF455016.1;COMPACC=AL049825.18;CLNAME=RP4-662B22;LIBABBR=RP4;SEQCTR=SC;NUMUPDATE=1;DB
1	115853046	rs4417063	G	C	.	.	FIXACC=KF455025.1;COMPACC=AL606499.4;CLNAME=RP5-1034E9;LIBABBR=RP5;SEQCTR=SC;NUMUPDATE=1;DB
1	116178548	rs4839466	C	T	.	.	FIXACC=KF455023.1;COMPACC=AL592436.7;CLNAME=RP11-710N8;LIBABBR=RP11;SEQCTR=SC;NUMUPDATE=1;DB
1	116710800	rs11579827	A	G	.	.	FIXACC=KF455031.1;COMPACC=AL121982.19;CLNAME=RP5-1185H19;LIBABBR=RP5;SEQCTR=SC;NUMUPDATE=1;DB
1	116724055	rs11307123	TG	T	.	.	FIXACC=KF510195.1;COMPACC=AL121982.19;CLNAME=RP5-1185H19;LIBABBR=RP5;SEQCTR=SC;NUMUPDATE=1;DB
1	117454823	rs2491115	T	G	.	.	FIXACC=KF455024.1;COMPACC=AL157904.24;CLNAME=RP4-753F5;LIBABBR=RP4;SEQCTR=SC;NUMUPDATE=1;DB
1	118462519	rs55776417	GC	G	.	.	FIXACC=KF510194.1;COMPACC=AL121993.7;CLNAME=RP4-776P7;LIBABBR=RP4;SEQCTR=SC;NUMUPDATE=1;DB
1	118484265	rs10733098	G	A	.	.	FIXACC=KF455030.1;COMPACC=AL121993.7;CLNAME=RP4-776P7;LIBABBR=RP4;SEQCTR=SC;NUMUPDATE=1;DB
1	118905676	rs2180767	G	C	.	.	FIXACC=KF454934.1;COMPACC=AL122006.11;CLNAME=RP4-730H16;LIBABBR=RP4;SEQCTR=SC;NUMUPDATE=1;DB
1	118905802	rs2145416	G	C	.	.	FIXACC=KF454934.1;COMPACC=AL122006.11;CLNAME=RP4-730H16;LIBABBR=RP4;SEQCTR=SC;NUMUPDATE=1;DB
1	118905970	rs2145415	A	T	.	.	FIXACC=KF454934.1;COMPACC=AL122006.11;CLNAME=RP4-730H16;LIBABBR=RP4;SEQCTR=SC;NUMUPDATE=1;DB
1	118907274	rs2493803	G	C	.	.	FIXACC=KF455036.1;COMPACC=AL122006.11;CLNAME=RP4-730H16;LIBABBR=RP4;SEQCTR=SC;NUMUPDATE=1;DB
1	118999938	rs1229125	A	G	.	.	FIXACC=KF455028.1;COMPACC=AL122006.11;CLNAME=RP4-730H16;LIBABBR=RP4;SEQCTR=SC;NUMUPDATE=1;DB
1	119614391	rs6698301	C	A	.	.	FIXACC=KF455027.1;COMPACC=AL359823.15;CLNAME=RP4-610L12;LIBABBR=RP4;SEQCTR=SC;NUMUPDATE=1;DB
1	142709643	rs3122962	G	T	.	.	FIXACC=KF455032.1;COMPACC=AL583842.40;CLNAME=RP11-417J8;LIBABBR=RP11;SEQCTR=SC;NUMUPDATE=1;DB
1	151288391	rs1752379	A	G	.	.	FIXACC=KF459527.1;COMPACC=AL391069.11;CLNAME=RP11-126K1;LIBABBR=RP11;SEQCTR=SC;NUMUPDATE=1;DB
1	151675414	rs4845326	A	G	.	.	FIXACC=KF455029.1;COMPACC=AL589765.19;CLNAME=RP11-98D18;LIBABBR=RP11;SEQCTR=SC;NUMUPDATE=1;DB
1	151740666	rs2495397	T	C	.	.	FIXACC=KF455026.1;COMPACC=AL589765.19;CLNAME=RP11-98D18;LIBABBR=RP11;SEQCTR=SC;NUMUPDATE=1;DB
1	152681543	rs1332496	T	C	.	.	FIXACC=KF455034.1;COMPACC=AL139247.12;CLNAME=RP1-52J10;LIBABBR=RP1;SEQCTR=SC;NUMUPDATE=1;DB
1	152721460	rs6695127	T	C	.	.	FIXACC=KF455033.1;COMPACC=AL353779.11;CLNAME=RP1-43O17;LIBABBR=RP1;SEQCTR=SC;NUMUPDATE=1;DB
1	152810128	rs6682664	G	A	.	.	FIXACC=KF455039.1;COMPACC=AL162596.30;CLNAME=RP1-13P20;LIBABBR=RP1;SEQCTR=SC;NUMUPDATE=1;DB
1	153302072	rs1576291	C	T	.	.	FIXACC=KF455041.1;COMPACC=AL591704.7;CLNAME=RP1-128L15;LIBABBR=RP1;SEQCTR=SC;NUMUPDATE=1;DB
1	154326990	rs2481066	T	C	.	.	FIXACC=KF455037.1;COMPACC=AL162591.16;CLNAME=RP11-350G8;LIBABBR=RP11;SEQCTR=SC;NUMUPDATE=1;DB
1	155195044	rs6677756	A	G	.	.	FIXACC=KF455035.1;COMPACC=AL713999.28;CLNAME=RP11-263K19;LIBABBR=RP11;SEQCTR=SC;NUMUPDATE=1;DB
1	155955076	rs4661216	A	G	.	.	FIXACC=KF455040.1;COMPACC=AL355388.30;CLNAME=RP11-336K24;LIBABBR=RP11;SEQCTR=SC;NUMUPDATE=1;DB
1	156279210	rs3001784	T	C	.	.	FIXACC=KF455038.1;COMPACC=AL589685.17;CLNAME=RP11-443G18;LIBABBR=RP11;SEQCTR=SC;NUMUPDATE=1;DB
1	156354347	rs11303415	TC	T	.	.	FIXACC=KF798192.1;COMPACC=AL139130.28;CLNAME=RP11-139I14;LIBABBR=RP11;SEQCTR=SC;NUMUPDATE=1;DB
1	157128497	rs61473356	G	GC	.	.	FIXACC=KF510694.1;COMPACC=AL157713.10;CLNAME=RP11-110J1;LIBABBR=RP11;SEQCTR=SC;NUMUPDATE=1;DB
1	157137496	rs55722900	A	AC	.	.	FIXACC=KF510698.1;COMPACC=AL157713.10;CLNAME=RP11-110J1;LIBABBR=RP11;SEQCTR=SC;NUMUPDATE=1;DB
1	157239228	rs2181936	T	C	.	.	FIXACC=KF455043.1;COMPACC=AL138900.12;CLNAME=RP11-85G21;LIBABBR=RP11;SEQCTR=SC;NUMUPDATE=1;DB
1	159174824	rs863001	G	C	.	.	FIXACC=KF455042.1;COMPACC=AL035403.10;CLNAME=CTA-134P22;LIBABBR=CTA;SEQCTR=SC;NUMUPDATE=1;DB
1	159794032	rs3003312	T	C	.	.	FIXACC=KF455044.1;COMPACC=AL590560.9;CLNAME=RP11-190A12;LIBABBR=RP11;SEQCTR=SC;NUMUPDATE=1;DB
1	160655583	rs7549221	T	G	.	.	FIXACC=KF455057.1;COMPACC=AL121985.13;CLNAME=RP11-404F10;LIBABBR=RP11;SEQCTR=SC;NUMUPDATE=1;DB
1	162182524	rs4385683	C	G	.	.	FIXACC=KF455047.1;COMPACC=AL450163.12;CLNAME=RP11-384L19;LIBABBR=RP11;SEQCTR=SC;NUMUPDATE=1;DB
1	163568943	rs2791145	C	T	.	.	FIXACC=KF455046.1;COMPACC=AL513307.10;CLNAME=RP11-239E12;LIBABBR=RP11;SEQCTR=SC;NUMUPDATE=1;DB
1	164782266	rs1213268	T	G	.	.	FIXACC=KF455050.1;COMPACC=AL357568.14;CLNAME=RP11-506O24;LIBABBR=RP11;SEQCTR=SC;NUMUPDATE=1;DB
1	165409982	rs188195	A	G	.	.	FIXACC=KF455045.1;COMPACC=AL160058.8;CLNAME=RP11-280O1;LIBABBR=RP11;SEQCTR=SC;NUMUPDATE=1;DB
1	165413282	rs157888	A	G	.	.	FIXACC=KF455048.1;COMPACC=AL160058.8;CLNAME=RP11-280O1;LIBABBR=RP11;SEQCTR=SC;NUMUPDATE=1;DB
1	165467488	rs285497	C	G	.	.	FIXACC=KF459735.1;COMPACC=AL157714.8;CLNAME=RP11-541H12;LIBABBR=RP11;SEQCTR=SC;NUMUPDATE=1;DB
1	165470830	rs927842	C	T	.	.	FIXACC=KF455049.1;COMPACC=AL157714.8;CLNAME=RP11-541H12;LIBABBR=RP11;SEQCTR=SC;NUMUPDATE=1;DB
1	165541062	rs1213750	C	T	.	.	FIXACC=KF455058.1;COMPACC=AL157714.8;CLNAME=RP11-541H12;LIBABBR=RP11;SEQCTR=SC;NUMUPDATE=1;DB
1	166574543	rs579671	A	G	.	.	FIXACC=KF459734.1;COMPACC=AL611962.6;CLNAME=RP11-45J16;LIBABBR=RP11;SEQCTR=SC;NUMUPDATE=1;DB
1	166580637	rs539548	A	T	.	.	FIXACC=KF459736.1;COMPACC=AL611962.6;CLNAME=RP11-45J16;LIBABBR=RP11;SEQCTR=SC;NUMUPDATE=1;DB
1	166587232	rs539458	G	C	.	.	FIXACC=KF459737.1;COMPACC=AL611962.6;CLNAME=RP11-45J16;LIBABBR=RP11;SEQCTR=SC;NUMUPDATE=1;DB
1	166735502	rs704857	G	T	.	.	FIXACC=KF455063.1;COMPACC=AL008639.15;CLNAME=RP1-9E21;LIBABBR=RP1;SEQCTR=SC;NUMUPDATE=1;DB
1	167220665	rs2860509	G	A	.	.	FIXACC=KF455051.1;COMPACC=AL136984.20;CLNAME=RP11-52A20;LIBABBR=RP11;SEQCTR=SC;NUMUPDATE=1;DB
1	167495518	rs704858	T	C	.	.	FIXACC=KF455053.1;COMPACC=AL031733.3;CLNAME=RP3-455J7;LIBABBR=RP3;SEQCTR=SC;NUMUPDATE=1;DB
1	167618895	rs761077	G	A	.	.	FIXACC=KF455052.1;COMPACC=AL031733.3;CLNAME=RP3-455J7;LIBABBR=RP3;SEQCTR=SC;NUMUPDATE=1;DB
1	167700645	rs1229296	A	G	.	.	FIXACC=KF455055.1;COMPACC=Z99943.1;CLNAME=RP1-313L4;LIBABBR=RP1;SEQCTR=SC;NUMUPDATE=1;DB
1	167781637	rs71100903	CT	C	.	.	FIXACC=KF510196.1;COMPACC=Z99943.1;CLNAME=RP1-313L4;LIBABBR=RP1;SEQCTR=SC;NUMUPDATE=1;DB
1	167820588	rs189958	G	C	.	.	FIXACC=KF454902.1;COMPACC=Z97876.1;CLNAME=RP1-295C6;LIBABBR=RP1;SEQCTR=SC;NUMUPDATE=1;DB
1	167820680	rs1235334	G	C	.	.	FIXACC=KF454902.1;COMPACC=Z97876.1;CLNAME=RP1-295C6;LIBABBR=RP1;SEQCTR=SC;NUMUPDATE=1;DB
1	167871565	rs203774	A	C	.	.	FIXACC=KF455054.1;COMPACC=Z97876.1;CLNAME=RP1-295C6;LIBABBR=RP1;SEQCTR=SC;NUMUPDATE=1;DB
1	167906239	rs203788	A	C	.	.	FIXACC=KF455056.1;COMPACC=Z97876.1;CLNAME=RP1-295C6;LIBABBR=RP1;SEQCTR=SC;NUMUPDATE=1;DB
1	168194145	rs6697694	A	T	.	.	FIXACC=KF455062.1;COMPACC=AL009051.1;CLNAME=RP4-747L4;LIBABBR=RP4;SEQCTR=SC;NUMUPDATE=1;DB
1	168233512	rs2418473	A	G	.	.	FIXACC=KF455064.1;COMPACC=AL009051.1;CLNAME=RP4-747L4;LIBABBR=RP4;SEQCTR=SC;NUMUPDATE=1;DB
1	168684546	rs501409	C	T	.	.	FIXACC=KF455059.1;COMPACC=AL049798.7;CLNAME=RP4-797M17;LIBABBR=RP4;SEQCTR=SC;NUMUPDATE=1;DB
1	169420061	rs1208136	A	T	.	.	FIXACC=KF455061.1;COMPACC=AL021068.2;CLNAME=RP1-206D15;LIBABBR=RP1;SEQCTR=SC;NUMUPDATE=1;DB
1	169519049	rs6025	T	C	.	.	FIXACC=KF495727.1;COMPACC=Z99572.1;CLNAME=RP1-86F14;LIBABBR=RP1;SEQCTR=SC;NUMUPDATE=1;DB
1	169592914	rs7532184	G	A	.	.	FIXACC=KF455060.1;COMPACC=AL022146.1;CLNAME=RP4-780M13;LIBABBR=RP4;SEQCTR=SC;NUMUPDATE=1;DB
1	169640707	rs59654428	T	TG	.	.	FIXACC=KF510697.1;COMPACC=AL021940.1;CLNAME=RP1-117P20;LIBABBR=RP1;SEQCTR=SC;NUMUPDATE=1;DB
1	169954737	rs2474699	A	T	.	.	FIXACC=KF455070.1;COMPACC=AL121714.33;CLNAME=RP1-190I16;LIBABBR=RP1;SEQCTR=SC;NUMUPDATE=1;DB
1	170595038	rs524779	C	G	.	.	FIXACC=KF455069.1;COMPACC=Z97200.1;CLNAME=RP1-79C4;LIBABBR=RP1;SEQCTR=SC;NUMUPDATE=1;DB
1	170705618	rs6666030	A	C	.	.	FIXACC=KF455066.1;COMPACC=Z97200.1;CLNAME=RP1-79C4;LIBABBR=RP1;SEQCTR=SC;NUMUPDATE=1;DB
1	170728277	rs4656225	T	A	.	.	FIXACC=KF455071.1;COMPACC=Z97200.1;CLNAME=RP1-79C4;LIBABBR=RP1;SEQCTR=SC;NUMUPDATE=1;DB
1	170733630	rs6666646	G	T	.	.	FIXACC=KF455067.1;COMPACC=Z97200.1;CLNAME=RP1-79C4;LIBABBR=RP1;SEQCTR=SC;NUMUPDATE=1;DB
1	170763285	rs6687857	A	T	.	.	FIXACC=KF455065.1;COMPACC=AL031285.1;CLNAME=RP1-58A9;LIBABBR=RP1;SEQCTR=SC;NUMUPDATE=1;DB
1	170845652	rs6688500	C	G	.	.	FIXACC=KF455068.1;COMPACC=AL031285.1;CLNAME=RP1-58A9;LIBABBR=RP1;SEQCTR=SC;NUMUPDATE=1;DB
1	171081984	rs61701642	T	TC	.	.	FIXACC=KF510701.1;COMPACC=AL021026.1;CLNAME=RP1-127D3;LIBABBR=RP1;SEQCTR=SC;NUMUPDATE=1;DB
1	171097442	rs59606631	G	GC	.	.	FIXACC=KF510702.1;COMPACC=AL021026.1;CLNAME=RP1-127D3;LIBABBR=RP1;SEQCTR=SC;NUMUPDATE=1;DB
1	171178090	rs6661174	T	C	.	.	FIXACC=KF459607.1;COMPACC=AL021026.1;CLNAME=RP1-127D3;LIBABBR=RP1;SEQCTR=SC;NUMUPDATE=1;DB
1	171441776	rs6663432	T	C	.	.	FIXACC=KF455072.1;COMPACC=AL049762.20;CLNAME=RP1-81F6;LIBABBR=RP1;SEQCTR=SC;NUMUPDATE=1;DB
1	171487266	rs6425288	C	A	.	.	FIXACC=KF455073.1;COMPACC=AL021579.2;CLNAME=RP4-598F2;LIBABBR=RP4;SEQCTR=SC;NUMUPDATE=1;DB
1	171564799	rs10709649	TG	T	.	.	FIXACC=KF510193.1;COMPACC=Z98750.1;CLNAME=RP3-454G6;LIBABBR=RP3;SEQCTR=SC;NUMUPDATE=1;DB
1	172502041	rs10798043	A	G	.	.	FIXACC=KF455074.1;COMPACC=Z94054.1;CLNAME=RP1-125H23;LIBABBR=RP1;SEQCTR=SC;NUMUPDATE=1;DB
1	172583617	rs2213711	A	G	.	.	FIXACC=KF455075.1;COMPACC=Z96050.1;CLNAME=RP1-105D12;LIBABBR=RP1;SEQCTR=SC;NUMUPDATE=1;DB
1	172616878	rs1041905	A	G	.	.	FIXACC=KF455076.1;COMPACC=Z96050.1;CLNAME=RP1-105D12;LIBABBR=RP1;SEQCTR=SC;NUMUPDATE=1;DB
1	172640933	rs859662	T	C	.	.	FIXACC=KF455078.1;COMPACC=Z98043.1;CLNAME=RP3-332O11;LIBABBR=RP3;SEQCTR=SC;NUMUPDATE=1;DB
1	172688763	rs859620	T	C	.	.	FIXACC=KF455077.1;COMPACC=Z98043.1;CLNAME=RP3-332O11;LIBABBR=RP3;SEQCTR=SC;NUMUPDATE=1;DB
1	172701510	rs859646	T	C	.	.	FIXACC=KF455098.1;COMPACC=Z98043.1;CLNAME=RP3-332O11;LIBABBR=RP3;SEQCTR=SC;NUMUPDATE=1;DB
1	172796323	rs6700166	A	G	.	.	FIXACC=KF495811.1;COMPACC=Z97198.1;CLNAME=RP3-471M13;LIBABBR=RP3;SEQCTR=SC;NUMUPDATE=1;DB
1	172796447	rs6684636	A	G	.	.	FIXACC=KF495811.1;COMPACC=Z97198.1;CLNAME=RP3-471M13;LIBABBR=RP3;SEQCTR=SC;NUMUPDATE=1;DB
1	172860848	rs2422258	T	A	.	.	FIXACC=KF455095.1;COMPACC=Z97198.1;CLNAME=RP3-471M13;LIBABBR=RP3;SEQCTR=SC;NUMUPDATE=1;DB
1	172948109	rs7512429	T	C	.	.	FIXACC=KF455094.1;COMPACC=AL031599.1;CLNAME=RP1-15D23;LIBABBR=RP1;SEQCTR=SC;NUMUPDATE=1;DB
1	173079232	rs1160107	C	A	.	.	FIXACC=KF455080.1;COMPACC=AL049596.15;CLNAME=RP1-300A12;LIBABBR=RP1;SEQCTR=SC;NUMUPDATE=1;DB
1	173087333	rs11418926	G	GC	.	.	FIXACC=KF510700.1;COMPACC=AL049596.15;CLNAME=RP1-300A12;LIBABBR=RP1;SEQCTR=SC;NUMUPDATE=1;DB
1	173283107	rs1539264	T	C	.	.	FIXACC=KF455079.1;COMPACC=AL360002.5;CLNAME=RP11-192B4;LIBABBR=RP11;SEQCTR=SC;NUMUPDATE=1;DB
1	173286610	rs1361649	T	C	.	.	FIXACC=KF455092.1;COMPACC=AL360002.5;CLNAME=RP11-192B4;LIBABBR=RP11;SEQCTR=SC;NUMUPDATE=1;DB
1	173316786	rs6686697	A	G	.	.	FIXACC=KF455105.1;COMPACC=AL645568.9;CLNAME=RP11-296O14;LIBABBR=RP11;SEQCTR=SC;NUMUPDATE=1;DB
1	173356650	rs4916217	C	T	.	.	FIXACC=KF455081.1;COMPACC=AL645568.9;CLNAME=RP11-296O14;LIBABBR=RP11;SEQCTR=SC;NUMUPDATE=1;DB
1	173749093	rs5779441	T	TC	.	.	FIXACC=KF510699.1;COMPACC=AL109921.21;CLNAME=RP3-383J4;LIBABBR=RP3;SEQCTR=SC;NUMUPDATE=1;DB
1	173864541	rs2181309	T	C	.	.	FIXACC=KF455104.1;COMPACC=AL136170.14;CLNAME=RP5-1198E17;LIBABBR=RP5;SEQCTR=SC;NUMUPDATE=1;DB
1	174338695	rs12133911	G	A	.	.	FIXACC=KF455084.1;COMPACC=AL022171.1;CLNAME=RP3-384F21;LIBABBR=RP3;SEQCTR=SC;NUMUPDATE=1;DB
1	174853058	rs11381877	G	GC	.	.	FIXACC=KF510704.1;COMPACC=AL008735.2;CLNAME=RP3-433G19;LIBABBR=RP3;SEQCTR=SC;NUMUPDATE=1;DB
1	174917683	rs4323661	C	A	.	.	FIXACC=KF455120.1;COMPACC=Z99127.2;CLNAME=RP1-102G20;LIBABBR=RP1;SEQCTR=SC;NUMUPDATE=1;DB
1	174950065	rs6688809	T	C	.	.	FIXACC=KF455113.1;COMPACC=Z99127.2;CLNAME=RP1-102G20;LIBABBR=RP1;SEQCTR=SC;NUMUPDATE=1;DB
1	174968530	rs11398770	T	TC	.	.	FIXACC=KF510703.1;COMPACC=Z99127.2;CLNAME=RP1-102G20;LIBABBR=RP1;SEQCTR=SC;NUMUPDATE=1;DB
1	175259239	rs10449227	C	T	.	.	FIXACC=KF455101.1;COMPACC=AL008626.1;CLNAME=RP5-1114G22;LIBABBR=RP5;SEQCTR=SC;NUMUPDATE=1;DB
1	175400654	rs929074	A	G	.	.	FIXACC=KF455099.1;COMPACC=Z94055.1;CLNAME=RP1-24M15;LIBABBR=RP1;SEQCTR=SC;NUMUPDATE=1;DB
1	175446788	rs859414	A	G	.	.	FIXACC=KF455091.1;COMPACC=Z94055.1;CLNAME=RP1-24M15;LIBABBR=RP1;SEQCTR=SC;NUMUPDATE=1;DB
1	175590222	rs1205778	T	C	.	.	FIXACC=KF455115.1;COMPACC=AL021919.4;CLNAME=RP5-1045J21;LIBABBR=RP5;SEQCTR=SC;NUMUPDATE=1;DB
1	176941343	rs227990	G	A	.	.	FIXACC=KF454939.1;COMPACC=AL022145.1;CLNAME=RP3-423N22;LIBABBR=RP3;SEQCTR=SC;NUMUPDATE=1;DB
1	176941455	rs227991	G	A	.	.	FIXACC=KF454939.1;COMPACC=AL022145.1;CLNAME=RP3-423N22;LIBABBR=RP3;SEQCTR=SC;NUMUPDATE=1;DB
1	176981491	rs228018	A	T	.	.	FIXACC=KF455086.1;COMPACC=AL022145.1;CLNAME=RP3-423N22;LIBABBR=RP3;SEQCTR=SC;NUMUPDATE=1;DB
1	177222610	rs1293346	T	C	.	.	FIXACC=KF455103.1;COMPACC=AL022143.1;CLNAME=RP5-1026E2;LIBABBR=RP5;SEQCTR=SC;NUMUPDATE=1;DB
1	177478092	rs5778947	G	GT	.	.	FIXACC=KF510706.1;COMPACC=AL122019.28;CLNAME=RP5-831A12;LIBABBR=RP5;SEQCTR=SC;NUMUPDATE=1;DB
1	178420434	rs445065	C	T	.	.	FIXACC=KF455096.1;COMPACC=AL035702.7;CLNAME=RP4-593C16;LIBABBR=RP4;SEQCTR=SC;NUMUPDATE=1;DB
1	178466087	rs2473829	T	G	.	.	FIXACC=KF455100.1;COMPACC=AL035702.7;CLNAME=RP4-593C16;LIBABBR=RP4;SEQCTR=SC;NUMUPDATE=1;DB
1	180483333	rs11296830	TC	T	.	.	FIXACC=KF510198.1;COMPACC=AL358354.16;CLNAME=RP11-522D2;LIBABBR=RP11;SEQCTR=SC;NUMUPDATE=1;DB
1	180499979	rs7524263	A	G	.	.	FIXACC=KF455117.1;COMPACC=AL358354.16;CLNAME=RP11-522D2;LIBABBR=RP11;SEQCTR=SC;NUMUPDATE=1;DB
1	181684789	rs2472208	G	C	.	.	FIXACC=KF455110.1;COMPACC=AL590998.7;CLNAME=RP4-677A15;LIBABBR=RP4;SEQCTR=SC;NUMUPDATE=1;DB
1	181758375	rs615251	T	A	.	.	FIXACC=KF455083.1;COMPACC=AL161734.12;CLNAME=RP11-33M22;LIBABBR=RP11;SEQCTR=SC;NUMUPDATE=1;DB
1	181776078	rs11439105	A	AG	.	.	FIXACC=KF510705.1;COMPACC=AL161734.12;CLNAME=RP11-33M22;LIBABBR=RP11;SEQCTR=SC;NUMUPDATE=1;DB
1	181852536	rs677473	T	A	.	.	FIXACC=KF455097.1;COMPACC=AL161734.12;CLNAME=RP11-33M22;LIBABBR=RP11;SEQCTR=SC;NUMUPDATE=1;DB
1	182148307	rs4652694	G	T	.	.	FIXACC=KF455109.1;COMPACC=AL390856.9;CLNAME=GS1-122H1;LIBABBR=GS1;SEQCTR=SC;NUMUPDATE=1;DB
1	183758971	rs77623196	T	TG	.	.	FIXACC=KF510711.1;COMPACC=AL590422.15;CLNAME=RP11-444D13;LIBABBR=RP11;SEQCTR=SC;NUMUPDATE=1;DB
1	184163891	rs1148763	A	G	.	.	FIXACC=KF455114.1;COMPACC=AL158011.13;CLNAME=GS1-215N23;LIBABBR=GS1;SEQCTR=SC;NUMUPDATE=1;DB
1	184463777	rs10911601	T	G	.	.	FIXACC=KF455118.1;COMPACC=AL078645.31;CLNAME=GS1-115G20;LIBABBR=GS1;SEQCTR=SC;NUMUPDATE=1;DB
1	184476536	rs9633307	T	G	.	.	FIXACC=KF455102.1;COMPACC=AL078645.31;CLNAME=GS1-115G20;LIBABBR=GS1;SEQCTR=SC;NUMUPDATE=1;DB
1	184479717	rs4651214	C	G	.	.	FIXACC=KF455093.1;COMPACC=AL078645.31;CLNAME=GS1-115G20;LIBABBR=GS1;SEQCTR=SC;NUMUPDATE=1;DB
1	184767628	rs338559	A	G	.	.	FIXACC=KF455121.1;COMPACC=AL096819.17;CLNAME=RP1-53A19;LIBABBR=RP1;SEQCTR=SC;NUMUPDATE=1;DB
1	184771690	rs338560	T	C	.	.	FIXACC=KF455087.1;COMPACC=AL096819.17;CLNAME=RP1-53A19;LIBABBR=RP1;SEQCTR=SC;NUMUPDATE=1;DB
1	184865803	rs56125069	G	GT	.	.	FIXACC=KF510712.1;COMPACC=AL109956.19;CLNAME=GS1-98H19;LIBABBR=GS1;SEQCTR=SC;NUMUPDATE=1;DB
1	184890808	rs11398330	C	CA	.	.	FIXACC=KF510713.1;COMPACC=AL109956.19;CLNAME=GS1-98H19;LIBABBR=GS1;SEQCTR=SC;NUMUPDATE=1;DB
1	184951784	rs234118	G	A	.	.	FIXACC=KF455085.1;COMPACC=AL109865.36;CLNAME=GS1-120K12;LIBABBR=GS1;SEQCTR=SC;NUMUPDATE=1;DB
1	184968688	rs10911663	C	T	.	.	FIXACC=KF455088.1;COMPACC=AL109865.36;CLNAME=GS1-120K12;LIBABBR=GS1;SEQCTR=SC;NUMUPDATE=1;DB
1	185430464	rs173017	G	A	.	.	FIXACC=KF455082.1;COMPACC=AL117347.10;CLNAME=CTA-277P6;LIBABBR=CTA;SEQCTR=SC;NUMUPDATE=1;DB
1	186136580	rs685486	C	G	.	.	FIXACC=KF455090.1;COMPACC=AL133553.9;CLNAME=GS1-174L6;LIBABBR=GS1;SEQCTR=SC;NUMUPDATE=1;DB
1	186277088	rs68069719	G	C	.	.	FIXACC=KF455089.1;COMPACC=AL133553.9;CLNAME=GS1-174L6;LIBABBR=GS1;SEQCTR=SC;NUMUPDATE=1;DB
1	186641626	rs2853805	G	A	.	.	FIXACC=KF455116.1;COMPACC=AL033533.5;CLNAME=RP5-973M2;LIBABBR=RP5;SEQCTR=SC;NUMUPDATE=1;DB
1	186708168	rs2179226	T	G	.	.	FIXACC=KF455112.1;COMPACC=AL022241.2;CLNAME=RP5-936P19;LIBABBR=RP5;SEQCTR=SC;NUMUPDATE=1;DB
1	186969159	rs6666425	A	G	.	.	FIXACC=KF455106.1;COMPACC=AL049797.8;CLNAME=RP4-661G12;LIBABBR=RP4;SEQCTR=SC;NUMUPDATE=1;DB
1	187068326	rs78520423	G	T	.	.	FIXACC=KF455107.1;COMPACC=AL096802.11;CLNAME=GS1-13C1;LIBABBR=GS1;SEQCTR=SC;NUMUPDATE=1;DB
1	187668019	rs11421343	T	TA	.	.	FIXACC=KF510716.1;COMPACC=AL357559.16;CLNAME=RP11-393M18;LIBABBR=RP11;SEQCTR=SC;NUMUPDATE=1;DB
1	189277126	rs66639001	G	GT	.	.	FIXACC=KF510709.1;COMPACC=AL365207.17;CLNAME=RP11-420O24;LIBABBR=RP11;SEQCTR=SC;NUMUPDATE=1;DB
1	190556153	rs507171	C	T	.	.	FIXACC=KF455108.1;COMPACC=AL158838.12;CLNAME=RP11-161I10;LIBABBR=RP11;SEQCTR=SC;NUMUPDATE=1;DB
1	191599049	rs1246257	A	G	.	.	FIXACC=KF455122.1;COMPACC=AL356288.15;CLNAME=RP11-6E3;LIBABBR=RP11;SEQCTR=SC;NUMUPDATE=1;DB
1	194141246	rs664750	G	T	.	.	FIXACC=KF455111.1;COMPACC=AL356272.14;CLNAME=RP1-61P15;LIBABBR=RP1;SEQCTR=SC;NUMUPDATE=1;DB
1	194390173	rs10737644	G	A	.	.	FIXACC=KF455119.1;COMPACC=AL513348.12;CLNAME=RP11-476H20;LIBABBR=RP11;SEQCTR=SC;NUMUPDATE=1;DB
1	194901076	rs339643	A	T	.	.	FIXACC=KF455123.1;COMPACC=AL160057.11;CLNAME=RP11-25C18;LIBABBR=RP11;SEQCTR=SC;NUMUPDATE=1;DB
1	195816251	rs10754162	G	A	.	.	FIXACC=KF455124.1;COMPACC=AL592308.3;CLNAME=RP13-610P22;LIBABBR=RP13;SEQCTR=SC;NUMUPDATE=1;DB
1	196600862	rs522637	G	A	.	.	FIXACC=KF455125.1;COMPACC=AL049744.8;CLNAME=RP1-177P10;LIBABBR=RP1;SEQCTR=SC;NUMUPDATE=1;DB
1	196676503	rs203686	C	T	.	.	FIXACC=KF455128.1;COMPACC=AL049744.8;CLNAME=RP1-177P10;LIBABBR=RP1;SEQCTR=SC;NUMUPDATE=1;DB
1	196691120	rs203668	T	A	.	.	FIXACC=KF455126.1;COMPACC=AL049744.8;CLNAME=RP1-177P10;LIBABBR=RP1;SEQCTR=SC;NUMUPDATE=1;DB
1	196769423	rs10801563	C	G	.	.	FIXACC=KF455129.1;COMPACC=AL049741.8;CLNAME=RP1-15D12;LIBABBR=RP1;SEQCTR=SC;NUMUPDATE=1;DB
1	198614175	rs5779931	G	GA	.	.	FIXACC=KF510707.1;COMPACC=AL157402.19;CLNAME=RP11-553K8;LIBABBR=RP11;SEQCTR=SC;NUMUPDATE=1;DB
1	199078120	rs1275003	G	T	.	.	FIXACC=KF455127.1;COMPACC=AC105941.2;CLNAME=RP11-382E9;LIBABBR=RP11;SEQCTR=UWGC;NUMUPDATE=1;DB
1	199086578	rs11431280	C	CT	.	.	FIXACC=KF510710.1;COMPACC=AC105941.2;CLNAME=RP11-382E9;LIBABBR=RP11;SEQCTR=UWGC;NUMUPDATE=1;DB
1	201034451	rs7411594	G	A	.	.	FIXACC=KF455130.1;COMPACC=AL139159.10;CLNAME=RP5-894H24;LIBABBR=RP5;SEQCTR=SC;NUMUPDATE=1;DB
1	201172544	rs1722747	T	C	.	.	FIXACC=KF455131.1;COMPACC=AC103925.2;CLNAME=RP11-567E21;LIBABBR=RP11;SEQCTR=UWGC;NUMUPDATE=1;DB
1	201285759	rs1779297	A	G	.	.	FIXACC=KF459531.1;COMPACC=AC119427.3;CLNAME=RP11-27G14;LIBABBR=RP11;SEQCTR=UWGC;NUMUPDATE=1;DB
1	201395868	rs1256942	A	C	.	.	FIXACC=KF455132.1;COMPACC=AC096677.2;CLNAME=RP11-134G8;LIBABBR=RP11;SEQCTR=UWGC;NUMUPDATE=1;DB
1	202016215	rs10920312	A	G	.	.	FIXACC=KF455133.1;COMPACC=AL691482.16;CLNAME=RP11-510N19;LIBABBR=RP11;SEQCTR=SC;NUMUPDATE=1;DB
1	204379617	rs3014626	T	C	.	.	FIXACC=KF459739.1;COMPACC=AL606489.26;CLNAME=RP11-739N20;LIBABBR=RP11;SEQCTR=SC;NUMUPDATE=1;DB
1	205495976	rs1544154	A	G	.	.	FIXACC=KF455139.1;COMPACC=AL357131.27;CLNAME=RP11-288G13;LIBABBR=RP11;SEQCTR=SC;NUMUPDATE=1;DB
1	207999043	rs1997803	A	G	.	.	FIXACC=KF455135.1;COMPACC=AL035209.1;CLNAME=NA;LIBABBR=NA;SEQCTR=SC;NUMUPDATE=1;DB
1	208315040	rs540265	T	C	.	.	FIXACC=KF455150.1;COMPACC=AL590138.7;CLNAME=RP11-243A2;LIBABBR=RP11;SEQCTR=SC;NUMUPDATE=1;DB
1	208917981	rs7368483	T	C	.	.	FIXACC=KF455146.1;COMPACC=AC119750.2;CLNAME=RP11-459K23;LIBABBR=RP11;SEQCTR=UWGC;NUMUPDATE=1;DB
1	210339815	rs6540583	A	G	.	.	FIXACC=KF455151.1;COMPACC=AL513263.9;CLNAME=CTB-1189H8;LIBABBR=CTB;SEQCTR=SC;NUMUPDATE=1;DB
1	210376109	rs2487910	T	C	.	.	FIXACC=KF455138.1;COMPACC=AL513263.9;CLNAME=CTB-1189H8;LIBABBR=CTB;SEQCTR=SC;NUMUPDATE=1;DB
1	210434618	rs654902	G	C	.	.	FIXACC=KF455136.1;COMPACC=AL035414.30;CLNAME=RP4-667H12;LIBABBR=RP4;SEQCTR=SC;NUMUPDATE=1;DB
1	210499939	rs11424658	T	TA	.	.	FIXACC=KF510719.1;COMPACC=AL035414.30;CLNAME=RP4-667H12;LIBABBR=RP4;SEQCTR=SC;NUMUPDATE=1;DB
1	210613722	rs2501906	G	A	.	.	FIXACC=KF455134.1;COMPACC=AL034351.1;CLNAME=RP5-879K22;LIBABBR=RP5;SEQCTR=SC;NUMUPDATE=1;DB
1	212560327	rs792449	A	G	.	.	FIXACC=KF459533.1;COMPACC=AC092803.2;CLNAME=RP11-61J19;LIBABBR=RP11;SEQCTR=UWGC;NUMUPDATE=1;DB
1	213295243	rs11315116	TG	T	.	.	FIXACC=KF510209.1;COMPACC=AL512449.6;CLNAME=RP11-286E7;LIBABBR=RP11;SEQCTR=SC;NUMUPDATE=1;DB
1	215762463	rs56259879	A	AT	.	.	FIXACC=KF510721.1;COMPACC=AL365315.8;CLNAME=RP11-275K8;LIBABBR=RP11;SEQCTR=SC;NUMUPDATE=1;DB
1	217626035	rs10779296	G	A	.	.	FIXACC=KF455137.1;COMPACC=AC096641.2;CLNAME=RP11-361K17;LIBABBR=RP11;SEQCTR=UWGC;NUMUPDATE=1;DB
1	219237703	rs1256636	A	G	.	.	FIXACC=KF455140.1;COMPACC=AC092808.2;CLNAME=RP11-360C2;LIBABBR=RP11;SEQCTR=UWGC;NUMUPDATE=1;DB
1	219896201	rs10779378	T	G	.	.	FIXACC=KF455142.1;COMPACC=AC096643.2;CLNAME=RP11-408A22;LIBABBR=RP11;SEQCTR=UWGC;NUMUPDATE=1;DB
1	220098618	rs1774012	A	G	.	.	FIXACC=KF455147.1;COMPACC=AC093562.3;CLNAME=RP11-553F10;LIBABBR=RP11;SEQCTR=UWGC;NUMUPDATE=1;DB
1	220393756	rs4307574	A	C	.	.	FIXACC=KF455155.1;COMPACC=AL445435.11;CLNAME=RP11-568G11;LIBABBR=RP11;SEQCTR=SC;NUMUPDATE=1;DB
1	222833601	rs3002153	T	C	.	.	FIXACC=KF459535.1;COMPACC=AL592148.7;CLNAME=RP11-378J18;LIBABBR=RP11;SEQCTR=SC;NUMUPDATE=1;DB
1	223283910	rs7512943	A	G	.	.	FIXACC=KF455144.1;COMPACC=AL929091.28;CLNAME=CEPHY-960E7;LIBABBR=CEPHY;SEQCTR=SC;NUMUPDATE=1;DB
1	225309753	rs1934204	A	G	.	.	FIXACC=KF455145.1;COMPACC=AL357912.10;CLNAME=RP11-328N1;LIBABBR=RP11;SEQCTR=SC;NUMUPDATE=1;DB
1	226007482	rs60715570	T	TG	.	.	FIXACC=KF510720.1;COMPACC=AL591895.9;CLNAME=RP11-285F7;LIBABBR=RP11;SEQCTR=SC;NUMUPDATE=1;DB
1	226044489	rs60955535	G	GC	.	.	FIXACC=KF510722.1;COMPACC=AL117348.26;CLNAME=RP4-559A3;LIBABBR=RP4;SEQCTR=SC;NUMUPDATE=1;DB
1	226161715	rs11284063	AC	A	.	.	FIXACC=KF510208.1;COMPACC=AL117348.26;CLNAME=RP4-559A3;LIBABBR=RP4;SEQCTR=SC;NUMUPDATE=1;DB
1	226624979	rs2793656	A	G	.	.	FIXACC=KF455148.1;COMPACC=AL359704.9;CLNAME=RP11-118H4;LIBABBR=RP11;SEQCTR=SC;NUMUPDATE=1;DB
1	226806558	rs2614941	T	G	.	.	FIXACC=KF455141.1;COMPACC=AL365444.11;CLNAME=RP11-115P16;LIBABBR=RP11;SEQCTR=SC;NUMUPDATE=1;DB
1	227933785	rs2402083	G	A	.	.	FIXACC=KF455143.1;COMPACC=AL136378.14;CLNAME=RP5-870F10;LIBABBR=RP5;SEQCTR=SC;NUMUPDATE=1;DB
1	228916266	rs173298	A	C	.	.	FIXACC=KF455149.1;COMPACC=AL078624.24;CLNAME=RP4-799G3;LIBABBR=RP4;SEQCTR=SC;NUMUPDATE=1;DB
1	229307146	rs381721	C	G	.	.	FIXACC=KF455152.1;COMPACC=AL162595.17;CLNAME=RP5-1061H20;LIBABBR=RP5;SEQCTR=SC;NUMUPDATE=1;DB
1	229353212	rs385641	C	T	.	.	FIXACC=KF455153.1;COMPACC=AL162595.17;CLNAME=RP5-1061H20;LIBABBR=RP5;SEQCTR=SC;NUMUPDATE=1;DB
1	229457208	rs237796	C	A	.	.	FIXACC=KF455154.1;COMPACC=AL117350.12;CLNAME=RP4-803J11;LIBABBR=RP4;SEQCTR=SC;NUMUPDATE=1;DB
1	230043143	rs2683459	T	C	.	.	FIXACC=KF455156.1;COMPACC=AL354826.6;CLNAME=RP11-286M16;LIBABBR=RP11;SEQCTR=SC;NUMUPDATE=1;DB
1	230296185	rs11420343	C	CT	.	.	FIXACC=KF510718.1;COMPACC=AL078646.29;CLNAME=RP4-709L21;LIBABBR=RP4;SEQCTR=SC;NUMUPDATE=1;DB
1	230854020	rs4492633	C	T	.	.	FIXACC=KF455160.1;COMPACC=AL512328.15;CLNAME=NA;LIBABBR=NA;SEQCTR=SC;NUMUPDATE=1;DB
1	231323140	rs6693752	T	A	.	.	FIXACC=KF455157.1;COMPACC=AL109810.13;CLNAME=RP5-1097F14;LIBABBR=RP5;SEQCTR=SC;NUMUPDATE=1;DB
1	231347412	rs4658903	A	G	.	.	FIXACC=KF455158.1;COMPACC=AL109810.13;CLNAME=RP5-1097F14;LIBABBR=RP5;SEQCTR=SC;NUMUPDATE=1;DB
1	231382272	rs556132	A	G	.	.	FIXACC=KF455162.1;COMPACC=AL137801.11;CLNAME=RP4-609B14;LIBABBR=RP4;SEQCTR=SC;NUMUPDATE=1;DB
1	231972383	rs4658952	T	G	.	.	FIXACC=KF455161.1;COMPACC=AL136171.17;CLNAME=RP4-584N17;LIBABBR=RP4;SEQCTR=SC;NUMUPDATE=1;DB
1	232089047	rs701159	T	A	.	.	FIXACC=KF455159.1;COMPACC=AL161743.20;CLNAME=RP4-730B13;LIBABBR=RP4;SEQCTR=SC;NUMUPDATE=1;DB
1	234372434	rs677816	T	A	.	.	FIXACC=KF455163.1;COMPACC=AL122008.28;CLNAME=RP4-799P18;LIBABBR=RP4;SEQCTR=SC;NUMUPDATE=1;DB
1	234386513	rs9804088	C	T	.	.	FIXACC=KF455165.1;COMPACC=AL122008.28;CLNAME=RP4-799P18;LIBABBR=RP4;SEQCTR=SC;NUMUPDATE=1;DB
1	234433533	rs613512	G	A	.	.	FIXACC=KF455166.1;COMPACC=AL122008.28;CLNAME=RP4-799P18;LIBABBR=RP4;SEQCTR=SC;NUMUPDATE=1;DB
1	234675287	rs271768	G	A	.	.	FIXACC=KF455164.1;COMPACC=AL161640.23;CLNAME=RP5-855F14;LIBABBR=RP5;SEQCTR=SC;NUMUPDATE=1;DB
1	234736933	rs1329127	G	C	.	.	FIXACC=KF455176.1;COMPACC=AL161640.23;CLNAME=RP5-855F14;LIBABBR=RP5;SEQCTR=SC;NUMUPDATE=1;DB
1	234737788	rs7533659	C	A	.	.	FIXACC=KF455170.1;COMPACC=AL161640.23;CLNAME=RP5-855F14;LIBABBR=RP5;SEQCTR=SC;NUMUPDATE=1;DB
1	234824245	rs60966668	GA	G	.	.	FIXACC=KF510201.1;COMPACC=AL160408.24;CLNAME=RP4-781K5;LIBABBR=RP4;SEQCTR=SC;NUMUPDATE=1;DB
1	235076357	rs6673063	C	T	.	.	FIXACC=KF455174.1;COMPACC=AL391832.10;CLNAME=RP11-443B7;LIBABBR=RP11;SEQCTR=SC;NUMUPDATE=1;DB
1	235284582	rs4589167	G	A	.	.	FIXACC=KF455171.1;COMPACC=AL732292.12;CLNAME=RP4-597N16;LIBABBR=RP4;SEQCTR=SC;NUMUPDATE=1;DB
1	235504807	rs2789368	C	T	.	.	FIXACC=KF455168.1;COMPACC=AL391994.28;CLNAME=RP11-382D8;LIBABBR=RP11;SEQCTR=SC;NUMUPDATE=1;DB
1	235961243	rs2799443	T	C	.	.	FIXACC=KF455167.1;COMPACC=AL121997.7;CLNAME=RP5-1043F6;LIBABBR=RP5;SEQCTR=SC;NUMUPDATE=1;DB
1	236721731	rs819431	T	C	.	.	FIXACC=KF455169.1;COMPACC=AL359921.13;CLNAME=RP11-385F5;LIBABBR=RP11;SEQCTR=SC;NUMUPDATE=1;DB
1	238906422	rs7532254	T	C	.	.	FIXACC=KF455172.1;COMPACC=AL583825.8;CLNAME=RP11-362H12;LIBABBR=RP11;SEQCTR=SC;NUMUPDATE=1;DB
1	241787644	rs636731	A	G	.	.	FIXACC=KF455173.1;COMPACC=AL133390.7;CLNAME=RP1-317G22;LIBABBR=RP1;SEQCTR=SC;NUMUPDATE=1;DB
1	242020261	rs3121388	T	G	.	.	FIXACC=KF455175.1;COMPACC=AL365366.20;CLNAME=RP11-553N16;LIBABBR=RP11;SEQCTR=SC;NUMUPDATE=1;DB
1	243036552	rs2491866	C	T	.	.	FIXACC=KF455184.1;COMPACC=AL445675.9;CLNAME=RP11-498M14;LIBABBR=RP11;SEQCTR=SC;NUMUPDATE=1;DB
1	243414002	rs2932628	G	A	.	.	FIXACC=KF455178.1;COMPACC=AC092782.2;CLNAME=RP11-411G13;LIBABBR=RP11;SEQCTR=UWGC;NUMUPDATE=1;DB
1	244081424	rs2675919	T	C	.	.	FIXACC=KF455181.1;COMPACC=AL591885.11;CLNAME=RP11-655L13;LIBABBR=RP11;SEQCTR=SC;NUMUPDATE=1;DB
1	244171236	rs543161	A	C	.	.	FIXACC=KF455177.1;COMPACC=AL591885.11;CLNAME=RP11-655L13;LIBABBR=RP11;SEQCTR=SC;NUMUPDATE=1;DB
1	244177531	rs506304	A	G	.	.	FIXACC=KF455180.1;COMPACC=AL591885.11;CLNAME=RP11-655L13;LIBABBR=RP11;SEQCTR=SC;NUMUPDATE=1;DB
1	244181512	rs496258	T	C	.	.	FIXACC=KF455179.1;COMPACC=AL591885.11;CLNAME=RP11-655L13;LIBABBR=RP11;SEQCTR=SC;NUMUPDATE=1;DB
1	244192008	rs2486534	T	C	.	.	FIXACC=KF455182.1;COMPACC=AL590483.32;CLNAME=RP11-278H7;LIBABBR=RP11;SEQCTR=SC;NUMUPDATE=1;DB
1	244197328	rs2453202	A	G	.	.	FIXACC=KF455183.1;COMPACC=AL590483.32;CLNAME=RP11-278H7;LIBABBR=RP11;SEQCTR=SC;NUMUPDATE=1;DB
1	245360427	rs7554774	A	G	.	.	FIXACC=KF495825.1;COMPACC=AL592103.10;CLNAME=RP11-62I21;LIBABBR=RP11;SEQCTR=SC;NUMUPDATE=1;DB
1	245360484	rs7554789	A	G	.	.	FIXACC=KF495825.1;COMPACC=AL592103.10;CLNAME=RP11-62I21;LIBABBR=RP11;SEQCTR=SC;NUMUPDATE=1;DB
1	245360565	rs7554902	A	G	.	.	FIXACC=KF495825.1;COMPACC=AL592103.10;CLNAME=RP11-62I21;LIBABBR=RP11;SEQCTR=SC;NUMUPDATE=1;DB
1	246720798	rs3124071	G	A	.	.	FIXACC=KF455193.1;COMPACC=AL356583.28;CLNAME=RP11-690C23;LIBABBR=RP11;SEQCTR=SC;NUMUPDATE=1;DB
1	247969966	rs1175749	G	T	.	.	FIXACC=KF455185.1;COMPACC=AC099571.3;CLNAME=RP11-438H8;LIBABBR=RP11;SEQCTR=UWGC;NUMUPDATE=1;DB
1	248513413	rs7537913	C	T	.	.	FIXACC=KF455187.1;COMPACC=AL450303.10;CLNAME=RP11-245D2;LIBABBR=RP11;SEQCTR=SC;NUMUPDATE=1;DB
1	248531844	rs55698038	A	AT	.	.	FIXACC=KF510723.1;COMPACC=AC138089.2;CLNAME=RP11-407H12;LIBABBR=RP11;SEQCTR=UWGC;NUMUPDATE=1;DB
2	21888	rs6548208	A	C	.	.	FIXACC=KF456620.1;COMPACC=AC097642.3;CLNAME=XXcos-2052C22;LIBABBR=XXcos;SEQCTR=WUGSC;NUMUPDATE=1;DB
2	31926	rs4619638	T	C	.	.	FIXACC=KF456625.1;COMPACC=AC097642.3;CLNAME=XXcos-2052C22;LIBABBR=XXcos;SEQCTR=WUGSC;NUMUPDATE=1;DB
2	947006	rs6720676	T	C	.	.	FIXACC=KF456632.1;COMPACC=AC116614.6;CLNAME=CTD-2029L3;LIBABBR=CTD;SEQCTR=WUGSC;NUMUPDATE=1;DB
2	961688	rs11691156	T	C	.	.	FIXACC=KF456630.1;COMPACC=AC116614.6;CLNAME=CTD-2029L3;LIBABBR=CTD;SEQCTR=WUGSC;NUMUPDATE=1;DB
2	1007868	rs10173246	G	A	.	.	FIXACC=KF456628.1;COMPACC=AC116614.6;CLNAME=CTD-2029L3;LIBABBR=CTD;SEQCTR=WUGSC;NUMUPDATE=1;DB
2	3143552	rs5828964	A	AG	.	.	FIXACC=KF510127.1;COMPACC=AC019118.7;CLNAME=RP11-513H7;LIBABBR=RP11;SEQCTR=WUGSC;NUMUPDATE=1;DB
2	3143908	rs11884568	T	A	.	.	FIXACC=KF510127.1;COMPACC=AC019118.7;CLNAME=RP11-513H7;LIBABBR=RP11;SEQCTR=WUGSC;NUMUPDATE=1;DB
2	3726608	rs2043081	T	C	.	.	FIXACC=KF456624.1;COMPACC=AC010907.10;CLNAME=RP11-568H24;LIBABBR=RP11;SEQCTR=WUGSC;NUMUPDATE=1;DB
2	3921535	rs985860	A	G	.	.	FIXACC=KF456623.1;COMPACC=AC019172.4;CLNAME=RP11-178E6;LIBABBR=RP11;SEQCTR=WUGSC;NUMUPDATE=1;DB
2	4088548	rs56165257	TC	T	.	.	FIXACC=KF510218.1;COMPACC=AC012445.6;CLNAME=RP11-86A21;LIBABBR=RP11;SEQCTR=WUGSC;NUMUPDATE=1;DB
2	4178947	rs68136263	T	TG	.	.	FIXACC=KF510813.1;COMPACC=AC012445.6;CLNAME=RP11-86A21;LIBABBR=RP11;SEQCTR=WUGSC;NUMUPDATE=1;DB
2	5584281	rs11368537	G	GC	.	.	FIXACC=KF510819.1;COMPACC=AC012595.10;CLNAME=RP11-539J22;LIBABBR=RP11;SEQCTR=WUGSC;NUMUPDATE=1;DB
2	6872399	rs70942669	G	GA	.	.	FIXACC=KF510824.1;COMPACC=AC079923.5;CLNAME=RP11-445N10;LIBABBR=RP11;SEQCTR=WUGSC;NUMUPDATE=1;DB
2	7154632	rs309325	T	C	.	.	FIXACC=KF456627.1;COMPACC=AC068481.2;CLNAME=CTD-2016F17;LIBABBR=CTD;SEQCTR=WUGSC;NUMUPDATE=1;DB
2	7196233	rs309282	A	G	.	.	FIXACC=KF456631.1;COMPACC=AC068481.2;CLNAME=CTD-2016F17;LIBABBR=CTD;SEQCTR=WUGSC;NUMUPDATE=1;DB
2	8143019	rs33965943	A	AG	.	.	FIXACC=KF510832.1;COMPACC=AC007464.4;CLNAME=RP11-542B5;LIBABBR=RP11;SEQCTR=WUGSC;NUMUPDATE=1;DB
2	8300606	rs181138	A	C	.	.	FIXACC=KF456626.1;COMPACC=U91324.1;CLNAME=CTA-100B4;LIBABBR=CTA;SEQCTR=TIGR;NUMUPDATE=1;DB
2	8979995	rs4669345	G	C	.	.	FIXACC=KF456629.1;COMPACC=AC012495.9;CLNAME=RP11-327F6;LIBABBR=RP11;SEQCTR=WUGSC;NUMUPDATE=1;DB
2	9067014	rs57796378	A	AG	.	.	FIXACC=KF510833.1;COMPACC=AC012495.9;CLNAME=RP11-327F6;LIBABBR=RP11;SEQCTR=WUGSC;NUMUPDATE=1;DB
2	10112164	rs56381861	A	AG	.	.	FIXACC=KF510742.1;COMPACC=AC010969.11;CLNAME=RP11-95D17;LIBABBR=RP11;SEQCTR=WUGSC;NUMUPDATE=1;DB
2	10150214	rs35551114	G	GC	.	.	FIXACC=KF510743.1;COMPACC=AC010969.11;CLNAME=RP11-95D17;LIBABBR=RP11;SEQCTR=WUGSC;NUMUPDATE=1;DB
2	10155122	rs11898342	T	G	.	.	FIXACC=KF456622.1;COMPACC=AC010969.11;CLNAME=RP11-95D17;LIBABBR=RP11;SEQCTR=WUGSC;NUMUPDATE=1;DB
2	10300553	rs56091763	G	GC	.	.	FIXACC=KF510746.1;COMPACC=AC007240.2;CLNAME=RP11-83M8;LIBABBR=RP11;SEQCTR=WUGSC;NUMUPDATE=1;DB
2	11058214	rs1198907	A	G	.	.	FIXACC=KF456633.1;COMPACC=AC019041.8;CLNAME=RP11-4K20;LIBABBR=RP11;SEQCTR=WUGSC;NUMUPDATE=1;DB
2	11603838	rs4669729	T	G	.	.	FIXACC=KF456636.1;COMPACC=AC099344.4;CLNAME=RP11-427E2;LIBABBR=RP11;SEQCTR=WUGSC;NUMUPDATE=1;DB
2	11604618	rs6733331	C	G	.	.	FIXACC=KF495688.1;COMPACC=AC099344.4;CLNAME=RP11-427E2;LIBABBR=RP11;SEQCTR=WUGSC;NUMUPDATE=1;DB
2	12149422	rs10199054	A	G	.	.	FIXACC=KF456637.1;COMPACC=AC013471.7;CLNAME=RP11-489A14;LIBABBR=RP11;SEQCTR=WUGSC;NUMUPDATE=1;DB
2	13125477	rs11426499	T	TG	.	.	FIXACC=KF510756.1;COMPACC=AC064875.5;CLNAME=RP11-707E12;LIBABBR=RP11;SEQCTR=WUGSC;NUMUPDATE=1;DB
2	14333879	rs11440123	A	AG	.	.	FIXACC=KF510762.1;COMPACC=AC017088.8;CLNAME=RP11-496P1;LIBABBR=RP11;SEQCTR=WUGSC;NUMUPDATE=1;DB
2	16030007	rs11441948	G	GC	.	.	FIXACC=KF510768.1;COMPACC=AC010145.10;CLNAME=RP11-355H10;LIBABBR=RP11;SEQCTR=WUGSC;NUMUPDATE=1;DB
2	16060171	rs60941385	G	GC	.	.	FIXACC=KF510771.1;COMPACC=AC010145.10;CLNAME=RP11-355H10;LIBABBR=RP11;SEQCTR=WUGSC;NUMUPDATE=1;DB
2	16080157	rs11886063	C	G	.	.	FIXACC=KF456635.1;COMPACC=AC010145.10;CLNAME=RP11-355H10;LIBABBR=RP11;SEQCTR=WUGSC;NUMUPDATE=1;DB
2	16867399	rs5829559	A	AG	.	.	FIXACC=KF573640.1;COMPACC=AC008164.3;CLNAME=RP11-65N17;LIBABBR=RP11;SEQCTR=WUGSC;NUMUPDATE=1;DB
2	16867401	rs2342000	G	C	.	.	FIXACC=KF573640.1;COMPACC=AC008164.3;CLNAME=RP11-65N17;LIBABBR=RP11;SEQCTR=WUGSC;NUMUPDATE=1;DB
2	18135545	rs11431797	A	AC	.	.	FIXACC=KF510772.1;COMPACC=AC090499.6;CLNAME=RP11-170O3;LIBABBR=RP11;SEQCTR=WUGSC;NUMUPDATE=1;DB
2	19041596	rs4313979	G	A	.	.	FIXACC=KF456634.1;COMPACC=AC106053.6;CLNAME=RP11-818B6;LIBABBR=RP11;SEQCTR=WUGSC;NUMUPDATE=1;DB
2	20688765	rs5829739	T	TC	.	.	FIXACC=KF510778.1;COMPACC=AC012065.8;CLNAME=RP11-130L8;LIBABBR=RP11;SEQCTR=WUGSC;NUMUPDATE=1;DB
2	21235475	rs568413	T	C	.	.	FIXACC=KF456638.1;COMPACC=AC010872.8;CLNAME=RP11-83B6;LIBABBR=RP11;SEQCTR=WUGSC;NUMUPDATE=1;DB
2	23265064	rs67768398	C	CG	.	.	FIXACC=KF510795.1;COMPACC=AC016768.10;CLNAME=RP11-560C7;LIBABBR=RP11;SEQCTR=WUGSC;NUMUPDATE=1;DB
2	23679160	rs11454647	G	GC	.	.	FIXACC=KF510798.1;COMPACC=AC012506.9;CLNAME=RP11-498O22;LIBABBR=RP11;SEQCTR=WUGSC;NUMUPDATE=1;DB
2	24108652	rs7579201	T	C	.	.	FIXACC=KF456640.1;COMPACC=AC066692.3;CLNAME=RP11-424C23;LIBABBR=RP11;SEQCTR=WUGSC;NUMUPDATE=1;DB
2	24387178	rs113322110	G	GC	.	.	FIXACC=KF459608.1;COMPACC=AC008073.4;CLNAME=RP11-507M3;LIBABBR=RP11;SEQCTR=WUGSC;NUMUPDATE=1;DB
2	25212278	rs1595611	T	C	.	.	FIXACC=KF456641.1;COMPACC=AC013267.11;CLNAME=RP11-284O8;LIBABBR=RP11;SEQCTR=WUGSC;NUMUPDATE=1;DB
2	26203678	rs1465878	T	C	.	.	FIXACC=KF456639.1;COMPACC=AC013449.8;CLNAME=RP11-558C24;LIBABBR=RP11;SEQCTR=WUGSC;NUMUPDATE=1;DB
2	26442903	rs61630640	A	AG	.	.	FIXACC=KF510807.1;COMPACC=AC011742.3;CLNAME=RP11-214J9;LIBABBR=RP11;SEQCTR=WUGSC;NUMUPDATE=1;DB
2	26676322	rs1402962	A	G	.	.	FIXACC=KF459613.1;COMPACC=AC093378.5;CLNAME=RP11-296O15;LIBABBR=RP11;SEQCTR=WUGSC;NUMUPDATE=1;DB
2	27303755	rs2736976	A	G	.	.	FIXACC=KF459615.1;COMPACC=AC013403.9;CLNAME=RP11-195B17;LIBABBR=RP11;SEQCTR=WUGSC;NUMUPDATE=1;DB
2	27351948	rs6715286	T	G	.	.	FIXACC=KF459617.1;COMPACC=AC013403.9;CLNAME=RP11-195B17;LIBABBR=RP11;SEQCTR=WUGSC;NUMUPDATE=1;DB
2	27440785	rs1275536	C	T	.	.	FIXACC=KF459621.1;COMPACC=AC013403.9;CLNAME=RP11-195B17;LIBABBR=RP11;SEQCTR=WUGSC;NUMUPDATE=1;DB
2	27535311	rs5830041	T	TG	.	.	FIXACC=KF510806.1;COMPACC=AC013413.6;CLNAME=RP11-538J11;LIBABBR=RP11;SEQCTR=WUGSC;NUMUPDATE=1;DB
2	28855918	rs34314459	A	AG	.	.	FIXACC=KF510808.1;COMPACC=AC074011.5;CLNAME=RP11-780J6;LIBABBR=RP11;SEQCTR=WUGSC;NUMUPDATE=1;DB
2	31531494	rs207402	A	G	.	.	FIXACC=KF456643.1;COMPACC=AL121657.4;CLNAME=CTA-41M14;LIBABBR=CTA;SEQCTR=GS;NUMUPDATE=1;DB
2	31609448	rs477626	A	C	.	.	FIXACC=KF456645.1;COMPACC=AL121654.1;CLNAME=CTA-26F21;LIBABBR=CTA;SEQCTR=GS;NUMUPDATE=1;DB
2	31704908	rs206830	C	T	.	.	FIXACC=KF456644.1;COMPACC=AL121654.1;CLNAME=CTA-26F21;LIBABBR=CTA;SEQCTR=GS;NUMUPDATE=1;DB
2	31765627	rs2208531	A	G	.	.	FIXACC=KF456642.1;COMPACC=AL133247.1;CLNAME=CTB-11B22;LIBABBR=CTB;SEQCTR=GS;NUMUPDATE=1;DB
2	31771477	rs11124263	A	T	.	.	FIXACC=KF456653.1;COMPACC=AL133247.1;CLNAME=CTB-11B22;LIBABBR=CTB;SEQCTR=GS;NUMUPDATE=1;DB
2	31797509	rs1118795	T	A	.	.	FIXACC=KF456649.1;COMPACC=AL133247.1;CLNAME=CTB-11B22;LIBABBR=CTB;SEQCTR=GS;NUMUPDATE=1;DB
2	31803579	rs2666408	A	T	.	.	FIXACC=KC876889.1;COMPACC=AL133247.1;CLNAME=CTB-11B22;LIBABBR=CTB;SEQCTR=GS;NUMUPDATE=1;DB
2	31804876	rs494302	A	G	.	.	FIXACC=KC876863.1;COMPACC=AL133247.1;CLNAME=CTB-11B22;LIBABBR=CTB;SEQCTR=GS;NUMUPDATE=1;DB
2	31805619	rs619857	T	C	.	.	FIXACC=KF456647.1;COMPACC=AL133247.1;CLNAME=CTB-11B22;LIBABBR=CTB;SEQCTR=GS;NUMUPDATE=1;DB
2	31805880	rs142200057	A	AG	.	.	FIXACC=AEKP01018982.1;COMPACC=AL133247.1;CLNAME=CTB-11B22;LIBABBR=CTB;SEQCTR=GS;NUMUPDATE=1;DB
2	31808820	rs675222	A	T	.	.	FIXACC=KF495789.1;COMPACC=AL133247.1;CLNAME=CTB-11B22;LIBABBR=CTB;SEQCTR=GS;NUMUPDATE=1;DB
2	31808862	rs510829	A	G	.	.	FIXACC=KF495789.1;COMPACC=AL133247.1;CLNAME=CTB-11B22;LIBABBR=CTB;SEQCTR=GS;NUMUPDATE=1;DB
2	31868980	rs3918525	G	T	.	.	FIXACC=KF456650.1;COMPACC=AL133247.1;CLNAME=CTB-11B22;LIBABBR=CTB;SEQCTR=GS;NUMUPDATE=1;DB
2	32568137	rs67708498	G	GA	.	.	FIXACC=KF511481.1;COMPACC=AL133245.4;CLNAME=RP11-854M3;LIBABBR=RP11;SEQCTR=GS;NUMUPDATE=1;DB
2	32568239	rs1265315	T	A	.	.	FIXACC=KF511481.1;COMPACC=AL133245.4;CLNAME=RP11-854M3;LIBABBR=RP11;SEQCTR=GS;NUMUPDATE=1;DB
2	32637837	rs176402	C	T	.	.	FIXACC=KF456646.1;COMPACC=AL133245.4;CLNAME=RP11-854M3;LIBABBR=RP11;SEQCTR=GS;NUMUPDATE=1;DB
2	32665817	rs11684262	G	T	.	.	FIXACC=KF456652.1;COMPACC=AL133243.3;CLNAME=RP11-559D11;LIBABBR=RP11;SEQCTR=GS;NUMUPDATE=1;DB
2	32667182	rs60197615	G	C	.	.	FIXACC=KF456651.1;COMPACC=AL133243.3;CLNAME=RP11-559D11;LIBABBR=RP11;SEQCTR=GS;NUMUPDATE=1;DB
2	32696502	rs4952214	T	G	.	.	FIXACC=KF456655.1;COMPACC=AL133243.3;CLNAME=RP11-559D11;LIBABBR=RP11;SEQCTR=GS;NUMUPDATE=1;DB
2	32700472	rs1980641	A	G	.	.	FIXACC=KF456654.1;COMPACC=AL133243.3;CLNAME=RP11-559D11;LIBABBR=RP11;SEQCTR=GS;NUMUPDATE=1;DB
2	32709034	rs70938350	G	GT	.	.	FIXACC=KF510809.1;COMPACC=AL133243.3;CLNAME=RP11-559D11;LIBABBR=RP11;SEQCTR=GS;NUMUPDATE=1;DB
2	32712875	rs2366891	A	C	.	.	FIXACC=KF456657.1;COMPACC=AL133243.3;CLNAME=RP11-559D11;LIBABBR=RP11;SEQCTR=GS;NUMUPDATE=1;DB
2	32746820	rs10181212	A	T	.	.	FIXACC=KF456658.1;COMPACC=AL133243.3;CLNAME=RP11-559D11;LIBABBR=RP11;SEQCTR=GS;NUMUPDATE=1;DB
2	32749734	rs2710608	T	A	.	.	FIXACC=KF456656.1;COMPACC=AL133243.3;CLNAME=RP11-559D11;LIBABBR=RP11;SEQCTR=GS;NUMUPDATE=1;DB
2	32758813	rs2754509	T	A	.	.	FIXACC=KF456659.1;COMPACC=AL133243.3;CLNAME=RP11-559D11;LIBABBR=RP11;SEQCTR=GS;NUMUPDATE=1;DB
2	32775231	rs2710620	A	T	.	.	FIXACC=KF456660.1;COMPACC=AL133243.3;CLNAME=RP11-559D11;LIBABBR=RP11;SEQCTR=GS;NUMUPDATE=1;DB
2	35271387	rs56658968	T	TG	.	.	FIXACC=KF510810.1;COMPACC=AC079352.5;CLNAME=RP11-915C24;LIBABBR=RP11;SEQCTR=WUGSC;NUMUPDATE=1;DB
2	38179134	rs4670800	G	A	.	.	FIXACC=KF456661.1;COMPACC=AC016689.4;CLNAME=RP11-81H20;LIBABBR=RP11;SEQCTR=WUGSC;NUMUPDATE=1;DB
2	38298203	rs1056836	C	G	.	.	FIXACC=KF459611.1;COMPACC=AC009229.5;CLNAME=RP11-314C9;LIBABBR=RP11;SEQCTR=WUGSC;NUMUPDATE=1;DB
2	38303017	rs11379588	A	AG	.	.	FIXACC=KF573675.1;COMPACC=AC009229.5;CLNAME=RP11-314C9;LIBABBR=RP11;SEQCTR=WUGSC;NUMUPDATE=1;DB
2	39103032	rs35161265	G	GC	.	.	FIXACC=KF510812.1;COMPACC=AC018693.8;CLNAME=RP11-555N21;LIBABBR=RP11;SEQCTR=WUGSC;NUMUPDATE=1;DB
2	39754368	rs1030037	C	G	.	.	FIXACC=KF456666.1;COMPACC=AC007388.4;CLNAME=RP11-395B14;LIBABBR=RP11;SEQCTR=WUGSC;NUMUPDATE=1;DB
2	39795632	rs5830575	T	TA	.	.	FIXACC=KF573686.1;COMPACC=AC007388.4;CLNAME=RP11-395B14;LIBABBR=RP11;SEQCTR=WUGSC;NUMUPDATE=1;DB
2	40375104	rs397487	A	C	.	.	FIXACC=KF495765.1;COMPACC=AC007377.3;CLNAME=RP11-3F16;LIBABBR=RP11;SEQCTR=WUGSC;NUMUPDATE=1;DB
2	40375262	rs444624	G	T	.	.	FIXACC=KF495765.1;COMPACC=AC007377.3;CLNAME=RP11-3F16;LIBABBR=RP11;SEQCTR=WUGSC;NUMUPDATE=1;DB
2	40378014	rs586717	C	T	.	.	FIXACC=KF459834.1;COMPACC=AC007377.3;CLNAME=RP11-3F16;LIBABBR=RP11;SEQCTR=WUGSC;NUMUPDATE=1;DB
2	40378641	rs452025	C	T	.	.	FIXACC=KF459835.1;COMPACC=AC007377.3;CLNAME=RP11-3F16;LIBABBR=RP11;SEQCTR=WUGSC;NUMUPDATE=1;DB
2	40378998	rs381171	C	T	.	.	FIXACC=KF459836.1;COMPACC=AC007377.3;CLNAME=RP11-3F16;LIBABBR=RP11;SEQCTR=WUGSC;NUMUPDATE=1;DB
2	40384866	rs436519	C	A	.	.	FIXACC=KF459838.1;COMPACC=AC007377.3;CLNAME=RP11-3F16;LIBABBR=RP11;SEQCTR=WUGSC;NUMUPDATE=1;DB
2	40385566	rs423818	A	G	.	.	FIXACC=KF459837.1;COMPACC=AC007377.3;CLNAME=RP11-3F16;LIBABBR=RP11;SEQCTR=WUGSC;NUMUPDATE=1;DB
2	40386150	rs421960	G	A	.	.	FIXACC=KF459840.1;COMPACC=AC007377.3;CLNAME=RP11-3F16;LIBABBR=RP11;SEQCTR=WUGSC;NUMUPDATE=1;DB
2	40389278	rs368618	C	G	.	.	FIXACC=KF495666.1;COMPACC=AC007377.3;CLNAME=RP11-3F16;LIBABBR=RP11;SEQCTR=WUGSC;NUMUPDATE=1;DB
2	40389563	rs369739	A	G	.	.	FIXACC=KF495666.1;COMPACC=AC007377.3;CLNAME=RP11-3F16;LIBABBR=RP11;SEQCTR=WUGSC;NUMUPDATE=1;DB
2	40395292	rs379556	C	A	.	.	FIXACC=KF459839.1;COMPACC=AC007377.3;CLNAME=RP11-3F16;LIBABBR=RP11;SEQCTR=WUGSC;NUMUPDATE=1;DB
2	40400461	rs417047	C	T	.	.	FIXACC=KF459841.1;COMPACC=AC007377.3;CLNAME=RP11-3F16;LIBABBR=RP11;SEQCTR=WUGSC;NUMUPDATE=1;DB
2	40417752	rs404667	A	G	.	.	FIXACC=KF459843.1;COMPACC=AC007377.3;CLNAME=RP11-3F16;LIBABBR=RP11;SEQCTR=WUGSC;NUMUPDATE=1;DB
2	40479908	rs673689	C	G	.	.	FIXACC=KF459846.1;COMPACC=AC007377.3;CLNAME=RP11-3F16;LIBABBR=RP11;SEQCTR=WUGSC;NUMUPDATE=1;DB
2	43238663	rs11378959	C	CA	.	.	FIXACC=KF510816.1;COMPACC=AC016735.10;CLNAME=RP11-391M15;LIBABBR=RP11;SEQCTR=WUGSC;NUMUPDATE=1;DB
2	43277467	rs11434186	G	GC	.	.	FIXACC=KF510817.1;COMPACC=AC016735.10;CLNAME=RP11-391M15;LIBABBR=RP11;SEQCTR=WUGSC;NUMUPDATE=1;DB
2	43331984	rs56027844	CT	C	.	.	FIXACC=KF510219.1;COMPACC=AC093609.3;CLNAME=RP11-705M7;LIBABBR=RP11;SEQCTR=WUGSC;NUMUPDATE=1;DB
2	45872763	rs537012	A	G	.	.	FIXACC=KC876891.1;COMPACC=U51244.1;CLNAME=XXbac-1D9;LIBABBR=XXbac;SEQCTR=NA;NUMUPDATE=1;DB
2	48935849	rs6733079	T	C	.	.	FIXACC=KF456667.1;COMPACC=AC087816.4;CLNAME=RP11-9F10;LIBABBR=RP11;SEQCTR=WUGSC;NUMUPDATE=1;DB
2	49620566	rs70946865	T	TC	.	.	FIXACC=KF510818.1;COMPACC=AC009975.9;CLNAME=RP11-460M2;LIBABBR=RP11;SEQCTR=WUGSC;NUMUPDATE=1;DB
2	52162507	rs984813	A	C	.	.	FIXACC=KF456668.1;COMPACC=AC097463.2;CLNAME=RP11-18O19;LIBABBR=RP11;SEQCTR=WUGSC;NUMUPDATE=1;DB
2	53781083	rs67298092	G	GC	.	.	FIXACC=KF510814.1;COMPACC=AC008064.2;CLNAME=RP11-178E24;LIBABBR=RP11;SEQCTR=WUGSC;NUMUPDATE=1;DB
2	55187297	rs58866010	A	AG	.	.	FIXACC=KF510815.1;COMPACC=AC013414.7;CLNAME=RP11-560I3;LIBABBR=RP11;SEQCTR=WUGSC;NUMUPDATE=1;DB
2	55844616	rs11432688	A	AG	.	.	FIXACC=KF510821.1;COMPACC=AC015982.9;CLNAME=RP11-554J4;LIBABBR=RP11;SEQCTR=WUGSC;NUMUPDATE=1;DB
2	56991042	rs4672161	C	T	.	.	FIXACC=KF456664.1;COMPACC=AC008173.2;CLNAME=RP11-374F15;LIBABBR=RP11;SEQCTR=WUGSC;NUMUPDATE=1;DB
2	57480448	rs7595936	A	G	.	.	FIXACC=KF456663.1;COMPACC=AC132153.2;CLNAME=RP11-111G13;LIBABBR=RP11;SEQCTR=WUGSC;NUMUPDATE=1;DB
2	59090620	rs6545706	G	A	.	.	FIXACC=KF456662.1;COMPACC=AC007252.2;CLNAME=RP11-407F2;LIBABBR=RP11;SEQCTR=WUGSC;NUMUPDATE=1;DB
2	59247352	rs4672275	T	C	.	.	FIXACC=KF456665.1;COMPACC=AC007077.2;CLNAME=RP11-260K8;LIBABBR=RP11;SEQCTR=WUGSC;NUMUPDATE=1;DB
2	62965145	rs2665640	G	C	.	.	FIXACC=KF456669.1;COMPACC=AC092567.4;CLNAME=CTD-2010B19;LIBABBR=CTD;SEQCTR=WUGSC;NUMUPDATE=1;DB
2	63651882	rs35861845	T	TG	.	.	FIXACC=KF510823.1;COMPACC=AC079353.5;CLNAME=RP11-1136K13;LIBABBR=RP11;SEQCTR=WUGSC;NUMUPDATE=1;DB
2	63995153	rs4233929	T	A	.	.	FIXACC=KF456672.1;COMPACC=AC114748.4;CLNAME=RP11-164A18;LIBABBR=RP11;SEQCTR=WUGSC;NUMUPDATE=1;DB
2	64278849	rs2581041	G	A	.	.	FIXACC=KF456670.1;COMPACC=AC012368.6;CLNAME=RP11-547M24;LIBABBR=RP11;SEQCTR=WUGSC;NUMUPDATE=1;DB
2	64309859	rs2919223	G	A	.	.	FIXACC=KF456671.1;COMPACC=AC012368.6;CLNAME=RP11-547M24;LIBABBR=RP11;SEQCTR=WUGSC;NUMUPDATE=1;DB
2	66338389	rs59598470	A	AG	.	.	FIXACC=KF510820.1;COMPACC=AC074391.5;CLNAME=RP11-642G11;LIBABBR=RP11;SEQCTR=WUGSC;NUMUPDATE=1;DB
2	66365238	rs5831795	G	GC	.	.	FIXACC=KF510822.1;COMPACC=AC074391.5;CLNAME=RP11-642G11;LIBABBR=RP11;SEQCTR=WUGSC;NUMUPDATE=1;DB
2	66652836	rs10201900	G	C	.	.	FIXACC=KF456673.1;COMPACC=AC092669.2;CLNAME=RP11-554F14;LIBABBR=RP11;SEQCTR=WUGSC;NUMUPDATE=1;DB
2	69211631	rs6722075	T	C	.	.	FIXACC=KF456676.1;COMPACC=AC114802.5;CLNAME=RP11-790N8;LIBABBR=RP11;SEQCTR=WUGSC;NUMUPDATE=1;DB
2	70267280	rs4853275	C	T	.	.	FIXACC=KF456674.1;COMPACC=AC079811.6;CLNAME=CTD-2502L6;LIBABBR=CTD;SEQCTR=WUGSC;NUMUPDATE=1;DB
2	71048718	rs58395865	T	TG	.	.	FIXACC=KF510826.1;COMPACC=AC007395.3;CLNAME=RP11-504O1;LIBABBR=RP11;SEQCTR=WUGSC;NUMUPDATE=1;DB
2	72341597	rs57700366	G	GC	.	.	FIXACC=KF510827.1;COMPACC=AC007002.3;CLNAME=RP11-493L16;LIBABBR=RP11;SEQCTR=WUGSC;NUMUPDATE=1;DB
2	73299363	rs11462764	T	TG	.	.	FIXACC=KF510828.1;COMPACC=AC012366.10;CLNAME=RP11-466M21;LIBABBR=RP11;SEQCTR=WUGSC;NUMUPDATE=1;DB
2	73472441	rs520474	C	T	.	.	FIXACC=KF456675.1;COMPACC=AC010913.9;CLNAME=RP11-44N22;LIBABBR=RP11;SEQCTR=WUGSC;NUMUPDATE=1;DB
2	73674900	rs35431003	AT	A	.	.	FIXACC=KF573641.1;COMPACC=AC074008.5;CLNAME=RP11-582H21;LIBABBR=RP11;SEQCTR=WUGSC;NUMUPDATE=1;DB
2	73675019	rs66492706	CT	C	.	.	FIXACC=KF573641.1;COMPACC=AC074008.5;CLNAME=RP11-582H21;LIBABBR=RP11;SEQCTR=WUGSC;NUMUPDATE=1;DB
2	73675227	rs587621330	T	TCTC	.	.	FIXACC=KF573641.1;COMPACC=AC074008.5;CLNAME=RP11-582H21;LIBABBR=RP11;SEQCTR=WUGSC;NUMUPDATE=3;DB
2	75333079	rs56404692	T	TG	.	.	FIXACC=KF510829.1;COMPACC=AC007681.3;CLNAME=RP11-355F16;LIBABBR=RP11;SEQCTR=WUGSC;NUMUPDATE=1;DB
2	75706672	rs2098308	A	G	.	.	FIXACC=KF456677.1;COMPACC=AC007099.3;CLNAME=RP11-445A14;LIBABBR=RP11;SEQCTR=WUGSC;NUMUPDATE=1;DB
2	76387982	rs11126502	T	C	.	.	FIXACC=KF456678.1;COMPACC=AC073091.5;CLNAME=RP11-335E8;LIBABBR=RP11;SEQCTR=WUGSC;NUMUPDATE=1;DB
2	76538876	rs1215902	T	C	.	.	FIXACC=KF456682.1;COMPACC=AC068597.6;CLNAME=RP11-320L2;LIBABBR=RP11;SEQCTR=WUGSC;NUMUPDATE=1;DB
2	76663515	rs6547086	T	G	.	.	FIXACC=KF456679.1;COMPACC=AC093387.6;CLNAME=RP11-613G12;LIBABBR=RP11;SEQCTR=WUGSC;NUMUPDATE=1;DB
2	80413243	rs56228111	T	TC	.	.	FIXACC=KF510830.1;COMPACC=AC016716.6;CLNAME=RP11-312I3;LIBABBR=RP11;SEQCTR=WUGSC;NUMUPDATE=1;DB
2	81148039	rs57565752	A	AT	.	.	FIXACC=KF510831.1;COMPACC=AC084193.5;CLNAME=RP11-545M11;LIBABBR=RP11;SEQCTR=WUGSC;NUMUPDATE=1;DB
2	83326624	rs1246251	T	C	.	.	FIXACC=KF456680.1;COMPACC=AC013719.8;CLNAME=RP11-270E5;LIBABBR=RP11;SEQCTR=WUGSC;NUMUPDATE=1;DB
2	85171803	rs11453403	G	GC	.	.	FIXACC=KF510834.1;COMPACC=AC022210.8;CLNAME=RP11-617F9;LIBABBR=RP11;SEQCTR=WUGSC;NUMUPDATE=1;DB
2	85781318	rs1254896	T	G	.	.	FIXACC=KF459579.1;COMPACC=AC016753.9;CLNAME=RP11-513O19;LIBABBR=RP11;SEQCTR=WUGSC;NUMUPDATE=1;DB
2	87108105	rs4971885	G	A	.	.	FIXACC=KF456683.1;COMPACC=AC111200.7;CLNAME=RP11-1283H4;LIBABBR=RP11;SEQCTR=WUGSC;NUMUPDATE=1;DB
2	88751751	rs11456039	A	AG	.	.	FIXACC=KF459612.1;COMPACC=AC012671.7;CLNAME=RP11-554H10;LIBABBR=RP11;SEQCTR=WUGSC;NUMUPDATE=1;DB
2	95847040	rs10578519	TGCG	T	.	.	FIXACC=KF459620.1;COMPACC=AC092835.4;CLNAME=RP11-11P22;LIBABBR=RP11;SEQCTR=WUGSC;NUMUPDATE=3;DB
2	96780986	rs29000568	C	CTCCTCCTCT	.	.	FIXACC=KF573706.1;COMPACC=AC092603.2;CLNAME=RP11-139J6;LIBABBR=RP11;SEQCTR=WUGSC;NUMUPDATE=9;DB
2	96823988	rs61670948	G	GC	.	.	FIXACC=KF510835.1;COMPACC=AC012307.8;CLNAME=RP11-574O17;LIBABBR=RP11;SEQCTR=WUGSC;NUMUPDATE=1;DB
2	97036196	rs772158	T	G	.	.	FIXACC=KF456681.1;COMPACC=AC021188.6;CLNAME=RP11-759A7;LIBABBR=RP11;SEQCTR=WUGSC;NUMUPDATE=1;DB
2	97075783	rs11377591	T	TG	.	.	FIXACC=KF510836.1;COMPACC=AC021188.6;CLNAME=RP11-759A7;LIBABBR=RP11;SEQCTR=WUGSC;NUMUPDATE=1;DB
2	97265620	rs7593954	C	T	.	.	FIXACC=KF456684.1;COMPACC=AC079754.4;CLNAME=RP11-67L23;LIBABBR=RP11;SEQCTR=WUGSC;NUMUPDATE=1;DB
2	98449796	rs6721250	C	T	.	.	FIXACC=KF456687.1;COMPACC=AC079337.5;CLNAME=CTD-2171G21;LIBABBR=CTD;SEQCTR=WUGSC;NUMUPDATE=1;DB
2	98475482	rs2141863	A	G	.	.	FIXACC=KF456686.1;COMPACC=AC079337.5;CLNAME=CTD-2171G21;LIBABBR=CTD;SEQCTR=WUGSC;NUMUPDATE=1;DB
2	98795523	rs1451250	T	C	.	.	FIXACC=KF456688.1;COMPACC=AC018691.10;CLNAME=RP11-547F10;LIBABBR=RP11;SEQCTR=WUGSC;NUMUPDATE=1;DB
2	100021677	rs11406891	T	TG	.	.	FIXACC=KF510741.1;COMPACC=AC018690.5;CLNAME=RP11-527J8;LIBABBR=RP11;SEQCTR=WUGSC;NUMUPDATE=1;DB
2	100343557	rs4851223	C	T	.	.	FIXACC=KF456685.1;COMPACC=AC073118.4;CLNAME=RP11-609J13;LIBABBR=RP11;SEQCTR=WUGSC;NUMUPDATE=1;DB
2	102152860	rs290780	C	T	.	.	FIXACC=KF456692.1;COMPACC=AC092570.3;CLNAME=CTD-2055H10;LIBABBR=CTD;SEQCTR=WUGSC;NUMUPDATE=1;DB
2	102662383	rs11418638	A	AG	.	.	FIXACC=KF510745.1;COMPACC=AC007165.4;CLNAME=RP11-451C2;LIBABBR=RP11;SEQCTR=WUGSC;NUMUPDATE=1;DB
2	102679831	rs35216299	A	AG	.	.	FIXACC=KF510744.1;COMPACC=AC007271.4;CLNAME=RP11-4B12;LIBABBR=RP11;SEQCTR=WUGSC;NUMUPDATE=1;DB
2	102697497	rs10192220	G	A	.	.	FIXACC=KF456690.1;COMPACC=AC007271.4;CLNAME=RP11-4B12;LIBABBR=RP11;SEQCTR=WUGSC;NUMUPDATE=1;DB
2	103089288	rs11370924	T	TG	.	.	FIXACC=KF510748.1;COMPACC=AC007278.4;CLNAME=RP11-308G20;LIBABBR=RP11;SEQCTR=WUGSC;NUMUPDATE=1;DB
2	103512153	rs11464754	G	GC	.	.	FIXACC=KF510747.1;COMPACC=AC007251.4;CLNAME=RP11-373G23;LIBABBR=RP11;SEQCTR=WUGSC;NUMUPDATE=1;DB
2	104100014	rs6716746	A	G	.	.	FIXACC=KF456691.1;COMPACC=AC092568.2;CLNAME=CTD-2016F12;LIBABBR=CTD;SEQCTR=WUGSC;NUMUPDATE=1;DB
2	105424871	rs1376613	A	G	.	.	FIXACC=KF456693.1;COMPACC=AC018730.8;CLNAME=RP11-13J10;LIBABBR=RP11;SEQCTR=WUGSC;NUMUPDATE=1;DB
2	105768941	rs56118376	T	TG	.	.	FIXACC=KF510750.1;COMPACC=AC104655.4;CLNAME=RP11-383P6;LIBABBR=RP11;SEQCTR=WUGSC;NUMUPDATE=1;DB
2	106436525	rs5833153	A	AG	.	.	FIXACC=KF510749.1;COMPACC=AC010978.8;CLNAME=RP11-363N21;LIBABBR=RP11;SEQCTR=WUGSC;NUMUPDATE=1;DB
2	107137401	rs4283418	C	A	.	.	FIXACC=KF456689.1;COMPACC=AC108868.4;CLNAME=RP11-448J14;LIBABBR=RP11;SEQCTR=WUGSC;NUMUPDATE=1;DB
2	108575280	rs1427340	T	C	.	.	FIXACC=KF456695.1;COMPACC=AC009963.11;CLNAME=RP11-368F12;LIBABBR=RP11;SEQCTR=WUGSC;NUMUPDATE=1;DB
2	110084915	rs6721096	T	C	.	.	FIXACC=KF456694.1;COMPACC=AC139850.1;CLNAME=RP13-25D5;LIBABBR=RP13;SEQCTR=WUGSC;NUMUPDATE=1;DB
2	113605400	rs6758463	C	A	.	.	FIXACC=KF456697.1;COMPACC=AC079753.7;CLNAME=RP11-67L14;LIBABBR=RP11;SEQCTR=WUGSC;NUMUPDATE=1;DB
2	114036436	rs2084163	G	C	.	.	FIXACC=KF459610.1;COMPACC=AC016683.7;CLNAME=RP11-65I12;LIBABBR=RP11;SEQCTR=WUGSC;NUMUPDATE=1;DB
2	115884557	rs6542246	G	T	.	.	FIXACC=KF456696.1;COMPACC=AC066593.4;CLNAME=RP11-344O5;LIBABBR=RP11;SEQCTR=Beijing;NUMUPDATE=1;DB
2	115920427	rs59787190	A	AT	.	.	FIXACC=KF510751.1;COMPACC=AC066593.4;CLNAME=RP11-344O5;LIBABBR=RP11;SEQCTR=Beijing;NUMUPDATE=1;DB
2	119720051	rs4473383	C	G	.	.	FIXACC=KF456701.1;COMPACC=AC013457.7;CLNAME=RP11-77A13;LIBABBR=RP11;SEQCTR=WUGSC;NUMUPDATE=1;DB
2	120631300	rs3111720	G	T	.	.	FIXACC=KF456700.1;COMPACC=AC092455.4;CLNAME=CTD-2017A21;LIBABBR=CTD;SEQCTR=WUGSC;NUMUPDATE=1;DB
2	120657456	rs4353662	T	C	.	.	FIXACC=KF456699.1;COMPACC=AC092455.4;CLNAME=CTD-2017A21;LIBABBR=CTD;SEQCTR=WUGSC;NUMUPDATE=1;DB
2	120733383	rs12711934	C	T	.	.	FIXACC=KF456698.1;COMPACC=AC016691.10;CLNAME=RP11-85B19;LIBABBR=RP11;SEQCTR=WUGSC;NUMUPDATE=1;DB
2	121564729	rs35695865	G	GC	.	.	FIXACC=KF510752.1;COMPACC=AC017033.5;CLNAME=RP11-297J22;LIBABBR=RP11;SEQCTR=WUGSC;NUMUPDATE=1;DB
2	121639443	rs72070333	AG	A	.	.	FIXACC=KF510212.1;COMPACC=AC017033.5;CLNAME=RP11-297J22;LIBABBR=RP11;SEQCTR=WUGSC;NUMUPDATE=1;DB
2	124524424	rs11339802	GT	G	.	.	FIXACC=KF510213.1;COMPACC=AC092646.2;CLNAME=RP11-415D20;LIBABBR=RP11;SEQCTR=WUGSC;NUMUPDATE=1;DB
2	125470284	rs1248544	C	T	.	.	FIXACC=KF456702.1;COMPACC=AC019159.8;CLNAME=RP11-56O18;LIBABBR=RP11;SEQCTR=WUGSC;NUMUPDATE=1;DB
2	126261680	rs1229989	C	T	.	.	FIXACC=KF456703.1;COMPACC=AC008275.3;CLNAME=RP11-294I11;LIBABBR=RP11;SEQCTR=WUGSC;NUMUPDATE=1;DB
2	126907424	rs4619616	T	C	.	.	FIXACC=KF456706.1;COMPACC=AC114813.5;CLNAME=RP11-1325I10;LIBABBR=RP11;SEQCTR=WUGSC;NUMUPDATE=1;DB
2	127398545	rs55719314	T	TG	.	.	FIXACC=KF510753.1;COMPACC=AC013474.10;CLNAME=RP11-505O20;LIBABBR=RP11;SEQCTR=WUGSC;NUMUPDATE=1;DB
2	128299550	rs5834177	T	TG	.	.	FIXACC=KF510754.1;COMPACC=AC010976.6;CLNAME=RP11-286H15;LIBABBR=RP11;SEQCTR=WUGSC;NUMUPDATE=1;DB
2	128408121	rs5834181	G	GC	.	.	FIXACC=KF510755.1;COMPACC=AC010976.6;CLNAME=RP11-286H15;LIBABBR=RP11;SEQCTR=WUGSC;NUMUPDATE=1;DB
2	128860835	rs7355336	A	G	.	.	FIXACC=KF456704.1;COMPACC=AC108059.6;CLNAME=RP11-398G9;LIBABBR=RP11;SEQCTR=WUGSC;NUMUPDATE=1;DB
2	129268128	rs1251087	G	T	.	.	FIXACC=KF456707.1;COMPACC=AC012451.8;CLNAME=RP11-414K19;LIBABBR=RP11;SEQCTR=WUGSC;NUMUPDATE=1;DB
2	129767260	rs111865600	A	AG	.	.	FIXACC=KF510758.1;COMPACC=AC016748.3;CLNAME=RP11-494M7;LIBABBR=RP11;SEQCTR=WUGSC;NUMUPDATE=1;DB
2	130317890	rs6431089	T	G	.	.	FIXACC=KF456705.1;COMPACC=AC104599.4;CLNAME=RP11-652K9;LIBABBR=RP11;SEQCTR=WUGSC;NUMUPDATE=1;DB
2	130477549	rs4662988	C	T	.	.	FIXACC=KF456709.1;COMPACC=AC084208.5;CLNAME=RP11-228P15;LIBABBR=RP11;SEQCTR=WUGSC;NUMUPDATE=1;DB
2	131633216	rs6430388	A	G	.	.	FIXACC=KF456708.1;COMPACC=AC133785.2;CLNAME=RP13-586I5;LIBABBR=RP13;SEQCTR=WUGSC;NUMUPDATE=1;DB
2	131656584	rs6430408	T	C	.	.	FIXACC=KF456713.1;COMPACC=AC133785.2;CLNAME=RP13-586I5;LIBABBR=RP13;SEQCTR=WUGSC;NUMUPDATE=1;DB
2	132259361	rs13015174	T	C	.	.	FIXACC=KF456710.1;COMPACC=AC073869.5;CLNAME=RP11-109E12;LIBABBR=RP11;SEQCTR=WUGSC;NUMUPDATE=1;DB
2	133885549	rs11463669	A	AC	.	.	FIXACC=KF510757.1;COMPACC=AC011755.7;CLNAME=RP11-575M22;LIBABBR=RP11;SEQCTR=WUGSC;NUMUPDATE=1;DB
2	134158801	rs56401811	G	GC	.	.	FIXACC=KF510759.1;COMPACC=AC011996.8;CLNAME=RP11-250H22;LIBABBR=RP11;SEQCTR=WUGSC;NUMUPDATE=1;DB
2	134265510	rs6748950	A	T	.	.	FIXACC=KF456712.1;COMPACC=AC011243.8;CLNAME=RP11-491M19;LIBABBR=RP11;SEQCTR=WUGSC;NUMUPDATE=1;DB
2	135328363	rs11424743	T	TG	.	.	FIXACC=KF510760.1;COMPACC=AC013718.6;CLNAME=RP11-116I17;LIBABBR=RP11;SEQCTR=WUGSC;NUMUPDATE=1;DB
2	137664470	rs7588779	C	A	.	.	FIXACC=KF456714.1;COMPACC=AC010873.12;CLNAME=RP11-112N16;LIBABBR=RP11;SEQCTR=WUGSC;NUMUPDATE=1;DB
2	139912380	rs4245844	C	A	.	.	FIXACC=KF456711.1;COMPACC=AC012352.7;CLNAME=RP11-12M21;LIBABBR=RP11;SEQCTR=WUGSC;NUMUPDATE=1;DB
2	140274640	rs61138124	G	GT	.	.	FIXACC=KF510761.1;COMPACC=AC016710.7;CLNAME=RP11-241E11;LIBABBR=RP11;SEQCTR=WUGSC;NUMUPDATE=1;DB
2	140667374	rs1920528	C	T	.	.	FIXACC=KF456716.1;COMPACC=AC078851.4;CLNAME=RP11-350N1;LIBABBR=RP11;SEQCTR=WUGSC;NUMUPDATE=1;DB
2	142134092	rs2683871	C	T	.	.	FIXACC=KF456719.1;COMPACC=AC068943.4;CLNAME=RP11-769M2;LIBABBR=RP11;SEQCTR=WUGSC;NUMUPDATE=1;DB
2	144625157	rs5834983	T	TA	.	.	FIXACC=KF510763.1;COMPACC=AC016910.6;CLNAME=RP11-460B1;LIBABBR=RP11;SEQCTR=WUGSC;NUMUPDATE=1;DB
2	144672773	rs66692069	A	AG	.	.	FIXACC=KF510765.1;COMPACC=AC016910.6;CLNAME=RP11-460B1;LIBABBR=RP11;SEQCTR=WUGSC;NUMUPDATE=1;DB
2	145471745	rs4662229	T	C	.	.	FIXACC=KF456715.1;COMPACC=AC023128.4;CLNAME=RP11-357J9;LIBABBR=RP11;SEQCTR=WUGSC;NUMUPDATE=1;DB
2	145583243	rs1842979	G	A	.	.	FIXACC=KF456717.1;COMPACC=AC023128.4;CLNAME=RP11-357J9;LIBABBR=RP11;SEQCTR=WUGSC;NUMUPDATE=1;DB
2	145955647	rs11284351	TA	T	.	.	FIXACC=KF510214.1;COMPACC=AC074093.6;CLNAME=RP11-206I11;LIBABBR=RP11;SEQCTR=WUGSC;NUMUPDATE=1;DB
2	148430673	rs1919446	A	G	.	.	FIXACC=KF456720.1;COMPACC=AC074239.5;CLNAME=CTD-2011N5;LIBABBR=CTD;SEQCTR=WUGSC;NUMUPDATE=1;DB
2	148435369	rs2382067	C	G	.	.	FIXACC=KF456718.1;COMPACC=AC074239.5;CLNAME=CTD-2011N5;LIBABBR=CTD;SEQCTR=WUGSC;NUMUPDATE=1;DB
2	148447714	rs34552598	AT	A	.	.	FIXACC=KF510217.1;COMPACC=AC074239.5;CLNAME=CTD-2011N5;LIBABBR=CTD;SEQCTR=WUGSC;NUMUPDATE=1;DB
2	148466290	rs2141457	G	T	.	.	FIXACC=KF456725.1;COMPACC=AC074239.5;CLNAME=CTD-2011N5;LIBABBR=CTD;SEQCTR=WUGSC;NUMUPDATE=1;DB
2	148494469	rs7559508	C	T	.	.	FIXACC=KF456727.1;COMPACC=AC074239.5;CLNAME=CTD-2011N5;LIBABBR=CTD;SEQCTR=WUGSC;NUMUPDATE=1;DB
2	148495200	rs4662547	T	G	.	.	FIXACC=KF456724.1;COMPACC=AC074239.5;CLNAME=CTD-2011N5;LIBABBR=CTD;SEQCTR=WUGSC;NUMUPDATE=1;DB
2	148838760	rs1234407	C	T	.	.	FIXACC=KF456728.1;COMPACC=AC019226.5;CLNAME=RP11-567F11;LIBABBR=RP11;SEQCTR=WUGSC;NUMUPDATE=1;DB
2	151164103	rs1441968	A	G	.	.	FIXACC=KF456723.1;COMPACC=AC093738.2;CLNAME=RP11-21M18;LIBABBR=RP11;SEQCTR=WUGSC;NUMUPDATE=1;DB
2	151362396	rs12692736	A	G	.	.	FIXACC=KF456730.1;COMPACC=AC074097.6;CLNAME=RP11-333M19;LIBABBR=RP11;SEQCTR=WUGSC;NUMUPDATE=1;DB
2	152685235	rs10197200	T	C	.	.	FIXACC=KF456722.1;COMPACC=AC097448.2;CLNAME=CTD-2021K4;LIBABBR=CTD;SEQCTR=WUGSC;NUMUPDATE=1;DB
2	154335733	rs11442778	G	GC	.	.	FIXACC=KF510764.1;COMPACC=AC012501.7;CLNAME=RP11-440F15;LIBABBR=RP11;SEQCTR=WUGSC;NUMUPDATE=1;DB
2	155166415	rs11424822	T	TG	.	.	FIXACC=KF510766.1;COMPACC=AC009297.4;CLNAME=RP11-3E14;LIBABBR=RP11;SEQCTR=WUGSC;NUMUPDATE=1;DB
2	157588613	rs4664213	G	A	.	.	FIXACC=KF456726.1;COMPACC=AC021849.5;CLNAME=RP11-366G5;LIBABBR=RP11;SEQCTR=WUGSC;NUMUPDATE=1;DB
2	159420831	rs4664251	C	T	.	.	FIXACC=KF456721.1;COMPACC=AC005042.2;CLNAME=RP11-552E1;LIBABBR=RP11;SEQCTR=WUGSC;NUMUPDATE=1;DB
2	159984744	rs11409846	A	AG	.	.	FIXACC=KF510767.1;COMPACC=AC009307.4;CLNAME=RP11-292A10;LIBABBR=RP11;SEQCTR=WUGSC;NUMUPDATE=1;DB
2	160136337	rs174264	G	A	.	.	FIXACC=KF456729.1;COMPACC=AC008277.4;CLNAME=RP11-311B14;LIBABBR=RP11;SEQCTR=WUGSC;NUMUPDATE=1;DB
2	162365238	rs61156351	A	AC	.	.	FIXACC=KF510769.1;COMPACC=AC009487.3;CLNAME=RP11-334E15;LIBABBR=RP11;SEQCTR=WUGSC;NUMUPDATE=1;DB
2	164246247	rs1221530	T	G	.	.	FIXACC=KF456731.1;COMPACC=AC079258.4;CLNAME=RP11-410J22;LIBABBR=RP11;SEQCTR=WUGSC;NUMUPDATE=1;DB
2	165010281	rs1446476	T	A	.	.	FIXACC=KF456732.1;COMPACC=AC016720.9;CLNAME=RP11-326G23;LIBABBR=RP11;SEQCTR=WUGSC;NUMUPDATE=1;DB
2	167872077	rs6726002	G	C	.	.	FIXACC=KF456733.1;COMPACC=AC092601.3;CLNAME=RP11-125M15;LIBABBR=RP11;SEQCTR=WUGSC;NUMUPDATE=1;DB
2	169313753	rs4589714	C	T	.	.	FIXACC=KF456737.1;COMPACC=AC019086.7;CLNAME=RP11-360H4;LIBABBR=RP11;SEQCTR=WUGSC;NUMUPDATE=1;DB
2	170954418	rs1381470	C	T	.	.	FIXACC=KF456739.1;COMPACC=AC092641.2;CLNAME=RP11-389F18;LIBABBR=RP11;SEQCTR=WUGSC;NUMUPDATE=1;DB
2	171431180	rs6712320	T	C	.	.	FIXACC=KF456734.1;COMPACC=AC007277.2;CLNAME=RP11-244E6;LIBABBR=RP11;SEQCTR=WUGSC;NUMUPDATE=1;DB
2	172180771	rs10205459	A	G	.	.	FIXACC=KF459614.1;COMPACC=AC007739.2;CLNAME=RP11-91L3;LIBABBR=RP11;SEQCTR=WUGSC;NUMUPDATE=1;DB
2	172298155	rs7572973	C	T	.	.	FIXACC=KF456738.1;COMPACC=AC007969.3;CLNAME=RP11-471A5;LIBABBR=RP11;SEQCTR=WUGSC;NUMUPDATE=1;DB
2	172319096	rs1185477	G	A	.	.	FIXACC=KF456735.1;COMPACC=AC007969.3;CLNAME=RP11-471A5;LIBABBR=RP11;SEQCTR=WUGSC;NUMUPDATE=1;DB
2	172648623	rs925880	T	C	.	.	FIXACC=KF456736.1;COMPACC=AC068039.6;CLNAME=RP11-703L16;LIBABBR=RP11;SEQCTR=WUGSC;NUMUPDATE=1;DB
2	172696309	rs2138872	G	A	.	.	FIXACC=KF456741.1;COMPACC=AC068039.6;CLNAME=RP11-703L16;LIBABBR=RP11;SEQCTR=WUGSC;NUMUPDATE=1;DB
2	174104837	rs10930580	T	C	.	.	FIXACC=KF456740.1;COMPACC=AC013461.9;CLNAME=RP11-291G2;LIBABBR=RP11;SEQCTR=WUGSC;NUMUPDATE=1;DB
2	175701133	rs2605297	A	G	.	.	FIXACC=KF456746.1;COMPACC=AC018890.13;CLNAME=RP11-493G24;LIBABBR=RP11;SEQCTR=WUGSC;NUMUPDATE=1;DB
2	175783014	rs6433509	C	T	.	.	FIXACC=KF456743.1;COMPACC=AC020596.8;CLNAME=RP11-365K23;LIBABBR=RP11;SEQCTR=WUGSC;NUMUPDATE=1;DB
2	176015158	rs2116987	G	A	.	.	FIXACC=KF456745.1;COMPACC=AC131958.1;CLNAME=RP11-62O19;LIBABBR=RP11;SEQCTR=WUGSC;NUMUPDATE=1;DB
2	177495733	rs963650	C	A	.	.	FIXACC=KF456742.1;COMPACC=AC017048.6;CLNAME=RP11-324L17;LIBABBR=RP11;SEQCTR=WUGSC;NUMUPDATE=1;DB
2	177497817	rs2969361	A	C	.	.	FIXACC=KF456744.1;COMPACC=AC017048.6;CLNAME=RP11-324L17;LIBABBR=RP11;SEQCTR=WUGSC;NUMUPDATE=1;DB
2	178665211	rs5836626	A	AT	.	.	FIXACC=KF510770.1;COMPACC=AC012499.8;CLNAME=RP11-428I14;LIBABBR=RP11;SEQCTR=WUGSC;NUMUPDATE=1;DB
2	179621477	rs6433728	C	T	.	.	FIXACC=KF459616.1;COMPACC=AC023270.7;CLNAME=RP11-88L24;LIBABBR=RP11;SEQCTR=WUGSC;NUMUPDATE=1;DB
2	182406152	rs1993384	C	T	.	.	FIXACC=KF456747.1;COMPACC=AC020595.7;CLNAME=RP11-358M9;LIBABBR=RP11;SEQCTR=WUGSC;NUMUPDATE=1;DB
2	183616592	rs3098359	C	T	.	.	FIXACC=KF456753.1;COMPACC=AC105396.2;CLNAME=RP11-560P13;LIBABBR=RP11;SEQCTR=WUGSC;NUMUPDATE=1;DB
2	183700046	rs11335492	AG	A	.	.	FIXACC=KF510216.1;COMPACC=AC105396.2;CLNAME=RP11-560P13;LIBABBR=RP11;SEQCTR=WUGSC;NUMUPDATE=1;DB
2	184591969	rs5836884	A	AC	.	.	FIXACC=KF510774.1;COMPACC=AC079161.5;CLNAME=RP11-416B10;LIBABBR=RP11;SEQCTR=WUGSC;NUMUPDATE=1;DB
2	187520774	rs1031295	A	G	.	.	FIXACC=KF456749.1;COMPACC=AC017101.10;CLNAME=RP11-556A11;LIBABBR=RP11;SEQCTR=WUGSC;NUMUPDATE=1;DB
2	188250301	rs698577	T	A	.	.	FIXACC=KF456755.1;COMPACC=AC007319.2;CLNAME=RP11-432D12;LIBABBR=RP11;SEQCTR=WUGSC;NUMUPDATE=1;DB
2	189360013	rs10176625	C	T	.	.	FIXACC=KF456750.1;COMPACC=AC125490.5;CLNAME=RP11-710I20;LIBABBR=RP11;SEQCTR=WUGSC;NUMUPDATE=1;DB
2	189665296	rs71020763	T	TC	.	.	FIXACC=KF510773.1;COMPACC=AC079613.7;CLNAME=RP11-325O22;LIBABBR=RP11;SEQCTR=WUGSC;NUMUPDATE=1;DB
2	193413757	rs1949300	A	T	.	.	FIXACC=KF456748.1;COMPACC=AC062039.3;CLNAME=RP11-814A15;LIBABBR=RP11;SEQCTR=WUGSC;NUMUPDATE=1;DB
2	193419543	rs1515339	G	A	.	.	FIXACC=KF456751.1;COMPACC=AC062039.3;CLNAME=RP11-814A15;LIBABBR=RP11;SEQCTR=WUGSC;NUMUPDATE=1;DB
2	194109806	rs57056035	G	GT	.	.	FIXACC=KF510775.1;COMPACC=AC092638.2;CLNAME=RP11-363G3;LIBABBR=RP11;SEQCTR=WUGSC;NUMUPDATE=1;DB
2	194449370	rs71008944	G	GC	.	.	FIXACC=KF510776.1;COMPACC=AC083950.4;CLNAME=RP11-240P14;LIBABBR=RP11;SEQCTR=WUGSC;NUMUPDATE=1;DB
2	195183066	rs4365482	G	T	.	.	FIXACC=KF456752.1;COMPACC=AC018799.8;CLNAME=RP11-125N8;LIBABBR=RP11;SEQCTR=WUGSC;NUMUPDATE=1;DB
2	199861296	rs11436281	T	TC	.	.	FIXACC=KF510777.1;COMPACC=AC020718.7;CLNAME=RP11-472L21;LIBABBR=RP11;SEQCTR=WUGSC;NUMUPDATE=1;DB
2	200125863	rs260757	T	G	.	.	FIXACC=KF456754.1;COMPACC=AC016746.8;CLNAME=RP11-486F17;LIBABBR=RP11;SEQCTR=WUGSC;NUMUPDATE=1;DB
2	200252282	rs4343415	T	G	.	.	FIXACC=KF456756.1;COMPACC=AC016746.8;CLNAME=RP11-486F17;LIBABBR=RP11;SEQCTR=WUGSC;NUMUPDATE=1;DB
2	205953216	rs10718656	AC	A	.	.	FIXACC=KF510215.1;COMPACC=AC011750.8;CLNAME=RP11-458C9;LIBABBR=RP11;SEQCTR=WUGSC;NUMUPDATE=1;DB
2	206581033	rs849541	G	A	.	.	FIXACC=KF459587.1;COMPACC=AC007362.4;CLNAME=RP11-150F11;LIBABBR=RP11;SEQCTR=WUGSC;NUMUPDATE=1;DB
2	207621759	rs1990849	A	G	.	.	FIXACC=KF456757.1;COMPACC=AC008269.4;CLNAME=RP11-95H11;LIBABBR=RP11;SEQCTR=WUGSC;NUMUPDATE=1;DB
2	209224874	rs11357589	CA	C	.	.	FIXACC=KF495708.1;COMPACC=AC012362.7;CLNAME=RP11-404D15;LIBABBR=RP11;SEQCTR=WUGSC;NUMUPDATE=1;DB
2	209270705	rs4673405	A	T	.	.	FIXACC=KF456759.1;COMPACC=AC012362.7;CLNAME=RP11-404D15;LIBABBR=RP11;SEQCTR=WUGSC;NUMUPDATE=1;DB
2	209484986	rs11374894	T	TC	.	.	FIXACC=KF510779.1;COMPACC=AC019185.8;CLNAME=RP11-299P7;LIBABBR=RP11;SEQCTR=WUGSC;NUMUPDATE=1;DB
2	212013166	rs56786463	TG	T	.	.	FIXACC=KF510137.2;COMPACC=AC012491.7;CLNAME=RP11-212J19;LIBABBR=RP11;SEQCTR=WUGSC;NUMUPDATE=1;DB
2	212013333	rs7590561	G	C	.	.	FIXACC=KF510137.2;COMPACC=AC012491.7;CLNAME=RP11-212J19;LIBABBR=RP11;SEQCTR=WUGSC;NUMUPDATE=1;DB
2	213064735	rs2371478	T	C	.	.	FIXACC=KF456758.1;COMPACC=AC096547.1;CLNAME=CTD-2016K1;LIBABBR=CTD;SEQCTR=WUGSC;NUMUPDATE=1;DB
2	213189004	rs34662230	A	AC	.	.	FIXACC=KF510781.1;COMPACC=AC092680.2;CLNAME=RP11-694B12;LIBABBR=RP11;SEQCTR=WUGSC;NUMUPDATE=1;DB
2	215026803	rs2216488	C	T	.	.	FIXACC=KF573674.1;COMPACC=AC008169.2;CLNAME=RP11-252D22;LIBABBR=RP11;SEQCTR=WUGSC;NUMUPDATE=1;DB
2	215102929	rs1912207	T	A	.	.	FIXACC=KF456766.1;COMPACC=AC008279.3;CLNAME=RP11-427F22;LIBABBR=RP11;SEQCTR=WUGSC;NUMUPDATE=1;DB
2	215107598	rs2052441	T	A	.	.	FIXACC=KF456762.1;COMPACC=AC008279.3;CLNAME=RP11-427F22;LIBABBR=RP11;SEQCTR=WUGSC;NUMUPDATE=1;DB
2	215110139	rs976911	G	A	.	.	FIXACC=KF456760.1;COMPACC=AC008279.3;CLNAME=RP11-427F22;LIBABBR=RP11;SEQCTR=WUGSC;NUMUPDATE=1;DB
2	215161203	rs1912193	G	A	.	.	FIXACC=KF456763.1;COMPACC=AC008279.3;CLNAME=RP11-427F22;LIBABBR=RP11;SEQCTR=WUGSC;NUMUPDATE=1;DB
2	215240104	rs10166554	C	A	.	.	FIXACC=KF456761.1;COMPACC=AC125244.4;CLNAME=RP11-233I2;LIBABBR=RP11;SEQCTR=WUGSC;NUMUPDATE=1;DB
2	215255018	rs4283423	G	C	.	.	FIXACC=KF456768.1;COMPACC=AC125244.4;CLNAME=RP11-233I2;LIBABBR=RP11;SEQCTR=WUGSC;NUMUPDATE=1;DB
2	215258922	rs6719752	A	G	.	.	FIXACC=KF456764.1;COMPACC=AC125244.4;CLNAME=RP11-233I2;LIBABBR=RP11;SEQCTR=WUGSC;NUMUPDATE=1;DB
2	215384278	rs4233998	T	G	.	.	FIXACC=KF456778.1;COMPACC=AC107218.4;CLNAME=RP11-561A13;LIBABBR=RP11;SEQCTR=WUGSC;NUMUPDATE=1;DB
2	215387444	rs4673852	G	C	.	.	FIXACC=KF456773.1;COMPACC=AC107218.4;CLNAME=RP11-561A13;LIBABBR=RP11;SEQCTR=WUGSC;NUMUPDATE=1;DB
2	215923332	rs11376503	A	AC	.	.	FIXACC=KF510780.1;COMPACC=AC072062.3;CLNAME=RP11-548N17;LIBABBR=RP11;SEQCTR=WUGSC;NUMUPDATE=1;DB
2	216517439	rs2678283	C	A	.	.	FIXACC=KF459845.1;COMPACC=AC012668.13;CLNAME=RP11-458D8;LIBABBR=RP11;SEQCTR=WUGSC;NUMUPDATE=1;DB
2	216539645	rs1250069	A	G	.	.	FIXACC=KF454883.1;COMPACC=AC012668.13;CLNAME=RP11-458D8;LIBABBR=RP11;SEQCTR=WUGSC;NUMUPDATE=1;DB
2	216539692	rs1250068	G	A	.	.	FIXACC=KF454883.1;COMPACC=AC012668.13;CLNAME=RP11-458D8;LIBABBR=RP11;SEQCTR=WUGSC;NUMUPDATE=1;DB
2	216543418	rs1250059	T	C	.	.	FIXACC=KF459844.1;COMPACC=AC012668.13;CLNAME=RP11-458D8;LIBABBR=RP11;SEQCTR=WUGSC;NUMUPDATE=1;DB
2	216544147	rs1250057	T	G	.	.	FIXACC=KF454897.1;COMPACC=AC012668.13;CLNAME=RP11-458D8;LIBABBR=RP11;SEQCTR=WUGSC;NUMUPDATE=1;DB
2	216544188	rs1250056	C	T	.	.	FIXACC=KF454897.1;COMPACC=AC012668.13;CLNAME=RP11-458D8;LIBABBR=RP11;SEQCTR=WUGSC;NUMUPDATE=1;DB
2	216545367	rs1250054	C	A	.	.	FIXACC=KF459848.1;COMPACC=AC012668.13;CLNAME=RP11-458D8;LIBABBR=RP11;SEQCTR=WUGSC;NUMUPDATE=1;DB
2	216546600	rs1250053	T	C	.	.	FIXACC=KF459847.1;COMPACC=AC012668.13;CLNAME=RP11-458D8;LIBABBR=RP11;SEQCTR=WUGSC;NUMUPDATE=1;DB
2	216549784	rs1250052	T	G	.	.	FIXACC=KF459852.1;COMPACC=AC012668.13;CLNAME=RP11-458D8;LIBABBR=RP11;SEQCTR=WUGSC;NUMUPDATE=1;DB
2	216552769	rs2678278	T	C	.	.	FIXACC=KF459849.1;COMPACC=AC012668.13;CLNAME=RP11-458D8;LIBABBR=RP11;SEQCTR=WUGSC;NUMUPDATE=1;DB
2	216569996	rs633597	T	C	.	.	FIXACC=KF459850.1;COMPACC=AC093850.2;CLNAME=RP11-489P15;LIBABBR=RP11;SEQCTR=WUGSC;NUMUPDATE=1;DB
2	216619902	rs4276026	A	G	.	.	FIXACC=KF456771.1;COMPACC=AC093850.2;CLNAME=RP11-489P15;LIBABBR=RP11;SEQCTR=WUGSC;NUMUPDATE=1;DB
2	218136234	rs2216947	C	A	.	.	FIXACC=KF456769.1;COMPACC=AC009492.4;CLNAME=RP11-423F9;LIBABBR=RP11;SEQCTR=WUGSC;NUMUPDATE=1;DB
2	218821530	rs934041	A	G	.	.	FIXACC=KF456767.1;COMPACC=AC010136.8;CLNAME=RP11-129D2;LIBABBR=RP11;SEQCTR=WUGSC;NUMUPDATE=1;DB
2	219729989	rs57581573	A	AG	.	.	FIXACC=KF510782.1;COMPACC=AC009974.10;CLNAME=RP11-459I19;LIBABBR=RP11;SEQCTR=WUGSC;NUMUPDATE=1;DB
2	220250147	rs907679	A	G	.	.	FIXACC=KF456770.1;COMPACC=AC053503.7;CLNAME=RP11-316O14;LIBABBR=RP11;SEQCTR=WUGSC;NUMUPDATE=1;DB
2	220500423	rs589767	A	G	.	.	FIXACC=KF459589.1;COMPACC=AC009955.4;CLNAME=RP11-256I23;LIBABBR=RP11;SEQCTR=WUGSC;NUMUPDATE=1;DB
2	220664192	rs60053437	T	TC	.	.	FIXACC=KF510784.1;COMPACC=AC009502.4;CLNAME=RP11-512O7;LIBABBR=RP11;SEQCTR=WUGSC;NUMUPDATE=1;DB
2	221499705	rs5838815	A	AT	.	.	FIXACC=KF510783.1;COMPACC=AC067956.3;CLNAME=RP11-140F14;LIBABBR=RP11;SEQCTR=WUGSC;NUMUPDATE=1;DB
2	222781060	rs11376652	G	GC	.	.	FIXACC=KF510785.1;COMPACC=AC009231.4;CLNAME=RP11-350I24;LIBABBR=RP11;SEQCTR=WUGSC;NUMUPDATE=1;DB
2	223685699	rs11449047	T	TA	.	.	FIXACC=KF510786.1;COMPACC=AC016712.6;CLNAME=RP11-266F17;LIBABBR=RP11;SEQCTR=WUGSC;NUMUPDATE=1;DB
2	224478399	rs11404917	T	TC	.	.	FIXACC=KF510787.1;COMPACC=AC012512.7;CLNAME=RP11-561O7;LIBABBR=RP11;SEQCTR=WUGSC;NUMUPDATE=1;DB
2	226190215	rs5839106	T	TG	.	.	FIXACC=KF510788.1;COMPACC=AC015974.10;CLNAME=RP11-467A18;LIBABBR=RP11;SEQCTR=WUGSC;NUMUPDATE=1;DB
2	227096342	rs2860247	A	G	.	.	FIXACC=KF456765.1;COMPACC=AC062015.7;CLNAME=CTD-2031E17;LIBABBR=CTD;SEQCTR=WUGSC;NUMUPDATE=1;DB
2	230350586	rs977040	A	T	.	.	FIXACC=KF456774.1;COMPACC=AC008273.2;CLNAME=RP11-150O2;LIBABBR=RP11;SEQCTR=WUGSC;NUMUPDATE=1;DB
2	230489711	rs7607763	A	G	.	.	FIXACC=KF456781.1;COMPACC=AC007559.3;CLNAME=RP11-364J6;LIBABBR=RP11;SEQCTR=WUGSC;NUMUPDATE=1;DB
2	231069736	rs34521544	C	CT	.	.	FIXACC=KF510789.1;COMPACC=AC009950.6;CLNAME=RP11-98F19;LIBABBR=RP11;SEQCTR=WUGSC;NUMUPDATE=1;DB
2	231918496	rs75154354	T	TG	.	.	FIXACC=KF510791.1;COMPACC=AC009407.8;CLNAME=RP11-223I10;LIBABBR=RP11;SEQCTR=WUGSC;NUMUPDATE=1;DB
2	232065857	rs55685192	T	TC	.	.	FIXACC=KF510790.1;COMPACC=AC009407.8;CLNAME=RP11-223I10;LIBABBR=RP11;SEQCTR=WUGSC;NUMUPDATE=1;DB
2	232184025	rs11484409	T	TG	.	.	FIXACC=KF510793.1;COMPACC=AC018738.4;CLNAME=RP11-419H23;LIBABBR=RP11;SEQCTR=WUGSC;NUMUPDATE=1;DB
2	232225535	rs35889244	C	CG	.	.	FIXACC=KF510794.1;COMPACC=AC018738.4;CLNAME=RP11-419H23;LIBABBR=RP11;SEQCTR=WUGSC;NUMUPDATE=1;DB
2	232539889	rs11417461	C	CG	.	.	FIXACC=KF510792.1;COMPACC=AC073476.6;CLNAME=RP11-690I21;LIBABBR=RP11;SEQCTR=WUGSC;NUMUPDATE=1;DB
2	233971870	rs10933429	C	G	.	.	FIXACC=KF456772.1;COMPACC=AC141929.2;CLNAME=XXfos-81251D1;LIBABBR=XXfos;SEQCTR=WUGSC;NUMUPDATE=1;DB
2	234807086	rs56851232	T	TC	.	.	FIXACC=KF510811.1;COMPACC=AC005538.3;CLNAME=RP11-332L11;LIBABBR=RP11;SEQCTR=WUGSC;NUMUPDATE=1;DB
2	234844338	rs56131529	G	GC	.	.	FIXACC=KF510796.1;COMPACC=AC005538.3;CLNAME=RP11-332L11;LIBABBR=RP11;SEQCTR=WUGSC;NUMUPDATE=1;DB
2	237073598	rs58334333	T	TG	.	.	FIXACC=KF510797.1;COMPACC=AC079135.6;CLNAME=RP11-122C15;LIBABBR=RP11;SEQCTR=WUGSC;NUMUPDATE=1;DB
2	238781133	rs35660539	C	CG	.	.	FIXACC=KF510799.1;COMPACC=AC012076.5;CLNAME=RP11-497D24;LIBABBR=RP11;SEQCTR=WUGSC;NUMUPDATE=1;DB
2	238931162	rs11427566	T	TG	.	.	FIXACC=KF510802.1;COMPACC=AC016776.6;CLNAME=RP11-574K22;LIBABBR=RP11;SEQCTR=WUGSC;NUMUPDATE=1;DB
2	239963743	rs7562910	T	C	.	.	FIXACC=KF456780.1;COMPACC=AC017028.11;CLNAME=RP11-275G7;LIBABBR=RP11;SEQCTR=WUGSC;NUMUPDATE=1;DB
2	240205681	rs11439212	A	AG	.	.	FIXACC=KF510801.1;COMPACC=AC062017.6;CLNAME=RP11-110K9;LIBABBR=RP11;SEQCTR=WUGSC;NUMUPDATE=1;DB
2	240319336	rs11428402	A	AG	.	.	FIXACC=KF510800.1;COMPACC=AC062017.6;CLNAME=RP11-110K9;LIBABBR=RP11;SEQCTR=WUGSC;NUMUPDATE=1;DB
2	241764685	rs4263107	A	G	.	.	FIXACC=KF456777.1;COMPACC=AC112784.5;CLNAME=RP13-555N8;LIBABBR=RP13;SEQCTR=WUGSC;NUMUPDATE=1;DB
2	242004219	rs11464431	T	TG	.	.	FIXACC=KF510803.1;COMPACC=AC005237.2;CLNAME=RP11-556H17;LIBABBR=RP11;SEQCTR=WUGSC;NUMUPDATE=1;DB
2	242006642	rs11379607	T	TG	.	.	FIXACC=KF510805.1;COMPACC=AC005237.2;CLNAME=RP11-556H17;LIBABBR=RP11;SEQCTR=WUGSC;NUMUPDATE=1;DB
2	242142737	rs1179530	T	C	.	.	FIXACC=KF456776.1;COMPACC=AC005237.2;CLNAME=RP11-556H17;LIBABBR=RP11;SEQCTR=WUGSC;NUMUPDATE=1;DB
2	242203916	rs11891776	A	C	.	.	FIXACC=KF456779.1;COMPACC=AC104841.6;CLNAME=RP11-475G3;LIBABBR=RP11;SEQCTR=WUGSC;NUMUPDATE=1;DB
2	242816308	rs78423954	G	GC	.	.	FIXACC=KF510804.1;COMPACC=AC131097.6;CLNAME=RP11-789L24;LIBABBR=RP11;SEQCTR=WUGSC;NUMUPDATE=1;DB
3	579260	rs4684467	T	A	.	.	FIXACC=KF457514.1;COMPACC=AC087428.3;CLNAME=RP11-18I13;LIBABBR=RP11;SEQCTR=Beijing;NUMUPDATE=1;DB
3	668453	rs5846046	AC	A	.	.	FIXACC=KF510246.1;COMPACC=AC087431.3;CLNAME=RP11-775C23;LIBABBR=RP11;SEQCTR=Beijing;NUMUPDATE=1;DB
3	788255	rs71058791	C	CA	.	.	FIXACC=KF510851.1;COMPACC=AC087431.3;CLNAME=RP11-775C23;LIBABBR=RP11;SEQCTR=Beijing;NUMUPDATE=1;DB
3	932922	rs4324461	C	G	.	.	FIXACC=KF457512.1;COMPACC=AC090044.3;CLNAME=RP11-86C13;LIBABBR=RP11;SEQCTR=Beijing;NUMUPDATE=1;DB
3	970259	rs11349790	AC	A	.	.	FIXACC=KF510250.1;COMPACC=AC090044.3;CLNAME=RP11-86C13;LIBABBR=RP11;SEQCTR=Beijing;NUMUPDATE=1;DB
3	1031452	rs4293685	A	G	.	.	FIXACC=KF457515.1;COMPACC=AC087430.3;CLNAME=RP11-242C8;LIBABBR=RP11;SEQCTR=Beijing;NUMUPDATE=1;DB
3	1217101	rs12106929	T	A	.	.	FIXACC=KF457518.1;COMPACC=AC027123.7;CLNAME=RP11-392M7;LIBABBR=RP11;SEQCTR=Beijing;NUMUPDATE=1;DB
3	1506610	rs1153546	G	T	.	.	FIXACC=KF457526.1;COMPACC=AC026214.4;CLNAME=RP11-717M12;LIBABBR=RP11;SEQCTR=Beijing;NUMUPDATE=1;DB
3	1708707	rs2678250	C	T	.	.	FIXACC=KF495731.1;COMPACC=AC090043.2;CLNAME=RP11-551L4;LIBABBR=RP11;SEQCTR=Beijing;NUMUPDATE=1;DB
3	1708898	rs2678249	C	T	.	.	FIXACC=KF495731.1;COMPACC=AC090043.2;CLNAME=RP11-551L4;LIBABBR=RP11;SEQCTR=Beijing;NUMUPDATE=1;DB
3	1709015	rs2731523	G	C	.	.	FIXACC=KF495731.1;COMPACC=AC090043.2;CLNAME=RP11-551L4;LIBABBR=RP11;SEQCTR=Beijing;NUMUPDATE=1;DB
3	1709026	rs2731524	G	C	.	.	FIXACC=KF495731.1;COMPACC=AC090043.2;CLNAME=RP11-551L4;LIBABBR=RP11;SEQCTR=Beijing;NUMUPDATE=1;DB
3	1721794	rs2731525	A	T	.	.	FIXACC=KF457522.1;COMPACC=AC090043.2;CLNAME=RP11-551L4;LIBABBR=RP11;SEQCTR=Beijing;NUMUPDATE=1;DB
3	1801049	rs4258949	C	A	.	.	FIXACC=KF457540.1;COMPACC=AC090042.2;CLNAME=RP11-21B12;LIBABBR=RP11;SEQCTR=Beijing;NUMUPDATE=1;DB
3	1826650	rs9809072	C	G	.	.	FIXACC=KF457533.1;COMPACC=AC090042.2;CLNAME=RP11-21B12;LIBABBR=RP11;SEQCTR=Beijing;NUMUPDATE=1;DB
3	2024146	rs2729302	G	A	.	.	FIXACC=KF457538.1;COMPACC=AC018814.6;CLNAME=RP11-204C23;LIBABBR=RP11;SEQCTR=Beijing;NUMUPDATE=1;DB
3	2083775	rs2729022	C	T	.	.	FIXACC=KF457528.1;COMPACC=AC087427.3;CLNAME=RP11-176P14;LIBABBR=RP11;SEQCTR=Beijing;NUMUPDATE=1;DB
3	2113743	rs4684329	T	G	.	.	FIXACC=KF457527.1;COMPACC=AC087427.3;CLNAME=RP11-176P14;LIBABBR=RP11;SEQCTR=Beijing;NUMUPDATE=1;DB
3	2423539	rs13070038	C	A	.	.	FIXACC=KF454900.1;COMPACC=AC026882.6;CLNAME=RP11-211K13;LIBABBR=RP11;SEQCTR=Beijing;NUMUPDATE=1;DB
3	2423635	rs9819029	C	A	.	.	FIXACC=KF454900.1;COMPACC=AC026882.6;CLNAME=RP11-211K13;LIBABBR=RP11;SEQCTR=Beijing;NUMUPDATE=1;DB
3	2586911	rs57536535	C	T	.	.	FIXACC=KF457532.1;COMPACC=AC022008.4;CLNAME=RP11-63O1;LIBABBR=RP11;SEQCTR=Beijing;NUMUPDATE=1;DB
3	3390632	rs9842034	A	T	.	.	FIXACC=KF457531.1;COMPACC=AC026188.6;CLNAME=RP11-319I18;LIBABBR=RP11;SEQCTR=Beijing;NUMUPDATE=1;DB
3	3695526	rs4309713	T	G	.	.	FIXACC=KF457524.1;COMPACC=AC024158.5;CLNAME=RP11-245A6;LIBABBR=RP11;SEQCTR=Beijing;NUMUPDATE=1;DB
3	3696585	rs4333072	G	T	.	.	FIXACC=KF457521.1;COMPACC=AC024158.5;CLNAME=RP11-245A6;LIBABBR=RP11;SEQCTR=Beijing;NUMUPDATE=1;DB
3	3701836	rs4478068	T	G	.	.	FIXACC=KF457529.1;COMPACC=AC024158.5;CLNAME=RP11-245A6;LIBABBR=RP11;SEQCTR=Beijing;NUMUPDATE=1;DB
3	3703510	rs7631653	A	G	.	.	FIXACC=KF457525.1;COMPACC=AC024158.5;CLNAME=RP11-245A6;LIBABBR=RP11;SEQCTR=Beijing;NUMUPDATE=1;DB
3	3736890	rs2584061	T	G	.	.	FIXACC=KF457523.1;COMPACC=AC023484.5;CLNAME=RP11-454F24;LIBABBR=RP11;SEQCTR=Beijing;NUMUPDATE=1;DB
3	3760254	rs2629287	T	C	.	.	FIXACC=KF454953.1;COMPACC=AC023484.5;CLNAME=RP11-454F24;LIBABBR=RP11;SEQCTR=Beijing;NUMUPDATE=1;DB
3	3760305	rs2584056	G	T	.	.	FIXACC=KF454953.1;COMPACC=AC023484.5;CLNAME=RP11-454F24;LIBABBR=RP11;SEQCTR=Beijing;NUMUPDATE=1;DB
3	4180728	rs2600147	C	A	.	.	FIXACC=KF454952.1;COMPACC=AC018822.8;CLNAME=RP11-324K15;LIBABBR=RP11;SEQCTR=Beijing;NUMUPDATE=1;DB
3	4180769	rs2600146	C	A	.	.	FIXACC=KF454952.1;COMPACC=AC018822.8;CLNAME=RP11-324K15;LIBABBR=RP11;SEQCTR=Beijing;NUMUPDATE=1;DB
3	4182665	rs2600145	A	T	.	.	FIXACC=KF457530.1;COMPACC=AC018822.8;CLNAME=RP11-324K15;LIBABBR=RP11;SEQCTR=Beijing;NUMUPDATE=1;DB
3	4478069	rs2819576	C	A	.	.	FIXACC=KF457535.1;COMPACC=AC024168.5;CLNAME=RP11-622P3;LIBABBR=RP11;SEQCTR=Beijing;NUMUPDATE=1;DB
3	4480541	rs2819575	G	T	.	.	FIXACC=KF457536.1;COMPACC=AC024168.5;CLNAME=RP11-622P3;LIBABBR=RP11;SEQCTR=Beijing;NUMUPDATE=1;DB
3	4654136	rs2470502	T	A	.	.	FIXACC=KF457546.1;COMPACC=AC090944.2;CLNAME=RP11-238A9;LIBABBR=RP11;SEQCTR=Beijing;NUMUPDATE=1;DB
3	4685357	rs4685787	C	A	.	.	FIXACC=KF457539.1;COMPACC=AC069248.4;CLNAME=RP11-6I21;LIBABBR=RP11;SEQCTR=Beijing;NUMUPDATE=1;DB
3	4700787	rs4685794	C	A	.	.	FIXACC=KF457537.1;COMPACC=AC069248.4;CLNAME=RP11-6I21;LIBABBR=RP11;SEQCTR=Beijing;NUMUPDATE=1;DB
3	4749661	rs6798315	G	A	.	.	FIXACC=KF495812.1;COMPACC=AC069248.4;CLNAME=RP11-6I21;LIBABBR=RP11;SEQCTR=Beijing;NUMUPDATE=1;DB
3	4749674	rs6798320	G	A	.	.	FIXACC=KF495812.1;COMPACC=AC069248.4;CLNAME=RP11-6I21;LIBABBR=RP11;SEQCTR=Beijing;NUMUPDATE=1;DB
3	4771489	rs13080185	C	A	.	.	FIXACC=KF457534.1;COMPACC=AC069248.4;CLNAME=RP11-6I21;LIBABBR=RP11;SEQCTR=Beijing;NUMUPDATE=1;DB
3	4821999	rs1145126	A	T	.	.	FIXACC=KF457541.1;COMPACC=AC018816.6;CLNAME=RP11-250A15;LIBABBR=RP11;SEQCTR=Beijing;NUMUPDATE=1;DB
3	4940288	rs11363851	AG	A	.	.	FIXACC=KF573690.1;COMPACC=AC018816.6;CLNAME=RP11-250A15;LIBABBR=RP11;SEQCTR=Beijing;NUMUPDATE=1;DB
3	5075903	rs2470560	C	G	.	.	FIXACC=KF457544.1;COMPACC=AC090955.3;CLNAME=RP11-622A14;LIBABBR=RP11;SEQCTR=Beijing;NUMUPDATE=1;DB
3	5434014	rs11291438	CA	C	.	.	FIXACC=KF510236.1;COMPACC=AC090842.3;CLNAME=RP11-155E14;LIBABBR=RP11;SEQCTR=Beijing;NUMUPDATE=1;DB
3	5445452	rs4234567	G	A	.	.	FIXACC=KF457543.1;COMPACC=AC090842.3;CLNAME=RP11-155E14;LIBABBR=RP11;SEQCTR=Beijing;NUMUPDATE=1;DB
3	5504330	rs11296217	CA	C	.	.	FIXACC=KF510235.1;COMPACC=AC090842.3;CLNAME=RP11-155E14;LIBABBR=RP11;SEQCTR=Beijing;NUMUPDATE=1;DB
3	6070957	rs6443015	A	T	.	.	FIXACC=KF457542.1;COMPACC=AC066590.5;CLNAME=RP11-324K11;LIBABBR=RP11;SEQCTR=Beijing;NUMUPDATE=1;DB
3	6115184	rs6443020	G	T	.	.	FIXACC=KF457547.1;COMPACC=AC066590.5;CLNAME=RP11-324K11;LIBABBR=RP11;SEQCTR=Beijing;NUMUPDATE=1;DB
3	6193447	rs1245374	A	T	.	.	FIXACC=KF457553.1;COMPACC=AC027119.5;CLNAME=RP11-113L10;LIBABBR=RP11;SEQCTR=Beijing;NUMUPDATE=1;DB
3	6200095	rs1245373	A	C	.	.	FIXACC=KF457545.1;COMPACC=AC027119.5;CLNAME=RP11-113L10;LIBABBR=RP11;SEQCTR=Beijing;NUMUPDATE=1;DB
3	6252640	rs2575002	T	C	.	.	FIXACC=KF457549.1;COMPACC=AC027119.5;CLNAME=RP11-113L10;LIBABBR=RP11;SEQCTR=Beijing;NUMUPDATE=1;DB
3	6306740	rs788181	G	T	.	.	FIXACC=KF457548.1;COMPACC=AC026167.5;CLNAME=RP11-140B10;LIBABBR=RP11;SEQCTR=Beijing;NUMUPDATE=1;DB
3	6322979	rs1695304	G	A	.	.	FIXACC=KF454917.1;COMPACC=AC026167.5;CLNAME=RP11-140B10;LIBABBR=RP11;SEQCTR=Beijing;NUMUPDATE=1;DB
3	6322983	rs1656567	G	A	.	.	FIXACC=KF454917.1;COMPACC=AC026167.5;CLNAME=RP11-140B10;LIBABBR=RP11;SEQCTR=Beijing;NUMUPDATE=1;DB
3	6323021	rs712747	G	A	.	.	FIXACC=KF454917.1;COMPACC=AC026167.5;CLNAME=RP11-140B10;LIBABBR=RP11;SEQCTR=Beijing;NUMUPDATE=1;DB
3	7140716	rs11131062	A	C	.	.	FIXACC=KF457556.1;COMPACC=AC026199.6;CLNAME=RP11-507D6;LIBABBR=RP11;SEQCTR=Beijing;NUMUPDATE=1;DB
3	7179622	rs2648626	C	A	.	.	FIXACC=KF457552.1;COMPACC=AC026199.6;CLNAME=RP11-507D6;LIBABBR=RP11;SEQCTR=Beijing;NUMUPDATE=1;DB
3	7219128	rs2648635	C	T	.	.	FIXACC=KF457554.1;COMPACC=AC026199.6;CLNAME=RP11-507D6;LIBABBR=RP11;SEQCTR=Beijing;NUMUPDATE=1;DB
3	7302332	rs9809921	T	A	.	.	FIXACC=KF457550.1;COMPACC=AC034194.5;CLNAME=RP11-669E3;LIBABBR=RP11;SEQCTR=Beijing;NUMUPDATE=1;DB
3	7302823	rs4470504	C	G	.	.	FIXACC=KF457555.1;COMPACC=AC034194.5;CLNAME=RP11-669E3;LIBABBR=RP11;SEQCTR=Beijing;NUMUPDATE=1;DB
3	7305033	rs4479583	C	G	.	.	FIXACC=KF457551.1;COMPACC=AC034194.5;CLNAME=RP11-669E3;LIBABBR=RP11;SEQCTR=Beijing;NUMUPDATE=1;DB
3	7305635	rs4399874	C	G	.	.	FIXACC=KF457559.1;COMPACC=AC034194.5;CLNAME=RP11-669E3;LIBABBR=RP11;SEQCTR=Beijing;NUMUPDATE=1;DB
3	7402670	rs9821672	G	C	.	.	FIXACC=KF457560.1;COMPACC=AC034194.5;CLNAME=RP11-669E3;LIBABBR=RP11;SEQCTR=Beijing;NUMUPDATE=1;DB
3	7407012	rs9311989	A	T	.	.	FIXACC=KF457561.1;COMPACC=AC034194.5;CLNAME=RP11-669E3;LIBABBR=RP11;SEQCTR=Beijing;NUMUPDATE=1;DB
3	7420351	rs8180002	T	A	.	.	FIXACC=KF457558.1;COMPACC=AC026204.5;CLNAME=RP11-590A20;LIBABBR=RP11;SEQCTR=Beijing;NUMUPDATE=1;DB
3	7434543	rs1272450	G	T	.	.	FIXACC=KF457557.1;COMPACC=AC026204.5;CLNAME=RP11-590A20;LIBABBR=RP11;SEQCTR=Beijing;NUMUPDATE=1;DB
3	7710311	rs6443122	C	A	.	.	FIXACC=KF457565.1;COMPACC=AC077690.2;CLNAME=RP11-329A2;LIBABBR=RP11;SEQCTR=Beijing;NUMUPDATE=1;DB
3	7710712	rs2031057	C	G	.	.	FIXACC=KF457564.1;COMPACC=AC077690.2;CLNAME=RP11-329A2;LIBABBR=RP11;SEQCTR=Beijing;NUMUPDATE=1;DB
3	7962952	rs9845398	A	T	.	.	FIXACC=KF457562.1;COMPACC=AC024171.5;CLNAME=RP11-794G3;LIBABBR=RP11;SEQCTR=Beijing;NUMUPDATE=1;DB
3	7968719	rs4686195	C	T	.	.	FIXACC=KF457563.1;COMPACC=AC024171.5;CLNAME=RP11-794G3;LIBABBR=RP11;SEQCTR=Beijing;NUMUPDATE=1;DB
3	8114463	rs4305414	A	C	.	.	FIXACC=KF457568.1;COMPACC=AC018832.5;CLNAME=RP11-481O7;LIBABBR=RP11;SEQCTR=Beijing;NUMUPDATE=1;DB
3	8292719	rs2633810	T	C	.	.	FIXACC=KF457569.1;COMPACC=AC087589.3;CLNAME=RP11-1102N22;LIBABBR=RP11;SEQCTR=Beijing;NUMUPDATE=1;DB
3	8335813	rs34894406	CA	C	.	.	FIXACC=KF573701.1;COMPACC=AC087589.3;CLNAME=RP11-1102N22;LIBABBR=RP11;SEQCTR=Beijing;NUMUPDATE=1;DB
3	8380657	rs56709899	C	CA	.	.	FIXACC=KF573642.1;COMPACC=AC023481.6;CLNAME=RP11-424H6;LIBABBR=RP11;SEQCTR=Beijing;NUMUPDATE=1;DB
3	8380927	rs9838864	A	T	.	.	FIXACC=KF573642.1;COMPACC=AC023481.6;CLNAME=RP11-424H6;LIBABBR=RP11;SEQCTR=Beijing;NUMUPDATE=1;DB
3	8380946	rs9856138	G	A	.	.	FIXACC=KF573642.1;COMPACC=AC023481.6;CLNAME=RP11-424H6;LIBABBR=RP11;SEQCTR=Beijing;NUMUPDATE=1;DB
3	8381100	rs4686254	C	T	.	.	FIXACC=KF573642.1;COMPACC=AC023481.6;CLNAME=RP11-424H6;LIBABBR=RP11;SEQCTR=Beijing;NUMUPDATE=1;DB
3	8381194	rs4686255	C	T	.	.	FIXACC=KF573642.1;COMPACC=AC023481.6;CLNAME=RP11-424H6;LIBABBR=RP11;SEQCTR=Beijing;NUMUPDATE=1;DB
3	8381301	rs56187052	C	CT	.	.	FIXACC=KF573642.1;COMPACC=AC023481.6;CLNAME=RP11-424H6;LIBABBR=RP11;SEQCTR=Beijing;NUMUPDATE=1;DB
3	8423619	rs2629224	C	T	.	.	FIXACC=KF457575.1;COMPACC=AC023481.6;CLNAME=RP11-424H6;LIBABBR=RP11;SEQCTR=Beijing;NUMUPDATE=1;DB
3	8454732	rs2629210	G	C	.	.	FIXACC=KF457571.1;COMPACC=AC023481.6;CLNAME=RP11-424H6;LIBABBR=RP11;SEQCTR=Beijing;NUMUPDATE=1;DB
3	8455374	rs2629211	C	T	.	.	FIXACC=KF457570.1;COMPACC=AC023481.6;CLNAME=RP11-424H6;LIBABBR=RP11;SEQCTR=Beijing;NUMUPDATE=1;DB
3	8642114	rs2662097	A	G	.	.	FIXACC=KF570273.1;COMPACC=AC034187.6;CLNAME=RP11-202A21;LIBABBR=RP11;SEQCTR=Beijing;NUMUPDATE=1;DB
3	8690869	rs2737181	C	A	.	.	FIXACC=KF457567.1;COMPACC=AC034187.6;CLNAME=RP11-202A21;LIBABBR=RP11;SEQCTR=Beijing;NUMUPDATE=1;DB
3	8864925	rs371735788	C	CT	.	.	FIXACC=KF510852.1;COMPACC=AC068312.5;CLNAME=RP11-128A5;LIBABBR=RP11;SEQCTR=Beijing;NUMUPDATE=1;DB
3	8876884	rs56399155	A	AT	.	.	FIXACC=KF510853.1;COMPACC=AC068312.5;CLNAME=RP11-128A5;LIBABBR=RP11;SEQCTR=Beijing;NUMUPDATE=1;DB
3	9043631	rs2662095	T	A	.	.	FIXACC=KF457566.1;COMPACC=AC034186.5;CLNAME=RP11-19E8;LIBABBR=RP11;SEQCTR=Beijing;NUMUPDATE=1;DB
3	9045548	rs2662093	T	C	.	.	FIXACC=KF495730.1;COMPACC=AC034186.5;CLNAME=RP11-19E8;LIBABBR=RP11;SEQCTR=Beijing;NUMUPDATE=1;DB
3	9045566	rs2662092	A	G	.	.	FIXACC=KF495730.1;COMPACC=AC034186.5;CLNAME=RP11-19E8;LIBABBR=RP11;SEQCTR=Beijing;NUMUPDATE=1;DB
3	9045576	rs2617113	A	C	.	.	FIXACC=KF495730.1;COMPACC=AC034186.5;CLNAME=RP11-19E8;LIBABBR=RP11;SEQCTR=Beijing;NUMUPDATE=1;DB
3	9966595	rs6783252	G	C	.	.	FIXACC=KF457576.1;COMPACC=AC018809.5;CLNAME=RP11-1020A11;LIBABBR=RP11;SEQCTR=Beijing;NUMUPDATE=1;DB
3	10324750	rs2544007	G	T	.	.	FIXACC=KF457573.1;COMPACC=AC022384.5;CLNAME=RP11-438J1;LIBABBR=RP11;SEQCTR=Beijing;NUMUPDATE=1;DB
3	10372429	rs2577800	A	C	.	.	FIXACC=KF495694.1;COMPACC=AC022384.5;CLNAME=RP11-438J1;LIBABBR=RP11;SEQCTR=Beijing;NUMUPDATE=1;DB
3	10385345	rs2470452	A	T	.	.	FIXACC=KF457572.1;COMPACC=AC090841.2;CLNAME=RP11-1082A18;LIBABBR=RP11;SEQCTR=Beijing;NUMUPDATE=1;DB
3	10530336	rs12494619	A	C	.	.	FIXACC=KF457574.1;COMPACC=AC090841.2;CLNAME=RP11-1082A18;LIBABBR=RP11;SEQCTR=Beijing;NUMUPDATE=1;DB
3	10632176	rs61457759	AC	A	.	.	FIXACC=KF510221.1;COMPACC=AC018839.5;CLNAME=RP11-593J10;LIBABBR=RP11;SEQCTR=Beijing;NUMUPDATE=1;DB
3	10688922	rs13089348	T	G	.	.	FIXACC=KF457577.1;COMPACC=AC018502.6;CLNAME=RP11-327H17;LIBABBR=RP11;SEQCTR=Beijing;NUMUPDATE=1;DB
3	10925646	rs2655276	G	T	.	.	FIXACC=KF454951.1;COMPACC=AC027128.5;CLNAME=RP11-627C1;LIBABBR=RP11;SEQCTR=Beijing;NUMUPDATE=1;DB
3	10925664	rs2581214	G	C	.	.	FIXACC=KF454951.1;COMPACC=AC027128.5;CLNAME=RP11-627C1;LIBABBR=RP11;SEQCTR=Beijing;NUMUPDATE=1;DB
3	10966942	rs11361230	CG	C	.	.	FIXACC=KF510222.1;COMPACC=AC027128.5;CLNAME=RP11-627C1;LIBABBR=RP11;SEQCTR=Beijing;NUMUPDATE=1;DB
3	11007147	rs2928088	T	C	.	.	FIXACC=KF457579.1;COMPACC=AC024910.5;CLNAME=RP11-380A22;LIBABBR=RP11;SEQCTR=Beijing;NUMUPDATE=1;DB
3	11035710	rs2930137	T	G	.	.	FIXACC=KF457580.1;COMPACC=AC024910.5;CLNAME=RP11-380A22;LIBABBR=RP11;SEQCTR=Beijing;NUMUPDATE=1;DB
3	11047452	rs2944365	G	A	.	.	FIXACC=KF457578.1;COMPACC=AC024910.5;CLNAME=RP11-380A22;LIBABBR=RP11;SEQCTR=Beijing;NUMUPDATE=1;DB
3	11101184	rs2933302	G	C	.	.	FIXACC=KF457581.1;COMPACC=AC024910.5;CLNAME=RP11-380A22;LIBABBR=RP11;SEQCTR=Beijing;NUMUPDATE=1;DB
3	11106158	rs2944369	A	G	.	.	FIXACC=KF457582.1;COMPACC=AC024910.5;CLNAME=RP11-380A22;LIBABBR=RP11;SEQCTR=Beijing;NUMUPDATE=1;DB
3	11110656	rs2944370	A	T	.	.	FIXACC=KF457583.1;COMPACC=AC024910.5;CLNAME=RP11-380A22;LIBABBR=RP11;SEQCTR=Beijing;NUMUPDATE=1;DB
3	11119464	rs2944362	T	A	.	.	FIXACC=KF457584.1;COMPACC=AC024910.5;CLNAME=RP11-380A22;LIBABBR=RP11;SEQCTR=Beijing;NUMUPDATE=1;DB
3	11334423	rs2594987	A	G	.	.	FIXACC=KF570275.1;COMPACC=AC020750.4;CLNAME=RP11-105H19;LIBABBR=RP11;SEQCTR=Beijing;NUMUPDATE=1;DB
3	11701705	rs2574705	G	T	.	.	FIXACC=KF457586.1;COMPACC=AC022001.5;CLNAME=RP11-169K17;LIBABBR=RP11;SEQCTR=Beijing;NUMUPDATE=1;DB
3	11756691	rs9849283	G	T	.	.	FIXACC=KF457588.1;COMPACC=AC090939.2;CLNAME=RP11-127I14;LIBABBR=RP11;SEQCTR=Beijing;NUMUPDATE=1;DB
3	11897829	rs9310397	A	C	.	.	FIXACC=KF457594.1;COMPACC=AC090958.3;CLNAME=RP11-758G22;LIBABBR=RP11;SEQCTR=Beijing;NUMUPDATE=1;DB
3	11933184	rs2470576	G	T	.	.	FIXACC=KF457585.1;COMPACC=AC090958.3;CLNAME=RP11-758G22;LIBABBR=RP11;SEQCTR=Beijing;NUMUPDATE=1;DB
3	11933457	rs2935918	G	T	.	.	FIXACC=KF457587.1;COMPACC=AC090958.3;CLNAME=RP11-758G22;LIBABBR=RP11;SEQCTR=Beijing;NUMUPDATE=1;DB
3	11964201	rs2470570	G	C	.	.	FIXACC=KF457589.1;COMPACC=AC090958.3;CLNAME=RP11-758G22;LIBABBR=RP11;SEQCTR=Beijing;NUMUPDATE=1;DB
3	11982275	rs2470569	C	A	.	.	FIXACC=KF454944.1;COMPACC=AC090958.3;CLNAME=RP11-758G22;LIBABBR=RP11;SEQCTR=Beijing;NUMUPDATE=1;DB
3	11982296	rs2443737	G	A	.	.	FIXACC=KF454944.1;COMPACC=AC090958.3;CLNAME=RP11-758G22;LIBABBR=RP11;SEQCTR=Beijing;NUMUPDATE=1;DB
3	11982316	rs2443738	G	A	.	.	FIXACC=KF454944.1;COMPACC=AC090958.3;CLNAME=RP11-758G22;LIBABBR=RP11;SEQCTR=Beijing;NUMUPDATE=1;DB
3	11984994	rs62241790	A	T	.	.	FIXACC=KF495677.1;COMPACC=AC090958.3;CLNAME=RP11-758G22;LIBABBR=RP11;SEQCTR=Beijing;NUMUPDATE=1;DB
3	12044037	rs2618399	G	C	.	.	FIXACC=KF457593.1;COMPACC=AC022234.4;CLNAME=RP11-25O17;LIBABBR=RP11;SEQCTR=Beijing;NUMUPDATE=1;DB
3	12045157	rs2618397	C	G	.	.	FIXACC=KF457596.1;COMPACC=AC022234.4;CLNAME=RP11-25O17;LIBABBR=RP11;SEQCTR=Beijing;NUMUPDATE=1;DB
3	12255880	rs4530506	A	C	.	.	FIXACC=KF495707.1;COMPACC=AC091492.2;CLNAME=RP11-335I9;LIBABBR=RP11;SEQCTR=Beijing;NUMUPDATE=1;DB
3	12274806	rs2439740	C	A	.	.	FIXACC=KF457592.1;COMPACC=AC091492.2;CLNAME=RP11-335I9;LIBABBR=RP11;SEQCTR=Beijing;NUMUPDATE=1;DB
3	12289309	rs58916331	A	AT	.	.	FIXACC=KF510837.1;COMPACC=AC091492.2;CLNAME=RP11-335I9;LIBABBR=RP11;SEQCTR=Beijing;NUMUPDATE=1;DB
3	12510992	rs2450858	T	A	.	.	FIXACC=KF457590.1;COMPACC=AC090947.2;CLNAME=RP11-30G23;LIBABBR=RP11;SEQCTR=Beijing;NUMUPDATE=1;DB
3	12538779	rs2655263	C	T	.	.	FIXACC=KF457591.1;COMPACC=AC018500.4;CLNAME=RP11-275J11;LIBABBR=RP11;SEQCTR=Beijing;NUMUPDATE=1;DB
3	12713448	rs7635425	C	A	.	.	FIXACC=KF457595.1;COMPACC=AC026170.5;CLNAME=RP11-163D23;LIBABBR=RP11;SEQCTR=Beijing;NUMUPDATE=1;DB
3	12942850	rs56387830	GC	G	.	.	FIXACC=KF495709.1;COMPACC=AC018836.5;CLNAME=RP11-588P9;LIBABBR=RP11;SEQCTR=Beijing;NUMUPDATE=1;DB
3	13247186	rs2594363	G	C	.	.	FIXACC=KF457597.1;COMPACC=AC069246.6;CLNAME=RP11-221A8;LIBABBR=RP11;SEQCTR=Beijing;NUMUPDATE=1;DB
3	13715668	rs11425994	A	AC	.	.	FIXACC=KF573664.1;COMPACC=AC093611.2;CLNAME=CTD-2059M21;LIBABBR=CTD;SEQCTR=Beijing;NUMUPDATE=1;DB
3	13724870	rs4541388	G	C	.	.	FIXACC=KF573709.1;COMPACC=AC093611.2;CLNAME=CTD-2059M21;LIBABBR=CTD;SEQCTR=Beijing;NUMUPDATE=1;DB
3	13750176	rs4684990	C	T	.	.	FIXACC=KF457598.1;COMPACC=AC093611.2;CLNAME=CTD-2059M21;LIBABBR=CTD;SEQCTR=Beijing;NUMUPDATE=1;DB
3	13761036	rs59779111	T	TA	.	.	FIXACC=KF573669.1;COMPACC=AC093611.2;CLNAME=CTD-2059M21;LIBABBR=CTD;SEQCTR=Beijing;NUMUPDATE=1;DB
3	13783732	rs57423081	C	CA	.	.	FIXACC=KF573665.1;COMPACC=AC093611.2;CLNAME=CTD-2059M21;LIBABBR=CTD;SEQCTR=Beijing;NUMUPDATE=1;DB
3	13789906	rs2974385	C	G	.	.	FIXACC=KC876871.1;COMPACC=AC093611.2;CLNAME=CTD-2059M21;LIBABBR=CTD;SEQCTR=Beijing;NUMUPDATE=1;DB
3	13997482	rs13085502	T	C	.	.	FIXACC=KF457601.1;COMPACC=AC069462.3;CLNAME=RP11-271E2;LIBABBR=RP11;SEQCTR=Beijing;NUMUPDATE=1;DB
3	14085726	rs1350345	C	T	.	.	FIXACC=KF457602.1;COMPACC=AC090004.2;CLNAME=RP11-14A10;LIBABBR=RP11;SEQCTR=Beijing;NUMUPDATE=1;DB
3	14094350	rs1870132	C	G	.	.	FIXACC=KF454928.1;COMPACC=AC090004.2;CLNAME=RP11-14A10;LIBABBR=RP11;SEQCTR=Beijing;NUMUPDATE=1;DB
3	14094360	rs1870133	C	T	.	.	FIXACC=KF454928.1;COMPACC=AC090004.2;CLNAME=RP11-14A10;LIBABBR=RP11;SEQCTR=Beijing;NUMUPDATE=1;DB
3	14260558	rs6763964	C	A	.	.	FIXACC=KF457609.1;COMPACC=AC093495.2;CLNAME=RP11-434D12;LIBABBR=RP11;SEQCTR=Beijing;NUMUPDATE=1;DB
3	14376975	rs9882836	T	G	.	.	FIXACC=KF457600.1;COMPACC=AC093496.2;CLNAME=RP11-536I6;LIBABBR=RP11;SEQCTR=Beijing;NUMUPDATE=1;DB
3	14444243	rs67046817	CT	C	.	.	FIXACC=AEKP01055341.1;COMPACC=AC093496.2;CLNAME=RP11-536I6;LIBABBR=RP11;SEQCTR=Beijing;NUMUPDATE=1;DB
3	14444249	rs66528743	CT	C	.	.	FIXACC=AEKP01055341.1;COMPACC=AC093496.2;CLNAME=RP11-536I6;LIBABBR=RP11;SEQCTR=Beijing;NUMUPDATE=1;DB
3	14444276	rs66873458	GC	G	.	.	FIXACC=AEKP01055341.1;COMPACC=AC093496.2;CLNAME=RP11-536I6;LIBABBR=RP11;SEQCTR=Beijing;NUMUPDATE=1;DB
3	14444285	rs66774122	GC	G	.	.	FIXACC=AEKP01055341.1;COMPACC=AC093496.2;CLNAME=RP11-536I6;LIBABBR=RP11;SEQCTR=Beijing;NUMUPDATE=1;DB
3	14444308	rs68047955	CT	C	.	.	FIXACC=AEKP01055341.1;COMPACC=AC093496.2;CLNAME=RP11-536I6;LIBABBR=RP11;SEQCTR=Beijing;NUMUPDATE=1;DB
3	14444318	rs67637606	CT	C	.	.	FIXACC=AEKP01055341.1;COMPACC=AC093496.2;CLNAME=RP11-536I6;LIBABBR=RP11;SEQCTR=Beijing;NUMUPDATE=1;DB
3	14444326	rs66654032	AT	A	.	.	FIXACC=AEKP01055341.1;COMPACC=AC093496.2;CLNAME=RP11-536I6;LIBABBR=RP11;SEQCTR=Beijing;NUMUPDATE=1;DB
3	14444329	rs67559364	CT	C	.	.	FIXACC=AEKP01055341.1;COMPACC=AC093496.2;CLNAME=RP11-536I6;LIBABBR=RP11;SEQCTR=Beijing;NUMUPDATE=1;DB
3	14561627	rs5846840	A	AG	.	.	FIXACC=ABBA01025158.1;COMPACC=AC090952.3;CLNAME=RP11-588H7;LIBABBR=RP11;SEQCTR=Beijing;NUMUPDATE=1;DB
3	14882186	rs4234530	G	A	.	.	FIXACC=KF495759.1;COMPACC=AC087591.2;CLNAME=RP11-95M5;LIBABBR=RP11;SEQCTR=Beijing;NUMUPDATE=1;DB
3	14882390	rs4234531	G	A	.	.	FIXACC=KF495759.1;COMPACC=AC087591.2;CLNAME=RP11-95M5;LIBABBR=RP11;SEQCTR=Beijing;NUMUPDATE=1;DB
3	15543089	rs4599288	T	C	.	.	FIXACC=KF495776.1;COMPACC=AC027129.6;CLNAME=RP11-792N12;LIBABBR=RP11;SEQCTR=Beijing;NUMUPDATE=1;DB
3	15543111	rs7624871	G	C	.	.	FIXACC=KF495776.1;COMPACC=AC027129.6;CLNAME=RP11-792N12;LIBABBR=RP11;SEQCTR=Beijing;NUMUPDATE=1;DB
3	15563391	rs4684250	A	T	.	.	FIXACC=KF457603.1;COMPACC=AC027129.6;CLNAME=RP11-792N12;LIBABBR=RP11;SEQCTR=Beijing;NUMUPDATE=1;DB
3	16182072	rs2730341	A	T	.	.	FIXACC=KF457604.1;COMPACC=AC087858.2;CLNAME=RP11-207E20;LIBABBR=RP11;SEQCTR=Beijing;NUMUPDATE=1;DB
3	16843765	rs5846940	GC	G	.	.	FIXACC=KF510227.1;COMPACC=AC091493.2;CLNAME=RP11-357E4;LIBABBR=RP11;SEQCTR=Beijing;NUMUPDATE=1;DB
3	17000015	rs13071729	G	T	.	.	FIXACC=KF457605.1;COMPACC=AC090943.3;CLNAME=RP11-22O15;LIBABBR=RP11;SEQCTR=Beijing;NUMUPDATE=1;DB
3	17161210	rs4234540	A	T	.	.	FIXACC=KF457599.1;COMPACC=AC090644.2;CLNAME=RP11-322M13;LIBABBR=RP11;SEQCTR=Beijing;NUMUPDATE=1;DB
3	19391872	rs6551231	A	G	.	.	FIXACC=KF457607.1;COMPACC=AC116098.3;CLNAME=CTD-2329B17;LIBABBR=CTD;SEQCTR=UWGC;NUMUPDATE=1;DB
3	20974506	rs9837803	A	T	.	.	FIXACC=KF457606.1;COMPACC=AC099055.2;CLNAME=RP11-527L9;LIBABBR=RP11;SEQCTR=UWGC;NUMUPDATE=1;DB
3	21023759	rs7626807	T	C	.	.	FIXACC=KF457611.1;COMPACC=AC099753.2;CLNAME=RP11-466A13;LIBABBR=RP11;SEQCTR=UWGC;NUMUPDATE=1;DB
3	21173773	rs1497503	A	G	.	.	FIXACC=KF457614.1;COMPACC=AC099753.2;CLNAME=RP11-466A13;LIBABBR=RP11;SEQCTR=UWGC;NUMUPDATE=1;DB
3	21931786	rs779025	C	G	.	.	FIXACC=KC876900.1;COMPACC=AC023798.16;CLNAME=CTC-485N2;LIBABBR=CTC;SEQCTR=BCM;NUMUPDATE=1;DB
3	22296490	rs11368836	A	AT	.	.	FIXACC=KF510843.1;COMPACC=AC098974.2;CLNAME=RP11-320M6;LIBABBR=RP11;SEQCTR=UWGC;NUMUPDATE=1;DB
3	22683246	rs1161976	T	C	.	.	FIXACC=KF457610.1;COMPACC=AC092421.2;CLNAME=RP11-476A24;LIBABBR=RP11;SEQCTR=UWGC;NUMUPDATE=1;DB
3	24006477	rs4858097	T	A	.	.	FIXACC=KF457619.1;COMPACC=AC124914.3;CLNAME=RP11-146K16;LIBABBR=RP11;SEQCTR=UWGC;NUMUPDATE=1;DB
3	26581589	rs1907161	C	A	.	.	FIXACC=KF457613.1;COMPACC=AC099754.2;CLNAME=RP11-592A5;LIBABBR=RP11;SEQCTR=UWGC;NUMUPDATE=1;DB
3	26682573	rs6791144	T	G	.	.	FIXACC=KF457616.1;COMPACC=AC099754.2;CLNAME=RP11-592A5;LIBABBR=RP11;SEQCTR=UWGC;NUMUPDATE=1;DB
3	26688282	rs7652051	A	G	.	.	FIXACC=KF457618.1;COMPACC=AC099754.2;CLNAME=RP11-592A5;LIBABBR=RP11;SEQCTR=UWGC;NUMUPDATE=1;DB
3	27855882	rs4680739	C	A	.	.	FIXACC=KF457615.1;COMPACC=AC098973.2;CLNAME=RP11-286D1;LIBABBR=RP11;SEQCTR=UWGC;NUMUPDATE=1;DB
3	28503594	rs1350398	A	G	.	.	FIXACC=KF457617.1;COMPACC=AC093142.2;CLNAME=RP11-301D8;LIBABBR=RP11;SEQCTR=UWGC;NUMUPDATE=1;DB
3	30339424	rs9874961	C	A	.	.	FIXACC=KF457620.1;COMPACC=AC025614.12;CLNAME=RP11-69K20;LIBABBR=RP11;SEQCTR=SDSTDC;NUMUPDATE=1;DB
3	30351528	rs11331363	AC	A	.	.	FIXACC=KF510229.1;COMPACC=AC025614.12;CLNAME=RP11-69K20;LIBABBR=RP11;SEQCTR=SDSTDC;NUMUPDATE=1;DB
3	31507267	rs2372323	C	T	.	.	FIXACC=KF457621.1;COMPACC=AC099540.2;CLNAME=RP11-353D4;LIBABBR=RP11;SEQCTR=UWGC;NUMUPDATE=1;DB
3	34596791	rs1203760	G	T	.	.	FIXACC=KF457624.1;COMPACC=AC018359.7;CLNAME=RP11-35C18;LIBABBR=RP11;SEQCTR=BCM;NUMUPDATE=1;DB
3	35240108	rs4577413	T	C	.	.	FIXACC=KF457625.1;COMPACC=AC109585.4;CLNAME=RP11-802J21;LIBABBR=RP11;SEQCTR=UWGC;NUMUPDATE=1;DB
3	36703275	rs4234257	T	C	.	.	FIXACC=KF511485.1;COMPACC=AC105749.2;CLNAME=RP11-640L9;LIBABBR=RP11;SEQCTR=UWGC;NUMUPDATE=1;DB
3	36703317	rs5847929	G	GC	.	.	FIXACC=KF511485.1;COMPACC=AC105749.2;CLNAME=RP11-640L9;LIBABBR=RP11;SEQCTR=UWGC;NUMUPDATE=1;DB
3	36906194	rs9838909	C	T	.	.	FIXACC=KF457622.1;COMPACC=AC011816.17;CLNAME=RP11-129K12;LIBABBR=RP11;SEQCTR=WIBR;NUMUPDATE=1;DB
3	36970458	rs6767437	A	T	.	.	FIXACC=KF457629.1;COMPACC=AC011816.17;CLNAME=RP11-129K12;LIBABBR=RP11;SEQCTR=WIBR;NUMUPDATE=1;DB
3	37447782	rs6550476	T	G	.	.	FIXACC=KF457626.1;COMPACC=AC136290.2;CLNAME=CTD-2104B13;LIBABBR=CTD;SEQCTR=UWGC;NUMUPDATE=1;DB
3	38717643	rs7372318	G	A	.	.	FIXACC=KF457628.1;COMPACC=AC137625.2;CLNAME=RP11-1114A3;LIBABBR=RP11;SEQCTR=BCM;NUMUPDATE=1;DB
3	41725079	rs11328856	TG	T	.	.	FIXACC=KF510232.1;COMPACC=AC099537.2;CLNAME=RP11-44E8;LIBABBR=RP11;SEQCTR=UWGC;NUMUPDATE=1;DB
3	42733831	rs123508	T	G	.	.	FIXACC=KC876887.1;COMPACC=AC006059.3;CLNAME=RP4-613B23;LIBABBR=RP4;SEQCTR=BCM;NUMUPDATE=1;DB
3	45545875	rs1905148	G	C	.	.	FIXACC=KF457627.1;COMPACC=AC099539.2;CLNAME=RP11-107O13;LIBABBR=RP11;SEQCTR=UWGC;NUMUPDATE=1;DB
3	45684664	rs4593065	A	G	.	.	FIXACC=KC876872.1;COMPACC=AJ312686.1;CLNAME=RP5-1033N4;LIBABBR=RP5;SEQCTR=NA;NUMUPDATE=1;DB
3	45687693	rs4583695	C	G	.	.	FIXACC=KC876874.1;COMPACC=AJ312686.1;CLNAME=RP5-1033N4;LIBABBR=RP5;SEQCTR=NA;NUMUPDATE=1;DB
3	45696762	rs9839290	G	C	.	.	FIXACC=KF457631.1;COMPACC=AJ312686.1;CLNAME=RP5-1033N4;LIBABBR=RP5;SEQCTR=NA;NUMUPDATE=1;DB
3	46242677	rs58617961	G	GC	.	.	FIXACC=KF510845.1;COMPACC=AC104439.2;CLNAME=RP11-793E15;LIBABBR=RP11;SEQCTR=UWGC;NUMUPDATE=1;DB
3	46490733	rs11384046	T	TC	.	.	FIXACC=KF510846.1;COMPACC=AC098613.2;CLNAME=RP11-24F11;LIBABBR=RP11;SEQCTR=UWGC;NUMUPDATE=1;DB
3	47575048	rs4858832	T	C	.	.	FIXACC=KF457630.1;COMPACC=AC099778.2;CLNAME=RP11-708J19;LIBABBR=RP11;SEQCTR=UWGC;NUMUPDATE=1;DB
3	49265203	rs6804360	T	C	.	.	FIXACC=KF457636.1;COMPACC=AC135506.3;CLNAME=RP11-694I15;LIBABBR=RP11;SEQCTR=UWGC;NUMUPDATE=1;DB
3	49928691	rs7433231	T	C	.	.	FIXACC=KC876868.1;COMPACC=AC105935.2;CLNAME=CTD-2330K9;LIBABBR=CTD;SEQCTR=UWGC;NUMUPDATE=1;DB
3	50251833	rs5848902	A	AG	.	.	FIXACC=KF459627.1;COMPACC=AC002077.1;CLNAME=SCLUCA-17;LIBABBR=SCLUCA;SEQCTR=WUGSC;NUMUPDATE=1;DB
3	50428794	rs762896	A	C	.	.	FIXACC=KF457634.1;COMPACC=Z75742.1;CLNAME=SCLUCA-10;LIBABBR=SCLUCA;SEQCTR=SC;NUMUPDATE=1;DB
3	51202712	rs4927968	T	C	.	.	FIXACC=KF457632.1;COMPACC=AC107313.5;CLNAME=RP11-572L16;LIBABBR=RP11;SEQCTR=BCM;NUMUPDATE=1;DB
3	51422766	rs13091931	G	T	.	.	FIXACC=KF459625.1;COMPACC=AC092037.2;CLNAME=RP11-89F17;LIBABBR=RP11;SEQCTR=UWGC;NUMUPDATE=1;DB
3	51978220	rs28547534	A	G	.	.	FIXACC=KF459622.1;COMPACC=AC115284.4;CLNAME=RP11-155D18;LIBABBR=RP11;SEQCTR=UWGC;NUMUPDATE=1;DB
3	52430698	rs365048	A	G	.	.	FIXACC=KF459588.1;COMPACC=AC092045.2;CLNAME=RP11-168J18;LIBABBR=RP11;SEQCTR=UWGC;NUMUPDATE=1;DB
3	52853340	rs7620907	G	C	.	.	FIXACC=KC876888.1;COMPACC=AC006254.10;CLNAME=RP5-966M1;LIBABBR=RP5;SEQCTR=BCM;NUMUPDATE=1;DB
3	54911292	rs1969480	G	T	.	.	FIXACC=KF457637.1;COMPACC=AC109584.2;CLNAME=RP11-674P14;LIBABBR=RP11;SEQCTR=UWGC;NUMUPDATE=1;DB
3	55192381	rs11300339	AC	A	.	.	FIXACC=KF510234.1;COMPACC=AC092059.2;CLNAME=RP11-889D3;LIBABBR=RP11;SEQCTR=UWGC;NUMUPDATE=1;DB
3	55448664	rs1185611	C	A	.	.	FIXACC=KF457635.1;COMPACC=AC121764.2;CLNAME=RP11-875H7;LIBABBR=RP11;SEQCTR=UWGC;NUMUPDATE=1;DB
3	55685317	rs1152116	A	G	.	.	FIXACC=KF457633.1;COMPACC=AC025572.13;CLNAME=RP11-58O15;LIBABBR=RP11;SEQCTR=BCM;NUMUPDATE=1;DB
3	56410974	rs6797885	C	G	.	.	FIXACC=KF457638.1;COMPACC=AC126119.2;CLNAME=RP11-326J12;LIBABBR=RP11;SEQCTR=UWGC;NUMUPDATE=1;DB
3	58787429	rs11431286	T	TG	.	.	FIXACC=KF510847.1;COMPACC=AC104303.2;CLNAME=RP11-391P4;LIBABBR=RP11;SEQCTR=UWGC;NUMUPDATE=1;DB
3	60096217	rs5849329	AC	A	.	.	FIXACC=KF510237.1;COMPACC=AF152364.1;CLNAME=NA;LIBABBR=NA;SEQCTR=NA;NUMUPDATE=1;DB
3	60115747	rs1474524	C	G	.	.	FIXACC=KC876861.1;COMPACC=AF152364.1;CLNAME=NA;LIBABBR=NA;SEQCTR=NA;NUMUPDATE=1;DB
3	60125243	rs5849334	AG	A	.	.	FIXACC=KF510239.1;COMPACC=AF152364.1;CLNAME=NA;LIBABBR=NA;SEQCTR=NA;NUMUPDATE=1;DB
3	60173304	rs213425	C	A	.	.	FIXACC=KF454922.1;COMPACC=AF152365.1;CLNAME=NA;LIBABBR=NA;SEQCTR=NA;NUMUPDATE=1;DB
3	60173314	rs169916	C	A	.	.	FIXACC=KF454922.1;COMPACC=AF152365.1;CLNAME=NA;LIBABBR=NA;SEQCTR=NA;NUMUPDATE=1;DB
3	60191503	rs213314	C	T	.	.	FIXACC=KC876879.1;COMPACC=AF152365.1;CLNAME=NA;LIBABBR=NA;SEQCTR=NA;NUMUPDATE=1;DB
3	60236910	rs213393	A	T	.	.	FIXACC=KC876886.1;COMPACC=AF152365.1;CLNAME=NA;LIBABBR=NA;SEQCTR=NA;NUMUPDATE=1;DB
3	60258337	rs11288782	TC	T	.	.	FIXACC=KF510238.1;COMPACC=AF152365.1;CLNAME=NA;LIBABBR=NA;SEQCTR=NA;NUMUPDATE=1;DB
3	60275996	rs125635	A	C	.	.	FIXACC=KC876877.1;COMPACC=AF152365.1;CLNAME=NA;LIBABBR=NA;SEQCTR=NA;NUMUPDATE=1;DB
3	60279108	rs213378	G	A	.	.	FIXACC=KC876884.1;COMPACC=AF152365.1;CLNAME=NA;LIBABBR=NA;SEQCTR=NA;NUMUPDATE=1;DB
3	60291494	rs213379	A	G	.	.	FIXACC=KC876869.1;COMPACC=AF152365.1;CLNAME=NA;LIBABBR=NA;SEQCTR=NA;NUMUPDATE=1;DB
3	60292767	rs11306382	GA	G	.	.	FIXACC=KF510240.1;COMPACC=AF152365.1;CLNAME=NA;LIBABBR=NA;SEQCTR=NA;NUMUPDATE=1;DB
3	60318067	rs11299448	TC	T	.	.	FIXACC=KF510242.1;COMPACC=AF152365.1;CLNAME=NA;LIBABBR=NA;SEQCTR=NA;NUMUPDATE=1;DB
3	60330686	rs6446124	A	C	.	.	FIXACC=KC876862.1;COMPACC=AF152365.1;CLNAME=NA;LIBABBR=NA;SEQCTR=NA;NUMUPDATE=1;DB
3	60336030	rs11349315	TG	T	.	.	FIXACC=KF510241.1;COMPACC=AF152365.1;CLNAME=NA;LIBABBR=NA;SEQCTR=NA;NUMUPDATE=1;DB
3	60351862	rs11298082	TC	T	.	.	FIXACC=KF510245.1;COMPACC=AF152365.1;CLNAME=NA;LIBABBR=NA;SEQCTR=NA;NUMUPDATE=1;DB
3	61059610	rs60315049	AT	A	.	.	FIXACC=KF510244.1;COMPACC=AC098480.2;CLNAME=RP11-149J4;LIBABBR=RP11;SEQCTR=UWGC;NUMUPDATE=1;DB
3	61169874	rs55745547	CT	C	.	.	FIXACC=KF510243.1;COMPACC=AC098480.2;CLNAME=RP11-149J4;LIBABBR=RP11;SEQCTR=UWGC;NUMUPDATE=1;DB
3	62233574	rs5849469	GT	G	.	.	FIXACC=KF510247.1;COMPACC=AC092502.2;CLNAME=RP11-204J18;LIBABBR=RP11;SEQCTR=UWGC;NUMUPDATE=1;DB
3	62983509	rs6801056	A	G	.	.	FIXACC=KF511492.1;COMPACC=AC096915.2;CLNAME=RP11-24H1;LIBABBR=RP11;SEQCTR=UWGC;NUMUPDATE=1;DB
3	62983571	rs60179548	TC	T	.	.	FIXACC=KF511492.1;COMPACC=AC096915.2;CLNAME=RP11-24H1;LIBABBR=RP11;SEQCTR=UWGC;NUMUPDATE=1;DB
3	63497275	rs1466958	C	T	.	.	FIXACC=KF457642.1;COMPACC=AC104436.2;CLNAME=RP11-672O6;LIBABBR=RP11;SEQCTR=UWGC;NUMUPDATE=1;DB
3	64756545	rs318727	G	C	.	.	FIXACC=KC876901.1;COMPACC=AC008583.6;CLNAME=CTC-501D11;LIBABBR=CTC;SEQCTR=JGI;NUMUPDATE=1;DB
3	64782202	rs318786	C	T	.	.	FIXACC=KC876902.1;COMPACC=AC008583.6;CLNAME=CTC-501D11;LIBABBR=CTC;SEQCTR=JGI;NUMUPDATE=1;DB
3	64793399	rs11371982	A	AC	.	.	FIXACC=KF510848.1;COMPACC=AC008583.6;CLNAME=CTC-501D11;LIBABBR=CTC;SEQCTR=JGI;NUMUPDATE=1;DB
3	65975102	rs12634354	A	G	.	.	FIXACC=KF457639.1;COMPACC=AC106827.2;CLNAME=RP11-320P11;LIBABBR=RP11;SEQCTR=UWGC;NUMUPDATE=1;DB
3	68478094	rs5849831	CT	C	.	.	FIXACC=KF510248.1;COMPACC=AC104167.2;CLNAME=RP11-253K11;LIBABBR=RP11;SEQCTR=UWGC;NUMUPDATE=1;DB
3	68708418	rs6763888	A	G	.	.	FIXACC=KF457640.1;COMPACC=AC096922.2;CLNAME=RP11-436J20;LIBABBR=RP11;SEQCTR=UWGC;NUMUPDATE=1;DB
3	68920210	rs4611827	C	G	.	.	FIXACC=KF457643.1;COMPACC=AC104166.2;CLNAME=RP11-199N21;LIBABBR=RP11;SEQCTR=UWGC;NUMUPDATE=1;DB
3	68980869	rs13090370	A	G	.	.	FIXACC=KC876898.1;COMPACC=AC109587.2;CLNAME=CTD-2013N24;LIBABBR=CTD;SEQCTR=UWGC;NUMUPDATE=1;DB
3	70923672	rs2687198	T	G	.	.	FIXACC=KF457645.1;COMPACC=AC096971.2;CLNAME=RP11-430J3;LIBABBR=RP11;SEQCTR=UWGC;NUMUPDATE=1;DB
3	72950608	rs62249897	T	C	.	.	FIXACC=KF457644.1;COMPACC=AC114876.2;CLNAME=RP11-728B21;LIBABBR=RP11;SEQCTR=UWGC;NUMUPDATE=1;DB
3	76884050	rs9860569	T	C	.	.	FIXACC=KC876890.1;COMPACC=AC131154.2;CLNAME=RP13-489G4;LIBABBR=RP13;SEQCTR=BCM;NUMUPDATE=1;DB
3	78212803	rs9822663	C	A	.	.	FIXACC=KF457646.1;COMPACC=AC125621.6;CLNAME=RP11-769N7;LIBABBR=RP11;SEQCTR=BCM;NUMUPDATE=1;DB
3	78230838	rs9824520	A	C	.	.	FIXACC=KF457647.1;COMPACC=AC125621.6;CLNAME=RP11-769N7;LIBABBR=RP11;SEQCTR=BCM;NUMUPDATE=1;DB
3	78270572	rs79173524	A	AC	.	.	FIXACC=KF510849.1;COMPACC=AC125621.6;CLNAME=RP11-769N7;LIBABBR=RP11;SEQCTR=BCM;NUMUPDATE=1;DB
3	79988939	rs6794403	T	C	.	.	FIXACC=KF457650.1;COMPACC=AC023122.9;CLNAME=RP11-297L21;LIBABBR=RP11;SEQCTR=WUGSC;NUMUPDATE=1;DB
3	80599139	rs4241428	G	C	.	.	FIXACC=KF457653.1;COMPACC=AC108690.4;CLNAME=RP11-783N9;LIBABBR=RP11;SEQCTR=BCM;NUMUPDATE=1;DB
3	80650492	rs55795940	CA	C	.	.	FIXACC=KF510249.1;COMPACC=AC108690.4;CLNAME=RP11-783N9;LIBABBR=RP11;SEQCTR=BCM;NUMUPDATE=1;DB
3	84566777	rs4370043	G	T	.	.	FIXACC=KF457655.1;COMPACC=AC107025.3;CLNAME=RP11-474M18;LIBABBR=RP11;SEQCTR=BCM;NUMUPDATE=1;DB
3	84856674	rs2602995	A	C	.	.	FIXACC=KF459859.1;COMPACC=AC119039.2;CLNAME=RP11-735B13;LIBABBR=RP11;SEQCTR=BCM;NUMUPDATE=1;DB
3	84882896	rs1248842	G	A	.	.	FIXACC=KF459858.1;COMPACC=AC119039.2;CLNAME=RP11-735B13;LIBABBR=RP11;SEQCTR=BCM;NUMUPDATE=1;DB
3	85159851	rs5850667	G	GA	.	.	FIXACC=KF510850.1;COMPACC=AC023600.19;CLNAME=RP11-754J20;LIBABBR=RP11;SEQCTR=BCM;NUMUPDATE=1;DB
3	87308831	rs6792500	C	T	.	.	FIXACC=KF457648.1;COMPACC=AC130885.3;CLNAME=RP11-491D12;LIBABBR=RP11;SEQCTR=BCM;NUMUPDATE=1;DB
3	88583008	rs6803192	T	A	.	.	FIXACC=KF457649.1;COMPACC=AC117510.3;CLNAME=CTD-2053J20;LIBABBR=CTD;SEQCTR=BCM;NUMUPDATE=1;DB
3	88584996	rs7650953	A	C	.	.	FIXACC=KF457651.1;COMPACC=AC117510.3;CLNAME=CTD-2053J20;LIBABBR=CTD;SEQCTR=BCM;NUMUPDATE=1;DB
3	89280199	rs7427519	G	A	.	.	FIXACC=KF457654.1;COMPACC=AC138973.2;CLNAME=CTD-2532M17;LIBABBR=CTD;SEQCTR=BCM;NUMUPDATE=1;DB
3	94129508	rs534253	T	G	.	.	FIXACC=KF495791.1;COMPACC=AC108710.3;CLNAME=RP11-88I7;LIBABBR=RP11;SEQCTR=BCM;NUMUPDATE=1;DB
3	94129530	rs566074	C	T	.	.	FIXACC=KF495791.1;COMPACC=AC108710.3;CLNAME=RP11-88I7;LIBABBR=RP11;SEQCTR=BCM;NUMUPDATE=1;DB
3	94385810	rs6763443	A	G	.	.	FIXACC=KF457652.1;COMPACC=AC016955.15;CLNAME=RP11-21I16;LIBABBR=RP11;SEQCTR=BCM;NUMUPDATE=1;DB
3	94442018	rs4143535	A	T	.	.	FIXACC=KF457657.1;COMPACC=AC016955.15;CLNAME=RP11-21I16;LIBABBR=RP11;SEQCTR=BCM;NUMUPDATE=1;DB
3	94694459	rs7433860	T	C	.	.	FIXACC=KF457661.1;COMPACC=AC140059.3;CLNAME=RP11-118N24;LIBABBR=RP11;SEQCTR=BCM;NUMUPDATE=1;DB
3	95150679	rs6437848	T	G	.	.	FIXACC=KF457656.1;COMPACC=AC107614.3;CLNAME=RP11-719A7;LIBABBR=RP11;SEQCTR=BCM;NUMUPDATE=1;DB
3	96755062	rs10934763	G	A	.	.	FIXACC=KF457663.1;COMPACC=AC119745.2;CLNAME=RP11-629I15;LIBABBR=RP11;SEQCTR=BCM;NUMUPDATE=1;DB
3	97726747	rs832032	T	A	.	.	FIXACC=KF459624.1;COMPACC=AC026100.19;CLNAME=RP11-449F7;LIBABBR=RP11;SEQCTR=BCM;NUMUPDATE=1;DB
3	100335488	rs2460718	G	C	.	.	FIXACC=KF457660.1;COMPACC=AC069223.15;CLNAME=RP11-398O21;LIBABBR=RP11;SEQCTR=BCM;NUMUPDATE=1;DB
3	100448337	rs2455873	C	A	.	.	FIXACC=KF457666.1;COMPACC=AC069223.15;CLNAME=RP11-398O21;LIBABBR=RP11;SEQCTR=BCM;NUMUPDATE=1;DB
3	100450975	rs2460720	T	A	.	.	FIXACC=KF457659.1;COMPACC=AC069223.15;CLNAME=RP11-398O21;LIBABBR=RP11;SEQCTR=BCM;NUMUPDATE=1;DB
3	101694770	rs771827	A	G	.	.	FIXACC=KF457662.1;COMPACC=AC106712.5;CLNAME=RP11-221J22;LIBABBR=RP11;SEQCTR=BCM;NUMUPDATE=1;DB
3	103180504	rs6778423	C	T	.	.	FIXACC=KF457658.1;COMPACC=AC093002.4;CLNAME=RP11-490H13;LIBABBR=RP11;SEQCTR=BCM;NUMUPDATE=1;DB
3	103722565	rs1184822	A	G	.	.	FIXACC=KF457665.1;COMPACC=AC016970.16;CLNAME=RP11-40M23;LIBABBR=RP11;SEQCTR=BCM;NUMUPDATE=1;DB
3	105272151	rs633432	T	C	.	.	FIXACC=KF457664.1;COMPACC=AC023602.5;CLNAME=RP11-16N5;LIBABBR=RP11;SEQCTR=BCM;NUMUPDATE=1;DB
3	105602138	rs797028538	ACTT	A	.	.	FIXACC=KF510220.1;COMPACC=AC112485.4;CLNAME=RP11-776B11;LIBABBR=RP11;SEQCTR=BCM;NUMUPDATE=3;DB
3	106844191	rs1528306	C	T	.	.	FIXACC=KF457670.1;COMPACC=AC074043.12;CLNAME=RP11-561O4;LIBABBR=RP11;SEQCTR=BCM;NUMUPDATE=1;DB
3	108561479	rs2715680	T	C	.	.	FIXACC=KF457667.1;COMPACC=AC016932.17;CLNAME=RP11-166C10;LIBABBR=RP11;SEQCTR=BCM;NUMUPDATE=1;DB
3	108855774	rs1356071	A	G	.	.	FIXACC=KF457669.1;COMPACC=AC063923.21;CLNAME=RP11-59E19;LIBABBR=RP11;SEQCTR=BCM;NUMUPDATE=1;DB
3	109585973	rs2675764	C	A	.	.	FIXACC=KF457668.1;COMPACC=AC068781.19;CLNAME=RP11-457K10;LIBABBR=RP11;SEQCTR=BCM;NUMUPDATE=1;DB
3	109592542	rs2675767	G	T	.	.	FIXACC=KF457671.1;COMPACC=AC068781.19;CLNAME=RP11-457K10;LIBABBR=RP11;SEQCTR=BCM;NUMUPDATE=1;DB
3	113373930	rs930818	A	G	.	.	FIXACC=KF457673.1;COMPACC=AC055740.17;CLNAME=RP11-239J2;LIBABBR=RP11;SEQCTR=BCM;NUMUPDATE=1;DB
3	119118104	rs4688001	A	G	.	.	FIXACC=KF457672.1;COMPACC=AC092981.3;CLNAME=RP11-305I9;LIBABBR=RP11;SEQCTR=BCM;NUMUPDATE=1;DB
3	119533910	rs4058490	T	C	.	.	FIXACC=KF457674.1;COMPACC=AC069444.17;CLNAME=RP11-169N13;LIBABBR=RP11;SEQCTR=BCM;NUMUPDATE=1;DB
3	120674247	rs668940	A	G	.	.	FIXACC=KF457676.1;COMPACC=AC072026.13;CLNAME=RP11-500K19;LIBABBR=RP11;SEQCTR=BCM;NUMUPDATE=1;DB
3	122811042	rs836863	A	G	.	.	FIXACC=KF457675.1;COMPACC=AC083797.16;CLNAME=RP11-114A6;LIBABBR=RP11;SEQCTR=BCM;NUMUPDATE=1;DB
3	124128938	rs647010	A	G	.	.	FIXACC=KF457679.1;COMPACC=AC069233.16;CLNAME=RP11-95H16;LIBABBR=RP11;SEQCTR=BCM;NUMUPDATE=1;DB
3	124646705	rs10630030	A	AAAG	.	.	FIXACC=KF573700.1;COMPACC=AC026342.34;CLNAME=RP11-559L12;LIBABBR=RP11;SEQCTR=BCM;NUMUPDATE=3;DB
3	124839470	rs863642	G	A	.	.	FIXACC=KF459585.1;COMPACC=AC055752.17;CLNAME=RP11-524D20;LIBABBR=RP11;SEQCTR=BCM;NUMUPDATE=1;DB
3	125434709	rs55884319	A	AC	.	.	FIXACC=KF510838.1;COMPACC=AF186996.5;CLNAME=CTA-388B5;LIBABBR=CTA;SEQCTR=IMB;NUMUPDATE=1;DB
3	126543471	rs13081737	C	T	.	.	FIXACC=KF457677.1;COMPACC=AC092898.15;CLNAME=RP11-321A2;LIBABBR=RP11;SEQCTR=BCM;NUMUPDATE=1;DB
3	126834995	rs6773189	A	G	.	.	FIXACC=KF457680.1;COMPACC=AC112482.4;CLNAME=RP11-305F5;LIBABBR=RP11;SEQCTR=BCM;NUMUPDATE=1;DB
3	128148363	rs7630605	G	C	.	.	FIXACC=KF457682.1;COMPACC=AL449210.5;CLNAME=RP3-519C2;LIBABBR=RP3;SEQCTR=MPIMG;NUMUPDATE=1;DB
3	128185892	rs2981028	T	G	.	.	FIXACC=KF459586.1;COMPACC=AC080005.24;CLNAME=RP11-475N22;LIBABBR=RP11;SEQCTR=BCM;NUMUPDATE=1;DB
3	129950589	rs4285030	G	A	.	.	FIXACC=KF459857.1;COMPACC=AC112646.9;CLNAME=RP11-687B8;LIBABBR=RP11;SEQCTR=BCM;NUMUPDATE=1;DB
3	130114408	rs5852594	AC	A	.	.	FIXACC=KF573676.1;COMPACC=AC093004.2;CLNAME=RP11-129J11;LIBABBR=RP11;SEQCTR=BCM;NUMUPDATE=1;DB
3	130167189	rs4353839	A	T	.	.	FIXACC=KF457681.1;COMPACC=AC117398.3;CLNAME=RP11-715A9;LIBABBR=RP11;SEQCTR=BCM;NUMUPDATE=1;DB
3	130175936	rs819081	A	G	.	.	FIXACC=KF457678.1;COMPACC=AC117398.3;CLNAME=RP11-715A9;LIBABBR=RP11;SEQCTR=BCM;NUMUPDATE=1;DB
3	132360883	rs821572	C	T	.	.	FIXACC=KF457683.1;COMPACC=AC020632.16;CLNAME=RP11-333H9;LIBABBR=RP11;SEQCTR=BCM;NUMUPDATE=1;DB
3	132362375	rs9826414	T	C	.	.	FIXACC=KF457684.1;COMPACC=AC020632.16;CLNAME=RP11-333H9;LIBABBR=RP11;SEQCTR=BCM;NUMUPDATE=1;DB
3	132410848	rs1812334	G	T	.	.	FIXACC=KF457685.1;COMPACC=AC055732.16;CLNAME=RP11-39E4;LIBABBR=RP11;SEQCTR=BCM;NUMUPDATE=1;DB
3	133969437	rs587770426	A	AG	.	.	FIXACC=AMYH02007719.1;COMPACC=AC096967.18;CLNAME=RP11-200A1;LIBABBR=RP11;SEQCTR=BCM;NUMUPDATE=1;DB
3	133969487	rs587744425	G	GC	.	.	FIXACC=AMYH02007719.1;COMPACC=AC096967.18;CLNAME=RP11-200A1;LIBABBR=RP11;SEQCTR=BCM;NUMUPDATE=1;DB
3	136504157	rs1292518	G	A	.	.	FIXACC=KF457689.1;COMPACC=AC117382.10;CLNAME=RP11-102M11;LIBABBR=RP11;SEQCTR=BCM;NUMUPDATE=1;DB
3	138823128	rs610643	T	C	.	.	FIXACC=KF459862.1;COMPACC=AC069525.16;CLNAME=RP11-306L14;LIBABBR=RP11;SEQCTR=BCM;NUMUPDATE=1;DB
3	138823999	rs610792	T	C	.	.	FIXACC=KF459861.1;COMPACC=AC069525.16;CLNAME=RP11-306L14;LIBABBR=RP11;SEQCTR=BCM;NUMUPDATE=1;DB
3	138825541	rs676734	G	A	.	.	FIXACC=KF459860.1;COMPACC=AC069525.16;CLNAME=RP11-306L14;LIBABBR=RP11;SEQCTR=BCM;NUMUPDATE=1;DB
3	138831338	rs586611	G	A	.	.	FIXACC=KF459863.1;COMPACC=AC069525.16;CLNAME=RP11-306L14;LIBABBR=RP11;SEQCTR=BCM;NUMUPDATE=1;DB
3	138840330	rs685823	T	C	.	.	FIXACC=KF459865.1;COMPACC=AC069525.16;CLNAME=RP11-306L14;LIBABBR=RP11;SEQCTR=BCM;NUMUPDATE=1;DB
3	142426832	rs1916640	T	C	.	.	FIXACC=KF457686.1;COMPACC=AC072028.14;CLNAME=RP11-190C21;LIBABBR=RP11;SEQCTR=BCM;NUMUPDATE=1;DB
3	143128757	rs6440171	C	A	.	.	FIXACC=KF457688.1;COMPACC=AC131210.3;CLNAME=RP13-635I23;LIBABBR=RP13;SEQCTR=BCM;NUMUPDATE=1;DB
3	144915440	rs2120984	G	C	.	.	FIXACC=KF457687.1;COMPACC=AC117391.8;CLNAME=RP11-3J15;LIBABBR=RP11;SEQCTR=BCM;NUMUPDATE=1;DB
3	146218660	rs544273	G	A	.	.	FIXACC=KF457692.1;COMPACC=AC069528.10;CLNAME=RP11-329N15;LIBABBR=RP11;SEQCTR=BCM;NUMUPDATE=1;DB
3	146319552	rs433452	T	G	.	.	FIXACC=KF457694.1;COMPACC=AC116544.1;CLNAME=RP11-21M4;LIBABBR=RP11;SEQCTR=BCM;NUMUPDATE=1;DB
3	146829886	rs1502102	G	A	.	.	FIXACC=KF457693.1;COMPACC=AC092956.5;CLNAME=RP11-648O5;LIBABBR=RP11;SEQCTR=BCM;NUMUPDATE=1;DB
3	148195821	rs7619366	T	C	.	.	FIXACC=KF457696.1;COMPACC=AC069410.10;CLNAME=RP11-32M21;LIBABBR=RP11;SEQCTR=BCM;NUMUPDATE=1;DB
3	149000906	rs773180	A	G	.	.	FIXACC=KF457690.1;COMPACC=AC093001.2;CLNAME=RP11-206M11;LIBABBR=RP11;SEQCTR=BCM;NUMUPDATE=1;DB
3	150045533	rs4681201	C	T	.	.	FIXACC=KF457695.1;COMPACC=AC018545.14;CLNAME=RP11-145F16;LIBABBR=RP11;SEQCTR=BCM;NUMUPDATE=1;DB
3	150927918	rs11295741	CA	C	.	.	FIXACC=KF510224.1;COMPACC=AC078816.16;CLNAME=RP11-600P18;LIBABBR=RP11;SEQCTR=BCM;NUMUPDATE=1;DB
3	151685241	rs58277078	GT	G	.	.	FIXACC=KF510223.1;COMPACC=AC084301.12;CLNAME=RP11-203F4;LIBABBR=RP11;SEQCTR=BCM;NUMUPDATE=1;DB
3	151951831	rs399006	G	A	.	.	FIXACC=KF457691.1;COMPACC=AC106722.5;CLNAME=RP11-107G13;LIBABBR=RP11;SEQCTR=BCM;NUMUPDATE=1;DB
3	153102467	rs12492975	C	A	.	.	FIXACC=KF457698.1;COMPACC=AC078788.8;CLNAME=RP11-292E2;LIBABBR=RP11;SEQCTR=BCM;NUMUPDATE=1;DB
3	154346927	rs6440949	A	G	.	.	FIXACC=KF457701.1;COMPACC=AC117485.4;CLNAME=CTD-2501O3;LIBABBR=CTD;SEQCTR=BCM;NUMUPDATE=1;DB
3	154408674	rs4417828	G	A	.	.	FIXACC=KF457697.1;COMPACC=AC117485.4;CLNAME=CTD-2501O3;LIBABBR=CTD;SEQCTR=BCM;NUMUPDATE=1;DB
3	154427417	rs9289949	T	C	.	.	FIXACC=KF457699.1;COMPACC=AC117485.4;CLNAME=CTD-2501O3;LIBABBR=CTD;SEQCTR=BCM;NUMUPDATE=1;DB
3	154897074	rs1280064	T	G	.	.	FIXACC=KF457702.1;COMPACC=AC106724.3;CLNAME=RP11-270G15;LIBABBR=RP11;SEQCTR=BCM;NUMUPDATE=1;DB
3	156495672	rs344021	T	C	.	.	FIXACC=KF457700.1;COMPACC=AC106708.7;CLNAME=RP11-392A22;LIBABBR=RP11;SEQCTR=BCM;NUMUPDATE=1;DB
3	157344247	rs2722375	G	A	.	.	FIXACC=KF457704.1;COMPACC=AC084212.17;CLNAME=RP11-109B8;LIBABBR=RP11;SEQCTR=BCM;NUMUPDATE=1;DB
3	159648678	rs11398103	A	AT	.	.	FIXACC=KF510840.1;COMPACC=AC010370.5;CLNAME=CTD-2049J23;LIBABBR=CTD;SEQCTR=JGI;NUMUPDATE=1;DB
3	159705756	rs11397522	A	AC	.	.	FIXACC=KF510839.1;COMPACC=AC010370.5;CLNAME=CTD-2049J23;LIBABBR=CTD;SEQCTR=JGI;NUMUPDATE=1;DB
3	159724491	rs632105	A	G	.	.	FIXACC=KF457705.1;COMPACC=AC010370.5;CLNAME=CTD-2049J23;LIBABBR=CTD;SEQCTR=JGI;NUMUPDATE=1;DB
3	159973840	rs55672749	GT	G	.	.	FIXACC=KF511487.1;COMPACC=AC079594.14;CLNAME=RP11-432B6;LIBABBR=RP11;SEQCTR=BCM;NUMUPDATE=1;DB
3	159973857	rs4680574	C	A	.	.	FIXACC=KF511487.1;COMPACC=AC079594.14;CLNAME=RP11-432B6;LIBABBR=RP11;SEQCTR=BCM;NUMUPDATE=1;DB
3	161145319	rs339121	C	G	.	.	FIXACC=KF457703.1;COMPACC=AC112491.4;CLNAME=RP11-3P17;LIBABBR=RP11;SEQCTR=BCM;NUMUPDATE=1;DB
3	162361380	rs7429212	T	G	.	.	FIXACC=KC876866.1;COMPACC=AC128716.2;CLNAME=RP13-526J3;LIBABBR=RP13;SEQCTR=BCM;NUMUPDATE=1;DB
3	162933851	rs1907662	C	T	.	.	FIXACC=KF457707.1;COMPACC=AC112644.3;CLNAME=RP11-10O22;LIBABBR=RP11;SEQCTR=BCM;NUMUPDATE=1;DB
3	163992856	rs4613457	G	T	.	.	FIXACC=KF457708.1;COMPACC=AC117411.3;CLNAME=RP11-55O2;LIBABBR=RP11;SEQCTR=BCM;NUMUPDATE=1;DB
3	164412844	rs2643160	A	T	.	.	FIXACC=KF457710.1;COMPACC=AC084235.13;CLNAME=RP11-71H9;LIBABBR=RP11;SEQCTR=BCM;NUMUPDATE=1;DB
3	168194115	rs329071	C	T	.	.	FIXACC=KF459864.1;COMPACC=AC061710.16;CLNAME=RP11-395F21;LIBABBR=RP11;SEQCTR=BCM;NUMUPDATE=1;DB
3	168246694	rs1579970	T	C	.	.	FIXACC=KF459872.1;COMPACC=AC061710.16;CLNAME=RP11-395F21;LIBABBR=RP11;SEQCTR=BCM;NUMUPDATE=1;DB
3	168361716	rs4955611	C	T	.	.	FIXACC=KF457709.1;COMPACC=AC018356.26;CLNAME=RP11-258G22;LIBABBR=RP11;SEQCTR=BCM;NUMUPDATE=1;DB
3	168466598	rs650659	G	A	.	.	FIXACC=KF459871.1;COMPACC=AC112911.3;CLNAME=RP11-694D5;LIBABBR=RP11;SEQCTR=BCM;NUMUPDATE=1;DB
3	169019047	rs1274088	T	A	.	.	FIXACC=KF457717.1;COMPACC=AC069220.11;CLNAME=RP11-115B16;LIBABBR=RP11;SEQCTR=BCM;NUMUPDATE=1;DB
3	169581550	rs1920118	C	G	.	.	FIXACC=KF457714.1;COMPACC=AC078795.19;CLNAME=RP11-362K14;LIBABBR=RP11;SEQCTR=BCM;NUMUPDATE=1;DB
3	169782735	rs7650645	T	C	.	.	FIXACC=KF457716.1;COMPACC=AC008040.7;CLNAME=RP11-379K17;LIBABBR=RP11;SEQCTR=BCM;NUMUPDATE=1;DB
3	170197787	rs5854372	TA	T	.	.	FIXACC=KF510226.1;COMPACC=AC008041.5;CLNAME=RP11-469J4;LIBABBR=RP11;SEQCTR=BCM;NUMUPDATE=1;DB
3	171266910	rs11323935	AC	A	.	.	FIXACC=KF510225.1;COMPACC=AC008134.3;CLNAME=RP11-263C16;LIBABBR=RP11;SEQCTR=BCM;NUMUPDATE=1;DB
3	174956990	rs5854615	T	TC	.	.	FIXACC=KF510841.1;COMPACC=AC135037.2;CLNAME=RP11-411M4;LIBABBR=RP11;SEQCTR=BCM;NUMUPDATE=1;DB
3	175136002	rs5854628	A	AT	.	.	FIXACC=KF510842.1;COMPACC=AC008180.15;CLNAME=RP11-292L5;LIBABBR=RP11;SEQCTR=BCM;NUMUPDATE=1;DB
3	176721591	rs1905495	A	T	.	.	FIXACC=KF457711.1;COMPACC=AC023235.24;CLNAME=RP11-484D18;LIBABBR=RP11;SEQCTR=BCM;NUMUPDATE=1;DB
3	176765253	rs1201300	G	A	.	.	FIXACC=KF457713.1;COMPACC=AC023235.24;CLNAME=RP11-484D18;LIBABBR=RP11;SEQCTR=BCM;NUMUPDATE=1;DB
3	177188292	rs6800033	T	C	.	.	FIXACC=KF457712.1;COMPACC=AC026325.17;CLNAME=RP11-335L9;LIBABBR=RP11;SEQCTR=BCM;NUMUPDATE=1;DB
3	177279403	rs4241482	C	A	.	.	FIXACC=KF457715.1;COMPACC=AC026355.13;CLNAME=RP11-114M1;LIBABBR=RP11;SEQCTR=BCM;NUMUPDATE=1;DB
3	177444501	rs6443483	T	C	.	.	FIXACC=KF457719.1;COMPACC=AC026311.16;CLNAME=RP11-545F2;LIBABBR=RP11;SEQCTR=BCM;NUMUPDATE=1;DB
3	179096508	rs7637065	C	G	.	.	FIXACC=KF457722.1;COMPACC=AC007620.30;CLNAME=RP11-145M9;LIBABBR=RP11;SEQCTR=BCM;NUMUPDATE=1;DB
3	179438418	rs6443668	T	G	.	.	FIXACC=KF457723.1;COMPACC=AC007687.17;CLNAME=RP11-494H4;LIBABBR=RP11;SEQCTR=BCM;NUMUPDATE=1;DB
3	181359218	rs6414492	C	T	.	.	FIXACC=KF457726.1;COMPACC=AC125613.2;CLNAME=RP11-379M20;LIBABBR=RP11;SEQCTR=BCM;NUMUPDATE=1;DB
3	181398230	rs9860346	A	C	.	.	FIXACC=KF457721.1;COMPACC=AC117415.7;CLNAME=RP11-43F17;LIBABBR=RP11;SEQCTR=BCM;NUMUPDATE=1;DB
3	185675411	rs11305574	TC	T	.	.	FIXACC=KF510230.1;COMPACC=AC009247.13;CLNAME=RP11-410F19;LIBABBR=RP11;SEQCTR=BCM;NUMUPDATE=1;DB
3	186395180	rs7629680	T	C	.	.	FIXACC=KF459592.1;COMPACC=AC109780.7;CLNAME=RP11-795A2;LIBABBR=RP11;SEQCTR=BCM;NUMUPDATE=1;DB
3	186659163	rs56324571	T	TC	.	.	FIXACC=KF510844.1;COMPACC=AC007690.12;CLNAME=RP11-42D20;LIBABBR=RP11;SEQCTR=BCM;NUMUPDATE=1;DB
3	186982182	rs850301	T	G	.	.	FIXACC=KF457720.1;COMPACC=AC007920.18;CLNAME=RP11-208N14;LIBABBR=RP11;SEQCTR=BCM;NUMUPDATE=1;DB
3	188114575	rs12107627	T	G	.	.	FIXACC=KF457718.1;COMPACC=AC069226.19;CLNAME=RP11-426J22;LIBABBR=RP11;SEQCTR=BCM;NUMUPDATE=1;DB
3	188602080	rs10708118	CA	C	.	.	FIXACC=KF510228.1;COMPACC=AC009319.19;CLNAME=RP11-297K7;LIBABBR=RP11;SEQCTR=BCM;NUMUPDATE=1;DB
3	189470938	rs4476481	A	T	.	.	FIXACC=KF457727.1;COMPACC=AC117486.3;CLNAME=CTD-2017P13;LIBABBR=CTD;SEQCTR=BCM;NUMUPDATE=1;DB
3	190492801	rs7611715	C	T	.	.	FIXACC=KF457724.1;COMPACC=AC079863.11;CLNAME=RP11-95L3;LIBABBR=RP11;SEQCTR=BCM;NUMUPDATE=1;DB
3	195293271	rs63130061	CT	C	.	.	FIXACC=KF510231.1;COMPACC=AC069213.22;CLNAME=RP11-338O10;LIBABBR=RP11;SEQCTR=BCM;NUMUPDATE=1;DB
3	195738425	rs486248	A	G	.	.	FIXACC=KF457725.1;COMPACC=AC024937.21;CLNAME=RP11-480A16;LIBABBR=RP11;SEQCTR=BCM;NUMUPDATE=1;DB
3	196294104	rs9842616	C	G	.	.	FIXACC=KF457729.1;COMPACC=AC092933.21;CLNAME=RP11-200I19;LIBABBR=RP11;SEQCTR=BCM;NUMUPDATE=1;DB
3	197202552	rs4857600	C	G	.	.	FIXACC=KC876865.1;COMPACC=AC128709.6;CLNAME=RP13-616I3;LIBABBR=RP13;SEQCTR=BCM;NUMUPDATE=1;DB
4	461040	rs2352938	C	T	.	.	FIXACC=KF457728.1;COMPACC=AC092574.2;CLNAME=RP11-2H3;LIBABBR=RP11;SEQCTR=WUGSC;NUMUPDATE=1;DB
4	732060	rs33991969	G	GC	.	.	FIXACC=KF510870.1;COMPACC=AC139887.3;CLNAME=RP11-440L14;LIBABBR=RP11;SEQCTR=WUGSC;NUMUPDATE=1;DB
4	2451694	rs3108494	T	C	.	.	FIXACC=KF459867.1;COMPACC=AL645924.13;CLNAME=RP11-503N18;LIBABBR=RP11;SEQCTR=SC;NUMUPDATE=1;DB
4	3475252	rs4325970	T	C	.	.	FIXACC=KF457734.1;COMPACC=AL590235.23;CLNAME=RP11-529E10;LIBABBR=RP11;SEQCTR=SC;NUMUPDATE=1;DB
4	3722027	rs2748765	C	T	.	.	FIXACC=KF457730.1;COMPACC=AL109760.3;CLNAME=RP3-513G18;LIBABBR=RP3;SEQCTR=SC;NUMUPDATE=1;DB
4	3779678	rs6605355	G	C	.	.	FIXACC=KF457732.1;COMPACC=AC141928.2;CLNAME=XXfos-85085A9;LIBABBR=XXfos;SEQCTR=WUGSC;NUMUPDATE=1;DB
4	4276132	rs7376390	T	C	.	.	FIXACC=KF457733.1;COMPACC=AC011744.8;CLNAME=RP11-324I10;LIBABBR=RP11;SEQCTR=WUGSC;NUMUPDATE=1;DB
4	6698667	rs11734898	T	C	.	.	FIXACC=KF495696.1;COMPACC=AC093323.3;CLNAME=RP11-539L10;LIBABBR=RP11;SEQCTR=WUGSC;NUMUPDATE=1;DB
4	8113279	rs1568195	T	C	.	.	FIXACC=KF457731.1;COMPACC=AC104650.2;CLNAME=RP11-117J13;LIBABBR=RP11;SEQCTR=WUGSC;NUMUPDATE=1;DB
4	8228894	rs1292647	T	C	.	.	FIXACC=KF459594.1;COMPACC=AC104650.2;CLNAME=RP11-117J13;LIBABBR=RP11;SEQCTR=WUGSC;NUMUPDATE=1;DB
4	8373032	rs4340781	A	C	.	.	FIXACC=KF457738.1;COMPACC=AC104825.4;CLNAME=RP11-774O3;LIBABBR=RP11;SEQCTR=WUGSC;NUMUPDATE=1;DB
4	8602884	rs4301095	T	C	.	.	FIXACC=KF495771.2;COMPACC=AC105345.3;CLNAME=RP11-689P11;LIBABBR=RP11;SEQCTR=WUGSC;NUMUPDATE=1;DB
4	8602935	rs4431213	A	G	.	.	FIXACC=KF495771.2;COMPACC=AC105345.3;CLNAME=RP11-689P11;LIBABBR=RP11;SEQCTR=WUGSC;NUMUPDATE=1;DB
4	8621566	rs57995089	G	GC	.	.	FIXACC=KF510872.1;COMPACC=AC105345.3;CLNAME=RP11-689P11;LIBABBR=RP11;SEQCTR=WUGSC;NUMUPDATE=1;DB
4	10385473	rs4697754	A	C	.	.	FIXACC=KF457747.1;COMPACC=AC110768.5;CLNAME=RP11-136I13;LIBABBR=RP11;SEQCTR=WUGSC;NUMUPDATE=1;DB
4	12290144	rs4470653	A	G	.	.	FIXACC=KF457748.1;COMPACC=AC108018.3;CLNAME=RP11-4E12;LIBABBR=RP11;SEQCTR=WUGSC;NUMUPDATE=1;DB
4	13816177	rs6448992	T	C	.	.	FIXACC=KF457741.1;COMPACC=AC007126.6;CLNAME=RP11-496D8;LIBABBR=RP11;SEQCTR=SHGC;NUMUPDATE=1;DB
4	14126027	rs10939532	T	C	.	.	FIXACC=KF457735.1;COMPACC=AC073848.4;CLNAME=RP11-669M16;LIBABBR=RP11;SEQCTR=WUGSC;NUMUPDATE=1;DB
4	14127444	rs3846399	T	C	.	.	FIXACC=KF457737.1;COMPACC=AC073848.4;CLNAME=RP11-669M16;LIBABBR=RP11;SEQCTR=WUGSC;NUMUPDATE=1;DB
4	15224826	rs4493527	T	G	.	.	FIXACC=KF457736.1;COMPACC=AC110755.6;CLNAME=CTD-2125K8;LIBABBR=CTD;SEQCTR=WUGSC;NUMUPDATE=1;DB
4	15500934	rs5856303	G	GC	.	.	FIXACC=KF510860.1;COMPACC=AC007016.5;CLNAME=RP11-478G20;LIBABBR=RP11;SEQCTR=SHGC;NUMUPDATE=1;DB
4	15894285	rs2532076	G	A	.	.	FIXACC=KF457739.1;COMPACC=AC005798.10;CLNAME=RP11-442P12;LIBABBR=RP11;SEQCTR=JGI;NUMUPDATE=1;DB
4	18320547	rs7676568	A	G	.	.	FIXACC=KF457742.1;COMPACC=AC007102.4;CLNAME=RP11-162P16;LIBABBR=RP11;SEQCTR=SHGC;NUMUPDATE=1;DB
4	19005503	rs207364	C	G	.	.	FIXACC=KF457745.1;COMPACC=AC006840.17;CLNAME=RP11-422C23;LIBABBR=RP11;SEQCTR=SHGC;NUMUPDATE=1;DB
4	19825378	rs7663384	A	T	.	.	FIXACC=KF457744.1;COMPACC=AC114728.5;CLNAME=RP13-585F24;LIBABBR=RP13;SEQCTR=WUGSC;NUMUPDATE=1;DB
4	19912930	rs6447933	T	A	.	.	FIXACC=KF457740.1;COMPACC=AC079755.6;CLNAME=RP11-85L2;LIBABBR=RP11;SEQCTR=WUGSC;NUMUPDATE=1;DB
4	22333901	rs4697288	T	C	.	.	FIXACC=KF457743.1;COMPACC=AC093735.2;CLNAME=RP11-17E2;LIBABBR=RP11;SEQCTR=WUGSC;NUMUPDATE=1;DB
4	22336971	rs6831475	T	C	.	.	FIXACC=KF457746.1;COMPACC=AC093735.2;CLNAME=RP11-17E2;LIBABBR=RP11;SEQCTR=WUGSC;NUMUPDATE=1;DB
4	23499572	rs216104	G	T	.	.	FIXACC=KF457750.1;COMPACC=AC006052.5;CLNAME=RP11-281M17;LIBABBR=RP11;SEQCTR=SHGC;NUMUPDATE=1;DB
4	23876355	rs9996366	T	C	.	.	FIXACC=KF457749.1;COMPACC=AC092834.3;CLNAME=RP13-497K6;LIBABBR=RP13;SEQCTR=WUGSC;NUMUPDATE=1;DB
4	23935037	rs4697427	T	G	.	.	FIXACC=KF457751.1;COMPACC=AC108071.2;CLNAME=RP11-688P1;LIBABBR=RP11;SEQCTR=WUGSC;NUMUPDATE=1;DB
4	24756405	rs61651956	T	TC	.	.	FIXACC=KF510864.1;COMPACC=AC006390.8;CLNAME=RP11-106M4;LIBABBR=RP11;SEQCTR=SHGC;NUMUPDATE=1;DB
4	28475462	rs4586921	A	G	.	.	FIXACC=KF457752.1;COMPACC=AC097480.3;CLNAME=RP11-123O22;LIBABBR=RP11;SEQCTR=WUGSC;NUMUPDATE=1;DB
4	29512093	rs4482721	A	G	.	.	FIXACC=KF457753.1;COMPACC=AC093608.3;CLNAME=RP11-700C8;LIBABBR=RP11;SEQCTR=WUGSC;NUMUPDATE=1;DB
4	32715228	rs7671632	G	T	.	.	FIXACC=KF457756.1;COMPACC=AC116611.4;CLNAME=RP13-581D7;LIBABBR=RP13;SEQCTR=WUGSC;NUMUPDATE=1;DB
4	37122064	rs9991440	C	A	.	.	FIXACC=KF457755.1;COMPACC=AL136537.4;CLNAME=RP11-103J17;LIBABBR=RP11;SEQCTR=GS;NUMUPDATE=1;DB
4	37666995	rs1221653	T	C	.	.	FIXACC=KF457754.1;COMPACC=AC027607.7;CLNAME=RP11-36B15;LIBABBR=RP11;SEQCTR=WUGSC;NUMUPDATE=1;DB
4	37842495	rs111837526	G	GC	.	.	FIXACC=KF510865.1;COMPACC=AC021106.6;CLNAME=RP11-177C12;LIBABBR=RP11;SEQCTR=WUGSC;NUMUPDATE=1;DB
4	38970425	rs59669037	G	GC	.	.	FIXACC=KF510863.1;COMPACC=AC079921.5;CLNAME=RP11-360F5;LIBABBR=RP11;SEQCTR=WUGSC;NUMUPDATE=1;DB
4	39563921	rs6819854	T	C	.	.	FIXACC=KF457757.1;COMPACC=AC105427.6;CLNAME=RP11-814P23;LIBABBR=RP11;SEQCTR=WUGSC;NUMUPDATE=1;DB
4	40045727	rs1704151	T	G	.	.	FIXACC=KF459866.1;COMPACC=AC098591.4;CLNAME=RP11-333E13;LIBABBR=RP11;SEQCTR=WUGSC;NUMUPDATE=1;DB
4	53478373	rs33910710	GA	G	.	.	FIXACC=KF510254.1;COMPACC=AC026448.5;CLNAME=CTD-2314I6;LIBABBR=CTD;SEQCTR=JGI;NUMUPDATE=1;DB
4	55526180	rs5858290	G	GT	.	.	FIXACC=KF510866.1;COMPACC=AC006552.7;CLNAME=RP11-84L10;LIBABBR=RP11;SEQCTR=SHGC;NUMUPDATE=1;DB
4	55762294	rs9884342	T	C	.	.	FIXACC=KF457761.1;COMPACC=AC097494.3;CLNAME=RP11-273B19;LIBABBR=RP11;SEQCTR=WUGSC;NUMUPDATE=1;DB
4	55813657	rs11361957	GA	G	.	.	FIXACC=KF510255.1;COMPACC=AC125242.3;CLNAME=RP13-593C10;LIBABBR=RP13;SEQCTR=WUGSC;NUMUPDATE=1;DB
4	56005935	rs2219470	T	C	.	.	FIXACC=KF457758.1;COMPACC=AC021220.7;CLNAME=RP11-530I17;LIBABBR=RP11;SEQCTR=WUGSC;NUMUPDATE=1;DB
4	56600530	rs5858346	A	AG	.	.	FIXACC=KF510867.1;COMPACC=AC113152.4;CLNAME=RP11-245L10;LIBABBR=RP11;SEQCTR=WUGSC;NUMUPDATE=1;DB
4	56657182	rs895616	C	A	.	.	FIXACC=KF457760.1;COMPACC=AC110611.3;CLNAME=RP11-345F18;LIBABBR=RP11;SEQCTR=WUGSC;NUMUPDATE=1;DB
4	58278140	rs1404383	G	A	.	.	FIXACC=KF457764.1;COMPACC=AC073196.3;CLNAME=RP11-223A2;LIBABBR=RP11;SEQCTR=WUGSC;NUMUPDATE=1;DB
4	59216357	rs2553309	C	T	.	.	FIXACC=KF457766.1;COMPACC=AC097710.2;CLNAME=RP11-44H17;LIBABBR=RP11;SEQCTR=WUGSC;NUMUPDATE=1;DB
4	59386235	rs11385899	A	AC	.	.	FIXACC=KF510869.1;COMPACC=AC019133.8;CLNAME=RP11-577G20;LIBABBR=RP11;SEQCTR=WUGSC;NUMUPDATE=1;DB
4	61559316	rs4414985	T	C	.	.	FIXACC=KF457765.1;COMPACC=AC105420.5;CLNAME=RP11-593F5;LIBABBR=RP11;SEQCTR=WUGSC;NUMUPDATE=1;DB
4	62514678	rs7694941	G	A	.	.	FIXACC=KF457762.1;COMPACC=AC092668.2;CLNAME=RP11-553F8;LIBABBR=RP11;SEQCTR=WUGSC;NUMUPDATE=1;DB
4	62657652	rs1817051	C	G	.	.	FIXACC=KF457763.1;COMPACC=AC096723.3;CLNAME=RP11-24I7;LIBABBR=RP11;SEQCTR=WUGSC;NUMUPDATE=1;DB
4	65380583	rs2714954	C	T	.	.	FIXACC=KF457759.1;COMPACC=AC097648.2;CLNAME=RP11-63H19;LIBABBR=RP11;SEQCTR=WUGSC;NUMUPDATE=1;DB
4	65631552	rs6855660	T	A	.	.	FIXACC=KF457769.1;COMPACC=AC104689.4;CLNAME=RP11-158O16;LIBABBR=RP11;SEQCTR=WUGSC;NUMUPDATE=1;DB
4	65855282	rs4443336	C	T	.	.	FIXACC=KF457770.1;COMPACC=AC107058.4;CLNAME=RP11-633G11;LIBABBR=RP11;SEQCTR=WUGSC;NUMUPDATE=1;DB
4	68958924	rs970659	C	T	.	.	FIXACC=KF457767.1;COMPACC=AC096727.3;CLNAME=RP11-35D5;LIBABBR=RP11;SEQCTR=WUGSC;NUMUPDATE=1;DB
4	69048597	rs2319878	T	C	.	.	FIXACC=KF459869.2;COMPACC=AC098799.2;CLNAME=RP11-642E20;LIBABBR=RP11;SEQCTR=WUGSC;NUMUPDATE=1;DB
4	69055072	rs11131743	A	G	.	.	FIXACC=KF459868.1;COMPACC=AC098799.2;CLNAME=RP11-642E20;LIBABBR=RP11;SEQCTR=WUGSC;NUMUPDATE=1;DB
4	69057688	rs4472214	A	T	.	.	FIXACC=KF459870.1;COMPACC=AC098799.2;CLNAME=RP11-642E20;LIBABBR=RP11;SEQCTR=WUGSC;NUMUPDATE=1;DB
4	69077559	rs12501783	A	G	.	.	FIXACC=KF459876.1;COMPACC=AC098799.2;CLNAME=RP11-642E20;LIBABBR=RP11;SEQCTR=WUGSC;NUMUPDATE=1;DB
4	69687987	rs2942857	C	A	.	.	FIXACC=KF459626.1;COMPACC=AC021146.7;CLNAME=RP11-468N14;LIBABBR=RP11;SEQCTR=WUGSC;NUMUPDATE=1;DB
4	70355211	rs1845555	T	C	.	.	FIXACC=KF457768.1;COMPACC=AC108078.3;CLNAME=RP11-790I12;LIBABBR=RP11;SEQCTR=WUGSC;NUMUPDATE=1;DB
4	70513139	rs1347046	C	T	.	.	FIXACC=KF457774.1;COMPACC=AC093829.2;CLNAME=RP11-401E5;LIBABBR=RP11;SEQCTR=WUGSC;NUMUPDATE=1;DB
4	70847300	rs5859208	T	TG	.	.	FIXACC=KF510868.1;COMPACC=AC063956.7;CLNAME=RP11-529K3;LIBABBR=RP11;SEQCTR=BCM;NUMUPDATE=1;DB
4	70936926	rs2138266	A	T	.	.	FIXACC=KF459874.1;COMPACC=AC063956.7;CLNAME=RP11-529K3;LIBABBR=RP11;SEQCTR=BCM;NUMUPDATE=1;DB
4	70944452	rs1399812	G	A	.	.	FIXACC=KF459873.1;COMPACC=AC063956.7;CLNAME=RP11-529K3;LIBABBR=RP11;SEQCTR=BCM;NUMUPDATE=1;DB
4	70947318	rs2063819	C	T	.	.	FIXACC=KF459877.1;COMPACC=AC063956.7;CLNAME=RP11-529K3;LIBABBR=RP11;SEQCTR=BCM;NUMUPDATE=1;DB
4	72636698	rs222022	G	A	.	.	FIXACC=KF457777.1;COMPACC=AC024722.5;CLNAME=RP11-277E23;LIBABBR=RP11;SEQCTR=WUGSC;NUMUPDATE=1;DB
4	73057273	rs11939151	A	G	.	.	FIXACC=KF457778.1;COMPACC=AC106051.3;CLNAME=RP11-692K15;LIBABBR=RP11;SEQCTR=WUGSC;NUMUPDATE=1;DB
4	73082203	rs12643019	C	T	.	.	FIXACC=KF457776.1;COMPACC=AC106051.3;CLNAME=RP11-692K15;LIBABBR=RP11;SEQCTR=WUGSC;NUMUPDATE=1;DB
4	73672128	rs2614331	G	A	.	.	FIXACC=KF457771.1;COMPACC=AC096728.3;CLNAME=RP11-53C16;LIBABBR=RP11;SEQCTR=WUGSC;NUMUPDATE=1;DB
4	74976810	rs4311284	T	G	.	.	FIXACC=KF457772.1;COMPACC=AC093677.4;CLNAME=RP11-629B11;LIBABBR=RP11;SEQCTR=WUGSC;NUMUPDATE=1;DB
4	76513890	rs6531774	T	C	.	.	FIXACC=KF495695.1;COMPACC=AC108939.3;CLNAME=RP11-703H20;LIBABBR=RP11;SEQCTR=WUGSC;NUMUPDATE=1;DB
4	77892144	rs4328940	G	A	.	.	FIXACC=KF457775.1;COMPACC=AC104687.3;CLNAME=RP11-123J14;LIBABBR=RP11;SEQCTR=WUGSC;NUMUPDATE=1;DB
4	78279894	rs5859576	GC	G	.	.	FIXACC=KF510257.1;COMPACC=AC008638.6;CLNAME=CTB-179I1;LIBABBR=CTB;SEQCTR=JGI;NUMUPDATE=1;DB
4	78756377	rs4859507	G	A	.	.	FIXACC=KF457773.1;COMPACC=AC112225.4;CLNAME=RP13-488H8;LIBABBR=RP13;SEQCTR=WUGSC;NUMUPDATE=1;DB
4	79092900	rs7683292	T	G	.	.	FIXACC=KF457783.1;COMPACC=AC093897.3;CLNAME=RP11-721G13;LIBABBR=RP11;SEQCTR=WUGSC;NUMUPDATE=1;DB
4	79691085	rs4975149	A	G	.	.	FIXACC=KF457782.1;COMPACC=AC098818.3;CLNAME=RP11-109G23;LIBABBR=RP11;SEQCTR=WUGSC;NUMUPDATE=1;DB
4	80049783	rs7674019	C	T	.	.	FIXACC=KF457779.1;COMPACC=AC108466.5;CLNAME=RP11-341K3;LIBABBR=RP11;SEQCTR=WUGSC;NUMUPDATE=1;DB
4	80751587	rs11943666	T	C	.	.	FIXACC=KF457780.1;COMPACC=AC118141.4;CLNAME=RP11-610O8;LIBABBR=RP11;SEQCTR=WUGSC;NUMUPDATE=1;DB
4	81291909	rs4558868	G	T	.	.	FIXACC=KF457781.1;COMPACC=AC105917.5;CLNAME=RP11-395C17;LIBABBR=RP11;SEQCTR=WUGSC;NUMUPDATE=1;DB
4	82029717	rs6841457	A	G	.	.	FIXACC=KF457787.1;COMPACC=AC139722.1;CLNAME=RP11-100N20;LIBABBR=RP11;SEQCTR=WUGSC;NUMUPDATE=1;DB
4	82711402	rs35482892	G	GC	.	.	FIXACC=KF510874.1;COMPACC=AC021863.5;CLNAME=RP11-689K5;LIBABBR=RP11;SEQCTR=WUGSC;NUMUPDATE=1;DB
4	83595527	rs4568235	G	A	.	.	FIXACC=KF457785.1;COMPACC=AC073413.6;CLNAME=RP11-57B24;LIBABBR=RP11;SEQCTR=WUGSC;NUMUPDATE=1;DB
4	85961764	rs11930265	A	T	.	.	FIXACC=KF457791.1;COMPACC=AC108021.3;CLNAME=RP11-8N8;LIBABBR=RP11;SEQCTR=WUGSC;NUMUPDATE=1;DB
4	85972734	rs7699433	T	C	.	.	FIXACC=KF457790.1;COMPACC=AC108021.3;CLNAME=RP11-8N8;LIBABBR=RP11;SEQCTR=WUGSC;NUMUPDATE=1;DB
4	87840879	rs60997706	T	TA	.	.	FIXACC=KF510871.1;COMPACC=AC093827.3;CLNAME=RP11-397E7;LIBABBR=RP11;SEQCTR=WUGSC;NUMUPDATE=1;DB
4	88258483	rs9991501	T	C	.	.	FIXACC=KF459875.1;COMPACC=AC108516.5;CLNAME=RP11-529H2;LIBABBR=RP11;SEQCTR=WUGSC;NUMUPDATE=1;DB
4	89378056	rs11440364	C	CG	.	.	FIXACC=KF510873.1;COMPACC=AC083829.5;CLNAME=RP11-466G12;LIBABBR=RP11;SEQCTR=WUGSC;NUMUPDATE=1;DB
4	91871744	rs1288753	T	G	.	.	FIXACC=KF457784.1;COMPACC=AC019188.6;CLNAME=RP11-309H6;LIBABBR=RP11;SEQCTR=WUGSC;NUMUPDATE=1;DB
4	92012480	rs2189187	A	G	.	.	FIXACC=KF457788.1;COMPACC=AC004054.1;CLNAME=NA;LIBABBR=NA;SEQCTR=SHGC;NUMUPDATE=1;DB
4	92039656	rs1015295	A	G	.	.	FIXACC=KF457792.1;COMPACC=AC004054.1;CLNAME=NA;LIBABBR=NA;SEQCTR=SHGC;NUMUPDATE=1;DB
4	93555443	rs4693300	C	T	.	.	FIXACC=KF457789.1;COMPACC=AC022317.8;CLNAME=RP11-104A24;LIBABBR=RP11;SEQCTR=WUGSC;NUMUPDATE=1;DB
4	97006516	rs262456	G	C	.	.	FIXACC=KF457786.1;COMPACC=AC093721.3;CLNAME=CTD-2010B10;LIBABBR=CTD;SEQCTR=WUGSC;NUMUPDATE=1;DB
4	100067558	rs5860567	AT	A	.	.	FIXACC=KF510251.1;COMPACC=AP002026.2;CLNAME=NA;LIBABBR=NA;SEQCTR=YMGC;NUMUPDATE=1;DB
4	100140306	rs4699735	A	T	.	.	FIXACC=KF457794.1;COMPACC=AP002026.2;CLNAME=NA;LIBABBR=NA;SEQCTR=YMGC;NUMUPDATE=1;DB
4	100190782	rs2866150	A	C	.	.	FIXACC=KF457793.1;COMPACC=AC097530.3;CLNAME=RP11-696N14;LIBABBR=RP11;SEQCTR=WUGSC;NUMUPDATE=1;DB
4	100191832	rs3114044	G	C	.	.	FIXACC=KF457795.1;COMPACC=AC097530.3;CLNAME=RP11-696N14;LIBABBR=RP11;SEQCTR=WUGSC;NUMUPDATE=1;DB
4	100268190	rs283413	A	C	.	.	FIXACC=KF459631.1;COMPACC=AC097530.3;CLNAME=RP11-696N14;LIBABBR=RP11;SEQCTR=WUGSC;NUMUPDATE=1;DB
4	101834755	rs2866254	G	A	.	.	FIXACC=KC876893.1;COMPACC=AP001964.2;CLNAME=NA;LIBABBR=NA;SEQCTR=YMGC;NUMUPDATE=1;DB
4	102184007	rs2850970	G	A	.	.	FIXACC=KC876894.1;COMPACC=AP001939.3;CLNAME=NA;LIBABBR=NA;SEQCTR=YMGC;NUMUPDATE=1;DB
4	103056343	rs236757	A	G	.	.	FIXACC=KC876878.1;COMPACC=AP002022.1;CLNAME=NA;LIBABBR=NA;SEQCTR=YMGC;NUMUPDATE=1;DB
4	103509950	rs230546	G	C	.	.	FIXACC=KF457798.1;COMPACC=AF213884.2;CLNAME=NA;LIBABBR=NA;SEQCTR=NA;NUMUPDATE=1;DB
4	103571378	rs228621	C	T	.	.	FIXACC=KF454940.1;COMPACC=AF213884.2;CLNAME=NA;LIBABBR=NA;SEQCTR=NA;NUMUPDATE=1;DB
4	103571427	rs228622	C	A	.	.	FIXACC=KF454940.1;COMPACC=AF213884.2;CLNAME=NA;LIBABBR=NA;SEQCTR=NA;NUMUPDATE=1;DB
4	104458438	rs4395509	A	G	.	.	FIXACC=KF457797.1;COMPACC=AC105460.4;CLNAME=RP11-297P16;LIBABBR=RP11;SEQCTR=WUGSC;NUMUPDATE=1;DB
4	105009717	rs1354088	A	G	.	.	FIXACC=KF457796.1;COMPACC=AC098678.2;CLNAME=RP11-681P18;LIBABBR=RP11;SEQCTR=WUGSC;NUMUPDATE=1;DB
4	105036600	rs6818748	A	C	.	.	FIXACC=KF457799.1;COMPACC=AC098678.2;CLNAME=RP11-681P18;LIBABBR=RP11;SEQCTR=WUGSC;NUMUPDATE=1;DB
4	105200753	rs1295518	G	A	.	.	FIXACC=KC876876.1;COMPACC=AC004052.1;CLNAME=NA;LIBABBR=NA;SEQCTR=SHGC;NUMUPDATE=1;DB
4	105438861	rs3017673	T	G	.	.	FIXACC=KC876897.1;COMPACC=AC004063.1;CLNAME=NA;LIBABBR=NA;SEQCTR=SHGC;NUMUPDATE=1;DB
4	106334402	rs10018885	G	C	.	.	FIXACC=KF457801.1;COMPACC=AC106888.2;CLNAME=CTD-2006P5;LIBABBR=CTD;SEQCTR=WUGSC;NUMUPDATE=1;DB
4	106474096	rs6533206	T	C	.	.	FIXACC=KC876860.1;COMPACC=AC004066.1;CLNAME=NA;LIBABBR=NA;SEQCTR=SHGC;NUMUPDATE=1;DB
4	107146016	rs11097922	G	C	.	.	FIXACC=KF457800.1;COMPACC=AC114734.4;CLNAME=CTD-2018D8;LIBABBR=CTD;SEQCTR=WUGSC;NUMUPDATE=1;DB
4	108513669	rs34183446	T	TC	.	.	FIXACC=KF510854.1;COMPACC=AC098586.3;CLNAME=RP11-109F18;LIBABBR=RP11;SEQCTR=WUGSC;NUMUPDATE=1;DB
4	109233321	rs2530586	C	A	.	.	FIXACC=KC876873.1;COMPACC=AC005510.3;CLNAME=NA;LIBABBR=NA;SEQCTR=SHGC;NUMUPDATE=1;DB
4	109235277	rs220635	G	A	.	.	FIXACC=KF457802.1;COMPACC=AC005510.3;CLNAME=NA;LIBABBR=NA;SEQCTR=SHGC;NUMUPDATE=1;DB
4	109291083	rs7677844	T	C	.	.	FIXACC=KF457810.1;COMPACC=AC005510.3;CLNAME=NA;LIBABBR=NA;SEQCTR=SHGC;NUMUPDATE=1;DB
4	109733814	rs1452696	T	A	.	.	FIXACC=KF457803.1;COMPACC=AC097473.3;CLNAME=RP11-75N20;LIBABBR=RP11;SEQCTR=WUGSC;NUMUPDATE=1;DB
4	109784920	rs7694093	A	G	.	.	FIXACC=KF457804.1;COMPACC=AC097473.3;CLNAME=RP11-75N20;LIBABBR=RP11;SEQCTR=WUGSC;NUMUPDATE=1;DB
4	110253611	rs6842943	T	G	.	.	FIXACC=KC876905.1;COMPACC=AC004051.1;CLNAME=NA;LIBABBR=NA;SEQCTR=SHGC;NUMUPDATE=1;DB
4	110521516	rs197216	G	A	.	.	FIXACC=KC876908.1;COMPACC=AC004067.1;CLNAME=NA;LIBABBR=NA;SEQCTR=SHGC;NUMUPDATE=1;DB
4	110597542	rs7699171	T	A	.	.	FIXACC=KF457805.1;COMPACC=AC004067.1;CLNAME=NA;LIBABBR=NA;SEQCTR=SHGC;NUMUPDATE=1;DB
4	110867327	rs7668040	A	C	.	.	FIXACC=KF457809.1;COMPACC=AC005509.1;CLNAME=NA;LIBABBR=NA;SEQCTR=SHGC;NUMUPDATE=1;DB
4	111886234	rs10034004	T	C	.	.	FIXACC=KF457811.1;COMPACC=AC004062.1;CLNAME=NA;LIBABBR=NA;SEQCTR=SHGC;NUMUPDATE=1;DB
4	111906436	rs560572	G	C	.	.	FIXACC=KC876907.1;COMPACC=AC004062.1;CLNAME=NA;LIBABBR=NA;SEQCTR=SHGC;NUMUPDATE=1;DB
4	113280814	rs1009476	C	G	.	.	FIXACC=KF457808.1;COMPACC=AC004049.1;CLNAME=NA;LIBABBR=NA;SEQCTR=SHGC;NUMUPDATE=1;DB
4	118361865	rs11412378	C	CA	.	.	FIXACC=KF510855.1;COMPACC=AC113617.5;CLNAME=RP11-610B19;LIBABBR=RP11;SEQCTR=WUGSC;NUMUPDATE=1;DB
4	119324515	rs6821273	T	C	.	.	FIXACC=KF457807.1;COMPACC=AC096762.3;CLNAME=RP11-621I20;LIBABBR=RP11;SEQCTR=WUGSC;NUMUPDATE=1;DB
4	119447270	rs2789253	A	G	.	.	FIXACC=KF457819.1;COMPACC=AC092670.2;CLNAME=RP11-586D5;LIBABBR=RP11;SEQCTR=WUGSC;NUMUPDATE=1;DB
4	120143544	rs972296	C	G	.	.	FIXACC=KF457812.1;COMPACC=AC092656.1;CLNAME=RP11-455G16;LIBABBR=RP11;SEQCTR=WUGSC;NUMUPDATE=1;DB
4	120149961	rs4834764	A	G	.	.	FIXACC=KF457806.1;COMPACC=AC092656.1;CLNAME=RP11-455G16;LIBABBR=RP11;SEQCTR=WUGSC;NUMUPDATE=1;DB
4	123191258	rs7375385	C	T	.	.	FIXACC=KF457817.1;COMPACC=AC127089.4;CLNAME=RP13-590E7;LIBABBR=RP13;SEQCTR=WUGSC;NUMUPDATE=1;DB
4	127213178	rs9996768	C	G	.	.	FIXACC=KF457820.1;COMPACC=AC023119.8;CLNAME=RP11-282B13;LIBABBR=RP11;SEQCTR=WUGSC;NUMUPDATE=1;DB
4	132181128	rs7671738	T	A	.	.	FIXACC=KF457821.1;COMPACC=AC021203.5;CLNAME=RP11-143E9;LIBABBR=RP11;SEQCTR=WUGSC;NUMUPDATE=1;DB
4	135640192	rs4241955	A	G	.	.	FIXACC=KF457813.1;COMPACC=AC093722.2;CLNAME=CTD-2012I17;LIBABBR=CTD;SEQCTR=WUGSC;NUMUPDATE=1;DB
4	137742187	rs76814378	T	TA	.	.	FIXACC=KF510856.1;COMPACC=AC108491.4;CLNAME=RP11-138I17;LIBABBR=RP11;SEQCTR=WUGSC;NUMUPDATE=1;DB
4	138475925	rs10027915	A	G	.	.	FIXACC=KF457815.1;COMPACC=AC142278.2;CLNAME=XXfos-89292D11;LIBABBR=XXfos;SEQCTR=WUGSC;NUMUPDATE=1;DB
4	139715389	rs4367223	T	C	.	.	FIXACC=KF457816.1;COMPACC=AC093766.3;CLNAME=RP11-98O2;LIBABBR=RP11;SEQCTR=WUGSC;NUMUPDATE=1;DB
4	140005294	rs4863628	A	G	.	.	FIXACC=KF457818.1;COMPACC=AC093602.5;CLNAME=RP11-371F15;LIBABBR=RP11;SEQCTR=WUGSC;NUMUPDATE=1;DB
4	141292768	rs2668574	C	A	.	.	FIXACC=KF457814.1;COMPACC=AC093671.3;CLNAME=RP11-542P2;LIBABBR=RP11;SEQCTR=WUGSC;NUMUPDATE=1;DB
4	142396960	rs5862528	A	AC	.	.	FIXACC=KF510857.1;COMPACC=AC104067.3;CLNAME=RP11-208N20;LIBABBR=RP11;SEQCTR=WUGSC;NUMUPDATE=1;DB
4	142639110	rs6537059	T	G	.	.	FIXACC=KF457824.1;COMPACC=AC096774.1;CLNAME=RP11-286D5;LIBABBR=RP11;SEQCTR=WUGSC;NUMUPDATE=1;DB
4	145225532	rs74675572	G	GA	.	.	FIXACC=KF510862.1;COMPACC=AC111001.4;CLNAME=RP13-933J18;LIBABBR=RP13;SEQCTR=WUGSC;NUMUPDATE=1;DB
4	148515926	rs11444887	T	TC	.	.	FIXACC=KF510861.1;COMPACC=AC093908.3;CLNAME=RP11-752L20;LIBABBR=RP11;SEQCTR=WUGSC;NUMUPDATE=1;DB
4	149107547	rs4621409	C	T	.	.	FIXACC=KF457825.1;COMPACC=AC069272.18;CLNAME=RP11-76G10;LIBABBR=RP11;SEQCTR=SDSTDC;NUMUPDATE=1;DB
4	149143438	rs10716270	GC	G	.	.	FIXACC=KF510256.1;COMPACC=AC069272.18;CLNAME=RP11-76G10;LIBABBR=RP11;SEQCTR=SDSTDC;NUMUPDATE=1;DB
4	155882488	rs1902485	G	C	.	.	FIXACC=KF457827.1;COMPACC=AC020708.6;CLNAME=RP11-425B17;LIBABBR=RP11;SEQCTR=WUGSC;NUMUPDATE=1;DB
4	157773770	rs1364905	C	T	.	.	FIXACC=KF457822.1;COMPACC=AC092608.2;CLNAME=RP11-154F14;LIBABBR=RP11;SEQCTR=WUGSC;NUMUPDATE=1;DB
4	159449358	rs6841826	C	T	.	.	FIXACC=KF457826.1;COMPACC=AC121161.2;CLNAME=RP11-781M16;LIBABBR=RP11;SEQCTR=WUGSC;NUMUPDATE=1;DB
4	159943226	rs672256	A	G	.	.	FIXACC=KF457823.1;COMPACC=AC093700.4;CLNAME=RP11-815N9;LIBABBR=RP11;SEQCTR=WUGSC;NUMUPDATE=1;DB
4	161749156	rs4691705	G	A	.	.	FIXACC=KF457829.1;COMPACC=AC125470.3;CLNAME=RP13-589L22;LIBABBR=RP13;SEQCTR=WUGSC;NUMUPDATE=1;DB
4	163602523	rs195926	T	C	.	.	FIXACC=KF457830.1;COMPACC=AC005150.2;CLNAME=NA;LIBABBR=NA;SEQCTR=SHGC;NUMUPDATE=1;DB
4	163621537	rs11729729	A	G	.	.	FIXACC=KF457828.1;COMPACC=AC005150.2;CLNAME=NA;LIBABBR=NA;SEQCTR=SHGC;NUMUPDATE=1;DB
4	166838664	rs517566	G	T	.	.	FIXACC=KF457831.1;COMPACC=AC097507.2;CLNAME=RP11-371E22;LIBABBR=RP11;SEQCTR=WUGSC;NUMUPDATE=1;DB
4	167510931	rs70955686	A	AG	.	.	FIXACC=KF510859.1;COMPACC=AC125376.3;CLNAME=RP11-637G12;LIBABBR=RP11;SEQCTR=WUGSC;NUMUPDATE=1;DB
4	169022596	rs4476561	A	G	.	.	FIXACC=KF457832.1;COMPACC=AC095051.3;CLNAME=RP11-310I9;LIBABBR=RP11;SEQCTR=WUGSC;NUMUPDATE=1;DB
4	169336662	rs4692661	T	C	.	.	FIXACC=KF457833.1;COMPACC=AC093888.2;CLNAME=RP11-671A4;LIBABBR=RP11;SEQCTR=WUGSC;NUMUPDATE=1;DB
4	170809966	rs6419976	T	A	.	.	FIXACC=KF457836.1;COMPACC=AC079768.8;CLNAME=RP11-205M3;LIBABBR=RP11;SEQCTR=WUGSC;NUMUPDATE=1;DB
4	174729815	rs4695744	A	G	.	.	FIXACC=KF457834.1;COMPACC=AC109640.3;CLNAME=RP11-717B15;LIBABBR=RP11;SEQCTR=WUGSC;NUMUPDATE=1;DB
4	176589622	rs6824420	A	G	.	.	FIXACC=KF457835.1;COMPACC=AC093819.4;CLNAME=RP11-368D18;LIBABBR=RP11;SEQCTR=WUGSC;NUMUPDATE=1;DB
4	176727293	rs7665951	A	G	.	.	FIXACC=KF457837.1;COMPACC=AC097537.2;CLNAME=RP11-806K15;LIBABBR=RP11;SEQCTR=WUGSC;NUMUPDATE=1;DB
4	176890975	rs4690649	T	C	.	.	FIXACC=KF457840.1;COMPACC=AC110794.3;CLNAME=RP11-598O12;LIBABBR=RP11;SEQCTR=WUGSC;NUMUPDATE=1;DB
4	177405102	rs4642183	C	G	.	.	FIXACC=KF457839.1;COMPACC=AC096567.3;CLNAME=RP11-293A4;LIBABBR=RP11;SEQCTR=WUGSC;NUMUPDATE=1;DB
4	177605081	rs5864401	CTCA	C	.	.	FIXACC=KF573691.1;COMPACC=AC093801.3;CLNAME=RP11-313E19;LIBABBR=RP11;SEQCTR=WUGSC;NUMUPDATE=3;DB
4	178672847	rs1116747	G	A	.	.	FIXACC=KF457838.1;COMPACC=AC019170.7;CLNAME=RP11-162G9;LIBABBR=RP11;SEQCTR=WUGSC;NUMUPDATE=1;DB
4	178781462	rs1454209	G	A	.	.	FIXACC=KF457846.1;COMPACC=AC019170.7;CLNAME=RP11-162G9;LIBABBR=RP11;SEQCTR=WUGSC;NUMUPDATE=1;DB
4	178860001	rs1381704	A	G	.	.	FIXACC=KF457847.1;COMPACC=AC021850.8;CLNAME=RP11-389E17;LIBABBR=RP11;SEQCTR=WUGSC;NUMUPDATE=1;DB
4	180395506	rs5864581	T	TA	.	.	FIXACC=KF510858.1;COMPACC=AC082649.4;CLNAME=RP11-99E17;LIBABBR=RP11;SEQCTR=WUGSC;NUMUPDATE=1;DB
4	183652175	rs10866256	T	C	.	.	FIXACC=KF457841.1;COMPACC=AC079226.7;CLNAME=RP11-18D7;LIBABBR=RP11;SEQCTR=WUGSC;NUMUPDATE=1;DB
4	183960782	rs2603344	T	G	.	.	FIXACC=KF459879.1;COMPACC=AC019193.7;CLNAME=RP11-335L23;LIBABBR=RP11;SEQCTR=WUGSC;NUMUPDATE=1;DB
4	185287089	rs11292571	TG	T	.	.	FIXACC=KF510252.1;COMPACC=AC103540.5;CLNAME=RP11-290F5;LIBABBR=RP11;SEQCTR=WUGSC;NUMUPDATE=1;DB
4	185587165	rs2463447	A	G	.	.	FIXACC=KF459591.1;COMPACC=AC079257.7;CLNAME=RP11-367I6;LIBABBR=RP11;SEQCTR=WUGSC;NUMUPDATE=1;DB
4	187213341	rs6818689	A	G	.	.	FIXACC=KF459878.1;COMPACC=AC110771.3;CLNAME=RP11-173M11;LIBABBR=RP11;SEQCTR=WUGSC;NUMUPDATE=1;DB
4	187337722	rs11132393	G	A	.	.	FIXACC=KF459884.1;COMPACC=AC018709.9;CLNAME=RP11-215A19;LIBABBR=RP11;SEQCTR=WUGSC;NUMUPDATE=1;DB
4	187337988	rs11132394	C	T	.	.	FIXACC=KF459880.1;COMPACC=AC018709.9;CLNAME=RP11-215A19;LIBABBR=RP11;SEQCTR=WUGSC;NUMUPDATE=1;DB
4	187340022	rs7664089	T	C	.	.	FIXACC=KF495807.1;COMPACC=AC018709.9;CLNAME=RP11-215A19;LIBABBR=RP11;SEQCTR=WUGSC;NUMUPDATE=1;DB
4	187340073	rs6552984	T	G	.	.	FIXACC=KF495807.1;COMPACC=AC018709.9;CLNAME=RP11-215A19;LIBABBR=RP11;SEQCTR=WUGSC;NUMUPDATE=1;DB
4	187340195	rs6552985	A	G	.	.	FIXACC=KF495807.1;COMPACC=AC018709.9;CLNAME=RP11-215A19;LIBABBR=RP11;SEQCTR=WUGSC;NUMUPDATE=1;DB
4	187345336	rs6552986	A	G	.	.	FIXACC=KF495809.1;COMPACC=AC018709.9;CLNAME=RP11-215A19;LIBABBR=RP11;SEQCTR=WUGSC;NUMUPDATE=1;DB
4	187345536	rs6552987	T	C	.	.	FIXACC=KF495809.1;COMPACC=AC018709.9;CLNAME=RP11-215A19;LIBABBR=RP11;SEQCTR=WUGSC;NUMUPDATE=1;DB
4	187347614	rs7691547	G	A	.	.	FIXACC=KF459882.1;COMPACC=AC018709.9;CLNAME=RP11-215A19;LIBABBR=RP11;SEQCTR=WUGSC;NUMUPDATE=1;DB
4	187351491	rs1901316	T	A	.	.	FIXACC=KF459883.1;COMPACC=AC018709.9;CLNAME=RP11-215A19;LIBABBR=RP11;SEQCTR=WUGSC;NUMUPDATE=1;DB
4	187352645	rs6824358	T	C	.	.	FIXACC=KF459886.1;COMPACC=AC018709.9;CLNAME=RP11-215A19;LIBABBR=RP11;SEQCTR=WUGSC;NUMUPDATE=1;DB
4	187358184	rs2375792	T	C	.	.	FIXACC=KF459881.1;COMPACC=AC018709.9;CLNAME=RP11-215A19;LIBABBR=RP11;SEQCTR=WUGSC;NUMUPDATE=1;DB
4	190749700	rs5865317	AG	A	.	.	FIXACC=KF510253.1;COMPACC=AF250324.1;CLNAME=NA;LIBABBR=NA;SEQCTR=NA;NUMUPDATE=1;DB
5	95578	rs821977	A	G	.	.	FIXACC=KF457844.1;COMPACC=AC010443.8;CLNAME=CTD-2231H16;LIBABBR=CTD;SEQCTR=JGI;NUMUPDATE=1;DB
5	367776	rs239344	G	C	.	.	FIXACC=KC876910.1;COMPACC=AC010442.7;CLNAME=CTD-2228K2;LIBABBR=CTD;SEQCTR=JGI;NUMUPDATE=1;DB
5	370868	rs349575	C	G	.	.	FIXACC=KF457843.1;COMPACC=AC010442.7;CLNAME=CTD-2228K2;LIBABBR=CTD;SEQCTR=JGI;NUMUPDATE=1;DB
5	483002	rs2721030	A	G	.	.	FIXACC=KF457845.1;COMPACC=AC010442.7;CLNAME=CTD-2228K2;LIBABBR=CTD;SEQCTR=JGI;NUMUPDATE=1;DB
5	1785443	rs5865384	T	TC	.	.	FIXACC=KF510915.1;COMPACC=AC026443.4;CLNAME=CTD-2296H22;LIBABBR=CTD;SEQCTR=JGI;NUMUPDATE=1;DB
5	2354979	rs462938	G	A	.	.	FIXACC=KC876904.1;COMPACC=AC026709.7;CLNAME=CTD-2084I18;LIBABBR=CTD;SEQCTR=JGI;NUMUPDATE=1;DB
5	2427740	rs315898	A	G	.	.	FIXACC=KC876903.1;COMPACC=AC025775.6;CLNAME=CTD-2299B9;LIBABBR=CTD;SEQCTR=JGI;NUMUPDATE=1;DB
5	2493094	rs3099583	T	C	.	.	FIXACC=KC876906.1;COMPACC=AC093224.3;CLNAME=CTD-2220H13;LIBABBR=CTD;SEQCTR=JGI;NUMUPDATE=1;DB
5	3114890	rs160762	C	T	.	.	FIXACC=KC876911.1;COMPACC=AC091832.3;CLNAME=CTD-2029E14;LIBABBR=CTD;SEQCTR=JGI;NUMUPDATE=1;DB
5	3170008	rs2934816	G	A	.	.	FIXACC=KC876909.1;COMPACC=AC091832.3;CLNAME=CTD-2029E14;LIBABBR=CTD;SEQCTR=JGI;NUMUPDATE=1;DB
5	3547194	rs828321	A	T	.	.	FIXACC=KC876917.1;COMPACC=AC016595.4;CLNAME=CTD-2012M11;LIBABBR=CTD;SEQCTR=JGI;NUMUPDATE=1;DB
5	3576371	rs828305	T	G	.	.	FIXACC=KC876912.1;COMPACC=AC016595.4;CLNAME=CTD-2012M11;LIBABBR=CTD;SEQCTR=JGI;NUMUPDATE=1;DB
5	3905946	rs622565	T	C	.	.	FIXACC=KC876913.1;COMPACC=AC025773.7;CLNAME=CTD-2287N17;LIBABBR=CTD;SEQCTR=JGI;NUMUPDATE=1;DB
5	3927539	rs670531	G	T	.	.	FIXACC=KC876919.1;COMPACC=AC025773.7;CLNAME=CTD-2287N17;LIBABBR=CTD;SEQCTR=JGI;NUMUPDATE=1;DB
5	3951441	rs621068	T	C	.	.	FIXACC=KC876921.1;COMPACC=AC025773.7;CLNAME=CTD-2287N17;LIBABBR=CTD;SEQCTR=JGI;NUMUPDATE=1;DB
5	4025262	rs58938416	T	TC	.	.	FIXACC=KF510903.1;COMPACC=AC025187.6;CLNAME=CTD-2383I20;LIBABBR=CTD;SEQCTR=JGI;NUMUPDATE=1;DB
5	4185322	rs10055081	T	C	.	.	FIXACC=KF457842.1;COMPACC=AC034218.3;CLNAME=CTD-2008N3;LIBABBR=CTD;SEQCTR=JGI;NUMUPDATE=1;DB
5	4731638	rs1875495	A	G	.	.	FIXACC=KF457850.1;COMPACC=AC026719.4;CLNAME=CTD-2161F6;LIBABBR=CTD;SEQCTR=JGI;NUMUPDATE=1;DB
5	4782284	rs1532689	T	C	.	.	FIXACC=KF457851.1;COMPACC=AC026719.4;CLNAME=CTD-2161F6;LIBABBR=CTD;SEQCTR=JGI;NUMUPDATE=1;DB
5	4848338	rs816453	C	G	.	.	FIXACC=KC876923.1;COMPACC=AC026719.4;CLNAME=CTD-2161F6;LIBABBR=CTD;SEQCTR=JGI;NUMUPDATE=1;DB
5	5070347	rs270645	C	T	.	.	FIXACC=KC876922.1;COMPACC=AC010451.9;CLNAME=CTD-2247C11;LIBABBR=CTD;SEQCTR=JGI;NUMUPDATE=1;DB
5	5089096	rs1382897	C	G	.	.	FIXACC=KC876918.1;COMPACC=AC022424.6;CLNAME=CTD-2297D10;LIBABBR=CTD;SEQCTR=JGI;NUMUPDATE=1;DB
5	5100552	rs814793	C	A	.	.	FIXACC=KC876916.1;COMPACC=AC022424.6;CLNAME=CTD-2297D10;LIBABBR=CTD;SEQCTR=JGI;NUMUPDATE=1;DB
5	5117789	rs1092984	C	T	.	.	FIXACC=KF457848.1;COMPACC=AC022424.6;CLNAME=CTD-2297D10;LIBABBR=CTD;SEQCTR=JGI;NUMUPDATE=1;DB
5	5167000	rs270177	T	A	.	.	FIXACC=KF457852.1;COMPACC=AC022424.6;CLNAME=CTD-2297D10;LIBABBR=CTD;SEQCTR=JGI;NUMUPDATE=1;DB
5	5619585	rs1501989	T	C	.	.	FIXACC=KC876924.1;COMPACC=AC026799.4;CLNAME=CTD-2366H10;LIBABBR=CTD;SEQCTR=JGI;NUMUPDATE=1;DB
5	5690795	rs256483	A	T	.	.	FIXACC=KF457857.1;COMPACC=AC026736.4;CLNAME=CTD-2350M8;LIBABBR=CTD;SEQCTR=JGI;NUMUPDATE=1;DB
5	5773518	rs2617532	C	A	.	.	FIXACC=KC876925.1;COMPACC=AC010274.6;CLNAME=CTC-498K21;LIBABBR=CTC;SEQCTR=JGI;NUMUPDATE=1;DB
5	6026378	rs460906	G	A	.	.	FIXACC=KC876914.1;COMPACC=AC010266.9;CLNAME=CTC-471C19;LIBABBR=CTC;SEQCTR=JGI;NUMUPDATE=1;DB
5	6029164	rs154815	T	C	.	.	FIXACC=KC876920.1;COMPACC=AC010266.9;CLNAME=CTC-471C19;LIBABBR=CTC;SEQCTR=JGI;NUMUPDATE=1;DB
5	6079280	rs2638607	T	C	.	.	FIXACC=KC876915.1;COMPACC=AC026797.3;CLNAME=CTD-2299N12;LIBABBR=CTD;SEQCTR=JGI;NUMUPDATE=1;DB
5	6081585	rs823670	T	C	.	.	FIXACC=KC876933.1;COMPACC=AC026797.3;CLNAME=CTD-2299N12;LIBABBR=CTD;SEQCTR=JGI;NUMUPDATE=1;DB
5	7247078	rs4357002	A	G	.	.	FIXACC=KF495678.1;COMPACC=AC091951.3;CLNAME=RP11-404K5;LIBABBR=RP11;SEQCTR=JGI;NUMUPDATE=1;DB
5	7492554	rs11950018	G	C	.	.	FIXACC=KF457856.1;COMPACC=AC113366.2;CLNAME=RP11-109F5;LIBABBR=RP11;SEQCTR=JGI;NUMUPDATE=1;DB
5	8498877	rs61392441	C	CA	.	.	FIXACC=KF510926.1;COMPACC=AC027328.4;CLNAME=CTD-2136J7;LIBABBR=CTD;SEQCTR=JGI;NUMUPDATE=1;DB
5	8541979	rs7448733	A	G	.	.	FIXACC=KF457854.1;COMPACC=AC091953.3;CLNAME=RP11-417J1;LIBABBR=RP11;SEQCTR=JGI;NUMUPDATE=1;DB
5	9464999	rs268506	G	C	.	.	FIXACC=KC876927.1;COMPACC=AC027335.6;CLNAME=CTD-2201E9;LIBABBR=CTD;SEQCTR=JGI;NUMUPDATE=1;DB
5	9490319	rs435780	A	G	.	.	FIXACC=KC876926.1;COMPACC=AC027335.6;CLNAME=CTD-2201E9;LIBABBR=CTD;SEQCTR=JGI;NUMUPDATE=1;DB
5	9571863	rs150623	T	C	.	.	FIXACC=KC876932.1;COMPACC=AC034214.5;CLNAME=CTD-2001E22;LIBABBR=CTD;SEQCTR=JGI;NUMUPDATE=1;DB
5	9768142	rs3110983	A	G	.	.	FIXACC=KF459888.1;COMPACC=AC091838.2;CLNAME=CTD-2105K20;LIBABBR=CTD;SEQCTR=JGI;NUMUPDATE=1;DB
5	9831672	rs2905205	A	G	.	.	FIXACC=KF495740.1;COMPACC=AC091958.3;CLNAME=RP11-447B18;LIBABBR=RP11;SEQCTR=JGI;NUMUPDATE=1;DB
5	9831721	rs2905204	A	G	.	.	FIXACC=KF495740.1;COMPACC=AC091958.3;CLNAME=RP11-447B18;LIBABBR=RP11;SEQCTR=JGI;NUMUPDATE=1;DB
5	9837173	rs2905202	A	C	.	.	FIXACC=KF459890.1;COMPACC=AC091958.3;CLNAME=RP11-447B18;LIBABBR=RP11;SEQCTR=JGI;NUMUPDATE=1;DB
5	9851189	rs2963863	T	G	.	.	FIXACC=KF457853.1;COMPACC=AC091958.3;CLNAME=RP11-447B18;LIBABBR=RP11;SEQCTR=JGI;NUMUPDATE=1;DB
5	9852851	rs2905197	A	G	.	.	FIXACC=KF459885.1;COMPACC=AC091958.3;CLNAME=RP11-447B18;LIBABBR=RP11;SEQCTR=JGI;NUMUPDATE=1;DB
5	9856427	rs2905193	G	A	.	.	FIXACC=KF459891.1;COMPACC=AC091958.3;CLNAME=RP11-447B18;LIBABBR=RP11;SEQCTR=JGI;NUMUPDATE=1;DB
5	9878708	rs2905189	C	T	.	.	FIXACC=KF457849.1;COMPACC=AC091958.3;CLNAME=RP11-447B18;LIBABBR=RP11;SEQCTR=JGI;NUMUPDATE=1;DB
5	9879324	rs2963893	A	G	.	.	FIXACC=KF459887.1;COMPACC=AC091958.3;CLNAME=RP11-447B18;LIBABBR=RP11;SEQCTR=JGI;NUMUPDATE=1;DB
5	9888131	rs2963892	G	C	.	.	FIXACC=KF459889.1;COMPACC=AC091958.3;CLNAME=RP11-447B18;LIBABBR=RP11;SEQCTR=JGI;NUMUPDATE=1;DB
5	9891358	rs2963891	T	G	.	.	FIXACC=KF459893.1;COMPACC=AC091958.3;CLNAME=RP11-447B18;LIBABBR=RP11;SEQCTR=JGI;NUMUPDATE=1;DB
5	9893398	rs12655719	T	C	.	.	FIXACC=KF457855.1;COMPACC=AC091958.3;CLNAME=RP11-447B18;LIBABBR=RP11;SEQCTR=JGI;NUMUPDATE=1;DB
5	10106321	rs6864706	A	G	.	.	FIXACC=KC876930.1;COMPACC=AC034229.4;CLNAME=CTD-2199O4;LIBABBR=CTD;SEQCTR=JGI;NUMUPDATE=1;DB
5	10246741	rs2607304	C	G	.	.	FIXACC=KF457858.1;COMPACC=AC012640.12;CLNAME=CTD-2256P15;LIBABBR=CTD;SEQCTR=JGI;NUMUPDATE=1;DB
5	10772371	rs2399966	T	C	.	.	FIXACC=KC876928.1;COMPACC=AC012629.9;CLNAME=CTD-2154B17;LIBABBR=CTD;SEQCTR=JGI;NUMUPDATE=1;DB
5	11215836	rs26041	A	C	.	.	FIXACC=KC876931.1;COMPACC=AC004648.1;CLNAME=RP1-17E19;LIBABBR=RP1;SEQCTR=JGI;NUMUPDATE=1;DB
5	11222735	rs32259	A	T	.	.	FIXACC=KF457862.1;COMPACC=AC004648.1;CLNAME=RP1-17E19;LIBABBR=RP1;SEQCTR=JGI;NUMUPDATE=1;DB
5	11412302	rs31750	C	T	.	.	FIXACC=KC876929.1;COMPACC=AC003954.1;CLNAME=RP1-162O17;LIBABBR=RP1;SEQCTR=JGI;NUMUPDATE=1;DB
5	11659141	rs2561620	T	C	.	.	FIXACC=KC876934.1;COMPACC=AC010433.9;CLNAME=CTD-2202L20;LIBABBR=CTD;SEQCTR=JGI;NUMUPDATE=1;DB
5	13353554	rs1466016	G	A	.	.	FIXACC=KF457860.1;COMPACC=AC016657.5;CLNAME=RP1-6C3;LIBABBR=RP1;SEQCTR=JGI;NUMUPDATE=1;DB
5	13435649	rs57705969	A	AC	.	.	FIXACC=KF510888.1;COMPACC=AC010450.6;CLNAME=CTD-2242D16;LIBABBR=CTD;SEQCTR=JGI;NUMUPDATE=1;DB
5	13445093	rs34910105	C	CT	.	.	FIXACC=KF510886.1;COMPACC=AC010450.6;CLNAME=CTD-2242D16;LIBABBR=CTD;SEQCTR=JGI;NUMUPDATE=1;DB
5	13540801	rs56330867	C	CA	.	.	FIXACC=KF510889.1;COMPACC=AC010364.6;CLNAME=CTD-2042D5;LIBABBR=CTD;SEQCTR=JGI;NUMUPDATE=1;DB
5	13581019	rs233380	G	T	.	.	FIXACC=KC876943.1;COMPACC=AC010364.6;CLNAME=CTD-2042D5;LIBABBR=CTD;SEQCTR=JGI;NUMUPDATE=1;DB
5	13699405	rs6554803	C	G	.	.	FIXACC=KF457859.1;COMPACC=AC016546.6;CLNAME=CTC-232H10;LIBABBR=CTC;SEQCTR=JGI;NUMUPDATE=1;DB
5	14426166	rs181591	G	T	.	.	FIXACC=KC876940.1;COMPACC=AC016654.6;CLNAME=RP1-31E24;LIBABBR=RP1;SEQCTR=JGI;NUMUPDATE=1;DB
5	14641907	rs2455400	G	C	.	.	FIXACC=KF457861.1;COMPACC=AC010627.7;CLNAME=CTD-2165H16;LIBABBR=CTD;SEQCTR=JGI;NUMUPDATE=1;DB
5	14677614	rs31927	G	T	.	.	FIXACC=KC876944.1;COMPACC=AC010491.4;CLNAME=CTD-2335I23;LIBABBR=CTD;SEQCTR=JGI;NUMUPDATE=1;DB
5	15258774	rs31877	T	C	.	.	FIXACC=KF457867.1;COMPACC=AC016648.5;CLNAME=RP1-137K24;LIBABBR=RP1;SEQCTR=JGI;NUMUPDATE=1;DB
5	15868989	rs1505030	A	G	.	.	FIXACC=KF457864.1;COMPACC=AC027332.4;CLNAME=CTD-2193I13;LIBABBR=CTD;SEQCTR=JGI;NUMUPDATE=1;DB
5	16013083	rs2263396	C	T	.	.	FIXACC=KC876938.1;COMPACC=AC026807.4;CLNAME=RP1-58P9;LIBABBR=RP1;SEQCTR=JGI;NUMUPDATE=1;DB
5	16917883	rs249124	T	C	.	.	FIXACC=KC876937.1;COMPACC=AC010607.8;CLNAME=CTB-28D11;LIBABBR=CTB;SEQCTR=JGI;NUMUPDATE=1;DB
5	18679314	rs6885045	G	T	.	.	FIXACC=KC876945.1;COMPACC=AC114933.2;CLNAME=CTD-2023M8;LIBABBR=CTD;SEQCTR=JGI;NUMUPDATE=1;DB
5	18753520	rs2962216	A	G	.	.	FIXACC=KC876941.1;COMPACC=AC026722.4;CLNAME=CTD-2203N22;LIBABBR=CTD;SEQCTR=JGI;NUMUPDATE=1;DB
5	19481171	rs2972818	A	C	.	.	FIXACC=KF457863.1;COMPACC=AC025173.5;CLNAME=CTD-2036C20;LIBABBR=CTD;SEQCTR=JGI;NUMUPDATE=1;DB
5	19533899	rs1689681	C	T	.	.	FIXACC=KC876936.1;COMPACC=AC025173.5;CLNAME=CTD-2036C20;LIBABBR=CTD;SEQCTR=JGI;NUMUPDATE=1;DB
5	19795093	rs10805651	T	C	.	.	FIXACC=KF454884.1;COMPACC=AC093221.3;CLNAME=CTD-2181C22;LIBABBR=CTD;SEQCTR=JGI;NUMUPDATE=1;DB
5	19795265	rs10941487	T	C	.	.	FIXACC=KF454884.1;COMPACC=AC093221.3;CLNAME=CTD-2181C22;LIBABBR=CTD;SEQCTR=JGI;NUMUPDATE=1;DB
5	19798799	rs4419596	T	C	.	.	FIXACC=KC876939.1;COMPACC=AC093221.3;CLNAME=CTD-2181C22;LIBABBR=CTD;SEQCTR=JGI;NUMUPDATE=1;DB
5	19839443	rs7729153	T	C	.	.	FIXACC=KC876935.1;COMPACC=AC093221.3;CLNAME=CTD-2181C22;LIBABBR=CTD;SEQCTR=JGI;NUMUPDATE=1;DB
5	19886992	rs4866158	G	A	.	.	FIXACC=KC876942.1;COMPACC=AC093221.3;CLNAME=CTD-2181C22;LIBABBR=CTD;SEQCTR=JGI;NUMUPDATE=1;DB
5	20199941	rs4329022	T	C	.	.	FIXACC=KF457868.1;COMPACC=AC113350.2;CLNAME=CTD-2548J21;LIBABBR=CTD;SEQCTR=JGI;NUMUPDATE=1;DB
5	20207087	rs6451730	A	T	.	.	FIXACC=KC876952.1;COMPACC=AC113350.2;CLNAME=CTD-2548J21;LIBABBR=CTD;SEQCTR=JGI;NUMUPDATE=1;DB
5	20216654	rs4431347	C	A	.	.	FIXACC=KC876951.1;COMPACC=AC113350.2;CLNAME=CTD-2548J21;LIBABBR=CTD;SEQCTR=JGI;NUMUPDATE=1;DB
5	21525667	rs7704799	C	T	.	.	FIXACC=KF459894.1;COMPACC=AC138951.2;CLNAME=RP11-823P9;LIBABBR=RP11;SEQCTR=JGI;NUMUPDATE=1;DB
5	22450726	rs6888018	C	T	.	.	FIXACC=KC876953.1;COMPACC=AC034239.5;CLNAME=CTD-2325A5;LIBABBR=CTD;SEQCTR=JGI;NUMUPDATE=1;DB
5	22626198	rs4604154	T	C	.	.	FIXACC=KC876950.1;COMPACC=AC108089.2;CLNAME=CTD-2313B8;LIBABBR=CTD;SEQCTR=JGI;NUMUPDATE=1;DB
5	23855113	rs319606	C	T	.	.	FIXACC=KF457866.1;COMPACC=AC024565.6;CLNAME=CTD-2104P22;LIBABBR=CTD;SEQCTR=JGI;NUMUPDATE=1;DB
5	23969633	rs2134239	G	A	.	.	FIXACC=KC876949.1;COMPACC=AC026784.5;CLNAME=CTD-2138O14;LIBABBR=CTD;SEQCTR=JGI;NUMUPDATE=1;DB
5	24129662	rs1428548	T	C	.	.	FIXACC=KF457865.1;COMPACC=AC010342.5;CLNAME=CTD-2015B23;LIBABBR=CTD;SEQCTR=JGI;NUMUPDATE=1;DB
5	24289433	rs10059387	G	T	.	.	FIXACC=KC876947.1;COMPACC=AC118456.2;CLNAME=CTD-2288B6;LIBABBR=CTD;SEQCTR=JGI;NUMUPDATE=1;DB
5	25424600	rs7703203	C	T	.	.	FIXACC=KF457872.1;COMPACC=AC022140.6;CLNAME=CTD-2306M5;LIBABBR=CTD;SEQCTR=JGI;NUMUPDATE=1;DB
5	25457455	rs2126964	A	T	.	.	FIXACC=KF457871.1;COMPACC=AC022140.6;CLNAME=CTD-2306M5;LIBABBR=CTD;SEQCTR=JGI;NUMUPDATE=1;DB
5	25682479	rs561230	G	A	.	.	FIXACC=KC876946.1;COMPACC=AC022418.5;CLNAME=CTD-2026A21;LIBABBR=CTD;SEQCTR=JGI;NUMUPDATE=1;DB
5	26511340	rs1469448	A	G	.	.	FIXACC=KF457869.1;COMPACC=AC010483.7;CLNAME=CTD-2321L15;LIBABBR=CTD;SEQCTR=JGI;NUMUPDATE=1;DB
5	26643633	rs2029908	A	G	.	.	FIXACC=KF457870.1;COMPACC=AC113347.2;CLNAME=CTD-2533K21;LIBABBR=CTD;SEQCTR=JGI;NUMUPDATE=1;DB
5	26657631	rs9885269	G	C	.	.	FIXACC=KF457873.1;COMPACC=AC113347.2;CLNAME=CTD-2533K21;LIBABBR=CTD;SEQCTR=JGI;NUMUPDATE=1;DB
5	26908380	rs76000379	C	CA	.	.	FIXACC=KF510919.1;COMPACC=AC022450.5;CLNAME=RP11-96F10;LIBABBR=RP11;SEQCTR=JGI;NUMUPDATE=1;DB
5	26942998	rs11399661	G	GT	.	.	FIXACC=KF510902.1;COMPACC=AC022450.5;CLNAME=RP11-96F10;LIBABBR=RP11;SEQCTR=JGI;NUMUPDATE=1;DB
5	27074514	rs6452371	A	T	.	.	FIXACC=KF457876.1;COMPACC=AC010470.7;CLNAME=CTD-2298M15;LIBABBR=CTD;SEQCTR=JGI;NUMUPDATE=1;DB
5	27413410	rs2561645	C	T	.	.	FIXACC=KC876954.1;COMPACC=AC113355.2;CLNAME=CTD-3007L5;LIBABBR=CTD;SEQCTR=JGI;NUMUPDATE=1;DB
5	27654226	rs7447440	T	C	.	.	FIXACC=KF457875.1;COMPACC=AC126769.2;CLNAME=RP11-279P8;LIBABBR=RP11;SEQCTR=JGI;NUMUPDATE=1;DB
5	27714252	rs10035356	A	C	.	.	FIXACC=KF457874.1;COMPACC=AC116349.2;CLNAME=RP11-30F18;LIBABBR=RP11;SEQCTR=JGI;NUMUPDATE=1;DB
5	29714558	rs3114510	C	A	.	.	FIXACC=KC876955.1;COMPACC=AC099486.2;CLNAME=CTD-2011G10;LIBABBR=CTD;SEQCTR=JGI;NUMUPDATE=1;DB
5	30181947	rs7727420	A	T	.	.	FIXACC=KF457879.1;COMPACC=AC091856.3;CLNAME=CTD-2315B5;LIBABBR=CTD;SEQCTR=JGI;NUMUPDATE=1;DB
5	30356337	rs10038353	T	G	.	.	FIXACC=KF457877.1;COMPACC=AC114300.2;CLNAME=RP11-136H13;LIBABBR=RP11;SEQCTR=JGI;NUMUPDATE=1;DB
5	30765098	rs2330538	A	G	.	.	FIXACC=KF457878.1;COMPACC=AC026433.4;CLNAME=CTD-2239K20;LIBABBR=CTD;SEQCTR=JGI;NUMUPDATE=1;DB
5	30782816	rs1995271	T	C	.	.	FIXACC=KF457880.1;COMPACC=AC026433.4;CLNAME=CTD-2239K20;LIBABBR=CTD;SEQCTR=JGI;NUMUPDATE=1;DB
5	30816441	rs1604098	C	T	.	.	FIXACC=KF457882.1;COMPACC=AC026433.4;CLNAME=CTD-2239K20;LIBABBR=CTD;SEQCTR=JGI;NUMUPDATE=1;DB
5	31838010	rs34960577	C	CA	.	.	FIXACC=KF510920.1;COMPACC=AC010469.7;CLNAME=CTD-2290C23;LIBABBR=CTD;SEQCTR=JGI;NUMUPDATE=1;DB
5	31889478	rs1995362	T	C	.	.	FIXACC=KF457881.1;COMPACC=AC025458.5;CLNAME=CTD-2206G10;LIBABBR=CTD;SEQCTR=JGI;NUMUPDATE=1;DB
5	32398625	rs5867144	C	CA	.	.	FIXACC=KF510922.1;COMPACC=AC008949.9;CLNAME=CTD-2335O24;LIBABBR=CTD;SEQCTR=JGI;NUMUPDATE=1;DB
5	32435996	rs67781185	GC	G	.	.	FIXACC=KF510263.1;COMPACC=AC008949.9;CLNAME=CTD-2335O24;LIBABBR=CTD;SEQCTR=JGI;NUMUPDATE=1;DB
5	32658745	rs818124	A	G	.	.	FIXACC=KC876948.1;COMPACC=AC008766.4;CLNAME=CTD-2004A9;LIBABBR=CTD;SEQCTR=JGI;NUMUPDATE=1;DB
5	32692555	rs818127	C	A	.	.	FIXACC=KC876956.1;COMPACC=AC008766.4;CLNAME=CTD-2004A9;LIBABBR=CTD;SEQCTR=JGI;NUMUPDATE=1;DB
5	33448962	rs5867190	A	AT	.	.	FIXACC=KF510921.1;COMPACC=AC025441.6;CLNAME=CTD-2014E14;LIBABBR=CTD;SEQCTR=JGI;NUMUPDATE=1;DB
5	35045712	rs37378	C	T	.	.	FIXACC=KC876957.1;COMPACC=AC010368.4;CLNAME=CTD-2046J7;LIBABBR=CTD;SEQCTR=JGI;NUMUPDATE=1;DB
5	35058665	rs11376531	C	CA	.	.	FIXACC=KF573643.1;COMPACC=AC010368.4;CLNAME=CTD-2046J7;LIBABBR=CTD;SEQCTR=JGI;NUMUPDATE=1;DB
5	35058727	rs5867266	G	GT	.	.	FIXACC=KF573643.1;COMPACC=AC010368.4;CLNAME=CTD-2046J7;LIBABBR=CTD;SEQCTR=JGI;NUMUPDATE=1;DB
5	35058804	rs5867267	A	AT	.	.	FIXACC=KF573643.1;COMPACC=AC010368.4;CLNAME=CTD-2046J7;LIBABBR=CTD;SEQCTR=JGI;NUMUPDATE=1;DB
5	35072213	rs37365	A	T	.	.	FIXACC=KF457883.1;COMPACC=AC010368.4;CLNAME=CTD-2046J7;LIBABBR=CTD;SEQCTR=JGI;NUMUPDATE=1;DB
5	35266477	rs1587604	C	T	.	.	FIXACC=KF457884.1;COMPACC=AC091851.2;CLNAME=CTD-2258D22;LIBABBR=CTD;SEQCTR=JGI;NUMUPDATE=1;DB
5	35614560	rs176270	C	T	.	.	FIXACC=KF457885.1;COMPACC=AC025448.6;CLNAME=CTD-2113L7;LIBABBR=CTD;SEQCTR=JGI;NUMUPDATE=1;DB
5	36039441	rs2453302	A	G	.	.	FIXACC=KF457887.1;COMPACC=AC016612.6;CLNAME=CTD-2197M16;LIBABBR=CTD;SEQCTR=JGI;NUMUPDATE=1;DB
5	36153837	rs33673	G	A	.	.	FIXACC=KC876966.1;COMPACC=AC008942.6;CLNAME=CTD-2320O4;LIBABBR=CTD;SEQCTR=JGI;NUMUPDATE=1;DB
5	36286948	rs12189286	T	C	.	.	FIXACC=KC876975.1;COMPACC=AC008807.10;CLNAME=CTD-2087C24;LIBABBR=CTD;SEQCTR=JGI;NUMUPDATE=1;DB
5	36443023	rs2455268	C	T	.	.	FIXACC=KC876974.1;COMPACC=AC026724.3;CLNAME=CTD-2229I16;LIBABBR=CTD;SEQCTR=JGI;NUMUPDATE=1;DB
5	36833330	rs292177	A	G	.	.	FIXACC=KC876973.1;COMPACC=AC026741.6;CLNAME=CTD-2653M23;LIBABBR=CTD;SEQCTR=JGI;NUMUPDATE=1;DB
5	36891874	rs296956	T	G	.	.	FIXACC=KC876971.1;COMPACC=AC026741.6;CLNAME=CTD-2653M23;LIBABBR=CTD;SEQCTR=JGI;NUMUPDATE=1;DB
5	36959810	rs296957	G	A	.	.	FIXACC=KC876970.1;COMPACC=AC026741.6;CLNAME=CTD-2653M23;LIBABBR=CTD;SEQCTR=JGI;NUMUPDATE=1;DB
5	37247700	rs6876576	G	A	.	.	FIXACC=KF457889.1;COMPACC=AC025449.6;CLNAME=CTD-2124B8;LIBABBR=CTD;SEQCTR=JGI;NUMUPDATE=1;DB
5	37568103	rs593170	G	A	.	.	FIXACC=KC876962.1;COMPACC=AC025469.6;CLNAME=CTD-2380K1;LIBABBR=CTD;SEQCTR=JGI;NUMUPDATE=1;DB
5	37960344	rs10035139	G	A	.	.	FIXACC=KC876958.1;COMPACC=AC034226.6;CLNAME=CTD-2130F23;LIBABBR=CTD;SEQCTR=JGI;NUMUPDATE=1;DB
5	38155551	rs7727456	T	C	.	.	FIXACC=KF457890.1;COMPACC=AC091430.3;CLNAME=CTD-2207A17;LIBABBR=CTD;SEQCTR=JGI;NUMUPDATE=1;DB
5	38274487	rs2262981	C	G	.	.	FIXACC=KC876961.1;COMPACC=AC010351.7;CLNAME=CTD-2022B6;LIBABBR=CTD;SEQCTR=JGI;NUMUPDATE=1;DB
5	38623112	rs2914239	G	A	.	.	FIXACC=KC876963.1;COMPACC=AC010425.6;CLNAME=CTD-2196P11;LIBABBR=CTD;SEQCTR=JGI;NUMUPDATE=1;DB
5	38639549	rs327283	T	C	.	.	FIXACC=KC876959.1;COMPACC=AC010425.6;CLNAME=CTD-2196P11;LIBABBR=CTD;SEQCTR=JGI;NUMUPDATE=1;DB
5	39009761	rs1239275	C	T	.	.	FIXACC=KC876965.1;COMPACC=AC008964.6;CLNAME=CTD-2360A17;LIBABBR=CTD;SEQCTR=JGI;NUMUPDATE=1;DB
5	39086352	rs452039	C	G	.	.	FIXACC=KF457886.1;COMPACC=AC008964.6;CLNAME=CTD-2360A17;LIBABBR=CTD;SEQCTR=JGI;NUMUPDATE=1;DB
5	39178094	rs1469467	G	A	.	.	FIXACC=KF457888.1;COMPACC=AC010633.8;CLNAME=CTD-2317K6;LIBABBR=CTD;SEQCTR=JGI;NUMUPDATE=1;DB
5	39605674	rs1260811	G	C	.	.	FIXACC=KC876976.1;COMPACC=AC026708.6;CLNAME=CTD-2078B5;LIBABBR=CTD;SEQCTR=JGI;NUMUPDATE=1;DB
5	39935906	rs568633	A	C	.	.	FIXACC=KC876960.1;COMPACC=AC026714.5;CLNAME=CTD-2132P24;LIBABBR=CTD;SEQCTR=JGI;NUMUPDATE=1;DB
5	40852451	rs188934	C	G	.	.	FIXACC=KF459590.1;COMPACC=AC026732.5;CLNAME=CTD-2303L1;LIBABBR=CTD;SEQCTR=JGI;NUMUPDATE=1;DB
5	41320222	rs320605	G	C	.	.	FIXACC=KF457891.1;COMPACC=AC008830.7;CLNAME=CTD-2142G21;LIBABBR=CTD;SEQCTR=JGI;NUMUPDATE=1;DB
5	42519982	rs4552612	A	C	.	.	FIXACC=KC876969.1;COMPACC=AC114941.2;CLNAME=CTD-2287M17;LIBABBR=CTD;SEQCTR=JGI;NUMUPDATE=1;DB
5	42705683	rs10041109	A	G	.	.	FIXACC=KF457892.1;COMPACC=AC113368.3;CLNAME=RP11-116B13;LIBABBR=RP11;SEQCTR=JGI;NUMUPDATE=1;DB
5	42977935	rs2548344	A	G	.	.	FIXACC=KC876972.1;COMPACC=AC008875.9;CLNAME=CTD-2201E18;LIBABBR=CTD;SEQCTR=JGI;NUMUPDATE=1;DB
5	43230760	rs6451680	T	C	.	.	FIXACC=KF457893.1;COMPACC=AC106800.2;CLNAME=RP11-447H19;LIBABBR=RP11;SEQCTR=JGI;NUMUPDATE=1;DB
5	43232841	rs7727600	C	T	.	.	FIXACC=KF459892.1;COMPACC=AC106800.2;CLNAME=RP11-447H19;LIBABBR=RP11;SEQCTR=JGI;NUMUPDATE=1;DB
5	43238692	rs6873090	T	C	.	.	FIXACC=KF457894.1;COMPACC=AC106800.2;CLNAME=RP11-447H19;LIBABBR=RP11;SEQCTR=JGI;NUMUPDATE=1;DB
5	43492978	rs10039298	G	A	.	.	FIXACC=KF459895.1;COMPACC=AC114956.2;CLNAME=RP11-159F24;LIBABBR=RP11;SEQCTR=JGI;NUMUPDATE=1;DB
5	43509348	rs6872851	T	A	.	.	FIXACC=KF459900.1;COMPACC=AC114956.2;CLNAME=RP11-159F24;LIBABBR=RP11;SEQCTR=JGI;NUMUPDATE=1;DB
5	43515010	rs4866832	G	C	.	.	FIXACC=KF457895.2;COMPACC=AC114956.2;CLNAME=RP11-159F24;LIBABBR=RP11;SEQCTR=JGI;NUMUPDATE=1;DB
5	43594243	rs10055616	T	G	.	.	FIXACC=KC876977.1;COMPACC=AC010435.6;CLNAME=CTD-2210P15;LIBABBR=CTD;SEQCTR=JGI;NUMUPDATE=1;DB
5	44059277	rs7733767	G	A	.	.	FIXACC=KF457896.1;COMPACC=AC114929.2;CLNAME=CTD-2013M11;LIBABBR=CTD;SEQCTR=JGI;NUMUPDATE=1;DB
5	44221423	rs3112774	C	T	.	.	FIXACC=KF457897.1;COMPACC=AC093531.2;CLNAME=RP11-405L7;LIBABBR=RP11;SEQCTR=JGI;NUMUPDATE=1;DB
5	44930005	rs10941688	C	T	.	.	FIXACC=KF457904.1;COMPACC=AC116331.2;CLNAME=CTD-2037A14;LIBABBR=CTD;SEQCTR=JGI;NUMUPDATE=1;DB
5	45405226	rs7444102	C	G	.	.	FIXACC=KF457901.1;COMPACC=AC138520.2;CLNAME=XXfos-8856D6;LIBABBR=XXfos;SEQCTR=JGI;NUMUPDATE=1;DB
5	45405939	rs6451800	A	G	.	.	FIXACC=KF457909.1;COMPACC=AC138520.2;CLNAME=XXfos-8856D6;LIBABBR=XXfos;SEQCTR=JGI;NUMUPDATE=1;DB
5	50576689	rs1501986	A	G	.	.	FIXACC=KF457907.1;COMPACC=AC026798.5;CLNAME=CTD-2312P21;LIBABBR=CTD;SEQCTR=JGI;NUMUPDATE=1;DB
5	51709376	rs2961724	G	A	.	.	FIXACC=KC876968.1;COMPACC=AC091827.2;CLNAME=CTD-2006A19;LIBABBR=CTD;SEQCTR=JGI;NUMUPDATE=1;DB
5	51804489	rs7710634	T	C	.	.	FIXACC=KF457903.1;COMPACC=AC091827.2;CLNAME=CTD-2006A19;LIBABBR=CTD;SEQCTR=JGI;NUMUPDATE=1;DB
5	51810071	rs6450065	A	G	.	.	FIXACC=KF457902.1;COMPACC=AC091827.2;CLNAME=CTD-2006A19;LIBABBR=CTD;SEQCTR=JGI;NUMUPDATE=1;DB
5	52172307	rs5867842	A	AG	.	.	FIXACC=KF510904.1;COMPACC=AC022133.7;CLNAME=CTD-2207L17;LIBABBR=CTD;SEQCTR=JGI;NUMUPDATE=1;DB
5	52176958	rs5867844	G	GT	.	.	FIXACC=KF510905.1;COMPACC=AC022133.7;CLNAME=CTD-2207L17;LIBABBR=CTD;SEQCTR=JGI;NUMUPDATE=1;DB
5	52186042	rs34728836	A	AC	.	.	FIXACC=KF510906.1;COMPACC=AC022133.7;CLNAME=CTD-2207L17;LIBABBR=CTD;SEQCTR=JGI;NUMUPDATE=1;DB
5	52193414	rs76199528	C	CA	.	.	FIXACC=KF510907.1;COMPACC=AC022133.7;CLNAME=CTD-2207L17;LIBABBR=CTD;SEQCTR=JGI;NUMUPDATE=1;DB
5	52221488	rs2447872	C	T	.	.	FIXACC=KF457900.1;COMPACC=AC025180.6;CLNAME=CTD-2175A23;LIBABBR=CTD;SEQCTR=JGI;NUMUPDATE=1;DB
5	52338227	rs27956	T	A	.	.	FIXACC=KC876967.1;COMPACC=AC008966.9;CLNAME=CTD-2366F13;LIBABBR=CTD;SEQCTR=JGI;NUMUPDATE=1;DB
5	52445483	rs254612	T	C	.	.	FIXACC=KC876964.1;COMPACC=AC010377.7;CLNAME=CTD-2060J20;LIBABBR=CTD;SEQCTR=JGI;NUMUPDATE=1;DB
5	52590141	rs190394	C	T	.	.	FIXACC=KC876988.1;COMPACC=AC027329.4;CLNAME=CTD-2143A15;LIBABBR=CTD;SEQCTR=JGI;NUMUPDATE=1;DB
5	52624925	rs543476	A	G	.	.	FIXACC=KC876989.1;COMPACC=AC027329.4;CLNAME=CTD-2143A15;LIBABBR=CTD;SEQCTR=JGI;NUMUPDATE=1;DB
5	52753932	rs2042334	T	C	.	.	FIXACC=KF457898.1;COMPACC=AC008901.5;CLNAME=CTD-2245E22;LIBABBR=CTD;SEQCTR=JGI;NUMUPDATE=1;DB
5	53005694	rs389919	A	G	.	.	FIXACC=KC876979.1;COMPACC=AC024569.5;CLNAME=CTD-2188H20;LIBABBR=CTD;SEQCTR=JGI;NUMUPDATE=1;DB
5	53039389	rs198942	G	A	.	.	FIXACC=KF457899.1;COMPACC=AC024569.5;CLNAME=CTD-2188H20;LIBABBR=CTD;SEQCTR=JGI;NUMUPDATE=1;DB
5	53174130	rs271260	C	T	.	.	FIXACC=KC876982.1;COMPACC=AC025175.4;CLNAME=CTD-2081C10;LIBABBR=CTD;SEQCTR=JGI;NUMUPDATE=1;DB
5	53219847	rs1363836	A	G	.	.	FIXACC=KF457914.1;COMPACC=AC024571.5;CLNAME=CTD-2220M16;LIBABBR=CTD;SEQCTR=JGI;NUMUPDATE=1;DB
5	53935061	rs11398620	C	CA	.	.	FIXACC=KF510924.1;COMPACC=AC016583.8;CLNAME=CTD-2591A1;LIBABBR=CTD;SEQCTR=JGI;NUMUPDATE=1;DB
5	53983633	rs59062222	C	CA	.	.	FIXACC=KF510908.1;COMPACC=AC016583.8;CLNAME=CTD-2591A1;LIBABBR=CTD;SEQCTR=JGI;NUMUPDATE=1;DB
5	53997399	rs1823054	G	T	.	.	FIXACC=KF457918.1;COMPACC=AC016583.8;CLNAME=CTD-2591A1;LIBABBR=CTD;SEQCTR=JGI;NUMUPDATE=1;DB
5	54876612	rs4482862	T	C	.	.	FIXACC=KF457905.1;COMPACC=AC008784.7;CLNAME=CTD-2028D11;LIBABBR=CTD;SEQCTR=JGI;NUMUPDATE=1;DB
5	55105288	rs7445404	G	C	.	.	FIXACC=KF457906.1;COMPACC=AC016632.7;CLNAME=RP11-175M2;LIBABBR=RP11;SEQCTR=JGI;NUMUPDATE=1;DB
5	55323448	rs11404206	C	CA	.	.	FIXACC=KF510910.1;COMPACC=AC008892.7;CLNAME=CTD-2227I18;LIBABBR=CTD;SEQCTR=JGI;NUMUPDATE=1;DB
5	55398269	rs318818	G	C	.	.	FIXACC=KC876981.1;COMPACC=AC016585.8;CLNAME=CTD-2601K17;LIBABBR=CTD;SEQCTR=JGI;NUMUPDATE=1;DB
5	55462169	rs298653	T	C	.	.	FIXACC=KF457925.1;COMPACC=AC016638.9;CLNAME=RP11-365H8;LIBABBR=RP11;SEQCTR=JGI;NUMUPDATE=1;DB
5	56526565	rs1544737	G	T	.	.	FIXACC=KF457923.1;COMPACC=AC008435.6;CLNAME=CTC-326G7;LIBABBR=CTC;SEQCTR=JGI;NUMUPDATE=1;DB
5	56762982	rs1994933	T	C	.	.	FIXACC=KC876984.1;COMPACC=AC025470.5;CLNAME=CTD-2516K3;LIBABBR=CTD;SEQCTR=JGI;NUMUPDATE=1;DB
5	56925651	rs854131	C	T	.	.	FIXACC=KC876978.1;COMPACC=AC008780.7;CLNAME=CTD-2023N9;LIBABBR=CTD;SEQCTR=JGI;NUMUPDATE=1;DB
5	57570602	rs37531	C	T	.	.	FIXACC=KC876986.1;COMPACC=AC016604.6;CLNAME=CTD-2150I21;LIBABBR=CTD;SEQCTR=JGI;NUMUPDATE=1;DB
5	57764231	rs702713	A	T	.	.	FIXACC=KC876987.1;COMPACC=AC008814.6;CLNAME=CTD-2117L12;LIBABBR=CTD;SEQCTR=JGI;NUMUPDATE=1;DB
5	58460844	rs5868164	A	AG	.	.	FIXACC=KF510911.1;COMPACC=AC008829.7;CLNAME=CTD-2140K22;LIBABBR=CTD;SEQCTR=JGI;NUMUPDATE=1;DB
5	58595281	rs256120	G	T	.	.	FIXACC=KC876983.1;COMPACC=AC008833.5;CLNAME=CTD-2146O16;LIBABBR=CTD;SEQCTR=JGI;NUMUPDATE=1;DB
5	59173952	rs11313687	GT	G	.	.	FIXACC=KF510265.1;COMPACC=AC027322.4;CLNAME=CTD-2027G10;LIBABBR=CTD;SEQCTR=JGI;NUMUPDATE=1;DB
5	59327685	rs6450539	A	G	.	.	FIXACC=KC876980.1;COMPACC=AC034234.4;CLNAME=CTD-2254N19;LIBABBR=CTD;SEQCTR=JGI;NUMUPDATE=1;DB
5	59895880	rs1823063	G	A	.	.	FIXACC=KF457908.1;COMPACC=AC016591.6;CLNAME=CTD-2003D5;LIBABBR=CTD;SEQCTR=JGI;NUMUPDATE=1;DB
5	61057893	rs2937625	A	C	.	.	FIXACC=KC876985.1;COMPACC=AC094086.2;CLNAME=CTD-2170G1;LIBABBR=CTD;SEQCTR=JGI;NUMUPDATE=1;DB
5	61122575	rs1875217	G	A	.	.	FIXACC=KF457922.1;COMPACC=AC026434.5;CLNAME=CTD-2244C20;LIBABBR=CTD;SEQCTR=JGI;NUMUPDATE=1;DB
5	61216415	rs263657	C	T	.	.	FIXACC=KC876995.1;COMPACC=AC008877.9;CLNAME=CTD-2204B21;LIBABBR=CTD;SEQCTR=JGI;NUMUPDATE=1;DB
5	61497789	rs6870781	A	G	.	.	FIXACC=KC876992.1;COMPACC=AC034242.6;CLNAME=CTD-2514M18;LIBABBR=CTD;SEQCTR=JGI;NUMUPDATE=1;DB
5	61581948	rs4235492	C	T	.	.	FIXACC=KC876990.1;COMPACC=AC034242.6;CLNAME=CTD-2514M18;LIBABBR=CTD;SEQCTR=JGI;NUMUPDATE=1;DB
5	61986929	rs1306277	T	C	.	.	FIXACC=KF457910.1;COMPACC=AC008859.5;CLNAME=CTD-2183N12;LIBABBR=CTD;SEQCTR=JGI;NUMUPDATE=1;DB
5	62820774	rs168853	G	A	.	.	FIXACC=KC876996.1;COMPACC=AC008558.7;CLNAME=CTC-531G16;LIBABBR=CTC;SEQCTR=JGI;NUMUPDATE=1;DB
5	62994133	rs4324629	G	C	.	.	FIXACC=KF457911.1;COMPACC=AC099504.2;CLNAME=RP11-219L6;LIBABBR=RP11;SEQCTR=JGI;NUMUPDATE=1;DB
5	63554474	rs1445956	C	G	.	.	FIXACC=KC876991.1;COMPACC=AC016623.6;CLNAME=CTD-2345N17;LIBABBR=CTD;SEQCTR=JGI;NUMUPDATE=1;DB
5	63728650	rs4518331	T	A	.	.	FIXACC=KC876994.1;COMPACC=AC091862.3;CLNAME=CTD-2349K24;LIBABBR=CTD;SEQCTR=JGI;NUMUPDATE=1;DB
5	64041591	rs166706	A	G	.	.	FIXACC=KC876993.1;COMPACC=AC008898.6;CLNAME=CTD-2236M5;LIBABBR=CTD;SEQCTR=JGI;NUMUPDATE=1;DB
5	64328441	rs266586	C	T	.	.	FIXACC=KC876998.1;COMPACC=AC008896.6;CLNAME=CTD-2235B13;LIBABBR=CTD;SEQCTR=JGI;NUMUPDATE=1;DB
5	64524124	rs7701492	C	T	.	.	FIXACC=KF457912.1;COMPACC=AC008868.4;CLNAME=CTD-2194F4;LIBABBR=CTD;SEQCTR=JGI;NUMUPDATE=1;DB
5	64560376	rs966810	A	G	.	.	FIXACC=KC877005.1;COMPACC=AC008868.4;CLNAME=CTD-2194F4;LIBABBR=CTD;SEQCTR=JGI;NUMUPDATE=1;DB
5	64649280	rs786702	T	A	.	.	FIXACC=KC877000.1;COMPACC=AC025186.6;CLNAME=CTD-2375G15;LIBABBR=CTD;SEQCTR=JGI;NUMUPDATE=1;DB
5	64678321	rs786700	C	T	.	.	FIXACC=KC876999.1;COMPACC=AC025186.6;CLNAME=CTD-2375G15;LIBABBR=CTD;SEQCTR=JGI;NUMUPDATE=1;DB
5	64716333	rs786704	T	C	.	.	FIXACC=KF457916.1;COMPACC=AC025186.6;CLNAME=CTD-2375G15;LIBABBR=CTD;SEQCTR=JGI;NUMUPDATE=1;DB
5	64839380	rs10940042	G	A	.	.	FIXACC=KF457915.1;COMPACC=AC016620.7;CLNAME=CTD-2318A17;LIBABBR=CTD;SEQCTR=JGI;NUMUPDATE=1;DB
5	64855713	rs438168	C	T	.	.	FIXACC=KF457917.1;COMPACC=AC008560.6;CLNAME=CTC-534A2;LIBABBR=CTC;SEQCTR=JGI;NUMUPDATE=1;DB
5	64865975	rs36223	C	T	.	.	FIXACC=KC877011.1;COMPACC=AC008560.6;CLNAME=CTC-534A2;LIBABBR=CTC;SEQCTR=JGI;NUMUPDATE=1;DB
5	65108838	rs34112551	AG	A	.	.	FIXACC=KF510264.1;COMPACC=AC016643.6;CLNAME=RP11-480H11;LIBABBR=RP11;SEQCTR=JGI;NUMUPDATE=1;DB
5	65410583	rs259056	G	C	.	.	FIXACC=KC877012.1;COMPACC=AC025442.6;CLNAME=CTD-2019M3;LIBABBR=CTD;SEQCTR=JGI;NUMUPDATE=1;DB
5	66232592	rs37548	A	C	.	.	FIXACC=KC877001.1;COMPACC=AC008872.6;CLNAME=CTD-2198D21;LIBABBR=CTD;SEQCTR=JGI;NUMUPDATE=1;DB
5	66243272	rs27396	C	T	.	.	FIXACC=KC877010.1;COMPACC=AC008872.6;CLNAME=CTD-2198D21;LIBABBR=CTD;SEQCTR=JGI;NUMUPDATE=1;DB
5	66351030	rs1295188	C	G	.	.	FIXACC=KC877013.1;COMPACC=AC008920.7;CLNAME=CTD-2278A17;LIBABBR=CTD;SEQCTR=JGI;NUMUPDATE=1;DB
5	66611217	rs6449856	T	C	.	.	FIXACC=KF457913.1;COMPACC=AC010420.11;CLNAME=CTD-2187J20;LIBABBR=CTD;SEQCTR=JGI;NUMUPDATE=1;DB
5	66649701	rs32014	T	C	.	.	FIXACC=KC877014.1;COMPACC=AC008459.7;CLNAME=CTC-352D11;LIBABBR=CTC;SEQCTR=JGI;NUMUPDATE=1;DB
5	66692169	rs429114	C	T	.	.	FIXACC=KC877009.1;COMPACC=AC008459.7;CLNAME=CTC-352D11;LIBABBR=CTC;SEQCTR=JGI;NUMUPDATE=1;DB
5	66732048	rs32040	T	C	.	.	FIXACC=KC877008.1;COMPACC=AC008459.7;CLNAME=CTC-352D11;LIBABBR=CTC;SEQCTR=JGI;NUMUPDATE=1;DB
5	67331910	rs281464	T	C	.	.	FIXACC=KC876997.1;COMPACC=AC010376.5;CLNAME=CTD-2060F24;LIBABBR=CTD;SEQCTR=JGI;NUMUPDATE=1;DB
5	67628272	rs40502	C	T	.	.	FIXACC=KC877002.1;COMPACC=AC024579.5;CLNAME=CTD-2582M21;LIBABBR=CTD;SEQCTR=JGI;NUMUPDATE=1;DB
5	67703565	rs58872482	T	TC	.	.	FIXACC=KF510912.1;COMPACC=AC024579.5;CLNAME=CTD-2582M21;LIBABBR=CTD;SEQCTR=JGI;NUMUPDATE=1;DB
5	68002236	rs1651514	C	G	.	.	FIXACC=KC877003.1;COMPACC=AC020941.5;CLNAME=CTD-2312I9;LIBABBR=CTD;SEQCTR=JGI;NUMUPDATE=1;DB
5	68427564	rs1650758	A	T	.	.	FIXACC=KF457919.1;COMPACC=AC010273.8;CLNAME=CTC-498J12;LIBABBR=CTC;SEQCTR=JGI;NUMUPDATE=1;DB
5	72126362	rs174749	G	C	.	.	FIXACC=KC877006.1;COMPACC=AC008953.7;CLNAME=CTD-2339M3;LIBABBR=CTD;SEQCTR=JGI;NUMUPDATE=1;DB
5	72419410	rs7731777	A	G	.	.	FIXACC=KF457920.1;COMPACC=AC116345.2;CLNAME=RP11-232L2;LIBABBR=RP11;SEQCTR=JGI;NUMUPDATE=1;DB
5	72743299	rs587745355	G	GGC	.	.	FIXACC=AMYH02011562.1;COMPACC=AC099522.3;CLNAME=RP11-79P5;LIBABBR=RP11;SEQCTR=JGI;NUMUPDATE=2;DB
5	73131745	rs2962280	A	G	.	.	FIXACC=KF457921.1;COMPACC=AC093283.3;CLNAME=RP11-428C6;LIBABBR=RP11;SEQCTR=JGI;NUMUPDATE=1;DB
5	73163861	rs2931422	C	T	.	.	FIXACC=KF457926.1;COMPACC=AC093283.3;CLNAME=RP11-428C6;LIBABBR=RP11;SEQCTR=JGI;NUMUPDATE=1;DB
5	73826303	rs298398	C	T	.	.	FIXACC=KC877007.1;COMPACC=AC010444.5;CLNAME=CTD-2234B10;LIBABBR=CTD;SEQCTR=JGI;NUMUPDATE=1;DB
5	73967909	rs820845	T	C	.	.	FIXACC=KC877004.1;COMPACC=AC026405.5;CLNAME=CTC-347N9;LIBABBR=CTC;SEQCTR=JGI;NUMUPDATE=1;DB
5	74536893	rs1300858	A	G	.	.	FIXACC=KF457924.1;COMPACC=AC008769.7;CLNAME=CTD-2006B8;LIBABBR=CTD;SEQCTR=JGI;NUMUPDATE=1;DB
5	74937139	rs34346	A	G	.	.	FIXACC=KC877026.1;COMPACC=AC010245.4;CLNAME=CTC-366B18;LIBABBR=CTC;SEQCTR=JGI;NUMUPDATE=1;DB
5	75435069	rs6898717	T	C	.	.	FIXACC=KC877017.1;COMPACC=AC108091.3;CLNAME=CTD-2503L3;LIBABBR=CTD;SEQCTR=JGI;NUMUPDATE=1;DB
5	76621612	rs4133658	A	T	.	.	FIXACC=KF457931.1;COMPACC=AC022422.5;CLNAME=CTD-2199L4;LIBABBR=CTD;SEQCTR=JGI;NUMUPDATE=1;DB
5	76628992	rs4704406	T	C	.	.	FIXACC=KF457930.1;COMPACC=AC022422.5;CLNAME=CTD-2199L4;LIBABBR=CTD;SEQCTR=JGI;NUMUPDATE=1;DB
5	76687661	rs335619	G	A	.	.	FIXACC=KC877029.1;COMPACC=AC022422.5;CLNAME=CTD-2199L4;LIBABBR=CTD;SEQCTR=JGI;NUMUPDATE=1;DB
5	76704849	rs186753	T	C	.	.	FIXACC=KC877015.1;COMPACC=AC022422.5;CLNAME=CTD-2199L4;LIBABBR=CTD;SEQCTR=JGI;NUMUPDATE=1;DB
5	77037170	rs11443429	C	CA	.	.	FIXACC=KF510913.1;COMPACC=AC026717.4;CLNAME=CTD-2144F13;LIBABBR=CTD;SEQCTR=JGI;NUMUPDATE=1;DB
5	77745853	rs66744502	C	CA	.	.	FIXACC=KF510914.1;COMPACC=AC010585.6;CLNAME=CTC-315O24;LIBABBR=CTC;SEQCTR=JGI;NUMUPDATE=1;DB
5	77954518	rs344649	C	A	.	.	FIXACC=KC877025.1;COMPACC=AC010252.4;CLNAME=CTC-428I3;LIBABBR=CTC;SEQCTR=JGI;NUMUPDATE=1;DB
5	78017552	rs563177	A	C	.	.	FIXACC=KF457933.1;COMPACC=AC008802.7;CLNAME=CTD-2073O6;LIBABBR=CTD;SEQCTR=JGI;NUMUPDATE=1;DB
5	78022858	rs7720635	A	G	.	.	FIXACC=KF457929.1;COMPACC=AC008802.7;CLNAME=CTD-2073O6;LIBABBR=CTD;SEQCTR=JGI;NUMUPDATE=1;DB
5	79095991	rs259104	T	A	.	.	FIXACC=KF457927.1;COMPACC=AC008496.6;CLNAME=CTC-431G16;LIBABBR=CTC;SEQCTR=JGI;NUMUPDATE=1;DB
5	79429330	rs413411	T	C	.	.	FIXACC=KF457934.1;COMPACC=AC012636.5;CLNAME=CTD-2201I18;LIBABBR=CTD;SEQCTR=JGI;NUMUPDATE=1;DB
5	79473059	rs11429938	C	CT	.	.	FIXACC=KF510917.1;COMPACC=AC010260.7;CLNAME=CTC-458I2;LIBABBR=CTC;SEQCTR=JGI;NUMUPDATE=1;DB
5	79487116	rs60752909	C	CA	.	.	FIXACC=KF510928.1;COMPACC=AC010260.7;CLNAME=CTC-458I2;LIBABBR=CTC;SEQCTR=JGI;NUMUPDATE=1;DB
5	79494589	rs59554558	G	GC	.	.	FIXACC=KF510918.1;COMPACC=AC010260.7;CLNAME=CTC-458I2;LIBABBR=CTC;SEQCTR=JGI;NUMUPDATE=1;DB
5	79497118	rs11430862	G	GT	.	.	FIXACC=KF510925.1;COMPACC=AC010260.7;CLNAME=CTC-458I2;LIBABBR=CTC;SEQCTR=JGI;NUMUPDATE=1;DB
5	79701886	rs259049	G	T	.	.	FIXACC=KC877021.1;COMPACC=AC008771.4;CLNAME=CTD-2015H6;LIBABBR=CTD;SEQCTR=JGI;NUMUPDATE=1;DB
5	79704566	rs2544590	T	C	.	.	FIXACC=KC877016.1;COMPACC=AC008771.4;CLNAME=CTD-2015H6;LIBABBR=CTD;SEQCTR=JGI;NUMUPDATE=1;DB
5	79830382	rs2431217	A	G	.	.	FIXACC=KF457928.1;COMPACC=AC018764.8;CLNAME=CTD-2327L5;LIBABBR=CTD;SEQCTR=JGI;NUMUPDATE=1;DB
5	80016329	rs245018	G	T	.	.	FIXACC=KC877028.1;COMPACC=AC010270.8;CLNAME=CTC-491N17;LIBABBR=CTC;SEQCTR=JGI;NUMUPDATE=1;DB
5	80768046	rs6860109	C	T	.	.	FIXACC=KC877018.1;COMPACC=AC010623.10;CLNAME=CTD-2093G19;LIBABBR=CTD;SEQCTR=JGI;NUMUPDATE=1;DB
5	82228160	rs37564	C	T	.	.	FIXACC=KC877022.1;COMPACC=AC027338.5;CLNAME=CTD-2227C6;LIBABBR=CTD;SEQCTR=JGI;NUMUPDATE=1;DB
5	82253375	rs256802	G	A	.	.	FIXACC=KC877019.1;COMPACC=AC027338.5;CLNAME=CTD-2227C6;LIBABBR=CTD;SEQCTR=JGI;NUMUPDATE=1;DB
5	82292596	rs32877	T	C	.	.	FIXACC=KC877020.1;COMPACC=AC027338.5;CLNAME=CTD-2227C6;LIBABBR=CTD;SEQCTR=JGI;NUMUPDATE=1;DB
5	82972878	rs2909013	T	C	.	.	FIXACC=KC877031.1;COMPACC=AC020899.6;CLNAME=CTC-484M2;LIBABBR=CTC;SEQCTR=JGI;NUMUPDATE=1;DB
5	83343143	rs32612	C	T	.	.	FIXACC=KC877032.1;COMPACC=AC010600.6;CLNAME=CTC-564D18;LIBABBR=CTC;SEQCTR=JGI;NUMUPDATE=1;DB
5	83382010	rs70975539	T	TC	.	.	FIXACC=KF510923.1;COMPACC=AC010600.6;CLNAME=CTC-564D18;LIBABBR=CTC;SEQCTR=JGI;NUMUPDATE=1;DB
5	84026198	rs6452577	A	G	.	.	FIXACC=KC877030.1;COMPACC=AC133537.2;CLNAME=CTD-2310L4;LIBABBR=CTD;SEQCTR=JGI;NUMUPDATE=1;DB
5	84069105	rs10043858	A	G	.	.	FIXACC=KF457932.1;COMPACC=AC133537.2;CLNAME=CTD-2310L4;LIBABBR=CTD;SEQCTR=JGI;NUMUPDATE=1;DB
5	84082265	rs7447297	C	T	.	.	FIXACC=KC877027.1;COMPACC=AC133537.2;CLNAME=CTD-2310L4;LIBABBR=CTD;SEQCTR=JGI;NUMUPDATE=1;DB
5	85010403	rs7710075	C	G	.	.	FIXACC=KF457935.1;COMPACC=AC010639.5;CLNAME=CTD-2358I2;LIBABBR=CTD;SEQCTR=JGI;NUMUPDATE=1;DB
5	85699634	rs60504832	C	CA	.	.	FIXACC=KF510927.1;COMPACC=AC026444.5;CLNAME=CTD-2299E8;LIBABBR=CTD;SEQCTR=JGI;NUMUPDATE=1;DB
5	86001686	rs2410721	A	C	.	.	FIXACC=KF457936.1;COMPACC=AC010361.3;CLNAME=CTD-2035K4;LIBABBR=CTD;SEQCTR=JGI;NUMUPDATE=1;DB
5	86549324	rs10474255	T	C	.	.	FIXACC=KC877033.1;COMPACC=AC024576.7;CLNAME=CTD-2345P7;LIBABBR=CTD;SEQCTR=JGI;NUMUPDATE=1;DB
5	87740387	rs7735756	G	T	.	.	FIXACC=KC877024.1;COMPACC=AC091826.3;CLNAME=CTC-498M16;LIBABBR=CTC;SEQCTR=JGI;NUMUPDATE=1;DB
5	87807337	rs67277465	GC	G	.	.	FIXACC=KF510266.1;COMPACC=AC008526.5;CLNAME=CTC-470C15;LIBABBR=CTC;SEQCTR=JGI;NUMUPDATE=1;DB
5	87973865	rs5869433	A	AC	.	.	FIXACC=KF573702.1;COMPACC=AC026701.6;CLNAME=CTC-547D20;LIBABBR=CTC;SEQCTR=JGI;NUMUPDATE=1;DB
5	88695480	rs247553	C	T	.	.	FIXACC=KF457940.1;COMPACC=AC008931.8;CLNAME=CTD-2294L1;LIBABBR=CTD;SEQCTR=JGI;NUMUPDATE=1;DB
5	89165734	rs277052	C	T	.	.	FIXACC=KC877023.1;COMPACC=AC008448.7;CLNAME=CTC-340N24;LIBABBR=CTC;SEQCTR=JGI;NUMUPDATE=1;DB
5	89909003	rs639607	A	G	.	.	FIXACC=KC877034.1;COMPACC=AC027323.5;CLNAME=CTD-2034A10;LIBABBR=CTD;SEQCTR=JGI;NUMUPDATE=1;DB
5	90031869	rs2460180	G	A	.	.	FIXACC=KF457939.1;COMPACC=AC094109.2;CLNAME=RP11-62E10;LIBABBR=RP11;SEQCTR=JGI;NUMUPDATE=1;DB
5	90300039	rs4916837	G	A	.	.	FIXACC=KF457938.1;COMPACC=AC034215.4;CLNAME=CTD-2001K4;LIBABBR=CTD;SEQCTR=JGI;NUMUPDATE=1;DB
5	90320098	rs7733445	T	G	.	.	FIXACC=KF457937.1;COMPACC=AC034215.4;CLNAME=CTD-2001K4;LIBABBR=CTD;SEQCTR=JGI;NUMUPDATE=1;DB
5	90698942	rs1423218	C	T	.	.	FIXACC=KF457942.1;COMPACC=AC008799.6;CLNAME=CTD-2061E19;LIBABBR=CTD;SEQCTR=JGI;NUMUPDATE=1;DB
5	90845999	rs332517	A	G	.	.	FIXACC=KC877054.1;COMPACC=AC008923.9;CLNAME=CTD-2281D19;LIBABBR=CTD;SEQCTR=JGI;NUMUPDATE=1;DB
5	90931403	rs4577729	A	C	.	.	FIXACC=KC877036.1;COMPACC=AC091879.2;CLNAME=CTD-3136G21;LIBABBR=CTD;SEQCTR=JGI;NUMUPDATE=1;DB
5	90934345	rs10035678	C	G	.	.	FIXACC=KC877042.1;COMPACC=AC091879.2;CLNAME=CTD-3136G21;LIBABBR=CTD;SEQCTR=JGI;NUMUPDATE=1;DB
5	91189994	rs6452974	G	C	.	.	FIXACC=KF457941.1;COMPACC=AC010256.6;CLNAME=CTC-445M6;LIBABBR=CTC;SEQCTR=JGI;NUMUPDATE=1;DB
5	91259315	rs1345785	A	G	.	.	FIXACC=KF457943.1;COMPACC=AC008824.6;CLNAME=CTD-2132K6;LIBABBR=CTD;SEQCTR=JGI;NUMUPDATE=1;DB
5	91315757	rs416753	T	C	.	.	FIXACC=KC877039.1;COMPACC=AC008824.6;CLNAME=CTD-2132K6;LIBABBR=CTD;SEQCTR=JGI;NUMUPDATE=1;DB
5	92344718	rs57963110	A	AT	.	.	FIXACC=KF510929.1;COMPACC=AC012625.7;CLNAME=CTD-2091N23;LIBABBR=CTD;SEQCTR=JGI;NUMUPDATE=1;DB
5	92374622	rs2644789	T	G	.	.	FIXACC=KF457946.1;COMPACC=AC012625.7;CLNAME=CTD-2091N23;LIBABBR=CTD;SEQCTR=JGI;NUMUPDATE=1;DB
5	92658414	rs6557077	A	G	.	.	FIXACC=KF457945.1;COMPACC=AC008500.7;CLNAME=CTC-439D5;LIBABBR=CTC;SEQCTR=JGI;NUMUPDATE=1;DB
5	92789851	rs249254	C	G	.	.	FIXACC=KF457944.1;COMPACC=AC012619.6;CLNAME=CTD-2022K1;LIBABBR=CTD;SEQCTR=JGI;NUMUPDATE=1;DB
5	93244943	rs11414201	G	GC	.	.	FIXACC=KF573671.1;COMPACC=AC114980.2;CLNAME=RP11-549J18;LIBABBR=RP11;SEQCTR=JGI;NUMUPDATE=1;DB
5	94027025	rs306571	A	G	.	.	FIXACC=KC877045.1;COMPACC=AC008534.7;CLNAME=CTC-484P3;LIBABBR=CTC;SEQCTR=JGI;NUMUPDATE=1;DB
5	94273545	rs5869658	C	CA	.	.	FIXACC=KF510930.1;COMPACC=AC012312.9;CLNAME=CTC-558O19;LIBABBR=CTC;SEQCTR=JGI;NUMUPDATE=1;DB
5	94772540	rs6878669	C	T	.	.	FIXACC=KF457950.1;COMPACC=AC090071.3;CLNAME=CTD-2538A21;LIBABBR=CTD;SEQCTR=JGI;NUMUPDATE=1;DB
5	94773442	rs2432176	G	C	.	.	FIXACC=KC877040.1;COMPACC=AC090071.3;CLNAME=CTD-2538A21;LIBABBR=CTD;SEQCTR=JGI;NUMUPDATE=1;DB
5	95092339	rs40099	A	G	.	.	FIXACC=KF457947.1;COMPACC=AC008840.5;CLNAME=CTD-2154I11;LIBABBR=CTD;SEQCTR=JGI;NUMUPDATE=1;DB
5	95246695	rs154445	T	C	.	.	FIXACC=KC877046.1;COMPACC=AC008592.4;CLNAME=CTC-576H9;LIBABBR=CTC;SEQCTR=JGI;NUMUPDATE=1;DB
5	95656455	rs6556915	T	A	.	.	FIXACC=KC877041.1;COMPACC=AC008951.6;CLNAME=CTD-2337A12;LIBABBR=CTD;SEQCTR=JGI;NUMUPDATE=1;DB
5	96102074	rs26480	G	A	.	.	FIXACC=KC877037.1;COMPACC=AC008906.5;CLNAME=CTD-2260A17;LIBABBR=CTD;SEQCTR=JGI;NUMUPDATE=1;DB
5	96122776	rs56737336	C	CA	.	.	FIXACC=KF510931.1;COMPACC=AC008906.5;CLNAME=CTD-2260A17;LIBABBR=CTD;SEQCTR=JGI;NUMUPDATE=1;DB
5	96211413	rs33996754	AG	A	.	.	FIXACC=KF510267.1;COMPACC=AC009126.2;CLNAME=RP11-496M2;LIBABBR=RP11;SEQCTR=JGI;NUMUPDATE=1;DB
5	96302298	rs6556944	T	C	.	.	FIXACC=KF457949.1;COMPACC=AC008850.7;CLNAME=CTD-2172I6;LIBABBR=CTD;SEQCTR=JGI;NUMUPDATE=1;DB
5	96329857	rs27304	G	T	.	.	FIXACC=KC877052.1;COMPACC=AC008865.3;CLNAME=CTD-2193I10;LIBABBR=CTD;SEQCTR=JGI;NUMUPDATE=1;DB
5	96392464	rs30830	G	A	.	.	FIXACC=KF457948.1;COMPACC=AC008865.3;CLNAME=CTD-2193I10;LIBABBR=CTD;SEQCTR=JGI;NUMUPDATE=1;DB
5	96581232	rs6556956	A	G	.	.	FIXACC=KF457951.1;COMPACC=AC008883.6;CLNAME=CTD-2215E18;LIBABBR=CTD;SEQCTR=JGI;NUMUPDATE=1;DB
5	96606090	rs2453498	C	G	.	.	FIXACC=KC877047.1;COMPACC=AC008883.6;CLNAME=CTD-2215E18;LIBABBR=CTD;SEQCTR=JGI;NUMUPDATE=1;DB
5	97354174	rs181946	G	A	.	.	FIXACC=KF457952.1;COMPACC=AC008834.7;CLNAME=CTD-2147G20;LIBABBR=CTD;SEQCTR=JGI;NUMUPDATE=1;DB
5	97516244	rs4509048	A	T	.	.	FIXACC=KF457954.1;COMPACC=AC116347.2;CLNAME=RP11-274E7;LIBABBR=RP11;SEQCTR=JGI;NUMUPDATE=1;DB
5	97917900	rs168657	A	G	.	.	FIXACC=KC877056.1;COMPACC=AC022142.4;CLNAME=CTD-2341D24;LIBABBR=CTD;SEQCTR=JGI;NUMUPDATE=1;DB
5	97987862	rs159968	A	G	.	.	FIXACC=KC877048.1;COMPACC=AC022142.4;CLNAME=CTD-2341D24;LIBABBR=CTD;SEQCTR=JGI;NUMUPDATE=1;DB
5	98190220	rs167830	T	C	.	.	FIXACC=KC877055.1;COMPACC=AC022121.6;CLNAME=CTD-2007H13;LIBABBR=CTD;SEQCTR=JGI;NUMUPDATE=1;DB
5	98673980	rs6861750	A	G	.	.	FIXACC=KC877044.1;COMPACC=AC125786.3;CLNAME=CTD-2071A4;LIBABBR=CTD;SEQCTR=JGI;NUMUPDATE=1;DB
5	98682122	rs6859396	G	A	.	.	FIXACC=KC877053.1;COMPACC=AC125786.3;CLNAME=CTD-2071A4;LIBABBR=CTD;SEQCTR=JGI;NUMUPDATE=1;DB
5	98731489	rs6421828	T	C	.	.	FIXACC=KF457956.1;COMPACC=AC125786.3;CLNAME=CTD-2071A4;LIBABBR=CTD;SEQCTR=JGI;NUMUPDATE=1;DB
5	99458856	rs11241408	T	C	.	.	FIXACC=KF457957.1;COMPACC=AC092278.3;CLNAME=CTD-2012B7;LIBABBR=CTD;SEQCTR=JGI;NUMUPDATE=1;DB
5	99492359	rs4365822	A	G	.	.	FIXACC=KF457953.1;COMPACC=AC092278.3;CLNAME=CTD-2012B7;LIBABBR=CTD;SEQCTR=JGI;NUMUPDATE=1;DB
5	100352448	rs2400247	G	A	.	.	FIXACC=KF457955.1;COMPACC=AC008961.7;CLNAME=CTD-2354P9;LIBABBR=CTD;SEQCTR=JGI;NUMUPDATE=1;DB
5	101745322	rs4317297	T	C	.	.	FIXACC=KF457963.1;COMPACC=AC094108.2;CLNAME=RP11-58B2;LIBABBR=RP11;SEQCTR=JGI;NUMUPDATE=1;DB
5	102380870	rs154257	G	A	.	.	FIXACC=KC877035.1;COMPACC=AC010250.7;CLNAME=CTC-425H14;LIBABBR=CTC;SEQCTR=JGI;NUMUPDATE=1;DB
5	102391855	rs257002	G	T	.	.	FIXACC=KC877043.1;COMPACC=AC010250.7;CLNAME=CTC-425H14;LIBABBR=CTC;SEQCTR=JGI;NUMUPDATE=1;DB
5	103350203	rs4394102	C	G	.	.	FIXACC=KF457962.1;COMPACC=AC091894.2;CLNAME=RP11-138J23;LIBABBR=RP11;SEQCTR=JGI;NUMUPDATE=1;DB
5	103533547	rs1664611	C	T	.	.	FIXACC=KF454920.1;COMPACC=AC016566.6;CLNAME=CTC-547G6;LIBABBR=CTC;SEQCTR=JGI;NUMUPDATE=1;DB
5	103533655	rs1734160	G	A	.	.	FIXACC=KF454920.1;COMPACC=AC016566.6;CLNAME=CTC-547G6;LIBABBR=CTC;SEQCTR=JGI;NUMUPDATE=1;DB
5	103603342	rs2591432	G	A	.	.	FIXACC=KC877051.1;COMPACC=AC016566.6;CLNAME=CTC-547G6;LIBABBR=CTC;SEQCTR=JGI;NUMUPDATE=1;DB
5	103976378	rs33815	C	T	.	.	FIXACC=KC877050.1;COMPACC=AC022124.6;CLNAME=CTD-2075G19;LIBABBR=CTD;SEQCTR=JGI;NUMUPDATE=1;DB
5	103987340	rs325494	A	G	.	.	FIXACC=KC877049.1;COMPACC=AC026733.5;CLNAME=CTD-2325O18;LIBABBR=CTD;SEQCTR=JGI;NUMUPDATE=1;DB
5	104020804	rs1846997	T	C	.	.	FIXACC=KF457958.1;COMPACC=AC026733.5;CLNAME=CTD-2325O18;LIBABBR=CTD;SEQCTR=JGI;NUMUPDATE=1;DB
5	104474713	rs588961	G	C	.	.	FIXACC=KC877057.1;COMPACC=AC010590.7;CLNAME=CTC-441F14;LIBABBR=CTC;SEQCTR=JGI;NUMUPDATE=1;DB
5	104547475	rs158625	C	T	.	.	FIXACC=KC877062.1;COMPACC=AC011361.4;CLNAME=CTC-482N19;LIBABBR=CTC;SEQCTR=JGI;NUMUPDATE=1;DB
5	104574136	rs10037059	G	A	.	.	FIXACC=KC877060.1;COMPACC=AC011361.4;CLNAME=CTC-482N19;LIBABBR=CTC;SEQCTR=JGI;NUMUPDATE=1;DB
5	105144818	rs286729	A	G	.	.	FIXACC=KF457960.1;COMPACC=AC114307.2;CLNAME=RP11-195J17;LIBABBR=RP11;SEQCTR=JGI;NUMUPDATE=1;DB
5	105169371	rs6596649	T	A	.	.	FIXACC=KF457959.1;COMPACC=AC106777.2;CLNAME=RP11-326M11;LIBABBR=RP11;SEQCTR=JGI;NUMUPDATE=1;DB
5	105704113	rs7446220	G	A	.	.	FIXACC=KC877065.1;COMPACC=AC114278.2;CLNAME=CTD-2154H5;LIBABBR=CTD;SEQCTR=JGI;NUMUPDATE=1;DB
5	105814219	rs6891439	T	C	.	.	FIXACC=KF457965.1;COMPACC=AC114285.2;CLNAME=CTD-2335A14;LIBABBR=CTD;SEQCTR=JGI;NUMUPDATE=1;DB
5	105821147	rs6874703	G	A	.	.	FIXACC=KF457966.1;COMPACC=AC114285.2;CLNAME=CTD-2335A14;LIBABBR=CTD;SEQCTR=JGI;NUMUPDATE=1;DB
5	106565868	rs963789	A	T	.	.	FIXACC=KC877061.1;COMPACC=AC008529.4;CLNAME=CTC-475P15;LIBABBR=CTC;SEQCTR=JGI;NUMUPDATE=1;DB
5	106938927	rs27600	G	T	.	.	FIXACC=KC877063.1;COMPACC=AC008800.5;CLNAME=CTD-2062D19;LIBABBR=CTD;SEQCTR=JGI;NUMUPDATE=1;DB
5	107274702	rs1025492	C	T	.	.	FIXACC=KF457964.1;COMPACC=AC011419.7;CLNAME=CTD-2029I9;LIBABBR=CTD;SEQCTR=JGI;NUMUPDATE=1;DB
5	107833042	rs1549149	G	T	.	.	FIXACC=KF457968.1;COMPACC=AC008462.6;CLNAME=CTC-352J10;LIBABBR=CTC;SEQCTR=JGI;NUMUPDATE=1;DB
5	108193956	rs6895422	G	C	.	.	FIXACC=KF457967.1;COMPACC=AC008871.5;CLNAME=CTD-2197I11;LIBABBR=CTD;SEQCTR=JGI;NUMUPDATE=1;DB
5	108208597	rs11240988	A	C	.	.	FIXACC=KF457961.1;COMPACC=AC008871.5;CLNAME=CTD-2197I11;LIBABBR=CTD;SEQCTR=JGI;NUMUPDATE=1;DB
5	108899489	rs7446928	C	T	.	.	FIXACC=KF457971.1;COMPACC=AC114287.2;CLNAME=CTD-2350L11;LIBABBR=CTD;SEQCTR=JGI;NUMUPDATE=1;DB
5	109071800	rs248751	T	C	.	.	FIXACC=KF457972.1;COMPACC=AC012603.7;CLNAME=CTC-332L22;LIBABBR=CTC;SEQCTR=JGI;NUMUPDATE=1;DB
5	109316903	rs245252	A	C	.	.	FIXACC=KC877066.1;COMPACC=AC011366.6;CLNAME=CTC-568L21;LIBABBR=CTC;SEQCTR=JGI;NUMUPDATE=1;DB
5	109318464	rs245249	A	C	.	.	FIXACC=KC877059.1;COMPACC=AC011366.6;CLNAME=CTC-568L21;LIBABBR=CTC;SEQCTR=JGI;NUMUPDATE=1;DB
5	109327679	rs36795	C	T	.	.	FIXACC=KC877064.1;COMPACC=AC011366.6;CLNAME=CTC-568L21;LIBABBR=CTC;SEQCTR=JGI;NUMUPDATE=1;DB
5	109334042	rs36785	G	C	.	.	FIXACC=KC877058.1;COMPACC=AC011366.6;CLNAME=CTC-568L21;LIBABBR=CTC;SEQCTR=JGI;NUMUPDATE=1;DB
5	109371841	rs2925103	G	A	.	.	FIXACC=KC877085.1;COMPACC=AC092272.2;CLNAME=CTC-339E17;LIBABBR=CTC;SEQCTR=JGI;NUMUPDATE=1;DB
5	109398236	rs2925086	A	C	.	.	FIXACC=KC877093.1;COMPACC=AC092272.2;CLNAME=CTC-339E17;LIBABBR=CTC;SEQCTR=JGI;NUMUPDATE=1;DB
5	109402232	rs2925083	G	A	.	.	FIXACC=KC877069.1;COMPACC=AC092272.2;CLNAME=CTC-339E17;LIBABBR=CTC;SEQCTR=JGI;NUMUPDATE=1;DB
5	109412295	rs2966751	C	A	.	.	FIXACC=KC877067.1;COMPACC=AC092272.2;CLNAME=CTC-339E17;LIBABBR=CTC;SEQCTR=JGI;NUMUPDATE=1;DB
5	109502190	rs4246004	A	G	.	.	FIXACC=KF457970.1;COMPACC=AC091914.3;CLNAME=RP11-221N1;LIBABBR=RP11;SEQCTR=JGI;NUMUPDATE=1;DB
5	109794982	rs313608	G	T	.	.	FIXACC=KF454877.1;COMPACC=AC012622.6;CLNAME=CTD-2072F21;LIBABBR=CTD;SEQCTR=JGI;NUMUPDATE=1;DB
5	109795081	rs13153189	A	T	.	.	FIXACC=KF454877.1;COMPACC=AC012622.6;CLNAME=CTD-2072F21;LIBABBR=CTD;SEQCTR=JGI;NUMUPDATE=1;DB
5	109829274	rs313623	G	A	.	.	FIXACC=KC877081.1;COMPACC=AC012622.6;CLNAME=CTD-2072F21;LIBABBR=CTD;SEQCTR=JGI;NUMUPDATE=1;DB
5	109861693	rs313619	C	T	.	.	FIXACC=KC877072.1;COMPACC=AC012622.6;CLNAME=CTD-2072F21;LIBABBR=CTD;SEQCTR=JGI;NUMUPDATE=1;DB
5	110085377	rs58694193	C	CT	.	.	FIXACC=KF510875.1;COMPACC=AC008650.8;CLNAME=CTB-186M2;LIBABBR=CTB;SEQCTR=JGI;NUMUPDATE=1;DB
5	110146710	rs5870420	A	AG	.	.	FIXACC=KF510876.1;COMPACC=AC008782.6;CLNAME=CTD-2026D23;LIBABBR=CTD;SEQCTR=JGI;NUMUPDATE=1;DB
5	110371574	rs11415639	C	CA	.	.	FIXACC=KF510877.1;COMPACC=AC008572.6;CLNAME=CTC-551A13;LIBABBR=CTC;SEQCTR=JGI;NUMUPDATE=1;DB
5	110436136	rs34662944	AG	A	.	.	FIXACC=KF510258.1;COMPACC=AC008572.6;CLNAME=CTC-551A13;LIBABBR=CTC;SEQCTR=JGI;NUMUPDATE=1;DB
5	110450093	rs72545044	A	AT	.	.	FIXACC=KF510878.1;COMPACC=AC008572.6;CLNAME=CTC-551A13;LIBABBR=CTC;SEQCTR=JGI;NUMUPDATE=1;DB
5	110906709	rs67135650	C	CT	.	.	FIXACC=KF510879.1;COMPACC=AC008967.3;CLNAME=CTD-2367A17;LIBABBR=CTD;SEQCTR=JGI;NUMUPDATE=1;DB
5	111426910	rs40964	A	C	.	.	FIXACC=KC877068.1;COMPACC=AC010495.7;CLNAME=CTD-2350H4;LIBABBR=CTD;SEQCTR=JGI;NUMUPDATE=1;DB
5	111521536	rs4635973	T	C	.	.	FIXACC=KF457969.1;COMPACC=AC010261.5;CLNAME=CTC-459M5;LIBABBR=CTC;SEQCTR=JGI;NUMUPDATE=1;DB
5	111775921	rs186859	A	G	.	.	FIXACC=KF457977.1;COMPACC=AC010265.5;CLNAME=CTC-470E21;LIBABBR=CTC;SEQCTR=JGI;NUMUPDATE=1;DB
5	112312676	rs33555	T	C	.	.	FIXACC=KC877088.1;COMPACC=AC008536.7;CLNAME=CTC-487M23;LIBABBR=CTC;SEQCTR=JGI;NUMUPDATE=1;DB
5	112338344	rs11241189	A	G	.	.	FIXACC=KF457976.1;COMPACC=AC008536.7;CLNAME=CTC-487M23;LIBABBR=CTC;SEQCTR=JGI;NUMUPDATE=1;DB
5	112477989	rs10066096	T	C	.	.	FIXACC=KF457973.1;COMPACC=AC126917.1;CLNAME=RP11-467F22;LIBABBR=RP11;SEQCTR=JGI;NUMUPDATE=1;DB
5	112668144	rs7732247	T	C	.	.	FIXACC=KF457974.1;COMPACC=AC079465.5;CLNAME=CTD-2124P24;LIBABBR=CTD;SEQCTR=JGI;NUMUPDATE=1;DB
5	112816461	rs2972255	G	T	.	.	FIXACC=KC877092.1;COMPACC=AC093208.2;CLNAME=CTC-493D22;LIBABBR=CTC;SEQCTR=JGI;NUMUPDATE=1;DB
5	113829121	rs1841251	A	G	.	.	FIXACC=KF459898.1;COMPACC=AC109482.3;CLNAME=RP11-492A10;LIBABBR=RP11;SEQCTR=JGI;NUMUPDATE=1;DB
5	114017116	rs287666	G	A	.	.	FIXACC=KF457978.1;COMPACC=AC068660.3;CLNAME=CTC-349J2;LIBABBR=CTC;SEQCTR=JGI;NUMUPDATE=1;DB
5	114054654	rs287683	T	G	.	.	FIXACC=KC877070.1;COMPACC=AC068660.3;CLNAME=CTC-349J2;LIBABBR=CTC;SEQCTR=JGI;NUMUPDATE=1;DB
5	114061934	rs2681514	T	C	.	.	FIXACC=KF457975.1;COMPACC=AC068660.3;CLNAME=CTC-349J2;LIBABBR=CTC;SEQCTR=JGI;NUMUPDATE=1;DB
5	114213230	rs4585438	A	T	.	.	FIXACC=KF457982.1;COMPACC=AC099484.4;CLNAME=CTD-2004P1;LIBABBR=CTD;SEQCTR=JGI;NUMUPDATE=1;DB
5	114246423	rs4466153	A	G	.	.	FIXACC=KC877074.1;COMPACC=AC099484.4;CLNAME=CTD-2004P1;LIBABBR=CTD;SEQCTR=JGI;NUMUPDATE=1;DB
5	114275383	rs4291003	T	G	.	.	FIXACC=KC877094.1;COMPACC=AC099484.4;CLNAME=CTD-2004P1;LIBABBR=CTD;SEQCTR=JGI;NUMUPDATE=1;DB
5	114498393	rs265404	T	A	.	.	FIXACC=KC877071.1;COMPACC=AC008494.8;CLNAME=CTC-428G20;LIBABBR=CTC;SEQCTR=JGI;NUMUPDATE=1;DB
5	114556262	rs265426	A	C	.	.	FIXACC=KC877078.1;COMPACC=AC008494.8;CLNAME=CTC-428G20;LIBABBR=CTC;SEQCTR=JGI;NUMUPDATE=1;DB
5	114911581	rs256990	C	A	.	.	FIXACC=KC877091.1;COMPACC=AC010226.5;CLNAME=CTC-286N18;LIBABBR=CTC;SEQCTR=JGI;NUMUPDATE=1;DB
5	115063008	rs153072	T	C	.	.	FIXACC=KF457983.1;COMPACC=AC008549.6;CLNAME=CTC-505O3;LIBABBR=CTC;SEQCTR=JGI;NUMUPDATE=1;DB
5	115179630	rs40323	A	T	.	.	FIXACC=KC877080.1;COMPACC=AC026449.6;CLNAME=CTD-2373A16;LIBABBR=CTD;SEQCTR=JGI;NUMUPDATE=1;DB
5	115260837	rs1204766	C	A	.	.	FIXACC=KC877086.1;COMPACC=AC010282.6;CLNAME=CTC-555I19;LIBABBR=CTC;SEQCTR=JGI;NUMUPDATE=1;DB
5	115337942	rs4921051	C	T	.	.	FIXACC=KF457980.1;COMPACC=AC010282.6;CLNAME=CTC-555I19;LIBABBR=CTC;SEQCTR=JGI;NUMUPDATE=1;DB
5	115769305	rs11450044	A	AG	.	.	FIXACC=KF510880.1;COMPACC=AC010296.6;CLNAME=CTB-155H23;LIBABBR=CTB;SEQCTR=JGI;NUMUPDATE=1;DB
5	115813726	rs34966	A	G	.	.	FIXACC=KC877077.1;COMPACC=AC010296.6;CLNAME=CTB-155H23;LIBABBR=CTB;SEQCTR=JGI;NUMUPDATE=1;DB
5	116803704	rs33948999	G	GT	.	.	FIXACC=KF573692.1;COMPACC=AC010276.6;CLNAME=CTC-504A5;LIBABBR=CTC;SEQCTR=JGI;NUMUPDATE=1;DB
5	116898107	rs267088	A	G	.	.	FIXACC=KC877076.1;COMPACC=AC027341.3;CLNAME=CTD-2261B13;LIBABBR=CTD;SEQCTR=JGI;NUMUPDATE=1;DB
5	117516700	rs6895968	T	A	.	.	FIXACC=KF457984.1;COMPACC=AC113344.2;CLNAME=CTD-2382P15;LIBABBR=CTD;SEQCTR=JGI;NUMUPDATE=1;DB
5	117755739	rs7446864	G	T	.	.	FIXACC=KC877084.1;COMPACC=AC136426.2;CLNAME=CTD-2008N14;LIBABBR=CTD;SEQCTR=JGI;NUMUPDATE=1;DB
5	117816289	rs4243438	T	C	.	.	FIXACC=KF457981.1;COMPACC=AC114279.2;CLNAME=CTD-2281M20;LIBABBR=CTD;SEQCTR=JGI;NUMUPDATE=1;DB
5	118098336	rs644248	A	C	.	.	FIXACC=KC877079.1;COMPACC=AC093206.2;CLNAME=CTC-448D22;LIBABBR=CTC;SEQCTR=JGI;NUMUPDATE=1;DB
5	118691929	rs6595185	A	T	.	.	FIXACC=KF457979.1;COMPACC=AC035144.3;CLNAME=CTD-2220M12;LIBABBR=CTD;SEQCTR=JGI;NUMUPDATE=1;DB
5	118761479	rs2455465	T	A	.	.	FIXACC=KC877087.1;COMPACC=AC035144.3;CLNAME=CTD-2220M12;LIBABBR=CTD;SEQCTR=JGI;NUMUPDATE=1;DB
5	118949122	rs328665	T	A	.	.	FIXACC=KC877082.1;COMPACC=AC010409.6;CLNAME=CTD-2158P22;LIBABBR=CTD;SEQCTR=JGI;NUMUPDATE=1;DB
5	119180105	rs2973999	A	G	.	.	FIXACC=KF457985.1;COMPACC=AC093272.3;CLNAME=RP11-354P16;LIBABBR=RP11;SEQCTR=JGI;NUMUPDATE=1;DB
5	119485688	rs7704151	C	T	.	.	FIXACC=KC877075.1;COMPACC=AC108095.2;CLNAME=CTD-3080F23;LIBABBR=CTD;SEQCTR=JGI;NUMUPDATE=1;DB
5	119503785	rs4590202	A	T	.	.	FIXACC=KC877083.1;COMPACC=AC108095.2;CLNAME=CTD-3080F23;LIBABBR=CTD;SEQCTR=JGI;NUMUPDATE=1;DB
5	119508717	rs4895146	A	G	.	.	FIXACC=KC877073.1;COMPACC=AC108095.2;CLNAME=CTD-3080F23;LIBABBR=CTD;SEQCTR=JGI;NUMUPDATE=1;DB
5	119508969	rs4895147	A	G	.	.	FIXACC=KF457990.1;COMPACC=AC108095.2;CLNAME=CTD-3080F23;LIBABBR=CTD;SEQCTR=JGI;NUMUPDATE=1;DB
5	119931001	rs9327152	G	A	.	.	FIXACC=KC877090.1;COMPACC=AC144990.1;CLNAME=XXfos-8092D3;LIBABBR=XXfos;SEQCTR=JGI;NUMUPDATE=1;DB
5	120348033	rs253699	G	A	.	.	FIXACC=KC877095.1;COMPACC=AC008565.6;CLNAME=CTC-538F12;LIBABBR=CTC;SEQCTR=JGI;NUMUPDATE=1;DB
5	120613807	rs1422329	T	A	.	.	FIXACC=KF457992.1;COMPACC=AC008568.7;CLNAME=CTC-546K23;LIBABBR=CTC;SEQCTR=JGI;NUMUPDATE=1;DB
5	121679235	rs7380074	C	T	.	.	FIXACC=KF457986.1;COMPACC=AC119150.1;CLNAME=CTD-2280E9;LIBABBR=CTD;SEQCTR=JGI;NUMUPDATE=1;DB
5	122475888	rs33920590	A	AT	.	.	FIXACC=KF510881.1;COMPACC=AC008548.6;CLNAME=CTC-505D13;LIBABBR=CTC;SEQCTR=JGI;NUMUPDATE=1;DB
5	122662990	rs590780	T	C	.	.	FIXACC=KC877089.1;COMPACC=AC010369.7;CLNAME=CTD-2048F20;LIBABBR=CTD;SEQCTR=JGI;NUMUPDATE=1;DB
5	122685801	rs485847	G	A	.	.	FIXACC=KC877116.1;COMPACC=AC010369.7;CLNAME=CTD-2048F20;LIBABBR=CTD;SEQCTR=JGI;NUMUPDATE=1;DB
5	122702220	rs486812	C	T	.	.	FIXACC=KC877110.1;COMPACC=AC010369.7;CLNAME=CTD-2048F20;LIBABBR=CTD;SEQCTR=JGI;NUMUPDATE=1;DB
5	122720395	rs548948	T	C	.	.	FIXACC=KC877115.1;COMPACC=AC010369.7;CLNAME=CTD-2048F20;LIBABBR=CTD;SEQCTR=JGI;NUMUPDATE=1;DB
5	123272453	rs2546856	C	T	.	.	FIXACC=KF457989.1;COMPACC=AC008693.9;CLNAME=CTB-69A13;LIBABBR=CTB;SEQCTR=JGI;NUMUPDATE=1;DB
5	123279466	rs330445	T	C	.	.	FIXACC=KF457993.1;COMPACC=AC008693.9;CLNAME=CTB-69A13;LIBABBR=CTB;SEQCTR=JGI;NUMUPDATE=1;DB
5	123321793	rs2910232	C	T	.	.	FIXACC=KF457987.1;COMPACC=AC008693.9;CLNAME=CTB-69A13;LIBABBR=CTB;SEQCTR=JGI;NUMUPDATE=1;DB
5	123334883	rs11397412	A	AT	.	.	FIXACC=KF510883.1;COMPACC=AC008693.9;CLNAME=CTB-69A13;LIBABBR=CTB;SEQCTR=JGI;NUMUPDATE=1;DB
5	124671709	rs4835869	T	G	.	.	FIXACC=KF457991.1;COMPACC=AC109471.3;CLNAME=RP11-395P13;LIBABBR=RP11;SEQCTR=JGI;NUMUPDATE=1;DB
5	124852510	rs9632455	A	C	.	.	FIXACC=KC877100.1;COMPACC=AC109443.2;CLNAME=CTD-2070B15;LIBABBR=CTD;SEQCTR=JGI;NUMUPDATE=1;DB
5	124861176	rs6898635	A	C	.	.	FIXACC=KC877099.1;COMPACC=AC109443.2;CLNAME=CTD-2070B15;LIBABBR=CTD;SEQCTR=JGI;NUMUPDATE=1;DB
5	125050774	rs6863788	C	T	.	.	FIXACC=KF457988.1;COMPACC=AC116362.3;CLNAME=RP11-756H20;LIBABBR=RP11;SEQCTR=JGI;NUMUPDATE=1;DB
5	125355197	rs570159	G	C	.	.	FIXACC=KC877114.1;COMPACC=AC026723.5;CLNAME=CTD-2209N14;LIBABBR=CTD;SEQCTR=JGI;NUMUPDATE=1;DB
5	125615188	rs5871206	C	CA	.	.	FIXACC=KF510882.1;COMPACC=AC010235.7;CLNAME=CTC-339D2;LIBABBR=CTC;SEQCTR=JGI;NUMUPDATE=1;DB
5	125637351	rs443304	C	A	.	.	FIXACC=KF457994.1;COMPACC=AC010235.7;CLNAME=CTC-339D2;LIBABBR=CTC;SEQCTR=JGI;NUMUPDATE=1;DB
5	126706819	rs246891	C	T	.	.	FIXACC=KC877107.1;COMPACC=AC008682.6;CLNAME=CTB-54G2;LIBABBR=CTB;SEQCTR=JGI;NUMUPDATE=1;DB
5	126713040	rs2910217	C	T	.	.	FIXACC=KC877097.1;COMPACC=AC008682.6;CLNAME=CTB-54G2;LIBABBR=CTB;SEQCTR=JGI;NUMUPDATE=1;DB
5	126822934	rs35421	G	A	.	.	FIXACC=KC877104.1;COMPACC=AC010424.9;CLNAME=CTD-2195M15;LIBABBR=CTD;SEQCTR=JGI;NUMUPDATE=1;DB
5	127693561	rs57268780	AG	A	.	.	FIXACC=KF510259.1;COMPACC=AC025169.5;CLNAME=CTC-352M6;LIBABBR=CTC;SEQCTR=JGI;NUMUPDATE=1;DB
5	128029206	rs247171	A	G	.	.	FIXACC=KF458004.1;COMPACC=AC008588.8;CLNAME=CTC-573M9;LIBABBR=CTC;SEQCTR=JGI;NUMUPDATE=1;DB
5	128115553	rs247213	G	A	.	.	FIXACC=KC877102.1;COMPACC=AC008588.8;CLNAME=CTC-573M9;LIBABBR=CTC;SEQCTR=JGI;NUMUPDATE=1;DB
5	128245988	rs1182083	A	G	.	.	FIXACC=KC877111.1;COMPACC=AC004038.1;CLNAME=NA;LIBABBR=NA;SEQCTR=JGI;NUMUPDATE=1;DB
5	128353815	rs1181969	T	C	.	.	FIXACC=KC877105.1;COMPACC=AC006959.1;CLNAME=RP1-117N3;LIBABBR=RP1;SEQCTR=JGI;NUMUPDATE=1;DB
5	129220455	rs33906	G	T	.	.	FIXACC=KC877117.1;COMPACC=AC011360.4;CLNAME=CTC-379A17;LIBABBR=CTC;SEQCTR=JGI;NUMUPDATE=1;DB
5	129365636	rs11950700	T	A	.	.	FIXACC=KF458011.1;COMPACC=AC008426.4;CLNAME=CTC-307A7;LIBABBR=CTC;SEQCTR=JGI;NUMUPDATE=1;DB
5	129483891	rs2863823	A	G	.	.	FIXACC=KF458000.1;COMPACC=AC005373.1;CLNAME=RP1-45I14;LIBABBR=RP1;SEQCTR=JGI;NUMUPDATE=1;DB
5	129623393	rs1016720	T	A	.	.	FIXACC=KF458001.1;COMPACC=AC004769.1;CLNAME=NA;LIBABBR=NA;SEQCTR=JGI;NUMUPDATE=1;DB
5	129898041	rs2191107	A	G	.	.	FIXACC=KF457998.1;COMPACC=AC005741.1;CLNAME=NA;LIBABBR=NA;SEQCTR=JGI;NUMUPDATE=1;DB
5	131038586	rs43179	T	C	.	.	FIXACC=KC877096.1;COMPACC=AC008695.9;CLNAME=CTB-6P6;LIBABBR=CTB;SEQCTR=JGI;NUMUPDATE=1;DB
5	131133043	rs1291671	A	C	.	.	FIXACC=KF457999.1;COMPACC=AC005593.1;CLNAME=NA;LIBABBR=NA;SEQCTR=JGI;NUMUPDATE=1;DB
5	131260338	rs659490	C	T	.	.	FIXACC=KC877112.1;COMPACC=AC034228.6;CLNAME=CTD-2198K16;LIBABBR=CTD;SEQCTR=JGI;NUMUPDATE=1;DB
5	131350399	rs581231	T	G	.	.	FIXACC=KC877106.1;COMPACC=AC034228.6;CLNAME=CTD-2198K16;LIBABBR=CTD;SEQCTR=JGI;NUMUPDATE=1;DB
5	131434087	rs40483	G	A	.	.	FIXACC=KC877108.1;COMPACC=AC034216.5;CLNAME=CTD-2004C12;LIBABBR=CTD;SEQCTR=JGI;NUMUPDATE=1;DB
5	131594292	rs157576	T	G	.	.	FIXACC=KC877101.1;COMPACC=AC034220.5;CLNAME=CTD-2049H4;LIBABBR=CTD;SEQCTR=JGI;NUMUPDATE=1;DB
5	131658085	rs270600	T	C	.	.	FIXACC=KF459897.1;COMPACC=AC034220.5;CLNAME=CTD-2049H4;LIBABBR=CTD;SEQCTR=JGI;NUMUPDATE=1;DB
5	131695801	rs35458807	T	TA	.	.	FIXACC=KF573670.1;COMPACC=AC008599.7;CLNAME=CTB-104P14;LIBABBR=CTB;SEQCTR=JGI;NUMUPDATE=1;DB
5	131699100	rs182133	A	G	.	.	FIXACC=KF459899.1;COMPACC=AC008599.7;CLNAME=CTB-104P14;LIBABBR=CTB;SEQCTR=JGI;NUMUPDATE=1;DB
5	131719999	rs4551059	A	G	.	.	FIXACC=KF457996.1;COMPACC=AC118464.2;CLNAME=RP11-772D18;LIBABBR=RP11;SEQCTR=JGI;NUMUPDATE=1;DB
5	131952072	rs4705961	C	T	.	.	FIXACC=KF457995.1;COMPACC=AC004041.1;CLNAME=XXp1-282D12;LIBABBR=XXp1;SEQCTR=JGI;NUMUPDATE=1;DB
5	131970465	rs10055096	C	T	.	.	FIXACC=KF458010.1;COMPACC=AC004041.1;CLNAME=XXp1-282D12;LIBABBR=XXp1;SEQCTR=JGI;NUMUPDATE=1;DB
5	132098242	rs30510	A	G	.	.	FIXACC=KF459593.1;COMPACC=AC004775.1;CLNAME=XXp1-1308E5;LIBABBR=XXp1;SEQCTR=JGI;NUMUPDATE=1;DB
5	132150948	rs40470	T	G	.	.	FIXACC=KC877113.1;COMPACC=AC004775.1;CLNAME=XXp1-1308E5;LIBABBR=XXp1;SEQCTR=JGI;NUMUPDATE=1;DB
5	132467223	rs9327641	T	C	.	.	FIXACC=KC877109.1;COMPACC=AC113345.2;CLNAME=CTD-2515C16;LIBABBR=CTD;SEQCTR=JGI;NUMUPDATE=1;DB
5	132534373	rs890821	A	G	.	.	FIXACC=KC877098.1;COMPACC=AC010307.7;CLNAME=CTB-49A3;LIBABBR=CTB;SEQCTR=JGI;NUMUPDATE=1;DB
5	132833433	rs61245397	G	GC	.	.	FIXACC=KF510884.1;COMPACC=AC010608.7;CLNAME=CTB-3M24;LIBABBR=CTB;SEQCTR=JGI;NUMUPDATE=1;DB
5	133076273	rs185416	C	T	.	.	FIXACC=KF457997.1;COMPACC=AC005178.1;CLNAME=NA;LIBABBR=NA;SEQCTR=JGI;NUMUPDATE=1;DB
5	133086754	rs11242178	T	C	.	.	FIXACC=KF458003.1;COMPACC=AC005178.1;CLNAME=NA;LIBABBR=NA;SEQCTR=JGI;NUMUPDATE=1;DB
5	133087806	rs11242179	T	C	.	.	FIXACC=KF458005.1;COMPACC=AC005178.1;CLNAME=NA;LIBABBR=NA;SEQCTR=JGI;NUMUPDATE=1;DB
5	133120853	rs31234	T	C	.	.	FIXACC=KC877103.1;COMPACC=AC005178.1;CLNAME=NA;LIBABBR=NA;SEQCTR=JGI;NUMUPDATE=1;DB
5	133312966	rs452715	A	G	.	.	FIXACC=KC877121.1;COMPACC=AC025177.6;CLNAME=CTD-2131I18;LIBABBR=CTD;SEQCTR=JGI;NUMUPDATE=1;DB
5	133821705	rs258526	G	A	.	.	FIXACC=KF458002.1;COMPACC=AC005355.1;CLNAME=XXp1-1307E8;LIBABBR=XXp1;SEQCTR=JGI;NUMUPDATE=1;DB
5	133860235	rs11400934	A	AC	.	.	FIXACC=KF510885.1;COMPACC=AC005355.1;CLNAME=XXp1-1307E8;LIBABBR=XXp1;SEQCTR=JGI;NUMUPDATE=1;DB
5	134163382	rs2548967	T	C	.	.	FIXACC=KC877118.1;COMPACC=AC010301.7;CLNAME=CTB-2L9;LIBABBR=CTB;SEQCTR=JGI;NUMUPDATE=1;DB
5	134197602	rs6596185	G	C	.	.	FIXACC=KF458012.1;COMPACC=AC006077.1;CLNAME=NA;LIBABBR=NA;SEQCTR=JGI;NUMUPDATE=1;DB
5	134648592	rs2603004	C	A	.	.	FIXACC=KC877133.1;COMPACC=AC026691.5;CLNAME=CTC-203F4;LIBABBR=CTC;SEQCTR=JGI;NUMUPDATE=1;DB
5	134770010	rs9327717	A	G	.	.	FIXACC=KF458009.1;COMPACC=AC022092.8;CLNAME=CTB-138E5;LIBABBR=CTB;SEQCTR=JGI;NUMUPDATE=1;DB
5	134881871	rs245127	G	T	.	.	FIXACC=KC877123.1;COMPACC=AC005738.1;CLNAME=NA;LIBABBR=NA;SEQCTR=JGI;NUMUPDATE=1;DB
5	134977041	rs11397689	C	CA	.	.	FIXACC=KF510887.1;COMPACC=AC034206.4;CLNAME=CTC-321K16;LIBABBR=CTC;SEQCTR=JGI;NUMUPDATE=1;DB
5	135194054	rs5028740	A	G	.	.	FIXACC=KF458007.1;COMPACC=AC011427.4;CLNAME=XXp1-350D3;LIBABBR=XXp1;SEQCTR=JGI;NUMUPDATE=1;DB
5	135286091	rs31521	A	G	.	.	FIXACC=KF458008.1;COMPACC=AC002428.1;CLNAME=GS1-39E22;LIBABBR=GS1;SEQCTR=WUGSC;NUMUPDATE=1;DB
5	135513085	rs55765823	T	TC	.	.	FIXACC=KF573707.1;COMPACC=AC009014.5;CLNAME=XXp1-748D6;LIBABBR=XXp1;SEQCTR=JGI;NUMUPDATE=1;DB
5	135751941	rs36108572	AG	A	.	.	FIXACC=KF510261.1;COMPACC=AC112178.2;CLNAME=RP11-114H21;LIBABBR=RP11;SEQCTR=JGI;NUMUPDATE=1;DB
5	136254139	rs414936	A	T	.	.	FIXACC=KC877122.1;COMPACC=AC005213.1;CLNAME=NA;LIBABBR=NA;SEQCTR=JGI;NUMUPDATE=1;DB
5	136570365	rs2961631	G	A	.	.	FIXACC=KC877134.1;COMPACC=AC092270.2;CLNAME=CTC-213G1;LIBABBR=CTC;SEQCTR=JGI;NUMUPDATE=1;DB
5	136607811	rs2961647	C	T	.	.	FIXACC=KC877120.1;COMPACC=AC091818.2;CLNAME=CTC-204P14;LIBABBR=CTC;SEQCTR=JGI;NUMUPDATE=1;DB
5	137206560	rs6890689	A	C	.	.	FIXACC=KF459595.1;COMPACC=AC106791.4;CLNAME=RP11-381K20;LIBABBR=RP11;SEQCTR=JGI;NUMUPDATE=1;DB
5	137930146	rs6596441	G	T	.	.	FIXACC=KF458006.1;COMPACC=AC113340.2;CLNAME=CTB-164L20;LIBABBR=CTB;SEQCTR=JGI;NUMUPDATE=1;DB
5	138142619	rs1508896	C	A	.	.	FIXACC=KF458015.1;COMPACC=AC034243.7;CLNAME=RP1-204O11;LIBABBR=RP1;SEQCTR=JGI;NUMUPDATE=1;DB
5	138292269	rs6864099	T	C	.	.	FIXACC=KF458017.1;COMPACC=AC011405.6;CLNAME=CTB-46B19;LIBABBR=CTB;SEQCTR=JGI;NUMUPDATE=1;DB
5	138713959	rs6596474	A	C	.	.	FIXACC=KF458016.1;COMPACC=AC135457.2;CLNAME=RP11-1280I22;LIBABBR=RP11;SEQCTR=JGI;NUMUPDATE=1;DB
5	139121002	rs2649634	T	C	.	.	FIXACC=KC877119.1;COMPACC=AC008667.10;CLNAME=CTB-35F21;LIBABBR=CTB;SEQCTR=JGI;NUMUPDATE=1;DB
5	139206654	rs6877284	T	C	.	.	FIXACC=KF458013.1;COMPACC=AC008667.10;CLNAME=CTB-35F21;LIBABBR=CTB;SEQCTR=JGI;NUMUPDATE=1;DB
5	139213452	rs4912884	A	G	.	.	FIXACC=KF458018.1;COMPACC=AC008667.10;CLNAME=CTB-35F21;LIBABBR=CTB;SEQCTR=JGI;NUMUPDATE=1;DB
5	139217957	rs889019	A	T	.	.	FIXACC=KF458014.1;COMPACC=AC008667.10;CLNAME=CTB-35F21;LIBABBR=CTB;SEQCTR=JGI;NUMUPDATE=1;DB
5	139481281	rs269765	T	C	.	.	FIXACC=KC877135.1;COMPACC=AC011379.7;CLNAME=CTB-131B5;LIBABBR=CTB;SEQCTR=JGI;NUMUPDATE=1;DB
5	140190589	rs384532	C	T	.	.	FIXACC=KF458021.1;COMPACC=AC005609.1;CLNAME=NA;LIBABBR=NA;SEQCTR=JGI;NUMUPDATE=1;DB
5	140231237	rs628890	T	C	.	.	FIXACC=KF458020.1;COMPACC=AC005609.1;CLNAME=NA;LIBABBR=NA;SEQCTR=JGI;NUMUPDATE=1;DB
5	140233725	rs251357	A	T	.	.	FIXACC=KF458022.1;COMPACC=AC005609.1;CLNAME=NA;LIBABBR=NA;SEQCTR=JGI;NUMUPDATE=1;DB
5	140750044	rs6860609	T	C	.	.	FIXACC=KC877131.1;COMPACC=AC005618.1;CLNAME=NA;LIBABBR=NA;SEQCTR=JGI;NUMUPDATE=1;DB
5	140902832	rs250790	A	T	.	.	FIXACC=KC877126.1;COMPACC=AC008781.7;CLNAME=CTD-2024I7;LIBABBR=CTD;SEQCTR=JGI;NUMUPDATE=1;DB
5	140923291	rs250789	G	A	.	.	FIXACC=KC877137.1;COMPACC=AC008781.7;CLNAME=CTD-2024I7;LIBABBR=CTD;SEQCTR=JGI;NUMUPDATE=1;DB
5	140996319	rs250792	T	C	.	.	FIXACC=KC877129.1;COMPACC=AC008781.7;CLNAME=CTD-2024I7;LIBABBR=CTD;SEQCTR=JGI;NUMUPDATE=1;DB
5	141011187	rs250793	T	C	.	.	FIXACC=KF458019.1;COMPACC=AC008781.7;CLNAME=CTD-2024I7;LIBABBR=CTD;SEQCTR=JGI;NUMUPDATE=1;DB
5	141016276	rs32954	T	C	.	.	FIXACC=KC877130.1;COMPACC=AC008781.7;CLNAME=CTD-2024I7;LIBABBR=CTD;SEQCTR=JGI;NUMUPDATE=1;DB
5	141187734	rs112880211	T	TG	.	.	FIXACC=KF510891.1;COMPACC=AC005753.1;CLNAME=NA;LIBABBR=NA;SEQCTR=JGI;NUMUPDATE=1;DB
5	141190465	rs55920534	T	TG	.	.	FIXACC=KF510890.1;COMPACC=AC005753.1;CLNAME=NA;LIBABBR=NA;SEQCTR=JGI;NUMUPDATE=1;DB
5	141284410	rs351262	T	C	.	.	FIXACC=KF458028.1;COMPACC=AC005740.1;CLNAME=NA;LIBABBR=NA;SEQCTR=JGI;NUMUPDATE=1;DB
5	141321170	rs441530	T	C	.	.	FIXACC=KC877127.1;COMPACC=AC005740.1;CLNAME=NA;LIBABBR=NA;SEQCTR=JGI;NUMUPDATE=1;DB
5	141966635	rs607109	C	G	.	.	FIXACC=KC877125.1;COMPACC=AC005370.1;CLNAME=NA;LIBABBR=NA;SEQCTR=JGI;NUMUPDATE=1;DB
5	142016527	rs250130	A	T	.	.	FIXACC=KC877136.1;COMPACC=AC005370.1;CLNAME=NA;LIBABBR=NA;SEQCTR=JGI;NUMUPDATE=1;DB
5	142041170	rs4912873	T	A	.	.	FIXACC=KC877132.1;COMPACC=AC005592.1;CLNAME=NA;LIBABBR=NA;SEQCTR=JGI;NUMUPDATE=1;DB
5	142291365	rs369843	A	G	.	.	FIXACC=KC877124.1;COMPACC=AC008533.9;CLNAME=CTC-483L24;LIBABBR=CTC;SEQCTR=JGI;NUMUPDATE=1;DB
5	142332739	rs153163	T	C	.	.	FIXACC=KC877138.1;COMPACC=AC008533.9;CLNAME=CTC-483L24;LIBABBR=CTC;SEQCTR=JGI;NUMUPDATE=1;DB
5	142934951	rs586235	A	G	.	.	FIXACC=KC877128.1;COMPACC=AC016598.5;CLNAME=CTD-2050E21;LIBABBR=CTD;SEQCTR=JGI;NUMUPDATE=1;DB
5	143177973	rs325274	G	T	.	.	FIXACC=KC877144.1;COMPACC=AC008696.6;CLNAME=CTB-70D19;LIBABBR=CTB;SEQCTR=JGI;NUMUPDATE=1;DB
5	143313859	rs455644	A	G	.	.	FIXACC=KF458024.1;COMPACC=AC025765.6;CLNAME=CTB-57H20;LIBABBR=CTB;SEQCTR=JGI;NUMUPDATE=1;DB
5	143424303	rs316060	G	T	.	.	FIXACC=KF458025.1;COMPACC=AC008407.4;CLNAME=CTC-278A2;LIBABBR=CTC;SEQCTR=JGI;NUMUPDATE=1;DB
5	143534637	rs35326471	C	CA	.	.	FIXACC=KF510893.1;COMPACC=AC008383.8;CLNAME=CTC-222O22;LIBABBR=CTC;SEQCTR=JGI;NUMUPDATE=1;DB
5	143551764	rs11368777	A	AC	.	.	FIXACC=KF510892.1;COMPACC=AC008383.8;CLNAME=CTC-222O22;LIBABBR=CTC;SEQCTR=JGI;NUMUPDATE=1;DB
5	143840363	rs6897532	T	G	.	.	FIXACC=KF458027.1;COMPACC=AC109441.3;CLNAME=CTC-269P20;LIBABBR=CTC;SEQCTR=JGI;NUMUPDATE=1;DB
5	144401219	rs2400166	C	T	.	.	FIXACC=KF458029.1;COMPACC=AC005371.1;CLNAME=CTC-342P15;LIBABBR=CTC;SEQCTR=JGI;NUMUPDATE=1;DB
5	144415694	rs653438	A	T	.	.	FIXACC=KF458023.1;COMPACC=AC005371.1;CLNAME=CTC-342P15;LIBABBR=CTC;SEQCTR=JGI;NUMUPDATE=1;DB
5	145219553	rs340050	G	C	.	.	FIXACC=KC877146.1;COMPACC=AC011359.5;CLNAME=CTC-370H24;LIBABBR=CTC;SEQCTR=JGI;NUMUPDATE=1;DB
5	146216878	rs161022	A	G	.	.	FIXACC=KC877145.1;COMPACC=AC011357.5;CLNAME=CTC-362D12;LIBABBR=CTC;SEQCTR=JGI;NUMUPDATE=1;DB
5	146609540	rs31030	C	T	.	.	FIXACC=KF458026.1;COMPACC=AC011338.8;CLNAME=CTC-255N20;LIBABBR=CTC;SEQCTR=JGI;NUMUPDATE=1;DB
5	146951213	rs6580477	C	T	.	.	FIXACC=KF458031.1;COMPACC=AC126775.2;CLNAME=RP11-681L6;LIBABBR=RP11;SEQCTR=JGI;NUMUPDATE=1;DB
5	147459352	rs1119786	G	A	.	.	FIXACC=KF458030.1;COMPACC=AC008722.6;CLNAME=CTB-94F21;LIBABBR=CTB;SEQCTR=JGI;NUMUPDATE=1;DB
5	148646434	rs1370974	T	G	.	.	FIXACC=KF458032.1;COMPACC=AC012613.7;CLNAME=CTB-162I23;LIBABBR=CTB;SEQCTR=JGI;NUMUPDATE=1;DB
5	149497815	rs246393	A	G	.	.	FIXACC=KF458033.1;COMPACC=AC011382.4;CLNAME=CTB-13H5;LIBABBR=CTB;SEQCTR=JGI;NUMUPDATE=1;DB
5	149549814	rs6579776	A	G	.	.	FIXACC=KF458034.1;COMPACC=AC005895.1;CLNAME=NA;LIBABBR=NA;SEQCTR=JGI;NUMUPDATE=1;DB
5	149616569	rs6579783	T	C	.	.	FIXACC=KF458035.1;COMPACC=AC011372.7;CLNAME=CTB-108B20;LIBABBR=CTB;SEQCTR=JGI;NUMUPDATE=1;DB
5	149869590	rs11430151	T	TG	.	.	FIXACC=KF510896.1;COMPACC=AC008472.8;CLNAME=CTC-367J11;LIBABBR=CTC;SEQCTR=JGI;NUMUPDATE=1;DB
5	150394622	rs5872184	A	AC	.	.	FIXACC=KF510895.1;COMPACC=AC008641.7;CLNAME=CTB-17P3;LIBABBR=CTB;SEQCTR=JGI;NUMUPDATE=1;DB
5	151977914	rs5872276	T	TA	.	.	FIXACC=KF510894.1;COMPACC=AC091969.3;CLNAME=RP11-501F22;LIBABBR=RP11;SEQCTR=JGI;NUMUPDATE=1;DB
5	153384326	rs4360089	A	C	.	.	FIXACC=KC877139.1;COMPACC=AC010232.10;CLNAME=CTC-316C21;LIBABBR=CTC;SEQCTR=JGI;NUMUPDATE=1;DB
5	153591225	rs4958714	G	A	.	.	FIXACC=KC877142.1;COMPACC=AC008672.5;CLNAME=CTB-3B12;LIBABBR=CTB;SEQCTR=JGI;NUMUPDATE=1;DB
5	153623624	rs1150160	T	C	.	.	FIXACC=KC877148.1;COMPACC=AC008675.5;CLNAME=CTB-45I8;LIBABBR=CTB;SEQCTR=JGI;NUMUPDATE=1;DB
5	154078373	rs9324790	A	T	.	.	FIXACC=KF458036.1;COMPACC=AC008379.7;CLNAME=CTC-209L16;LIBABBR=CTC;SEQCTR=JGI;NUMUPDATE=1;DB
5	154106192	rs1233074	G	A	.	.	FIXACC=KC877140.1;COMPACC=AC008379.7;CLNAME=CTC-209L16;LIBABBR=CTC;SEQCTR=JGI;NUMUPDATE=1;DB
5	154528043	rs164526	T	G	.	.	FIXACC=KC877143.1;COMPACC=AC010476.7;CLNAME=CTD-2311A18;LIBABBR=CTD;SEQCTR=JGI;NUMUPDATE=1;DB
5	155552221	rs3097861	C	T	.	.	FIXACC=KC877141.1;COMPACC=AC011347.6;CLNAME=CTC-295J22;LIBABBR=CTC;SEQCTR=JGI;NUMUPDATE=1;DB
5	155665369	rs249893	T	C	.	.	FIXACC=KC877152.1;COMPACC=AC011347.6;CLNAME=CTC-295J22;LIBABBR=CTC;SEQCTR=JGI;NUMUPDATE=1;DB
5	155969749	rs253597	A	C	.	.	FIXACC=KC877147.1;COMPACC=AC011345.5;CLNAME=CTC-293E5;LIBABBR=CTC;SEQCTR=JGI;NUMUPDATE=1;DB
5	156019805	rs1036183	G	A	.	.	FIXACC=KF458037.1;COMPACC=AC011345.5;CLNAME=CTC-293E5;LIBABBR=CTC;SEQCTR=JGI;NUMUPDATE=1;DB
5	156079063	rs59869240	TG	T	.	.	FIXACC=KF510260.1;COMPACC=AC016577.4;CLNAME=CTB-69E10;LIBABBR=CTB;SEQCTR=JGI;NUMUPDATE=1;DB
5	156335451	rs1220612	G	C	.	.	FIXACC=KC877149.1;COMPACC=AC008491.6;CLNAME=CTC-426L22;LIBABBR=CTC;SEQCTR=JGI;NUMUPDATE=1;DB
5	156644775	rs5872504	T	TC	.	.	FIXACC=KF510897.1;COMPACC=AC010609.7;CLNAME=CTB-4E7;LIBABBR=CTB;SEQCTR=JGI;NUMUPDATE=1;DB
5	156712734	rs11428053	T	TC	.	.	FIXACC=KF510898.1;COMPACC=AC009185.6;CLNAME=CTC-248O19;LIBABBR=CTC;SEQCTR=JGI;NUMUPDATE=1;DB
5	156721863	rs5872508	T	TC	.	.	FIXACC=KF459628.1;COMPACC=AC009185.6;CLNAME=CTC-248O19;LIBABBR=CTC;SEQCTR=JGI;NUMUPDATE=1;DB
5	157287355	rs1186790	A	G	.	.	FIXACC=KC877155.1;COMPACC=AC011394.5;CLNAME=CTB-179K12;LIBABBR=CTB;SEQCTR=JGI;NUMUPDATE=1;DB
5	158389079	rs13183005	G	A	.	.	FIXACC=KF458038.1;COMPACC=AC136424.1;CLNAME=CTD-2363C16;LIBABBR=CTD;SEQCTR=JGI;NUMUPDATE=1;DB
5	158921439	rs6556427	A	G	.	.	FIXACC=KC877150.1;COMPACC=AC008703.6;CLNAME=CTB-76P12;LIBABBR=CTB;SEQCTR=JGI;NUMUPDATE=1;DB
5	159007987	rs74869050	G	GC	.	.	FIXACC=KF510899.1;COMPACC=AC008703.6;CLNAME=CTB-76P12;LIBABBR=CTB;SEQCTR=JGI;NUMUPDATE=1;DB
5	159422768	rs2901488	T	G	.	.	FIXACC=KF458039.1;COMPACC=AC068657.6;CLNAME=CTB-67I13;LIBABBR=CTB;SEQCTR=JGI;NUMUPDATE=1;DB
5	159515763	rs9790876	C	T	.	.	FIXACC=KF458044.1;COMPACC=AC008706.5;CLNAME=CTB-77M23;LIBABBR=CTB;SEQCTR=JGI;NUMUPDATE=1;DB
5	159934135	rs4921295	T	C	.	.	FIXACC=KF458043.1;COMPACC=AC008388.7;CLNAME=CTC-231O11;LIBABBR=CTC;SEQCTR=JGI;NUMUPDATE=1;DB
5	160124050	rs1421953	T	A	.	.	FIXACC=KF458040.1;COMPACC=AC011363.6;CLNAME=CTC-529G1;LIBABBR=CTC;SEQCTR=JGI;NUMUPDATE=1;DB
5	160795198	rs66569184	T	TA	.	.	FIXACC=KF510900.1;COMPACC=AC008712.8;CLNAME=CTB-7N3;LIBABBR=CTB;SEQCTR=JGI;NUMUPDATE=1;DB
5	160799651	rs1363699	T	A	.	.	FIXACC=KF458046.1;COMPACC=AC008712.8;CLNAME=CTB-7N3;LIBABBR=CTB;SEQCTR=JGI;NUMUPDATE=1;DB
5	161346174	rs1457702	C	G	.	.	FIXACC=KF458045.1;COMPACC=AC021079.4;CLNAME=CTC-202C8;LIBABBR=CTC;SEQCTR=JGI;NUMUPDATE=1;DB
5	161350983	rs6889382	A	G	.	.	FIXACC=KF458042.1;COMPACC=AC021079.4;CLNAME=CTC-202C8;LIBABBR=CTC;SEQCTR=JGI;NUMUPDATE=1;DB
5	161403653	rs1457708	T	A	.	.	FIXACC=KF458041.1;COMPACC=AC021079.4;CLNAME=CTC-202C8;LIBABBR=CTC;SEQCTR=JGI;NUMUPDATE=1;DB
5	162176020	rs699115	G	A	.	.	FIXACC=KC877153.1;COMPACC=AC010602.7;CLNAME=CTB-122H10;LIBABBR=CTB;SEQCTR=JGI;NUMUPDATE=1;DB
5	162890953	rs380101	G	A	.	.	FIXACC=KF458047.1;COMPACC=AC112205.2;CLNAME=RP11-80G7;LIBABBR=RP11;SEQCTR=JGI;NUMUPDATE=1;DB
5	163061560	rs159205	T	A	.	.	FIXACC=KC877154.1;COMPACC=AC010291.5;CLNAME=CTB-130E24;LIBABBR=CTB;SEQCTR=JGI;NUMUPDATE=1;DB
5	163567726	rs1225879	T	C	.	.	FIXACC=KF458048.1;COMPACC=AC008376.6;CLNAME=CTC-207P7;LIBABBR=CTC;SEQCTR=JGI;NUMUPDATE=1;DB
5	164836568	rs11372013	C	CA	.	.	FIXACC=KF510901.1;COMPACC=AC010428.7;CLNAME=CTD-2199C13;LIBABBR=CTD;SEQCTR=JGI;NUMUPDATE=1;DB
5	165400396	rs830228	A	G	.	.	FIXACC=KF458053.1;COMPACC=AC008499.8;CLNAME=CTC-438O3;LIBABBR=CTC;SEQCTR=JGI;NUMUPDATE=1;DB
5	165456146	rs31735	A	G	.	.	FIXACC=KF458052.1;COMPACC=AC008499.8;CLNAME=CTC-438O3;LIBABBR=CTC;SEQCTR=JGI;NUMUPDATE=1;DB
5	165816346	rs1392377	G	A	.	.	FIXACC=KC877151.1;COMPACC=AC026403.4;CLNAME=CTB-63M22;LIBABBR=CTB;SEQCTR=JGI;NUMUPDATE=1;DB
5	166065876	rs3096034	C	G	.	.	FIXACC=KC877178.1;COMPACC=AC008692.6;CLNAME=CTB-65N22;LIBABBR=CTB;SEQCTR=JGI;NUMUPDATE=1;DB
5	166432000	rs959928	G	A	.	.	FIXACC=KC877176.1;COMPACC=AC026729.5;CLNAME=CTD-2288A4;LIBABBR=CTD;SEQCTR=JGI;NUMUPDATE=1;DB
5	166630055	rs1159958	A	G	.	.	FIXACC=KF458054.1;COMPACC=AC008642.5;CLNAME=CTB-180C19;LIBABBR=CTB;SEQCTR=JGI;NUMUPDATE=1;DB
5	166634359	rs13171830	A	G	.	.	FIXACC=KF458051.1;COMPACC=AC008642.5;CLNAME=CTB-180C19;LIBABBR=CTB;SEQCTR=JGI;NUMUPDATE=1;DB
5	167122331	rs279410	A	G	.	.	FIXACC=KC877165.1;COMPACC=AC008708.6;CLNAME=CTB-78F1;LIBABBR=CTB;SEQCTR=JGI;NUMUPDATE=1;DB
5	167525939	rs2617968	C	T	.	.	FIXACC=KF458056.1;COMPACC=AC011369.4;CLNAME=CTB-105N12;LIBABBR=CTB;SEQCTR=JGI;NUMUPDATE=1;DB
5	168572210	rs297834	T	G	.	.	FIXACC=KC877164.1;COMPACC=AC008409.5;CLNAME=CTC-279L15;LIBABBR=CTC;SEQCTR=JGI;NUMUPDATE=1;DB
5	168577046	rs11375117	A	AC	.	.	FIXACC=KF570256.1;COMPACC=AC008409.5;CLNAME=CTC-279L15;LIBABBR=CTC;SEQCTR=JGI;NUMUPDATE=1;DB
5	168597887	rs297866	A	G	.	.	FIXACC=KC877156.1;COMPACC=AC008409.5;CLNAME=CTC-279L15;LIBABBR=CTC;SEQCTR=JGI;NUMUPDATE=1;DB
5	168602786	rs297870	T	C	.	.	FIXACC=KC877179.1;COMPACC=AC008409.5;CLNAME=CTC-279L15;LIBABBR=CTC;SEQCTR=JGI;NUMUPDATE=1;DB
5	168613589	rs1363128	C	A	.	.	FIXACC=KC877170.1;COMPACC=AC008409.5;CLNAME=CTC-279L15;LIBABBR=CTC;SEQCTR=JGI;NUMUPDATE=1;DB
5	169307261	rs261075	C	G	.	.	FIXACC=KC877168.1;COMPACC=AC008449.6;CLNAME=CTC-341A9;LIBABBR=CTC;SEQCTR=JGI;NUMUPDATE=1;DB
5	169528096	rs11741272	T	A	.	.	FIXACC=KF458049.1;COMPACC=AC026695.5;CLNAME=CTC-284F6;LIBABBR=CTC;SEQCTR=JGI;NUMUPDATE=1;DB
5	169664761	rs10060749	T	C	.	.	FIXACC=KF458057.1;COMPACC=AC008660.5;CLNAME=CTB-27N1;LIBABBR=CTB;SEQCTR=JGI;NUMUPDATE=1;DB
5	170114227	rs1973528	T	C	.	.	FIXACC=KF458055.1;COMPACC=AC027312.4;CLNAME=CTC-265N9;LIBABBR=CTC;SEQCTR=JGI;NUMUPDATE=1;DB
5	170246051	rs2216692	A	T	.	.	FIXACC=KF458058.1;COMPACC=AC008514.8;CLNAME=CTC-455F18;LIBABBR=CTC;SEQCTR=JGI;NUMUPDATE=1;DB
5	170694810	rs1200603	T	A	.	.	FIXACC=KF458050.1;COMPACC=AC010306.6;CLNAME=CTB-45L16;LIBABBR=CTB;SEQCTR=JGI;NUMUPDATE=1;DB
5	170697927	rs2964526	A	G	.	.	FIXACC=KC877158.1;COMPACC=AC010306.6;CLNAME=CTB-45L16;LIBABBR=CTB;SEQCTR=JGI;NUMUPDATE=1;DB
5	170977593	rs1432964	T	C	.	.	FIXACC=KF458065.1;COMPACC=AC011400.5;CLNAME=CTB-31E20;LIBABBR=CTB;SEQCTR=JGI;NUMUPDATE=1;DB
5	171073458	rs181947	A	G	.	.	FIXACC=KC877167.1;COMPACC=AC022426.5;CLNAME=CTD-2315O11;LIBABBR=CTD;SEQCTR=JGI;NUMUPDATE=1;DB
5	171156937	rs3097816	C	A	.	.	FIXACC=KF495752.1;COMPACC=AC022440.7;CLNAME=RP11-20O22;LIBABBR=RP11;SEQCTR=JGI;NUMUPDATE=1;DB
5	171156939	rs3101877	G	A	.	.	FIXACC=KF495752.1;COMPACC=AC022440.7;CLNAME=RP11-20O22;LIBABBR=RP11;SEQCTR=JGI;NUMUPDATE=1;DB
5	171369589	rs2060216	G	A	.	.	FIXACC=KF458061.1;COMPACC=AC011387.5;CLNAME=CTB-168B7;LIBABBR=CTB;SEQCTR=JGI;NUMUPDATE=1;DB
5	171960843	rs5873328	A	AG	.	.	FIXACC=KF510909.1;COMPACC=AC011407.6;CLNAME=CTB-54I1;LIBABBR=CTB;SEQCTR=JGI;NUMUPDATE=1;DB
5	172621477	rs3131918	C	G	.	.	FIXACC=KC877174.1;COMPACC=AC008378.6;CLNAME=CTC-209H22;LIBABBR=CTC;SEQCTR=JGI;NUMUPDATE=1;DB
5	172735875	rs6556067	T	C	.	.	FIXACC=KC877177.1;COMPACC=AC106731.3;CLNAME=CTD-2216D16;LIBABBR=CTD;SEQCTR=JGI;NUMUPDATE=1;DB
5	173131696	rs2546723	A	G	.	.	FIXACC=KF458062.1;COMPACC=AC008674.5;CLNAME=CTB-43E15;LIBABBR=CTB;SEQCTR=JGI;NUMUPDATE=1;DB
5	173734171	rs1032705	C	G	.	.	FIXACC=KF458063.1;COMPACC=AC025752.8;CLNAME=CTC-430J12;LIBABBR=CTC;SEQCTR=JGI;NUMUPDATE=1;DB
5	174134311	rs6556155	T	C	.	.	FIXACC=KF458064.1;COMPACC=AC117531.2;CLNAME=RP11-603O17;LIBABBR=RP11;SEQCTR=JGI;NUMUPDATE=1;DB
5	174551084	rs1354568	C	T	.	.	FIXACC=KF458060.1;COMPACC=AC027310.5;CLNAME=CTC-200H6;LIBABBR=CTC;SEQCTR=JGI;NUMUPDATE=1;DB
5	174577142	rs2112739	T	G	.	.	FIXACC=KF458066.1;COMPACC=AC008699.6;CLNAME=CTB-73D21;LIBABBR=CTB;SEQCTR=JGI;NUMUPDATE=1;DB
5	175059563	rs622276	A	T	.	.	FIXACC=KC877160.1;COMPACC=AC010219.4;CLNAME=CTC-251I16;LIBABBR=CTC;SEQCTR=JGI;NUMUPDATE=1;DB
5	175204387	rs1530879	T	C	.	.	FIXACC=KC877157.1;COMPACC=AC018760.4;CLNAME=CTB-99P17;LIBABBR=CTB;SEQCTR=JGI;NUMUPDATE=1;DB
5	175811094	rs56989856	C	CGT	.	.	FIXACC=KF459629.1;COMPACC=AC138956.3;CLNAME=RP11-843P14;LIBABBR=RP11;SEQCTR=JGI;NUMUPDATE=2;DB
5	176012562	rs4444993	T	G	.	.	FIXACC=KF458067.1;COMPACC=AC091934.2;CLNAME=RP11-31J6;LIBABBR=RP11;SEQCTR=JGI;NUMUPDATE=1;DB
5	176038435	rs4868666	T	G	.	.	FIXACC=KF458059.1;COMPACC=AC091934.2;CLNAME=RP11-31J6;LIBABBR=RP11;SEQCTR=JGI;NUMUPDATE=1;DB
5	176545280	rs244710	G	T	.	.	FIXACC=KC877162.1;COMPACC=AC027314.5;CLNAME=CTC-286C20;LIBABBR=CTC;SEQCTR=JGI;NUMUPDATE=1;DB
5	178618219	rs252073	A	G	.	.	FIXACC=KF458071.1;COMPACC=AC008544.7;CLNAME=CTC-500G13;LIBABBR=CTC;SEQCTR=JGI;NUMUPDATE=1;DB
5	179224566	rs61076442	A	AG	.	.	FIXACC=KF510916.1;COMPACC=AC008393.7;CLNAME=CTC-241N9;LIBABBR=CTC;SEQCTR=JGI;NUMUPDATE=1;DB
5	179295414	rs30383	G	C	.	.	FIXACC=KF458070.1;COMPACC=AC008393.7;CLNAME=CTC-241N9;LIBABBR=CTC;SEQCTR=JGI;NUMUPDATE=1;DB
5	180206123	rs593669	G	T	.	.	FIXACC=KF458068.1;COMPACC=AC022413.4;CLNAME=CTC-205M6;LIBABBR=CTC;SEQCTR=JGI;NUMUPDATE=1;DB
5	180666706	rs254445	G	T	.	.	FIXACC=KC877161.1;COMPACC=AC008443.10;CLNAME=CTC-338M12;LIBABBR=CTC;SEQCTR=JGI;NUMUPDATE=1;DB
5	180682608	rs5873728	CT	C	.	.	FIXACC=KF510262.1;COMPACC=AC008443.10;CLNAME=CTC-338M12;LIBABBR=CTC;SEQCTR=JGI;NUMUPDATE=1;DB
6	410826	rs2316514	G	C	.	.	FIXACC=KF458069.1;COMPACC=AL512308.19;CLNAME=RP11-164H16;LIBABBR=RP11;SEQCTR=SC;NUMUPDATE=1;DB
6	1042536	rs240672	C	T	.	.	FIXACC=KF458073.1;COMPACC=AL033381.2;CLNAME=RP5-856G1;LIBABBR=RP5;SEQCTR=SC;NUMUPDATE=1;DB
6	1441424	rs2745633	T	C	.	.	FIXACC=KF458075.1;COMPACC=AL034346.31;CLNAME=RP4-668J24;LIBABBR=RP4;SEQCTR=SC;NUMUPDATE=1;DB
6	1636686	rs11448769	A	AT	.	.	FIXACC=KF510946.1;COMPACC=AL034344.24;CLNAME=RP1-118B18;LIBABBR=RP1;SEQCTR=SC;NUMUPDATE=1;DB
6	2107440	rs6906669	T	G	.	.	FIXACC=KF458077.1;COMPACC=AL035693.19;CLNAME=RP1-33B19;LIBABBR=RP1;SEQCTR=SC;NUMUPDATE=1;DB
6	2861937	rs410362	A	G	.	.	FIXACC=KF458076.1;COMPACC=AL139092.12;CLNAME=RP11-420G6;LIBABBR=RP11;SEQCTR=SC;NUMUPDATE=1;DB
6	4743536	rs1933226	A	T	.	.	FIXACC=KF458084.1;COMPACC=AL356747.18;CLNAME=RP11-620A17;LIBABBR=RP11;SEQCTR=SC;NUMUPDATE=1;DB
6	4744019	rs6921792	C	T	.	.	FIXACC=KF458074.2;COMPACC=AL356747.18;CLNAME=RP11-620A17;LIBABBR=RP11;SEQCTR=SC;NUMUPDATE=1;DB
6	5086211	rs584962	G	C	.	.	FIXACC=KF458078.1;COMPACC=AL035653.12;CLNAME=RP1-67E13;LIBABBR=RP1;SEQCTR=SC;NUMUPDATE=1;DB
6	5139012	rs463054	C	A	.	.	FIXACC=KF458082.1;COMPACC=AL035653.12;CLNAME=RP1-67E13;LIBABBR=RP1;SEQCTR=SC;NUMUPDATE=1;DB
6	5212146	rs913909	G	C	.	.	FIXACC=KF458083.1;COMPACC=AL162381.16;CLNAME=RP11-174B19;LIBABBR=RP11;SEQCTR=SC;NUMUPDATE=1;DB
6	5213221	rs11445615	A	AG	.	.	FIXACC=KF510955.1;COMPACC=AL162381.16;CLNAME=RP11-174B19;LIBABBR=RP11;SEQCTR=SC;NUMUPDATE=1;DB
6	5524246	rs1534894	T	C	.	.	FIXACC=KF458079.1;COMPACC=AL021328.2;CLNAME=RP1-232P20;LIBABBR=RP1;SEQCTR=SC;NUMUPDATE=1;DB
6	5564152	rs6597143	A	T	.	.	FIXACC=KF458080.1;COMPACC=AL392184.7;CLNAME=RP3-382B1;LIBABBR=RP3;SEQCTR=SC;NUMUPDATE=1;DB
6	5625742	rs6597152	C	G	.	.	FIXACC=KF458081.1;COMPACC=AL022097.1;CLNAME=RP1-256G22;LIBABBR=RP1;SEQCTR=SC;NUMUPDATE=1;DB
6	5632100	rs4960118	G	T	.	.	FIXACC=KF458089.1;COMPACC=AL022097.1;CLNAME=RP1-256G22;LIBABBR=RP1;SEQCTR=SC;NUMUPDATE=1;DB
6	5671032	rs4959346	T	C	.	.	FIXACC=KF458091.1;COMPACC=AL022097.1;CLNAME=RP1-256G22;LIBABBR=RP1;SEQCTR=SC;NUMUPDATE=1;DB
6	5949062	rs912024	T	C	.	.	FIXACC=KF458090.1;COMPACC=AL136307.12;CLNAME=RP3-380B8;LIBABBR=RP3;SEQCTR=SC;NUMUPDATE=1;DB
6	6435311	rs2782307	G	A	.	.	FIXACC=KF459896.1;COMPACC=AL162719.18;CLNAME=RP11-461D23;LIBABBR=RP11;SEQCTR=SC;NUMUPDATE=1;DB
6	6470232	rs1761942	A	G	.	.	FIXACC=KF459902.1;COMPACC=AL162719.18;CLNAME=RP11-461D23;LIBABBR=RP11;SEQCTR=SC;NUMUPDATE=1;DB
6	6472984	rs6910448	A	G	.	.	FIXACC=KF459901.1;COMPACC=AL162719.18;CLNAME=RP11-461D23;LIBABBR=RP11;SEQCTR=SC;NUMUPDATE=1;DB
6	6489275	rs708040	A	G	.	.	FIXACC=KF459904.1;COMPACC=AL137181.8;CLNAME=RP1-23O21;LIBABBR=RP1;SEQCTR=SC;NUMUPDATE=1;DB
6	6546303	rs574317	A	C	.	.	FIXACC=KF459905.1;COMPACC=AL031123.14;CLNAME=RP1-80N2;LIBABBR=RP1;SEQCTR=SC;NUMUPDATE=1;DB
6	6551616	rs531882	T	C	.	.	FIXACC=KF459903.1;COMPACC=AL031123.14;CLNAME=RP1-80N2;LIBABBR=RP1;SEQCTR=SC;NUMUPDATE=1;DB
6	6561000	rs604610	T	C	.	.	FIXACC=KF459906.1;COMPACC=AL031123.14;CLNAME=RP1-80N2;LIBABBR=RP1;SEQCTR=SC;NUMUPDATE=1;DB
6	6575219	rs528372	C	T	.	.	FIXACC=KF458087.1;COMPACC=AL031123.14;CLNAME=RP1-80N2;LIBABBR=RP1;SEQCTR=SC;NUMUPDATE=1;DB
6	6581570	rs471510	T	C	.	.	FIXACC=KF459909.1;COMPACC=AL031123.14;CLNAME=RP1-80N2;LIBABBR=RP1;SEQCTR=SC;NUMUPDATE=1;DB
6	7563983	rs2806234	T	G	.	.	FIXACC=KF458095.1;COMPACC=AL031058.1;CLNAME=RP3-512B11;LIBABBR=RP3;SEQCTR=SC;NUMUPDATE=1;DB
6	7774400	rs270384	T	C	.	.	FIXACC=KF458088.1;COMPACC=AL135778.9;CLNAME=RP1-119C5;LIBABBR=RP1;SEQCTR=SC;NUMUPDATE=1;DB
6	8467605	rs1414343	G	A	.	.	FIXACC=KF458086.1;COMPACC=AL355815.9;CLNAME=RP3-453H5;LIBABBR=RP3;SEQCTR=SC;NUMUPDATE=1;DB
6	8752893	rs4960455	A	G	.	.	FIXACC=KF458093.1;COMPACC=AL591475.9;CLNAME=RP11-314C16;LIBABBR=RP11;SEQCTR=SC;NUMUPDATE=1;DB
6	9214354	rs35684683	A	G	.	.	FIXACC=KF458085.1;COMPACC=AL031785.1;CLNAME=RP3-478D8;LIBABBR=RP3;SEQCTR=SC;NUMUPDATE=1;DB
6	10470975	rs644619	A	G	.	.	FIXACC=KF458092.1;COMPACC=AL138885.21;CLNAME=RP1-290I10;LIBABBR=RP1;SEQCTR=SC;NUMUPDATE=1;DB
6	10853137	rs6906408	T	C	.	.	FIXACC=KF458094.1;COMPACC=AL024498.13;CLNAME=RP3-417M14;LIBABBR=RP3;SEQCTR=SC;NUMUPDATE=1;DB
6	12122645	rs6900196	A	G	.	.	FIXACC=KF458099.1;COMPACC=AL391828.10;CLNAME=RP11-447A22;LIBABBR=RP11;SEQCTR=SC;NUMUPDATE=1;DB
6	12253040	rs220013	A	G	.	.	FIXACC=KF458100.1;COMPACC=Z98050.1;CLNAME=RP3-451B15;LIBABBR=RP3;SEQCTR=SC;NUMUPDATE=1;DB
6	12266734	rs220014	T	C	.	.	FIXACC=KF458097.1;COMPACC=Z98050.1;CLNAME=RP3-451B15;LIBABBR=RP3;SEQCTR=SC;NUMUPDATE=1;DB
6	12268592	rs220015	A	C	.	.	FIXACC=KF458096.1;COMPACC=Z98050.1;CLNAME=RP3-451B15;LIBABBR=RP3;SEQCTR=SC;NUMUPDATE=1;DB
6	12301620	rs56065338	T	TG	.	.	FIXACC=KF510937.1;COMPACC=Z98050.1;CLNAME=RP3-451B15;LIBABBR=RP3;SEQCTR=SC;NUMUPDATE=1;DB
6	12723922	rs531466	G	T	.	.	FIXACC=KF458098.1;COMPACC=Z99495.1;CLNAME=RP3-441J1;LIBABBR=RP3;SEQCTR=SC;NUMUPDATE=1;DB
6	13226483	rs1024165	G	A	.	.	FIXACC=KF458101.1;COMPACC=AL008729.1;CLNAME=RP1-257A7;LIBABBR=RP1;SEQCTR=SC;NUMUPDATE=1;DB
6	13815695	rs28491226	C	T	.	.	FIXACC=KF458102.1;COMPACC=AL023583.25;CLNAME=RP3-500L14;LIBABBR=RP3;SEQCTR=SC;NUMUPDATE=1;DB
6	13822443	rs78538087	T	TC	.	.	FIXACC=KF510944.1;COMPACC=AL023583.25;CLNAME=RP3-500L14;LIBABBR=RP3;SEQCTR=SC;NUMUPDATE=1;DB
6	15025854	rs9349964	G	A	.	.	FIXACC=KF458106.1;COMPACC=AL050335.32;CLNAME=RP1-190J20;LIBABBR=RP1;SEQCTR=SC;NUMUPDATE=1;DB
6	15117966	rs2791607	T	C	.	.	FIXACC=KF458105.1;COMPACC=AL050335.32;CLNAME=RP1-190J20;LIBABBR=RP1;SEQCTR=SC;NUMUPDATE=1;DB
6	15344221	rs808206	C	G	.	.	FIXACC=KF458103.1;COMPACC=AL021938.1;CLNAME=RP1-232K4;LIBABBR=RP1;SEQCTR=SC;NUMUPDATE=1;DB
6	15351901	rs707837	C	T	.	.	FIXACC=KF458104.1;COMPACC=AL021938.1;CLNAME=RP1-232K4;LIBABBR=RP1;SEQCTR=SC;NUMUPDATE=1;DB
6	17015522	rs9477290	C	T	.	.	FIXACC=KF458118.1;COMPACC=AL133405.17;CLNAME=RP1-294H2;LIBABBR=RP1;SEQCTR=SC;NUMUPDATE=1;DB
6	17042724	rs1322032	G	T	.	.	FIXACC=KF458114.1;COMPACC=AL133405.17;CLNAME=RP1-294H2;LIBABBR=RP1;SEQCTR=SC;NUMUPDATE=1;DB
6	17055829	rs7755909	A	C	.	.	FIXACC=KF458107.1;COMPACC=AL133405.17;CLNAME=RP1-294H2;LIBABBR=RP1;SEQCTR=SC;NUMUPDATE=1;DB
6	18691240	rs9383430	G	A	.	.	FIXACC=KF458113.1;COMPACC=AL136230.9;CLNAME=RP1-95I21;LIBABBR=RP1;SEQCTR=SC;NUMUPDATE=1;DB
6	19037741	rs973801	T	C	.	.	FIXACC=KF458108.1;COMPACC=AL021329.1;CLNAME=RP1-239K6;LIBABBR=RP1;SEQCTR=SC;NUMUPDATE=1;DB
6	20319851	rs4712486	A	T	.	.	FIXACC=KF458117.1;COMPACC=AL132775.29;CLNAME=RP1-46C2;LIBABBR=RP1;SEQCTR=SC;NUMUPDATE=1;DB
6	20566301	rs9350259	A	C	.	.	FIXACC=KF458116.1;COMPACC=AL033521.2;CLNAME=RP3-444C7;LIBABBR=RP3;SEQCTR=SC;NUMUPDATE=1;DB
6	20741741	rs9350277	G	A	.	.	FIXACC=KF458109.1;COMPACC=AL035090.10;CLNAME=RP3-348I23;LIBABBR=RP3;SEQCTR=SC;NUMUPDATE=1;DB
6	21183878	rs2493868	A	G	.	.	FIXACC=KF458111.1;COMPACC=AL513015.6;CLNAME=RP1-52M20;LIBABBR=RP1;SEQCTR=SC;NUMUPDATE=1;DB
6	21975545	rs3062977	A	ATT	.	.	FIXACC=KF510947.1;COMPACC=AL161436.12;CLNAME=RP11-377N20;LIBABBR=RP11;SEQCTR=SC;NUMUPDATE=2;DB
6	22106455	rs1534886	A	G	.	.	FIXACC=KF458110.1;COMPACC=AL008732.1;CLNAME=RP1-67M12;LIBABBR=RP1;SEQCTR=SC;NUMUPDATE=1;DB
6	22148811	rs4236009	A	G	.	.	FIXACC=KF458112.1;COMPACC=AL512344.13;CLNAME=RP11-476F13;LIBABBR=RP11;SEQCTR=SC;NUMUPDATE=1;DB
6	22319848	rs1205949	G	A	.	.	FIXACC=KF458115.1;COMPACC=AL023883.6;CLNAME=RP3-404K8;LIBABBR=RP3;SEQCTR=SC;NUMUPDATE=1;DB
6	22665791	rs2143421	A	G	.	.	FIXACC=KF458122.1;COMPACC=AL033539.18;CLNAME=RP1-309H15;LIBABBR=RP1;SEQCTR=SC;NUMUPDATE=1;DB
6	22667946	rs6928567	C	G	.	.	FIXACC=KF458119.1;COMPACC=AL033539.18;CLNAME=RP1-309H15;LIBABBR=RP1;SEQCTR=SC;NUMUPDATE=1;DB
6	22848356	rs1205507	G	A	.	.	FIXACC=KF458120.1;COMPACC=AL031391.1;CLNAME=RP1-276K20;LIBABBR=RP1;SEQCTR=SC;NUMUPDATE=1;DB
6	23036935	rs5874902	A	AG	.	.	FIXACC=KF510948.1;COMPACC=AL035401.23;CLNAME=RP1-209A6;LIBABBR=RP1;SEQCTR=SC;NUMUPDATE=1;DB
6	23574815	rs197957	A	G	.	.	FIXACC=KF458121.1;COMPACC=AL031347.1;CLNAME=RP4-596H12;LIBABBR=RP4;SEQCTR=SC;NUMUPDATE=1;DB
6	23685674	rs496063	C	T	.	.	FIXACC=KF458125.1;COMPACC=AL133270.24;CLNAME=RP4-810F7;LIBABBR=RP4;SEQCTR=SC;NUMUPDATE=1;DB
6	25387369	rs4577791	T	A	.	.	FIXACC=KF458124.1;COMPACC=AL160037.17;CLNAME=RP11-289G11;LIBABBR=RP11;SEQCTR=SC;NUMUPDATE=1;DB
6	25537296	rs212933	A	G	.	.	FIXACC=KF458126.1;COMPACC=AL022170.1;CLNAME=RP3-501N12;LIBABBR=RP3;SEQCTR=SC;NUMUPDATE=1;DB
6	25901946	rs199732	A	G	.	.	FIXACC=KF458123.1;COMPACC=AL138726.12;CLNAME=RP1-139G21;LIBABBR=RP1;SEQCTR=SC;NUMUPDATE=1;DB
6	25948539	rs2575171	T	C	.	.	FIXACC=KF458130.1;COMPACC=U91328.1;CLNAME=NA;LIBABBR=NA;SEQCTR=NA;NUMUPDATE=1;DB
6	25986921	rs169222	A	C	.	.	FIXACC=KC877159.1;COMPACC=U91328.1;CLNAME=NA;LIBABBR=NA;SEQCTR=NA;NUMUPDATE=1;DB
6	26140695	rs198798	A	G	.	.	FIXACC=KC877173.1;COMPACC=U91328.1;CLNAME=NA;LIBABBR=NA;SEQCTR=NA;NUMUPDATE=1;DB
6	26311568	rs9358922	C	A	.	.	FIXACC=KF458127.1;COMPACC=AL021917.4;CLNAME=RP1-45P21;LIBABBR=RP1;SEQCTR=SC;NUMUPDATE=1;DB
6	26403290	rs1033402	G	A	.	.	FIXACC=KF458128.1;COMPACC=AL021917.4;CLNAME=RP1-45P21;LIBABBR=RP1;SEQCTR=SC;NUMUPDATE=1;DB
6	27766045	rs59980456	G	GC	.	.	FIXACC=KF510950.1;COMPACC=AL009179.1;CLNAME=RP1-97D16;LIBABBR=RP1;SEQCTR=SC;NUMUPDATE=1;DB
6	28086076	rs6456807	A	G	.	.	FIXACC=KF458131.1;COMPACC=AL358933.15;CLNAME=RP1-265C24;LIBABBR=RP1;SEQCTR=SC;NUMUPDATE=1;DB
6	28088380	rs478616	T	C	.	.	FIXACC=KF458129.1;COMPACC=AL358933.15;CLNAME=RP1-265C24;LIBABBR=RP1;SEQCTR=SC;NUMUPDATE=1;DB
6	28239932	rs61622742	T	TG	.	.	FIXACC=KF459630.1;COMPACC=AL021997.1;CLNAME=RP5-874C20;LIBABBR=RP5;SEQCTR=SC;NUMUPDATE=1;DB
6	28687542	rs2394151	T	C	.	.	FIXACC=KF458132.1;COMPACC=AL390196.17;CLNAME=RP11-60E24;LIBABBR=RP11;SEQCTR=SC;NUMUPDATE=1;DB
6	33917641	rs2495959	A	G	.	.	FIXACC=KF458145.1;COMPACC=AL589941.6;CLNAME=RP13-377P8;LIBABBR=RP13;SEQCTR=SC;NUMUPDATE=1;DB
6	33963609	rs2499770	A	G	.	.	FIXACC=KF458138.1;COMPACC=AL589941.6;CLNAME=RP13-377P8;LIBABBR=RP13;SEQCTR=SC;NUMUPDATE=1;DB
6	34641500	rs2744945	G	A	.	.	FIXACC=KF458147.1;COMPACC=AL031577.1;CLNAME=RP3-391O22;LIBABBR=RP3;SEQCTR=SC;NUMUPDATE=1;DB
6	35355426	rs9348973	A	G	.	.	FIXACC=KF458139.1;COMPACC=AL022721.1;CLNAME=RP1-109F14;LIBABBR=RP1;SEQCTR=SC;NUMUPDATE=1;DB
6	35696289	rs2817034	T	C	.	.	FIXACC=KF458140.1;COMPACC=AL157823.9;CLNAME=RP3-510O8;LIBABBR=RP3;SEQCTR=SC;NUMUPDATE=1;DB
6	36454200	rs662384	A	G	.	.	FIXACC=KF458142.1;COMPACC=Z85986.1;CLNAME=RP1-108K11;LIBABBR=RP1;SEQCTR=SC;NUMUPDATE=1;DB
6	36555004	rs568220	G	T	.	.	FIXACC=KF458137.1;COMPACC=Z85986.1;CLNAME=RP1-108K11;LIBABBR=RP1;SEQCTR=SC;NUMUPDATE=1;DB
6	36767920	rs11419511	T	TG	.	.	FIXACC=KF510949.1;COMPACC=Z85996.1;CLNAME=RP3-431A14;LIBABBR=RP3;SEQCTR=SC;NUMUPDATE=1;DB
6	37022725	rs1034062	T	C	.	.	FIXACC=KF458143.1;COMPACC=AL160264.22;CLNAME=RP3-405J24;LIBABBR=RP3;SEQCTR=SC;NUMUPDATE=1;DB
6	37069342	rs1224387	C	T	.	.	FIXACC=KF458141.1;COMPACC=AL356983.33;CLNAME=RP3-441G21;LIBABBR=RP3;SEQCTR=SC;NUMUPDATE=1;DB
6	37079166	rs9296214	T	A	.	.	FIXACC=KF458148.1;COMPACC=AL356983.33;CLNAME=RP3-441G21;LIBABBR=RP3;SEQCTR=SC;NUMUPDATE=1;DB
6	37096504	rs6457982	G	A	.	.	FIXACC=KF458144.1;COMPACC=AL356983.33;CLNAME=RP3-441G21;LIBABBR=RP3;SEQCTR=SC;NUMUPDATE=1;DB
6	37236740	rs371160	C	T	.	.	FIXACC=KF458146.1;COMPACC=AL353579.17;CLNAME=RP3-355M6;LIBABBR=RP3;SEQCTR=SC;NUMUPDATE=1;DB
6	38787020	rs1678705	C	A	.	.	FIXACC=KF458154.1;COMPACC=AL035555.11;CLNAME=RP1-217P22;LIBABBR=RP1;SEQCTR=SC;NUMUPDATE=1;DB
6	38964202	rs9380819	T	C	.	.	FIXACC=KF458149.1;COMPACC=AL353700.14;CLNAME=RP3-350J21;LIBABBR=RP3;SEQCTR=SC;NUMUPDATE=1;DB
6	41241072	rs2803511	T	G	.	.	FIXACC=KF458151.1;COMPACC=AL391903.15;CLNAME=RP1-229K20;LIBABBR=RP1;SEQCTR=SC;NUMUPDATE=1;DB
6	42090302	rs4301293	G	C	.	.	FIXACC=KF458155.1;COMPACC=AL512274.9;CLNAME=RP11-7K24;LIBABBR=RP11;SEQCTR=SC;NUMUPDATE=1;DB
6	42110263	rs6911399	T	C	.	.	FIXACC=KF458156.1;COMPACC=AL096814.26;CLNAME=RP1-139D8;LIBABBR=RP1;SEQCTR=SC;NUMUPDATE=1;DB
6	42223760	rs6458279	C	T	.	.	FIXACC=KF458152.1;COMPACC=AL096814.26;CLNAME=RP1-139D8;LIBABBR=RP1;SEQCTR=SC;NUMUPDATE=1;DB
6	42302193	rs660104	C	A	.	.	FIXACC=KF458150.1;COMPACC=AL138735.7;CLNAME=RP1-321B9;LIBABBR=RP1;SEQCTR=SC;NUMUPDATE=1;DB
6	42617350	rs1016248	C	T	.	.	FIXACC=KF458163.1;COMPACC=AL049843.18;CLNAME=RP3-392M17;LIBABBR=RP3;SEQCTR=SC;NUMUPDATE=1;DB
6	42680049	rs222222	T	C	.	.	FIXACC=KF458159.1;COMPACC=AL049843.18;CLNAME=RP3-392M17;LIBABBR=RP3;SEQCTR=SC;NUMUPDATE=1;DB
6	43048890	rs1889530	T	C	.	.	FIXACC=KF458160.1;COMPACC=AL355385.15;CLNAME=RP11-387M24;LIBABBR=RP11;SEQCTR=SC;NUMUPDATE=1;DB
6	43154091	rs941849	C	G	.	.	FIXACC=KF458162.1;COMPACC=AL133375.25;CLNAME=RP3-330M21;LIBABBR=RP3;SEQCTR=SC;NUMUPDATE=1;DB
6	43270097	rs2651184	T	C	.	.	FIXACC=KF459596.2;COMPACC=AL583834.6;CLNAME=RP11-480N24;LIBABBR=RP11;SEQCTR=SC;NUMUPDATE=1;DB
6	43453969	rs1150799	T	C	.	.	FIXACC=KF458166.1;COMPACC=AL359813.23;CLNAME=RP5-895C5;LIBABBR=RP5;SEQCTR=SC;NUMUPDATE=1;DB
6	43494319	rs1150800	A	G	.	.	FIXACC=KF458158.1;COMPACC=AL355802.13;CLNAME=RP3-337H4;LIBABBR=RP3;SEQCTR=SC;NUMUPDATE=1;DB
6	43501580	rs11404474	C	CA	.	.	FIXACC=KF510953.1;COMPACC=AL355802.13;CLNAME=RP3-337H4;LIBABBR=RP3;SEQCTR=SC;NUMUPDATE=1;DB
6	45377944	rs2144474	G	A	.	.	FIXACC=KF458161.1;COMPACC=AL096865.28;CLNAME=RP1-244F24;LIBABBR=RP1;SEQCTR=SC;NUMUPDATE=1;DB
6	46975699	rs5876002	C	CT	.	.	FIXACC=KF510951.1;COMPACC=AL355518.20;CLNAME=RP11-39C2;LIBABBR=RP11;SEQCTR=SC;NUMUPDATE=1;DB
6	47845646	rs1887898	A	G	.	.	FIXACC=KF458157.1;COMPACC=AL161622.12;CLNAME=RP3-402H5;LIBABBR=RP3;SEQCTR=SC;NUMUPDATE=1;DB
6	47972015	rs1570076	C	T	.	.	FIXACC=KF458164.1;COMPACC=AL121973.2;CLNAME=RP3-401O12;LIBABBR=RP3;SEQCTR=SC;NUMUPDATE=1;DB
6	48172645	rs1150814	G	A	.	.	FIXACC=KF458165.1;COMPACC=AL121573.15;CLNAME=RP1-306F2;LIBABBR=RP1;SEQCTR=SC;NUMUPDATE=1;DB
6	49045871	rs67352853	A	AG	.	.	FIXACC=KF510954.1;COMPACC=AL589994.5;CLNAME=RP4-724P12;LIBABBR=RP4;SEQCTR=SC;NUMUPDATE=1;DB
6	49747942	rs360551	T	G	.	.	FIXACC=KF458167.1;COMPACC=AL121974.16;CLNAME=RP3-417L20;LIBABBR=RP3;SEQCTR=SC;NUMUPDATE=1;DB
6	52881488	rs316143	C	T	.	.	FIXACC=KF458170.1;COMPACC=AL162581.11;CLNAME=RP1-132F22;LIBABBR=RP1;SEQCTR=SC;NUMUPDATE=1;DB
6	52917726	rs222447	A	G	.	.	FIXACC=KF458175.1;COMPACC=AL031178.1;CLNAME=RP3-341E18;LIBABBR=RP3;SEQCTR=SC;NUMUPDATE=1;DB
6	54297158	rs243817	T	C	.	.	FIXACC=KF458176.1;COMPACC=AL031885.3;CLNAME=RP3-510B21;LIBABBR=RP3;SEQCTR=SC;NUMUPDATE=1;DB
6	54481227	rs1745080	A	G	.	.	FIXACC=KF458168.1;COMPACC=AL136306.11;CLNAME=RP3-334F4;LIBABBR=RP3;SEQCTR=SC;NUMUPDATE=1;DB
6	54672835	rs10807480	T	A	.	.	FIXACC=KF458174.1;COMPACC=AL512363.11;CLNAME=RP11-524H19;LIBABBR=RP11;SEQCTR=SC;NUMUPDATE=1;DB
6	54777647	rs171225	A	G	.	.	FIXACC=KF458169.1;COMPACC=AL049555.6;CLNAME=RP3-523K23;LIBABBR=RP3;SEQCTR=SC;NUMUPDATE=1;DB
6	56353394	rs6459162	C	G	.	.	FIXACC=KF458172.1;COMPACC=AL137008.9;CLNAME=RP3-361I14;LIBABBR=RP3;SEQCTR=SC;NUMUPDATE=1;DB
6	57407430	rs9357978	T	G	.	.	FIXACC=KF458173.1;COMPACC=AL121958.6;CLNAME=RP1-71H19;LIBABBR=RP1;SEQCTR=SC;NUMUPDATE=1;DB
6	57654987	rs4286787	A	T	.	.	FIXACC=KF458171.1;COMPACC=AL590227.13;CLNAME=RP11-343D24;LIBABBR=RP11;SEQCTR=SC;NUMUPDATE=1;DB
6	57758679	rs2996114	G	T	.	.	FIXACC=KF458183.1;COMPACC=AL512427.10;CLNAME=RP11-325M4;LIBABBR=RP11;SEQCTR=SC;NUMUPDATE=1;DB
6	62665732	rs1761746	T	A	.	.	FIXACC=KF458179.1;COMPACC=AL355347.16;CLNAME=RP11-506N21;LIBABBR=RP11;SEQCTR=SC;NUMUPDATE=1;DB
6	63012343	rs6455346	T	C	.	.	FIXACC=KF458185.1;COMPACC=Z93021.2;CLNAME=RP3-516C23;LIBABBR=RP3;SEQCTR=SC;NUMUPDATE=1;DB
6	65908427	rs841533	A	G	.	.	FIXACC=KF458182.1;COMPACC=AL133322.13;CLNAME=RP1-257L16;LIBABBR=RP1;SEQCTR=SC;NUMUPDATE=1;DB
6	66216990	rs9360134	T	C	.	.	FIXACC=KF458186.1;COMPACC=AL109612.7;CLNAME=RP5-1018A4;LIBABBR=RP5;SEQCTR=SC;NUMUPDATE=1;DB
6	66327030	rs973299	C	G	.	.	FIXACC=KF458178.1;COMPACC=AL353153.18;CLNAME=RP5-1000G17;LIBABBR=RP5;SEQCTR=SC;NUMUPDATE=1;DB
6	66383337	rs6907252	A	G	.	.	FIXACC=KF458180.1;COMPACC=AL450319.4;CLNAME=RP11-13B22;LIBABBR=RP11;SEQCTR=SC;NUMUPDATE=1;DB
6	66872425	rs1233113	G	T	.	.	FIXACC=KF458177.1;COMPACC=AL132793.24;CLNAME=RP3-324B8;LIBABBR=RP3;SEQCTR=SC;NUMUPDATE=1;DB
6	66943860	rs208511	A	G	.	.	FIXACC=KF458184.1;COMPACC=AL132793.24;CLNAME=RP3-324B8;LIBABBR=RP3;SEQCTR=SC;NUMUPDATE=1;DB
6	67049859	rs2214128	C	T	.	.	FIXACC=KF458181.1;COMPACC=AC002485.1;CLNAME=CTA-212D3;LIBABBR=CTA;SEQCTR=WUGSC;NUMUPDATE=1;DB
6	67106269	rs9294695	A	G	.	.	FIXACC=KF458187.1;COMPACC=AC002485.1;CLNAME=CTA-212D3;LIBABBR=CTA;SEQCTR=WUGSC;NUMUPDATE=1;DB
6	68592716	rs34409549	T	TA	.	.	FIXACC=KF510952.1;COMPACC=AL713998.7;CLNAME=RP11-301G19;LIBABBR=RP11;SEQCTR=SC;NUMUPDATE=1;DB
6	69327269	rs2802709	G	A	.	.	FIXACC=KF458188.1;COMPACC=AL391807.13;CLNAME=RP3-525N10;LIBABBR=RP3;SEQCTR=SC;NUMUPDATE=1;DB
6	69728522	rs2785573	C	T	.	.	FIXACC=KF458189.1;COMPACC=AL359714.18;CLNAME=RP11-22A15;LIBABBR=RP11;SEQCTR=SC;NUMUPDATE=1;DB
6	69977370	rs1590251	A	T	.	.	FIXACC=KF458193.1;COMPACC=AL133378.16;CLNAME=RP1-91B17;LIBABBR=RP1;SEQCTR=SC;NUMUPDATE=1;DB
6	70212486	rs1743752	G	A	.	.	FIXACC=KF458194.1;COMPACC=AL135780.11;CLNAME=RP3-375M21;LIBABBR=RP3;SEQCTR=SC;NUMUPDATE=1;DB
6	70897487	rs636192	A	C	.	.	FIXACC=KF495697.1;COMPACC=AL160262.12;CLNAME=RP1-138F4;LIBABBR=RP1;SEQCTR=SC;NUMUPDATE=1;DB
6	70917559	rs5877244	A	AT	.	.	FIXACC=KF510956.1;COMPACC=AL160262.12;CLNAME=RP1-138F4;LIBABBR=RP1;SEQCTR=SC;NUMUPDATE=1;DB
6	72356427	rs844180	A	G	.	.	FIXACC=KF495834.1;COMPACC=AL132794.25;CLNAME=RP3-343I24;LIBABBR=RP3;SEQCTR=SC;NUMUPDATE=1;DB
6	72356448	rs829270	C	A	.	.	FIXACC=KF495834.1;COMPACC=AL132794.25;CLNAME=RP3-343I24;LIBABBR=RP3;SEQCTR=SC;NUMUPDATE=1;DB
6	72379054	rs2840988	C	T	.	.	FIXACC=KF458190.1;COMPACC=AL132794.25;CLNAME=RP3-343I24;LIBABBR=RP3;SEQCTR=SC;NUMUPDATE=1;DB
6	72387154	rs829444	C	A	.	.	FIXACC=KF458192.1;COMPACC=AL132794.25;CLNAME=RP3-343I24;LIBABBR=RP3;SEQCTR=SC;NUMUPDATE=1;DB
6	72400851	rs2840981	C	A	.	.	FIXACC=KF458191.1;COMPACC=AL132794.25;CLNAME=RP3-343I24;LIBABBR=RP3;SEQCTR=SC;NUMUPDATE=1;DB
6	72407885	rs2224424	G	T	.	.	FIXACC=KF458199.1;COMPACC=AL132794.25;CLNAME=RP3-343I24;LIBABBR=RP3;SEQCTR=SC;NUMUPDATE=1;DB
6	72409517	rs2254935	C	A	.	.	FIXACC=KF458198.1;COMPACC=AL132794.25;CLNAME=RP3-343I24;LIBABBR=RP3;SEQCTR=SC;NUMUPDATE=1;DB
6	72418828	rs2840975	C	T	.	.	FIXACC=KF458196.1;COMPACC=AL132794.25;CLNAME=RP3-343I24;LIBABBR=RP3;SEQCTR=SC;NUMUPDATE=1;DB
6	72686733	rs6902486	G	A	.	.	FIXACC=KF458197.1;COMPACC=AL034373.13;CLNAME=RP3-424L16;LIBABBR=RP3;SEQCTR=SC;NUMUPDATE=1;DB
6	73054164	rs60478980	C	CA	.	.	FIXACC=KF510957.1;COMPACC=AL035633.18;CLNAME=RP5-1046G13;LIBABBR=RP5;SEQCTR=SC;NUMUPDATE=1;DB
6	73096229	rs2789595	T	C	.	.	FIXACC=KF458195.1;COMPACC=AL035633.18;CLNAME=RP5-1046G13;LIBABBR=RP5;SEQCTR=SC;NUMUPDATE=1;DB
6	73099101	rs2815740	G	T	.	.	FIXACC=KF458204.1;COMPACC=AL035633.18;CLNAME=RP5-1046G13;LIBABBR=RP5;SEQCTR=SC;NUMUPDATE=1;DB
6	73424916	rs4706510	A	G	.	.	FIXACC=KF458205.1;COMPACC=AL049845.7;CLNAME=RP3-485C17;LIBABBR=RP3;SEQCTR=SC;NUMUPDATE=1;DB
6	73432120	rs11438262	A	AT	.	.	FIXACC=KF510958.1;COMPACC=AL049845.7;CLNAME=RP3-485C17;LIBABBR=RP3;SEQCTR=SC;NUMUPDATE=1;DB
6	74079041	rs497243	A	C	.	.	FIXACC=KF459597.1;COMPACC=AC019205.4;CLNAME=RP11-398K22;LIBABBR=RP11;SEQCTR=WUGSC;NUMUPDATE=1;DB
6	74189574	rs7766570	G	A	.	.	FIXACC=KF458202.1;COMPACC=AL603910.6;CLNAME=RP11-505P4;LIBABBR=RP11;SEQCTR=SC;NUMUPDATE=1;DB
6	75824942	rs600493	G	T	.	.	FIXACC=KF458206.1;COMPACC=AL096771.11;CLNAME=RP1-238D15;LIBABBR=RP1;SEQCTR=SC;NUMUPDATE=1;DB
6	76004166	rs2064567	G	A	.	.	FIXACC=KF458209.1;COMPACC=AL080250.11;CLNAME=RP1-234P15;LIBABBR=RP1;SEQCTR=SC;NUMUPDATE=1;DB
6	76454622	rs61112043	AC	A	.	.	FIXACC=KF510270.1;COMPACC=AL109897.30;CLNAME=RP1-134M13;LIBABBR=RP1;SEQCTR=SC;NUMUPDATE=1;DB
6	80631539	rs700483	T	A	.	.	FIXACC=KF458201.1;COMPACC=AL132875.22;CLNAME=RP1-92C4;LIBABBR=RP1;SEQCTR=SC;NUMUPDATE=1;DB
6	80963677	rs664145	G	A	.	.	FIXACC=KF458208.1;COMPACC=AL049696.9;CLNAME=RP1-279A18;LIBABBR=RP1;SEQCTR=SC;NUMUPDATE=1;DB
6	82965443	rs9344263	C	G	.	.	FIXACC=KF458200.1;COMPACC=AL121977.11;CLNAME=RP3-492P14;LIBABBR=RP3;SEQCTR=SC;NUMUPDATE=1;DB
6	83135315	rs3011886	T	C	.	.	FIXACC=KF458211.1;COMPACC=AL132670.18;CLNAME=RP1-90G1;LIBABBR=RP1;SEQCTR=SC;NUMUPDATE=1;DB
6	83431458	rs287835	A	G	.	.	FIXACC=KF458203.1;COMPACC=AL450333.13;CLNAME=RP11-25O6;LIBABBR=RP11;SEQCTR=SC;NUMUPDATE=1;DB
6	83609832	rs52481	A	T	.	.	FIXACC=KF458207.1;COMPACC=AL034377.1;CLNAME=RP4-751H9;LIBABBR=RP4;SEQCTR=SC;NUMUPDATE=1;DB
6	83920884	rs1180245	A	G	.	.	FIXACC=KF458214.1;COMPACC=AL049699.8;CLNAME=RP4-747H23;LIBABBR=RP4;SEQCTR=SC;NUMUPDATE=1;DB
6	84411886	rs217284	C	A	.	.	FIXACC=KF458213.1;COMPACC=AL109915.10;CLNAME=RP1-120N9;LIBABBR=RP1;SEQCTR=SC;NUMUPDATE=1;DB
6	84888382	rs5877874	C	CT	.	.	FIXACC=KF510959.1;COMPACC=AL138742.24;CLNAME=RP1-76K10;LIBABBR=RP1;SEQCTR=SC;NUMUPDATE=1;DB
6	86314990	rs7762104	T	C	.	.	FIXACC=KF458212.1;COMPACC=AL136082.22;CLNAME=RP1-3J17;LIBABBR=RP1;SEQCTR=SC;NUMUPDATE=1;DB
6	88508481	rs2763284	A	G	.	.	FIXACC=KF458210.1;COMPACC=AL138919.12;CLNAME=RP3-492L20;LIBABBR=RP3;SEQCTR=SC;NUMUPDATE=1;DB
6	88749610	rs269420	C	T	.	.	FIXACC=KF458217.1;COMPACC=AL121942.9;CLNAME=RP1-249N8;LIBABBR=RP1;SEQCTR=SC;NUMUPDATE=1;DB
6	88750154	rs563825	C	T	.	.	FIXACC=KF458218.1;COMPACC=AL121942.9;CLNAME=RP1-249N8;LIBABBR=RP1;SEQCTR=SC;NUMUPDATE=1;DB
6	88829857	rs11298003	CG	C	.	.	FIXACC=KF510272.1;COMPACC=AL136096.7;CLNAME=RP1-23D17;LIBABBR=RP1;SEQCTR=SC;NUMUPDATE=1;DB
6	88946270	rs1359423	G	A	.	.	FIXACC=KF458219.1;COMPACC=AL121835.18;CLNAME=RP4-570O12;LIBABBR=RP4;SEQCTR=SC;NUMUPDATE=1;DB
6	89221216	rs6415026	A	T	.	.	FIXACC=KF458222.1;COMPACC=AL135779.10;CLNAME=RP1-125N20;LIBABBR=RP1;SEQCTR=SC;NUMUPDATE=1;DB
6	91451302	rs1311730	C	T	.	.	FIXACC=KF458220.1;COMPACC=AL135918.6;CLNAME=RP1-89K8;LIBABBR=RP1;SEQCTR=SC;NUMUPDATE=1;DB
6	91462564	rs11424750	T	TA	.	.	FIXACC=KF510960.1;COMPACC=AL135918.6;CLNAME=RP1-89K8;LIBABBR=RP1;SEQCTR=SC;NUMUPDATE=1;DB
6	92394187	rs527844	T	G	.	.	FIXACC=KF458221.1;COMPACC=AL132766.13;CLNAME=RP3-433F14;LIBABBR=RP3;SEQCTR=SC;NUMUPDATE=1;DB
6	92465630	rs728184	A	G	.	.	FIXACC=KF458216.1;COMPACC=AL132766.13;CLNAME=RP3-433F14;LIBABBR=RP3;SEQCTR=SC;NUMUPDATE=1;DB
6	95058766	rs374211	C	A	.	.	FIXACC=KF458215.1;COMPACC=AL078595.12;CLNAME=RP3-399J4;LIBABBR=RP3;SEQCTR=SC;NUMUPDATE=1;DB
6	95100639	rs377668	C	T	.	.	FIXACC=KF458225.1;COMPACC=AL078595.12;CLNAME=RP3-399J4;LIBABBR=RP3;SEQCTR=SC;NUMUPDATE=1;DB
6	95144208	rs6454997	G	C	.	.	FIXACC=KF458227.1;COMPACC=AL078595.12;CLNAME=RP3-399J4;LIBABBR=RP3;SEQCTR=SC;NUMUPDATE=1;DB
6	95221943	rs222566	A	G	.	.	FIXACC=KF458232.1;COMPACC=AL121724.19;CLNAME=RP1-29P5;LIBABBR=RP1;SEQCTR=SC;NUMUPDATE=1;DB
6	95475009	rs794674	G	A	.	.	FIXACC=KF458223.1;COMPACC=AL365227.19;CLNAME=RP3-422A11;LIBABBR=RP3;SEQCTR=SC;NUMUPDATE=1;DB
6	95665301	rs5878384	T	TA	.	.	FIXACC=KF510961.1;COMPACC=AL135906.19;CLNAME=RP1-20N11;LIBABBR=RP1;SEQCTR=SC;NUMUPDATE=1;DB
6	96116562	rs9375312	G	A	.	.	FIXACC=KF458226.1;COMPACC=AL607077.4;CLNAME=RP11-374I15;LIBABBR=RP11;SEQCTR=SC;NUMUPDATE=1;DB
6	96154133	rs6923305	G	T	.	.	FIXACC=KF458224.1;COMPACC=AL607077.4;CLNAME=RP11-374I15;LIBABBR=RP11;SEQCTR=SC;NUMUPDATE=1;DB
6	96826787	rs972109	A	C	.	.	FIXACC=KF458229.1;COMPACC=AL021367.1;CLNAME=RP3-443E24;LIBABBR=RP3;SEQCTR=SC;NUMUPDATE=1;DB
6	97299719	rs6924435	T	G	.	.	FIXACC=KF458228.1;COMPACC=AL159985.11;CLNAME=RP11-22L21;LIBABBR=RP11;SEQCTR=SC;NUMUPDATE=1;DB
6	97721567	rs2482410	G	A	.	.	FIXACC=KF458233.1;COMPACC=AL353679.18;CLNAME=RP3-418C23;LIBABBR=RP3;SEQCTR=SC;NUMUPDATE=1;DB
6	97794288	rs1676006	G	A	.	.	FIXACC=KF458230.1;COMPACC=AL353679.18;CLNAME=RP3-418C23;LIBABBR=RP3;SEQCTR=SC;NUMUPDATE=1;DB
6	98170859	rs1033607	C	A	.	.	FIXACC=KF458234.1;COMPACC=AL080316.8;CLNAME=RP1-104O17;LIBABBR=RP1;SEQCTR=SC;NUMUPDATE=1;DB
6	99086464	rs6916460	A	T	.	.	FIXACC=KF458231.1;COMPACC=AL590395.4;CLNAME=RP11-390H11;LIBABBR=RP11;SEQCTR=SC;NUMUPDATE=1;DB
6	100512343	rs6925660	G	A	.	.	FIXACC=KF458236.1;COMPACC=AL590732.7;CLNAME=RP11-14I4;LIBABBR=RP11;SEQCTR=SC;NUMUPDATE=1;DB
6	100608036	rs2503098	T	A	.	.	FIXACC=KF458238.1;COMPACC=AL080285.6;CLNAME=RP3-344J20;LIBABBR=RP3;SEQCTR=SC;NUMUPDATE=1;DB
6	100928167	rs6918572	A	G	.	.	FIXACC=KF458237.1;COMPACC=Z86062.1;CLNAME=RP1-121G13;LIBABBR=RP1;SEQCTR=SC;NUMUPDATE=1;DB
6	100935878	rs2213596	A	G	.	.	FIXACC=KF458240.1;COMPACC=Z86062.1;CLNAME=RP1-121G13;LIBABBR=RP1;SEQCTR=SC;NUMUPDATE=1;DB
6	101787554	rs2852491	T	C	.	.	FIXACC=KC877175.1;COMPACC=AP002528.1;CLNAME=NA;LIBABBR=NA;SEQCTR=JST;NUMUPDATE=1;DB
6	101834048	rs2518180	T	C	.	.	FIXACC=KC877172.1;COMPACC=AP002528.1;CLNAME=NA;LIBABBR=NA;SEQCTR=JST;NUMUPDATE=1;DB
6	101883773	rs2788272	T	A	.	.	FIXACC=KC877163.1;COMPACC=AP002528.1;CLNAME=NA;LIBABBR=NA;SEQCTR=JST;NUMUPDATE=1;DB
6	101980667	rs2518257	C	T	.	.	FIXACC=KC877166.1;COMPACC=AP002529.1;CLNAME=NA;LIBABBR=NA;SEQCTR=JST;NUMUPDATE=1;DB
6	101999657	rs949396	C	T	.	.	FIXACC=KC877169.1;COMPACC=AP002529.1;CLNAME=NA;LIBABBR=NA;SEQCTR=JST;NUMUPDATE=1;DB
6	102003984	rs35150067	A	AT	.	.	FIXACC=KF510933.1;COMPACC=AP002529.1;CLNAME=NA;LIBABBR=NA;SEQCTR=JST;NUMUPDATE=1;DB
6	102015969	rs2852579	C	A	.	.	FIXACC=KF495743.1;COMPACC=AP002529.1;CLNAME=NA;LIBABBR=NA;SEQCTR=JST;NUMUPDATE=1;DB
6	102016049	rs2852580	C	A	.	.	FIXACC=KF495743.1;COMPACC=AP002529.1;CLNAME=NA;LIBABBR=NA;SEQCTR=JST;NUMUPDATE=1;DB
6	102025906	rs2256978	G	A	.	.	FIXACC=KC877171.1;COMPACC=AP002529.1;CLNAME=NA;LIBABBR=NA;SEQCTR=JST;NUMUPDATE=1;DB
6	102035580	rs2749068	C	A	.	.	FIXACC=KF495738.1;COMPACC=AP002529.1;CLNAME=NA;LIBABBR=NA;SEQCTR=JST;NUMUPDATE=1;DB
6	102035697	rs2749067	G	A	.	.	FIXACC=KF495738.1;COMPACC=AP002529.1;CLNAME=NA;LIBABBR=NA;SEQCTR=JST;NUMUPDATE=1;DB
6	102098491	rs949393	T	C	.	.	FIXACC=KC877198.1;COMPACC=AP002529.1;CLNAME=NA;LIBABBR=NA;SEQCTR=JST;NUMUPDATE=1;DB
6	102756839	rs4273696	G	A	.	.	FIXACC=KF458235.1;COMPACC=AL592298.6;CLNAME=RP11-555I23;LIBABBR=RP11;SEQCTR=SC;NUMUPDATE=1;DB
6	103617463	rs559841	T	C	.	.	FIXACC=KF458239.1;COMPACC=AL009029.1;CLNAME=RP1-164C20;LIBABBR=RP1;SEQCTR=SC;NUMUPDATE=1;DB
6	103797337	rs7753285	G	A	.	.	FIXACC=KF458245.1;COMPACC=Z99290.1;CLNAME=RP1-299C21;LIBABBR=RP1;SEQCTR=SC;NUMUPDATE=1;DB
6	104380260	rs6907116	G	C	.	.	FIXACC=KF458256.1;COMPACC=AL590608.6;CLNAME=RP11-363F12;LIBABBR=RP11;SEQCTR=SC;NUMUPDATE=1;DB
6	106081390	rs2157457	T	C	.	.	FIXACC=KF458242.1;COMPACC=Z97206.1;CLNAME=RP3-359N14;LIBABBR=RP3;SEQCTR=SC;NUMUPDATE=1;DB
6	106417203	rs4437514	C	T	.	.	FIXACC=KF458243.1;COMPACC=AL672292.9;CLNAME=XXyac-39EC11;LIBABBR=XXyac;SEQCTR=SC;NUMUPDATE=1;DB
6	106835538	rs803529	T	C	.	.	FIXACC=KF458249.1;COMPACC=AL109920.15;CLNAME=RP3-335E1;LIBABBR=RP3;SEQCTR=SC;NUMUPDATE=1;DB
6	106852582	rs2353593	A	G	.	.	FIXACC=KF458246.1;COMPACC=AL109920.15;CLNAME=RP3-335E1;LIBABBR=RP3;SEQCTR=SC;NUMUPDATE=1;DB
6	107810545	rs2474911	C	A	.	.	FIXACC=KF458247.1;COMPACC=AL121957.15;CLNAME=RP1-67A8;LIBABBR=RP1;SEQCTR=SC;NUMUPDATE=1;DB
6	107948926	rs718192	C	T	.	.	FIXACC=KF458244.1;COMPACC=AL096816.12;CLNAME=RP1-47M23;LIBABBR=RP1;SEQCTR=SC;NUMUPDATE=1;DB
6	108438270	rs4945808	A	G	.	.	FIXACC=KF458257.1;COMPACC=Z98200.9;CLNAME=RP1-111B22;LIBABBR=RP1;SEQCTR=SC;NUMUPDATE=1;DB
6	108593989	rs566790	A	T	.	.	FIXACC=KF458248.1;COMPACC=Z98742.5;CLNAME=RP1-128O3;LIBABBR=RP1;SEQCTR=SC;NUMUPDATE=1;DB
6	108764581	rs11444421	G	GC	.	.	FIXACC=KF510932.1;COMPACC=AL353706.6;CLNAME=RP3-466I7;LIBABBR=RP3;SEQCTR=SC;NUMUPDATE=1;DB
6	108821525	rs9480860	G	T	.	.	FIXACC=KF458241.1;COMPACC=AL162721.11;CLNAME=RP4-549K21;LIBABBR=RP4;SEQCTR=SC;NUMUPDATE=1;DB
6	110794423	rs2905293	T	C	.	.	FIXACC=KF458253.1;COMPACC=AC002464.1;CLNAME=CTA-331P3;LIBABBR=CTA;SEQCTR=WUGSC;NUMUPDATE=1;DB
6	111943679	rs4945886	A	G	.	.	FIXACC=KF458251.1;COMPACC=Z97989.1;CLNAME=RP1-66H14;LIBABBR=RP1;SEQCTR=SC;NUMUPDATE=1;DB
6	112330810	rs2673310	A	G	.	.	FIXACC=KF458252.1;COMPACC=AL512299.20;CLNAME=RP1-276A6;LIBABBR=RP1;SEQCTR=SC;NUMUPDATE=1;DB
6	112446301	rs11410436	A	AG	.	.	FIXACC=KF510935.1;COMPACC=Z99289.1;CLNAME=RP1-142L7;LIBABBR=RP1;SEQCTR=SC;NUMUPDATE=1;DB
6	113714743	rs9942544	T	C	.	.	FIXACC=KF458250.1;COMPACC=AL021326.1;CLNAME=RP1-124C6;LIBABBR=RP1;SEQCTR=SC;NUMUPDATE=1;DB
6	115605376	rs2183751	C	A	.	.	FIXACC=KF458255.1;COMPACC=Z84475.1;CLNAME=RP1-162C6;LIBABBR=RP1;SEQCTR=SC;NUMUPDATE=1;DB
6	115888543	rs2213813	T	C	.	.	FIXACC=KF458254.1;COMPACC=Z98753.1;CLNAME=RP1-238J17;LIBABBR=RP1;SEQCTR=SC;NUMUPDATE=1;DB
6	116231764	rs11400733	A	AC	.	.	FIXACC=KF510934.1;COMPACC=AL021451.1;CLNAME=RP1-188H10;LIBABBR=RP1;SEQCTR=SC;NUMUPDATE=1;DB
6	116566138	rs1204828	C	A	.	.	FIXACC=KF458258.1;COMPACC=AL050331.11;CLNAME=RP3-486I3;LIBABBR=RP3;SEQCTR=SC;NUMUPDATE=1;DB
6	117045674	rs1150108	A	G	.	.	FIXACC=KF458260.1;COMPACC=AL132795.12;CLNAME=RP3-412I7;LIBABBR=RP3;SEQCTR=SC;NUMUPDATE=1;DB
6	117654711	rs2095283	T	C	.	.	FIXACC=KF458262.1;COMPACC=Z98880.1;CLNAME=RP1-179P9;LIBABBR=RP1;SEQCTR=SC;NUMUPDATE=1;DB
6	117853264	rs210650	C	G	.	.	FIXACC=KF458259.1;COMPACC=Z85999.1;CLNAME=RP1-94G16;LIBABBR=RP1;SEQCTR=SC;NUMUPDATE=1;DB
6	118237687	rs2760235	A	G	.	.	FIXACC=KF458261.1;COMPACC=AL136478.9;CLNAME=RP3-511E21;LIBABBR=RP3;SEQCTR=SC;NUMUPDATE=1;DB
6	121671606	rs1041097	A	T	.	.	FIXACC=KF458263.1;COMPACC=AL139098.15;CLNAME=RP1-276J11;LIBABBR=RP1;SEQCTR=SC;NUMUPDATE=1;DB
6	122244759	rs3013779	C	T	.	.	FIXACC=KF458267.1;COMPACC=AL603916.3;CLNAME=CTD-2340J6;LIBABBR=CTD;SEQCTR=SC;NUMUPDATE=1;DB
6	122371506	rs2816117	G	A	.	.	FIXACC=KF458268.1;COMPACC=AL512323.8;CLNAME=RP13-445B20;LIBABBR=RP13;SEQCTR=SC;NUMUPDATE=1;DB
6	122400875	rs2816090	C	T	.	.	FIXACC=KF458266.1;COMPACC=AL512323.8;CLNAME=RP13-445B20;LIBABBR=RP13;SEQCTR=SC;NUMUPDATE=1;DB
6	122475144	rs2606657	T	A	.	.	FIXACC=KF458271.1;COMPACC=AL512323.8;CLNAME=RP13-445B20;LIBABBR=RP13;SEQCTR=SC;NUMUPDATE=1;DB
6	122622166	rs60544984	T	TG	.	.	FIXACC=KF510936.1;COMPACC=AL358112.20;CLNAME=RP11-311B1;LIBABBR=RP11;SEQCTR=SC;NUMUPDATE=1;DB
6	122740000	rs804479	T	A	.	.	FIXACC=KF458264.1;COMPACC=Z99129.1;CLNAME=RP3-425C14;LIBABBR=RP3;SEQCTR=SC;NUMUPDATE=1;DB
6	123159196	rs7383274	A	G	.	.	FIXACC=KF458270.1;COMPACC=AL732431.19;CLNAME=XXyac-36GH4;LIBABBR=XXyac;SEQCTR=SC;NUMUPDATE=1;DB
6	124360136	rs234479	T	G	.	.	FIXACC=KF458274.1;COMPACC=AL109842.7;CLNAME=RP4-726A1;LIBABBR=RP4;SEQCTR=SC;NUMUPDATE=1;DB
6	124527169	rs699377	G	T	.	.	FIXACC=KF458265.1;COMPACC=AL136081.10;CLNAME=RP5-886K12;LIBABBR=RP5;SEQCTR=SC;NUMUPDATE=1;DB
6	124542131	rs5879721	GA	G	.	.	FIXACC=KF510268.1;COMPACC=AL136081.10;CLNAME=RP5-886K12;LIBABBR=RP5;SEQCTR=SC;NUMUPDATE=1;DB
6	124587027	rs802498	A	G	.	.	FIXACC=KF458269.1;COMPACC=AL121968.10;CLNAME=RP1-196B13;LIBABBR=RP1;SEQCTR=SC;NUMUPDATE=1;DB
6	124742989	rs332599	A	G	.	.	FIXACC=KF458273.1;COMPACC=AL136107.12;CLNAME=RP1-157N22;LIBABBR=RP1;SEQCTR=SC;NUMUPDATE=1;DB
6	125280670	rs6915265	A	G	.	.	FIXACC=KF458272.1;COMPACC=AL355296.12;CLNAME=RP11-510H23;LIBABBR=RP11;SEQCTR=SC;NUMUPDATE=1;DB
6	126991089	rs11373921	A	AT	.	.	FIXACC=KF510938.1;COMPACC=AL137183.7;CLNAME=RP1-319D23;LIBABBR=RP1;SEQCTR=SC;NUMUPDATE=1;DB
6	127038518	rs853967	A	T	.	.	FIXACC=KF458277.1;COMPACC=AL035603.11;CLNAME=RP1-179E13;LIBABBR=RP1;SEQCTR=SC;NUMUPDATE=1;DB
6	127450254	rs994495	C	T	.	.	FIXACC=KF458275.1;COMPACC=AL031776.7;CLNAME=RP1-312L17;LIBABBR=RP1;SEQCTR=SC;NUMUPDATE=1;DB
6	127904667	rs938151	A	G	.	.	FIXACC=KF458276.1;COMPACC=AL583806.7;CLNAME=RP11-10F17;LIBABBR=RP11;SEQCTR=SC;NUMUPDATE=1;DB
6	128599902	rs1738294	C	A	.	.	FIXACC=KF458278.1;COMPACC=AL035594.7;CLNAME=RP1-67A5;LIBABBR=RP1;SEQCTR=SC;NUMUPDATE=1;DB
6	128611984	rs1768344	G	A	.	.	FIXACC=KF458282.1;COMPACC=AL035594.7;CLNAME=RP1-67A5;LIBABBR=RP1;SEQCTR=SC;NUMUPDATE=1;DB
6	129775972	rs2784891	T	G	.	.	FIXACC=KF458292.1;COMPACC=AL356124.17;CLNAME=RP1-69D17;LIBABBR=RP1;SEQCTR=SC;NUMUPDATE=1;DB
6	130686546	rs159877	C	G	.	.	FIXACC=KF458284.1;COMPACC=AL121947.14;CLNAME=RP3-383P5;LIBABBR=RP3;SEQCTR=SC;NUMUPDATE=1;DB
6	131668231	rs9375812	T	C	.	.	FIXACC=KF458281.1;COMPACC=AL137063.11;CLNAME=RP1-104L14;LIBABBR=RP1;SEQCTR=SC;NUMUPDATE=1;DB
6	131931605	rs2749925	C	A	.	.	FIXACC=KF458294.1;COMPACC=AL121575.24;CLNAME=RP5-914N13;LIBABBR=RP5;SEQCTR=SC;NUMUPDATE=1;DB
6	132412313	rs2876170	G	C	.	.	FIXACC=KF458279.1;COMPACC=AL021408.1;CLNAME=RP3-523C21;LIBABBR=RP3;SEQCTR=SC;NUMUPDATE=1;DB
6	132493117	rs1406938	T	C	.	.	FIXACC=KF458283.1;COMPACC=AL021408.1;CLNAME=RP3-523C21;LIBABBR=RP3;SEQCTR=SC;NUMUPDATE=1;DB
6	132536344	rs11409488	T	TA	.	.	FIXACC=KF510939.1;COMPACC=AL117373.14;CLNAME=RP5-1188A21;LIBABBR=RP5;SEQCTR=SC;NUMUPDATE=1;DB
6	132813879	rs2842893	G	A	.	.	FIXACC=KF458280.1;COMPACC=AL589691.4;CLNAME=RP11-80A23;LIBABBR=RP11;SEQCTR=SC;NUMUPDATE=1;DB
6	132859609	rs2842899	T	A	.	.	FIXACC=KF459634.1;COMPACC=AL513524.8;CLNAME=RP11-295F4;LIBABBR=RP11;SEQCTR=SC;NUMUPDATE=1;DB
6	133215845	rs1230741	G	A	.	.	FIXACC=KF458293.1;COMPACC=AL137783.12;CLNAME=RP5-1181K21;LIBABBR=RP5;SEQCTR=SC;NUMUPDATE=1;DB
6	133218611	rs535048	G	T	.	.	FIXACC=KF458287.1;COMPACC=AL137783.12;CLNAME=RP5-1181K21;LIBABBR=RP5;SEQCTR=SC;NUMUPDATE=1;DB
6	133472156	rs6569868	A	G	.	.	FIXACC=KF458285.1;COMPACC=AL356774.13;CLNAME=RP11-203B4;LIBABBR=RP11;SEQCTR=SC;NUMUPDATE=1;DB
6	133509754	rs508368	C	A	.	.	FIXACC=KF458289.1;COMPACC=AL121959.15;CLNAME=RP1-78N10;LIBABBR=RP1;SEQCTR=SC;NUMUPDATE=1;DB
6	133534503	rs5880161	T	TA	.	.	FIXACC=KF510940.1;COMPACC=AL121959.15;CLNAME=RP1-78N10;LIBABBR=RP1;SEQCTR=SC;NUMUPDATE=1;DB
6	133708418	rs212814	G	A	.	.	FIXACC=KF458290.1;COMPACC=AL024497.5;CLNAME=RP1-283K11;LIBABBR=RP1;SEQCTR=SC;NUMUPDATE=1;DB
6	133761696	rs126403	T	C	.	.	FIXACC=KF458286.1;COMPACC=AL024497.5;CLNAME=RP1-283K11;LIBABBR=RP1;SEQCTR=SC;NUMUPDATE=1;DB
6	134170148	rs1208278	T	A	.	.	FIXACC=KF458291.1;COMPACC=AL137011.9;CLNAME=RP4-662A9;LIBABBR=RP4;SEQCTR=SC;NUMUPDATE=1;DB
6	134183230	rs1208230	C	T	.	.	FIXACC=KF458295.1;COMPACC=AL137011.9;CLNAME=RP4-662A9;LIBABBR=RP4;SEQCTR=SC;NUMUPDATE=1;DB
6	134214096	rs2327432	G	C	.	.	FIXACC=KF458288.1;COMPACC=AL356109.8;CLNAME=RP11-373A10;LIBABBR=RP11;SEQCTR=SC;NUMUPDATE=1;DB
6	134274224	rs229909	T	G	.	.	FIXACC=KF458296.1;COMPACC=AL035699.4;CLNAME=RP1-73H22;LIBABBR=RP1;SEQCTR=SC;NUMUPDATE=1;DB
6	134521006	rs1540938	C	G	.	.	FIXACC=KF458297.1;COMPACC=AL135839.15;CLNAME=RP1-188K17;LIBABBR=RP1;SEQCTR=SC;NUMUPDATE=1;DB
6	135796450	rs4895448	A	T	.	.	FIXACC=KF458299.1;COMPACC=AL133544.6;CLNAME=RP1-71N10;LIBABBR=RP1;SEQCTR=SC;NUMUPDATE=1;DB
6	137291757	rs5880317	A	AT	.	.	FIXACC=KF510945.1;COMPACC=AL365223.19;CLNAME=RP11-55K22;LIBABBR=RP11;SEQCTR=SC;NUMUPDATE=1;DB
6	137950498	rs2785236	T	C	.	.	FIXACC=KF458305.1;COMPACC=AL356234.18;CLNAME=RP11-95M15;LIBABBR=RP11;SEQCTR=SC;NUMUPDATE=1;DB
6	138517322	rs1145970	T	C	.	.	FIXACC=KF458300.1;COMPACC=AL031433.4;CLNAME=RP1-171N11;LIBABBR=RP1;SEQCTR=SC;NUMUPDATE=1;DB
6	139464513	rs9321703	A	G	.	.	FIXACC=KF458298.1;COMPACC=AL031772.6;CLNAME=RP1-225E12;LIBABBR=RP1;SEQCTR=SC;NUMUPDATE=1;DB
6	140498444	rs201278	G	A	.	.	FIXACC=KF458308.1;COMPACC=AL022477.1;CLNAME=RP1-172K10;LIBABBR=RP1;SEQCTR=SC;NUMUPDATE=1;DB
6	140518695	rs552046	C	T	.	.	FIXACC=KF458302.1;COMPACC=AL022477.1;CLNAME=RP1-172K10;LIBABBR=RP1;SEQCTR=SC;NUMUPDATE=1;DB
6	142447864	rs225597	C	T	.	.	FIXACC=KF458304.1;COMPACC=AL033522.1;CLNAME=RP3-451B21;LIBABBR=RP3;SEQCTR=SC;NUMUPDATE=1;DB
6	142521306	rs225681	C	T	.	.	FIXACC=KF458307.1;COMPACC=AL033522.1;CLNAME=RP3-451B21;LIBABBR=RP3;SEQCTR=SC;NUMUPDATE=1;DB
6	143194771	rs198677	G	A	.	.	FIXACC=KF458303.1;COMPACC=AL023584.1;CLNAME=RP1-67K17;LIBABBR=RP1;SEQCTR=SC;NUMUPDATE=1;DB
6	143204244	rs198685	C	T	.	.	FIXACC=KF458301.1;COMPACC=AL023584.1;CLNAME=RP1-67K17;LIBABBR=RP1;SEQCTR=SC;NUMUPDATE=1;DB
6	143409668	rs200150	A	G	.	.	FIXACC=KF458306.1;COMPACC=AL023581.1;CLNAME=RP1-45I4;LIBABBR=RP1;SEQCTR=SC;NUMUPDATE=1;DB
6	144014275	rs2262450	T	C	.	.	FIXACC=KF458309.1;COMPACC=AL078593.9;CLNAME=RP1-210B1;LIBABBR=RP1;SEQCTR=SC;NUMUPDATE=1;DB
6	144208674	rs7753306	T	C	.	.	FIXACC=KF458310.1;COMPACC=AL049844.7;CLNAME=RP3-468K18;LIBABBR=RP3;SEQCTR=SC;NUMUPDATE=1;DB
6	144370691	rs2328541	A	G	.	.	FIXACC=KF458320.1;COMPACC=AL031390.4;CLNAME=RP1-197L1;LIBABBR=RP1;SEQCTR=SC;NUMUPDATE=1;DB
6	144546951	rs11386132	C	CT	.	.	FIXACC=KF510941.1;COMPACC=AL135917.15;CLNAME=RP1-83M4;LIBABBR=RP1;SEQCTR=SC;NUMUPDATE=1;DB
6	144565790	rs2328566	A	C	.	.	FIXACC=KF458318.1;COMPACC=AL135917.15;CLNAME=RP1-83M4;LIBABBR=RP1;SEQCTR=SC;NUMUPDATE=1;DB
6	145232662	rs7768900	T	C	.	.	FIXACC=KF458319.1;COMPACC=AL357149.13;CLNAME=RP11-352E13;LIBABBR=RP11;SEQCTR=SC;NUMUPDATE=1;DB
6	145618444	rs559621	G	T	.	.	FIXACC=KF458317.1;COMPACC=AL023283.6;CLNAME=RP1-238G2;LIBABBR=RP1;SEQCTR=SC;NUMUPDATE=1;DB
6	145963467	rs3918991	G	A	.	.	FIXACC=KF458315.1;COMPACC=AL365193.12;CLNAME=RP3-526N11;LIBABBR=RP3;SEQCTR=SC;NUMUPDATE=1;DB
6	145977515	rs857876	A	C	.	.	FIXACC=KF458313.1;COMPACC=AL023806.1;CLNAME=RP3-466P17;LIBABBR=RP3;SEQCTR=SC;NUMUPDATE=1;DB
6	146367071	rs1012772	G	A	.	.	FIXACC=KF458312.1;COMPACC=AL096867.15;CLNAME=RP3-365O19;LIBABBR=RP3;SEQCTR=SC;NUMUPDATE=1;DB
6	146489191	rs4419686	T	A	.	.	FIXACC=KF458316.1;COMPACC=AL592423.8;CLNAME=RP11-1A24;LIBABBR=RP11;SEQCTR=SC;NUMUPDATE=1;DB
6	146715831	rs6931209	A	T	.	.	FIXACC=KF458311.1;COMPACC=AL035698.12;CLNAME=RP1-69B13;LIBABBR=RP1;SEQCTR=SC;NUMUPDATE=1;DB
6	146728917	rs2143743	G	T	.	.	FIXACC=KF458314.1;COMPACC=AL035698.12;CLNAME=RP1-69B13;LIBABBR=RP1;SEQCTR=SC;NUMUPDATE=1;DB
6	147247827	rs1590448	G	C	.	.	FIXACC=KF458324.1;COMPACC=AL138916.14;CLNAME=RP11-497D6;LIBABBR=RP11;SEQCTR=SC;NUMUPDATE=1;DB
6	148135121	rs1231942	C	T	.	.	FIXACC=KF458322.1;COMPACC=AL033504.3;CLNAME=RP3-434O8;LIBABBR=RP3;SEQCTR=SC;NUMUPDATE=1;DB
6	149735350	rs379916	T	C	.	.	FIXACC=KF458325.1;COMPACC=AL031133.1;CLNAME=RP1-281H8;LIBABBR=RP1;SEQCTR=SC;NUMUPDATE=1;DB
6	150709307	rs674131	A	G	.	.	FIXACC=KF458321.1;COMPACC=AL031010.1;CLNAME=RP3-422F24;LIBABBR=RP3;SEQCTR=SC;NUMUPDATE=1;DB
6	151211699	rs803423	G	A	.	.	FIXACC=KF458323.1;COMPACC=AL035086.12;CLNAME=RP1-44A20;LIBABBR=RP1;SEQCTR=SC;NUMUPDATE=1;DB
6	151461447	rs60583034	A	AG	.	.	FIXACC=KF510942.1;COMPACC=AL138733.15;CLNAME=RP1-297M16;LIBABBR=RP1;SEQCTR=SC;NUMUPDATE=1;DB
6	151986689	rs1293959	T	C	.	.	FIXACC=KF454881.1;COMPACC=AL035695.17;CLNAME=RP3-404G5;LIBABBR=RP3;SEQCTR=SC;NUMUPDATE=1;DB
6	151986735	rs1293958	G	T	.	.	FIXACC=KF454881.1;COMPACC=AL035695.17;CLNAME=RP3-404G5;LIBABBR=RP3;SEQCTR=SC;NUMUPDATE=1;DB
6	152028040	rs851979	T	C	.	.	FIXACC=KF458327.1;COMPACC=AL035695.17;CLNAME=RP3-404G5;LIBABBR=RP3;SEQCTR=SC;NUMUPDATE=1;DB
6	152119349	rs1285060	A	G	.	.	FIXACC=KF458326.1;COMPACC=AL356311.6;CLNAME=RP3-443C4;LIBABBR=RP3;SEQCTR=SC;NUMUPDATE=1;DB
6	152550015	rs651306	A	T	.	.	FIXACC=KF458330.1;COMPACC=AL138832.10;CLNAME=RP3-445H2;LIBABBR=RP3;SEQCTR=SC;NUMUPDATE=1;DB
6	153106726	rs311350	T	G	.	.	FIXACC=KF458332.1;COMPACC=AL160162.11;CLNAME=RP1-200K18;LIBABBR=RP1;SEQCTR=SC;NUMUPDATE=1;DB
6	153311001	rs3860814	A	C	.	.	FIXACC=KF458329.1;COMPACC=AL080276.9;CLNAME=RP1-101K10;LIBABBR=RP1;SEQCTR=SC;NUMUPDATE=1;DB
6	153567055	rs317103	T	C	.	.	FIXACC=KF458334.1;COMPACC=AL121967.11;CLNAME=RP1-193H23;LIBABBR=RP1;SEQCTR=SC;NUMUPDATE=1;DB
6	154490087	rs71021030	A	AC	.	.	FIXACC=KF510943.1;COMPACC=AL132774.20;CLNAME=RP3-402L9;LIBABBR=RP3;SEQCTR=SC;NUMUPDATE=1;DB
6	155825898	rs6918349	G	A	.	.	FIXACC=KF458333.1;COMPACC=AL133474.9;CLNAME=RP1-239I6;LIBABBR=RP1;SEQCTR=SC;NUMUPDATE=1;DB
6	156924147	rs2817436	C	T	.	.	FIXACC=KF458331.1;COMPACC=AL158033.18;CLNAME=RP3-336G18;LIBABBR=RP3;SEQCTR=SC;NUMUPDATE=1;DB
6	157363075	rs9480422	A	G	.	.	FIXACC=KF458328.1;COMPACC=AL049820.23;CLNAME=RP1-137K2;LIBABBR=RP1;SEQCTR=SC;NUMUPDATE=1;DB
6	157371306	rs1547603	G	C	.	.	FIXACC=KF458335.1;COMPACC=AL049820.23;CLNAME=RP1-137K2;LIBABBR=RP1;SEQCTR=SC;NUMUPDATE=1;DB
6	157777888	rs62422795	A	T	.	.	FIXACC=KF458337.1;COMPACC=AL390955.20;CLNAME=RP5-933K21;LIBABBR=RP5;SEQCTR=SC;NUMUPDATE=1;DB
6	159991945	rs240869	C	A	.	.	FIXACC=KF458338.1;COMPACC=AL078604.10;CLNAME=RP3-393E18;LIBABBR=RP3;SEQCTR=SC;NUMUPDATE=1;DB
6	160198748	rs911845	A	C	.	.	FIXACC=KF458339.1;COMPACC=AL135914.25;CLNAME=RP1-56L9;LIBABBR=RP1;SEQCTR=SC;NUMUPDATE=1;DB
6	160220272	rs6905994	T	A	.	.	FIXACC=KF458340.1;COMPACC=AL139045.12;CLNAME=RP1-195P10;LIBABBR=RP1;SEQCTR=SC;NUMUPDATE=1;DB
6	160733560	rs620571	T	C	.	.	FIXACC=KF458336.1;COMPACC=AL355506.23;CLNAME=RP3-366M24;LIBABBR=RP3;SEQCTR=SC;NUMUPDATE=1;DB
6	160747283	rs371633	T	C	.	.	FIXACC=KF458342.1;COMPACC=AL355506.23;CLNAME=RP3-366M24;LIBABBR=RP3;SEQCTR=SC;NUMUPDATE=1;DB
6	161422895	rs2586974	G	T	.	.	FIXACC=KF458343.1;COMPACC=AL139393.13;CLNAME=RP3-428L16;LIBABBR=RP3;SEQCTR=SC;NUMUPDATE=1;DB
6	161677681	rs453493	T	C	.	.	FIXACC=KF458354.1;COMPACC=AL109942.13;CLNAME=RP3-473J16;LIBABBR=RP3;SEQCTR=SC;NUMUPDATE=1;DB
6	162063879	rs4286750	C	T	.	.	FIXACC=KF458345.1;COMPACC=AL078583.15;CLNAME=RP1-119H20;LIBABBR=RP1;SEQCTR=SC;NUMUPDATE=1;DB
6	162106644	rs9295160	C	G	.	.	FIXACC=KF458347.1;COMPACC=AL078583.15;CLNAME=RP1-119H20;LIBABBR=RP1;SEQCTR=SC;NUMUPDATE=1;DB
6	162129868	rs3019423	G	A	.	.	FIXACC=KF495747.1;COMPACC=AL078583.15;CLNAME=RP1-119H20;LIBABBR=RP1;SEQCTR=SC;NUMUPDATE=1;DB
6	162129947	rs3019422	G	A	.	.	FIXACC=KF495747.1;COMPACC=AL078583.15;CLNAME=RP1-119H20;LIBABBR=RP1;SEQCTR=SC;NUMUPDATE=1;DB
6	162584701	rs1893546	C	T	.	.	FIXACC=KF458349.1;COMPACC=AP001577.3;CLNAME=KB-611H5;LIBABBR=KB;SEQCTR=Keio;NUMUPDATE=1;DB
6	162754693	rs2023088	G	T	.	.	FIXACC=KF458348.1;COMPACC=AP001578.3;CLNAME=KB-1954F7;LIBABBR=KB;SEQCTR=Keio;NUMUPDATE=1;DB
6	162889291	rs2155498	A	G	.	.	FIXACC=KF458350.1;COMPACC=AP000887.3;CLNAME=KB-764F10;LIBABBR=KB;SEQCTR=Keio;NUMUPDATE=1;DB
6	163927473	rs1040515	A	G	.	.	FIXACC=KF458346.1;COMPACC=AL031781.1;CLNAME=RP1-51J12;LIBABBR=RP1;SEQCTR=SC;NUMUPDATE=1;DB
6	164676190	rs58301881	TG	T	.	.	FIXACC=KF510269.1;COMPACC=AL139190.9;CLNAME=RP11-34M7;LIBABBR=RP11;SEQCTR=SC;NUMUPDATE=1;DB
6	165951167	rs495231	G	C	.	.	FIXACC=KF458352.1;COMPACC=AL160160.14;CLNAME=RP11-289E16;LIBABBR=RP11;SEQCTR=SC;NUMUPDATE=1;DB
6	166075362	rs6456003	G	T	.	.	FIXACC=KF458359.1;COMPACC=AL121789.38;CLNAME=RP3-493H23;LIBABBR=RP3;SEQCTR=SC;NUMUPDATE=1;DB
6	168353643	rs642533	G	A	.	.	FIXACC=KF458344.1;COMPACC=AL049698.3;CLNAME=RP3-470B24;LIBABBR=RP3;SEQCTR=SC;NUMUPDATE=1;DB
6	169927829	rs5881832	AT	A	.	.	FIXACC=KF510271.1;COMPACC=AL441927.10;CLNAME=RP1-294P19;LIBABBR=RP1;SEQCTR=SC;NUMUPDATE=1;DB
6	170895529	rs2092310	A	G	.	.	FIXACC=KF458351.1;COMPACC=AL031259.1;CLNAME=RP1-191N21;LIBABBR=RP1;SEQCTR=SC;NUMUPDATE=1;DB
7	504813	rs140952328	T	C	.	.	FIXACC=KF458355.1;COMPACC=AC148337.2;CLNAME=RP13-898B2;LIBABBR=RP13;SEQCTR=WUGSC;NUMUPDATE=1;DB
7	926827	rs4722203	T	C	.	.	FIXACC=KF458356.1;COMPACC=AC073957.7;CLNAME=RP11-449P15;LIBABBR=RP11;SEQCTR=WUGSC;NUMUPDATE=1;DB
7	961707	rs147901470	G	GC	.	.	FIXACC=KF511054.1;COMPACC=AC073957.7;CLNAME=RP11-449P15;LIBABBR=RP11;SEQCTR=WUGSC;NUMUPDATE=1;DB
7	1901646	rs10278645	T	C	.	.	FIXACC=KF458358.1;COMPACC=AC104129.4;CLNAME=RP13-596B14;LIBABBR=RP13;SEQCTR=WUGSC;NUMUPDATE=1;DB
7	1980912	rs11408563	A	AG	.	.	FIXACC=KF511002.1;COMPACC=AC069288.7;CLNAME=RP11-416J17;LIBABBR=RP11;SEQCTR=WUGSC;NUMUPDATE=1;DB
7	2252019	rs1637734	A	G	.	.	FIXACC=KF458357.1;COMPACC=AC005282.4;CLNAME=RP5-826E18;LIBABBR=RP5;SEQCTR=WUGSC;NUMUPDATE=1;DB
7	2515382	rs5881927	G	GC	.	.	FIXACC=KF459637.1;COMPACC=AC004840.4;CLNAME=RP4-607J2;LIBABBR=RP4;SEQCTR=WUGSC;NUMUPDATE=1;DB
7	3189902	rs11397036	A	AG	.	.	FIXACC=KF511017.1;COMPACC=AC024028.10;CLNAME=RP11-151M24;LIBABBR=RP11;SEQCTR=WUGSC;NUMUPDATE=1;DB
7	3222403	rs11452350	A	AG	.	.	FIXACC=KF511019.1;COMPACC=AC073316.6;CLNAME=RP11-191P7;LIBABBR=RP11;SEQCTR=WUGSC;NUMUPDATE=1;DB
7	3507402	rs6977934	T	A	.	.	FIXACC=KF458353.1;COMPACC=AC069286.7;CLNAME=RP11-261N10;LIBABBR=RP11;SEQCTR=WUGSC;NUMUPDATE=1;DB
7	3774581	rs9639629	T	C	.	.	FIXACC=KF458363.1;COMPACC=AC004984.1;CLNAME=RP5-1164K10;LIBABBR=RP5;SEQCTR=WUGSC;NUMUPDATE=1;DB
7	3960510	rs442624	A	G	.	.	FIXACC=KF458360.1;COMPACC=AC004935.1;CLNAME=RP5-953F6;LIBABBR=RP5;SEQCTR=WUGSC;NUMUPDATE=1;DB
7	4338179	rs79237344	T	TG	.	.	FIXACC=KF511034.1;COMPACC=AC004887.2;CLNAME=RP4-789I5;LIBABBR=RP4;SEQCTR=WUGSC;NUMUPDATE=1;DB
7	4440664	rs314656	A	G	.	.	FIXACC=KF458362.1;COMPACC=AC004887.2;CLNAME=RP4-789I5;LIBABBR=RP4;SEQCTR=WUGSC;NUMUPDATE=1;DB
7	6568804	rs11767538	A	G	.	.	FIXACC=KF458361.1;COMPACC=AC072052.6;CLNAME=CTD-2195F21;LIBABBR=CTD;SEQCTR=WUGSC;NUMUPDATE=1;DB
7	7833230	rs9784958	G	A	.	.	FIXACC=KF458367.1;COMPACC=AC007161.1;CLNAME=GS1-165B14;LIBABBR=GS1;SEQCTR=WUGSC;NUMUPDATE=1;DB
7	8042952	rs60207955	A	AG	.	.	FIXACC=KF511046.1;COMPACC=AC006042.2;CLNAME=RP11-505D17;LIBABBR=RP11;SEQCTR=WUGSC;NUMUPDATE=1;DB
7	8516224	rs2057863	C	T	.	.	FIXACC=KF458369.1;COMPACC=AC004861.1;CLNAME=RP4-696N1;LIBABBR=RP4;SEQCTR=WUGSC;NUMUPDATE=1;DB
7	8537801	rs988027	T	C	.	.	FIXACC=KF458368.1;COMPACC=AC004861.1;CLNAME=RP4-696N1;LIBABBR=RP4;SEQCTR=WUGSC;NUMUPDATE=1;DB
7	8927534	rs7795153	A	G	.	.	FIXACC=KF458364.1;COMPACC=AC004740.1;CLNAME=RP4-631B17;LIBABBR=RP4;SEQCTR=WUGSC;NUMUPDATE=1;DB
7	9730979	rs71021167	A	AG	.	.	FIXACC=KF511052.1;COMPACC=AC060834.8;CLNAME=RP11-671K16;LIBABBR=RP11;SEQCTR=WUGSC;NUMUPDATE=1;DB
7	10111766	rs10447580	G	A	.	.	FIXACC=KF458365.1;COMPACC=AC006373.3;CLNAME=RP11-352E12;LIBABBR=RP11;SEQCTR=WUGSC;NUMUPDATE=1;DB
7	10226796	rs222317	T	G	.	.	FIXACC=KF458372.1;COMPACC=AC004879.2;CLNAME=RP4-755G17;LIBABBR=RP4;SEQCTR=WUGSC;NUMUPDATE=1;DB
7	10276438	rs4720873	A	G	.	.	FIXACC=KF458375.1;COMPACC=AC004879.2;CLNAME=RP4-755G17;LIBABBR=RP4;SEQCTR=WUGSC;NUMUPDATE=1;DB
7	10359125	rs6960316	G	A	.	.	FIXACC=KF458373.1;COMPACC=AC011282.3;CLNAME=CTD-2009F22;LIBABBR=CTD;SEQCTR=WUGSC;NUMUPDATE=1;DB
7	10506765	rs4236423	A	G	.	.	FIXACC=KF458370.1;COMPACC=AC009945.2;CLNAME=CTD-2060L22;LIBABBR=CTD;SEQCTR=WUGSC;NUMUPDATE=1;DB
7	10787395	rs6960505	T	C	.	.	FIXACC=KF458371.1;COMPACC=AC004535.1;CLNAME=RP4-698G21;LIBABBR=RP4;SEQCTR=WUGSC;NUMUPDATE=1;DB
7	11155666	rs10250744	C	G	.	.	FIXACC=KF458374.1;COMPACC=AC005007.1;CLNAME=GS1-51M12;LIBABBR=GS1;SEQCTR=WUGSC;NUMUPDATE=1;DB
7	11788757	rs71027426	G	GC	.	.	FIXACC=KF510969.1;COMPACC=AC010908.3;CLNAME=CTD-3073A19;LIBABBR=CTD;SEQCTR=WUGSC;NUMUPDATE=1;DB
7	12610744	rs11459352	G	GC	.	.	FIXACC=KF510973.1;COMPACC=AC005281.2;CLNAME=RP4-722F20;LIBABBR=RP4;SEQCTR=WUGSC;NUMUPDATE=1;DB
7	13187200	rs1029734	A	G	.	.	FIXACC=KF458376.1;COMPACC=AC005681.2;CLNAME=GS1-59G8;LIBABBR=GS1;SEQCTR=WUGSC;NUMUPDATE=1;DB
7	13209893	rs7802614	C	T	.	.	FIXACC=KF458380.1;COMPACC=AC005681.2;CLNAME=GS1-59G8;LIBABBR=GS1;SEQCTR=WUGSC;NUMUPDATE=1;DB
7	13221870	rs1029733	T	C	.	.	FIXACC=KF458377.1;COMPACC=AC005681.2;CLNAME=GS1-59G8;LIBABBR=GS1;SEQCTR=WUGSC;NUMUPDATE=1;DB
7	13235224	rs194026	T	C	.	.	FIXACC=KF458381.1;COMPACC=AC005681.2;CLNAME=GS1-59G8;LIBABBR=GS1;SEQCTR=WUGSC;NUMUPDATE=1;DB
7	13328146	rs10807763	A	T	.	.	FIXACC=KF458379.1;COMPACC=AC006996.3;CLNAME=RP11-445J11;LIBABBR=RP11;SEQCTR=WUGSC;NUMUPDATE=1;DB
7	13893245	rs252008	T	C	.	.	FIXACC=KF458382.1;COMPACC=AC005019.1;CLNAME=GS1-250A16;LIBABBR=GS1;SEQCTR=WUGSC;NUMUPDATE=1;DB
7	14106982	rs4721299	A	C	.	.	FIXACC=KF458378.1;COMPACC=AC004909.2;CLNAME=RP5-856O24;LIBABBR=RP5;SEQCTR=WUGSC;NUMUPDATE=1;DB
7	14110918	rs6958751	A	C	.	.	FIXACC=KF458384.1;COMPACC=AC004909.2;CLNAME=RP5-856O24;LIBABBR=RP5;SEQCTR=WUGSC;NUMUPDATE=1;DB
7	15101074	rs1981700	G	A	.	.	FIXACC=KF458387.1;COMPACC=AC006458.2;CLNAME=GS1-228E12;LIBABBR=GS1;SEQCTR=WUGSC;NUMUPDATE=1;DB
7	15184387	rs2961262	A	G	.	.	FIXACC=KF458386.1;COMPACC=AC006458.2;CLNAME=GS1-228E12;LIBABBR=GS1;SEQCTR=WUGSC;NUMUPDATE=1;DB
7	15196609	rs2908325	C	G	.	.	FIXACC=KF458383.1;COMPACC=AC006458.2;CLNAME=GS1-228E12;LIBABBR=GS1;SEQCTR=WUGSC;NUMUPDATE=1;DB
7	15278034	rs10085513	C	A	.	.	FIXACC=KF458385.1;COMPACC=AC091789.5;CLNAME=RP11-496L12;LIBABBR=RP11;SEQCTR=WUGSC;NUMUPDATE=1;DB
7	15745090	rs6960225	G	T	.	.	FIXACC=KF458391.1;COMPACC=AC005550.1;CLNAME=RP4-620P6;LIBABBR=RP4;SEQCTR=WUGSC;NUMUPDATE=1;DB
7	15791590	rs37424	G	C	.	.	FIXACC=KF458388.1;COMPACC=AC005550.1;CLNAME=RP4-620P6;LIBABBR=RP4;SEQCTR=WUGSC;NUMUPDATE=1;DB
7	15948351	rs38254	T	G	.	.	FIXACC=KF458389.1;COMPACC=AC005536.2;CLNAME=GS1-115E6;LIBABBR=GS1;SEQCTR=WUGSC;NUMUPDATE=1;DB
7	16366098	rs1548572	T	C	.	.	FIXACC=KF458390.1;COMPACC=AC004741.2;CLNAME=RP4-754J18;LIBABBR=RP4;SEQCTR=WUGSC;NUMUPDATE=1;DB
7	16825703	rs59357516	G	GC	.	.	FIXACC=KF511001.1;COMPACC=AC073333.5;CLNAME=RP11-455J15;LIBABBR=RP11;SEQCTR=WUGSC;NUMUPDATE=1;DB
7	17835124	rs5882631	G	GC	.	.	FIXACC=KF511004.1;COMPACC=AC073205.6;CLNAME=RP11-323K15;LIBABBR=RP11;SEQCTR=WUGSC;NUMUPDATE=1;DB
7	18560440	rs801762	T	C	.	.	FIXACC=KF458392.1;COMPACC=AC002433.2;CLNAME=CTA-317M2;LIBABBR=CTA;SEQCTR=WUGSC;NUMUPDATE=1;DB
7	18639033	rs801536	C	A	.	.	FIXACC=KF458393.1;COMPACC=AC002124.2;CLNAME=CTB-180O1;LIBABBR=CTB;SEQCTR=WUGSC;NUMUPDATE=1;DB
7	18795532	rs172476	T	C	.	.	FIXACC=KF458395.1;COMPACC=AC002088.2;CLNAME=CTB-13P7;LIBABBR=CTB;SEQCTR=WUGSC;NUMUPDATE=1;DB
7	18979523	rs2853553	T	A	.	.	FIXACC=KF458396.1;COMPACC=AC004994.1;CLNAME=RP5-1194E15;LIBABBR=RP5;SEQCTR=WUGSC;NUMUPDATE=1;DB
7	19102086	rs1859018	T	C	.	.	FIXACC=KF458394.1;COMPACC=AC003073.2;CLNAME=RP4-531J23;LIBABBR=RP4;SEQCTR=WUGSC;NUMUPDATE=1;DB
7	20669040	rs10236436	G	A	.	.	FIXACC=KF458400.1;COMPACC=AC002486.1;CLNAME=CTA-367O17;LIBABBR=CTA;SEQCTR=WUGSC;NUMUPDATE=1;DB
7	20671230	rs4721925	C	T	.	.	FIXACC=KF458399.1;COMPACC=AC002486.1;CLNAME=CTA-367O17;LIBABBR=CTA;SEQCTR=WUGSC;NUMUPDATE=1;DB
7	20706645	rs12535128	G	T	.	.	FIXACC=KF454880.1;COMPACC=AC005060.3;CLNAME=CTB-86D3;LIBABBR=CTB;SEQCTR=WUGSC;NUMUPDATE=1;DB
7	20706751	rs12537843	T	C	.	.	FIXACC=KF454880.1;COMPACC=AC005060.3;CLNAME=CTB-86D3;LIBABBR=CTB;SEQCTR=WUGSC;NUMUPDATE=1;DB
7	20727890	rs4721934	T	A	.	.	FIXACC=KF458398.1;COMPACC=AC005060.3;CLNAME=CTB-86D3;LIBABBR=CTB;SEQCTR=WUGSC;NUMUPDATE=1;DB
7	20787505	rs4719627	C	T	.	.	FIXACC=KF458397.1;COMPACC=AC005060.3;CLNAME=CTB-86D3;LIBABBR=CTB;SEQCTR=WUGSC;NUMUPDATE=1;DB
7	20806463	rs77515468	A	AG	.	.	FIXACC=KF511003.1;COMPACC=AC005060.3;CLNAME=CTB-86D3;LIBABBR=CTB;SEQCTR=WUGSC;NUMUPDATE=1;DB
7	20809921	rs11452457	C	CT	.	.	FIXACC=KF511007.1;COMPACC=AC005060.3;CLNAME=CTB-86D3;LIBABBR=CTB;SEQCTR=WUGSC;NUMUPDATE=1;DB
7	20811596	rs11417432	A	AG	.	.	FIXACC=KF511008.1;COMPACC=AC005060.3;CLNAME=CTB-86D3;LIBABBR=CTB;SEQCTR=WUGSC;NUMUPDATE=1;DB
7	20822304	rs55650394	C	CA	.	.	FIXACC=KF511006.1;COMPACC=AC005060.3;CLNAME=CTB-86D3;LIBABBR=CTB;SEQCTR=WUGSC;NUMUPDATE=1;DB
7	21317969	rs11427454	C	CA	.	.	FIXACC=KF511010.1;COMPACC=AC005094.1;CLNAME=CTA-332B22;LIBABBR=CTA;SEQCTR=WUGSC;NUMUPDATE=1;DB
7	21387465	rs1989377	A	G	.	.	FIXACC=KF458404.1;COMPACC=AC005094.1;CLNAME=CTA-332B22;LIBABBR=CTA;SEQCTR=WUGSC;NUMUPDATE=1;DB
7	21491093	rs1859354	A	G	.	.	FIXACC=KF458401.1;COMPACC=AC004595.1;CLNAME=CTB-23M10;LIBABBR=CTB;SEQCTR=WUGSC;NUMUPDATE=1;DB
7	21569683	rs4722035	G	T	.	.	FIXACC=KF458407.1;COMPACC=AC004595.1;CLNAME=CTB-23M10;LIBABBR=CTB;SEQCTR=WUGSC;NUMUPDATE=1;DB
7	22249233	rs2158876	G	A	.	.	FIXACC=KF458410.1;COMPACC=AC005079.6;CLNAME=CTA-252P22;LIBABBR=CTA;SEQCTR=WUGSC;NUMUPDATE=1;DB
7	22249892	rs55771725	AT	A	.	.	FIXACC=KF510287.1;COMPACC=AC005079.6;CLNAME=CTA-252P22;LIBABBR=CTA;SEQCTR=WUGSC;NUMUPDATE=1;DB
7	22361244	rs2528922	G	A	.	.	FIXACC=KF458405.1;COMPACC=AC005079.6;CLNAME=CTA-252P22;LIBABBR=CTA;SEQCTR=WUGSC;NUMUPDATE=1;DB
7	22592948	rs4722160	A	G	.	.	FIXACC=KF458403.1;COMPACC=AC002480.1;CLNAME=GS1-55K18;LIBABBR=GS1;SEQCTR=WUGSC;NUMUPDATE=1;DB
7	23198160	rs6461698	G	A	.	.	FIXACC=KF458408.1;COMPACC=AC073992.3;CLNAME=RP11-663K21;LIBABBR=RP11;SEQCTR=WUGSC;NUMUPDATE=1;DB
7	23322071	rs199661	A	G	.	.	FIXACC=KF458402.1;COMPACC=AC005082.3;CLNAME=CTA-271G13;LIBABBR=CTA;SEQCTR=WUGSC;NUMUPDATE=1;DB
7	23938957	rs1013258	G	C	.	.	FIXACC=KF458409.1;COMPACC=AC003087.2;CLNAME=CTB-119H12;LIBABBR=CTB;SEQCTR=WUGSC;NUMUPDATE=1;DB
7	24488469	rs6942559	C	A	.	.	FIXACC=KF458411.1;COMPACC=AC002530.1;CLNAME=CTA-341D10;LIBABBR=CTA;SEQCTR=WUGSC;NUMUPDATE=1;DB
7	24821288	rs6959499	C	T	.	.	FIXACC=KF458412.1;COMPACC=AC003093.1;CLNAME=CTA-385F2;LIBABBR=CTA;SEQCTR=WUGSC;NUMUPDATE=1;DB
7	25075478	rs4722418	A	G	.	.	FIXACC=KF458406.1;COMPACC=AC079876.5;CLNAME=CTD-2369A11;LIBABBR=CTD;SEQCTR=WUGSC;NUMUPDATE=1;DB
7	25267963	rs886354	G	C	.	.	FIXACC=KF459598.1;COMPACC=AC004129.2;CLNAME=CTB-136N17;LIBABBR=CTB;SEQCTR=WUGSC;NUMUPDATE=1;DB
7	25556041	rs11340564	TA	T	.	.	FIXACC=KF510286.1;COMPACC=AC005100.2;CLNAME=CTA-351O6;LIBABBR=CTA;SEQCTR=WUGSC;NUMUPDATE=1;DB
7	26042987	rs6960723	G	A	.	.	FIXACC=KF458413.1;COMPACC=AC010719.4;CLNAME=CTD-2227E11;LIBABBR=CTD;SEQCTR=WUGSC;NUMUPDATE=1;DB
7	26279004	rs10279705	C	T	.	.	FIXACC=KF458417.1;COMPACC=AC010677.4;CLNAME=CTD-2304L4;LIBABBR=CTD;SEQCTR=WUGSC;NUMUPDATE=1;DB
7	26545963	rs56222000	A	AG	.	.	FIXACC=KF511009.1;COMPACC=AC004947.2;CLNAME=RP5-1007F24;LIBABBR=RP5;SEQCTR=WUGSC;NUMUPDATE=1;DB
7	26546781	rs10237602	A	G	.	.	FIXACC=KF458415.1;COMPACC=AC004947.2;CLNAME=RP5-1007F24;LIBABBR=RP5;SEQCTR=WUGSC;NUMUPDATE=1;DB
7	26748347	rs4719878	C	T	.	.	FIXACC=KF458416.1;COMPACC=AC003999.2;CLNAME=RP5-1139P1;LIBABBR=RP5;SEQCTR=WUGSC;NUMUPDATE=1;DB
7	27141267	rs706016	C	T	.	.	FIXACC=KF458414.1;COMPACC=AC004079.1;CLNAME=RP1-167F23;LIBABBR=RP1;SEQCTR=WUGSC;NUMUPDATE=1;DB
7	27287326	rs12537438	T	G	.	.	FIXACC=KF458418.1;COMPACC=AC004080.2;CLNAME=RP1-170O19;LIBABBR=RP1;SEQCTR=WUGSC;NUMUPDATE=1;DB
7	27634759	rs1229607	T	C	.	.	FIXACC=KF458419.1;COMPACC=AC007130.2;CLNAME=GS1-98E2;LIBABBR=GS1;SEQCTR=WUGSC;NUMUPDATE=1;DB
7	28484321	rs11405160	G	GC	.	.	FIXACC=KF511011.1;COMPACC=AC006980.3;CLNAME=GS1-165G20;LIBABBR=GS1;SEQCTR=WUGSC;NUMUPDATE=1;DB
7	28639201	rs5883156	G	GC	.	.	FIXACC=KF511013.1;COMPACC=AC006331.3;CLNAME=RP11-283B9;LIBABBR=RP11;SEQCTR=WUGSC;NUMUPDATE=1;DB
7	28665831	rs41293	T	G	.	.	FIXACC=KF458421.1;COMPACC=AC005105.3;CLNAME=CTA-491N20;LIBABBR=CTA;SEQCTR=WUGSC;NUMUPDATE=1;DB
7	28755868	rs6462101	C	T	.	.	FIXACC=KF458420.1;COMPACC=AC005105.3;CLNAME=CTA-491N20;LIBABBR=CTA;SEQCTR=WUGSC;NUMUPDATE=1;DB
7	28989529	rs70977088	A	AG	.	.	FIXACC=KF511012.1;COMPACC=AC005013.3;CLNAME=GS1-165L15;LIBABBR=GS1;SEQCTR=WUGSC;NUMUPDATE=1;DB
7	28997497	rs67010340	GC	G	.	.	FIXACC=AMYH02015433.1;COMPACC=AC005013.3;CLNAME=GS1-165L15;LIBABBR=GS1;SEQCTR=WUGSC;NUMUPDATE=1;DB
7	28997596	rs869082108	G	GC	.	.	FIXACC=AMYH02015433.1;COMPACC=AC005013.3;CLNAME=GS1-165L15;LIBABBR=GS1;SEQCTR=WUGSC;NUMUPDATE=1;DB
7	29967065	rs4722963	C	T	.	.	FIXACC=KF458422.1;COMPACC=AC004912.2;CLNAME=RP5-871B15;LIBABBR=RP5;SEQCTR=WUGSC;NUMUPDATE=1;DB
7	30380852	rs42576	A	T	.	.	FIXACC=KF458423.1;COMPACC=AC006978.2;CLNAME=GS1-66B6;LIBABBR=GS1;SEQCTR=WUGSC;NUMUPDATE=1;DB
7	30393990	rs42577	A	G	.	.	FIXACC=KF458426.1;COMPACC=AC006978.2;CLNAME=GS1-66B6;LIBABBR=GS1;SEQCTR=WUGSC;NUMUPDATE=1;DB
7	30903580	rs5883261	A	AC	.	.	FIXACC=KF511014.1;COMPACC=AC004691.1;CLNAME=RP4-740D2;LIBABBR=RP4;SEQCTR=WUGSC;NUMUPDATE=1;DB
7	31093602	rs5883267	AC	A	.	.	FIXACC=KF510285.1;COMPACC=AC006466.3;CLNAME=CTA-471E18;LIBABBR=CTA;SEQCTR=WUGSC;NUMUPDATE=1;DB
7	31108524	rs56050038	A	AC	.	.	FIXACC=KF511015.1;COMPACC=AC006466.3;CLNAME=CTA-471E18;LIBABBR=CTA;SEQCTR=WUGSC;NUMUPDATE=1;DB
7	31125082	rs11410563	A	AG	.	.	FIXACC=KF511016.1;COMPACC=AC006466.3;CLNAME=CTA-471E18;LIBABBR=CTA;SEQCTR=WUGSC;NUMUPDATE=1;DB
7	31574629	rs6977388	G	C	.	.	FIXACC=KF458428.1;COMPACC=AC006044.2;CLNAME=RP11-539B24;LIBABBR=RP11;SEQCTR=WUGSC;NUMUPDATE=1;DB
7	31907116	rs70989617	G	GC	.	.	FIXACC=KF511020.1;COMPACC=AC006377.3;CLNAME=RP11-450H7;LIBABBR=RP11;SEQCTR=WUGSC;NUMUPDATE=1;DB
7	31983852	rs66963613	T	TC	.	.	FIXACC=KF511018.1;COMPACC=AC007033.3;CLNAME=RP11-28D14;LIBABBR=RP11;SEQCTR=WUGSC;NUMUPDATE=1;DB
7	32053515	rs30553	G	A	.	.	FIXACC=KF458427.1;COMPACC=AC004931.1;CLNAME=RP5-922I23;LIBABBR=RP5;SEQCTR=WUGSC;NUMUPDATE=1;DB
7	32209425	rs977625	A	G	.	.	FIXACC=KF458425.1;COMPACC=AC005589.1;CLNAME=RP11-161H12;LIBABBR=RP11;SEQCTR=WUGSC;NUMUPDATE=1;DB
7	34706611	rs1013126	C	T	.	.	FIXACC=KC877195.1;COMPACC=AC005493.1;CLNAME=NA;LIBABBR=NA;SEQCTR=UWGC;NUMUPDATE=1;DB
7	34866615	rs740723	C	G	.	.	FIXACC=KF458424.1;COMPACC=AC005853.1;CLNAME=NA;LIBABBR=NA;SEQCTR=UWGC;NUMUPDATE=1;DB
7	34933000	rs1319503	C	G	.	.	FIXACC=KF458430.1;COMPACC=AC004788.1;CLNAME=NA;LIBABBR=NA;SEQCTR=UWGC;NUMUPDATE=1;DB
7	35043123	rs328933	A	G	.	.	FIXACC=KF458432.1;COMPACC=AC004712.1;CLNAME=NA;LIBABBR=NA;SEQCTR=UWGC;NUMUPDATE=1;DB
7	35290242	rs33960706	C	CA	.	.	FIXACC=KF511021.1;COMPACC=AC009531.11;CLNAME=RP11-178P2;LIBABBR=RP11;SEQCTR=UWGC;NUMUPDATE=1;DB
7	35354959	rs66461969	C	CA	.	.	FIXACC=KF511022.1;COMPACC=AC009531.11;CLNAME=RP11-178P2;LIBABBR=RP11;SEQCTR=UWGC;NUMUPDATE=1;DB
7	35357526	rs235393	T	C	.	.	FIXACC=KF458434.1;COMPACC=AC009531.11;CLNAME=RP11-178P2;LIBABBR=RP11;SEQCTR=UWGC;NUMUPDATE=1;DB
7	35405917	rs340386	A	C	.	.	FIXACC=KF458431.1;COMPACC=AC007652.1;CLNAME=RP11-23B6;LIBABBR=RP11;SEQCTR=UWGC;NUMUPDATE=1;DB
7	36156387	rs6956244	C	A	.	.	FIXACC=KF458429.1;COMPACC=AC078841.4;CLNAME=RP11-377H23;LIBABBR=RP11;SEQCTR=UWGC;NUMUPDATE=1;DB
7	36171426	rs2700890	C	A	.	.	FIXACC=KF458433.1;COMPACC=AC078841.4;CLNAME=RP11-377H23;LIBABBR=RP11;SEQCTR=UWGC;NUMUPDATE=1;DB
7	36183693	rs11409249	G	GT	.	.	FIXACC=KF511023.1;COMPACC=AC078841.4;CLNAME=RP11-377H23;LIBABBR=RP11;SEQCTR=UWGC;NUMUPDATE=1;DB
7	36536714	rs55642882	A	AT	.	.	FIXACC=KF511024.1;COMPACC=AC083876.2;CLNAME=RP11-138E18;LIBABBR=RP11;SEQCTR=UWGC;NUMUPDATE=1;DB
7	36561469	rs6462681	G	T	.	.	FIXACC=KF458438.1;COMPACC=AC083876.2;CLNAME=RP11-138E18;LIBABBR=RP11;SEQCTR=UWGC;NUMUPDATE=1;DB
7	36681763	rs35024007	T	TG	.	.	FIXACC=KF511026.1;COMPACC=AC087069.3;CLNAME=RP11-7P19;LIBABBR=RP11;SEQCTR=UWGC;NUMUPDATE=1;DB
7	36946544	rs7791364	G	T	.	.	FIXACC=KF458435.1;COMPACC=AC078844.2;CLNAME=RP11-786M13;LIBABBR=RP11;SEQCTR=UWGC;NUMUPDATE=1;DB
7	36985867	rs6977999	A	G	.	.	FIXACC=KF458436.1;COMPACC=AC078844.2;CLNAME=RP11-786M13;LIBABBR=RP11;SEQCTR=UWGC;NUMUPDATE=1;DB
7	36989627	rs11355247	GC	G	.	.	FIXACC=KF510288.1;COMPACC=AC078844.2;CLNAME=RP11-786M13;LIBABBR=RP11;SEQCTR=UWGC;NUMUPDATE=1;DB
7	36990850	rs7808870	G	T	.	.	FIXACC=KF458437.1;COMPACC=AC078844.2;CLNAME=RP11-786M13;LIBABBR=RP11;SEQCTR=UWGC;NUMUPDATE=1;DB
7	36998305	rs58999331	C	CA	.	.	FIXACC=KF511025.1;COMPACC=AC078844.2;CLNAME=RP11-786M13;LIBABBR=RP11;SEQCTR=UWGC;NUMUPDATE=1;DB
7	37318863	rs56302080	A	AG	.	.	FIXACC=KF511027.1;COMPACC=AC083861.2;CLNAME=RP11-164E6;LIBABBR=RP11;SEQCTR=UWGC;NUMUPDATE=1;DB
7	37321957	rs2723956	G	T	.	.	FIXACC=KF495734.1;COMPACC=AC083861.2;CLNAME=RP11-164E6;LIBABBR=RP11;SEQCTR=UWGC;NUMUPDATE=1;DB
7	37322046	rs2723957	G	T	.	.	FIXACC=KF495734.1;COMPACC=AC083861.2;CLNAME=RP11-164E6;LIBABBR=RP11;SEQCTR=UWGC;NUMUPDATE=1;DB
7	37329531	rs2723963	G	T	.	.	FIXACC=KF458443.1;COMPACC=AC083861.2;CLNAME=RP11-164E6;LIBABBR=RP11;SEQCTR=UWGC;NUMUPDATE=1;DB
7	37397886	rs66762893	C	CT	.	.	FIXACC=KF511028.1;COMPACC=AC083861.2;CLNAME=RP11-164E6;LIBABBR=RP11;SEQCTR=UWGC;NUMUPDATE=1;DB
7	37707857	rs2717923	G	A	.	.	FIXACC=KF458442.1;COMPACC=AC083860.2;CLNAME=RP11-3P18;LIBABBR=RP11;SEQCTR=UWGC;NUMUPDATE=1;DB
7	37725423	rs68014476	C	CA	.	.	FIXACC=KF511032.1;COMPACC=AC083860.2;CLNAME=RP11-3P18;LIBABBR=RP11;SEQCTR=UWGC;NUMUPDATE=1;DB
7	37939984	rs2722330	G	A	.	.	FIXACC=KF459645.1;COMPACC=AC018634.3;CLNAME=RP11-243E12;LIBABBR=RP11;SEQCTR=UWGC;NUMUPDATE=1;DB
7	38235606	rs67588317	T	TG	.	.	FIXACC=KF511029.1;COMPACC=AC006033.2;CLNAME=RP11-121A8;LIBABBR=RP11;SEQCTR=WUGSC;NUMUPDATE=1;DB
7	38431644	rs79759611	G	GC	.	.	FIXACC=KF511030.1;COMPACC=AC007245.3;CLNAME=RP11-273L18;LIBABBR=RP11;SEQCTR=WUGSC;NUMUPDATE=1;DB
7	38467923	rs6958300	A	G	.	.	FIXACC=KF458445.1;COMPACC=AC007245.3;CLNAME=RP11-273L18;LIBABBR=RP11;SEQCTR=WUGSC;NUMUPDATE=1;DB
7	39187705	rs66873652	T	TG	.	.	FIXACC=KF511031.1;COMPACC=AC073345.11;CLNAME=RP11-630O5;LIBABBR=RP11;SEQCTR=WUGSC;NUMUPDATE=1;DB
7	39345379	rs6962243	T	A	.	.	FIXACC=KF458439.1;COMPACC=AC092174.5;CLNAME=RP13-522B14;LIBABBR=RP13;SEQCTR=WUGSC;NUMUPDATE=1;DB
7	39404514	rs2159152	T	C	.	.	FIXACC=KF458446.1;COMPACC=AC005483.1;CLNAME=RP4-806A17;LIBABBR=RP4;SEQCTR=WUGSC;NUMUPDATE=1;DB
7	39440952	rs6462915	T	A	.	.	FIXACC=KF458441.1;COMPACC=AC005483.1;CLNAME=RP4-806A17;LIBABBR=RP4;SEQCTR=WUGSC;NUMUPDATE=1;DB
7	39513449	rs1990245	T	G	.	.	FIXACC=KF458444.1;COMPACC=AC005483.1;CLNAME=RP4-806A17;LIBABBR=RP4;SEQCTR=WUGSC;NUMUPDATE=1;DB
7	40524476	rs1034803	C	G	.	.	FIXACC=KF458440.1;COMPACC=AC004988.2;CLNAME=RP5-1178G13;LIBABBR=RP5;SEQCTR=WUGSC;NUMUPDATE=1;DB
7	40629454	rs4720369	G	T	.	.	FIXACC=KF458447.1;COMPACC=AC004988.2;CLNAME=RP5-1178G13;LIBABBR=RP5;SEQCTR=WUGSC;NUMUPDATE=1;DB
7	41012113	rs11418507	A	AG	.	.	FIXACC=KF511033.1;COMPACC=AC005029.1;CLNAME=GS1-588G18;LIBABBR=GS1;SEQCTR=WUGSC;NUMUPDATE=1;DB
7	41706231	rs1990132	T	C	.	.	FIXACC=KF458448.1;COMPACC=AC005027.3;CLNAME=GS1-512I21;LIBABBR=GS1;SEQCTR=WUGSC;NUMUPDATE=1;DB
7	42007663	rs57654200	GA	G	.	.	FIXACC=KF510289.1;COMPACC=AC005028.2;CLNAME=GS1-539F22;LIBABBR=GS1;SEQCTR=WUGSC;NUMUPDATE=1;DB
7	42009899	rs6463081	G	C	.	.	FIXACC=KF458449.1;COMPACC=AC005028.2;CLNAME=GS1-539F22;LIBABBR=GS1;SEQCTR=WUGSC;NUMUPDATE=1;DB
7	43018271	rs799090	C	G	.	.	FIXACC=KF458455.1;COMPACC=AC005537.2;CLNAME=GS1-308H5;LIBABBR=GS1;SEQCTR=WUGSC;NUMUPDATE=1;DB
7	43751393	rs1034842	T	C	.	.	FIXACC=KF458451.1;COMPACC=AC005189.2;CLNAME=RP5-905J8;LIBABBR=RP5;SEQCTR=WUGSC;NUMUPDATE=1;DB
7	43905910	rs673286	T	C	.	.	FIXACC=KF458456.1;COMPACC=AC004985.2;CLNAME=RP5-1165K10;LIBABBR=RP5;SEQCTR=WUGSC;NUMUPDATE=1;DB
7	43915046	rs2730615	G	A	.	.	FIXACC=KF458454.1;COMPACC=AC004985.2;CLNAME=RP5-1165K10;LIBABBR=RP5;SEQCTR=WUGSC;NUMUPDATE=1;DB
7	44235081	rs2007983	A	G	.	.	FIXACC=KF458452.1;COMPACC=AC006454.4;CLNAME=RP5-852P6;LIBABBR=RP5;SEQCTR=WUGSC;NUMUPDATE=1;DB
7	44883548	rs12674197	G	A	.	.	FIXACC=KF458450.1;COMPACC=AC004854.3;CLNAME=RP4-673M15;LIBABBR=RP4;SEQCTR=WUGSC;NUMUPDATE=1;DB
7	46069120	rs56179148	A	AG	.	.	FIXACC=KF511037.1;COMPACC=AC073115.5;CLNAME=RP11-571N3;LIBABBR=RP11;SEQCTR=WUGSC;NUMUPDATE=1;DB
7	46593153	rs11769138	T	C	.	.	FIXACC=KF458453.1;COMPACC=AC004869.1;CLNAME=RP4-732C22;LIBABBR=RP4;SEQCTR=WUGSC;NUMUPDATE=1;DB
7	46945075	rs2190015	T	C	.	.	FIXACC=KF458459.1;COMPACC=AC004901.1;CLNAME=RP5-817I18;LIBABBR=RP5;SEQCTR=WUGSC;NUMUPDATE=1;DB
7	47407238	rs11411091	G	GC	.	.	FIXACC=KF511035.1;COMPACC=AC073341.10;CLNAME=RP11-549I23;LIBABBR=RP11;SEQCTR=WUGSC;NUMUPDATE=1;DB
7	47449152	rs10713050	CT	C	.	.	FIXACC=KF510290.1;COMPACC=AC073341.10;CLNAME=RP11-549I23;LIBABBR=RP11;SEQCTR=WUGSC;NUMUPDATE=1;DB
7	47931957	rs5884029	G	GC	.	.	FIXACC=KF511038.1;COMPACC=AC069282.6;CLNAME=RP11-61L9;LIBABBR=RP11;SEQCTR=WUGSC;NUMUPDATE=1;DB
7	48011879	rs2708863	C	T	.	.	FIXACC=KF458457.1;COMPACC=AC069282.6;CLNAME=RP11-61L9;LIBABBR=RP11;SEQCTR=WUGSC;NUMUPDATE=1;DB
7	48530999	rs35659780	T	TG	.	.	FIXACC=KF511036.1;COMPACC=AC073927.9;CLNAME=RP11-604B16;LIBABBR=RP11;SEQCTR=WUGSC;NUMUPDATE=1;DB
7	48545976	rs6583448	A	G	.	.	FIXACC=KF458461.1;COMPACC=AC073927.9;CLNAME=RP11-604B16;LIBABBR=RP11;SEQCTR=WUGSC;NUMUPDATE=1;DB
7	48918137	rs28808	T	G	.	.	FIXACC=KF458460.1;COMPACC=AC004899.1;CLNAME=RP4-815D20;LIBABBR=RP4;SEQCTR=WUGSC;NUMUPDATE=1;DB
7	48972924	rs7787897	T	G	.	.	FIXACC=KF458458.1;COMPACC=AC006024.1;CLNAME=RP5-1166G19;LIBABBR=RP5;SEQCTR=WUGSC;NUMUPDATE=1;DB
7	50623768	rs60046554	G	GC	.	.	FIXACC=KF511039.1;COMPACC=AC018705.10;CLNAME=RP11-95E2;LIBABBR=RP11;SEQCTR=WUGSC;NUMUPDATE=1;DB
7	51568156	rs7776944	T	G	.	.	FIXACC=KF458463.1;COMPACC=AC073193.10;CLNAME=RP11-175C14;LIBABBR=RP11;SEQCTR=WUGSC;NUMUPDATE=1;DB
7	51652180	rs11408972	T	TG	.	.	FIXACC=KF511040.1;COMPACC=AC005999.2;CLNAME=RP4-718N17;LIBABBR=RP4;SEQCTR=WUGSC;NUMUPDATE=1;DB
7	51683100	rs6960770	A	G	.	.	FIXACC=KF458465.1;COMPACC=AC005999.2;CLNAME=RP4-718N17;LIBABBR=RP4;SEQCTR=WUGSC;NUMUPDATE=1;DB
7	52736876	rs59337650	G	GC	.	.	FIXACC=KF511042.1;COMPACC=AC074263.5;CLNAME=RP11-324M21;LIBABBR=RP11;SEQCTR=WUGSC;NUMUPDATE=1;DB
7	52764101	rs60921030	T	TC	.	.	FIXACC=KF511043.1;COMPACC=AC074263.5;CLNAME=RP11-324M21;LIBABBR=RP11;SEQCTR=WUGSC;NUMUPDATE=1;DB
7	52788651	rs1238376	G	A	.	.	FIXACC=KF458462.1;COMPACC=AC010125.4;CLNAME=RP5-1075C10;LIBABBR=RP5;SEQCTR=WUGSC;NUMUPDATE=1;DB
7	52836128	rs1230518	G	C	.	.	FIXACC=KF458464.1;COMPACC=AC010125.4;CLNAME=RP5-1075C10;LIBABBR=RP5;SEQCTR=WUGSC;NUMUPDATE=1;DB
7	52855668	rs11434977	T	TG	.	.	FIXACC=KF511041.1;COMPACC=AC010125.4;CLNAME=RP5-1075C10;LIBABBR=RP5;SEQCTR=WUGSC;NUMUPDATE=1;DB
7	52971981	rs7782020	T	C	.	.	FIXACC=KF458468.1;COMPACC=AC092105.6;CLNAME=RP11-398K14;LIBABBR=RP11;SEQCTR=WUGSC;NUMUPDATE=1;DB
7	54305125	rs10278878	G	A	.	.	FIXACC=KF458467.1;COMPACC=AC092848.3;CLNAME=RP11-689A23;LIBABBR=RP11;SEQCTR=WUGSC;NUMUPDATE=1;DB
7	54741371	rs519635	T	A	.	.	FIXACC=KF458466.1;COMPACC=AC011228.9;CLNAME=GS1-18A18;LIBABBR=GS1;SEQCTR=WUGSC;NUMUPDATE=1;DB
7	55108832	rs10243865	T	G	.	.	FIXACC=KF458469.1;COMPACC=AC006977.3;CLNAME=RP5-1091E12;LIBABBR=RP5;SEQCTR=WUGSC;NUMUPDATE=1;DB
7	56230956	rs816243	T	C	.	.	FIXACC=KF458474.1;COMPACC=AC006970.6;CLNAME=RP4-725G10;LIBABBR=RP4;SEQCTR=WUGSC;NUMUPDATE=1;DB
7	63247530	rs2624950	G	A	.	.	FIXACC=KF458471.1;COMPACC=AC079355.6;CLNAME=CTD-2526L21;LIBABBR=CTD;SEQCTR=WUGSC;NUMUPDATE=1;DB
7	64277953	rs6946253	T	C	.	.	FIXACC=KF458472.1;COMPACC=AC073349.11;CLNAME=RP11-797H7;LIBABBR=RP11;SEQCTR=WUGSC;NUMUPDATE=1;DB
7	64374164	rs10085423	A	C	.	.	FIXACC=KF458470.1;COMPACC=AC092161.3;CLNAME=RP11-590C23;LIBABBR=RP11;SEQCTR=WUGSC;NUMUPDATE=1;DB
7	65535561	rs160654	A	G	.	.	FIXACC=KF458475.1;COMPACC=AC068533.7;CLNAME=RP5-1132H15;LIBABBR=RP5;SEQCTR=WUGSC;NUMUPDATE=1;DB
7	65991272	rs6960150	T	C	.	.	FIXACC=KF495679.1;COMPACC=AC008267.6;CLNAME=GS1-124K5;LIBABBR=GS1;SEQCTR=WUGSC;NUMUPDATE=1;DB
7	66091506	rs758677	A	C	.	.	FIXACC=KF458473.1;COMPACC=AC006001.2;CLNAME=RP4-756H11;LIBABBR=RP4;SEQCTR=WUGSC;NUMUPDATE=1;DB
7	66291831	rs6970242	C	G	.	.	FIXACC=KF458477.1;COMPACC=AC027644.9;CLNAME=RP11-792A8;LIBABBR=RP11;SEQCTR=WUGSC;NUMUPDATE=1;DB
7	66297039	rs10265576	G	C	.	.	FIXACC=KF458478.1;COMPACC=AC027644.9;CLNAME=RP11-792A8;LIBABBR=RP11;SEQCTR=WUGSC;NUMUPDATE=1;DB
7	66927625	rs4718574	T	C	.	.	FIXACC=KF458482.1;COMPACC=AC108513.3;CLNAME=RP13-936H15;LIBABBR=RP13;SEQCTR=WUGSC;NUMUPDATE=1;DB
7	67438838	rs12698644	G	T	.	.	FIXACC=KF458480.1;COMPACC=AC092637.2;CLNAME=RP11-358M3;LIBABBR=RP11;SEQCTR=WUGSC;NUMUPDATE=1;DB
7	68271287	rs2527628	G	T	.	.	FIXACC=KF458483.1;COMPACC=AC004929.2;CLNAME=RP5-917G4;LIBABBR=RP5;SEQCTR=WUGSC;NUMUPDATE=1;DB
7	68744111	rs11379198	G	GC	.	.	FIXACC=KF511047.1;COMPACC=AC069280.10;CLNAME=RP11-3P22;LIBABBR=RP11;SEQCTR=WUGSC;NUMUPDATE=1;DB
7	70551844	rs1917620	G	A	.	.	FIXACC=KF458479.1;COMPACC=AC073278.9;CLNAME=RP11-661L8;LIBABBR=RP11;SEQCTR=WUGSC;NUMUPDATE=1;DB
7	70886107	rs11455716	G	GC	.	.	FIXACC=KF511044.1;COMPACC=AC004874.1;CLNAME=RP4-744D13;LIBABBR=RP4;SEQCTR=WUGSC;NUMUPDATE=1;DB
7	71316317	rs10807739	T	A	.	.	FIXACC=KF458476.1;COMPACC=AC004905.2;CLNAME=RP5-845I21;LIBABBR=RP5;SEQCTR=WUGSC;NUMUPDATE=1;DB
7	71717348	rs2428280	A	G	.	.	FIXACC=KF458481.1;COMPACC=AC067941.7;CLNAME=RP11-815K3;LIBABBR=RP11;SEQCTR=WUGSC;NUMUPDATE=1;DB
7	73928510	rs6967002	G	A	.	.	FIXACC=KF495976.1;COMPACC=AC004851.2;CLNAME=RP4-665P5;LIBABBR=RP4;SEQCTR=WUGSC;NUMUPDATE=1;DB
7	75266201	rs807873	C	G	.	.	FIXACC=KF495977.1;COMPACC=AC004491.2;CLNAME=CTB-139P11;LIBABBR=CTB;SEQCTR=WUGSC;NUMUPDATE=1;DB
7	75621827	rs4732519	A	G	.	.	FIXACC=KF495978.1;COMPACC=AC006330.5;CLNAME=RP11-229D13;LIBABBR=RP11;SEQCTR=WUGSC;NUMUPDATE=1;DB
7	75703166	rs4732557	T	G	.	.	FIXACC=KF495979.1;COMPACC=AC005077.5;CLNAME=CTA-228D17;LIBABBR=CTA;SEQCTR=WUGSC;NUMUPDATE=1;DB
7	75914934	rs75544239	G	GC	.	.	FIXACC=KF573703.1;COMPACC=AC005077.5;CLNAME=CTA-228D17;LIBABBR=CTA;SEQCTR=WUGSC;NUMUPDATE=1;DB
7	76387415	rs38670	C	T	.	.	FIXACC=KF495981.1;COMPACC=AC006972.2;CLNAME=RP4-799O8;LIBABBR=RP4;SEQCTR=WUGSC;NUMUPDATE=1;DB
7	77601721	rs1100234	G	C	.	.	FIXACC=KF495980.1;COMPACC=AC004990.1;CLNAME=RP5-1185I7;LIBABBR=RP5;SEQCTR=WUGSC;NUMUPDATE=1;DB
7	78125172	rs979110	C	T	.	.	FIXACC=KF495982.1;COMPACC=AC007237.3;CLNAME=RP5-911M23;LIBABBR=RP5;SEQCTR=WUGSC;NUMUPDATE=1;DB
7	78243470	rs11392633	G	GC	.	.	FIXACC=KF511045.1;COMPACC=AC005246.2;CLNAME=RP4-731H19;LIBABBR=RP4;SEQCTR=WUGSC;NUMUPDATE=1;DB
7	78472759	rs491282	C	T	.	.	FIXACC=KF495983.1;COMPACC=AC008071.2;CLNAME=RP11-388L11;LIBABBR=RP11;SEQCTR=WUGSC;NUMUPDATE=1;DB
7	78981512	rs848935	T	C	.	.	FIXACC=KF495984.1;COMPACC=AC004945.1;CLNAME=RP5-997N5;LIBABBR=RP5;SEQCTR=WUGSC;NUMUPDATE=1;DB
7	79038710	rs28690914	T	C	.	.	FIXACC=KF495985.2;COMPACC=AC004945.1;CLNAME=RP5-997N5;LIBABBR=RP5;SEQCTR=WUGSC;NUMUPDATE=1;DB
7	79474259	rs2525811	T	C	.	.	FIXACC=KF495986.1;COMPACC=AC004548.1;CLNAME=RP5-1182N3;LIBABBR=RP5;SEQCTR=WUGSC;NUMUPDATE=1;DB
7	79822444	rs6467044	G	A	.	.	FIXACC=KF495987.1;COMPACC=AC080066.6;CLNAME=CTD-2321M19;LIBABBR=CTD;SEQCTR=WUGSC;NUMUPDATE=1;DB
7	79885698	rs306698	A	C	.	.	FIXACC=KF495988.1;COMPACC=AC003988.1;CLNAME=RP5-1171L6;LIBABBR=RP5;SEQCTR=WUGSC;NUMUPDATE=1;DB
7	79901318	rs306719	C	T	.	.	FIXACC=KF495989.1;COMPACC=AC003988.1;CLNAME=RP5-1171L6;LIBABBR=RP5;SEQCTR=WUGSC;NUMUPDATE=1;DB
7	79904564	rs306695	A	G	.	.	FIXACC=KF458485.1;COMPACC=AC003988.1;CLNAME=RP5-1171L6;LIBABBR=RP5;SEQCTR=WUGSC;NUMUPDATE=1;DB
7	80136233	rs6945227	T	C	.	.	FIXACC=KF458494.1;COMPACC=AC073182.4;CLNAME=CTD-2012B24;LIBABBR=CTD;SEQCTR=WUGSC;NUMUPDATE=1;DB
7	80189738	rs2204356	A	C	.	.	FIXACC=KF458491.1;COMPACC=AC073182.4;CLNAME=CTD-2012B24;LIBABBR=CTD;SEQCTR=WUGSC;NUMUPDATE=1;DB
7	81292993	rs1029565	T	C	.	.	FIXACC=KF458492.1;COMPACC=AC004960.1;CLNAME=RP5-1098B1;LIBABBR=RP5;SEQCTR=WUGSC;NUMUPDATE=1;DB
7	82055151	rs6979555	A	G	.	.	FIXACC=KF458487.1;COMPACC=AC004970.2;CLNAME=RP5-1122F4;LIBABBR=RP5;SEQCTR=WUGSC;NUMUPDATE=1;DB
7	83245172	rs42020	A	G	.	.	FIXACC=KF458501.1;COMPACC=AC006204.1;CLNAME=RP5-1102B4;LIBABBR=RP5;SEQCTR=WUGSC;NUMUPDATE=1;DB
7	83277015	rs118760	G	A	.	.	FIXACC=KF458490.1;COMPACC=AC004954.1;CLNAME=RP5-1064B22;LIBABBR=RP5;SEQCTR=WUGSC;NUMUPDATE=1;DB
7	83307017	rs545548	C	G	.	.	FIXACC=KF458500.1;COMPACC=AC004954.1;CLNAME=RP5-1064B22;LIBABBR=RP5;SEQCTR=WUGSC;NUMUPDATE=1;DB
7	83327032	rs302131	G	T	.	.	FIXACC=KF458498.1;COMPACC=AC004954.1;CLNAME=RP5-1064B22;LIBABBR=RP5;SEQCTR=WUGSC;NUMUPDATE=1;DB
7	83839550	rs6965146	A	G	.	.	FIXACC=KF458486.1;COMPACC=AC004451.2;CLNAME=RP4-789N1;LIBABBR=RP4;SEQCTR=WUGSC;NUMUPDATE=1;DB
7	85526318	rs4461823	T	C	.	.	FIXACC=KF458493.1;COMPACC=AC084793.5;CLNAME=CTD-2651D18;LIBABBR=CTD;SEQCTR=WUGSC;NUMUPDATE=1;DB
7	86449260	rs4329208	A	G	.	.	FIXACC=KF458499.1;COMPACC=AC002081.1;CLNAME=CTA-331C24;LIBABBR=CTA;SEQCTR=WUGSC;NUMUPDATE=1;DB
7	87050656	rs39909	T	C	.	.	FIXACC=KF458496.1;COMPACC=AC005045.2;CLNAME=CTB-12D21;LIBABBR=CTB;SEQCTR=WUGSC;NUMUPDATE=1;DB
7	87414134	rs57697485	A	AC	.	.	FIXACC=KF511050.1;COMPACC=AC003083.2;CLNAME=CTB-60N22;LIBABBR=CTB;SEQCTR=WUGSC;NUMUPDATE=1;DB
7	87951163	rs239998	T	C	.	.	FIXACC=KF458502.1;COMPACC=AC003991.1;CLNAME=CTB-167B5;LIBABBR=CTB;SEQCTR=WUGSC;NUMUPDATE=1;DB
7	88220876	rs11421845	G	GC	.	.	FIXACC=KF511053.1;COMPACC=AC006988.3;CLNAME=RP11-174I14;LIBABBR=RP11;SEQCTR=WUGSC;NUMUPDATE=1;DB
7	88709799	rs10952948	A	G	.	.	FIXACC=KF458484.1;COMPACC=AC004015.1;CLNAME=CTA-333F24;LIBABBR=CTA;SEQCTR=WUGSC;NUMUPDATE=1;DB
7	89139135	rs2214053	T	C	.	.	FIXACC=KF458488.1;COMPACC=AC002383.1;CLNAME=CTB-67E13;LIBABBR=CTB;SEQCTR=WUGSC;NUMUPDATE=1;DB
7	89144913	rs2188417	G	T	.	.	FIXACC=KF458489.1;COMPACC=AC002383.1;CLNAME=CTB-67E13;LIBABBR=CTB;SEQCTR=WUGSC;NUMUPDATE=1;DB
7	89284229	rs466	A	G	.	.	FIXACC=KF458495.1;COMPACC=AC003082.1;CLNAME=CTB-11J21;LIBABBR=CTB;SEQCTR=WUGSC;NUMUPDATE=1;DB
7	89625421	rs259148	T	C	.	.	FIXACC=KF458497.1;COMPACC=AC005053.2;CLNAME=CTB-41D11;LIBABBR=CTB;SEQCTR=WUGSC;NUMUPDATE=1;DB
7	89662803	rs1558033	T	C	.	.	FIXACC=KF458504.1;COMPACC=AC005053.2;CLNAME=CTB-41D11;LIBABBR=CTB;SEQCTR=WUGSC;NUMUPDATE=1;DB
7	89869119	rs194532	C	T	.	.	FIXACC=KF458510.1;COMPACC=AC002064.1;CLNAME=CTB-16J4;LIBABBR=CTB;SEQCTR=NA;NUMUPDATE=1;DB
7	90119483	rs10249895	A	G	.	.	FIXACC=KF458505.1;COMPACC=AC002456.2;CLNAME=CTB-13L3;LIBABBR=CTB;SEQCTR=WUGSC;NUMUPDATE=1;DB
7	90182926	rs6954587	G	C	.	.	FIXACC=KF458507.1;COMPACC=AC002456.2;CLNAME=CTB-13L3;LIBABBR=CTB;SEQCTR=WUGSC;NUMUPDATE=1;DB
7	90357481	rs59236853	CT	C	.	.	FIXACC=KF510291.1;COMPACC=AC000059.2;CLNAME=CTB-128M16;LIBABBR=CTB;SEQCTR=WUGSC;NUMUPDATE=1;DB
7	90728749	rs697401	C	T	.	.	FIXACC=KF458503.1;COMPACC=AC002458.1;CLNAME=CTB-98M4;LIBABBR=CTB;SEQCTR=WUGSC;NUMUPDATE=1;DB
7	91236997	rs984843	G	A	.	.	FIXACC=KF458506.1;COMPACC=AC007313.4;CLNAME=RP5-1084H12;LIBABBR=RP5;SEQCTR=WUGSC;NUMUPDATE=1;DB
7	91275657	rs7791724	A	G	.	.	FIXACC=KF458508.1;COMPACC=AC000058.1;CLNAME=CTB-111F10;LIBABBR=CTB;SEQCTR=WUGSC;NUMUPDATE=1;DB
7	91419400	rs5885789	G	GT	.	.	FIXACC=KF511051.1;COMPACC=AC000056.1;CLNAME=CTB-5F13;LIBABBR=CTB;SEQCTR=WUGSC;NUMUPDATE=1;DB
7	91649387	rs6465346	C	T	.	.	FIXACC=KF458509.1;COMPACC=AC000066.1;CLNAME=CTA-293F11;LIBABBR=CTA;SEQCTR=WUGSC;NUMUPDATE=1;DB
7	91825908	rs973472	C	T	.	.	FIXACC=KF458512.1;COMPACC=AC000120.1;CLNAME=CTB-161K23;LIBABBR=CTB;SEQCTR=WUGSC;NUMUPDATE=1;DB
7	91959646	rs7785589	A	G	.	.	FIXACC=KF458513.1;COMPACC=AC000118.1;CLNAME=CTB-72E11;LIBABBR=CTB;SEQCTR=WUGSC;NUMUPDATE=1;DB
7	91984220	rs4729029	A	G	.	.	FIXACC=KF458511.1;COMPACC=AC004539.1;CLNAME=RP5-911H5;LIBABBR=RP5;SEQCTR=WUGSC;NUMUPDATE=1;DB
7	91988403	rs7791014	A	G	.	.	FIXACC=KF458515.1;COMPACC=AC004539.1;CLNAME=RP5-911H5;LIBABBR=RP5;SEQCTR=WUGSC;NUMUPDATE=1;DB
7	92071302	rs38804	C	T	.	.	FIXACC=KF458514.1;COMPACC=AC007566.2;CLNAME=CTB-10G5;LIBABBR=CTB;SEQCTR=WUGSC;NUMUPDATE=1;DB
7	92119284	rs972923	C	G	.	.	FIXACC=KF458517.1;COMPACC=AC007566.2;CLNAME=CTB-10G5;LIBABBR=CTB;SEQCTR=WUGSC;NUMUPDATE=1;DB
7	92475304	rs10246926	T	C	.	.	FIXACC=KF458516.1;COMPACC=AC002454.1;CLNAME=GS1-552A1;LIBABBR=GS1;SEQCTR=WUGSC;NUMUPDATE=1;DB
7	92664042	rs6465370	A	G	.	.	FIXACC=KF458518.1;COMPACC=AC000119.1;CLNAME=CTB-104I4;LIBABBR=CTB;SEQCTR=WUGSC;NUMUPDATE=1;DB
7	92682706	rs5885818	A	AG	.	.	FIXACC=KF511048.1;COMPACC=AC000119.1;CLNAME=CTB-104I4;LIBABBR=CTB;SEQCTR=WUGSC;NUMUPDATE=1;DB
7	92819058	rs42509	T	A	.	.	FIXACC=KF458519.1;COMPACC=AC000119.1;CLNAME=CTB-104I4;LIBABBR=CTB;SEQCTR=WUGSC;NUMUPDATE=1;DB
7	92885515	rs5885823	A	AG	.	.	FIXACC=KF511049.1;COMPACC=AC002453.1;CLNAME=GS1-440B14;LIBABBR=GS1;SEQCTR=WUGSC;NUMUPDATE=1;DB
7	94275412	rs1533833	T	C	.	.	FIXACC=KF458520.1;COMPACC=AC069292.12;CLNAME=RP11-648L18;LIBABBR=RP11;SEQCTR=WUGSC;NUMUPDATE=1;DB
7	95752908	rs7800612	T	C	.	.	FIXACC=KF458521.1;COMPACC=AC002540.1;CLNAME=GS1-25M2;LIBABBR=GS1;SEQCTR=WUGSC;NUMUPDATE=1;DB
7	95902566	rs4574776	G	A	.	.	FIXACC=KF458522.1;COMPACC=AC096775.5;CLNAME=RP11-350C21;LIBABBR=RP11;SEQCTR=WUGSC;NUMUPDATE=1;DB
7	95959152	rs2524964	T	G	.	.	FIXACC=KF458523.1;COMPACC=AC004458.1;CLNAME=CTB-57J11;LIBABBR=CTB;SEQCTR=WUGSC;NUMUPDATE=1;DB
7	96556779	rs1207685	T	C	.	.	FIXACC=KF458536.1;COMPACC=AC004774.1;CLNAME=CTA-300E22;LIBABBR=CTA;SEQCTR=WUGSC;NUMUPDATE=1;DB
7	97629931	rs1799064	A	G	.	.	FIXACC=KF458537.1;COMPACC=AC004967.3;CLNAME=RP5-1111F22;LIBABBR=RP5;SEQCTR=WUGSC;NUMUPDATE=1;DB
7	99270539	rs776746	C	T	.	.	FIXACC=KF459642.1;COMPACC=AC005020.5;CLNAME=GS1-259H13;LIBABBR=GS1;SEQCTR=WUGSC;NUMUPDATE=1;DB
7	99302994	rs10211	C	T	.	.	FIXACC=KF454904.1;COMPACC=AC069294.5;CLNAME=RP11-757A13;LIBABBR=RP11;SEQCTR=WUGSC;NUMUPDATE=1;DB
7	99303094	rs12360	G	A	.	.	FIXACC=KF454904.1;COMPACC=AC069294.5;CLNAME=RP11-757A13;LIBABBR=RP11;SEQCTR=WUGSC;NUMUPDATE=1;DB
7	99306685	rs2257401	C	G	.	.	FIXACC=KF459646.1;COMPACC=AC069294.5;CLNAME=RP11-757A13;LIBABBR=RP11;SEQCTR=WUGSC;NUMUPDATE=1;DB
7	99522568	rs2527905	G	A	.	.	FIXACC=KF458530.1;COMPACC=AC011904.3;CLNAME=CTD-3244O18;LIBABBR=CTD;SEQCTR=WUGSC;NUMUPDATE=1;DB
7	100371474	rs78193191	G	A	.	.	FIXACC=KF570250.1;COMPACC=AC011895.4;CLNAME=RP11-126L15;LIBABBR=RP11;SEQCTR=WUGSC;NUMUPDATE=1;DB
7	100371476	rs148800656	T	TG	.	.	FIXACC=KF570250.1;COMPACC=AC011895.4;CLNAME=RP11-126L15;LIBABBR=RP11;SEQCTR=WUGSC;NUMUPDATE=1;DB
7	100472932	rs11405482	C	CG	.	.	FIXACC=KF459632.1;COMPACC=AC011895.4;CLNAME=RP11-126L15;LIBABBR=RP11;SEQCTR=WUGSC;NUMUPDATE=1;DB
7	100494222	rs66793456	G	GC	.	.	FIXACC=KF510962.1;COMPACC=AC011895.4;CLNAME=RP11-126L15;LIBABBR=RP11;SEQCTR=WUGSC;NUMUPDATE=1;DB
7	101200667	rs36008849	A	AG	.	.	FIXACC=KF573644.1;COMPACC=AC004953.2;CLNAME=RP5-1059M17;LIBABBR=RP5;SEQCTR=WUGSC;NUMUPDATE=1;DB
7	101200835	rs7809926	A	G	.	.	FIXACC=KF573644.1;COMPACC=AC004953.2;CLNAME=RP5-1059M17;LIBABBR=RP5;SEQCTR=WUGSC;NUMUPDATE=1;DB
7	101226589	rs6465821	A	G	.	.	FIXACC=KF458524.1;COMPACC=AC004953.2;CLNAME=RP5-1059M17;LIBABBR=RP5;SEQCTR=WUGSC;NUMUPDATE=1;DB
7	101476316	rs2970468	A	C	.	.	FIXACC=KF458531.1;COMPACC=AC005096.4;CLNAME=CTA-339C12;LIBABBR=CTA;SEQCTR=WUGSC;NUMUPDATE=1;DB
7	101671585	rs448877	A	G	.	.	FIXACC=KF458538.1;COMPACC=AC005103.3;CLNAME=CTA-357J21;LIBABBR=CTA;SEQCTR=WUGSC;NUMUPDATE=1;DB
7	103557697	rs711443	A	G	.	.	FIXACC=KF458525.1;COMPACC=AC006981.3;CLNAME=GS1-283I11;LIBABBR=GS1;SEQCTR=WUGSC;NUMUPDATE=1;DB
7	103777628	rs59036461	GA	G	.	.	FIXACC=KF510273.1;COMPACC=AC002067.2;CLNAME=CTB-126M9;LIBABBR=CTB;SEQCTR=WUGSC;NUMUPDATE=1;DB
7	104028983	rs2385236	G	A	.	.	FIXACC=KF458532.1;COMPACC=AC002432.1;CLNAME=CTA-317G18;LIBABBR=CTA;SEQCTR=WUGSC;NUMUPDATE=1;DB
7	104156073	rs5886325	T	TA	.	.	FIXACC=KF510966.1;COMPACC=AC000117.1;CLNAME=CTB-62A19;LIBABBR=CTB;SEQCTR=WUGSC;NUMUPDATE=1;DB
7	104444152	rs2465059	C	A	.	.	FIXACC=KF459907.1;COMPACC=AC091286.4;CLNAME=RP11-203P23;LIBABBR=RP11;SEQCTR=WUGSC;NUMUPDATE=1;DB
7	104592936	rs916706	G	A	.	.	FIXACC=KF458535.1;COMPACC=AC007384.3;CLNAME=RP11-325F22;LIBABBR=RP11;SEQCTR=WUGSC;NUMUPDATE=1;DB
7	104781894	rs886786	G	A	.	.	FIXACC=KF458528.1;COMPACC=AC005070.1;CLNAME=CTB-152G17;LIBABBR=CTB;SEQCTR=WUGSC;NUMUPDATE=1;DB
7	104971962	rs1204065	G	A	.	.	FIXACC=KF458527.1;COMPACC=AC004884.1;CLNAME=RP4-778K6;LIBABBR=RP4;SEQCTR=WUGSC;NUMUPDATE=1;DB
7	105342724	rs11413328	G	GC	.	.	FIXACC=KF510963.1;COMPACC=AC007030.3;CLNAME=RP5-1112I4;LIBABBR=RP5;SEQCTR=WUGSC;NUMUPDATE=1;DB
7	105426756	rs1204368	A	T	.	.	FIXACC=KF458526.1;COMPACC=AC005099.2;CLNAME=CTA-351J1;LIBABBR=CTA;SEQCTR=WUGSC;NUMUPDATE=1;DB
7	105789199	rs176515	A	T	.	.	FIXACC=KF458534.1;COMPACC=AC005095.2;CLNAME=CTA-332P12;LIBABBR=CTA;SEQCTR=WUGSC;NUMUPDATE=1;DB
7	106035564	rs179895	A	T	.	.	FIXACC=KF458533.1;COMPACC=AC002078.2;CLNAME=CTB-111H14;LIBABBR=CTB;SEQCTR=WUGSC;NUMUPDATE=1;DB
7	106036872	rs179897	T	C	.	.	FIXACC=KF458529.1;COMPACC=AC002078.2;CLNAME=CTB-111H14;LIBABBR=CTB;SEQCTR=WUGSC;NUMUPDATE=1;DB
7	106197514	rs7809190	C	T	.	.	FIXACC=KF458546.1;COMPACC=AC005050.3;CLNAME=CTB-30L5;LIBABBR=CTB;SEQCTR=WUGSC;NUMUPDATE=1;DB
7	106267680	rs41840	A	G	.	.	FIXACC=KF458542.1;COMPACC=AC005050.3;CLNAME=CTB-30L5;LIBABBR=CTB;SEQCTR=WUGSC;NUMUPDATE=1;DB
7	106467313	rs11403386	T	TG	.	.	FIXACC=KF510964.1;COMPACC=AC002384.1;CLNAME=CTB-133P21;LIBABBR=CTB;SEQCTR=WUGSC;NUMUPDATE=1;DB
7	106804627	rs257383	C	T	.	.	FIXACC=KF458544.1;COMPACC=AC004492.1;CLNAME=CTA-363E19;LIBABBR=CTA;SEQCTR=WUGSC;NUMUPDATE=1;DB
7	107042062	rs1015685	T	C	.	.	FIXACC=KF458547.1;COMPACC=AC002381.1;CLNAME=CTB-20D2;LIBABBR=CTB;SEQCTR=WUGSC;NUMUPDATE=1;DB
7	107092820	rs12667958	T	C	.	.	FIXACC=KF458549.1;COMPACC=AC002381.1;CLNAME=CTB-20D2;LIBABBR=CTB;SEQCTR=WUGSC;NUMUPDATE=1;DB
7	107786189	rs6466218	A	G	.	.	FIXACC=KF458540.1;COMPACC=AC005683.2;CLNAME=CTB-62N11;LIBABBR=CTB;SEQCTR=WUGSC;NUMUPDATE=1;DB
7	107819672	rs11398029	A	AG	.	.	FIXACC=KF510970.1;COMPACC=AC005683.2;CLNAME=CTB-62N11;LIBABBR=CTB;SEQCTR=WUGSC;NUMUPDATE=1;DB
7	108508169	rs59413481	GA	G	.	.	FIXACC=KF510274.1;COMPACC=AC073272.7;CLNAME=RP11-590O19;LIBABBR=RP11;SEQCTR=WUGSC;NUMUPDATE=1;DB
7	108751085	rs1525024	A	T	.	.	FIXACC=KF458543.1;COMPACC=AC073248.5;CLNAME=CTD-2009F14;LIBABBR=CTD;SEQCTR=WUGSC;NUMUPDATE=1;DB
7	108755238	rs11982989	G	C	.	.	FIXACC=KF458541.1;COMPACC=AC073248.5;CLNAME=CTD-2009F14;LIBABBR=CTD;SEQCTR=WUGSC;NUMUPDATE=1;DB
7	109885602	rs4727736	A	T	.	.	FIXACC=KF458545.1;COMPACC=AC003081.1;CLNAME=CTB-9H2;LIBABBR=CTB;SEQCTR=WUGSC;NUMUPDATE=1;DB
7	109939589	rs38757	G	A	.	.	FIXACC=KF458539.1;COMPACC=AC003081.1;CLNAME=CTB-9H2;LIBABBR=CTB;SEQCTR=WUGSC;NUMUPDATE=1;DB
7	110217553	rs10253739	A	G	.	.	FIXACC=KF458550.1;COMPACC=AC079453.4;CLNAME=CTD-3083H11;LIBABBR=CTD;SEQCTR=WUGSC;NUMUPDATE=1;DB
7	110230347	rs11453987	G	GC	.	.	FIXACC=KF510965.1;COMPACC=AC073326.6;CLNAME=RP11-358A10;LIBABBR=RP11;SEQCTR=WUGSC;NUMUPDATE=1;DB
7	110994733	rs37654	C	T	.	.	FIXACC=KF458548.1;COMPACC=AC003989.1;CLNAME=CTB-7J15;LIBABBR=CTB;SEQCTR=WUGSC;NUMUPDATE=1;DB
7	111043489	rs37681	A	C	.	.	FIXACC=KF458552.1;COMPACC=AC003989.1;CLNAME=CTB-7J15;LIBABBR=CTB;SEQCTR=WUGSC;NUMUPDATE=1;DB
7	111397870	rs10277630	C	T	.	.	FIXACC=KF458551.1;COMPACC=AC003077.1;CLNAME=GS1-34D21;LIBABBR=GS1;SEQCTR=WUGSC;NUMUPDATE=1;DB
7	111537804	rs10953698	A	G	.	.	FIXACC=KF458554.1;COMPACC=AC003080.1;CLNAME=GS1-368F15;LIBABBR=GS1;SEQCTR=WUGSC;NUMUPDATE=1;DB
7	111550456	rs71147495	G	GC	.	.	FIXACC=KF510967.1;COMPACC=AC003080.1;CLNAME=GS1-368F15;LIBABBR=GS1;SEQCTR=WUGSC;NUMUPDATE=1;DB
7	111620065	rs181902	A	G	.	.	FIXACC=KF458553.1;COMPACC=AC003080.1;CLNAME=GS1-368F15;LIBABBR=GS1;SEQCTR=WUGSC;NUMUPDATE=1;DB
7	111628169	rs40385	C	T	.	.	FIXACC=KF458555.1;COMPACC=AC003080.1;CLNAME=GS1-368F15;LIBABBR=GS1;SEQCTR=WUGSC;NUMUPDATE=1;DB
7	112491562	rs1718945	T	C	.	.	FIXACC=KF458556.1;COMPACC=AC073183.7;CLNAME=CTD-2021D19;LIBABBR=CTD;SEQCTR=WUGSC;NUMUPDATE=1;DB
7	113389048	rs2188430	T	C	.	.	FIXACC=KF458558.1;COMPACC=AC002385.1;CLNAME=CTA-222A16;LIBABBR=CTA;SEQCTR=WUGSC;NUMUPDATE=1;DB
7	113793672	rs776915	A	G	.	.	FIXACC=KF458557.1;COMPACC=AC074000.8;CLNAME=CTD-2023N18;LIBABBR=CTD;SEQCTR=WUGSC;NUMUPDATE=1;DB
7	113971252	rs2694931	T	A	.	.	FIXACC=KF458560.1;COMPACC=AC073626.7;CLNAME=RP11-95P9;LIBABBR=RP11;SEQCTR=WUGSC;NUMUPDATE=1;DB
7	114034935	rs3934147	T	C	.	.	FIXACC=KF458565.1;COMPACC=AC073626.7;CLNAME=RP11-95P9;LIBABBR=RP11;SEQCTR=WUGSC;NUMUPDATE=1;DB
7	114446899	rs289210	C	T	.	.	FIXACC=KF458561.1;COMPACC=AC002089.2;CLNAME=CTA-308B22;LIBABBR=CTA;SEQCTR=WUGSC;NUMUPDATE=1;DB
7	114476115	rs2106326	A	T	.	.	FIXACC=KF458562.1;COMPACC=AC002089.2;CLNAME=CTA-308B22;LIBABBR=CTA;SEQCTR=WUGSC;NUMUPDATE=1;DB
7	114535721	rs2106321	C	G	.	.	FIXACC=KF458559.1;COMPACC=AC002089.2;CLNAME=CTA-308B22;LIBABBR=CTA;SEQCTR=WUGSC;NUMUPDATE=1;DB
7	114626813	rs11370123	T	TG	.	.	FIXACC=KF510968.1;COMPACC=AC017003.4;CLNAME=RP11-78C11;LIBABBR=RP11;SEQCTR=WUGSC;NUMUPDATE=1;DB
7	114782590	rs2464889	G	A	.	.	FIXACC=KF458564.1;COMPACC=AC079743.4;CLNAME=CTD-2323E18;LIBABBR=CTD;SEQCTR=WUGSC;NUMUPDATE=1;DB
7	114824648	rs2396808	A	G	.	.	FIXACC=KF458563.1;COMPACC=AC002461.2;CLNAME=CTA-204I16;LIBABBR=CTA;SEQCTR=WUGSC;NUMUPDATE=1;DB
7	114826923	rs1468151	T	C	.	.	FIXACC=KF458570.1;COMPACC=AC002461.2;CLNAME=CTA-204I16;LIBABBR=CTA;SEQCTR=WUGSC;NUMUPDATE=1;DB
7	114843438	rs7794765	C	T	.	.	FIXACC=KF458567.1;COMPACC=AC002461.2;CLNAME=CTA-204I16;LIBABBR=CTA;SEQCTR=WUGSC;NUMUPDATE=1;DB
7	114853193	rs7788779	T	C	.	.	FIXACC=KF458566.1;COMPACC=AC002461.2;CLNAME=CTA-204I16;LIBABBR=CTA;SEQCTR=WUGSC;NUMUPDATE=1;DB
7	114953865	rs1155396	A	C	.	.	FIXACC=KF458569.1;COMPACC=AC002461.2;CLNAME=CTA-204I16;LIBABBR=CTA;SEQCTR=WUGSC;NUMUPDATE=1;DB
7	116547883	rs10274093	A	C	.	.	FIXACC=KF458568.1;COMPACC=AC002543.1;CLNAME=CTA-300C3;LIBABBR=CTA;SEQCTR=WUGSC;NUMUPDATE=1;DB
7	116556432	rs2402122	G	A	.	.	FIXACC=KF458578.1;COMPACC=AC002543.1;CLNAME=CTA-300C3;LIBABBR=CTA;SEQCTR=WUGSC;NUMUPDATE=1;DB
7	116755209	rs6466600	T	C	.	.	FIXACC=KF458573.1;COMPACC=AC002542.1;CLNAME=CTB-114A6;LIBABBR=CTB;SEQCTR=WUGSC;NUMUPDATE=1;DB
7	116880732	rs38897	T	A	.	.	FIXACC=KF458575.1;COMPACC=AC003987.1;CLNAME=RP5-866N18;LIBABBR=RP5;SEQCTR=WUGSC;NUMUPDATE=1;DB
7	116986229	rs11983703	C	T	.	.	FIXACC=KF458574.1;COMPACC=AC002465.1;CLNAME=CTA-343P13;LIBABBR=CTA;SEQCTR=WUGSC;NUMUPDATE=1;DB
7	117149761	rs4730788	T	C	.	.	FIXACC=KF458571.1;COMPACC=AC000111.1;CLNAME=CTB-68P20;LIBABBR=CTB;SEQCTR=WUGSC;NUMUPDATE=1;DB
7	117238476	rs213978	G	A	.	.	FIXACC=KF458577.1;COMPACC=AC000111.1;CLNAME=CTB-68P20;LIBABBR=CTB;SEQCTR=WUGSC;NUMUPDATE=1;DB
7	118083786	rs4727870	G	A	.	.	FIXACC=KF458576.1;COMPACC=AC006926.1;CLNAME=CTA-330P16;LIBABBR=CTA;SEQCTR=WUGSC;NUMUPDATE=1;DB
7	118303298	rs778835	T	C	.	.	FIXACC=KF458572.1;COMPACC=AC073042.7;CLNAME=CTD-2105K18;LIBABBR=CTD;SEQCTR=WUGSC;NUMUPDATE=1;DB
7	118411813	rs2689727	G	A	.	.	FIXACC=KF458583.1;COMPACC=AC073042.7;CLNAME=CTD-2105K18;LIBABBR=CTD;SEQCTR=WUGSC;NUMUPDATE=1;DB
7	118636210	rs10275658	A	C	.	.	FIXACC=KF458585.1;COMPACC=AC092098.3;CLNAME=RP11-533K11;LIBABBR=RP11;SEQCTR=WUGSC;NUMUPDATE=1;DB
7	119764251	rs7795248	A	G	.	.	FIXACC=KF458582.1;COMPACC=AC004872.1;CLNAME=RP4-742N3;LIBABBR=RP4;SEQCTR=WUGSC;NUMUPDATE=1;DB
7	120222741	rs6466750	C	A	.	.	FIXACC=KF458581.1;COMPACC=AC073884.4;CLNAME=CTD-2006F7;LIBABBR=CTD;SEQCTR=WUGSC;NUMUPDATE=1;DB
7	120317143	rs7776794	A	G	.	.	FIXACC=KF458580.1;COMPACC=AC004888.1;CLNAME=RP4-797C5;LIBABBR=RP4;SEQCTR=WUGSC;NUMUPDATE=1;DB
7	120663194	rs1990509	T	C	.	.	FIXACC=KF458584.1;COMPACC=AC006976.2;CLNAME=RP5-1047E14;LIBABBR=RP5;SEQCTR=WUGSC;NUMUPDATE=1;DB
7	122114291	rs7785075	T	C	.	.	FIXACC=KF458579.1;COMPACC=AC004594.2;CLNAME=RP5-1101C3;LIBABBR=RP5;SEQCTR=WUGSC;NUMUPDATE=1;DB
7	122442558	rs37891	T	C	.	.	FIXACC=KF458587.1;COMPACC=AC004986.2;CLNAME=RP5-1166A24;LIBABBR=RP5;SEQCTR=WUGSC;NUMUPDATE=1;DB
7	123696292	rs973712	T	A	.	.	FIXACC=KF458586.1;COMPACC=AC006010.2;CLNAME=RP5-865F17;LIBABBR=RP5;SEQCTR=WUGSC;NUMUPDATE=1;DB
7	124117143	rs10954027	C	G	.	.	FIXACC=KF458590.1;COMPACC=AC005521.1;CLNAME=RP5-1106E3;LIBABBR=RP5;SEQCTR=WUGSC;NUMUPDATE=1;DB
7	124169116	rs2215157	A	G	.	.	FIXACC=KF458591.1;COMPACC=AC005521.1;CLNAME=RP5-1106E3;LIBABBR=RP5;SEQCTR=WUGSC;NUMUPDATE=1;DB
7	125348935	rs2402790	A	C	.	.	FIXACC=KF458588.1;COMPACC=AC004397.1;CLNAME=NA;LIBABBR=NA;SEQCTR=UWGC;NUMUPDATE=1;DB
7	125375046	rs4336552	C	A	.	.	FIXACC=KC877197.1;COMPACC=AC004095.1;CLNAME=NA;LIBABBR=NA;SEQCTR=UWGC;NUMUPDATE=1;DB
7	125540024	rs6976809	T	A	.	.	FIXACC=KF458589.1;COMPACC=AC004078.1;CLNAME=NA;LIBABBR=NA;SEQCTR=UWGC;NUMUPDATE=1;DB
7	125549911	rs4731275	G	A	.	.	FIXACC=KF495698.1;COMPACC=AC005276.1;CLNAME=NA;LIBABBR=NA;SEQCTR=UWGC;NUMUPDATE=1;DB
7	125556678	rs6952861	G	A	.	.	FIXACC=KC877199.1;COMPACC=AC005276.1;CLNAME=NA;LIBABBR=NA;SEQCTR=UWGC;NUMUPDATE=1;DB
7	125601546	rs7799318	G	C	.	.	FIXACC=KC877189.1;COMPACC=AC003975.1;CLNAME=NA;LIBABBR=NA;SEQCTR=UWGC;NUMUPDATE=1;DB
7	125646866	rs1011491	A	G	.	.	FIXACC=KC877193.1;COMPACC=AC003968.1;CLNAME=NA;LIBABBR=NA;SEQCTR=UWGC;NUMUPDATE=1;DB
7	126089670	rs512	T	C	.	.	FIXACC=KC877182.1;COMPACC=AC000369.1;CLNAME=NA;LIBABBR=NA;SEQCTR=UWGC;NUMUPDATE=1;DB
7	126116798	rs515	G	C	.	.	FIXACC=KF458594.1;COMPACC=AC000369.1;CLNAME=NA;LIBABBR=NA;SEQCTR=UWGC;NUMUPDATE=1;DB
7	126129104	rs518	G	A	.	.	FIXACC=KC877180.1;COMPACC=AC000374.1;CLNAME=NA;LIBABBR=NA;SEQCTR=UWGC;NUMUPDATE=1;DB
7	126259722	rs1557666	G	T	.	.	FIXACC=KF458595.1;COMPACC=AC002084.1;CLNAME=NA;LIBABBR=NA;SEQCTR=UWGC;NUMUPDATE=1;DB
7	126314795	rs9655860	T	G	.	.	FIXACC=KF458596.1;COMPACC=AC002114.1;CLNAME=NA;LIBABBR=NA;SEQCTR=UWGC;NUMUPDATE=1;DB
7	126663988	rs978873	A	G	.	.	FIXACC=KF458592.1;COMPACC=AC000361.1;CLNAME=NA;LIBABBR=NA;SEQCTR=UWGC;NUMUPDATE=1;DB
7	126888421	rs1592364	A	G	.	.	FIXACC=KF458593.1;COMPACC=AC000099.1;CLNAME=NA;LIBABBR=NA;SEQCTR=UWGC;NUMUPDATE=1;DB
7	126940941	rs9649508	A	G	.	.	FIXACC=KF458600.1;COMPACC=AC000110.1;CLNAME=NA;LIBABBR=NA;SEQCTR=UWGC;NUMUPDATE=1;DB
7	127461646	rs11371751	T	TC	.	.	FIXACC=KF510971.1;COMPACC=AC006529.1;CLNAME=SCB-20L24;LIBABBR=SCB;SEQCTR=UWGC;NUMUPDATE=1;DB
7	127687654	rs11383524	A	AG	.	.	FIXACC=KF510972.1;COMPACC=AC008039.1;CLNAME=SCB-391H5;LIBABBR=SCB;SEQCTR=UWGC;NUMUPDATE=1;DB
7	127802380	rs11368223	AG	A	.	.	FIXACC=KF510275.1;COMPACC=AC018662.3;CLNAME=RP11-339C9;LIBABBR=RP11;SEQCTR=UWGC;NUMUPDATE=1;DB
7	127804813	rs4731408	T	A	.	.	FIXACC=KF458602.1;COMPACC=AC018662.3;CLNAME=RP11-339C9;LIBABBR=RP11;SEQCTR=UWGC;NUMUPDATE=1;DB
7	127867632	rs806543	G	C	.	.	FIXACC=KF458597.1;COMPACC=AC018662.3;CLNAME=RP11-339C9;LIBABBR=RP11;SEQCTR=UWGC;NUMUPDATE=1;DB
7	127971243	rs11316350	GC	G	.	.	FIXACC=KF510276.1;COMPACC=AC010655.7;CLNAME=RP11-155G14;LIBABBR=RP11;SEQCTR=UWGC;NUMUPDATE=1;DB
7	128533514	rs34061445	T	TC	.	.	FIXACC=KF510975.1;COMPACC=AC025594.5;CLNAME=RP11-309L24;LIBABBR=RP11;SEQCTR=UWGC;NUMUPDATE=1;DB
7	128550680	rs11335250	GC	G	.	.	FIXACC=KF495713.1;COMPACC=AC025594.5;CLNAME=RP11-309L24;LIBABBR=RP11;SEQCTR=UWGC;NUMUPDATE=1;DB
7	128578301	rs2004640	G	T	.	.	FIXACC=KF459647.1;COMPACC=AC025594.5;CLNAME=RP11-309L24;LIBABBR=RP11;SEQCTR=UWGC;NUMUPDATE=1;DB
7	128786985	rs5887414	AC	A	.	.	FIXACC=KF510277.1;COMPACC=AC011005.7;CLNAME=RP11-286H14;LIBABBR=RP11;SEQCTR=UWGC;NUMUPDATE=1;DB
7	129283020	rs11452318	C	CA	.	.	FIXACC=KF510974.1;COMPACC=AC078846.2;CLNAME=RP11-448A19;LIBABBR=RP11;SEQCTR=UWGC;NUMUPDATE=1;DB
7	129986087	rs36067882	AG	A	.	.	FIXACC=KF495711.1;COMPACC=AC007938.1;CLNAME=RP11-2E11;LIBABBR=RP11;SEQCTR=UWGC;NUMUPDATE=1;DB
7	130067576	rs6965346	C	T	.	.	FIXACC=KF458606.1;COMPACC=AC007938.1;CLNAME=RP11-2E11;LIBABBR=RP11;SEQCTR=UWGC;NUMUPDATE=1;DB
7	130703545	rs350636	A	G	.	.	FIXACC=KF458598.1;COMPACC=AC058791.4;CLNAME=RP11-138A9;LIBABBR=RP11;SEQCTR=UWGC;NUMUPDATE=1;DB
7	130971063	rs2598187	C	A	.	.	FIXACC=KF458601.1;COMPACC=AC018642.7;CLNAME=RP11-329I5;LIBABBR=RP11;SEQCTR=UWGC;NUMUPDATE=1;DB
7	132433898	rs67756008	AG	A	.	.	FIXACC=KF510279.1;COMPACC=AC009365.9;CLNAME=RP11-355K3;LIBABBR=RP11;SEQCTR=UWGC;NUMUPDATE=1;DB
7	132462076	rs55691579	TG	T	.	.	FIXACC=KF510278.1;COMPACC=AC009365.9;CLNAME=RP11-355K3;LIBABBR=RP11;SEQCTR=UWGC;NUMUPDATE=1;DB
7	132509033	rs34933072	A	AG	.	.	FIXACC=KF510978.1;COMPACC=AC009365.9;CLNAME=RP11-355K3;LIBABBR=RP11;SEQCTR=UWGC;NUMUPDATE=1;DB
7	132767617	rs6951418	C	A	.	.	FIXACC=KF458599.1;COMPACC=AC083873.3;CLNAME=RP11-372E15;LIBABBR=RP11;SEQCTR=UWGC;NUMUPDATE=1;DB
7	132798091	rs58376875	G	GT	.	.	FIXACC=KF510977.1;COMPACC=AC083873.3;CLNAME=RP11-372E15;LIBABBR=RP11;SEQCTR=UWGC;NUMUPDATE=1;DB
7	132840319	rs11411700	C	CA	.	.	FIXACC=KF510976.1;COMPACC=AC083873.3;CLNAME=RP11-372E15;LIBABBR=RP11;SEQCTR=UWGC;NUMUPDATE=1;DB
7	132909481	rs11413778	A	AT	.	.	FIXACC=KF510125.1;COMPACC=AC083875.1;CLNAME=RP11-699P13;LIBABBR=RP11;SEQCTR=UWGC;NUMUPDATE=1;DB
7	132909495	rs4620208	G	T	.	.	FIXACC=KF510125.1;COMPACC=AC083875.1;CLNAME=RP11-699P13;LIBABBR=RP11;SEQCTR=UWGC;NUMUPDATE=1;DB
7	132927776	rs58236045	C	CT	.	.	FIXACC=KF510979.1;COMPACC=AC083875.1;CLNAME=RP11-699P13;LIBABBR=RP11;SEQCTR=UWGC;NUMUPDATE=1;DB
7	132942398	rs57855358	C	CA	.	.	FIXACC=KF510980.1;COMPACC=AC083875.1;CLNAME=RP11-699P13;LIBABBR=RP11;SEQCTR=UWGC;NUMUPDATE=1;DB
7	132961670	rs5887618	C	CT	.	.	FIXACC=KF510981.1;COMPACC=AC083875.1;CLNAME=RP11-699P13;LIBABBR=RP11;SEQCTR=UWGC;NUMUPDATE=1;DB
7	133228780	rs722231	C	A	.	.	FIXACC=KF458603.1;COMPACC=AC009178.4;CLNAME=RP11-169C22;LIBABBR=RP11;SEQCTR=UWGC;NUMUPDATE=1;DB
7	133307133	rs59700537	A	AC	.	.	FIXACC=KF510985.1;COMPACC=AC007790.1;CLNAME=RP11-283D18;LIBABBR=RP11;SEQCTR=UWGC;NUMUPDATE=1;DB
7	133735399	rs9656433	C	A	.	.	FIXACC=KF458608.1;COMPACC=AC083872.2;CLNAME=RP11-639H21;LIBABBR=RP11;SEQCTR=UWGC;NUMUPDATE=1;DB
7	133787453	rs11769652	C	A	.	.	FIXACC=KF458605.1;COMPACC=AC083872.2;CLNAME=RP11-639H21;LIBABBR=RP11;SEQCTR=UWGC;NUMUPDATE=1;DB
7	133846895	rs11435296	A	AC	.	.	FIXACC=KF510982.1;COMPACC=AC018646.3;CLNAME=RP11-344L16;LIBABBR=RP11;SEQCTR=UWGC;NUMUPDATE=1;DB
7	134161222	rs1708402	C	A	.	.	FIXACC=KF458609.1;COMPACC=AC078847.2;CLNAME=RP11-3M15;LIBABBR=RP11;SEQCTR=UWGC;NUMUPDATE=1;DB
7	134179144	rs1790997	G	T	.	.	FIXACC=KF458607.1;COMPACC=AC078847.2;CLNAME=RP11-3M15;LIBABBR=RP11;SEQCTR=UWGC;NUMUPDATE=1;DB
7	134413169	rs11371447	G	GT	.	.	FIXACC=KF510983.1;COMPACC=AC083874.2;CLNAME=RP11-792L21;LIBABBR=RP11;SEQCTR=UWGC;NUMUPDATE=1;DB
7	134757705	rs59344859	AC	A	.	.	FIXACC=KF510281.1;COMPACC=AC083862.2;CLNAME=RP11-134L10;LIBABBR=RP11;SEQCTR=UWGC;NUMUPDATE=1;DB
7	135067302	rs1030292	C	A	.	.	FIXACC=KF458604.1;COMPACC=AC009331.6;CLNAME=RP11-371N6;LIBABBR=RP11;SEQCTR=UWGC;NUMUPDATE=1;DB
7	135090968	rs2551758	C	A	.	.	FIXACC=KF510131.1;COMPACC=AC083871.2;CLNAME=RP11-140I14;LIBABBR=RP11;SEQCTR=UWGC;NUMUPDATE=1;DB
7	135091037	rs139797317	G	GAA	.	.	FIXACC=KF510131.1;COMPACC=AC083871.2;CLNAME=RP11-140I14;LIBABBR=RP11;SEQCTR=UWGC;NUMUPDATE=2;DB
7	135095270	rs2696877	A	G	.	.	FIXACC=KF458610.1;COMPACC=AC083871.2;CLNAME=RP11-140I14;LIBABBR=RP11;SEQCTR=UWGC;NUMUPDATE=1;DB
7	135096675	rs55998920	A	AT	.	.	FIXACC=KF510984.1;COMPACC=AC083871.2;CLNAME=RP11-140I14;LIBABBR=RP11;SEQCTR=UWGC;NUMUPDATE=1;DB
7	135116680	rs71174522	C	CA	.	.	FIXACC=KF510987.1;COMPACC=AC083871.2;CLNAME=RP11-140I14;LIBABBR=RP11;SEQCTR=UWGC;NUMUPDATE=1;DB
7	135124896	rs2718166	G	T	.	.	FIXACC=KF458616.1;COMPACC=AC083871.2;CLNAME=RP11-140I14;LIBABBR=RP11;SEQCTR=UWGC;NUMUPDATE=1;DB
7	135333572	rs4415261	A	T	.	.	FIXACC=KF458614.1;COMPACC=AC093107.3;CLNAME=RP11-751K21;LIBABBR=RP11;SEQCTR=UWGC;NUMUPDATE=1;DB
7	136344651	rs11381873	G	GT	.	.	FIXACC=KF510988.1;COMPACC=AC083869.2;CLNAME=RP11-733N14;LIBABBR=RP11;SEQCTR=UWGC;NUMUPDATE=1;DB
7	136703707	rs324652	C	T	.	.	FIXACC=KF458615.1;COMPACC=AC020581.10;CLNAME=RP11-88K4;LIBABBR=RP11;SEQCTR=UWGC;NUMUPDATE=1;DB
7	136784740	rs10234040	G	A	.	.	FIXACC=KF458613.1;COMPACC=AC009517.6;CLNAME=RP11-181K7;LIBABBR=RP11;SEQCTR=UWGC;NUMUPDATE=1;DB
7	136939582	rs1162122	G	T	.	.	FIXACC=KF458612.1;COMPACC=AC018728.6;CLNAME=RP11-206N24;LIBABBR=RP11;SEQCTR=UWGC;NUMUPDATE=1;DB
7	136962251	rs1669045	C	A	.	.	FIXACC=KF458611.1;COMPACC=AC078842.2;CLNAME=RP11-102G17;LIBABBR=RP11;SEQCTR=UWGC;NUMUPDATE=1;DB
7	136986500	rs1731953	G	T	.	.	FIXACC=KF458617.1;COMPACC=AC078842.2;CLNAME=RP11-102G17;LIBABBR=RP11;SEQCTR=UWGC;NUMUPDATE=1;DB
7	137015820	rs11396532	C	CA	.	.	FIXACC=KF510986.1;COMPACC=AC078842.2;CLNAME=RP11-102G17;LIBABBR=RP11;SEQCTR=UWGC;NUMUPDATE=1;DB
7	137042470	rs2432720	G	T	.	.	FIXACC=KF458618.1;COMPACC=AC078842.2;CLNAME=RP11-102G17;LIBABBR=RP11;SEQCTR=UWGC;NUMUPDATE=1;DB
7	137090153	rs1647182	G	T	.	.	FIXACC=KF458620.1;COMPACC=AC078842.2;CLNAME=RP11-102G17;LIBABBR=RP11;SEQCTR=UWGC;NUMUPDATE=1;DB
7	137302031	rs1723112	G	T	.	.	FIXACC=KF454918.1;COMPACC=AC009179.17;CLNAME=RP11-228I4;LIBABBR=RP11;SEQCTR=UWGC;NUMUPDATE=1;DB
7	137302105	rs1646354	A	G	.	.	FIXACC=KF454918.1;COMPACC=AC009179.17;CLNAME=RP11-228I4;LIBABBR=RP11;SEQCTR=UWGC;NUMUPDATE=1;DB
7	137442765	rs4732266	C	A	.	.	FIXACC=KF458619.1;COMPACC=AC009245.11;CLNAME=RP11-351B12;LIBABBR=RP11;SEQCTR=UWGC;NUMUPDATE=1;DB
7	137571505	rs192438	G	T	.	.	FIXACC=KF458623.1;COMPACC=AC022173.7;CLNAME=RP11-29B3;LIBABBR=RP11;SEQCTR=UWGC;NUMUPDATE=1;DB
7	137884981	rs2352475	G	T	.	.	FIXACC=KF458622.1;COMPACC=AC083867.7;CLNAME=RP11-183I20;LIBABBR=RP11;SEQCTR=UWGC;NUMUPDATE=1;DB
7	137941185	rs72584729	C	CA	.	.	FIXACC=KF510989.1;COMPACC=AC083867.7;CLNAME=RP11-183I20;LIBABBR=RP11;SEQCTR=UWGC;NUMUPDATE=1;DB
7	137960080	rs10215073	G	T	.	.	FIXACC=KF495680.1;COMPACC=AC008155.10;CLNAME=RP11-289F17;LIBABBR=RP11;SEQCTR=UWGC;NUMUPDATE=1;DB
7	138049370	rs357395	G	T	.	.	FIXACC=KF458621.1;COMPACC=AC008155.10;CLNAME=RP11-289F17;LIBABBR=RP11;SEQCTR=UWGC;NUMUPDATE=1;DB
7	138077768	rs367339	C	A	.	.	FIXACC=KF458624.1;COMPACC=AC008155.10;CLNAME=RP11-289F17;LIBABBR=RP11;SEQCTR=UWGC;NUMUPDATE=1;DB
7	138535821	rs55638999	TG	T	.	.	FIXACC=KF510280.1;COMPACC=AC018663.3;CLNAME=RP11-288A3;LIBABBR=RP11;SEQCTR=UWGC;NUMUPDATE=1;DB
7	138649497	rs2774977	C	A	.	.	FIXACC=KF458625.1;COMPACC=AC083868.3;CLNAME=RP11-148L5;LIBABBR=RP11;SEQCTR=UWGC;NUMUPDATE=1;DB
7	139653196	rs5768	A	C	.	.	FIXACC=KF459643.1;COMPACC=AC004914.1;CLNAME=RP5-886O8;LIBABBR=RP5;SEQCTR=WUGSC;NUMUPDATE=1;DB
7	139703041	rs71170933	AG	A	.	.	FIXACC=KF573672.1;COMPACC=AC004961.2;CLNAME=RP5-1098J4;LIBABBR=RP5;SEQCTR=WUGSC;NUMUPDATE=1;DB
7	141988560	rs116408659	A	C	.	.	FIXACC=KF454889.1;COMPACC=AC231381.2;CLNAME=RP11-122A11;LIBABBR=RP11;SEQCTR=WUGSC;NUMUPDATE=1;DB
7	141988664	rs114244601	C	T	.	.	FIXACC=KF454889.1;COMPACC=AC231381.2;CLNAME=RP11-122A11;LIBABBR=RP11;SEQCTR=WUGSC;NUMUPDATE=1;DB
7	142808415	rs3113187	T	G	.	.	FIXACC=KF458626.1;COMPACC=AC093659.4;CLNAME=RP11-468M15;LIBABBR=RP11;SEQCTR=WUGSC;NUMUPDATE=1;DB
7	143149775	rs2966726	T	G	.	.	FIXACC=KF458627.1;COMPACC=AC073264.5;CLNAME=RP11-298A10;LIBABBR=RP11;SEQCTR=WUGSC;NUMUPDATE=1;DB
7	144442746	rs1635333	C	T	.	.	FIXACC=KF458633.1;COMPACC=AC004743.1;CLNAME=RP4-807C15;LIBABBR=RP4;SEQCTR=WUGSC;NUMUPDATE=1;DB
7	145797061	rs11449072	T	TG	.	.	FIXACC=KF510993.1;COMPACC=AC073308.4;CLNAME=RP11-13M3;LIBABBR=RP11;SEQCTR=WUGSC;NUMUPDATE=1;DB
7	145971603	rs802507	A	T	.	.	FIXACC=KF458632.1;COMPACC=AC007027.3;CLNAME=RP5-832O14;LIBABBR=RP5;SEQCTR=WUGSC;NUMUPDATE=1;DB
7	146408100	rs12703833	T	C	.	.	FIXACC=KF458630.1;COMPACC=AC005997.3;CLNAME=RP4-558L10;LIBABBR=RP4;SEQCTR=WUGSC;NUMUPDATE=1;DB
7	146775421	rs1014685	G	T	.	.	FIXACC=KF458629.1;COMPACC=AC006004.2;CLNAME=RP4-803F10;LIBABBR=RP4;SEQCTR=WUGSC;NUMUPDATE=1;DB
7	147241130	rs851822	A	G	.	.	FIXACC=KF458628.1;COMPACC=AC004896.1;CLNAME=RP4-811H12;LIBABBR=RP4;SEQCTR=WUGSC;NUMUPDATE=1;DB
7	147403376	rs1101046	A	G	.	.	FIXACC=KF458634.1;COMPACC=AC005518.2;CLNAME=RP4-777G9;LIBABBR=RP4;SEQCTR=WUGSC;NUMUPDATE=1;DB
7	148142349	rs6961303	A	C	.	.	FIXACC=KF458631.1;COMPACC=AC083849.6;CLNAME=RP11-163I18;LIBABBR=RP11;SEQCTR=WUGSC;NUMUPDATE=1;DB
7	148921866	rs11421364	T	TC	.	.	FIXACC=KF510994.1;COMPACC=AC004890.2;CLNAME=RP4-800G7;LIBABBR=RP4;SEQCTR=WUGSC;NUMUPDATE=1;DB
7	149426305	rs11424737	G	GC	.	.	FIXACC=KF459639.1;COMPACC=AC004897.1;CLNAME=RP4-811N16;LIBABBR=RP4;SEQCTR=WUGSC;NUMUPDATE=1;DB
7	149429196	rs11377193	G	GC	.	.	FIXACC=KF510992.1;COMPACC=AC004897.1;CLNAME=RP4-811N16;LIBABBR=RP4;SEQCTR=WUGSC;NUMUPDATE=1;DB
7	149476666	rs57553723	G	GC	.	.	FIXACC=KF459635.1;COMPACC=AC004877.1;CLNAME=RP4-751H13;LIBABBR=RP4;SEQCTR=WUGSC;NUMUPDATE=1;DB
7	149515188	rs60594151	TA	T	.	.	FIXACC=KF495712.1;COMPACC=AC004877.1;CLNAME=RP4-751H13;LIBABBR=RP4;SEQCTR=WUGSC;NUMUPDATE=1;DB
7	149530894	rs6960187	G	A	.	.	FIXACC=KF459640.2;COMPACC=AC004877.1;CLNAME=RP4-751H13;LIBABBR=RP4;SEQCTR=WUGSC;NUMUPDATE=1;DB
7	150079224	rs59454720	T	TG	.	.	FIXACC=KF510991.1;COMPACC=AC073111.8;CLNAME=RP11-511P7;LIBABBR=RP11;SEQCTR=WUGSC;NUMUPDATE=1;DB
7	150780933	rs6962100	C	G	.	.	FIXACC=KF458641.1;COMPACC=AC010973.6;CLNAME=RP11-148K1;LIBABBR=RP11;SEQCTR=WUGSC;NUMUPDATE=1;DB
7	150892684	rs11403989	T	TC	.	.	FIXACC=KF459644.1;COMPACC=AC010973.6;CLNAME=RP11-148K1;LIBABBR=RP11;SEQCTR=WUGSC;NUMUPDATE=1;DB
7	151059891	rs429124	T	C	.	.	FIXACC=KF458635.1;COMPACC=AC005486.2;CLNAME=RP5-1070G24;LIBABBR=RP5;SEQCTR=WUGSC;NUMUPDATE=1;DB
7	151060301	rs421975	G	T	.	.	FIXACC=KF458638.1;COMPACC=AC005486.2;CLNAME=RP5-1070G24;LIBABBR=RP5;SEQCTR=WUGSC;NUMUPDATE=1;DB
7	151546272	rs11462018	A	AG	.	.	FIXACC=KF510996.1;COMPACC=AC074257.5;CLNAME=RP11-796I2;LIBABBR=RP11;SEQCTR=WUGSC;NUMUPDATE=1;DB
7	151682881	rs1919523	T	C	.	.	FIXACC=KF459600.1;COMPACC=AC074257.5;CLNAME=RP11-796I2;LIBABBR=RP11;SEQCTR=WUGSC;NUMUPDATE=1;DB
7	152366301	rs3111473	G	A	.	.	FIXACC=KF458636.1;COMPACC=AC003109.1;CLNAME=NA;LIBABBR=NA;SEQCTR=JGI;NUMUPDATE=1;DB
7	152754865	rs476008	A	T	.	.	FIXACC=KF458637.1;COMPACC=AF104455.1;CLNAME=NA;LIBABBR=NA;SEQCTR=IMB;NUMUPDATE=1;DB
7	153069160	rs1199475	T	C	.	.	FIXACC=KF458639.1;COMPACC=AC073236.8;CLNAME=RP11-774B15;LIBABBR=RP11;SEQCTR=WUGSC;NUMUPDATE=1;DB
7	154934269	rs4960688	G	A	.	.	FIXACC=KF458640.1;COMPACC=AC099552.6;CLNAME=RP11-1430O6;LIBABBR=RP11;SEQCTR=WUGSC;NUMUPDATE=1;DB
7	155073554	rs9690811	C	T	.	.	FIXACC=KF458644.1;COMPACC=AC144652.1;CLNAME=XXfos-81789E12;LIBABBR=XXfos;SEQCTR=WUGSC;NUMUPDATE=1;DB
7	155075549	rs9770063	T	G	.	.	FIXACC=KF458645.1;COMPACC=AC144652.1;CLNAME=XXfos-81789E12;LIBABBR=XXfos;SEQCTR=WUGSC;NUMUPDATE=1;DB
7	155282984	rs1861959	T	C	.	.	FIXACC=KF458643.1;COMPACC=AC008060.5;CLNAME=RP5-912I13;LIBABBR=RP5;SEQCTR=WUGSC;NUMUPDATE=1;DB
7	155382680	rs11405396	A	AC	.	.	FIXACC=KF510995.1;COMPACC=AC009403.5;CLNAME=RP5-1015O24;LIBABBR=RP5;SEQCTR=WUGSC;NUMUPDATE=1;DB
7	155455528	rs10215792	A	G	.	.	FIXACC=KF458642.1;COMPACC=AC009403.5;CLNAME=RP5-1015O24;LIBABBR=RP5;SEQCTR=WUGSC;NUMUPDATE=1;DB
7	155469492	rs7781949	G	A	.	.	FIXACC=KF458650.1;COMPACC=AC009403.5;CLNAME=RP5-1015O24;LIBABBR=RP5;SEQCTR=WUGSC;NUMUPDATE=1;DB
7	155556125	rs7791548	T	G	.	.	FIXACC=KF458647.1;COMPACC=AC078834.5;CLNAME=RP11-69O3;LIBABBR=RP11;SEQCTR=WUGSC;NUMUPDATE=1;DB
7	156413698	rs849070	A	T	.	.	FIXACC=KF458648.1;COMPACC=AC005534.2;CLNAME=RP5-982E9;LIBABBR=RP5;SEQCTR=WUGSC;NUMUPDATE=1;DB
7	157354220	rs56263620	T	TG	.	.	FIXACC=KF510998.1;COMPACC=AC006372.2;CLNAME=RP11-331D5;LIBABBR=RP11;SEQCTR=WUGSC;NUMUPDATE=1;DB
7	157358307	rs11375722	T	TG	.	.	FIXACC=KF510999.1;COMPACC=AC006372.2;CLNAME=RP11-331D5;LIBABBR=RP11;SEQCTR=WUGSC;NUMUPDATE=1;DB
7	157403753	rs1263545	T	C	.	.	FIXACC=KF458646.1;COMPACC=AC005481.3;CLNAME=RP4-703P8;LIBABBR=RP4;SEQCTR=WUGSC;NUMUPDATE=1;DB
7	157897870	rs61239508	T	C	.	.	FIXACC=KF458649.1;COMPACC=AC093856.3;CLNAME=RP11-518I12;LIBABBR=RP11;SEQCTR=WUGSC;NUMUPDATE=1;DB
7	158121970	rs4909067	A	G	.	.	FIXACC=KF458651.1;COMPACC=AC019043.8;CLNAME=RP11-11B21;LIBABBR=RP11;SEQCTR=WUGSC;NUMUPDATE=1;DB
7	158489052	rs59789982	A	AG	.	.	FIXACC=KF510997.1;COMPACC=AC019084.9;CLNAME=RP11-354O2;LIBABBR=RP11;SEQCTR=WUGSC;NUMUPDATE=1;DB
7	158876560	rs2730283	A	C	.	.	FIXACC=KF458653.1;COMPACC=AC007269.3;CLNAME=RP5-1058P19;LIBABBR=RP5;SEQCTR=WUGSC;NUMUPDATE=1;DB
7	158932537	rs68185352	TC	T	.	.	FIXACC=KF510282.1;COMPACC=AF027390.1;CLNAME=NA;LIBABBR=NA;SEQCTR=JGI;NUMUPDATE=1;DB
7	158935333	rs439204	G	C	.	.	FIXACC=KC877184.1;COMPACC=AF027390.1;CLNAME=NA;LIBABBR=NA;SEQCTR=JGI;NUMUPDATE=1;DB
7	158947185	rs382552	C	G	.	.	FIXACC=KF458652.1;COMPACC=AF027390.1;CLNAME=NA;LIBABBR=NA;SEQCTR=JGI;NUMUPDATE=1;DB
7	158949771	rs439544	T	C	.	.	FIXACC=KC877194.1;COMPACC=AF027390.1;CLNAME=NA;LIBABBR=NA;SEQCTR=JGI;NUMUPDATE=1;DB
7	158953389	rs57018863	T	TC	.	.	FIXACC=KF511000.1;COMPACC=AF027390.1;CLNAME=NA;LIBABBR=NA;SEQCTR=JGI;NUMUPDATE=1;DB
7	158957888	rs404996	C	A	.	.	FIXACC=KF458654.1;COMPACC=AF027390.1;CLNAME=NA;LIBABBR=NA;SEQCTR=JGI;NUMUPDATE=1;DB
7	158962161	rs408870	C	G	.	.	FIXACC=KC877181.1;COMPACC=AF027390.1;CLNAME=NA;LIBABBR=NA;SEQCTR=JGI;NUMUPDATE=1;DB
7	158985310	rs377424	C	G	.	.	FIXACC=KF510133.1;COMPACC=AF027390.1;CLNAME=NA;LIBABBR=NA;SEQCTR=JGI;NUMUPDATE=1;DB
7	158985409	rs77710900	T	TG	.	.	FIXACC=KF510133.1;COMPACC=AF027390.1;CLNAME=NA;LIBABBR=NA;SEQCTR=JGI;NUMUPDATE=1;DB
7	158989758	rs382468	A	T	.	.	FIXACC=KF510124.1;COMPACC=AF027390.1;CLNAME=NA;LIBABBR=NA;SEQCTR=JGI;NUMUPDATE=1;DB
7	158989833	rs11417076	G	GT	.	.	FIXACC=KF510124.1;COMPACC=AF027390.1;CLNAME=NA;LIBABBR=NA;SEQCTR=JGI;NUMUPDATE=1;DB
7	159007173	rs428383	A	T	.	.	FIXACC=KC877192.1;COMPACC=AF027390.1;CLNAME=NA;LIBABBR=NA;SEQCTR=JGI;NUMUPDATE=1;DB
7	159011073	rs405600	G	A	.	.	FIXACC=KF458657.1;COMPACC=AF027390.1;CLNAME=NA;LIBABBR=NA;SEQCTR=JGI;NUMUPDATE=1;DB
7	159017931	rs432245	T	C	.	.	FIXACC=KC877187.1;COMPACC=AF027390.1;CLNAME=NA;LIBABBR=NA;SEQCTR=JGI;NUMUPDATE=1;DB
7	159018648	rs35494136	GT	G	.	.	FIXACC=KF510283.1;COMPACC=AF027390.1;CLNAME=NA;LIBABBR=NA;SEQCTR=JGI;NUMUPDATE=1;DB
7	159035511	rs415892	T	C	.	.	FIXACC=KF458660.1;COMPACC=AF027390.1;CLNAME=NA;LIBABBR=NA;SEQCTR=JGI;NUMUPDATE=1;DB
7	159053760	rs11398316	G	GA	.	.	FIXACC=KF511005.1;COMPACC=AF027390.1;CLNAME=NA;LIBABBR=NA;SEQCTR=JGI;NUMUPDATE=1;DB
7	159062099	rs3976691	A	T	.	.	FIXACC=KF458655.1;COMPACC=AF027390.1;CLNAME=NA;LIBABBR=NA;SEQCTR=JGI;NUMUPDATE=1;DB
7	159069598	rs6459932	A	T	.	.	FIXACC=KF458658.1;COMPACC=AF027390.1;CLNAME=NA;LIBABBR=NA;SEQCTR=JGI;NUMUPDATE=1;DB
7	159081696	rs2205064	T	C	.	.	FIXACC=KF458659.1;COMPACC=AF027390.1;CLNAME=NA;LIBABBR=NA;SEQCTR=JGI;NUMUPDATE=1;DB
7	159118202	rs11339191	AC	A	.	.	FIXACC=KF510284.1;COMPACC=AF027390.1;CLNAME=NA;LIBABBR=NA;SEQCTR=JGI;NUMUPDATE=1;DB
8	948461	rs6559200	T	C	.	.	FIXACC=KF458661.1;COMPACC=AC129915.6;CLNAME=CTD-3212A4;LIBABBR=CTD;SEQCTR=WIBR;NUMUPDATE=1;DB
8	999557	rs7831705	A	G	.	.	FIXACC=KC877190.1;COMPACC=AC129915.6;CLNAME=CTD-3212A4;LIBABBR=CTD;SEQCTR=WIBR;NUMUPDATE=1;DB
8	1002828	rs6559206	C	G	.	.	FIXACC=KC877191.1;COMPACC=AC129915.6;CLNAME=CTD-3212A4;LIBABBR=CTD;SEQCTR=WIBR;NUMUPDATE=1;DB
8	1045738	rs6559216	T	C	.	.	FIXACC=KC877196.1;COMPACC=AC129915.6;CLNAME=CTD-3212A4;LIBABBR=CTD;SEQCTR=WIBR;NUMUPDATE=1;DB
8	1069005	rs6558413	G	C	.	.	FIXACC=KC877185.1;COMPACC=AC129915.6;CLNAME=CTD-3212A4;LIBABBR=CTD;SEQCTR=WIBR;NUMUPDATE=1;DB
8	1074197	rs6558414	C	T	.	.	FIXACC=KC877183.1;COMPACC=AC129915.6;CLNAME=CTD-3212A4;LIBABBR=CTD;SEQCTR=WIBR;NUMUPDATE=1;DB
8	1260132	rs6982854	A	G	.	.	FIXACC=KC877200.1;COMPACC=AF067845.1;CLNAME=NA;LIBABBR=NA;SEQCTR=CSHL;NUMUPDATE=1;DB
8	1840084	rs6420197	T	A	.	.	FIXACC=KF458656.1;COMPACC=AC019257.3;CLNAME=RP11-439C15;LIBABBR=RP11;SEQCTR=WIBR;NUMUPDATE=1;DB
8	2462734	rs11136526	C	A	.	.	FIXACC=KF458663.1;COMPACC=AC104021.5;CLNAME=RP11-378A12;LIBABBR=RP11;SEQCTR=WIBR;NUMUPDATE=1;DB
8	2782683	rs341741	G	T	.	.	FIXACC=KF458664.1;COMPACC=AC023296.6;CLNAME=RP11-564K14;LIBABBR=RP11;SEQCTR=WIBR;NUMUPDATE=1;DB
8	3064861	rs2440724	A	G	.	.	FIXACC=KF458666.1;COMPACC=AC021523.8;CLNAME=RP11-336N16;LIBABBR=RP11;SEQCTR=WIBR;NUMUPDATE=1;DB
8	3104884	rs7846442	G	C	.	.	FIXACC=KF458667.1;COMPACC=AC087692.7;CLNAME=RP11-67D13;LIBABBR=RP11;SEQCTR=WIBR;NUMUPDATE=1;DB
8	3220658	rs7824604	T	C	.	.	FIXACC=KF458665.1;COMPACC=AC026991.9;CLNAME=RP11-279L11;LIBABBR=RP11;SEQCTR=WIBR;NUMUPDATE=1;DB
8	4169328	rs6981997	T	C	.	.	FIXACC=KF458662.1;COMPACC=AC027251.6;CLNAME=RP11-14G5;LIBABBR=RP11;SEQCTR=WIBR;NUMUPDATE=1;DB
8	5227297	rs13265033	A	C	.	.	FIXACC=KF458671.1;COMPACC=AC007718.12;CLNAME=RP11-29A2;LIBABBR=RP11;SEQCTR=WIBR;NUMUPDATE=1;DB
8	5445343	rs2733079	A	G	.	.	FIXACC=KF458669.1;COMPACC=AC004944.1;CLNAME=RP5-991O23;LIBABBR=RP5;SEQCTR=WUGSC;NUMUPDATE=1;DB
8	5468489	rs2527723	G	C	.	.	FIXACC=KF458668.1;COMPACC=AC004944.1;CLNAME=RP5-991O23;LIBABBR=RP5;SEQCTR=WUGSC;NUMUPDATE=1;DB
8	5626408	rs4367572	A	G	.	.	FIXACC=KF458670.1;COMPACC=AC087369.5;CLNAME=RP11-728L1;LIBABBR=RP11;SEQCTR=WIBR;NUMUPDATE=1;DB
8	6018425	rs11450256	A	AC	.	.	FIXACC=KF511075.1;COMPACC=AC009435.5;CLNAME=RP11-124B13;LIBABBR=RP11;SEQCTR=WIBR;NUMUPDATE=1;DB
8	6477478	rs2980660	T	C	.	.	FIXACC=KC877207.1;COMPACC=AF287957.6;CLNAME=CTD-2541M15;LIBABBR=CTD;SEQCTR=IMB;NUMUPDATE=1;DB
8	6481284	rs2912055	T	C	.	.	FIXACC=KC877206.1;COMPACC=AF287957.6;CLNAME=CTD-2541M15;LIBABBR=CTD;SEQCTR=IMB;NUMUPDATE=1;DB
8	6520567	rs2912008	A	G	.	.	FIXACC=KC877202.1;COMPACC=AF287957.6;CLNAME=CTD-2541M15;LIBABBR=CTD;SEQCTR=IMB;NUMUPDATE=1;DB
8	6557609	rs2980695	G	A	.	.	FIXACC=KC877204.1;COMPACC=AF287957.6;CLNAME=CTD-2541M15;LIBABBR=CTD;SEQCTR=IMB;NUMUPDATE=1;DB
8	6588890	rs2980681	G	A	.	.	FIXACC=KC877208.1;COMPACC=AF287957.6;CLNAME=CTD-2541M15;LIBABBR=CTD;SEQCTR=IMB;NUMUPDATE=1;DB
8	6630460	rs2978942	A	C	.	.	FIXACC=KF495741.1;COMPACC=AF233439.7;CLNAME=GS1-24F4;LIBABBR=GS1;SEQCTR=IMB;NUMUPDATE=1;DB
8	6630571	rs2928598	C	G	.	.	FIXACC=KF495741.1;COMPACC=AF233439.7;CLNAME=GS1-24F4;LIBABBR=GS1;SEQCTR=IMB;NUMUPDATE=1;DB
8	6633176	rs2912033	T	G	.	.	FIXACC=KC877203.1;COMPACC=AF233439.7;CLNAME=GS1-24F4;LIBABBR=GS1;SEQCTR=IMB;NUMUPDATE=1;DB
8	6642558	rs2912021	G	C	.	.	FIXACC=KC877205.1;COMPACC=AF233439.7;CLNAME=GS1-24F4;LIBABBR=GS1;SEQCTR=IMB;NUMUPDATE=1;DB
8	6651255	rs2912014	T	C	.	.	FIXACC=KC877201.1;COMPACC=AF233439.7;CLNAME=GS1-24F4;LIBABBR=GS1;SEQCTR=IMB;NUMUPDATE=1;DB
8	6652150	rs2912079	T	C	.	.	FIXACC=KC877210.1;COMPACC=AF233439.7;CLNAME=GS1-24F4;LIBABBR=GS1;SEQCTR=IMB;NUMUPDATE=1;DB
8	6673377	rs11338621	CA	C	.	.	FIXACC=KF495715.1;COMPACC=AF233439.7;CLNAME=NA;LIBABBR=NA;SEQCTR=IMB;NUMUPDATE=1;DB
8	6731776	rs2977774	T	C	.	.	FIXACC=KC877213.1;COMPACC=AF233439.7;CLNAME=GS1-24F4;LIBABBR=GS1;SEQCTR=IMB;NUMUPDATE=1;DB
8	6736073	rs2977829	T	C	.	.	FIXACC=KF458672.1;COMPACC=AF233439.7;CLNAME=GS1-24F4;LIBABBR=GS1;SEQCTR=IMB;NUMUPDATE=1;DB
8	6882477	rs4481622	A	T	.	.	FIXACC=KC877209.1;COMPACC=AF238378.5;CLNAME=SCb-561B17;LIBABBR=SCb;SEQCTR=IMB;NUMUPDATE=1;DB
8	6883855	rs4840665	A	G	.	.	FIXACC=KC877212.1;COMPACC=AF238378.5;CLNAME=SCb-561B17;LIBABBR=SCb;SEQCTR=IMB;NUMUPDATE=1;DB
8	6886855	rs7821152	A	T	.	.	FIXACC=KC877216.1;COMPACC=AF238378.5;CLNAME=SCb-561B17;LIBABBR=SCb;SEQCTR=IMB;NUMUPDATE=1;DB
8	6896572	rs4342632	A	C	.	.	FIXACC=KF458676.1;COMPACC=AF238378.5;CLNAME=SCb-561B17;LIBABBR=SCb;SEQCTR=IMB;NUMUPDATE=1;DB
8	6923466	rs2978719	T	C	.	.	FIXACC=KF458678.1;COMPACC=AF238378.5;CLNAME=SCb-561B17;LIBABBR=SCb;SEQCTR=IMB;NUMUPDATE=1;DB
8	8176387	rs143409664	C	CGGGGCG	.	.	FIXACC=ABBA01026926.1;COMPACC=AC068353.34;CLNAME=RP11-399J23;LIBABBR=RP11;SEQCTR=WIBR;NUMUPDATE=6;DB
8	8234868	rs150979349	C	CGCCGCT	.	.	FIXACC=AEKP01060802.1;COMPACC=AC103957.8;CLNAME=CTA-398F10;LIBABBR=CTA;SEQCTR=WIBR;NUMUPDATE=6;DB
8	8253445	rs2976838	A	G	.	.	FIXACC=KC877214.1;COMPACC=AC103957.8;CLNAME=CTA-398F10;LIBABBR=CTA;SEQCTR=WIBR;NUMUPDATE=1;DB
8	8287281	rs10110942	T	G	.	.	FIXACC=KC877211.1;COMPACC=AC103957.8;CLNAME=CTA-398F10;LIBABBR=CTA;SEQCTR=WIBR;NUMUPDATE=1;DB
8	8758397	rs231187	A	C	.	.	FIXACC=KF458673.1;COMPACC=AC090567.7;CLNAME=RP11-18L2;LIBABBR=RP11;SEQCTR=WIBR;NUMUPDATE=1;DB
8	8959611	rs6999534	C	G	.	.	FIXACC=KF458674.1;COMPACC=AC087579.17;CLNAME=RP11-429B7;LIBABBR=RP11;SEQCTR=WIBR;NUMUPDATE=1;DB
8	8967918	rs7013401	G	C	.	.	FIXACC=KF458675.1;COMPACC=AC087579.17;CLNAME=RP11-429B7;LIBABBR=RP11;SEQCTR=WIBR;NUMUPDATE=1;DB
8	9663442	rs13255492	T	C	.	.	FIXACC=KF458677.1;COMPACC=AC055869.13;CLNAME=RP11-403C10;LIBABBR=RP11;SEQCTR=WIBR;NUMUPDATE=1;DB
8	9913357	rs3102552	A	G	.	.	FIXACC=KF458680.1;COMPACC=AC034111.6;CLNAME=RP11-1E4;LIBABBR=RP11;SEQCTR=WIBR;NUMUPDATE=1;DB
8	10527820	rs4374952	T	C	.	.	FIXACC=KF458679.1;COMPACC=AC105001.3;CLNAME=CTD-2135J3;LIBABBR=CTD;SEQCTR=WIBR;NUMUPDATE=1;DB
8	10804412	rs6601539	T	C	.	.	FIXACC=KF458681.1;COMPACC=AC105107.5;CLNAME=CTD-3103L12;LIBABBR=CTD;SEQCTR=WIBR;NUMUPDATE=1;DB
8	10856387	rs4266611	C	T	.	.	FIXACC=KF458683.1;COMPACC=AC105108.4;CLNAME=CTD-3179G6;LIBABBR=CTD;SEQCTR=WIBR;NUMUPDATE=1;DB
8	10964445	rs2898262	T	C	.	.	FIXACC=KF458688.1;COMPACC=AF131215.2;CLNAME=NA;LIBABBR=NA;SEQCTR=IMB;NUMUPDATE=1;DB
8	11023799	rs72580059	A	AT	.	.	FIXACC=KF511055.1;COMPACC=AF131215.2;CLNAME=NA;LIBABBR=NA;SEQCTR=IMB;NUMUPDATE=1;DB
8	11313339	rs11784661	A	G	.	.	FIXACC=KF458682.1;COMPACC=AF131216.2;CLNAME=CTB-65D4;LIBABBR=CTB;SEQCTR=IMB;NUMUPDATE=1;DB
8	11357635	rs2618477	T	C	.	.	FIXACC=KF458689.1;COMPACC=AF131216.2;CLNAME=CTB-65D4;LIBABBR=CTB;SEQCTR=IMB;NUMUPDATE=1;DB
8	11729715	rs1390949	A	C	.	.	FIXACC=KF458684.1;COMPACC=AC025857.5;CLNAME=RP11-589N15;LIBABBR=RP11;SEQCTR=WIBR;NUMUPDATE=1;DB
8	12749727	rs2977154	A	G	.	.	FIXACC=KF458685.1;COMPACC=AC090133.6;CLNAME=RP11-813L8;LIBABBR=RP11;SEQCTR=WIBR;NUMUPDATE=1;DB
8	12953302	rs477294	T	C	.	.	FIXACC=KF458687.1;COMPACC=AC015641.9;CLNAME=RP11-45O16;LIBABBR=RP11;SEQCTR=WIBR;NUMUPDATE=1;DB
8	13354245	rs7827060	C	A	.	.	FIXACC=KF458686.1;COMPACC=AC022844.8;CLNAME=RP11-250P18;LIBABBR=RP11;SEQCTR=WIBR;NUMUPDATE=1;DB
8	14560821	rs4831305	G	A	.	.	FIXACC=KF458694.1;COMPACC=AC040926.5;CLNAME=RP11-776K3;LIBABBR=RP11;SEQCTR=WIBR;NUMUPDATE=1;DB
8	14730934	rs4463427	A	G	.	.	FIXACC=KF458691.1;COMPACC=AC084838.7;CLNAME=CTD-2023J5;LIBABBR=CTD;SEQCTR=WIBR;NUMUPDATE=1;DB
8	14834767	rs9325741	T	C	.	.	FIXACC=KF458690.1;COMPACC=AC106857.8;CLNAME=RP11-262O21;LIBABBR=RP11;SEQCTR=WIBR;NUMUPDATE=1;DB
8	17717921	rs10101947	A	G	.	.	FIXACC=KF458700.1;COMPACC=AC087273.5;CLNAME=RP11-156K13;LIBABBR=RP11;SEQCTR=WIBR;NUMUPDATE=1;DB
8	17799172	rs2467076	T	G	.	.	FIXACC=KF458696.1;COMPACC=AC087273.5;CLNAME=RP11-156K13;LIBABBR=RP11;SEQCTR=WIBR;NUMUPDATE=1;DB
8	17921533	rs6421407	T	C	.	.	FIXACC=KC877215.1;COMPACC=AC124242.6;CLNAME=CTD-2547L16;LIBABBR=CTD;SEQCTR=WIBR;NUMUPDATE=1;DB
8	18077007	rs10106882	G	C	.	.	FIXACC=KC877219.1;COMPACC=AC124242.6;CLNAME=CTD-2547L16;LIBABBR=CTD;SEQCTR=WIBR;NUMUPDATE=1;DB
8	18080923	rs6982949	G	A	.	.	FIXACC=KC877218.1;COMPACC=AC124242.6;CLNAME=CTD-2547L16;LIBABBR=CTD;SEQCTR=WIBR;NUMUPDATE=1;DB
8	18236412	rs5889792	TG	T	.	.	FIXACC=KF510310.1;COMPACC=AC025062.6;CLNAME=RP11-685B14;LIBABBR=RP11;SEQCTR=WIBR;NUMUPDATE=1;DB
8	19042504	rs597602	T	C	.	.	FIXACC=KF458698.1;COMPACC=AC100849.3;CLNAME=RP11-1080G15;LIBABBR=RP11;SEQCTR=WIBR;NUMUPDATE=1;DB
8	19098297	rs2672273	A	T	.	.	FIXACC=KF459910.1;COMPACC=AC068880.6;CLNAME=RP11-618M23;LIBABBR=RP11;SEQCTR=WIBR;NUMUPDATE=1;DB
8	19127717	rs35010840	TG	T	.	.	FIXACC=KF510311.1;COMPACC=AC068880.6;CLNAME=RP11-618M23;LIBABBR=RP11;SEQCTR=WIBR;NUMUPDATE=1;DB
8	19178096	rs7819880	T	C	.	.	FIXACC=KF458692.1;COMPACC=AC068880.6;CLNAME=RP11-618M23;LIBABBR=RP11;SEQCTR=WIBR;NUMUPDATE=1;DB
8	19333743	rs10086448	C	G	.	.	FIXACC=KF458693.1;COMPACC=AC090786.6;CLNAME=RP11-381G11;LIBABBR=RP11;SEQCTR=WIBR;NUMUPDATE=1;DB
8	19389362	rs2958596	C	G	.	.	FIXACC=KF458697.1;COMPACC=AC090786.6;CLNAME=RP11-381G11;LIBABBR=RP11;SEQCTR=WIBR;NUMUPDATE=1;DB
8	19532731	rs10108078	C	G	.	.	FIXACC=KF458695.1;COMPACC=AC090541.4;CLNAME=RP11-1105O14;LIBABBR=RP11;SEQCTR=WIBR;NUMUPDATE=1;DB
8	19851658	rs11786265	G	A	.	.	FIXACC=KC877221.1;COMPACC=AC100802.2;CLNAME=CTB-2109K7;LIBABBR=CTB;SEQCTR=WIBR;NUMUPDATE=1;DB
8	19944153	rs6990271	T	C	.	.	FIXACC=KF458702.1;COMPACC=AC100802.2;CLNAME=CTB-2109K7;LIBABBR=CTB;SEQCTR=WIBR;NUMUPDATE=1;DB
8	19950741	rs4637849	A	T	.	.	FIXACC=KF458704.1;COMPACC=AC100802.2;CLNAME=CTB-2109K7;LIBABBR=CTB;SEQCTR=WIBR;NUMUPDATE=1;DB
8	19987746	rs11204093	A	G	.	.	FIXACC=KF458701.1;COMPACC=AC025853.17;CLNAME=RP11-353K12;LIBABBR=RP11;SEQCTR=WIBR;NUMUPDATE=1;DB
8	20107143	rs904003	A	G	.	.	FIXACC=KF458703.1;COMPACC=AC025853.17;CLNAME=RP11-353K12;LIBABBR=RP11;SEQCTR=WIBR;NUMUPDATE=1;DB
8	20308325	rs4258019	A	C	.	.	FIXACC=KF458699.1;COMPACC=AC023403.9;CLNAME=RP11-563N12;LIBABBR=RP11;SEQCTR=WIBR;NUMUPDATE=1;DB
8	20802019	rs579774	A	G	.	.	FIXACC=KF458705.1;COMPACC=AC015468.5;CLNAME=RP11-369E15;LIBABBR=RP11;SEQCTR=WIBR;NUMUPDATE=1;DB
8	20834058	rs504472	A	G	.	.	FIXACC=KF458706.1;COMPACC=AC015468.5;CLNAME=RP11-369E15;LIBABBR=RP11;SEQCTR=WIBR;NUMUPDATE=1;DB
8	21464896	rs1480996	T	C	.	.	FIXACC=KF458709.1;COMPACC=AC022716.13;CLNAME=RP11-135I5;LIBABBR=RP11;SEQCTR=WIBR;NUMUPDATE=1;DB
8	21504764	rs55789049	CA	C	.	.	FIXACC=KF510312.1;COMPACC=AC022716.13;CLNAME=RP11-135I5;LIBABBR=RP11;SEQCTR=WIBR;NUMUPDATE=1;DB
8	21620470	rs148268306	A	T	.	.	FIXACC=KC877225.1;COMPACC=AP008236.2;CLNAME=NA;LIBABBR=NA;SEQCTR=Keio;NUMUPDATE=1;DB
8	21702445	rs56008732	T	TC	.	.	FIXACC=KF573677.1;COMPACC=AC087363.17;CLNAME=RP11-529P14;LIBABBR=RP11;SEQCTR=WIBR;NUMUPDATE=1;DB
8	21966700	rs57316099	GC	G	.	.	FIXACC=AEKP01061801.1;COMPACC=AC105206.8;CLNAME=CTD-2530N21;LIBABBR=CTD;SEQCTR=WIBR;NUMUPDATE=1;DB
8	21966707	rs58343576	CG	C	.	.	FIXACC=AEKP01061801.1;COMPACC=AC105206.8;CLNAME=CTD-2530N21;LIBABBR=CTD;SEQCTR=WIBR;NUMUPDATE=1;DB
8	22401907	rs4307344	C	A	.	.	FIXACC=KF458710.1;COMPACC=AC037459.16;CLNAME=RP11-582J16;LIBABBR=RP11;SEQCTR=WIBR;NUMUPDATE=1;DB
8	22441477	rs4872514	A	G	.	.	FIXACC=KF458711.1;COMPACC=AC037459.16;CLNAME=RP11-582J16;LIBABBR=RP11;SEQCTR=WIBR;NUMUPDATE=1;DB
8	22516853	rs4451313	G	C	.	.	FIXACC=KF458708.1;COMPACC=AC105046.10;CLNAME=CTD-3247F14;LIBABBR=CTD;SEQCTR=WIBR;NUMUPDATE=1;DB
8	22803229	rs6557605	T	C	.	.	FIXACC=KC877220.1;COMPACC=AC134389.4;CLNAME=CTD-2228A5;LIBABBR=CTD;SEQCTR=WIBR;NUMUPDATE=1;DB
8	22934523	rs12675756	G	T	.	.	FIXACC=KF458707.1;COMPACC=AC107959.8;CLNAME=RP11-875O11;LIBABBR=RP11;SEQCTR=WIBR;NUMUPDATE=1;DB
8	23766089	rs4345567	A	G	.	.	FIXACC=KF458714.1;COMPACC=AC091194.7;CLNAME=RP11-780J19;LIBABBR=RP11;SEQCTR=WIBR;NUMUPDATE=1;DB
8	24612697	rs2712774	G	A	.	.	FIXACC=KC877227.1;COMPACC=AC084091.5;CLNAME=CTD-2532E22;LIBABBR=CTD;SEQCTR=WIBR;NUMUPDATE=1;DB
8	24770904	rs196867	T	G	.	.	FIXACC=KC877222.1;COMPACC=AF106564.3;CLNAME=GS1-72M22;LIBABBR=GS1;SEQCTR=IMB;NUMUPDATE=1;DB
8	24811064	rs11300136	AG	A	.	.	FIXACC=KF495714.1;COMPACC=AC107373.4;CLNAME=CTD-2168K21;LIBABBR=CTD;SEQCTR=WIBR;NUMUPDATE=1;DB
8	24825860	rs6992621	T	A	.	.	FIXACC=KC877223.1;COMPACC=AC107373.4;CLNAME=CTD-2168K21;LIBABBR=CTD;SEQCTR=WIBR;NUMUPDATE=1;DB
8	24856545	rs11292636	AC	A	.	.	FIXACC=KF510314.1;COMPACC=AC107373.4;CLNAME=CTD-2168K21;LIBABBR=CTD;SEQCTR=WIBR;NUMUPDATE=1;DB
8	24874602	rs6557796	G	T	.	.	FIXACC=KF495699.1;COMPACC=AC107373.4;CLNAME=CTD-2168K21;LIBABBR=CTD;SEQCTR=WIBR;NUMUPDATE=1;DB
8	25051354	rs34346382	GC	G	.	.	FIXACC=KF510313.1;COMPACC=AC041005.20;CLNAME=RP11-69M11;LIBABBR=RP11;SEQCTR=WIBR;NUMUPDATE=1;DB
8	25200148	rs10110351	A	G	.	.	FIXACC=KF458716.1;COMPACC=AC091185.6;CLNAME=RP11-395I14;LIBABBR=RP11;SEQCTR=WIBR;NUMUPDATE=1;DB
8	25233659	rs6982656	A	G	.	.	FIXACC=KF458713.1;COMPACC=AC091185.6;CLNAME=RP11-395I14;LIBABBR=RP11;SEQCTR=WIBR;NUMUPDATE=1;DB
8	25323777	rs10108752	T	C	.	.	FIXACC=KF459603.1;COMPACC=AC103779.5;CLNAME=RP11-466B9;LIBABBR=RP11;SEQCTR=WIBR;NUMUPDATE=1;DB
8	25397884	rs2979743	T	A	.	.	FIXACC=KF458712.1;COMPACC=AC104562.3;CLNAME=NA;LIBABBR=NA;SEQCTR=WIBR;NUMUPDATE=1;DB
8	25426172	rs4262332	C	T	.	.	FIXACC=KC877226.1;COMPACC=AC104562.3;CLNAME=NA;LIBABBR=NA;SEQCTR=WIBR;NUMUPDATE=1;DB
8	26522752	rs55760129	CA	C	.	.	FIXACC=KF510315.1;COMPACC=AC015564.13;CLNAME=RP11-351D9;LIBABBR=RP11;SEQCTR=WIBR;NUMUPDATE=1;DB
8	27054030	rs10866857	G	T	.	.	FIXACC=KF458715.1;COMPACC=AC090150.9;CLNAME=RP11-521M14;LIBABBR=RP11;SEQCTR=WIBR;NUMUPDATE=1;DB
8	27244214	rs6557997	G	T	.	.	FIXACC=KF458718.1;COMPACC=AC010856.12;CLNAME=RP11-138J2;LIBABBR=RP11;SEQCTR=WIBR;NUMUPDATE=1;DB
8	27249633	rs4333544	A	G	.	.	FIXACC=KF458717.1;COMPACC=AF311103.5;CLNAME=SCb-212E3;LIBABBR=SCb;SEQCTR=IMB;NUMUPDATE=1;DB
8	27256427	rs2741345	A	G	.	.	FIXACC=KC877228.1;COMPACC=AF311103.5;CLNAME=SCb-212E3;LIBABBR=SCb;SEQCTR=IMB;NUMUPDATE=1;DB
8	28507368	rs6996641	G	T	.	.	FIXACC=KF458719.1;COMPACC=AC013829.13;CLNAME=RP11-23D17;LIBABBR=RP11;SEQCTR=WIBR;NUMUPDATE=1;DB
8	28633124	rs7462400	T	C	.	.	FIXACC=KF458722.1;COMPACC=AC131969.5;CLNAME=CTD-2172A10;LIBABBR=CTD;SEQCTR=WIBR;NUMUPDATE=1;DB
8	28663083	rs171311	T	C	.	.	FIXACC=KF458721.1;COMPACC=AC040975.8;CLNAME=RP11-662B19;LIBABBR=RP11;SEQCTR=WIBR;NUMUPDATE=1;DB
8	28818103	rs4732660	T	C	.	.	FIXACC=KF458725.1;COMPACC=AC091558.7;CLNAME=RP11-745D6;LIBABBR=RP11;SEQCTR=WIBR;NUMUPDATE=1;DB
8	28835045	rs13263175	T	C	.	.	FIXACC=KF458730.1;COMPACC=AC091558.7;CLNAME=RP11-745D6;LIBABBR=RP11;SEQCTR=WIBR;NUMUPDATE=1;DB
8	28886975	rs6558088	T	C	.	.	FIXACC=KC877224.1;COMPACC=AC108449.5;CLNAME=CTD-2647L4;LIBABBR=CTD;SEQCTR=WIBR;NUMUPDATE=1;DB
8	29128224	rs2943064	T	C	.	.	FIXACC=KC877217.1;COMPACC=AC084262.6;CLNAME=RP4-676L2;LIBABBR=RP4;SEQCTR=WIBR;NUMUPDATE=1;DB
8	29434347	rs57238924	G	GC	.	.	FIXACC=KF511070.1;COMPACC=AC084026.14;CLNAME=RP11-486M23;LIBABBR=RP11;SEQCTR=WIBR;NUMUPDATE=1;DB
8	29435207	rs4732692	A	T	.	.	FIXACC=KF458732.1;COMPACC=AC084026.14;CLNAME=RP11-486M23;LIBABBR=RP11;SEQCTR=WIBR;NUMUPDATE=1;DB
8	29437895	rs10103158	T	C	.	.	FIXACC=KF458720.1;COMPACC=AC084026.14;CLNAME=RP11-486M23;LIBABBR=RP11;SEQCTR=WIBR;NUMUPDATE=1;DB
8	29673372	rs9286363	C	G	.	.	FIXACC=KF458724.1;COMPACC=AC145110.3;CLNAME=WI2-80720H9;LIBABBR=WI2;SEQCTR=WIBR;NUMUPDATE=1;DB
8	30348634	rs35034964	TC	T	.	.	FIXACC=KF510316.1;COMPACC=AC011204.6;CLNAME=RP11-115P4;LIBABBR=RP11;SEQCTR=WIBR;NUMUPDATE=1;DB
8	30615427	rs9772303	G	A	.	.	FIXACC=KF458723.1;COMPACC=AC009314.4;CLNAME=RP11-465K4;LIBABBR=RP11;SEQCTR=WUGSC;NUMUPDATE=1;DB
8	30620840	rs11388922	G	GT	.	.	FIXACC=KF459648.1;COMPACC=AC009314.4;CLNAME=RP11-465K4;LIBABBR=RP11;SEQCTR=WUGSC;NUMUPDATE=1;DB
8	30622888	rs13249031	G	T	.	.	FIXACC=KF458726.1;COMPACC=AC009314.4;CLNAME=RP11-465K4;LIBABBR=RP11;SEQCTR=WUGSC;NUMUPDATE=1;DB
8	31400397	rs7812320	T	C	.	.	FIXACC=KF458728.1;COMPACC=AC090816.3;CLNAME=CTC-386L14;LIBABBR=CTC;SEQCTR=WIBR;NUMUPDATE=1;DB
8	32195119	rs7462814	T	C	.	.	FIXACC=KF458729.1;COMPACC=AC023948.13;CLNAME=RP11-669B22;LIBABBR=RP11;SEQCTR=WIBR;NUMUPDATE=1;DB
8	32203995	rs1685104	T	C	.	.	FIXACC=KF458727.1;COMPACC=AC023948.13;CLNAME=RP11-669B22;LIBABBR=RP11;SEQCTR=WIBR;NUMUPDATE=1;DB
8	32381968	rs59854302	AG	A	.	.	FIXACC=KF510317.1;COMPACC=AC083977.5;CLNAME=RP11-317J8;LIBABBR=RP11;SEQCTR=WIBR;NUMUPDATE=1;DB
8	32396644	rs11314026	AC	A	.	.	FIXACC=KF510318.1;COMPACC=AC083977.5;CLNAME=RP11-317J8;LIBABBR=RP11;SEQCTR=WIBR;NUMUPDATE=1;DB
8	32416572	rs2466102	T	C	.	.	FIXACC=KF458731.1;COMPACC=AC083977.5;CLNAME=RP11-317J8;LIBABBR=RP11;SEQCTR=WIBR;NUMUPDATE=1;DB
8	32492314	rs71208199	TC	T	.	.	FIXACC=KF510319.1;COMPACC=AC083977.5;CLNAME=RP11-317J8;LIBABBR=RP11;SEQCTR=WIBR;NUMUPDATE=1;DB
8	32533628	rs11411068	A	AG	.	.	FIXACC=KF511069.1;COMPACC=AC083977.5;CLNAME=RP11-317J8;LIBABBR=RP11;SEQCTR=WIBR;NUMUPDATE=1;DB
8	32892638	rs4486155	G	A	.	.	FIXACC=KF458733.1;COMPACC=AC090204.11;CLNAME=RP11-11N9;LIBABBR=RP11;SEQCTR=WIBR;NUMUPDATE=1;DB
8	33715374	rs6415399	T	C	.	.	FIXACC=KF458734.1;COMPACC=AF279873.4;CLNAME=RP1-103E7;LIBABBR=RP1;SEQCTR=IMB;NUMUPDATE=1;DB
8	33721155	rs7460165	A	G	.	.	FIXACC=KF458736.1;COMPACC=AF279873.4;CLNAME=RP1-103E7;LIBABBR=RP1;SEQCTR=IMB;NUMUPDATE=1;DB
8	33722205	rs7463919	G	T	.	.	FIXACC=KF458735.1;COMPACC=AF279873.4;CLNAME=RP1-103E7;LIBABBR=RP1;SEQCTR=IMB;NUMUPDATE=1;DB
8	33727622	rs57324694	T	G	.	.	FIXACC=KF458737.1;COMPACC=AF279873.4;CLNAME=RP1-103E7;LIBABBR=RP1;SEQCTR=IMB;NUMUPDATE=1;DB
8	33732191	rs6995927	C	T	.	.	FIXACC=KF458745.1;COMPACC=AF279873.4;CLNAME=RP1-103E7;LIBABBR=RP1;SEQCTR=IMB;NUMUPDATE=1;DB
8	33735803	rs7387272	A	G	.	.	FIXACC=KF458738.1;COMPACC=AF279873.4;CLNAME=RP1-103E7;LIBABBR=RP1;SEQCTR=IMB;NUMUPDATE=1;DB
8	33738528	rs2980330	A	G	.	.	FIXACC=KF458739.1;COMPACC=AF279873.4;CLNAME=RP1-103E7;LIBABBR=RP1;SEQCTR=IMB;NUMUPDATE=1;DB
8	34168590	rs2959332	A	C	.	.	FIXACC=KC877235.1;COMPACC=AC090993.5;CLNAME=RP1-84O15;LIBABBR=RP1;SEQCTR=WIBR;NUMUPDATE=1;DB
8	34408261	rs13259969	T	G	.	.	FIXACC=KC877231.1;COMPACC=AC090274.6;CLNAME=RP1-144M5;LIBABBR=RP1;SEQCTR=WIBR;NUMUPDATE=1;DB
8	36392543	rs6468364	T	C	.	.	FIXACC=KF495799.1;COMPACC=AC084308.8;CLNAME=RP1-155O2;LIBABBR=RP1;SEQCTR=WIBR;NUMUPDATE=1;DB
8	36392566	rs6468365	T	C	.	.	FIXACC=KF495799.1;COMPACC=AC084308.8;CLNAME=RP1-155O2;LIBABBR=RP1;SEQCTR=WIBR;NUMUPDATE=1;DB
8	36463270	rs12114499	T	C	.	.	FIXACC=KF458740.1;COMPACC=AC090809.9;CLNAME=RP11-89G22;LIBABBR=RP11;SEQCTR=WIBR;NUMUPDATE=1;DB
8	37078120	rs2460026	T	C	.	.	FIXACC=KF458744.1;COMPACC=AC068207.6;CLNAME=RP11-26K8;LIBABBR=RP11;SEQCTR=WIBR;NUMUPDATE=1;DB
8	37886813	rs28719892	G	C	.	.	FIXACC=KC877237.1;COMPACC=AP006545.1;CLNAME=KB-1836B5;LIBABBR=KB;SEQCTR=Keio;NUMUPDATE=1;DB
8	37942199	rs28539994	T	C	.	.	FIXACC=KF458741.1;COMPACC=AP006545.1;CLNAME=KB-1836B5;LIBABBR=KB;SEQCTR=Keio;NUMUPDATE=1;DB
8	38005835	rs2229620	T	C	.	.	FIXACC=KF459602.1;COMPACC=AC084024.17;CLNAME=RP11-90P5;LIBABBR=RP11;SEQCTR=WIBR;NUMUPDATE=1;DB
8	38755156	rs6980674	C	A	.	.	FIXACC=KF458742.1;COMPACC=AC067817.10;CLNAME=RP11-723D22;LIBABBR=RP11;SEQCTR=WIBR;NUMUPDATE=1;DB
8	38827185	rs5891050	GC	G	.	.	FIXACC=KF495718.1;COMPACC=AC108863.4;CLNAME=CTD-2544N14;LIBABBR=CTD;SEQCTR=WIBR;NUMUPDATE=1;DB
8	39576872	rs6474168	T	C	.	.	FIXACC=KF458743.1;COMPACC=AC136365.5;CLNAME=RP11-97P4;LIBABBR=RP11;SEQCTR=WIBR;NUMUPDATE=1;DB
8	40248422	rs210853	T	C	.	.	FIXACC=KF458746.1;COMPACC=AC105999.4;CLNAME=CTA-392C11;LIBABBR=CTA;SEQCTR=WIBR;NUMUPDATE=1;DB
8	40307320	rs2956218	A	T	.	.	FIXACC=KF458747.1;COMPACC=AC010857.8;CLNAME=RP11-301G7;LIBABBR=RP11;SEQCTR=WIBR;NUMUPDATE=1;DB
8	41072192	rs4493894	C	T	.	.	FIXACC=KC877233.1;COMPACC=AC104393.6;CLNAME=CTD-3080F16;LIBABBR=CTD;SEQCTR=WIBR;NUMUPDATE=1;DB
8	41517958	rs59908561	A	AG	.	.	FIXACC=KF511071.1;COMPACC=AC113133.5;CLNAME=RP11-930P14;LIBABBR=RP11;SEQCTR=WIBR;NUMUPDATE=1;DB
8	41639754	rs6474362	G	C	.	.	FIXACC=KF495800.1;COMPACC=AC113133.5;CLNAME=RP11-930P14;LIBABBR=RP11;SEQCTR=WIBR;NUMUPDATE=1;DB
8	41639817	rs6474363	T	C	.	.	FIXACC=KF495800.1;COMPACC=AC113133.5;CLNAME=RP11-930P14;LIBABBR=RP11;SEQCTR=WIBR;NUMUPDATE=1;DB
8	42165000	rs7002860	A	G	.	.	FIXACC=KF495673.1;COMPACC=AC083973.14;CLNAME=RP11-231D20;LIBABBR=RP11;SEQCTR=WIBR;NUMUPDATE=1;DB
8	42165314	rs7007438	T	G	.	.	FIXACC=KF495673.1;COMPACC=AC083973.14;CLNAME=RP11-231D20;LIBABBR=RP11;SEQCTR=WIBR;NUMUPDATE=1;DB
8	42177469	rs10958711	T	G	.	.	FIXACC=KF458748.1;COMPACC=AC083973.14;CLNAME=RP11-231D20;LIBABBR=RP11;SEQCTR=WIBR;NUMUPDATE=1;DB
8	46936582	rs7463160	A	G	.	.	FIXACC=KC877229.1;COMPACC=AC118650.5;CLNAME=CTD-2326I15;LIBABBR=CTD;SEQCTR=WIBR;NUMUPDATE=1;DB
8	47875834	rs35999758	GA	G	.	.	FIXACC=KF510320.1;COMPACC=AC026241.7;CLNAME=RP11-698O20;LIBABBR=RP11;SEQCTR=WIBR;NUMUPDATE=1;DB
8	48579879	rs7841397	G	A	.	.	FIXACC=KF458749.1;COMPACC=AC023991.9;CLNAME=RP11-137L15;LIBABBR=RP11;SEQCTR=WIBR;NUMUPDATE=1;DB
8	48675250	rs35696974	G	GT	.	.	FIXACC=KF511072.1;COMPACC=AC103686.4;CLNAME=CTD-2655I2;LIBABBR=CTD;SEQCTR=WIBR;NUMUPDATE=1;DB
8	48805816	rs11411516	A	AG	.	.	FIXACC=KF511073.1;COMPACC=AC103686.4;CLNAME=CTD-2655I2;LIBABBR=CTD;SEQCTR=WIBR;NUMUPDATE=1;DB
8	49607564	rs34109056	A	AG	.	.	FIXACC=KF511074.1;COMPACC=AC022915.14;CLNAME=RP11-770E5;LIBABBR=RP11;SEQCTR=WIBR;NUMUPDATE=1;DB
8	49706140	rs10093386	T	G	.	.	FIXACC=KF458750.1;COMPACC=AC100805.2;CLNAME=CTC-789J18;LIBABBR=CTC;SEQCTR=WIBR;NUMUPDATE=1;DB
8	50050271	rs4355781	G	T	.	.	FIXACC=KF458753.1;COMPACC=AC044893.5;CLNAME=RP11-696E24;LIBABBR=RP11;SEQCTR=WIBR;NUMUPDATE=1;DB
8	50540611	rs4300020	C	T	.	.	FIXACC=KF458752.1;COMPACC=AC091549.11;CLNAME=RP11-343D20;LIBABBR=RP11;SEQCTR=WIBR;NUMUPDATE=1;DB
8	50549805	rs56920747	CT	C	.	.	FIXACC=KF510321.1;COMPACC=AC091549.11;CLNAME=RP11-343D20;LIBABBR=RP11;SEQCTR=WIBR;NUMUPDATE=1;DB
8	51143570	rs7839015	C	T	.	.	FIXACC=KF458751.1;COMPACC=AC104376.6;CLNAME=CTD-2242O8;LIBABBR=CTD;SEQCTR=WIBR;NUMUPDATE=1;DB
8	51414052	rs3102075	A	G	.	.	FIXACC=KF458755.1;COMPACC=AC087366.5;CLNAME=RP11-621J21;LIBABBR=RP11;SEQCTR=WIBR;NUMUPDATE=1;DB
8	51973570	rs4270977	G	T	.	.	FIXACC=KF495762.1;COMPACC=AC090919.6;CLNAME=RP11-42C24;LIBABBR=RP11;SEQCTR=WIBR;NUMUPDATE=1;DB
8	51973612	rs4342618	C	T	.	.	FIXACC=KF495762.1;COMPACC=AC090919.6;CLNAME=RP11-42C24;LIBABBR=RP11;SEQCTR=WIBR;NUMUPDATE=1;DB
8	53566284	rs10808872	T	A	.	.	FIXACC=KC877238.1;COMPACC=AC113139.2;CLNAME=CTD-3214K23;LIBABBR=CTD;SEQCTR=WIBR;NUMUPDATE=1;DB
8	53570529	rs12708142	C	A	.	.	FIXACC=KC877236.1;COMPACC=AC113139.2;CLNAME=CTD-3214K23;LIBABBR=CTD;SEQCTR=WIBR;NUMUPDATE=1;DB
8	54158924	rs13265506	G	A	.	.	FIXACC=KF458756.1;COMPACC=AC009646.12;CLNAME=RP11-162D9;LIBABBR=RP11;SEQCTR=WIBR;NUMUPDATE=1;DB
8	55126391	rs461406	T	G	.	.	FIXACC=KF458754.1;COMPACC=AC060764.13;CLNAME=RP11-626A5;LIBABBR=RP11;SEQCTR=WIBR;NUMUPDATE=1;DB
8	55187307	rs10094089	A	C	.	.	FIXACC=KF458758.1;COMPACC=AC027250.8;CLNAME=RP11-793H4;LIBABBR=RP11;SEQCTR=WIBR;NUMUPDATE=1;DB
8	55401464	rs7823891	T	C	.	.	FIXACC=KF458761.1;COMPACC=AC091076.7;CLNAME=RP11-53M11;LIBABBR=RP11;SEQCTR=WIBR;NUMUPDATE=1;DB
8	55529487	rs6473949	T	A	.	.	FIXACC=KC877240.1;COMPACC=AF128525.5;CLNAME=NA;LIBABBR=NA;SEQCTR=IMB;NUMUPDATE=1;DB
8	56223169	rs4379423	A	G	.	.	FIXACC=KF458757.1;COMPACC=AC103953.8;CLNAME=CTD-2571K21;LIBABBR=CTD;SEQCTR=WIBR;NUMUPDATE=1;DB
8	56299419	rs2979059	G	A	.	.	FIXACC=KC877234.1;COMPACC=AC103953.8;CLNAME=CTD-2571K21;LIBABBR=CTD;SEQCTR=WIBR;NUMUPDATE=1;DB
8	56306959	rs2975946	G	A	.	.	FIXACC=KC877241.1;COMPACC=AC103953.8;CLNAME=CTD-2571K21;LIBABBR=CTD;SEQCTR=WIBR;NUMUPDATE=1;DB
8	56331256	rs2928999	T	C	.	.	FIXACC=KC877239.1;COMPACC=AF165144.4;CLNAME=CTA-393A7;LIBABBR=CTA;SEQCTR=IMB;NUMUPDATE=1;DB
8	56359428	rs2929053	T	C	.	.	FIXACC=KC877232.1;COMPACC=AF165144.4;CLNAME=CTA-393A7;LIBABBR=CTA;SEQCTR=IMB;NUMUPDATE=1;DB
8	56366502	rs2975980	T	C	.	.	FIXACC=KF458760.1;COMPACC=AF165144.4;CLNAME=CTA-393A7;LIBABBR=CTA;SEQCTR=IMB;NUMUPDATE=1;DB
8	56367622	rs2975979	A	C	.	.	FIXACC=KF459911.1;COMPACC=AF165144.4;CLNAME=CTA-393A7;LIBABBR=CTA;SEQCTR=IMB;NUMUPDATE=1;DB
8	56379974	rs2939653	G	A	.	.	FIXACC=KC877230.1;COMPACC=AF165144.4;CLNAME=CTA-393A7;LIBABBR=CTA;SEQCTR=IMB;NUMUPDATE=1;DB
8	56405914	rs11424548	T	TC	.	.	FIXACC=KF511077.1;COMPACC=AF165144.4;CLNAME=CTA-393A7;LIBABBR=CTA;SEQCTR=IMB;NUMUPDATE=1;DB
8	56493671	rs4521734	C	T	.	.	FIXACC=KF458759.1;COMPACC=AC090200.4;CLNAME=RP11-628E19;LIBABBR=RP11;SEQCTR=WIBR;NUMUPDATE=1;DB
8	56498751	rs13272229	A	G	.	.	FIXACC=KF458767.1;COMPACC=AC090200.4;CLNAME=RP11-628E19;LIBABBR=RP11;SEQCTR=WIBR;NUMUPDATE=1;DB
8	56517724	rs6474003	A	T	.	.	FIXACC=KF458763.1;COMPACC=AC090200.4;CLNAME=RP11-628E19;LIBABBR=RP11;SEQCTR=WIBR;NUMUPDATE=1;DB
8	57440308	rs2119387	A	G	.	.	FIXACC=KF458765.1;COMPACC=AC012349.11;CLNAME=RP11-16M8;LIBABBR=RP11;SEQCTR=WIBR;NUMUPDATE=1;DB
8	61915077	rs7464309	A	G	.	.	FIXACC=KF458766.1;COMPACC=AC022182.8;CLNAME=RP11-174G1;LIBABBR=RP11;SEQCTR=WIBR;NUMUPDATE=1;DB
8	63037358	rs7013507	C	A	.	.	FIXACC=KC877252.1;COMPACC=AC104852.3;CLNAME=CTD-2571E19;LIBABBR=CTD;SEQCTR=WIBR;NUMUPDATE=1;DB
8	63116562	rs4738942	T	G	.	.	FIXACC=KF458768.1;COMPACC=AC023095.8;CLNAME=RP11-26L21;LIBABBR=RP11;SEQCTR=WIBR;NUMUPDATE=1;DB
8	63144343	rs1384682	C	T	.	.	FIXACC=KF458762.1;COMPACC=AC023095.8;CLNAME=RP11-26L21;LIBABBR=RP11;SEQCTR=WIBR;NUMUPDATE=1;DB
8	64098729	rs58419856	A	AG	.	.	FIXACC=KF459652.1;COMPACC=AC011978.6;CLNAME=RP11-16E18;LIBABBR=RP11;SEQCTR=WIBR;NUMUPDATE=1;DB
8	64686467	rs71257211	A	AG	.	.	FIXACC=KF511076.1;COMPACC=AC069133.6;CLNAME=RP11-579E24;LIBABBR=RP11;SEQCTR=WUGSC;NUMUPDATE=1;DB
8	64691146	rs791173	A	G	.	.	FIXACC=KF458764.1;COMPACC=AC069133.6;CLNAME=RP11-579E24;LIBABBR=RP11;SEQCTR=WUGSC;NUMUPDATE=1;DB
8	65325428	rs1244632	C	T	.	.	FIXACC=KF458769.1;COMPACC=AC012535.11;CLNAME=RP11-115G12;LIBABBR=RP11;SEQCTR=WIBR;NUMUPDATE=1;DB
8	65759959	rs7841215	C	T	.	.	FIXACC=KF495700.1;COMPACC=AC104006.6;CLNAME=RP11-168F16;LIBABBR=RP11;SEQCTR=WIBR;NUMUPDATE=1;DB
8	66514506	rs10957360	T	G	.	.	FIXACC=KF458770.1;COMPACC=AC100814.2;CLNAME=CTD-3025N20;LIBABBR=CTD;SEQCTR=WIBR;NUMUPDATE=1;DB
8	66845335	rs4737760	A	G	.	.	FIXACC=KF458779.1;COMPACC=AC100812.2;CLNAME=CTD-2532N20;LIBABBR=CTD;SEQCTR=WIBR;NUMUPDATE=1;DB
8	67363335	rs4737231	G	T	.	.	FIXACC=KF458771.1;COMPACC=AC009879.8;CLNAME=RP11-346I3;LIBABBR=RP11;SEQCTR=WIBR;NUMUPDATE=1;DB
8	68856803	rs6987531	G	A	.	.	FIXACC=KC877251.1;COMPACC=AC104416.7;CLNAME=CTD-3015P10;LIBABBR=CTD;SEQCTR=WIBR;NUMUPDATE=1;DB
8	69661774	rs6982047	A	C	.	.	FIXACC=KF458778.1;COMPACC=AC083967.5;CLNAME=RP11-865I6;LIBABBR=RP11;SEQCTR=WIBR;NUMUPDATE=1;DB
8	69663684	rs6472418	T	C	.	.	FIXACC=KF458774.1;COMPACC=AC083967.5;CLNAME=RP11-865I6;LIBABBR=RP11;SEQCTR=WIBR;NUMUPDATE=1;DB
8	69968166	rs2912513	A	T	.	.	FIXACC=KF459913.1;COMPACC=AC105082.6;CLNAME=CTD-2547A9;LIBABBR=CTD;SEQCTR=WIBR;NUMUPDATE=1;DB
8	69991001	rs2981039	C	T	.	.	FIXACC=KC877248.1;COMPACC=AC105082.6;CLNAME=CTD-2547A9;LIBABBR=CTD;SEQCTR=WIBR;NUMUPDATE=1;DB
8	70069500	rs6415609	C	T	.	.	FIXACC=KC877249.1;COMPACC=AF201337.4;CLNAME=GS1-44D20;LIBABBR=GS1;SEQCTR=IMB;NUMUPDATE=1;DB
8	70523682	rs11990615	T	C	.	.	FIXACC=KF458772.1;COMPACC=AC013746.10;CLNAME=RP11-131P18;LIBABBR=RP11;SEQCTR=WIBR;NUMUPDATE=1;DB
8	71993690	rs6472565	A	G	.	.	FIXACC=KF458775.1;COMPACC=AC022858.8;CLNAME=RP11-326E22;LIBABBR=RP11;SEQCTR=WIBR;NUMUPDATE=1;DB
8	74598376	rs7010119	C	G	.	.	FIXACC=KF458781.1;COMPACC=AC027018.9;CLNAME=RP11-463D19;LIBABBR=RP11;SEQCTR=WIBR;NUMUPDATE=1;DB
8	74815459	rs4738395	T	C	.	.	FIXACC=KF458773.1;COMPACC=AC022868.10;CLNAME=RP11-367E12;LIBABBR=RP11;SEQCTR=WIBR;NUMUPDATE=1;DB
8	75262798	rs7828201	G	C	.	.	FIXACC=KF458776.1;COMPACC=AC103952.5;CLNAME=CTD-2320G14;LIBABBR=CTD;SEQCTR=WIBR;NUMUPDATE=1;DB
8	75291536	rs4738454	T	C	.	.	FIXACC=KC877256.1;COMPACC=AC103952.5;CLNAME=CTD-2320G14;LIBABBR=CTD;SEQCTR=WIBR;NUMUPDATE=1;DB
8	75293495	rs10957709	T	C	.	.	FIXACC=KC877242.1;COMPACC=AC103952.5;CLNAME=CTD-2320G14;LIBABBR=CTD;SEQCTR=WIBR;NUMUPDATE=1;DB
8	75294185	rs4520151	T	C	.	.	FIXACC=KF458777.1;COMPACC=AC103952.5;CLNAME=CTD-2320G14;LIBABBR=CTD;SEQCTR=WIBR;NUMUPDATE=1;DB
8	75304026	rs10957711	G	A	.	.	FIXACC=KC877255.1;COMPACC=AC103952.5;CLNAME=CTD-2320G14;LIBABBR=CTD;SEQCTR=WIBR;NUMUPDATE=1;DB
8	75305736	rs10755956	G	A	.	.	FIXACC=KC877243.1;COMPACC=AC103952.5;CLNAME=CTD-2320G14;LIBABBR=CTD;SEQCTR=WIBR;NUMUPDATE=1;DB
8	75335735	rs6472850	G	A	.	.	FIXACC=KF458780.1;COMPACC=AC103952.5;CLNAME=CTD-2320G14;LIBABBR=CTD;SEQCTR=WIBR;NUMUPDATE=1;DB
8	75339080	rs6472852	T	C	.	.	FIXACC=KC877254.1;COMPACC=AC103952.5;CLNAME=CTD-2320G14;LIBABBR=CTD;SEQCTR=WIBR;NUMUPDATE=1;DB
8	75353080	rs10808800	C	G	.	.	FIXACC=KC877245.1;COMPACC=AC103952.5;CLNAME=CTD-2320G14;LIBABBR=CTD;SEQCTR=WIBR;NUMUPDATE=1;DB
8	75353344	rs6998004	C	G	.	.	FIXACC=KC877250.1;COMPACC=AC103952.5;CLNAME=CTD-2320G14;LIBABBR=CTD;SEQCTR=WIBR;NUMUPDATE=1;DB
8	75354169	rs4645551	T	C	.	.	FIXACC=KF495777.1;COMPACC=AC103952.5;CLNAME=CTD-2320G14;LIBABBR=CTD;SEQCTR=WIBR;NUMUPDATE=1;DB
8	75354265	rs4554458	T	C	.	.	FIXACC=KF495777.1;COMPACC=AC103952.5;CLNAME=CTD-2320G14;LIBABBR=CTD;SEQCTR=WIBR;NUMUPDATE=1;DB
8	75355382	rs4357276	A	G	.	.	FIXACC=KC877253.1;COMPACC=AC103952.5;CLNAME=CTD-2320G14;LIBABBR=CTD;SEQCTR=WIBR;NUMUPDATE=1;DB
8	75356387	rs7014233	C	T	.	.	FIXACC=KC877246.1;COMPACC=AC103952.5;CLNAME=CTD-2320G14;LIBABBR=CTD;SEQCTR=WIBR;NUMUPDATE=1;DB
8	75356731	rs4269535	C	G	.	.	FIXACC=KC877244.1;COMPACC=AC103952.5;CLNAME=CTD-2320G14;LIBABBR=CTD;SEQCTR=WIBR;NUMUPDATE=1;DB
8	75358332	rs4418332	C	T	.	.	FIXACC=KC877247.1;COMPACC=AC103952.5;CLNAME=CTD-2320G14;LIBABBR=CTD;SEQCTR=WIBR;NUMUPDATE=1;DB
8	75360817	rs4308721	G	C	.	.	FIXACC=KF495772.1;COMPACC=AC103952.5;CLNAME=CTD-2320G14;LIBABBR=CTD;SEQCTR=WIBR;NUMUPDATE=1;DB
8	75361053	rs7816881	A	G	.	.	FIXACC=KF495772.1;COMPACC=AC103952.5;CLNAME=CTD-2320G14;LIBABBR=CTD;SEQCTR=WIBR;NUMUPDATE=1;DB
8	75361062	rs7816889	A	G	.	.	FIXACC=KF495772.1;COMPACC=AC103952.5;CLNAME=CTD-2320G14;LIBABBR=CTD;SEQCTR=WIBR;NUMUPDATE=1;DB
8	75361698	rs7010451	T	G	.	.	FIXACC=KC877261.1;COMPACC=AC103952.5;CLNAME=CTD-2320G14;LIBABBR=CTD;SEQCTR=WIBR;NUMUPDATE=1;DB
8	75369444	rs10957720	G	A	.	.	FIXACC=KC877259.1;COMPACC=AC103952.5;CLNAME=CTD-2320G14;LIBABBR=CTD;SEQCTR=WIBR;NUMUPDATE=1;DB
8	75370314	rs10103151	T	C	.	.	FIXACC=KC877267.1;COMPACC=AC103952.5;CLNAME=CTD-2320G14;LIBABBR=CTD;SEQCTR=WIBR;NUMUPDATE=1;DB
8	75372870	rs10755957	T	C	.	.	FIXACC=KF495668.1;COMPACC=AC103952.5;CLNAME=CTD-2320G14;LIBABBR=CTD;SEQCTR=WIBR;NUMUPDATE=1;DB
8	75372896	rs10755958	G	A	.	.	FIXACC=KF495668.1;COMPACC=AC103952.5;CLNAME=CTD-2320G14;LIBABBR=CTD;SEQCTR=WIBR;NUMUPDATE=1;DB
8	75373187	rs10957721	T	G	.	.	FIXACC=KF495668.1;COMPACC=AC103952.5;CLNAME=CTD-2320G14;LIBABBR=CTD;SEQCTR=WIBR;NUMUPDATE=1;DB
8	75373401	rs10100554	G	T	.	.	FIXACC=KF495668.1;COMPACC=AC103952.5;CLNAME=CTD-2320G14;LIBABBR=CTD;SEQCTR=WIBR;NUMUPDATE=1;DB
8	75373447	rs10100273	A	G	.	.	FIXACC=KF495668.1;COMPACC=AC103952.5;CLNAME=CTD-2320G14;LIBABBR=CTD;SEQCTR=WIBR;NUMUPDATE=1;DB
8	75374986	rs4386974	G	T	.	.	FIXACC=KC877262.1;COMPACC=AC103952.5;CLNAME=CTD-2320G14;LIBABBR=CTD;SEQCTR=WIBR;NUMUPDATE=1;DB
8	75376503	rs7004069	A	G	.	.	FIXACC=KC877264.1;COMPACC=AC103952.5;CLNAME=CTD-2320G14;LIBABBR=CTD;SEQCTR=WIBR;NUMUPDATE=1;DB
8	77632681	rs10710329	TC	T	.	.	FIXACC=KF511474.1;COMPACC=AC011716.7;CLNAME=RP11-65D13;LIBABBR=RP11;SEQCTR=SDSTDC;NUMUPDATE=1;DB
8	77632772	rs2570597	C	T	.	.	FIXACC=KF511474.1;COMPACC=AC011716.7;CLNAME=RP11-65D13;LIBABBR=RP11;SEQCTR=SDSTDC;NUMUPDATE=1;DB
8	78631692	rs59902065	T	TG	.	.	FIXACC=KF511078.1;COMPACC=AC068466.4;CLNAME=RP11-370A22;LIBABBR=RP11;SEQCTR=WIBR;NUMUPDATE=1;DB
8	81484901	rs2433586	A	G	.	.	FIXACC=KF454941.1;COMPACC=AC009812.17;CLNAME=RP11-48B3;LIBABBR=RP11;SEQCTR=WIBR;NUMUPDATE=1;DB
8	81485063	rs2433585	A	G	.	.	FIXACC=KF454941.1;COMPACC=AC009812.17;CLNAME=RP11-48B3;LIBABBR=RP11;SEQCTR=WIBR;NUMUPDATE=1;DB
8	81949316	rs7831015	C	A	.	.	FIXACC=KF458785.1;COMPACC=AC022778.9;CLNAME=RP11-172E10;LIBABBR=RP11;SEQCTR=WIBR;NUMUPDATE=1;DB
8	83639850	rs7817798	A	C	.	.	FIXACC=KF458787.1;COMPACC=AC110025.4;CLNAME=CTD-2294G15;LIBABBR=CTD;SEQCTR=WIBR;NUMUPDATE=1;DB
8	83732811	rs7842243	A	C	.	.	FIXACC=KF458786.1;COMPACC=AC091192.6;CLNAME=RP11-731N10;LIBABBR=RP11;SEQCTR=WIBR;NUMUPDATE=1;DB
8	84617187	rs4518662	C	G	.	.	FIXACC=KF458782.1;COMPACC=AC104013.4;CLNAME=RP11-281P4;LIBABBR=RP11;SEQCTR=WIBR;NUMUPDATE=1;DB
8	84935189	rs1348219	C	T	.	.	FIXACC=KF458784.1;COMPACC=AC015522.6;CLNAME=RP11-327O12;LIBABBR=RP11;SEQCTR=WIBR;NUMUPDATE=1;DB
8	85225358	rs4740007	T	G	.	.	FIXACC=KF458796.1;COMPACC=AC103816.2;CLNAME=CTC-497K19;LIBABBR=CTC;SEQCTR=WIBR;NUMUPDATE=1;DB
8	85918105	rs144109619	A	G	.	.	FIXACC=KF458789.1;COMPACC=AC145430.2;CLNAME=XXfos-8897H7;LIBABBR=XXfos;SEQCTR=WIBR;NUMUPDATE=1;DB
8	86126823	rs202090035	T	TCATCAA	.	.	FIXACC=KF573693.1;COMPACC=AC011773.9;CLNAME=RP11-219B4;LIBABBR=RP11;SEQCTR=WIBR;NUMUPDATE=6;DB
8	87069181	rs4509296	A	G	.	.	FIXACC=KF458788.1;COMPACC=AC023194.9;CLNAME=RP11-216N21;LIBABBR=RP11;SEQCTR=WIBR;NUMUPDATE=1;DB
8	87236247	rs2954343	A	T	.	.	FIXACC=KC877260.1;COMPACC=AC084128.6;CLNAME=CTD-3118D11;LIBABBR=CTD;SEQCTR=WIBR;NUMUPDATE=1;DB
8	87437150	rs7009442	C	T	.	.	FIXACC=KF458790.1;COMPACC=AC083845.15;CLNAME=RP11-459L5;LIBABBR=RP11;SEQCTR=WIBR;NUMUPDATE=1;DB
8	87526691	rs77927763	T	TC	.	.	FIXACC=KF459650.1;COMPACC=AC103817.6;CLNAME=CTD-3083F21;LIBABBR=CTD;SEQCTR=WIBR;NUMUPDATE=1;DB
8	87952774	rs6468567	A	G	.	.	FIXACC=KF458791.1;COMPACC=AC025522.7;CLNAME=RP11-599P7;LIBABBR=RP11;SEQCTR=WIBR;NUMUPDATE=1;DB
8	89120508	rs10708032	GA	G	.	.	FIXACC=KF510324.1;COMPACC=AC037450.6;CLNAME=RP11-226G12;LIBABBR=RP11;SEQCTR=WIBR;NUMUPDATE=1;DB
8	89903766	rs4961105	A	G	.	.	FIXACC=KF458792.1;COMPACC=AC090146.5;CLNAME=RP11-366J9;LIBABBR=RP11;SEQCTR=WIBR;NUMUPDATE=1;DB
8	90357466	rs4599860	G	A	.	.	FIXACC=KC877258.1;COMPACC=AC105026.4;CLNAME=CTD-2152D24;LIBABBR=CTD;SEQCTR=WIBR;NUMUPDATE=1;DB
8	90641139	rs60678065	A	AT	.	.	FIXACC=KF511079.1;COMPACC=AF117829.3;CLNAME=NA;LIBABBR=NA;SEQCTR=IMB;NUMUPDATE=1;DB
8	90793413	rs147812374	A	T	.	.	FIXACC=KC877257.1;COMPACC=AF117829.3;CLNAME=NA;LIBABBR=NA;SEQCTR=IMB;NUMUPDATE=1;DB
8	91000628	rs408422	G	T	.	.	FIXACC=KF495769.1;COMPACC=AF069291.1;CLNAME=CTB-255A7;LIBABBR=CTB;SEQCTR=NA;NUMUPDATE=1;DB
8	91000827	rs448533	G	C	.	.	FIXACC=KF495769.1;COMPACC=AF069291.1;CLNAME=CTB-255A7;LIBABBR=CTB;SEQCTR=NA;NUMUPDATE=1;DB
8	91034115	rs395719	C	A	.	.	FIXACC=KF495760.1;COMPACC=AF069291.1;CLNAME=CTB-255A7;LIBABBR=CTB;SEQCTR=NA;NUMUPDATE=1;DB
8	91034120	rs408955	C	T	.	.	FIXACC=KF495760.1;COMPACC=AF069291.1;CLNAME=CTB-255A7;LIBABBR=CTB;SEQCTR=NA;NUMUPDATE=1;DB
8	91035771	rs403559	A	G	.	.	FIXACC=KC877265.1;COMPACC=AF069291.1;CLNAME=CTB-255A7;LIBABBR=CTB;SEQCTR=NA;NUMUPDATE=1;DB
8	91418906	rs4734965	A	G	.	.	FIXACC=KF458793.1;COMPACC=AF070718.1;CLNAME=CTB-529F11;LIBABBR=CTB;SEQCTR=NA;NUMUPDATE=1;DB
8	91421115	rs7837385	G	T	.	.	FIXACC=KF458795.1;COMPACC=AF070718.1;CLNAME=CTB-529F11;LIBABBR=CTB;SEQCTR=NA;NUMUPDATE=1;DB
8	91493568	rs7843078	T	G	.	.	FIXACC=KC877269.1;COMPACC=AF070718.1;CLNAME=CTB-529F11;LIBABBR=CTB;SEQCTR=NA;NUMUPDATE=1;DB
8	92332130	rs6994713	C	T	.	.	FIXACC=KC877270.1;COMPACC=AC104967.4;CLNAME=CTD-2306F16;LIBABBR=CTD;SEQCTR=WIBR;NUMUPDATE=1;DB
8	92994347	rs2976504	T	C	.	.	FIXACC=KF458797.1;COMPACC=AF181450.5;CLNAME=GS1-5L10;LIBABBR=GS1;SEQCTR=IMB;NUMUPDATE=1;DB
8	93794151	rs4475453	T	C	.	.	FIXACC=KF459914.1;COMPACC=AC104211.3;CLNAME=RP11-100L22;LIBABBR=RP11;SEQCTR=WIBR;NUMUPDATE=1;DB
8	93822137	rs4463397	A	C	.	.	FIXACC=KC877271.1;COMPACC=AC117834.6;CLNAME=CTD-3239E11;LIBABBR=CTD;SEQCTR=WIBR;NUMUPDATE=1;DB
8	94084732	rs5893238	AC	A	.	.	FIXACC=KF510323.1;COMPACC=AC022825.9;CLNAME=RP11-88J22;LIBABBR=RP11;SEQCTR=WIBR;NUMUPDATE=1;DB
8	94249918	rs11384480	A	AT	.	.	FIXACC=KF511080.1;COMPACC=AC016885.16;CLNAME=RP11-388K12;LIBABBR=RP11;SEQCTR=WIBR;NUMUPDATE=1;DB
8	94367622	rs1431566	C	A	.	.	FIXACC=KF458798.1;COMPACC=AC011118.13;CLNAME=RP11-163D8;LIBABBR=RP11;SEQCTR=WIBR;NUMUPDATE=1;DB
8	94527579	rs4520134	C	T	.	.	FIXACC=KF458794.1;COMPACC=AC090687.6;CLNAME=RP11-468A19;LIBABBR=RP11;SEQCTR=WIBR;NUMUPDATE=1;DB
8	94709812	rs6471392	C	A	.	.	FIXACC=KF458803.1;COMPACC=AC120053.4;CLNAME=CTD-2006H14;LIBABBR=CTD;SEQCTR=WIBR;NUMUPDATE=1;DB
8	94888826	rs4735245	C	A	.	.	FIXACC=KF458799.1;COMPACC=AC084346.3;CLNAME=RP3-388N13;LIBABBR=RP3;SEQCTR=WIBR;NUMUPDATE=1;DB
8	95090747	rs3018847	T	C	.	.	FIXACC=KF458805.1;COMPACC=AC105081.4;CLNAME=CTC-788C1;LIBABBR=CTC;SEQCTR=WIBR;NUMUPDATE=1;DB
8	95230302	rs2514823	A	G	.	.	FIXACC=KC877272.1;COMPACC=AP003478.1;CLNAME=KB-1247B1;LIBABBR=KB;SEQCTR=Keio;NUMUPDATE=1;DB
8	95252415	rs2448912	C	T	.	.	FIXACC=KC877273.1;COMPACC=AP003478.1;CLNAME=KB-1247B1;LIBABBR=KB;SEQCTR=Keio;NUMUPDATE=1;DB
8	95304111	rs2470719	T	C	.	.	FIXACC=KC877268.1;COMPACC=AP003534.1;CLNAME=KB-1554H10;LIBABBR=KB;SEQCTR=Keio;NUMUPDATE=1;DB
8	95319915	rs2445726	C	T	.	.	FIXACC=KC877284.1;COMPACC=AP003534.1;CLNAME=KB-1554H10;LIBABBR=KB;SEQCTR=Keio;NUMUPDATE=1;DB
8	95418611	rs2515107	T	G	.	.	FIXACC=KC877274.1;COMPACC=AP003534.1;CLNAME=KB-1554H10;LIBABBR=KB;SEQCTR=Keio;NUMUPDATE=1;DB
8	96093055	rs7833809	T	C	.	.	FIXACC=KF458801.1;COMPACC=AC068189.11;CLNAME=RP11-320N21;LIBABBR=RP11;SEQCTR=WIBR;NUMUPDATE=1;DB
8	96448360	rs10956951	A	T	.	.	FIXACC=KF459912.1;COMPACC=AC083836.6;CLNAME=RP11-90D11;LIBABBR=RP11;SEQCTR=WIBR;NUMUPDATE=1;DB
8	96500800	rs4588822	T	C	.	.	FIXACC=KF459915.1;COMPACC=AC083836.6;CLNAME=RP11-90D11;LIBABBR=RP11;SEQCTR=WIBR;NUMUPDATE=1;DB
8	96506557	rs6471540	C	T	.	.	FIXACC=KF459916.1;COMPACC=AC083836.6;CLNAME=RP11-90D11;LIBABBR=RP11;SEQCTR=WIBR;NUMUPDATE=1;DB
8	96580931	rs1120876	G	A	.	.	FIXACC=KF458800.1;COMPACC=AC108924.5;CLNAME=RP11-1113C19;LIBABBR=RP11;SEQCTR=WIBR;NUMUPDATE=1;DB
8	96609278	rs3134224	T	C	.	.	FIXACC=KF458802.1;COMPACC=AC108924.5;CLNAME=RP11-1113C19;LIBABBR=RP11;SEQCTR=WIBR;NUMUPDATE=1;DB
8	96617670	rs1392796	A	T	.	.	FIXACC=KF458804.1;COMPACC=AC108924.5;CLNAME=RP11-1113C19;LIBABBR=RP11;SEQCTR=WIBR;NUMUPDATE=1;DB
8	96626185	rs3134210	G	A	.	.	FIXACC=KF458806.1;COMPACC=AC108924.5;CLNAME=RP11-1113C19;LIBABBR=RP11;SEQCTR=WIBR;NUMUPDATE=1;DB
8	96671622	rs4335099	A	G	.	.	FIXACC=KF459917.1;COMPACC=AC116154.2;CLNAME=RP11-927P11;LIBABBR=RP11;SEQCTR=WIBR;NUMUPDATE=1;DB
8	96698402	rs12678551	C	T	.	.	FIXACC=KF459920.1;COMPACC=AC116154.2;CLNAME=RP11-927P11;LIBABBR=RP11;SEQCTR=WIBR;NUMUPDATE=1;DB
8	96706622	rs6993947	A	G	.	.	FIXACC=KF459919.1;COMPACC=AC116154.2;CLNAME=RP11-927P11;LIBABBR=RP11;SEQCTR=WIBR;NUMUPDATE=1;DB
8	96710317	rs13279603	C	T	.	.	FIXACC=KF459921.1;COMPACC=AC116154.2;CLNAME=RP11-927P11;LIBABBR=RP11;SEQCTR=WIBR;NUMUPDATE=1;DB
8	97104765	rs10283198	A	C	.	.	FIXACC=KF454886.1;COMPACC=AC007992.12;CLNAME=RP11-44N17;LIBABBR=RP11;SEQCTR=WIBR;NUMUPDATE=1;DB
8	97104796	rs10283199	A	C	.	.	FIXACC=KF454886.1;COMPACC=AC007992.12;CLNAME=RP11-44N17;LIBABBR=RP11;SEQCTR=WIBR;NUMUPDATE=1;DB
8	97105011	rs13268148	A	C	.	.	FIXACC=KF454886.1;COMPACC=AC007992.12;CLNAME=RP11-44N17;LIBABBR=RP11;SEQCTR=WIBR;NUMUPDATE=1;DB
8	97332256	rs11782748	G	C	.	.	FIXACC=KC877275.1;COMPACC=AP003465.2;CLNAME=KB-1043D8;LIBABBR=KB;SEQCTR=Keio;NUMUPDATE=1;DB
8	97551943	rs2437773	T	C	.	.	FIXACC=KC877279.1;COMPACC=AP003477.2;CLNAME=KB-2047A4;LIBABBR=KB;SEQCTR=Keio;NUMUPDATE=1;DB
8	97645496	rs2514766	T	C	.	.	FIXACC=KC877280.1;COMPACC=AP003477.2;CLNAME=KB-2047A4;LIBABBR=KB;SEQCTR=Keio;NUMUPDATE=1;DB
8	97921046	rs7387344	G	A	.	.	FIXACC=KF458807.1;COMPACC=AP003112.1;CLNAME=KB-1288E10;LIBABBR=KB;SEQCTR=Keio;NUMUPDATE=1;DB
8	97971647	rs2853258	T	A	.	.	FIXACC=KF458808.1;COMPACC=AP003112.1;CLNAME=KB-1288E10;LIBABBR=KB;SEQCTR=Keio;NUMUPDATE=1;DB
8	98094915	rs2513354	T	C	.	.	FIXACC=KF458810.1;COMPACC=AP003111.1;CLNAME=KB-1255G1;LIBABBR=KB;SEQCTR=Keio;NUMUPDATE=1;DB
8	98148961	rs2436050	C	T	.	.	FIXACC=KF458809.1;COMPACC=AP003117.2;CLNAME=KB-1958F4;LIBABBR=KB;SEQCTR=Keio;NUMUPDATE=1;DB
8	98201159	rs2451109	G	C	.	.	FIXACC=KC877276.1;COMPACC=AP003115.2;CLNAME=KB-1000E4;LIBABBR=KB;SEQCTR=Keio;NUMUPDATE=1;DB
8	98287622	rs2635163	A	G	.	.	FIXACC=KC877282.1;COMPACC=AP003113.1;CLNAME=KB-1747F8;LIBABBR=KB;SEQCTR=Keio;NUMUPDATE=1;DB
8	99009662	rs2444867	A	T	.	.	FIXACC=KC877283.1;COMPACC=AP003352.2;CLNAME=KB-1208A12;LIBABBR=KB;SEQCTR=Keio;NUMUPDATE=1;DB
8	99140544	rs2447508	G	A	.	.	FIXACC=KC877277.1;COMPACC=AP003439.2;CLNAME=KB-1629B1;LIBABBR=KB;SEQCTR=Keio;NUMUPDATE=1;DB
8	99147457	rs2514339	C	A	.	.	FIXACC=KF458811.1;COMPACC=AP003439.2;CLNAME=KB-1629B1;LIBABBR=KB;SEQCTR=Keio;NUMUPDATE=1;DB
8	99210249	rs2447490	A	G	.	.	FIXACC=KC877281.1;COMPACC=AP003439.2;CLNAME=KB-1629B1;LIBABBR=KB;SEQCTR=Keio;NUMUPDATE=1;DB
8	100256993	rs3134311	T	C	.	.	FIXACC=KC877278.1;COMPACC=AP004290.2;CLNAME=KB-261B8;LIBABBR=KB;SEQCTR=Keio;NUMUPDATE=1;DB
8	101200787	rs2453659	C	A	.	.	FIXACC=KF458813.1;COMPACC=AC025647.9;CLNAME=RP11-316J7;LIBABBR=RP11;SEQCTR=WIBR;NUMUPDATE=1;DB
8	101223442	rs62532739	T	G	.	.	FIXACC=KF458812.1;COMPACC=AC025647.9;CLNAME=RP11-316J7;LIBABBR=RP11;SEQCTR=WIBR;NUMUPDATE=1;DB
8	101485052	rs1892733	G	C	.	.	FIXACC=KC877285.1;COMPACC=AP000424.3;CLNAME=KB-1615E4;LIBABBR=KB;SEQCTR=Keio;NUMUPDATE=1;DB
8	101516850	rs2721977	T	C	.	.	FIXACC=KC877289.1;COMPACC=AP000424.3;CLNAME=KB-1615E4;LIBABBR=KB;SEQCTR=Keio;NUMUPDATE=1;DB
8	101538783	rs1892739	G	C	.	.	FIXACC=KC877291.1;COMPACC=AP000424.3;CLNAME=KB-1615E4;LIBABBR=KB;SEQCTR=Keio;NUMUPDATE=1;DB
8	101792500	rs3115888	A	G	.	.	FIXACC=KC877290.1;COMPACC=AP004195.1;CLNAME=KB-1434A12;LIBABBR=KB;SEQCTR=Keio;NUMUPDATE=1;DB
8	101800046	rs10955241	T	C	.	.	FIXACC=KF458815.1;COMPACC=AC027373.11;CLNAME=RP11-521I2;LIBABBR=RP11;SEQCTR=WIBR;NUMUPDATE=1;DB
8	102230943	rs1264201	C	A	.	.	FIXACC=KC877286.1;COMPACC=AP001330.3;CLNAME=KB-1410C5;LIBABBR=KB;SEQCTR=Keio;NUMUPDATE=1;DB
8	102265509	rs595520	A	G	.	.	FIXACC=KC877296.1;COMPACC=AP001330.3;CLNAME=KB-1410C5;LIBABBR=KB;SEQCTR=Keio;NUMUPDATE=1;DB
8	102284750	rs566789	A	G	.	.	FIXACC=KC877292.1;COMPACC=AP001330.3;CLNAME=KB-1410C5;LIBABBR=KB;SEQCTR=Keio;NUMUPDATE=1;DB
8	102645269	rs2387624	C	T	.	.	FIXACC=KF458814.1;COMPACC=AP000426.3;CLNAME=KB-1107E3;LIBABBR=KB;SEQCTR=Keio;NUMUPDATE=1;DB
8	103176281	rs3857904	A	G	.	.	FIXACC=KC877295.1;COMPACC=AP001328.3;CLNAME=KB-1073A2;LIBABBR=KB;SEQCTR=Keio;NUMUPDATE=1;DB
8	103220351	rs1265117	A	G	.	.	FIXACC=KC877294.1;COMPACC=AP001328.3;CLNAME=KB-1073A2;LIBABBR=KB;SEQCTR=Keio;NUMUPDATE=1;DB
8	103626703	rs2511673	T	C	.	.	FIXACC=KC877287.1;COMPACC=AP002851.2;CLNAME=KB-1042C11;LIBABBR=KB;SEQCTR=Keio;NUMUPDATE=1;DB
8	103803014	rs2436871	A	G	.	.	FIXACC=KC877297.1;COMPACC=AP003356.2;CLNAME=KB-1732A1;LIBABBR=KB;SEQCTR=Keio;NUMUPDATE=1;DB
8	105258043	rs2441803	A	G	.	.	FIXACC=KC877288.1;COMPACC=AP002849.2;CLNAME=KB-1495A5;LIBABBR=KB;SEQCTR=Keio;NUMUPDATE=1;DB
8	105472961	rs2853130	A	G	.	.	FIXACC=KC877293.1;COMPACC=AP002847.2;CLNAME=KB-1742H10;LIBABBR=KB;SEQCTR=Keio;NUMUPDATE=1;DB
8	105556128	rs4448240	G	C	.	.	FIXACC=KF458818.1;COMPACC=AC087370.26;CLNAME=RP11-533K17;LIBABBR=RP11;SEQCTR=WIBR;NUMUPDATE=1;DB
8	105618418	rs2959029	G	T	.	.	FIXACC=KF458816.1;COMPACC=AC090827.11;CLNAME=CTD-2594K21;LIBABBR=CTD;SEQCTR=WIBR;NUMUPDATE=1;DB
8	105687781	rs4439091	G	C	.	.	FIXACC=KF458817.1;COMPACC=AC012564.21;CLNAME=RP11-85M22;LIBABBR=RP11;SEQCTR=WIBR;NUMUPDATE=1;DB
8	106786177	rs3098806	G	A	.	.	FIXACC=KF458822.1;COMPACC=AC090802.6;CLNAME=RP11-152P17;LIBABBR=RP11;SEQCTR=WIBR;NUMUPDATE=1;DB
8	107383006	rs4307313	A	G	.	.	FIXACC=KF458823.1;COMPACC=AP000430.3;CLNAME=KB-1585C12;LIBABBR=KB;SEQCTR=Keio;NUMUPDATE=1;DB
8	107474421	rs1789966	G	A	.	.	FIXACC=KC877298.1;COMPACC=AP002090.2;CLNAME=KB-1173D11;LIBABBR=KB;SEQCTR=Keio;NUMUPDATE=1;DB
8	107476257	rs2444316	G	A	.	.	FIXACC=KC877307.1;COMPACC=AP002090.2;CLNAME=KB-1173D11;LIBABBR=KB;SEQCTR=Keio;NUMUPDATE=1;DB
8	108574047	rs281680	G	T	.	.	FIXACC=KF458819.1;COMPACC=AC053479.8;CLNAME=RP11-782A18;LIBABBR=RP11;SEQCTR=WIBR;NUMUPDATE=1;DB
8	109083203	rs2514847	T	C	.	.	FIXACC=KC877305.1;COMPACC=AP003479.1;CLNAME=KB-1296F8;LIBABBR=KB;SEQCTR=Keio;NUMUPDATE=1;DB
8	109157697	rs5893905	GC	G	.	.	FIXACC=KF510292.1;COMPACC=AP001331.1;CLNAME=KB-1153C10;LIBABBR=KB;SEQCTR=Keio;NUMUPDATE=1;DB
8	109163564	rs669485	A	C	.	.	FIXACC=KF458820.1;COMPACC=AP001331.1;CLNAME=KB-1153C10;LIBABBR=KB;SEQCTR=Keio;NUMUPDATE=1;DB
8	111743006	rs10098789	T	C	.	.	FIXACC=KF458821.1;COMPACC=AP005357.2;CLNAME=KB-1299A7;LIBABBR=KB;SEQCTR=Keio;NUMUPDATE=1;DB
8	111768775	rs4371980	G	A	.	.	FIXACC=KF458824.1;COMPACC=AP005357.2;CLNAME=KB-1299A7;LIBABBR=KB;SEQCTR=Keio;NUMUPDATE=1;DB
8	111781957	rs4573248	G	A	.	.	FIXACC=KF458827.1;COMPACC=AP005357.2;CLNAME=KB-1299A7;LIBABBR=KB;SEQCTR=Keio;NUMUPDATE=1;DB
8	111818214	rs6415453	G	T	.	.	FIXACC=KF495775.1;COMPACC=AP005357.2;CLNAME=KB-1299A7;LIBABBR=KB;SEQCTR=Keio;NUMUPDATE=1;DB
8	111818282	rs4554441	G	T	.	.	FIXACC=KF495775.1;COMPACC=AP005357.2;CLNAME=KB-1299A7;LIBABBR=KB;SEQCTR=Keio;NUMUPDATE=1;DB
8	111923684	rs2882625	A	T	.	.	FIXACC=KC877303.1;COMPACC=AC067890.7;CLNAME=CTD-2005E13;LIBABBR=CTD;SEQCTR=WIBR;NUMUPDATE=1;DB
8	113614929	rs12155659	G	T	.	.	FIXACC=KF458828.1;COMPACC=AC104380.3;CLNAME=CTD-2342C1;LIBABBR=CTD;SEQCTR=WIBR;NUMUPDATE=1;DB
8	115358067	rs7460238	C	A	.	.	FIXACC=KF458826.1;COMPACC=AC025881.6;CLNAME=RP11-393K19;LIBABBR=RP11;SEQCTR=WIBR;NUMUPDATE=1;DB
8	116411898	rs800873	T	C	.	.	FIXACC=KC877302.1;COMPACC=AF178030.3;CLNAME=NA;LIBABBR=NA;SEQCTR=IMB;NUMUPDATE=1;DB
8	116412513	rs59943793	A	AT	.	.	FIXACC=KF511056.1;COMPACC=AF178030.3;CLNAME=NA;LIBABBR=NA;SEQCTR=IMB;NUMUPDATE=1;DB
8	116421434	rs231153	G	C	.	.	FIXACC=KC877306.1;COMPACC=AF178030.3;CLNAME=NA;LIBABBR=NA;SEQCTR=IMB;NUMUPDATE=1;DB
8	116423424	rs800898	T	C	.	.	FIXACC=KF454923.1;COMPACC=AF178030.3;CLNAME=NA;LIBABBR=NA;SEQCTR=IMB;NUMUPDATE=1;DB
8	116423490	rs1735504	A	T	.	.	FIXACC=KF454923.1;COMPACC=AF178030.3;CLNAME=NA;LIBABBR=NA;SEQCTR=IMB;NUMUPDATE=1;DB
8	116431476	rs1180629	G	A	.	.	FIXACC=KC877301.1;COMPACC=AF178030.3;CLNAME=NA;LIBABBR=NA;SEQCTR=IMB;NUMUPDATE=1;DB
8	116436480	rs800894	C	T	.	.	FIXACC=KF495830.1;COMPACC=AF178030.3;CLNAME=NA;LIBABBR=NA;SEQCTR=IMB;NUMUPDATE=1;DB
8	116436543	rs800893	A	T	.	.	FIXACC=KF495830.1;COMPACC=AF178030.3;CLNAME=NA;LIBABBR=NA;SEQCTR=IMB;NUMUPDATE=1;DB
8	116445445	rs760367	T	A	.	.	FIXACC=KC877299.1;COMPACC=AF178030.3;CLNAME=NA;LIBABBR=NA;SEQCTR=IMB;NUMUPDATE=1;DB
8	116469545	rs11376202	G	GA	.	.	FIXACC=KF511060.1;COMPACC=AF178030.3;CLNAME=NA;LIBABBR=NA;SEQCTR=IMB;NUMUPDATE=1;DB
8	116514414	rs145893057	T	A	.	.	FIXACC=KF458825.1;COMPACC=AF178030.3;CLNAME=NA;LIBABBR=NA;SEQCTR=IMB;NUMUPDATE=1;DB
8	116523653	rs800876	G	C	.	.	FIXACC=KF495828.1;COMPACC=AF178030.3;CLNAME=NA;LIBABBR=NA;SEQCTR=IMB;NUMUPDATE=1;DB
8	116523716	rs800875	G	T	.	.	FIXACC=KF495828.1;COMPACC=AF178030.3;CLNAME=NA;LIBABBR=NA;SEQCTR=IMB;NUMUPDATE=1;DB
8	116526132	rs140909587	T	A	.	.	FIXACC=KC877300.1;COMPACC=AF178030.3;CLNAME=NA;LIBABBR=NA;SEQCTR=IMB;NUMUPDATE=1;DB
8	116533589	rs2737202	C	A	.	.	FIXACC=KC877304.1;COMPACC=AF178030.3;CLNAME=NA;LIBABBR=NA;SEQCTR=IMB;NUMUPDATE=1;DB
8	116537291	rs800919	T	C	.	.	FIXACC=KC877312.1;COMPACC=AF178030.3;CLNAME=NA;LIBABBR=NA;SEQCTR=IMB;NUMUPDATE=1;DB
8	116538714	rs146216041	C	T	.	.	FIXACC=KF454912.1;COMPACC=AF178030.3;CLNAME=NA;LIBABBR=NA;SEQCTR=IMB;NUMUPDATE=1;DB
8	116538748	rs800917	T	C	.	.	FIXACC=KF454912.1;COMPACC=AF178030.3;CLNAME=NA;LIBABBR=NA;SEQCTR=IMB;NUMUPDATE=1;DB
8	116539949	rs800916	A	G	.	.	FIXACC=KC877309.1;COMPACC=AF178030.3;CLNAME=NA;LIBABBR=NA;SEQCTR=IMB;NUMUPDATE=1;DB
8	116573654	rs6469598	A	G	.	.	FIXACC=KF495801.1;COMPACC=AF178030.3;CLNAME=NA;LIBABBR=NA;SEQCTR=IMB;NUMUPDATE=1;DB
8	116573735	rs6469599	C	G	.	.	FIXACC=KF495801.1;COMPACC=AF178030.3;CLNAME=NA;LIBABBR=NA;SEQCTR=IMB;NUMUPDATE=1;DB
8	116589607	rs4876343	T	A	.	.	FIXACC=KC877310.1;COMPACC=AF178030.3;CLNAME=NA;LIBABBR=NA;SEQCTR=IMB;NUMUPDATE=1;DB
8	116608521	rs2721927	G	T	.	.	FIXACC=KC877308.1;COMPACC=AF178030.3;CLNAME=NA;LIBABBR=NA;SEQCTR=IMB;NUMUPDATE=1;DB
8	116614610	rs2737208	T	C	.	.	FIXACC=KF495735.1;COMPACC=AF178030.3;CLNAME=NA;LIBABBR=NA;SEQCTR=IMB;NUMUPDATE=1;DB
8	116614761	rs2737209	T	C	.	.	FIXACC=KF495735.1;COMPACC=AF178030.3;CLNAME=NA;LIBABBR=NA;SEQCTR=IMB;NUMUPDATE=1;DB
8	116614813	rs2737210	C	A	.	.	FIXACC=KF495735.1;COMPACC=AF178030.3;CLNAME=NA;LIBABBR=NA;SEQCTR=IMB;NUMUPDATE=1;DB
8	116614954	rs2737211	C	T	.	.	FIXACC=KF495735.1;COMPACC=AF178030.3;CLNAME=NA;LIBABBR=NA;SEQCTR=IMB;NUMUPDATE=1;DB
8	116623399	rs2976473	G	A	.	.	FIXACC=KC877311.1;COMPACC=AF178030.3;CLNAME=NA;LIBABBR=NA;SEQCTR=IMB;NUMUPDATE=1;DB
8	116629162	rs2721935	G	T	.	.	FIXACC=KF454911.1;COMPACC=AF178030.3;CLNAME=NA;LIBABBR=NA;SEQCTR=IMB;NUMUPDATE=1;DB
8	116629202	rs146322404	G	C	.	.	FIXACC=KF454911.1;COMPACC=AF178030.3;CLNAME=NA;LIBABBR=NA;SEQCTR=IMB;NUMUPDATE=1;DB
8	116642594	rs2721947	G	A	.	.	FIXACC=KC877314.1;COMPACC=AF178030.3;CLNAME=NA;LIBABBR=NA;SEQCTR=IMB;NUMUPDATE=1;DB
8	116643740	rs2721949	C	A	.	.	FIXACC=KC877313.1;COMPACC=AF178030.3;CLNAME=NA;LIBABBR=NA;SEQCTR=IMB;NUMUPDATE=1;DB
8	116645532	rs1997584	C	A	.	.	FIXACC=KC877319.1;COMPACC=AF178030.3;CLNAME=NA;LIBABBR=NA;SEQCTR=IMB;NUMUPDATE=1;DB
8	116648628	rs10093757	A	G	.	.	FIXACC=KC877318.1;COMPACC=AF178030.3;CLNAME=NA;LIBABBR=NA;SEQCTR=IMB;NUMUPDATE=1;DB
8	116654687	rs1983542	A	T	.	.	FIXACC=KC877317.1;COMPACC=AF178030.3;CLNAME=NA;LIBABBR=NA;SEQCTR=IMB;NUMUPDATE=1;DB
8	116660394	rs141427039	T	G	.	.	FIXACC=KC877316.1;COMPACC=AF178030.3;CLNAME=NA;LIBABBR=NA;SEQCTR=IMB;NUMUPDATE=1;DB
8	116661715	rs2049871	A	G	.	.	FIXACC=KF454932.1;COMPACC=AF178030.3;CLNAME=NA;LIBABBR=NA;SEQCTR=IMB;NUMUPDATE=1;DB
8	116661814	rs2721964	A	G	.	.	FIXACC=KF454932.1;COMPACC=AF178030.3;CLNAME=NA;LIBABBR=NA;SEQCTR=IMB;NUMUPDATE=1;DB
8	116664166	rs725715	G	A	.	.	FIXACC=KC877315.1;COMPACC=AF178030.3;CLNAME=NA;LIBABBR=NA;SEQCTR=IMB;NUMUPDATE=1;DB
8	116667211	rs2737260	A	G	.	.	FIXACC=KF495737.1;COMPACC=AF178030.3;CLNAME=NA;LIBABBR=NA;SEQCTR=IMB;NUMUPDATE=1;DB
8	116667305	rs2737262	G	A	.	.	FIXACC=KF495737.1;COMPACC=AF178030.3;CLNAME=NA;LIBABBR=NA;SEQCTR=IMB;NUMUPDATE=1;DB
8	116671781	rs142535292	G	C	.	.	FIXACC=KF454910.1;COMPACC=AF178030.3;CLNAME=NA;LIBABBR=NA;SEQCTR=IMB;NUMUPDATE=1;DB
8	116671835	rs2721970	G	A	.	.	FIXACC=KF454910.1;COMPACC=AF178030.3;CLNAME=NA;LIBABBR=NA;SEQCTR=IMB;NUMUPDATE=1;DB
8	116682323	rs2737267	C	T	.	.	FIXACC=KC877320.1;COMPACC=AF178030.3;CLNAME=NA;LIBABBR=NA;SEQCTR=IMB;NUMUPDATE=1;DB
8	116701349	rs57323199	A	AT	.	.	FIXACC=KF511058.1;COMPACC=AF130342.2;CLNAME=NA;LIBABBR=NA;SEQCTR=IMB;NUMUPDATE=1;DB
8	116711836	rs5894288	TA	T	.	.	FIXACC=KF510295.1;COMPACC=AF130342.2;CLNAME=NA;LIBABBR=NA;SEQCTR=IMB;NUMUPDATE=1;DB
8	116718319	rs800573	T	C	.	.	FIXACC=KC877325.1;COMPACC=AF130342.2;CLNAME=NA;LIBABBR=NA;SEQCTR=IMB;NUMUPDATE=1;DB
8	116726894	rs146426808	G	T	.	.	FIXACC=KF454913.1;COMPACC=AF130342.2;CLNAME=NA;LIBABBR=NA;SEQCTR=IMB;NUMUPDATE=1;DB
8	116726974	rs2694026	G	T	.	.	FIXACC=KF454913.1;COMPACC=AF130342.2;CLNAME=NA;LIBABBR=NA;SEQCTR=IMB;NUMUPDATE=1;DB
8	116730716	rs5894289	C	CT	.	.	FIXACC=KF511057.1;COMPACC=AF130342.2;CLNAME=NA;LIBABBR=NA;SEQCTR=IMB;NUMUPDATE=1;DB
8	116748300	rs5001447	G	A	.	.	FIXACC=KF458830.1;COMPACC=AF130342.2;CLNAME=NA;LIBABBR=NA;SEQCTR=IMB;NUMUPDATE=1;DB
8	116793283	rs2262126	G	C	.	.	FIXACC=KC877322.1;COMPACC=AF130342.2;CLNAME=NA;LIBABBR=NA;SEQCTR=IMB;NUMUPDATE=1;DB
8	116826515	rs2736210	G	C	.	.	FIXACC=KC877326.1;COMPACC=AF130342.2;CLNAME=NA;LIBABBR=NA;SEQCTR=IMB;NUMUPDATE=1;DB
8	116908287	rs5894301	A	AT	.	.	FIXACC=KF511059.1;COMPACC=AF130342.2;CLNAME=NA;LIBABBR=NA;SEQCTR=IMB;NUMUPDATE=1;DB
8	116952874	rs7827728	A	G	.	.	FIXACC=KF458829.1;COMPACC=AF130342.2;CLNAME=NA;LIBABBR=NA;SEQCTR=IMB;NUMUPDATE=1;DB
8	116971987	rs1012865	C	A	.	.	FIXACC=KF458831.1;COMPACC=AF130342.2;CLNAME=NA;LIBABBR=NA;SEQCTR=IMB;NUMUPDATE=1;DB
8	117177634	rs2873126	C	A	.	.	FIXACC=KC877324.1;COMPACC=AF130343.2;CLNAME=NA;LIBABBR=NA;SEQCTR=IMB;NUMUPDATE=1;DB
8	117188344	rs61722764	C	A	.	.	FIXACC=AEKP01016122.1;COMPACC=AF130343.2;CLNAME=NA;LIBABBR=NA;SEQCTR=IMB;NUMUPDATE=1;DB
8	117188347	.	A	AAG	.	.	FIXACC=AEKP01016122.1;COMPACC=AF130343.2;CLNAME=NA;LIBABBR=NA;SEQCTR=IMB;NUMUPDATE=2;DB
8	117205459	rs2316317	A	T	.	.	FIXACC=KC877327.1;COMPACC=AF130343.2;CLNAME=NA;LIBABBR=NA;SEQCTR=IMB;NUMUPDATE=1;DB
8	117589336	rs5894335	AG	A	.	.	FIXACC=KF510293.1;COMPACC=AC023520.7;CLNAME=RP11-16M22;LIBABBR=RP11;SEQCTR=WIBR;NUMUPDATE=1;DB
8	117627682	rs4415350	T	C	.	.	FIXACC=KF458843.1;COMPACC=AC023520.7;CLNAME=RP11-16M22;LIBABBR=RP11;SEQCTR=WIBR;NUMUPDATE=1;DB
8	118456466	rs1155714	A	G	.	.	FIXACC=KF458836.1;COMPACC=AC024329.9;CLNAME=RP11-30P9;LIBABBR=RP11;SEQCTR=WIBR;NUMUPDATE=1;DB
8	118674895	rs4876382	G	C	.	.	FIXACC=KF458842.1;COMPACC=AC107628.4;CLNAME=CTD-2009P10;LIBABBR=CTD;SEQCTR=WIBR;NUMUPDATE=1;DB
8	118724002	rs218025	A	G	.	.	FIXACC=KC877329.1;COMPACC=AF186189.3;CLNAME=GS1-403B2;LIBABBR=GS1;SEQCTR=IMB;NUMUPDATE=1;DB
8	118732441	rs218031	C	T	.	.	FIXACC=KC877341.1;COMPACC=AF186189.3;CLNAME=GS1-403B2;LIBABBR=GS1;SEQCTR=IMB;NUMUPDATE=1;DB
8	118754763	rs3115766	T	G	.	.	FIXACC=KF495746.1;COMPACC=AF186189.3;CLNAME=GS1-403B2;LIBABBR=GS1;SEQCTR=IMB;NUMUPDATE=1;DB
8	118754768	rs3115765	A	G	.	.	FIXACC=KF495746.1;COMPACC=AF186189.3;CLNAME=GS1-403B2;LIBABBR=GS1;SEQCTR=IMB;NUMUPDATE=1;DB
[truncated: 617,486 more chars]
