# Supplementary material for: Evaluation of GRCh38 and de novo haploid genome assemblies demonstrates the enduring quality of the reference assembly
Source: Genome Res. 2017 May;27(5):849–64. doi: 10.1101/gr.213611.116 (PMC5411779; doi:10.1101/gr.213611.116)
Supplement: Supplemental Material [file supp_gr.213611.116_Supplemental_VCF_S1_S2.zip › Supplemental_VCF_S2.vcf]

##fileformat=VCFv4.2				
##assembly=GCF_000001405.26				
##INFO=<ID=FIXACC,Number=1,Type=String,Description="Accession.version of GRCh38 component that provides update">				
##INFO=<ID=COMPACC,Number=1,Type=String,Description="Accession.version of GRCh37 component that was updated">				
##INFO=<ID=CLNAME,Number=1,Type=String,Description="Clone name of GRCh37 component">				
##INFO=<ID=LIBABBR,Number=1,Type=String,Description="Library abbreviation of GRCh37 component">				
##INFO=<ID=SEQCTR,Number=1,Type=String,Description="Sequencing center for GRCh37component">				
##INFO=<ID=NUMUPDATE,Number=1,Type=Integer,Description="Number of bases updated at this site">				
##INFO=<ID=RS,Number=1,Type=String,Description="rsid for corresponding variant on chr X, used for bases in PAR only">				
##INFO=<ID=DB,Number=0,Type=Flag,Description="dbSNP membership, build 147">.				
#CHROM	POS	ID	REF	ALT	QUAL	FILTER	INFO
1	835188	rs3131943	G	A	.	.	FIXACC=KF495845.1;COMPACC=AL669831.13;CLNAME=RP11-206L10;LIBABBR=RP11;SEQCTR=SC;NUMUPDATE=1;DB
1	872132	rs10751454	G	A	.	.	FIXACC=KF454898.1;COMPACC=AL669831.13;CLNAME=RP11-206L10;LIBABBR=RP11;SEQCTR=SC;NUMUPDATE=1;DB
1	872381	rs4951932	A	C	.	.	FIXACC=KF454898.1;COMPACC=AL669831.13;CLNAME=RP11-206L10;LIBABBR=RP11;SEQCTR=SC;NUMUPDATE=1;DB
1	1261483	rs6659787	C	T	.	.	FIXACC=KF495840.1;COMPACC=AL162741.44;CLNAME=RP5-902P8;LIBABBR=RP5;SEQCTR=SC;NUMUPDATE=1;DB
1	1343645	rs307360	G	A	.	.	FIXACC=KF495841.1;COMPACC=AL139287.24;CLNAME=RP5-890O3;LIBABBR=RP5;SEQCTR=SC;NUMUPDATE=1;DB
1	1452287	rs1781144	G	C	.	.	FIXACC=KF495844.1;COMPACC=AL391244.11;CLNAME=RP4-758J18;LIBABBR=RP4;SEQCTR=SC;NUMUPDATE=1;DB
1	1812668	rs6603795	C	T	.	.	FIXACC=KF495846.1;COMPACC=AL109917.22;CLNAME=RP1-140A9;LIBABBR=RP1;SEQCTR=SC;NUMUPDATE=1;DB
1	2970389	rs5772089	GA	G	.	.	FIXACC=KF510727.1;COMPACC=AL589702.8;CLNAME=RP5-907A6;LIBABBR=RP5;SEQCTR=SC;NUMUPDATE=1;DB
1	3422507	rs2483231	G	A	.	.	FIXACC=KF495847.1;COMPACC=AL354743.33;CLNAME=RP4-785P20;LIBABBR=RP4;SEQCTR=SC;NUMUPDATE=1;DB
1	4156710	rs4336820	C	T	.	.	FIXACC=KF495729.1;COMPACC=AL611933.30;CLNAME=RP11-374C13;LIBABBR=RP11;SEQCTR=SC;NUMUPDATE=1;DB
1	4157230	rs12062237	C	T	.	.	FIXACC=KF495729.1;COMPACC=AL611933.30;CLNAME=RP11-374C13;LIBABBR=RP11;SEQCTR=SC;NUMUPDATE=1;DB
1	4497343	rs780603	C	T	.	.	FIXACC=KF495849.1;COMPACC=AL355602.11;CLNAME=RP5-1166F10;LIBABBR=RP5;SEQCTR=SC;NUMUPDATE=1;DB
1	4513407	rs1762828	A	G	.	.	FIXACC=KF495848.1;COMPACC=AL355602.11;CLNAME=RP5-1166F10;LIBABBR=RP5;SEQCTR=SC;NUMUPDATE=1;DB
1	4590720	rs241213	A	G	.	.	FIXACC=KF495852.1;COMPACC=Z98747.1;CLNAME=RP1-37J18;LIBABBR=RP1;SEQCTR=SC;NUMUPDATE=1;DB
1	4608097	rs241242	T	G	.	.	FIXACC=KF495850.1;COMPACC=Z98747.1;CLNAME=RP1-37J18;LIBABBR=RP1;SEQCTR=SC;NUMUPDATE=1;DB
1	5875102	rs1287637	T	A	.	.	FIXACC=KF459609.1;COMPACC=AL356693.37;CLNAME=RP11-33M12;LIBABBR=RP11;SEQCTR=SC;NUMUPDATE=1;DB
1	6126901	rs2746060	G	A	.	.	FIXACC=KF495851.1;COMPACC=AL035406.25;CLNAME=RP1-233K16;LIBABBR=RP1;SEQCTR=SC;NUMUPDATE=1;DB
1	7233411	rs1008216	G	A	.	.	FIXACC=KF495853.1;COMPACC=Z98052.1;CLNAME=RP3-505B13;LIBABBR=RP3;SEQCTR=SC;NUMUPDATE=1;DB
1	7340012	rs763169	G	A	.	.	FIXACC=KF495826.1;COMPACC=Z97987.1;CLNAME=RP3-453P22;LIBABBR=RP3;SEQCTR=SC;NUMUPDATE=1;DB
1	7340140	rs763171	G	C	.	.	FIXACC=KF495826.1;COMPACC=Z97987.1;CLNAME=RP3-453P22;LIBABBR=RP3;SEQCTR=SC;NUMUPDATE=1;DB
1	7366717	rs70984079	G	GT	.	.	FIXACC=KF510205.1;COMPACC=Z97987.1;CLNAME=RP3-453P22;LIBABBR=RP3;SEQCTR=SC;NUMUPDATE=1;DB
1	7382536	rs56379928	TG	T	.	.	FIXACC=KF510731.1;COMPACC=Z97987.1;CLNAME=RP3-453P22;LIBABBR=RP3;SEQCTR=SC;NUMUPDATE=1;DB
1	7769166	rs707456	G	A	.	.	FIXACC=KF495855.1;COMPACC=Z98884.11;CLNAME=RP3-467L1;LIBABBR=RP3;SEQCTR=SC;NUMUPDATE=1;DB
1	8412777	rs301787	T	A	.	.	FIXACC=KF495858.1;COMPACC=AL096855.48;CLNAME=RP5-1115A15;LIBABBR=RP5;SEQCTR=SC;NUMUPDATE=1;DB
1	8467570	rs6577487	A	G	.	.	FIXACC=KF495857.1;COMPACC=AL096855.48;CLNAME=RP5-1115A15;LIBABBR=RP5;SEQCTR=SC;NUMUPDATE=1;DB
1	8504448	rs5772325	TA	T	.	.	FIXACC=KF510737.1;COMPACC=AL096855.48;CLNAME=RP5-1115A15;LIBABBR=RP5;SEQCTR=SC;NUMUPDATE=1;DB
1	8935594	rs2781084	A	T	.	.	FIXACC=KF495854.1;COMPACC=AL139415.10;CLNAME=RP3-477M7;LIBABBR=RP3;SEQCTR=SC;NUMUPDATE=1;DB
1	9105809	rs1705303	G	A	.	.	FIXACC=KF495856.1;COMPACC=AL158048.35;CLNAME=RP5-963K15;LIBABBR=RP5;SEQCTR=SC;NUMUPDATE=1;DB
1	9417865	rs6605052	A	G	.	.	FIXACC=KF495860.1;COMPACC=BX323043.5;CLNAME=CTD-2510L9;LIBABBR=CTD;SEQCTR=SC;NUMUPDATE=1;DB
1	9425647	rs6605050	C	T	.	.	FIXACC=KF495859.1;COMPACC=BX323043.5;CLNAME=CTD-2510L9;LIBABBR=CTD;SEQCTR=SC;NUMUPDATE=1;DB
1	9542159	rs61229751	GC	G	.	.	FIXACC=KF510740.1;COMPACC=AL928921.21;CLNAME=RP13-392I16;LIBABBR=RP13;SEQCTR=SC;NUMUPDATE=1;DB
1	10386863	rs70997225	CT	C	.	.	FIXACC=KF510695.1;COMPACC=AL139424.21;CLNAME=RP4-736L20;LIBABBR=RP4;SEQCTR=SC;NUMUPDATE=1;DB
1	10591855	rs284275	C	T	.	.	FIXACC=KF495862.1;COMPACC=AL139423.25;CLNAME=RP4-734G22;LIBABBR=RP4;SEQCTR=SC;NUMUPDATE=1;DB
1	10671541	rs284318	G	C	.	.	FIXACC=KF495869.1;COMPACC=AL139423.25;CLNAME=RP4-734G22;LIBABBR=RP4;SEQCTR=SC;NUMUPDATE=1;DB
1	11041195	rs58243167	G	C	.	.	FIXACC=KF495863.1;COMPACC=AL109811.40;CLNAME=RP4-635E18;LIBABBR=RP4;SEQCTR=SC;NUMUPDATE=1;DB
1	11207693	rs2335397	T	C	.	.	FIXACC=KF495866.1;COMPACC=AL049653.7;CLNAME=RP4-647M16;LIBABBR=RP4;SEQCTR=SC;NUMUPDATE=1;DB
1	11631629	rs3117070	C	G	.	.	FIXACC=KF495864.1;COMPACC=AL031731.44;CLNAME=RP3-330O12;LIBABBR=RP3;SEQCTR=SC;NUMUPDATE=1;DB
1	12019200	rs4846087	C	T	.	.	FIXACC=KF495865.1;COMPACC=AL096840.25;CLNAME=RP5-1077B9;LIBABBR=RP5;SEQCTR=SC;NUMUPDATE=1;DB
1	12115672	rs1763642	T	C	.	.	FIXACC=KF495861.1;COMPACC=AL357835.11;CLNAME=RP11-426M1;LIBABBR=RP11;SEQCTR=SC;NUMUPDATE=1;DB
1	13910606	rs2697993	C	T	.	.	FIXACC=KF495870.1;COMPACC=AL031273.1;CLNAME=RP4-726F20;LIBABBR=RP4;SEQCTR=SC;NUMUPDATE=1;DB
1	14110222	rs6699506	C	T	.	.	FIXACC=KF495871.1;COMPACC=Z99291.1;CLNAME=RP1-308I13;LIBABBR=RP1;SEQCTR=SC;NUMUPDATE=1;DB
1	14369963	rs55907053	A	AC	.	.	FIXACC=KF510197.1;COMPACC=AL359873.11;CLNAME=RP4-704D23;LIBABBR=RP4;SEQCTR=SC;NUMUPDATE=1;DB
1	14462442	rs7538477	C	A	.	.	FIXACC=KF495873.1;COMPACC=AL161427.16;CLNAME=RP11-285P3;LIBABBR=RP11;SEQCTR=SC;NUMUPDATE=1;DB
1	15443380	rs35149641	GC	G	.	.	FIXACC=KF510696.1;COMPACC=AL031283.26;CLNAME=RP3-467K16;LIBABBR=RP3;SEQCTR=SC;NUMUPDATE=1;DB
1	15455532	rs2819550	G	A	.	.	FIXACC=KF495872.1;COMPACC=AL031283.26;CLNAME=RP3-467K16;LIBABBR=RP3;SEQCTR=SC;NUMUPDATE=1;DB
1	15554658	rs2753289	T	G	.	.	FIXACC=KF495874.1;COMPACC=AL121992.24;CLNAME=RP4-680D5;LIBABBR=RP4;SEQCTR=SC;NUMUPDATE=1;DB
1	16922037	rs6586566	G	A	.	.	FIXACC=KF495875.1;COMPACC=BX284668.4;CLNAME=RP11-108M9;LIBABBR=RP11;SEQCTR=SC;NUMUPDATE=1;DB
1	17122116	rs2647177	C	T	.	.	FIXACC=KF495879.1;COMPACC=AL049569.13;CLNAME=RP1-37C10;LIBABBR=RP1;SEQCTR=SC;NUMUPDATE=1;DB
1	17392176	rs10709483	A	AG	.	.	FIXACC=KF573689.1;COMPACC=AC004824.3;CLNAME=RP1-20B21;LIBABBR=RP1;SEQCTR=WUGSC;NUMUPDATE=1;DB
1	17532227	rs11382089	GC	G	.	.	FIXACC=KF510708.1;COMPACC=AL390994.30;CLNAME=RP11-190J18;LIBABBR=RP11;SEQCTR=SC;NUMUPDATE=1;DB
1	17664557	rs6695710	C	T	.	.	FIXACC=KF495877.1;COMPACC=AL358593.22;CLNAME=RP11-473A10;LIBABBR=RP11;SEQCTR=SC;NUMUPDATE=1;DB
1	17844636	rs11345545	G	GA	.	.	FIXACC=KF510199.1;COMPACC=AL136529.14;CLNAME=RP4-797K12;LIBABBR=RP4;SEQCTR=SC;NUMUPDATE=1;DB
1	17870325	rs11438878	CT	C	.	.	FIXACC=KF510715.1;COMPACC=AL136529.14;CLNAME=RP4-797K12;LIBABBR=RP4;SEQCTR=SC;NUMUPDATE=1;DB
1	17871157	rs57658984	AG	A	.	.	FIXACC=KF510714.1;COMPACC=AL136529.14;CLNAME=RP4-797K12;LIBABBR=RP4;SEQCTR=SC;NUMUPDATE=1;DB
1	18272344	rs170341	G	C	.	.	FIXACC=KF495876.1;COMPACC=AL050342.42;CLNAME=RP4-655K7;LIBABBR=RP4;SEQCTR=SC;NUMUPDATE=1;DB
1	18327561	rs223169	G	A	.	.	FIXACC=KF495884.1;COMPACC=AL050342.42;CLNAME=RP4-655K7;LIBABBR=RP4;SEQCTR=SC;NUMUPDATE=1;DB
1	18931504	rs4333871	T	A	.	.	FIXACC=KF495880.1;COMPACC=AL080251.23;CLNAME=RP1-93P18;LIBABBR=RP1;SEQCTR=SC;NUMUPDATE=1;DB
1	18942787	rs2983108	A	G	.	.	FIXACC=KF495881.1;COMPACC=AL080251.23;CLNAME=RP1-93P18;LIBABBR=RP1;SEQCTR=SC;NUMUPDATE=1;DB
1	19291361	rs12031823	A	C	.	.	FIXACC=KF495878.1;COMPACC=AL035413.19;CLNAME=RP4-657E11;LIBABBR=RP4;SEQCTR=SC;NUMUPDATE=1;DB
1	19358964	rs214300	C	T	.	.	FIXACC=KF495883.1;COMPACC=AL035413.19;CLNAME=RP4-657E11;LIBABBR=RP4;SEQCTR=SC;NUMUPDATE=1;DB
1	19651290	rs35730341	GC	G	.	.	FIXACC=KF510717.1;COMPACC=AL031727.43;CLNAME=RP5-1056L3;LIBABBR=RP5;SEQCTR=SC;NUMUPDATE=1;DB
1	19758089	rs761072	C	T	.	.	FIXACC=KF495886.1;COMPACC=AL031730.1;CLNAME=RP1-301K23;LIBABBR=RP1;SEQCTR=SC;NUMUPDATE=1;DB
1	19772337	rs1266435	A	T	.	.	FIXACC=KF495882.1;COMPACC=AL031730.1;CLNAME=RP1-301K23;LIBABBR=RP1;SEQCTR=SC;NUMUPDATE=1;DB
1	19833095	rs4255355	A	C	.	.	FIXACC=KF495885.1;COMPACC=AL391883.17;CLNAME=RP11-91K11;LIBABBR=RP11;SEQCTR=SC;NUMUPDATE=1;DB
1	20197381	rs763204	G	C	.	.	FIXACC=KF495887.1;COMPACC=Z98257.1;CLNAME=RP3-340N1;LIBABBR=RP3;SEQCTR=SC;NUMUPDATE=1;DB
1	20212539	rs6426620	T	A	.	.	FIXACC=KF495895.1;COMPACC=Z98257.1;CLNAME=RP3-340N1;LIBABBR=RP3;SEQCTR=SC;NUMUPDATE=1;DB
1	20575923	rs1152992	G	A	.	.	FIXACC=KF495890.1;COMPACC=AL391357.20;CLNAME=RP11-401M16;LIBABBR=RP11;SEQCTR=SC;NUMUPDATE=1;DB
1	21264013	rs645454	C	T	.	.	FIXACC=KF495892.1;COMPACC=AL031005.2;CLNAME=RP3-329E20;LIBABBR=RP3;SEQCTR=SC;NUMUPDATE=1;DB
1	22598799	rs664340	G	C	.	.	FIXACC=KF495893.1;COMPACC=AL035703.21;CLNAME=RP1-61A9;LIBABBR=RP1;SEQCTR=SC;NUMUPDATE=1;DB
1	23497808	rs11408168	TG	T	.	.	FIXACC=KF510725.1;COMPACC=AL021154.1;CLNAME=RP1-150O5;LIBABBR=RP1;SEQCTR=SC;NUMUPDATE=1;DB
1	23528381	rs909538	G	A	.	.	FIXACC=KF495899.1;COMPACC=AL021154.1;CLNAME=RP1-150O5;LIBABBR=RP1;SEQCTR=SC;NUMUPDATE=1;DB
1	23540225	rs11431369	TC	T	.	.	FIXACC=KF510726.1;COMPACC=AL021154.1;CLNAME=RP1-150O5;LIBABBR=RP1;SEQCTR=SC;NUMUPDATE=1;DB
1	23560863	rs5773044	AG	A	.	.	FIXACC=KF510724.1;COMPACC=AL021154.1;CLNAME=RP1-150O5;LIBABBR=RP1;SEQCTR=SC;NUMUPDATE=1;DB
1	24497318	rs195715	T	G	.	.	FIXACC=KF495888.1;COMPACC=AL031431.8;CLNAME=RP3-462O23;LIBABBR=RP3;SEQCTR=SC;NUMUPDATE=1;DB
1	24542879	rs11344061	G	GA	.	.	FIXACC=KF510202.1;COMPACC=AL034582.11;CLNAME=RP4-594I10;LIBABBR=RP4;SEQCTR=SC;NUMUPDATE=1;DB
1	24888463	rs6600241	C	T	.	.	FIXACC=KF495706.1;COMPACC=AL023096.1;CLNAME=RP3-398I9;LIBABBR=RP3;SEQCTR=SC;NUMUPDATE=1;DB
1	25054095	rs4141976	C	A	.	.	FIXACC=KF495909.1;COMPACC=AL050344.31;CLNAME=RP4-799D16;LIBABBR=RP4;SEQCTR=SC;NUMUPDATE=1;DB
1	25534227	rs61776815	C	A	.	.	FIXACC=KF495902.1;COMPACC=BX572623.8;CLNAME=XXyac-22ch10;LIBABBR=XXyac;SEQCTR=SC;NUMUPDATE=1;DB
1	25699425	rs1267219	G	A	.	.	FIXACC=KF495901.1;COMPACC=AL031280.7;CLNAME=RP1-187B23;LIBABBR=RP1;SEQCTR=SC;NUMUPDATE=1;DB
1	26497381	rs2494400	G	A	.	.	FIXACC=KF495889.1;COMPACC=AL513365.27;CLNAME=RP3-476K8;LIBABBR=RP3;SEQCTR=SC;NUMUPDATE=1;DB
1	26889293	rs910048	T	C	.	.	FIXACC=KF495894.1;COMPACC=AL034380.26;CLNAME=RP1-50O24;LIBABBR=RP1;SEQCTR=SC;NUMUPDATE=1;DB
1	28427941	rs61783834	T	G	.	.	FIXACC=KF495896.1;COMPACC=CR589951.3;CLNAME=WI2-489O20;LIBABBR=WI2;SEQCTR=SC;NUMUPDATE=1;DB
1	28588618	rs3001312	C	T	.	.	FIXACC=KF495897.1;COMPACC=AL513497.21;CLNAME=RP4-669K10;LIBABBR=RP4;SEQCTR=SC;NUMUPDATE=1;DB
1	29965113	rs166520	G	A	.	.	FIXACC=KF495891.1;COMPACC=AL662906.4;CLNAME=RP11-111I12;LIBABBR=RP11;SEQCTR=SC;NUMUPDATE=1;DB
1	30389313	rs788607	A	T	.	.	FIXACC=KF495910.1;COMPACC=AL161638.10;CLNAME=RP4-591L5;LIBABBR=RP4;SEQCTR=SC;NUMUPDATE=1;DB
1	32600346	rs704886	C	G	.	.	FIXACC=KF495898.1;COMPACC=AL033529.25;CLNAME=RP1-27O5;LIBABBR=RP1;SEQCTR=SC;NUMUPDATE=1;DB
1	32617041	rs359959	C	A	.	.	FIXACC=KF495904.1;COMPACC=AL033529.25;CLNAME=RP1-27O5;LIBABBR=RP1;SEQCTR=SC;NUMUPDATE=1;DB
1	33481199	rs11462222	TA	T	.	.	FIXACC=KF510728.1;COMPACC=AL138837.12;CLNAME=RP1-149P10;LIBABBR=RP1;SEQCTR=SC;NUMUPDATE=1;DB
1	33724357	rs11346874	A	AG	.	.	FIXACC=KF510204.1;COMPACC=AL161643.26;CLNAME=RP5-976H15;LIBABBR=RP5;SEQCTR=SC;NUMUPDATE=1;DB
1	33738902	rs537409	G	A	.	.	FIXACC=KF495911.1;COMPACC=AL161643.26;CLNAME=RP5-976H15;LIBABBR=RP5;SEQCTR=SC;NUMUPDATE=1;DB
1	33860808	rs1321626	C	T	.	.	FIXACC=KF495903.1;COMPACC=AL121980.14;CLNAME=RP5-1007G16;LIBABBR=RP5;SEQCTR=SC;NUMUPDATE=1;DB
1	33946835	rs483973	G	A	.	.	FIXACC=KF495908.1;COMPACC=AC116993.2;CLNAME=RP4-561P1;LIBABBR=RP4;SEQCTR=UWGC;NUMUPDATE=1;DB
1	34474010	rs798070	C	T	.	.	FIXACC=KF495906.1;COMPACC=AL008634.1;CLNAME=RP3-396D17;LIBABBR=RP3;SEQCTR=SC;NUMUPDATE=1;DB
1	34513010	rs1088462	A	G	.	.	FIXACC=KF495912.1;COMPACC=AL008634.1;CLNAME=RP3-396D17;LIBABBR=RP3;SEQCTR=SC;NUMUPDATE=1;DB
1	34730146	rs1764407	T	C	.	.	FIXACC=KF495907.1;COMPACC=AL121988.10;CLNAME=RP1-34M23;LIBABBR=RP1;SEQCTR=SC;NUMUPDATE=1;DB
1	34772562	rs2753269	T	C	.	.	FIXACC=KF495905.1;COMPACC=AL121988.10;CLNAME=RP1-34M23;LIBABBR=RP1;SEQCTR=SC;NUMUPDATE=1;DB
1	36208578	rs507058	A	G	.	.	FIXACC=KF495900.1;COMPACC=AC114484.2;CLNAME=RP4-615B18;LIBABBR=RP4;SEQCTR=UWGC;NUMUPDATE=1;DB
1	37119501	rs215767	G	T	.	.	FIXACC=KF495914.1;COMPACC=AL031430.2;CLNAME=RP3-406M12;LIBABBR=RP3;SEQCTR=SC;NUMUPDATE=1;DB
1	37150021	rs215786	A	C	.	.	FIXACC=KF495916.1;COMPACC=AL031430.2;CLNAME=RP3-406M12;LIBABBR=RP3;SEQCTR=SC;NUMUPDATE=1;DB
1	37165980	rs215753	T	C	.	.	FIXACC=KF495913.1;COMPACC=AL031430.2;CLNAME=RP3-406M12;LIBABBR=RP3;SEQCTR=SC;NUMUPDATE=1;DB
1	37410624	rs2811623	T	A	.	.	FIXACC=KF495915.1;COMPACC=AL033524.11;CLNAME=RP5-1090E8;LIBABBR=RP5;SEQCTR=SC;NUMUPDATE=1;DB
1	37419228	rs2811634	G	A	.	.	FIXACC=KF495917.1;COMPACC=AL033524.11;CLNAME=RP5-1090E8;LIBABBR=RP5;SEQCTR=SC;NUMUPDATE=1;DB
1	37461372	rs2660559	G	A	.	.	FIXACC=KF495922.1;COMPACC=AL449284.38;CLNAME=RP11-422J8;LIBABBR=RP11;SEQCTR=SC;NUMUPDATE=1;DB
1	37542273	rs215196	G	C	.	.	FIXACC=KF495920.1;COMPACC=AL034379.8;CLNAME=RP3-423B22;LIBABBR=RP3;SEQCTR=SC;NUMUPDATE=1;DB
1	37611748	rs57617066	C	CTTATCCCCATACTAGTTATTATCGAAACCATCAGCCTACTCATTCAACCAATAGCCCTGGCCGTACGCCTA	.	.	FIXACC=KF573688.1;COMPACC=AL513220.9;CLNAME=RP11-566C13;LIBABBR=RP11;SEQCTR=SC;NUMUPDATE=71;DB
1	39433505	rs645234	T	G	.	.	FIXACC=KF495921.1;COMPACC=AL137853.12;CLNAME=RP4-562N20;LIBABBR=RP4;SEQCTR=SC;NUMUPDATE=1;DB
1	39542246	rs1180353	T	C	.	.	FIXACC=KF459726.1;COMPACC=AL365277.23;CLNAME=RP11-69E11;LIBABBR=RP11;SEQCTR=SC;NUMUPDATE=1;DB
1	39694898	rs704770	A	T	.	.	FIXACC=KF495925.1;COMPACC=AL035404.20;CLNAME=RP1-144F13;LIBABBR=RP1;SEQCTR=SC;NUMUPDATE=1;DB
1	40430590	rs209615	G	A	.	.	FIXACC=KF495927.1;COMPACC=AL031985.10;CLNAME=RP1-228H13;LIBABBR=RP1;SEQCTR=SC;NUMUPDATE=1;DB
1	40703145	rs6676897	C	T	.	.	FIXACC=KF495918.1;COMPACC=AL031289.1;CLNAME=RP4-739H11;LIBABBR=RP4;SEQCTR=SC;NUMUPDATE=1;DB
1	40704725	rs2744795	G	A	.	.	FIXACC=KF495929.1;COMPACC=AL031289.1;CLNAME=RP4-739H11;LIBABBR=RP4;SEQCTR=SC;NUMUPDATE=1;DB
1	40798270	rs823688	G	A	.	.	FIXACC=KF495919.1;COMPACC=AC119677.2;CLNAME=RP5-1066H13;LIBABBR=RP5;SEQCTR=UWGC;NUMUPDATE=1;DB
1	41425982	rs11404985	AG	A	.	.	FIXACC=KF570255.1;COMPACC=AC093151.2;CLNAME=RP11-399E6;LIBABBR=RP11;SEQCTR=UWGC;NUMUPDATE=1;DB
1	41639893	rs10749840	C	T	.	.	FIXACC=KF495924.1;COMPACC=AC119676.2;CLNAME=RP5-820O16;LIBABBR=RP5;SEQCTR=UWGC;NUMUPDATE=1;DB
1	41972640	rs591560	T	C	.	.	FIXACC=KC876875.1;COMPACC=AC105268.2;CLNAME=RP5-1107G8;LIBABBR=RP5;SEQCTR=UWGC;NUMUPDATE=1;DB
1	42746760	rs4660662	G	A	.	.	FIXACC=KF495923.1;COMPACC=AC098484.2;CLNAME=RP5-994D16;LIBABBR=RP5;SEQCTR=UWGC;NUMUPDATE=1;DB
1	43325840	rs1199138	T	C	.	.	FIXACC=KF495928.1;COMPACC=AL139289.6;CLNAME=RP1-92O14;LIBABBR=RP1;SEQCTR=SC;NUMUPDATE=1;DB
1	43810883	rs75640732	C	CG	.	.	FIXACC=KF510206.1;COMPACC=AL592548.10;CLNAME=RP4-654J19;LIBABBR=RP4;SEQCTR=SC;NUMUPDATE=1;DB
1	44188103	rs803373	A	T	.	.	FIXACC=KF495926.1;COMPACC=AL035417.15;CLNAME=RP5-891H21;LIBABBR=RP5;SEQCTR=SC;NUMUPDATE=1;DB
1	44480388	rs7552668	C	T	.	.	FIXACC=KF495935.1;COMPACC=AL359373.21;CLNAME=RP11-5L19;LIBABBR=RP11;SEQCTR=SC;NUMUPDATE=1;DB
1	44727950	rs3008977	A	G	.	.	FIXACC=KF495934.1;COMPACC=AL122004.17;CLNAME=RP4-678E16;LIBABBR=RP4;SEQCTR=SC;NUMUPDATE=1;DB
1	46543427	rs1258029	G	A	.	.	FIXACC=KF495930.1;COMPACC=AL136373.21;CLNAME=RP11-49P4;LIBABBR=RP11;SEQCTR=SC;NUMUPDATE=1;DB
1	46594262	rs1258021	C	T	.	.	FIXACC=KF459523.1;COMPACC=AL136373.21;CLNAME=RP11-49P4;LIBABBR=RP11;SEQCTR=SC;NUMUPDATE=1;DB
1	46601908	rs1258020	T	A	.	.	FIXACC=KF495933.1;COMPACC=AL136373.21;CLNAME=RP11-49P4;LIBABBR=RP11;SEQCTR=SC;NUMUPDATE=1;DB
1	47182701	rs2821076	T	A	.	.	FIXACC=KF495942.1;COMPACC=AL135960.1;CLNAME=RP1-18D14;LIBABBR=RP1;SEQCTR=SC;NUMUPDATE=1;DB
1	47219783	rs927462	C	T	.	.	FIXACC=KF495937.1;COMPACC=AL135960.1;CLNAME=RP1-18D14;LIBABBR=RP1;SEQCTR=SC;NUMUPDATE=1;DB
1	49390275	rs1338217	T	G	.	.	FIXACC=KF495943.1;COMPACC=AL356916.17;CLNAME=RP4-795A5;LIBABBR=RP4;SEQCTR=SC;NUMUPDATE=1;DB
1	49671317	rs6694973	A	G	.	.	FIXACC=KF495938.1;COMPACC=AL390023.8;CLNAME=RP5-926E3;LIBABBR=RP5;SEQCTR=SC;NUMUPDATE=1;DB
1	49790622	rs4615885	A	C	.	.	FIXACC=KF495931.1;COMPACC=AC105766.2;CLNAME=RP4-573J3;LIBABBR=RP4;SEQCTR=UWGC;NUMUPDATE=1;DB
1	49845130	rs7533801	C	T	.	.	FIXACC=KF495939.1;COMPACC=AL591602.7;CLNAME=RP5-1092E23;LIBABBR=RP5;SEQCTR=SC;NUMUPDATE=1;DB
1	50439025	rs1278513	C	A	.	.	FIXACC=KF495936.1;COMPACC=AL049637.44;CLNAME=RP5-850O15;LIBABBR=RP5;SEQCTR=SC;NUMUPDATE=1;DB
1	50513971	rs1149796	T	C	.	.	FIXACC=KF495932.1;COMPACC=AL049637.44;CLNAME=RP5-850O15;LIBABBR=RP5;SEQCTR=SC;NUMUPDATE=1;DB
1	50847911	rs4454589	C	T	.	.	FIXACC=KF495945.1;COMPACC=AC091610.3;CLNAME=RP11-220M1;LIBABBR=RP11;SEQCTR=UWGC;NUMUPDATE=1;DB
1	51697753	rs7523255	T	C	.	.	FIXACC=KF495941.1;COMPACC=AL831767.8;CLNAME=RP11-502M23;LIBABBR=RP11;SEQCTR=SC;NUMUPDATE=1;DB
1	51827966	rs706495	A	G	.	.	FIXACC=KF495940.1;COMPACC=AL050343.17;CLNAME=RP4-657D16;LIBABBR=RP4;SEQCTR=SC;NUMUPDATE=1;DB
1	52423265	rs835031	A	T	.	.	FIXACC=KF495951.1;COMPACC=AL138849.12;CLNAME=RP5-965L7;LIBABBR=RP5;SEQCTR=SC;NUMUPDATE=1;DB
1	53432689	rs5774148	G	GA	.	.	FIXACC=KF510200.1;COMPACC=AL365445.11;CLNAME=RP4-796B4;LIBABBR=RP4;SEQCTR=SC;NUMUPDATE=1;DB
1	53441131	rs1300217	G	A	.	.	FIXACC=KF495946.1;COMPACC=AL365445.11;CLNAME=RP4-796B4;LIBABBR=RP4;SEQCTR=SC;NUMUPDATE=1;DB
1	53441875	rs1288601	T	C	.	.	FIXACC=KF495944.1;COMPACC=AL365445.11;CLNAME=RP4-796B4;LIBABBR=RP4;SEQCTR=SC;NUMUPDATE=1;DB
1	53470396	rs1288638	G	A	.	.	FIXACC=KF495950.1;COMPACC=AL365445.11;CLNAME=RP4-796B4;LIBABBR=RP4;SEQCTR=SC;NUMUPDATE=1;DB
1	53473584	rs1288641	T	G	.	.	FIXACC=KF495947.1;COMPACC=AL365445.11;CLNAME=RP4-796B4;LIBABBR=RP4;SEQCTR=SC;NUMUPDATE=1;DB
1	53563340	rs578445	T	C	.	.	FIXACC=KC876892.1;COMPACC=AC105280.3;CLNAME=RP5-1199C23;LIBABBR=RP5;SEQCTR=UWGC;NUMUPDATE=1;DB
1	53969878	rs727418	A	G	.	.	FIXACC=KF495949.1;COMPACC=AL031427.15;CLNAME=RP1-167A19;LIBABBR=RP1;SEQCTR=SC;NUMUPDATE=1;DB
1	53971896	rs1883451	C	G	.	.	FIXACC=KF495948.1;COMPACC=AL031427.15;CLNAME=RP1-167A19;LIBABBR=RP1;SEQCTR=SC;NUMUPDATE=1;DB
1	54043971	rs1181086	C	T	.	.	FIXACC=KF495954.1;COMPACC=AL353898.10;CLNAME=RP4-758J24;LIBABBR=RP4;SEQCTR=SC;NUMUPDATE=1;DB
1	54061226	rs1181087	C	A	.	.	FIXACC=KF495952.1;COMPACC=AL353898.10;CLNAME=RP4-758J24;LIBABBR=RP4;SEQCTR=SC;NUMUPDATE=1;DB
1	54553670	rs10788983	A	G	.	.	FIXACC=KF495953.1;COMPACC=AC099796.2;CLNAME=RP5-866L20;LIBABBR=RP5;SEQCTR=UWGC;NUMUPDATE=1;DB
1	54567313	rs300282	C	G	.	.	FIXACC=KF495956.1;COMPACC=AC099796.2;CLNAME=RP5-866L20;LIBABBR=RP5;SEQCTR=UWGC;NUMUPDATE=1;DB
1	54659045	rs655337	G	A	.	.	FIXACC=KF495959.1;COMPACC=AL139244.21;CLNAME=RP5-1043G4;LIBABBR=RP5;SEQCTR=SC;NUMUPDATE=1;DB
1	54811926	rs600499	C	T	.	.	FIXACC=KF495955.1;COMPACC=AC096536.2;CLNAME=RP11-67L3;LIBABBR=RP11;SEQCTR=UWGC;NUMUPDATE=1;DB
1	55965460	rs4244654	A	G	.	.	FIXACC=KF495957.1;COMPACC=AL139145.9;CLNAME=RP4-579A20;LIBABBR=RP4;SEQCTR=SC;NUMUPDATE=1;DB
1	56084239	rs75531315	CT	C	.	.	FIXACC=KF510730.1;COMPACC=AL357041.11;CLNAME=RP11-221L2;LIBABBR=RP11;SEQCTR=SC;NUMUPDATE=1;DB
1	56550712	rs10708188	T	TG	.	.	FIXACC=KF510203.1;COMPACC=AC099562.2;CLNAME=RP11-213P13;LIBABBR=RP11;SEQCTR=UWGC;NUMUPDATE=1;DB
1	56686448	rs2796515	A	G	.	.	FIXACC=KF495958.1;COMPACC=AL035705.22;CLNAME=RP4-758N20;LIBABBR=RP4;SEQCTR=SC;NUMUPDATE=1;DB
1	56994607	rs639465	T	C	.	.	FIXACC=KF495961.1;COMPACC=AL161740.16;CLNAME=RP6-239D12;LIBABBR=RP6;SEQCTR=SC;NUMUPDATE=1;DB
1	57139241	rs532954	T	G	.	.	FIXACC=KF495962.1;COMPACC=AL354883.14;CLNAME=RP1-67N4;LIBABBR=RP1;SEQCTR=SC;NUMUPDATE=1;DB
1	57276695	rs11383509	TA	T	.	.	FIXACC=KF510732.1;COMPACC=AL139219.12;CLNAME=RP5-1117P19;LIBABBR=RP5;SEQCTR=SC;NUMUPDATE=1;DB
1	57292020	rs662134	G	A	.	.	FIXACC=KF495965.1;COMPACC=AL139219.12;CLNAME=RP5-1117P19;LIBABBR=RP5;SEQCTR=SC;NUMUPDATE=1;DB
1	57727425	rs912362	G	A	.	.	FIXACC=KF495963.1;COMPACC=AL137855.10;CLNAME=RP5-1064J9;LIBABBR=RP5;SEQCTR=SC;NUMUPDATE=1;DB
1	57746201	rs2406277	G	A	.	.	FIXACC=KF495960.1;COMPACC=AL137855.10;CLNAME=RP5-1064J9;LIBABBR=RP5;SEQCTR=SC;NUMUPDATE=1;DB
1	61385774	rs2474392	A	G	.	.	FIXACC=KF495972.1;COMPACC=AL096888.30;CLNAME=RP5-902P15;LIBABBR=RP5;SEQCTR=SC;NUMUPDATE=1;DB
1	61391167	rs2499545	C	T	.	.	FIXACC=KF495971.1;COMPACC=AL096888.30;CLNAME=RP5-902P15;LIBABBR=RP5;SEQCTR=SC;NUMUPDATE=1;DB
1	61963240	rs4915601	C	T	.	.	FIXACC=KF495970.1;COMPACC=AL353802.14;CLNAME=RP4-662P1;LIBABBR=RP4;SEQCTR=SC;NUMUPDATE=1;DB
1	62304727	rs5774597	TC	T	.	.	FIXACC=KF510729.1;COMPACC=AL139343.9;CLNAME=RP5-1078M7;LIBABBR=RP5;SEQCTR=SC;NUMUPDATE=1;DB
1	62446576	rs658897	T	C	.	.	FIXACC=KF495964.1;COMPACC=AC096946.2;CLNAME=RP4-740B20;LIBABBR=RP4;SEQCTR=UWGC;NUMUPDATE=1;DB
1	62616245	rs1359332	C	T	.	.	FIXACC=KF495973.1;COMPACC=AL138847.14;CLNAME=RP5-849H19;LIBABBR=RP5;SEQCTR=SC;NUMUPDATE=1;DB
1	63904611	rs855830	C	T	.	.	FIXACC=KF495966.1;COMPACC=AL353713.7;CLNAME=RP5-1090O5;LIBABBR=RP5;SEQCTR=SC;NUMUPDATE=1;DB
1	64874236	rs310232	A	C	.	.	FIXACC=KC876867.1;COMPACC=AC093427.2;CLNAME=RP5-1080K5;LIBABBR=RP5;SEQCTR=UWGC;NUMUPDATE=1;DB
1	64882802	rs310203	C	T	.	.	FIXACC=KC876881.1;COMPACC=AC093427.2;CLNAME=RP5-1080K5;LIBABBR=RP5;SEQCTR=UWGC;NUMUPDATE=1;DB
1	65050727	rs693239	G	C	.	.	FIXACC=KF495968.1;COMPACC=AL357078.35;CLNAME=RP4-535B20;LIBABBR=RP4;SEQCTR=SC;NUMUPDATE=1;DB
1	65145154	rs6588123	C	T	.	.	FIXACC=KF495967.1;COMPACC=AC099680.2;CLNAME=RP4-700A9;LIBABBR=RP4;SEQCTR=UWGC;NUMUPDATE=1;DB
1	66559510	rs783577	T	G	.	.	FIXACC=KF495974.1;COMPACC=AL356913.15;CLNAME=RP4-759M20;LIBABBR=RP4;SEQCTR=SC;NUMUPDATE=1;DB
1	66918654	rs2985814	T	C	.	.	FIXACC=KF495969.1;COMPACC=AL139216.14;CLNAME=RP5-1017J17;LIBABBR=RP5;SEQCTR=SC;NUMUPDATE=1;DB
1	67725226	rs589341	C	T	.	.	FIXACC=KF454955.1;COMPACC=AL136120.8;CLNAME=RP5-975D15;LIBABBR=RP5;SEQCTR=SC;NUMUPDATE=1;DB
1	67903929	rs4655572	G	T	.	.	FIXACC=KF454954.1;COMPACC=AL391703.9;CLNAME=RP11-422P8;LIBABBR=RP11;SEQCTR=SC;NUMUPDATE=1;DB
1	67920774	rs7526611	C	T	.	.	FIXACC=KF454957.1;COMPACC=AL391703.9;CLNAME=RP11-422P8;LIBABBR=RP11;SEQCTR=SC;NUMUPDATE=1;DB
1	68062870	rs269357	T	C	.	.	FIXACC=KF454956.1;COMPACC=AL157407.11;CLNAME=RP4-609E1;LIBABBR=RP4;SEQCTR=SC;NUMUPDATE=1;DB
1	68437482	rs3125901	A	G	.	.	FIXACC=KF454958.1;COMPACC=AL139413.11;CLNAME=RP5-1033K19;LIBABBR=RP5;SEQCTR=SC;NUMUPDATE=1;DB
1	69695069	rs1615997	G	C	.	.	FIXACC=KF454959.1;COMPACC=AL117353.6;CLNAME=RP5-944F13;LIBABBR=RP5;SEQCTR=SC;NUMUPDATE=1;DB
1	71024604	rs1022530	C	G	.	.	FIXACC=KF454969.1;COMPACC=AL031429.11;CLNAME=RP3-333A15;LIBABBR=RP3;SEQCTR=SC;NUMUPDATE=1;DB
1	73120384	rs6704327	C	T	.	.	FIXACC=KF454963.1;COMPACC=AL606535.11;CLNAME=RP11-438I12;LIBABBR=RP11;SEQCTR=SC;NUMUPDATE=1;DB
1	73363293	rs1923215	A	T	.	.	FIXACC=KF454978.1;COMPACC=AL391297.6;CLNAME=RP4-598G3;LIBABBR=RP4;SEQCTR=SC;NUMUPDATE=1;DB
1	73695235	rs4282754	A	C	.	.	FIXACC=KF454961.1;COMPACC=AC105269.2;CLNAME=RP4-788P17;LIBABBR=RP4;SEQCTR=UWGC;NUMUPDATE=1;DB
1	73874984	rs7545112	G	A	.	.	FIXACC=KF454974.1;COMPACC=AL359200.13;CLNAME=RP11-492J6;LIBABBR=RP11;SEQCTR=SC;NUMUPDATE=1;DB
1	73974006	rs34135943	C	CA	.	.	FIXACC=KF510207.1;COMPACC=AC090530.3;CLNAME=RP11-416G1;LIBABBR=RP11;SEQCTR=UWGC;NUMUPDATE=1;DB
1	75104977	rs66519433	G	GC	.	.	FIXACC=KF510210.1;COMPACC=AC099786.2;CLNAME=RP11-510C10;LIBABBR=RP11;SEQCTR=UWGC;NUMUPDATE=1;DB
1	75235752	rs588478	C	T	.	.	FIXACC=KC876880.1;COMPACC=AC107627.3;CLNAME=RP1-281L18;LIBABBR=RP1;SEQCTR=UWGC;NUMUPDATE=1;DB
1	76526499	rs10747348	T	A	.	.	FIXACC=KF454976.1;COMPACC=AC098655.2;CLNAME=RP11-293P10;LIBABBR=RP11;SEQCTR=UWGC;NUMUPDATE=1;DB
1	77101355	rs7543646	C	T	.	.	FIXACC=KC876885.1;COMPACC=AC113935.2;CLNAME=RP4-706A16;LIBABBR=RP4;SEQCTR=UWGC;NUMUPDATE=1;DB
1	77297857	rs1167206	A	G	.	.	FIXACC=KF459522.1;COMPACC=AC093433.2;CLNAME=RP11-363H12;LIBABBR=RP11;SEQCTR=UWGC;NUMUPDATE=1;DB
1	77965004	rs11409017	AG	A	.	.	FIXACC=KF510733.1;COMPACC=AC096948.2;CLNAME=RP4-809J13;LIBABBR=RP4;SEQCTR=UWGC;NUMUPDATE=1;DB
1	78364994	rs5775459	C	CA	.	.	FIXACC=KF510211.1;COMPACC=AL158841.6;CLNAME=RP11-183M13;LIBABBR=RP11;SEQCTR=SC;NUMUPDATE=1;DB
1	78448761	rs1322925	C	T	.	.	FIXACC=KF454967.1;COMPACC=AL136324.6;CLNAME=RP5-944H6;LIBABBR=RP5;SEQCTR=SC;NUMUPDATE=1;DB
1	80772547	rs1886145	G	C	.	.	FIXACC=KF454973.1;COMPACC=AL137858.4;CLNAME=RP5-1189N14;LIBABBR=RP5;SEQCTR=SC;NUMUPDATE=1;DB
1	81907429	rs5775649	CT	C	.	.	FIXACC=KF510734.1;COMPACC=AL157903.16;CLNAME=RP4-683H8;LIBABBR=RP4;SEQCTR=SC;NUMUPDATE=1;DB
1	81951517	rs6598973	C	T	.	.	FIXACC=KF454971.1;COMPACC=AC113949.2;CLNAME=RP11-563M18;LIBABBR=RP11;SEQCTR=UWGC;NUMUPDATE=1;DB
1	82289663	rs11415275	TC	T	.	.	FIXACC=KF510735.1;COMPACC=AL359269.19;CLNAME=RP11-398N17;LIBABBR=RP11;SEQCTR=SC;NUMUPDATE=1;DB
1	82420056	rs1281601	C	G	.	.	FIXACC=KC876870.1;COMPACC=AC093565.4;CLNAME=RP5-1033H14;LIBABBR=RP5;SEQCTR=UWGC;NUMUPDATE=1;DB
1	82460145	rs1292785	A	C	.	.	FIXACC=KF454964.1;COMPACC=AL157906.8;CLNAME=RP5-896C23;LIBABBR=RP5;SEQCTR=SC;NUMUPDATE=1;DB
1	83890819	rs631645	A	G	.	.	FIXACC=KF454977.1;COMPACC=AL138844.24;CLNAME=RP4-776C18;LIBABBR=RP4;SEQCTR=SC;NUMUPDATE=1;DB
1	83895952	rs597653	G	A	.	.	FIXACC=KF454979.1;COMPACC=AL138844.24;CLNAME=RP4-776C18;LIBABBR=RP4;SEQCTR=SC;NUMUPDATE=1;DB
1	83905706	rs1748184	G	A	.	.	FIXACC=KF454980.1;COMPACC=AL138844.24;CLNAME=RP4-776C18;LIBABBR=RP4;SEQCTR=SC;NUMUPDATE=1;DB
1	83961516	rs567127	C	G	.	.	FIXACC=KC876883.1;COMPACC=AC104454.3;CLNAME=RP4-552O12;LIBABBR=RP4;SEQCTR=UWGC;NUMUPDATE=1;DB
1	83976554	rs6675854	A	G	.	.	FIXACC=KC876899.1;COMPACC=AC104454.3;CLNAME=RP4-552O12;LIBABBR=RP4;SEQCTR=UWGC;NUMUPDATE=1;DB
1	84035457	rs627712	C	G	.	.	FIXACC=KC876895.1;COMPACC=AC104454.3;CLNAME=RP4-552O12;LIBABBR=RP4;SEQCTR=UWGC;NUMUPDATE=1;DB
1	84307040	rs2792465	T	A	.	.	FIXACC=KF454962.1;COMPACC=AL359273.11;CLNAME=RP11-376N17;LIBABBR=RP11;SEQCTR=SC;NUMUPDATE=1;DB
1	84378568	rs315516	G	A	.	.	FIXACC=KF459728.1;COMPACC=AL359273.11;CLNAME=RP11-376N17;LIBABBR=RP11;SEQCTR=SC;NUMUPDATE=1;DB
1	84386928	rs600395	C	T	.	.	FIXACC=KF495683.1;COMPACC=AL359273.11;CLNAME=RP11-376N17;LIBABBR=RP11;SEQCTR=SC;NUMUPDATE=1;DB
1	84387159	rs589094	T	C	.	.	FIXACC=KF495683.1;COMPACC=AL359273.11;CLNAME=RP11-376N17;LIBABBR=RP11;SEQCTR=SC;NUMUPDATE=1;DB
1	84388274	rs665074	T	A	.	.	FIXACC=KF459724.1;COMPACC=AL359273.11;CLNAME=RP11-376N17;LIBABBR=RP11;SEQCTR=SC;NUMUPDATE=1;DB
1	84394532	rs315519	A	G	.	.	FIXACC=KF495755.1;COMPACC=AL359273.11;CLNAME=RP11-376N17;LIBABBR=RP11;SEQCTR=SC;NUMUPDATE=1;DB
1	84394669	rs315518	C	T	.	.	FIXACC=KF495755.1;COMPACC=AL359273.11;CLNAME=RP11-376N17;LIBABBR=RP11;SEQCTR=SC;NUMUPDATE=1;DB
1	84436089	rs7531176	A	G	.	.	FIXACC=KF454981.1;COMPACC=AL359273.11;CLNAME=RP11-376N17;LIBABBR=RP11;SEQCTR=SC;NUMUPDATE=1;DB
1	84461937	rs4581293	T	G	.	.	FIXACC=KF454972.1;COMPACC=AL359273.11;CLNAME=RP11-376N17;LIBABBR=RP11;SEQCTR=SC;NUMUPDATE=1;DB
1	85321431	rs233116	T	A	.	.	FIXACC=KF454970.1;COMPACC=AL078459.8;CLNAME=RP4-621F18;LIBABBR=RP4;SEQCTR=SC;NUMUPDATE=1;DB
1	86711350	rs263434	A	C	.	.	FIXACC=KF454982.1;COMPACC=AL049597.29;CLNAME=RP4-612B15;LIBABBR=RP4;SEQCTR=SC;NUMUPDATE=1;DB
1	86776261	rs174500	T	A	.	.	FIXACC=KF454960.1;COMPACC=AL049597.29;CLNAME=RP4-612B15;LIBABBR=RP4;SEQCTR=SC;NUMUPDATE=1;DB
1	87314632	rs11161979	C	T	.	.	FIXACC=KF454975.1;COMPACC=AC092392.2;CLNAME=RP4-544H6;LIBABBR=RP4;SEQCTR=UWGC;NUMUPDATE=1;DB
1	88306294	rs12038850	T	G	.	.	FIXACC=KF454968.1;COMPACC=AL049861.18;CLNAME=CTA-21C21;LIBABBR=CTA;SEQCTR=SC;NUMUPDATE=1;DB
1	89214045	rs4363406	A	T	.	.	FIXACC=KF454966.1;COMPACC=AC099063.2;CLNAME=RP4-620F22;LIBABBR=RP4;SEQCTR=UWGC;NUMUPDATE=1;DB
1	89279739	rs673933	C	T	.	.	FIXACC=KF454965.1;COMPACC=AC099063.2;CLNAME=RP4-620F22;LIBABBR=RP4;SEQCTR=UWGC;NUMUPDATE=1;DB
1	89354445	rs6428522	A	G	.	.	FIXACC=KF495684.1;COMPACC=BX119321.4;CLNAME=RP5-908D6;LIBABBR=RP5;SEQCTR=SC;NUMUPDATE=1;DB
1	90041581	rs11387909	CA	C	.	.	FIXACC=KF510736.1;COMPACC=AL161797.10;CLNAME=RP5-871E2;LIBABBR=RP5;SEQCTR=SC;NUMUPDATE=1;DB
1	90373796	rs57534392	GT	G	.	.	FIXACC=KF510738.1;COMPACC=AC098656.2;CLNAME=RP11-297I23;LIBABBR=RP11;SEQCTR=UWGC;NUMUPDATE=1;DB
1	91637892	rs2478170	G	A	.	.	FIXACC=KF459723.1;COMPACC=AC099334.2;CLNAME=RP5-865M20;LIBABBR=RP5;SEQCTR=UWGC;NUMUPDATE=1;DB
1	92188130	rs3118136	A	G	.	.	FIXACC=KF454983.1;COMPACC=AC104836.2;CLNAME=RP4-621B10;LIBABBR=RP4;SEQCTR=UWGC;NUMUPDATE=1;DB
1	93115024	rs2815427	C	G	.	.	FIXACC=KF459519.1;COMPACC=AC093577.2;CLNAME=RP11-430H15;LIBABBR=RP11;SEQCTR=UWGC;NUMUPDATE=1;DB
1	93157600	rs1537756	T	A	.	.	FIXACC=KF454984.1;COMPACC=AL117354.12;CLNAME=RP5-976O13;LIBABBR=RP5;SEQCTR=SC;NUMUPDATE=1;DB
1	93491855	rs4459120	T	C	.	.	FIXACC=KF454985.1;COMPACC=AC095034.2;CLNAME=RP11-545E24;LIBABBR=RP11;SEQCTR=UWGC;NUMUPDATE=1;DB
1	93629109	rs56126324	TA	T	.	.	FIXACC=KF510739.1;COMPACC=AL109613.11;CLNAME=RP5-1033H22;LIBABBR=RP5;SEQCTR=SC;NUMUPDATE=1;DB
1	94536044	rs698946	C	A	.	.	FIXACC=KF459524.1;COMPACC=AC093117.2;CLNAME=RP11-86H7;LIBABBR=RP11;SEQCTR=UWGC;NUMUPDATE=1;DB
1	95455916	rs2391673	C	T	.	.	FIXACC=KF454992.1;COMPACC=AL109756.9;CLNAME=RP4-617C6;LIBABBR=RP4;SEQCTR=SC;NUMUPDATE=1;DB
1	96022727	rs1146528	C	T	.	.	FIXACC=KF454988.1;COMPACC=AL390121.6;CLNAME=RP11-147C23;LIBABBR=RP11;SEQCTR=SC;NUMUPDATE=1;DB
1	96470123	rs11165649	A	G	.	.	FIXACC=KF454989.1;COMPACC=AC092393.3;CLNAME=RP4-736I12;LIBABBR=RP4;SEQCTR=UWGC;NUMUPDATE=1;DB
1	97106278	rs993569	G	A	.	.	FIXACC=KF454986.1;COMPACC=AC091608.2;CLNAME=RP11-97O14;LIBABBR=RP11;SEQCTR=UWGC;NUMUPDATE=1;DB
1	97328808	rs28371444	T	G	.	.	FIXACC=KF454987.1;COMPACC=BX908805.1;CLNAME=RP11-526F14;LIBABBR=RP11;SEQCTR=SC;NUMUPDATE=1;DB
1	97883329	rs1801265	A	G	.	.	FIXACC=KF495726.1;COMPACC=AC114878.2;CLNAME=RP11-272L13;LIBABBR=RP11;SEQCTR=WUGSC;NUMUPDATE=1;DB
1	99100025	rs303415	A	G	.	.	FIXACC=KF459725.1;COMPACC=AL445433.14;CLNAME=RP11-234N17;LIBABBR=RP11;SEQCTR=SC;NUMUPDATE=1;DB
1	99126090	rs303389	T	C	.	.	FIXACC=KF454990.1;COMPACC=AL445433.14;CLNAME=RP11-234N17;LIBABBR=RP11;SEQCTR=SC;NUMUPDATE=1;DB
1	99129758	rs302743	G	T	.	.	FIXACC=KF459729.1;COMPACC=AL445433.14;CLNAME=RP11-234N17;LIBABBR=RP11;SEQCTR=SC;NUMUPDATE=1;DB
1	99130658	rs302745	A	G	.	.	FIXACC=KF459727.1;COMPACC=AL445433.14;CLNAME=RP11-234N17;LIBABBR=RP11;SEQCTR=SC;NUMUPDATE=1;DB
1	99132203	rs302750	A	C	.	.	FIXACC=KF459730.1;COMPACC=AL445433.14;CLNAME=RP11-234N17;LIBABBR=RP11;SEQCTR=SC;NUMUPDATE=1;DB
1	99133261	rs302752	A	G	.	.	FIXACC=KF459732.1;COMPACC=AL445433.14;CLNAME=RP11-234N17;LIBABBR=RP11;SEQCTR=SC;NUMUPDATE=1;DB
1	99135643	rs302755	G	A	.	.	FIXACC=KF459731.1;COMPACC=AL445433.14;CLNAME=RP11-234N17;LIBABBR=RP11;SEQCTR=SC;NUMUPDATE=1;DB
1	99203918	rs643139	A	T	.	.	FIXACC=KF454997.1;COMPACC=AL136147.10;CLNAME=RP5-896L10;LIBABBR=RP5;SEQCTR=SC;NUMUPDATE=1;DB
1	99318429	rs1536264	C	T	.	.	FIXACC=KF454996.1;COMPACC=AL139425.8;CLNAME=RP4-788L13;LIBABBR=RP4;SEQCTR=SC;NUMUPDATE=1;DB
1	99365660	rs1148351	T	C	.	.	FIXACC=KF454998.1;COMPACC=AL365220.24;CLNAME=RP4-735N21;LIBABBR=RP4;SEQCTR=SC;NUMUPDATE=1;DB
1	99648976	rs834995	T	C	.	.	FIXACC=KF454993.1;COMPACC=AC105270.2;CLNAME=RP4-684L20;LIBABBR=RP4;SEQCTR=UWGC;NUMUPDATE=1;DB
1	102755594	rs1823550	G	A	.	.	FIXACC=KF454991.1;COMPACC=AL645488.6;CLNAME=RP11-33J1;LIBABBR=RP11;SEQCTR=SC;NUMUPDATE=1;DB
1	102923682	rs6577340	T	G	.	.	FIXACC=KC876896.1;COMPACC=AC099567.2;CLNAME=RP5-936J12;LIBABBR=RP5;SEQCTR=UWGC;NUMUPDATE=1;DB
1	103174461	rs4581295	A	T	.	.	FIXACC=KF454995.1;COMPACC=AC093150.4;CLNAME=RP11-34I24;LIBABBR=RP11;SEQCTR=UWGC;NUMUPDATE=1;DB
1	104165826	rs10736048	T	C	.	.	FIXACC=KF454994.1;COMPACC=AC092506.3;CLNAME=RP11-364B6;LIBABBR=RP11;SEQCTR=UWGC;NUMUPDATE=1;DB
1	104167803	rs4847157	G	T	.	.	FIXACC=KF495782.1;COMPACC=AC092506.3;CLNAME=RP11-364B6;LIBABBR=RP11;SEQCTR=UWGC;NUMUPDATE=1;DB
1	104167924	rs4847158	G	C	.	.	FIXACC=KF495782.1;COMPACC=AC092506.3;CLNAME=RP11-364B6;LIBABBR=RP11;SEQCTR=UWGC;NUMUPDATE=1;DB
1	104862592	rs6583089	C	A	.	.	FIXACC=KF455001.1;COMPACC=AL683886.8;CLNAME=RP11-289O2;LIBABBR=RP11;SEQCTR=SC;NUMUPDATE=1;DB
1	105593408	rs7417608	C	T	.	.	FIXACC=KF455000.1;COMPACC=AL672014.10;CLNAME=RP11-251P6;LIBABBR=RP11;SEQCTR=SC;NUMUPDATE=1;DB
1	105959645	rs3004232	C	A	.	.	FIXACC=KF455002.1;COMPACC=AL451052.4;CLNAME=RP11-24P14;LIBABBR=RP11;SEQCTR=SC;NUMUPDATE=1;DB
1	106729881	rs4565745	G	T	.	.	FIXACC=KF454999.1;COMPACC=AL596327.5;CLNAME=RP11-110F24;LIBABBR=RP11;SEQCTR=SC;NUMUPDATE=1;DB
1	106844135	rs4466686	C	A	.	.	FIXACC=KF455011.1;COMPACC=AL590453.10;CLNAME=RP11-294K17;LIBABBR=RP11;SEQCTR=SC;NUMUPDATE=1;DB
1	108329871	rs10785841	G	T	.	.	FIXACC=KF455007.1;COMPACC=AL359258.23;CLNAME=RP11-483I13;LIBABBR=RP11;SEQCTR=SC;NUMUPDATE=1;DB
1	108532677	rs2647483	C	T	.	.	FIXACC=KF455003.1;COMPACC=AL392088.12;CLNAME=RP5-964H19;LIBABBR=RP5;SEQCTR=SC;NUMUPDATE=1;DB
1	109282738	rs643457	T	C	.	.	FIXACC=KF459601.1;COMPACC=AL390252.9;CLNAME=RP11-297O4;LIBABBR=RP11;SEQCTR=SC;NUMUPDATE=1;DB
1	110033660	rs6671743	A	G	.	.	FIXACC=KF455004.1;COMPACC=AL772411.1;CLNAME=RP11-180N18;LIBABBR=RP11;SEQCTR=SC;NUMUPDATE=1;DB
1	110297654	rs641400	C	A	.	.	FIXACC=KF455006.1;COMPACC=AL137790.4;CLNAME=RP5-1003J2;LIBABBR=RP5;SEQCTR=SC;NUMUPDATE=1;DB
1	110308769	rs632132	G	T	.	.	FIXACC=KF455005.1;COMPACC=AL137790.4;CLNAME=RP5-1003J2;LIBABBR=RP5;SEQCTR=SC;NUMUPDATE=1;DB
1	110489514	rs815327	C	T	.	.	FIXACC=KF459733.1;COMPACC=AL358215.16;CLNAME=RP11-470L19;LIBABBR=RP11;SEQCTR=SC;NUMUPDATE=1;DB
1	111241374	rs2494007	G	A	.	.	FIXACC=KF454948.1;COMPACC=AL513202.22;CLNAME=RP11-165H20;LIBABBR=RP11;SEQCTR=SC;NUMUPDATE=1;DB
1	111241526	rs2764551	G	T	.	.	FIXACC=KF454948.1;COMPACC=AL513202.22;CLNAME=RP11-165H20;LIBABBR=RP11;SEQCTR=SC;NUMUPDATE=1;DB
1	111477616	rs2211494	C	A	.	.	FIXACC=KF455010.1;COMPACC=AL390195.10;CLNAME=RP11-552M11;LIBABBR=RP11;SEQCTR=SC;NUMUPDATE=1;DB
1	111601074	rs2800884	A	G	.	.	FIXACC=KF455009.1;COMPACC=AL391063.14;CLNAME=RP5-836N10;LIBABBR=RP5;SEQCTR=SC;NUMUPDATE=1;DB
1	111761504	rs197405	T	G	.	.	FIXACC=KF455017.1;COMPACC=AL049557.19;CLNAME=RP4-773A18;LIBABBR=RP4;SEQCTR=SC;NUMUPDATE=1;DB
1	111811997	rs2813869	G	A	.	.	FIXACC=KF455012.1;COMPACC=AL450997.5;CLNAME=RP5-1086I18;LIBABBR=RP5;SEQCTR=SC;NUMUPDATE=1;DB
1	112594154	rs6680732	C	A	.	.	FIXACC=KF455013.1;COMPACC=AL109932.15;CLNAME=RP4-770C6;LIBABBR=RP4;SEQCTR=SC;NUMUPDATE=1;DB
1	113313905	rs1082074	G	A	.	.	FIXACC=KF455008.1;COMPACC=AL139016.8;CLNAME=RP4-658C17;LIBABBR=RP4;SEQCTR=SC;NUMUPDATE=1;DB
1	114072303	rs530970	T	C	.	.	FIXACC=KF455022.1;COMPACC=AL162594.13;CLNAME=RP5-1037B23;LIBABBR=RP5;SEQCTR=SC;NUMUPDATE=1;DB
1	114233290	rs209880	C	G	.	.	FIXACC=KF455020.1;COMPACC=AL121999.18;CLNAME=RP4-543J13;LIBABBR=RP4;SEQCTR=SC;NUMUPDATE=1;DB
1	114285953	rs502665	C	T	.	.	FIXACC=KF455015.1;COMPACC=AL121999.18;CLNAME=RP4-543J13;LIBABBR=RP4;SEQCTR=SC;NUMUPDATE=1;DB
1	114405313	rs1230795	A	G	.	.	FIXACC=KF455019.1;COMPACC=AL035410.7;CLNAME=RP4-591B8;LIBABBR=RP4;SEQCTR=SC;NUMUPDATE=1;DB
1	114506000	rs35517370	AC	A	.	.	FIXACC=KF510692.1;COMPACC=AL390241.19;CLNAME=RP11-343L14;LIBABBR=RP11;SEQCTR=SC;NUMUPDATE=1;DB
1	114635948	rs7544996	T	C	.	.	FIXACC=KF455014.1;COMPACC=AL133382.8;CLNAME=RP5-1156J9;LIBABBR=RP5;SEQCTR=SC;NUMUPDATE=1;DB
1	114754363	rs7544776	C	G	.	.	FIXACC=KF455018.1;COMPACC=AL096773.6;CLNAME=RP5-1000E10;LIBABBR=RP5;SEQCTR=SC;NUMUPDATE=1;DB
1	115069468	rs1286348	T	G	.	.	FIXACC=KF455021.1;COMPACC=AL109660.14;CLNAME=RP4-666F24;LIBABBR=RP4;SEQCTR=SC;NUMUPDATE=1;DB
1	115261194	rs10745348	G	C	.	.	FIXACC=KF455016.1;COMPACC=AL049825.18;CLNAME=RP4-662B22;LIBABBR=RP4;SEQCTR=SC;NUMUPDATE=1;DB
1	115310425	rs4417063	C	G	.	.	FIXACC=KF455025.1;COMPACC=AL606499.4;CLNAME=RP5-1034E9;LIBABBR=RP5;SEQCTR=SC;NUMUPDATE=1;DB
1	115635927	rs4839466	T	C	.	.	FIXACC=KF455023.1;COMPACC=AL592436.7;CLNAME=RP11-710N8;LIBABBR=RP11;SEQCTR=SC;NUMUPDATE=1;DB
1	116168179	rs11579827	G	A	.	.	FIXACC=KF455031.1;COMPACC=AL121982.19;CLNAME=RP5-1185H19;LIBABBR=RP5;SEQCTR=SC;NUMUPDATE=1;DB
1	116181434	rs11307123	T	TG	.	.	FIXACC=KF510195.1;COMPACC=AL121982.19;CLNAME=RP5-1185H19;LIBABBR=RP5;SEQCTR=SC;NUMUPDATE=1;DB
1	116912201	rs2491115	G	T	.	.	FIXACC=KF455024.1;COMPACC=AL157904.24;CLNAME=RP4-753F5;LIBABBR=RP4;SEQCTR=SC;NUMUPDATE=1;DB
1	117919897	rs55776417	G	GC	.	.	FIXACC=KF510194.1;COMPACC=AL121993.7;CLNAME=RP4-776P7;LIBABBR=RP4;SEQCTR=SC;NUMUPDATE=1;DB
1	117941642	rs10733098	A	G	.	.	FIXACC=KF455030.1;COMPACC=AL121993.7;CLNAME=RP4-776P7;LIBABBR=RP4;SEQCTR=SC;NUMUPDATE=1;DB
1	118363053	rs2180767	C	G	.	.	FIXACC=KF454934.1;COMPACC=AL122006.11;CLNAME=RP4-730H16;LIBABBR=RP4;SEQCTR=SC;NUMUPDATE=1;DB
1	118363179	rs2145416	C	G	.	.	FIXACC=KF454934.1;COMPACC=AL122006.11;CLNAME=RP4-730H16;LIBABBR=RP4;SEQCTR=SC;NUMUPDATE=1;DB
1	118363347	rs2145415	T	A	.	.	FIXACC=KF454934.1;COMPACC=AL122006.11;CLNAME=RP4-730H16;LIBABBR=RP4;SEQCTR=SC;NUMUPDATE=1;DB
1	118364651	rs2493803	C	G	.	.	FIXACC=KF455036.1;COMPACC=AL122006.11;CLNAME=RP4-730H16;LIBABBR=RP4;SEQCTR=SC;NUMUPDATE=1;DB
1	118457315	rs1229125	G	A	.	.	FIXACC=KF455028.1;COMPACC=AL122006.11;CLNAME=RP4-730H16;LIBABBR=RP4;SEQCTR=SC;NUMUPDATE=1;DB
1	119071768	rs6698301	A	C	.	.	FIXACC=KF455027.1;COMPACC=AL359823.15;CLNAME=RP4-610L12;LIBABBR=RP4;SEQCTR=SC;NUMUPDATE=1;DB
1	151315915	rs1752379	G	A	.	.	FIXACC=KF459527.1;COMPACC=AL391069.11;CLNAME=RP11-126K1;LIBABBR=RP11;SEQCTR=SC;NUMUPDATE=1;DB
1	151702938	rs4845326	G	A	.	.	FIXACC=KF455029.1;COMPACC=AL589765.19;CLNAME=RP11-98D18;LIBABBR=RP11;SEQCTR=SC;NUMUPDATE=1;DB
1	151768190	rs2495397	C	T	.	.	FIXACC=KF455026.1;COMPACC=AL589765.19;CLNAME=RP11-98D18;LIBABBR=RP11;SEQCTR=SC;NUMUPDATE=1;DB
1	152709067	rs1332496	C	T	.	.	FIXACC=KF455034.1;COMPACC=AL139247.12;CLNAME=RP1-52J10;LIBABBR=RP1;SEQCTR=SC;NUMUPDATE=1;DB
1	152748984	rs6695127	C	T	.	.	FIXACC=KF455033.1;COMPACC=AL353779.11;CLNAME=RP1-43O17;LIBABBR=RP1;SEQCTR=SC;NUMUPDATE=1;DB
1	152837652	rs6682664	A	G	.	.	FIXACC=KF455039.1;COMPACC=AL162596.30;CLNAME=RP1-13P20;LIBABBR=RP1;SEQCTR=SC;NUMUPDATE=1;DB
1	153329596	rs1576291	T	C	.	.	FIXACC=KF455041.1;COMPACC=AL591704.7;CLNAME=RP1-128L15;LIBABBR=RP1;SEQCTR=SC;NUMUPDATE=1;DB
1	154354514	rs2481066	C	T	.	.	FIXACC=KF455037.1;COMPACC=AL162591.16;CLNAME=RP11-350G8;LIBABBR=RP11;SEQCTR=SC;NUMUPDATE=1;DB
1	155225253	rs6677756	G	A	.	.	FIXACC=KF455035.1;COMPACC=AL713999.28;CLNAME=RP11-263K19;LIBABBR=RP11;SEQCTR=SC;NUMUPDATE=1;DB
1	155985285	rs4661216	G	A	.	.	FIXACC=KF455040.1;COMPACC=AL355388.30;CLNAME=RP11-336K24;LIBABBR=RP11;SEQCTR=SC;NUMUPDATE=1;DB
1	156309419	rs3001784	C	T	.	.	FIXACC=KF455038.1;COMPACC=AL589685.17;CLNAME=RP11-443G18;LIBABBR=RP11;SEQCTR=SC;NUMUPDATE=1;DB
1	156384556	rs11303415	T	TC	.	.	FIXACC=KF798192.1;COMPACC=AL139130.28;CLNAME=RP11-139I14;LIBABBR=RP11;SEQCTR=SC;NUMUPDATE=1;DB
1	157158705	rs61473356	GC	G	.	.	FIXACC=KF510694.1;COMPACC=AL157713.10;CLNAME=RP11-110J1;LIBABBR=RP11;SEQCTR=SC;NUMUPDATE=1;DB
1	157167705	rs55722900	AC	A	.	.	FIXACC=KF510698.1;COMPACC=AL157713.10;CLNAME=RP11-110J1;LIBABBR=RP11;SEQCTR=SC;NUMUPDATE=1;DB
1	157269438	rs2181936	C	T	.	.	FIXACC=KF455043.1;COMPACC=AL138900.12;CLNAME=RP11-85G21;LIBABBR=RP11;SEQCTR=SC;NUMUPDATE=1;DB
1	159205034	rs863001	C	G	.	.	FIXACC=KF455042.1;COMPACC=AL035403.10;CLNAME=CTA-134P22;LIBABBR=CTA;SEQCTR=SC;NUMUPDATE=1;DB
1	159824242	rs3003312	C	T	.	.	FIXACC=KF455044.1;COMPACC=AL590560.9;CLNAME=RP11-190A12;LIBABBR=RP11;SEQCTR=SC;NUMUPDATE=1;DB
1	160685793	rs7549221	G	T	.	.	FIXACC=KF455057.1;COMPACC=AL121985.13;CLNAME=RP11-404F10;LIBABBR=RP11;SEQCTR=SC;NUMUPDATE=1;DB
1	162212734	rs4385683	G	C	.	.	FIXACC=KF455047.1;COMPACC=AL450163.12;CLNAME=RP11-384L19;LIBABBR=RP11;SEQCTR=SC;NUMUPDATE=1;DB
1	163599153	rs2791145	T	C	.	.	FIXACC=KF455046.1;COMPACC=AL513307.10;CLNAME=RP11-239E12;LIBABBR=RP11;SEQCTR=SC;NUMUPDATE=1;DB
1	164813029	rs1213268	G	T	.	.	FIXACC=KF455050.1;COMPACC=AL357568.14;CLNAME=RP11-506O24;LIBABBR=RP11;SEQCTR=SC;NUMUPDATE=1;DB
1	165440745	rs188195	G	A	.	.	FIXACC=KF455045.1;COMPACC=AL160058.8;CLNAME=RP11-280O1;LIBABBR=RP11;SEQCTR=SC;NUMUPDATE=1;DB
1	165444045	rs157888	G	A	.	.	FIXACC=KF455048.1;COMPACC=AL160058.8;CLNAME=RP11-280O1;LIBABBR=RP11;SEQCTR=SC;NUMUPDATE=1;DB
1	165498251	rs285497	G	C	.	.	FIXACC=KF459735.1;COMPACC=AL157714.8;CLNAME=RP11-541H12;LIBABBR=RP11;SEQCTR=SC;NUMUPDATE=1;DB
1	165501593	rs927842	T	C	.	.	FIXACC=KF455049.1;COMPACC=AL157714.8;CLNAME=RP11-541H12;LIBABBR=RP11;SEQCTR=SC;NUMUPDATE=1;DB
1	165571825	rs1213750	T	C	.	.	FIXACC=KF455058.1;COMPACC=AL157714.8;CLNAME=RP11-541H12;LIBABBR=RP11;SEQCTR=SC;NUMUPDATE=1;DB
1	166605306	rs579671	G	A	.	.	FIXACC=KF459734.1;COMPACC=AL611962.6;CLNAME=RP11-45J16;LIBABBR=RP11;SEQCTR=SC;NUMUPDATE=1;DB
1	166611400	rs539548	T	A	.	.	FIXACC=KF459736.1;COMPACC=AL611962.6;CLNAME=RP11-45J16;LIBABBR=RP11;SEQCTR=SC;NUMUPDATE=1;DB
1	166617995	rs539458	C	G	.	.	FIXACC=KF459737.1;COMPACC=AL611962.6;CLNAME=RP11-45J16;LIBABBR=RP11;SEQCTR=SC;NUMUPDATE=1;DB
1	166766265	rs704857	T	G	.	.	FIXACC=KF455063.1;COMPACC=AL008639.15;CLNAME=RP1-9E21;LIBABBR=RP1;SEQCTR=SC;NUMUPDATE=1;DB
1	167251428	rs2860509	A	G	.	.	FIXACC=KF455051.1;COMPACC=AL136984.20;CLNAME=RP11-52A20;LIBABBR=RP11;SEQCTR=SC;NUMUPDATE=1;DB
1	167526281	rs704858	C	T	.	.	FIXACC=KF455053.1;COMPACC=AL031733.3;CLNAME=RP3-455J7;LIBABBR=RP3;SEQCTR=SC;NUMUPDATE=1;DB
1	167649658	rs761077	A	G	.	.	FIXACC=KF455052.1;COMPACC=AL031733.3;CLNAME=RP3-455J7;LIBABBR=RP3;SEQCTR=SC;NUMUPDATE=1;DB
1	167731408	rs1229296	G	A	.	.	FIXACC=KF455055.1;COMPACC=Z99943.1;CLNAME=RP1-313L4;LIBABBR=RP1;SEQCTR=SC;NUMUPDATE=1;DB
1	167812400	rs71100903	C	CT	.	.	FIXACC=KF510196.1;COMPACC=Z99943.1;CLNAME=RP1-313L4;LIBABBR=RP1;SEQCTR=SC;NUMUPDATE=1;DB
1	167851350	rs189958	C	G	.	.	FIXACC=KF454902.1;COMPACC=Z97876.1;CLNAME=RP1-295C6;LIBABBR=RP1;SEQCTR=SC;NUMUPDATE=1;DB
1	167851442	rs1235334	C	G	.	.	FIXACC=KF454902.1;COMPACC=Z97876.1;CLNAME=RP1-295C6;LIBABBR=RP1;SEQCTR=SC;NUMUPDATE=1;DB
1	167902327	rs203774	C	A	.	.	FIXACC=KF455054.1;COMPACC=Z97876.1;CLNAME=RP1-295C6;LIBABBR=RP1;SEQCTR=SC;NUMUPDATE=1;DB
1	167937001	rs203788	C	A	.	.	FIXACC=KF455056.1;COMPACC=Z97876.1;CLNAME=RP1-295C6;LIBABBR=RP1;SEQCTR=SC;NUMUPDATE=1;DB
1	168224907	rs6697694	T	A	.	.	FIXACC=KF455062.1;COMPACC=AL009051.1;CLNAME=RP4-747L4;LIBABBR=RP4;SEQCTR=SC;NUMUPDATE=1;DB
1	168264274	rs2418473	G	A	.	.	FIXACC=KF455064.1;COMPACC=AL009051.1;CLNAME=RP4-747L4;LIBABBR=RP4;SEQCTR=SC;NUMUPDATE=1;DB
1	168715308	rs501409	T	C	.	.	FIXACC=KF455059.1;COMPACC=AL049798.7;CLNAME=RP4-797M17;LIBABBR=RP4;SEQCTR=SC;NUMUPDATE=1;DB
1	169450823	rs1208136	T	A	.	.	FIXACC=KF455061.1;COMPACC=AL021068.2;CLNAME=RP1-206D15;LIBABBR=RP1;SEQCTR=SC;NUMUPDATE=1;DB
1	169549811	rs6025	C	T	.	.	FIXACC=KF495727.1;COMPACC=Z99572.1;CLNAME=RP1-86F14;LIBABBR=RP1;SEQCTR=SC;NUMUPDATE=1;DB
1	169623676	rs7532184	A	G	.	.	FIXACC=KF455060.1;COMPACC=AL022146.1;CLNAME=RP4-780M13;LIBABBR=RP4;SEQCTR=SC;NUMUPDATE=1;DB
1	169671565	rs59654428	TG	T	.	.	FIXACC=KF510697.1;COMPACC=AL021940.1;CLNAME=RP1-117P20;LIBABBR=RP1;SEQCTR=SC;NUMUPDATE=1;DB
1	169985596	rs2474699	T	A	.	.	FIXACC=KF455070.1;COMPACC=AL121714.33;CLNAME=RP1-190I16;LIBABBR=RP1;SEQCTR=SC;NUMUPDATE=1;DB
1	170625897	rs524779	G	C	.	.	FIXACC=KF455069.1;COMPACC=Z97200.1;CLNAME=RP1-79C4;LIBABBR=RP1;SEQCTR=SC;NUMUPDATE=1;DB
1	170736477	rs6666030	C	A	.	.	FIXACC=KF455066.1;COMPACC=Z97200.1;CLNAME=RP1-79C4;LIBABBR=RP1;SEQCTR=SC;NUMUPDATE=1;DB
1	170759136	rs4656225	A	T	.	.	FIXACC=KF455071.1;COMPACC=Z97200.1;CLNAME=RP1-79C4;LIBABBR=RP1;SEQCTR=SC;NUMUPDATE=1;DB
1	170764489	rs6666646	T	G	.	.	FIXACC=KF455067.1;COMPACC=Z97200.1;CLNAME=RP1-79C4;LIBABBR=RP1;SEQCTR=SC;NUMUPDATE=1;DB
1	170794144	rs6687857	T	A	.	.	FIXACC=KF455065.1;COMPACC=AL031285.1;CLNAME=RP1-58A9;LIBABBR=RP1;SEQCTR=SC;NUMUPDATE=1;DB
1	170876511	rs6688500	G	C	.	.	FIXACC=KF455068.1;COMPACC=AL031285.1;CLNAME=RP1-58A9;LIBABBR=RP1;SEQCTR=SC;NUMUPDATE=1;DB
1	171112843	rs61701642	TC	T	.	.	FIXACC=KF510701.1;COMPACC=AL021026.1;CLNAME=RP1-127D3;LIBABBR=RP1;SEQCTR=SC;NUMUPDATE=1;DB
1	171128302	rs59606631	GC	G	.	.	FIXACC=KF510702.1;COMPACC=AL021026.1;CLNAME=RP1-127D3;LIBABBR=RP1;SEQCTR=SC;NUMUPDATE=1;DB
1	171208951	rs6661174	C	T	.	.	FIXACC=KF459607.1;COMPACC=AL021026.1;CLNAME=RP1-127D3;LIBABBR=RP1;SEQCTR=SC;NUMUPDATE=1;DB
1	171472637	rs6663432	C	T	.	.	FIXACC=KF455072.1;COMPACC=AL049762.20;CLNAME=RP1-81F6;LIBABBR=RP1;SEQCTR=SC;NUMUPDATE=1;DB
1	171518127	rs6425288	A	C	.	.	FIXACC=KF455073.1;COMPACC=AL021579.2;CLNAME=RP4-598F2;LIBABBR=RP4;SEQCTR=SC;NUMUPDATE=1;DB
1	171595660	rs10709649	T	TG	.	.	FIXACC=KF510193.1;COMPACC=Z98750.1;CLNAME=RP3-454G6;LIBABBR=RP3;SEQCTR=SC;NUMUPDATE=1;DB
1	172532901	rs10798043	G	A	.	.	FIXACC=KF455074.1;COMPACC=Z94054.1;CLNAME=RP1-125H23;LIBABBR=RP1;SEQCTR=SC;NUMUPDATE=1;DB
1	172614477	rs2213711	G	A	.	.	FIXACC=KF455075.1;COMPACC=Z96050.1;CLNAME=RP1-105D12;LIBABBR=RP1;SEQCTR=SC;NUMUPDATE=1;DB
1	172647738	rs1041905	G	A	.	.	FIXACC=KF455076.1;COMPACC=Z96050.1;CLNAME=RP1-105D12;LIBABBR=RP1;SEQCTR=SC;NUMUPDATE=1;DB
1	172671793	rs859662	C	T	.	.	FIXACC=KF455078.1;COMPACC=Z98043.1;CLNAME=RP3-332O11;LIBABBR=RP3;SEQCTR=SC;NUMUPDATE=1;DB
1	172719623	rs859620	C	T	.	.	FIXACC=KF455077.1;COMPACC=Z98043.1;CLNAME=RP3-332O11;LIBABBR=RP3;SEQCTR=SC;NUMUPDATE=1;DB
1	172732370	rs859646	C	T	.	.	FIXACC=KF455098.1;COMPACC=Z98043.1;CLNAME=RP3-332O11;LIBABBR=RP3;SEQCTR=SC;NUMUPDATE=1;DB
1	172827183	rs6700166	G	A	.	.	FIXACC=KF495811.1;COMPACC=Z97198.1;CLNAME=RP3-471M13;LIBABBR=RP3;SEQCTR=SC;NUMUPDATE=1;DB
1	172827307	rs6684636	G	A	.	.	FIXACC=KF495811.1;COMPACC=Z97198.1;CLNAME=RP3-471M13;LIBABBR=RP3;SEQCTR=SC;NUMUPDATE=1;DB
1	172891708	rs2422258	A	T	.	.	FIXACC=KF455095.1;COMPACC=Z97198.1;CLNAME=RP3-471M13;LIBABBR=RP3;SEQCTR=SC;NUMUPDATE=1;DB
1	172978969	rs7512429	C	T	.	.	FIXACC=KF455094.1;COMPACC=AL031599.1;CLNAME=RP1-15D23;LIBABBR=RP1;SEQCTR=SC;NUMUPDATE=1;DB
1	173110092	rs1160107	A	C	.	.	FIXACC=KF455080.1;COMPACC=AL049596.15;CLNAME=RP1-300A12;LIBABBR=RP1;SEQCTR=SC;NUMUPDATE=1;DB
1	173118193	rs11418926	GC	G	.	.	FIXACC=KF510700.1;COMPACC=AL049596.15;CLNAME=RP1-300A12;LIBABBR=RP1;SEQCTR=SC;NUMUPDATE=1;DB
1	173313968	rs1539264	C	T	.	.	FIXACC=KF455079.1;COMPACC=AL360002.5;CLNAME=RP11-192B4;LIBABBR=RP11;SEQCTR=SC;NUMUPDATE=1;DB
1	173317471	rs1361649	C	T	.	.	FIXACC=KF455092.1;COMPACC=AL360002.5;CLNAME=RP11-192B4;LIBABBR=RP11;SEQCTR=SC;NUMUPDATE=1;DB
1	173347647	rs6686697	G	A	.	.	FIXACC=KF455105.1;COMPACC=AL645568.9;CLNAME=RP11-296O14;LIBABBR=RP11;SEQCTR=SC;NUMUPDATE=1;DB
1	173387511	rs4916217	T	C	.	.	FIXACC=KF455081.1;COMPACC=AL645568.9;CLNAME=RP11-296O14;LIBABBR=RP11;SEQCTR=SC;NUMUPDATE=1;DB
1	173779954	rs5779441	TC	T	.	.	FIXACC=KF510699.1;COMPACC=AL109921.21;CLNAME=RP3-383J4;LIBABBR=RP3;SEQCTR=SC;NUMUPDATE=1;DB
1	173895403	rs2181309	C	T	.	.	FIXACC=KF455104.1;COMPACC=AL136170.14;CLNAME=RP5-1198E17;LIBABBR=RP5;SEQCTR=SC;NUMUPDATE=1;DB
1	174369557	rs12133911	A	G	.	.	FIXACC=KF455084.1;COMPACC=AL022171.1;CLNAME=RP3-384F21;LIBABBR=RP3;SEQCTR=SC;NUMUPDATE=1;DB
1	174883920	rs11381877	GC	G	.	.	FIXACC=KF510704.1;COMPACC=AL008735.2;CLNAME=RP3-433G19;LIBABBR=RP3;SEQCTR=SC;NUMUPDATE=1;DB
1	174948546	rs4323661	A	C	.	.	FIXACC=KF455120.1;COMPACC=Z99127.2;CLNAME=RP1-102G20;LIBABBR=RP1;SEQCTR=SC;NUMUPDATE=1;DB
1	174980928	rs6688809	C	T	.	.	FIXACC=KF455113.1;COMPACC=Z99127.2;CLNAME=RP1-102G20;LIBABBR=RP1;SEQCTR=SC;NUMUPDATE=1;DB
1	174999393	rs11398770	TC	T	.	.	FIXACC=KF510703.1;COMPACC=Z99127.2;CLNAME=RP1-102G20;LIBABBR=RP1;SEQCTR=SC;NUMUPDATE=1;DB
1	175290103	rs10449227	T	C	.	.	FIXACC=KF455101.1;COMPACC=AL008626.1;CLNAME=RP5-1114G22;LIBABBR=RP5;SEQCTR=SC;NUMUPDATE=1;DB
1	175431518	rs929074	G	A	.	.	FIXACC=KF455099.1;COMPACC=Z94055.1;CLNAME=RP1-24M15;LIBABBR=RP1;SEQCTR=SC;NUMUPDATE=1;DB
1	175477652	rs859414	G	A	.	.	FIXACC=KF455091.1;COMPACC=Z94055.1;CLNAME=RP1-24M15;LIBABBR=RP1;SEQCTR=SC;NUMUPDATE=1;DB
1	175621086	rs1205778	C	T	.	.	FIXACC=KF455115.1;COMPACC=AL021919.4;CLNAME=RP5-1045J21;LIBABBR=RP5;SEQCTR=SC;NUMUPDATE=1;DB
1	176972207	rs227990	A	G	.	.	FIXACC=KF454939.1;COMPACC=AL022145.1;CLNAME=RP3-423N22;LIBABBR=RP3;SEQCTR=SC;NUMUPDATE=1;DB
1	176972319	rs227991	A	G	.	.	FIXACC=KF454939.1;COMPACC=AL022145.1;CLNAME=RP3-423N22;LIBABBR=RP3;SEQCTR=SC;NUMUPDATE=1;DB
1	177012355	rs228018	T	A	.	.	FIXACC=KF455086.1;COMPACC=AL022145.1;CLNAME=RP3-423N22;LIBABBR=RP3;SEQCTR=SC;NUMUPDATE=1;DB
1	177253474	rs1293346	C	T	.	.	FIXACC=KF455103.1;COMPACC=AL022143.1;CLNAME=RP5-1026E2;LIBABBR=RP5;SEQCTR=SC;NUMUPDATE=1;DB
1	177508956	rs5778947	GT	G	.	.	FIXACC=KF510706.1;COMPACC=AL122019.28;CLNAME=RP5-831A12;LIBABBR=RP5;SEQCTR=SC;NUMUPDATE=1;DB
1	178451299	rs445065	T	C	.	.	FIXACC=KF455096.1;COMPACC=AL035702.7;CLNAME=RP4-593C16;LIBABBR=RP4;SEQCTR=SC;NUMUPDATE=1;DB
1	178496952	rs2473829	G	T	.	.	FIXACC=KF455100.1;COMPACC=AL035702.7;CLNAME=RP4-593C16;LIBABBR=RP4;SEQCTR=SC;NUMUPDATE=1;DB
1	180514198	rs11296830	T	TC	.	.	FIXACC=KF510198.1;COMPACC=AL358354.16;CLNAME=RP11-522D2;LIBABBR=RP11;SEQCTR=SC;NUMUPDATE=1;DB
1	180530843	rs7524263	G	A	.	.	FIXACC=KF455117.1;COMPACC=AL358354.16;CLNAME=RP11-522D2;LIBABBR=RP11;SEQCTR=SC;NUMUPDATE=1;DB
1	181715653	rs2472208	C	G	.	.	FIXACC=KF455110.1;COMPACC=AL590998.7;CLNAME=RP4-677A15;LIBABBR=RP4;SEQCTR=SC;NUMUPDATE=1;DB
1	181789239	rs615251	A	T	.	.	FIXACC=KF455083.1;COMPACC=AL161734.12;CLNAME=RP11-33M22;LIBABBR=RP11;SEQCTR=SC;NUMUPDATE=1;DB
1	181806942	rs11439105	AG	A	.	.	FIXACC=KF510705.1;COMPACC=AL161734.12;CLNAME=RP11-33M22;LIBABBR=RP11;SEQCTR=SC;NUMUPDATE=1;DB
1	181883401	rs677473	A	T	.	.	FIXACC=KF455097.1;COMPACC=AL161734.12;CLNAME=RP11-33M22;LIBABBR=RP11;SEQCTR=SC;NUMUPDATE=1;DB
1	182179172	rs4652694	T	G	.	.	FIXACC=KF455109.1;COMPACC=AL390856.9;CLNAME=GS1-122H1;LIBABBR=GS1;SEQCTR=SC;NUMUPDATE=1;DB
1	183789836	rs77623196	TG	T	.	.	FIXACC=KF510711.1;COMPACC=AL590422.15;CLNAME=RP11-444D13;LIBABBR=RP11;SEQCTR=SC;NUMUPDATE=1;DB
1	184194757	rs1148763	G	A	.	.	FIXACC=KF455114.1;COMPACC=AL158011.13;CLNAME=GS1-215N23;LIBABBR=GS1;SEQCTR=SC;NUMUPDATE=1;DB
1	184494643	rs10911601	G	T	.	.	FIXACC=KF455118.1;COMPACC=AL078645.31;CLNAME=GS1-115G20;LIBABBR=GS1;SEQCTR=SC;NUMUPDATE=1;DB
1	184507402	rs9633307	G	T	.	.	FIXACC=KF455102.1;COMPACC=AL078645.31;CLNAME=GS1-115G20;LIBABBR=GS1;SEQCTR=SC;NUMUPDATE=1;DB
1	184510583	rs4651214	G	C	.	.	FIXACC=KF455093.1;COMPACC=AL078645.31;CLNAME=GS1-115G20;LIBABBR=GS1;SEQCTR=SC;NUMUPDATE=1;DB
1	184798494	rs338559	G	A	.	.	FIXACC=KF455121.1;COMPACC=AL096819.17;CLNAME=RP1-53A19;LIBABBR=RP1;SEQCTR=SC;NUMUPDATE=1;DB
1	184802556	rs338560	C	T	.	.	FIXACC=KF455087.1;COMPACC=AL096819.17;CLNAME=RP1-53A19;LIBABBR=RP1;SEQCTR=SC;NUMUPDATE=1;DB
1	184896669	rs56125069	GT	G	.	.	FIXACC=KF510712.1;COMPACC=AL109956.19;CLNAME=GS1-98H19;LIBABBR=GS1;SEQCTR=SC;NUMUPDATE=1;DB
1	184921675	rs11398330	CA	C	.	.	FIXACC=KF510713.1;COMPACC=AL109956.19;CLNAME=GS1-98H19;LIBABBR=GS1;SEQCTR=SC;NUMUPDATE=1;DB
1	184982652	rs234118	A	G	.	.	FIXACC=KF455085.1;COMPACC=AL109865.36;CLNAME=GS1-120K12;LIBABBR=GS1;SEQCTR=SC;NUMUPDATE=1;DB
1	184999556	rs10911663	T	C	.	.	FIXACC=KF455088.1;COMPACC=AL109865.36;CLNAME=GS1-120K12;LIBABBR=GS1;SEQCTR=SC;NUMUPDATE=1;DB
1	185461332	rs173017	A	G	.	.	FIXACC=KF455082.1;COMPACC=AL117347.10;CLNAME=CTA-277P6;LIBABBR=CTA;SEQCTR=SC;NUMUPDATE=1;DB
1	186167448	rs685486	G	C	.	.	FIXACC=KF455090.1;COMPACC=AL133553.9;CLNAME=GS1-174L6;LIBABBR=GS1;SEQCTR=SC;NUMUPDATE=1;DB
1	186307956	rs68069719	C	G	.	.	FIXACC=KF455089.1;COMPACC=AL133553.9;CLNAME=GS1-174L6;LIBABBR=GS1;SEQCTR=SC;NUMUPDATE=1;DB
1	186672494	rs2853805	A	G	.	.	FIXACC=KF455116.1;COMPACC=AL033533.5;CLNAME=RP5-973M2;LIBABBR=RP5;SEQCTR=SC;NUMUPDATE=1;DB
1	186739036	rs2179226	G	T	.	.	FIXACC=KF455112.1;COMPACC=AL022241.2;CLNAME=RP5-936P19;LIBABBR=RP5;SEQCTR=SC;NUMUPDATE=1;DB
1	187000027	rs6666425	G	A	.	.	FIXACC=KF455106.1;COMPACC=AL049797.8;CLNAME=RP4-661G12;LIBABBR=RP4;SEQCTR=SC;NUMUPDATE=1;DB
1	187099194	rs78520423	T	G	.	.	FIXACC=KF455107.1;COMPACC=AL096802.11;CLNAME=GS1-13C1;LIBABBR=GS1;SEQCTR=SC;NUMUPDATE=1;DB
1	187698887	rs11421343	TA	T	.	.	FIXACC=KF510716.1;COMPACC=AL357559.16;CLNAME=RP11-393M18;LIBABBR=RP11;SEQCTR=SC;NUMUPDATE=1;DB
1	189307995	rs66639001	GT	G	.	.	FIXACC=KF510709.1;COMPACC=AL365207.17;CLNAME=RP11-420O24;LIBABBR=RP11;SEQCTR=SC;NUMUPDATE=1;DB
1	190587023	rs507171	T	C	.	.	FIXACC=KF455108.1;COMPACC=AL158838.12;CLNAME=RP11-161I10;LIBABBR=RP11;SEQCTR=SC;NUMUPDATE=1;DB
1	191629919	rs1246257	G	A	.	.	FIXACC=KF455122.1;COMPACC=AL356288.15;CLNAME=RP11-6E3;LIBABBR=RP11;SEQCTR=SC;NUMUPDATE=1;DB
1	194172116	rs664750	T	G	.	.	FIXACC=KF455111.1;COMPACC=AL356272.14;CLNAME=RP1-61P15;LIBABBR=RP1;SEQCTR=SC;NUMUPDATE=1;DB
1	194421043	rs10737644	A	G	.	.	FIXACC=KF455119.1;COMPACC=AL513348.12;CLNAME=RP11-476H20;LIBABBR=RP11;SEQCTR=SC;NUMUPDATE=1;DB
1	194931946	rs339643	T	A	.	.	FIXACC=KF455123.1;COMPACC=AL160057.11;CLNAME=RP11-25C18;LIBABBR=RP11;SEQCTR=SC;NUMUPDATE=1;DB
1	195847121	rs10754162	A	G	.	.	FIXACC=KF455124.1;COMPACC=AL592308.3;CLNAME=RP13-610P22;LIBABBR=RP13;SEQCTR=SC;NUMUPDATE=1;DB
1	196631732	rs522637	A	G	.	.	FIXACC=KF455125.1;COMPACC=AL049744.8;CLNAME=RP1-177P10;LIBABBR=RP1;SEQCTR=SC;NUMUPDATE=1;DB
1	196707373	rs203686	T	C	.	.	FIXACC=KF455128.1;COMPACC=AL049744.8;CLNAME=RP1-177P10;LIBABBR=RP1;SEQCTR=SC;NUMUPDATE=1;DB
1	196721990	rs203668	A	T	.	.	FIXACC=KF455126.1;COMPACC=AL049744.8;CLNAME=RP1-177P10;LIBABBR=RP1;SEQCTR=SC;NUMUPDATE=1;DB
1	196800293	rs10801563	G	C	.	.	FIXACC=KF455129.1;COMPACC=AL049741.8;CLNAME=RP1-15D12;LIBABBR=RP1;SEQCTR=SC;NUMUPDATE=1;DB
1	198645045	rs5779931	GA	G	.	.	FIXACC=KF510707.1;COMPACC=AL157402.19;CLNAME=RP11-553K8;LIBABBR=RP11;SEQCTR=SC;NUMUPDATE=1;DB
1	199108991	rs1275003	T	G	.	.	FIXACC=KF455127.1;COMPACC=AC105941.2;CLNAME=RP11-382E9;LIBABBR=RP11;SEQCTR=UWGC;NUMUPDATE=1;DB
1	199117449	rs11431280	CT	C	.	.	FIXACC=KF510710.1;COMPACC=AC105941.2;CLNAME=RP11-382E9;LIBABBR=RP11;SEQCTR=UWGC;NUMUPDATE=1;DB
1	201065323	rs7411594	A	G	.	.	FIXACC=KF455130.1;COMPACC=AL139159.10;CLNAME=RP5-894H24;LIBABBR=RP5;SEQCTR=SC;NUMUPDATE=1;DB
1	201203416	rs1722747	C	T	.	.	FIXACC=KF455131.1;COMPACC=AC103925.2;CLNAME=RP11-567E21;LIBABBR=RP11;SEQCTR=UWGC;NUMUPDATE=1;DB
1	201316631	rs1779297	G	A	.	.	FIXACC=KF459531.1;COMPACC=AC119427.3;CLNAME=RP11-27G14;LIBABBR=RP11;SEQCTR=UWGC;NUMUPDATE=1;DB
1	201426740	rs1256942	C	A	.	.	FIXACC=KF455132.1;COMPACC=AC096677.2;CLNAME=RP11-134G8;LIBABBR=RP11;SEQCTR=UWGC;NUMUPDATE=1;DB
1	202047087	rs10920312	G	A	.	.	FIXACC=KF455133.1;COMPACC=AL691482.16;CLNAME=RP11-510N19;LIBABBR=RP11;SEQCTR=SC;NUMUPDATE=1;DB
1	204410489	rs3014626	C	T	.	.	FIXACC=KF459739.1;COMPACC=AL606489.26;CLNAME=RP11-739N20;LIBABBR=RP11;SEQCTR=SC;NUMUPDATE=1;DB
1	205526848	rs1544154	G	A	.	.	FIXACC=KF455139.1;COMPACC=AL357131.27;CLNAME=RP11-288G13;LIBABBR=RP11;SEQCTR=SC;NUMUPDATE=1;DB
1	207825698	rs1997803	G	A	.	.	FIXACC=KF455135.1;COMPACC=AL035209.1;CLNAME=NA;LIBABBR=NA;SEQCTR=SC;NUMUPDATE=1;DB
1	208141695	rs540265	C	T	.	.	FIXACC=KF455150.1;COMPACC=AL590138.7;CLNAME=RP11-243A2;LIBABBR=RP11;SEQCTR=SC;NUMUPDATE=1;DB
1	208744636	rs7368483	C	T	.	.	FIXACC=KF455146.1;COMPACC=AC119750.2;CLNAME=RP11-459K23;LIBABBR=RP11;SEQCTR=UWGC;NUMUPDATE=1;DB
1	210166470	rs6540583	G	A	.	.	FIXACC=KF455151.1;COMPACC=AL513263.9;CLNAME=CTB-1189H8;LIBABBR=CTB;SEQCTR=SC;NUMUPDATE=1;DB
1	210202764	rs2487910	C	T	.	.	FIXACC=KF455138.1;COMPACC=AL513263.9;CLNAME=CTB-1189H8;LIBABBR=CTB;SEQCTR=SC;NUMUPDATE=1;DB
1	210261273	rs654902	C	G	.	.	FIXACC=KF455136.1;COMPACC=AL035414.30;CLNAME=RP4-667H12;LIBABBR=RP4;SEQCTR=SC;NUMUPDATE=1;DB
1	210326594	rs11424658	TA	T	.	.	FIXACC=KF510719.1;COMPACC=AL035414.30;CLNAME=RP4-667H12;LIBABBR=RP4;SEQCTR=SC;NUMUPDATE=1;DB
1	210440378	rs2501906	A	G	.	.	FIXACC=KF455134.1;COMPACC=AL034351.1;CLNAME=RP5-879K22;LIBABBR=RP5;SEQCTR=SC;NUMUPDATE=1;DB
1	212386985	rs792449	G	A	.	.	FIXACC=KF459533.1;COMPACC=AC092803.2;CLNAME=RP11-61J19;LIBABBR=RP11;SEQCTR=UWGC;NUMUPDATE=1;DB
1	213121901	rs11315116	T	TG	.	.	FIXACC=KF510209.1;COMPACC=AL512449.6;CLNAME=RP11-286E7;LIBABBR=RP11;SEQCTR=SC;NUMUPDATE=1;DB
1	215589120	rs56259879	AT	A	.	.	FIXACC=KF510721.1;COMPACC=AL365315.8;CLNAME=RP11-275K8;LIBABBR=RP11;SEQCTR=SC;NUMUPDATE=1;DB
1	217452693	rs10779296	A	G	.	.	FIXACC=KF455137.1;COMPACC=AC096641.2;CLNAME=RP11-361K17;LIBABBR=RP11;SEQCTR=UWGC;NUMUPDATE=1;DB
1	219064361	rs1256636	G	A	.	.	FIXACC=KF455140.1;COMPACC=AC092808.2;CLNAME=RP11-360C2;LIBABBR=RP11;SEQCTR=UWGC;NUMUPDATE=1;DB
1	219722859	rs10779378	G	T	.	.	FIXACC=KF455142.1;COMPACC=AC096643.2;CLNAME=RP11-408A22;LIBABBR=RP11;SEQCTR=UWGC;NUMUPDATE=1;DB
1	219925276	rs1774012	G	A	.	.	FIXACC=KF455147.1;COMPACC=AC093562.3;CLNAME=RP11-553F10;LIBABBR=RP11;SEQCTR=UWGC;NUMUPDATE=1;DB
1	220220414	rs4307574	C	A	.	.	FIXACC=KF455155.1;COMPACC=AL445435.11;CLNAME=RP11-568G11;LIBABBR=RP11;SEQCTR=SC;NUMUPDATE=1;DB
1	222660259	rs3002153	C	T	.	.	FIXACC=KF459535.1;COMPACC=AL592148.7;CLNAME=RP11-378J18;LIBABBR=RP11;SEQCTR=SC;NUMUPDATE=1;DB
1	223110568	rs7512943	G	A	.	.	FIXACC=KF455144.1;COMPACC=AL929091.28;CLNAME=CEPHY-960E7;LIBABBR=CEPHY;SEQCTR=SC;NUMUPDATE=1;DB
1	225122051	rs1934204	G	A	.	.	FIXACC=KF455145.1;COMPACC=AL357912.10;CLNAME=RP11-328N1;LIBABBR=RP11;SEQCTR=SC;NUMUPDATE=1;DB
1	225819780	rs60715570	TG	T	.	.	FIXACC=KF510720.1;COMPACC=AL591895.9;CLNAME=RP11-285F7;LIBABBR=RP11;SEQCTR=SC;NUMUPDATE=1;DB
1	225856788	rs60955535	GC	G	.	.	FIXACC=KF510722.1;COMPACC=AL117348.26;CLNAME=RP4-559A3;LIBABBR=RP4;SEQCTR=SC;NUMUPDATE=1;DB
1	225974015	rs11284063	A	AC	.	.	FIXACC=KF510208.1;COMPACC=AL117348.26;CLNAME=RP4-559A3;LIBABBR=RP4;SEQCTR=SC;NUMUPDATE=1;DB
1	226437278	rs2793656	G	A	.	.	FIXACC=KF455148.1;COMPACC=AL359704.9;CLNAME=RP11-118H4;LIBABBR=RP11;SEQCTR=SC;NUMUPDATE=1;DB
1	226618857	rs2614941	G	T	.	.	FIXACC=KF455141.1;COMPACC=AL365444.11;CLNAME=RP11-115P16;LIBABBR=RP11;SEQCTR=SC;NUMUPDATE=1;DB
1	227746084	rs2402083	A	G	.	.	FIXACC=KF455143.1;COMPACC=AL136378.14;CLNAME=RP5-870F10;LIBABBR=RP5;SEQCTR=SC;NUMUPDATE=1;DB
1	228780519	rs173298	C	A	.	.	FIXACC=KF455149.1;COMPACC=AL078624.24;CLNAME=RP4-799G3;LIBABBR=RP4;SEQCTR=SC;NUMUPDATE=1;DB
1	229171399	rs381721	G	C	.	.	FIXACC=KF455152.1;COMPACC=AL162595.17;CLNAME=RP5-1061H20;LIBABBR=RP5;SEQCTR=SC;NUMUPDATE=1;DB
1	229217465	rs385641	T	C	.	.	FIXACC=KF455153.1;COMPACC=AL162595.17;CLNAME=RP5-1061H20;LIBABBR=RP5;SEQCTR=SC;NUMUPDATE=1;DB
1	229321461	rs237796	A	C	.	.	FIXACC=KF455154.1;COMPACC=AL117350.12;CLNAME=RP4-803J11;LIBABBR=RP4;SEQCTR=SC;NUMUPDATE=1;DB
1	229907396	rs2683459	C	T	.	.	FIXACC=KF455156.1;COMPACC=AL354826.6;CLNAME=RP11-286M16;LIBABBR=RP11;SEQCTR=SC;NUMUPDATE=1;DB
1	230160438	rs11420343	CT	C	.	.	FIXACC=KF510718.1;COMPACC=AL078646.29;CLNAME=RP4-709L21;LIBABBR=RP4;SEQCTR=SC;NUMUPDATE=1;DB
1	230718274	rs4492633	T	C	.	.	FIXACC=KF455160.1;COMPACC=AL512328.15;CLNAME=NA;LIBABBR=NA;SEQCTR=SC;NUMUPDATE=1;DB
1	231187394	rs6693752	A	T	.	.	FIXACC=KF455157.1;COMPACC=AL109810.13;CLNAME=RP5-1097F14;LIBABBR=RP5;SEQCTR=SC;NUMUPDATE=1;DB
1	231211666	rs4658903	G	A	.	.	FIXACC=KF455158.1;COMPACC=AL109810.13;CLNAME=RP5-1097F14;LIBABBR=RP5;SEQCTR=SC;NUMUPDATE=1;DB
1	231246526	rs556132	G	A	.	.	FIXACC=KF455162.1;COMPACC=AL137801.11;CLNAME=RP4-609B14;LIBABBR=RP4;SEQCTR=SC;NUMUPDATE=1;DB
1	231836637	rs4658952	G	T	.	.	FIXACC=KF455161.1;COMPACC=AL136171.17;CLNAME=RP4-584N17;LIBABBR=RP4;SEQCTR=SC;NUMUPDATE=1;DB
1	231953301	rs701159	A	T	.	.	FIXACC=KF455159.1;COMPACC=AL161743.20;CLNAME=RP4-730B13;LIBABBR=RP4;SEQCTR=SC;NUMUPDATE=1;DB
1	234236688	rs677816	A	T	.	.	FIXACC=KF455163.1;COMPACC=AL122008.28;CLNAME=RP4-799P18;LIBABBR=RP4;SEQCTR=SC;NUMUPDATE=1;DB
1	234250767	rs9804088	T	C	.	.	FIXACC=KF455165.1;COMPACC=AL122008.28;CLNAME=RP4-799P18;LIBABBR=RP4;SEQCTR=SC;NUMUPDATE=1;DB
1	234297787	rs613512	A	G	.	.	FIXACC=KF455166.1;COMPACC=AL122008.28;CLNAME=RP4-799P18;LIBABBR=RP4;SEQCTR=SC;NUMUPDATE=1;DB
1	234539541	rs271768	A	G	.	.	FIXACC=KF455164.1;COMPACC=AL161640.23;CLNAME=RP5-855F14;LIBABBR=RP5;SEQCTR=SC;NUMUPDATE=1;DB
1	234601187	rs1329127	C	G	.	.	FIXACC=KF455176.1;COMPACC=AL161640.23;CLNAME=RP5-855F14;LIBABBR=RP5;SEQCTR=SC;NUMUPDATE=1;DB
1	234602042	rs7533659	A	C	.	.	FIXACC=KF455170.1;COMPACC=AL161640.23;CLNAME=RP5-855F14;LIBABBR=RP5;SEQCTR=SC;NUMUPDATE=1;DB
1	234688499	rs60966668	G	GA	.	.	FIXACC=KF510201.1;COMPACC=AL160408.24;CLNAME=RP4-781K5;LIBABBR=RP4;SEQCTR=SC;NUMUPDATE=1;DB
1	234940610	rs6673063	T	C	.	.	FIXACC=KF455174.1;COMPACC=AL391832.10;CLNAME=RP11-443B7;LIBABBR=RP11;SEQCTR=SC;NUMUPDATE=1;DB
1	235121267	rs4589167	A	G	.	.	FIXACC=KF455171.1;COMPACC=AL732292.12;CLNAME=RP4-597N16;LIBABBR=RP4;SEQCTR=SC;NUMUPDATE=1;DB
1	235341492	rs2789368	T	C	.	.	FIXACC=KF455168.1;COMPACC=AL391994.28;CLNAME=RP11-382D8;LIBABBR=RP11;SEQCTR=SC;NUMUPDATE=1;DB
1	235797943	rs2799443	C	T	.	.	FIXACC=KF455167.1;COMPACC=AL121997.7;CLNAME=RP5-1043F6;LIBABBR=RP5;SEQCTR=SC;NUMUPDATE=1;DB
1	236558431	rs819431	C	T	.	.	FIXACC=KF455169.1;COMPACC=AL359921.13;CLNAME=RP11-385F5;LIBABBR=RP11;SEQCTR=SC;NUMUPDATE=1;DB
1	238743122	rs7532254	C	T	.	.	FIXACC=KF455172.1;COMPACC=AL583825.8;CLNAME=RP11-362H12;LIBABBR=RP11;SEQCTR=SC;NUMUPDATE=1;DB
1	241624342	rs636731	G	A	.	.	FIXACC=KF455173.1;COMPACC=AL133390.7;CLNAME=RP1-317G22;LIBABBR=RP1;SEQCTR=SC;NUMUPDATE=1;DB
1	241856959	rs3121388	G	T	.	.	FIXACC=KF455175.1;COMPACC=AL365366.20;CLNAME=RP11-553N16;LIBABBR=RP11;SEQCTR=SC;NUMUPDATE=1;DB
1	242873250	rs2491866	T	C	.	.	FIXACC=KF455184.1;COMPACC=AL445675.9;CLNAME=RP11-498M14;LIBABBR=RP11;SEQCTR=SC;NUMUPDATE=1;DB
1	243250700	rs2932628	A	G	.	.	FIXACC=KF455178.1;COMPACC=AC092782.2;CLNAME=RP11-411G13;LIBABBR=RP11;SEQCTR=UWGC;NUMUPDATE=1;DB
1	243918122	rs2675919	C	T	.	.	FIXACC=KF455181.1;COMPACC=AL591885.11;CLNAME=RP11-655L13;LIBABBR=RP11;SEQCTR=SC;NUMUPDATE=1;DB
1	244007934	rs543161	C	A	.	.	FIXACC=KF455177.1;COMPACC=AL591885.11;CLNAME=RP11-655L13;LIBABBR=RP11;SEQCTR=SC;NUMUPDATE=1;DB
1	244014229	rs506304	G	A	.	.	FIXACC=KF455180.1;COMPACC=AL591885.11;CLNAME=RP11-655L13;LIBABBR=RP11;SEQCTR=SC;NUMUPDATE=1;DB
1	244018210	rs496258	C	T	.	.	FIXACC=KF455179.1;COMPACC=AL591885.11;CLNAME=RP11-655L13;LIBABBR=RP11;SEQCTR=SC;NUMUPDATE=1;DB
1	244028706	rs2486534	C	T	.	.	FIXACC=KF455182.1;COMPACC=AL590483.32;CLNAME=RP11-278H7;LIBABBR=RP11;SEQCTR=SC;NUMUPDATE=1;DB
1	244034026	rs2453202	G	A	.	.	FIXACC=KF455183.1;COMPACC=AL590483.32;CLNAME=RP11-278H7;LIBABBR=RP11;SEQCTR=SC;NUMUPDATE=1;DB
1	245197125	rs7554774	G	A	.	.	FIXACC=KF495825.1;COMPACC=AL592103.10;CLNAME=RP11-62I21;LIBABBR=RP11;SEQCTR=SC;NUMUPDATE=1;DB
1	245197182	rs7554789	G	A	.	.	FIXACC=KF495825.1;COMPACC=AL592103.10;CLNAME=RP11-62I21;LIBABBR=RP11;SEQCTR=SC;NUMUPDATE=1;DB
1	245197263	rs7554902	G	A	.	.	FIXACC=KF495825.1;COMPACC=AL592103.10;CLNAME=RP11-62I21;LIBABBR=RP11;SEQCTR=SC;NUMUPDATE=1;DB
1	246557496	rs3124071	A	G	.	.	FIXACC=KF455193.1;COMPACC=AL356583.28;CLNAME=RP11-690C23;LIBABBR=RP11;SEQCTR=SC;NUMUPDATE=1;DB
1	247806664	rs1175749	T	G	.	.	FIXACC=KF455185.1;COMPACC=AC099571.3;CLNAME=RP11-438H8;LIBABBR=RP11;SEQCTR=UWGC;NUMUPDATE=1;DB
1	248350111	rs7537913	T	C	.	.	FIXACC=KF455187.1;COMPACC=AL450303.10;CLNAME=RP11-245D2;LIBABBR=RP11;SEQCTR=SC;NUMUPDATE=1;DB
1	248368542	rs55698038	AT	A	.	.	FIXACC=KF510723.1;COMPACC=AC138089.2;CLNAME=RP11-407H12;LIBABBR=RP11;SEQCTR=UWGC;NUMUPDATE=1;DB
2	21888	rs6548208	C	A	.	.	FIXACC=KF456620.1;COMPACC=AC097642.3;CLNAME=XXcos-2052C22;LIBABBR=XXcos;SEQCTR=WUGSC;NUMUPDATE=1;DB
2	31926	rs4619638	C	T	.	.	FIXACC=KF456625.1;COMPACC=AC097642.3;CLNAME=XXcos-2052C22;LIBABBR=XXcos;SEQCTR=WUGSC;NUMUPDATE=1;DB
2	951320	rs6720676	C	T	.	.	FIXACC=KF456632.1;COMPACC=AC116614.6;CLNAME=CTD-2029L3;LIBABBR=CTD;SEQCTR=WUGSC;NUMUPDATE=1;DB
2	966002	rs11691156	C	T	.	.	FIXACC=KF456630.1;COMPACC=AC116614.6;CLNAME=CTD-2029L3;LIBABBR=CTD;SEQCTR=WUGSC;NUMUPDATE=1;DB
2	1012182	rs10173246	A	G	.	.	FIXACC=KF456628.1;COMPACC=AC116614.6;CLNAME=CTD-2029L3;LIBABBR=CTD;SEQCTR=WUGSC;NUMUPDATE=1;DB
2	3139780	rs5828964	AG	A	.	.	FIXACC=KF510127.1;COMPACC=AC019118.7;CLNAME=RP11-513H7;LIBABBR=RP11;SEQCTR=WUGSC;NUMUPDATE=1;DB
2	3140137	rs11884568	A	T	.	.	FIXACC=KF510127.1;COMPACC=AC019118.7;CLNAME=RP11-513H7;LIBABBR=RP11;SEQCTR=WUGSC;NUMUPDATE=1;DB
2	3679018	rs2043081	C	T	.	.	FIXACC=KF456624.1;COMPACC=AC010907.10;CLNAME=RP11-568H24;LIBABBR=RP11;SEQCTR=WUGSC;NUMUPDATE=1;DB
2	3873945	rs985860	G	A	.	.	FIXACC=KF456623.1;COMPACC=AC019172.4;CLNAME=RP11-178E6;LIBABBR=RP11;SEQCTR=WUGSC;NUMUPDATE=1;DB
2	4040958	rs56165257	T	TC	.	.	FIXACC=KF510218.1;COMPACC=AC012445.6;CLNAME=RP11-86A21;LIBABBR=RP11;SEQCTR=WUGSC;NUMUPDATE=1;DB
2	4131356	rs68136263	TG	T	.	.	FIXACC=KF510813.1;COMPACC=AC012445.6;CLNAME=RP11-86A21;LIBABBR=RP11;SEQCTR=WUGSC;NUMUPDATE=1;DB
2	5444148	rs11368537	GC	G	.	.	FIXACC=KF510819.1;COMPACC=AC012595.10;CLNAME=RP11-539J22;LIBABBR=RP11;SEQCTR=WUGSC;NUMUPDATE=1;DB
2	6732267	rs70942669	GA	G	.	.	FIXACC=KF510824.1;COMPACC=AC079923.5;CLNAME=RP11-445N10;LIBABBR=RP11;SEQCTR=WUGSC;NUMUPDATE=1;DB
2	7014501	rs309325	C	T	.	.	FIXACC=KF456627.1;COMPACC=AC068481.2;CLNAME=CTD-2016F17;LIBABBR=CTD;SEQCTR=WUGSC;NUMUPDATE=1;DB
2	7056102	rs309282	G	A	.	.	FIXACC=KF456631.1;COMPACC=AC068481.2;CLNAME=CTD-2016F17;LIBABBR=CTD;SEQCTR=WUGSC;NUMUPDATE=1;DB
2	8002888	rs33965943	AG	A	.	.	FIXACC=KF510832.1;COMPACC=AC007464.4;CLNAME=RP11-542B5;LIBABBR=RP11;SEQCTR=WUGSC;NUMUPDATE=1;DB
2	8160476	rs181138	C	A	.	.	FIXACC=KF456626.1;COMPACC=U91324.1;CLNAME=CTA-100B4;LIBABBR=CTA;SEQCTR=TIGR;NUMUPDATE=1;DB
2	8839865	rs4669345	C	G	.	.	FIXACC=KF456629.1;COMPACC=AC012495.9;CLNAME=RP11-327F6;LIBABBR=RP11;SEQCTR=WUGSC;NUMUPDATE=1;DB
2	8926884	rs57796378	AG	A	.	.	FIXACC=KF510833.1;COMPACC=AC012495.9;CLNAME=RP11-327F6;LIBABBR=RP11;SEQCTR=WUGSC;NUMUPDATE=1;DB
2	9972035	rs56381861	AG	A	.	.	FIXACC=KF510742.1;COMPACC=AC010969.11;CLNAME=RP11-95D17;LIBABBR=RP11;SEQCTR=WUGSC;NUMUPDATE=1;DB
2	10010086	rs35551114	GC	G	.	.	FIXACC=KF510743.1;COMPACC=AC010969.11;CLNAME=RP11-95D17;LIBABBR=RP11;SEQCTR=WUGSC;NUMUPDATE=1;DB
2	10014995	rs11898342	G	T	.	.	FIXACC=KF456622.1;COMPACC=AC010969.11;CLNAME=RP11-95D17;LIBABBR=RP11;SEQCTR=WUGSC;NUMUPDATE=1;DB
2	10160426	rs56091763	GC	G	.	.	FIXACC=KF510746.1;COMPACC=AC007240.2;CLNAME=RP11-83M8;LIBABBR=RP11;SEQCTR=WUGSC;NUMUPDATE=1;DB
2	10918088	rs1198907	G	A	.	.	FIXACC=KF456633.1;COMPACC=AC019041.8;CLNAME=RP11-4K20;LIBABBR=RP11;SEQCTR=WUGSC;NUMUPDATE=1;DB
2	11463712	rs4669729	G	T	.	.	FIXACC=KF456636.1;COMPACC=AC099344.4;CLNAME=RP11-427E2;LIBABBR=RP11;SEQCTR=WUGSC;NUMUPDATE=1;DB
2	11464492	rs6733331	G	C	.	.	FIXACC=KF495688.1;COMPACC=AC099344.4;CLNAME=RP11-427E2;LIBABBR=RP11;SEQCTR=WUGSC;NUMUPDATE=1;DB
2	12009296	rs10199054	G	A	.	.	FIXACC=KF456637.1;COMPACC=AC013471.7;CLNAME=RP11-489A14;LIBABBR=RP11;SEQCTR=WUGSC;NUMUPDATE=1;DB
2	12985351	rs11426499	TG	T	.	.	FIXACC=KF510756.1;COMPACC=AC064875.5;CLNAME=RP11-707E12;LIBABBR=RP11;SEQCTR=WUGSC;NUMUPDATE=1;DB
2	14193754	rs11440123	AG	A	.	.	FIXACC=KF510762.1;COMPACC=AC017088.8;CLNAME=RP11-496P1;LIBABBR=RP11;SEQCTR=WUGSC;NUMUPDATE=1;DB
2	15889883	rs11441948	GC	G	.	.	FIXACC=KF510768.1;COMPACC=AC010145.10;CLNAME=RP11-355H10;LIBABBR=RP11;SEQCTR=WUGSC;NUMUPDATE=1;DB
2	15920048	rs60941385	GC	G	.	.	FIXACC=KF510771.1;COMPACC=AC010145.10;CLNAME=RP11-355H10;LIBABBR=RP11;SEQCTR=WUGSC;NUMUPDATE=1;DB
2	15940035	rs11886063	G	C	.	.	FIXACC=KF456635.1;COMPACC=AC010145.10;CLNAME=RP11-355H10;LIBABBR=RP11;SEQCTR=WUGSC;NUMUPDATE=1;DB
2	16686131	rs5829559	AG	A	.	.	FIXACC=KF573640.1;COMPACC=AC008164.3;CLNAME=RP11-65N17;LIBABBR=RP11;SEQCTR=WUGSC;NUMUPDATE=1;DB
2	16686134	rs2342000	C	G	.	.	FIXACC=KF573640.1;COMPACC=AC008164.3;CLNAME=RP11-65N17;LIBABBR=RP11;SEQCTR=WUGSC;NUMUPDATE=1;DB
2	17954278	rs11431797	AC	A	.	.	FIXACC=KF510772.1;COMPACC=AC090499.6;CLNAME=RP11-170O3;LIBABBR=RP11;SEQCTR=WUGSC;NUMUPDATE=1;DB
2	18860330	rs4313979	A	G	.	.	FIXACC=KF456634.1;COMPACC=AC106053.6;CLNAME=RP11-818B6;LIBABBR=RP11;SEQCTR=WUGSC;NUMUPDATE=1;DB
2	20489004	rs5829739	TC	T	.	.	FIXACC=KF510778.1;COMPACC=AC012065.8;CLNAME=RP11-130L8;LIBABBR=RP11;SEQCTR=WUGSC;NUMUPDATE=1;DB
2	21012603	rs568413	C	T	.	.	FIXACC=KF456638.1;COMPACC=AC010872.8;CLNAME=RP11-83B6;LIBABBR=RP11;SEQCTR=WUGSC;NUMUPDATE=1;DB
2	23042192	rs67768398	CG	C	.	.	FIXACC=KF510795.1;COMPACC=AC016768.10;CLNAME=RP11-560C7;LIBABBR=RP11;SEQCTR=WUGSC;NUMUPDATE=1;DB
2	23456289	rs11454647	GC	G	.	.	FIXACC=KF510798.1;COMPACC=AC012506.9;CLNAME=RP11-498O22;LIBABBR=RP11;SEQCTR=WUGSC;NUMUPDATE=1;DB
2	23885782	rs7579201	C	T	.	.	FIXACC=KF456640.1;COMPACC=AC066692.3;CLNAME=RP11-424C23;LIBABBR=RP11;SEQCTR=WUGSC;NUMUPDATE=1;DB
2	24164308	rs113322110	GC	G	.	.	FIXACC=KF459608.1;COMPACC=AC008073.4;CLNAME=RP11-507M3;LIBABBR=RP11;SEQCTR=WUGSC;NUMUPDATE=1;DB
2	24989409	rs1595611	C	T	.	.	FIXACC=KF456641.1;COMPACC=AC013267.11;CLNAME=RP11-284O8;LIBABBR=RP11;SEQCTR=WUGSC;NUMUPDATE=1;DB
2	25980809	rs1465878	C	T	.	.	FIXACC=KF456639.1;COMPACC=AC013449.8;CLNAME=RP11-558C24;LIBABBR=RP11;SEQCTR=WUGSC;NUMUPDATE=1;DB
2	26220034	rs61630640	AG	A	.	.	FIXACC=KF510807.1;COMPACC=AC011742.3;CLNAME=RP11-214J9;LIBABBR=RP11;SEQCTR=WUGSC;NUMUPDATE=1;DB
2	26453454	rs1402962	G	A	.	.	FIXACC=KF459613.1;COMPACC=AC093378.5;CLNAME=RP11-296O15;LIBABBR=RP11;SEQCTR=WUGSC;NUMUPDATE=1;DB
2	27080887	rs2736976	G	A	.	.	FIXACC=KF459615.1;COMPACC=AC013403.9;CLNAME=RP11-195B17;LIBABBR=RP11;SEQCTR=WUGSC;NUMUPDATE=1;DB
2	27129080	rs6715286	G	T	.	.	FIXACC=KF459617.1;COMPACC=AC013403.9;CLNAME=RP11-195B17;LIBABBR=RP11;SEQCTR=WUGSC;NUMUPDATE=1;DB
2	27217917	rs1275536	T	C	.	.	FIXACC=KF459621.1;COMPACC=AC013403.9;CLNAME=RP11-195B17;LIBABBR=RP11;SEQCTR=WUGSC;NUMUPDATE=1;DB
2	27312443	rs5830041	TG	T	.	.	FIXACC=KF510806.1;COMPACC=AC013413.6;CLNAME=RP11-538J11;LIBABBR=RP11;SEQCTR=WUGSC;NUMUPDATE=1;DB
2	28633051	rs34314459	AG	A	.	.	FIXACC=KF510808.1;COMPACC=AC074011.5;CLNAME=RP11-780J6;LIBABBR=RP11;SEQCTR=WUGSC;NUMUPDATE=1;DB
2	31308628	rs207402	G	A	.	.	FIXACC=KF456643.1;COMPACC=AL121657.4;CLNAME=CTA-41M14;LIBABBR=CTA;SEQCTR=GS;NUMUPDATE=1;DB
2	31386582	rs477626	C	A	.	.	FIXACC=KF456645.1;COMPACC=AL121654.1;CLNAME=CTA-26F21;LIBABBR=CTA;SEQCTR=GS;NUMUPDATE=1;DB
2	31482042	rs206830	T	C	.	.	FIXACC=KF456644.1;COMPACC=AL121654.1;CLNAME=CTA-26F21;LIBABBR=CTA;SEQCTR=GS;NUMUPDATE=1;DB
2	31540557	rs2208531	G	A	.	.	FIXACC=KF456642.1;COMPACC=AL133247.1;CLNAME=CTB-11B22;LIBABBR=CTB;SEQCTR=GS;NUMUPDATE=1;DB
2	31546407	rs11124263	T	A	.	.	FIXACC=KF456653.1;COMPACC=AL133247.1;CLNAME=CTB-11B22;LIBABBR=CTB;SEQCTR=GS;NUMUPDATE=1;DB
2	31572439	rs1118795	A	T	.	.	FIXACC=KF456649.1;COMPACC=AL133247.1;CLNAME=CTB-11B22;LIBABBR=CTB;SEQCTR=GS;NUMUPDATE=1;DB
2	31578509	rs2666408	T	A	.	.	FIXACC=KC876889.1;COMPACC=AL133247.1;CLNAME=CTB-11B22;LIBABBR=CTB;SEQCTR=GS;NUMUPDATE=1;DB
2	31579806	rs494302	G	A	.	.	FIXACC=KC876863.1;COMPACC=AL133247.1;CLNAME=CTB-11B22;LIBABBR=CTB;SEQCTR=GS;NUMUPDATE=1;DB
2	31580549	rs619857	C	T	.	.	FIXACC=KF456647.1;COMPACC=AL133247.1;CLNAME=CTB-11B22;LIBABBR=CTB;SEQCTR=GS;NUMUPDATE=1;DB
2	31580810	rs142200057	AG	A	.	.	FIXACC=AEKP01018982.1;COMPACC=AL133247.1;CLNAME=CTB-11B22;LIBABBR=CTB;SEQCTR=GS;NUMUPDATE=1;DB
2	31583751	rs675222	T	A	.	.	FIXACC=KF495789.1;COMPACC=AL133247.1;CLNAME=CTB-11B22;LIBABBR=CTB;SEQCTR=GS;NUMUPDATE=1;DB
2	31583793	rs510829	G	A	.	.	FIXACC=KF495789.1;COMPACC=AL133247.1;CLNAME=CTB-11B22;LIBABBR=CTB;SEQCTR=GS;NUMUPDATE=1;DB
2	31643911	rs3918525	T	G	.	.	FIXACC=KF456650.1;COMPACC=AL133247.1;CLNAME=CTB-11B22;LIBABBR=CTB;SEQCTR=GS;NUMUPDATE=1;DB
2	32343068	rs67708498	GA	G	.	.	FIXACC=KF511481.1;COMPACC=AL133245.4;CLNAME=RP11-854M3;LIBABBR=RP11;SEQCTR=GS;NUMUPDATE=1;DB
2	32343171	rs1265315	A	T	.	.	FIXACC=KF511481.1;COMPACC=AL133245.4;CLNAME=RP11-854M3;LIBABBR=RP11;SEQCTR=GS;NUMUPDATE=1;DB
2	32412769	rs176402	T	C	.	.	FIXACC=KF456646.1;COMPACC=AL133245.4;CLNAME=RP11-854M3;LIBABBR=RP11;SEQCTR=GS;NUMUPDATE=1;DB
2	32440749	rs11684262	T	G	.	.	FIXACC=KF456652.1;COMPACC=AL133243.3;CLNAME=RP11-559D11;LIBABBR=RP11;SEQCTR=GS;NUMUPDATE=1;DB
2	32442114	rs60197615	C	G	.	.	FIXACC=KF456651.1;COMPACC=AL133243.3;CLNAME=RP11-559D11;LIBABBR=RP11;SEQCTR=GS;NUMUPDATE=1;DB
2	32471434	rs4952214	G	T	.	.	FIXACC=KF456655.1;COMPACC=AL133243.3;CLNAME=RP11-559D11;LIBABBR=RP11;SEQCTR=GS;NUMUPDATE=1;DB
2	32475404	rs1980641	G	A	.	.	FIXACC=KF456654.1;COMPACC=AL133243.3;CLNAME=RP11-559D11;LIBABBR=RP11;SEQCTR=GS;NUMUPDATE=1;DB
2	32483966	rs70938350	GT	G	.	.	FIXACC=KF510809.1;COMPACC=AL133243.3;CLNAME=RP11-559D11;LIBABBR=RP11;SEQCTR=GS;NUMUPDATE=1;DB
2	32487808	rs2366891	C	A	.	.	FIXACC=KF456657.1;COMPACC=AL133243.3;CLNAME=RP11-559D11;LIBABBR=RP11;SEQCTR=GS;NUMUPDATE=1;DB
2	32521753	rs10181212	T	A	.	.	FIXACC=KF456658.1;COMPACC=AL133243.3;CLNAME=RP11-559D11;LIBABBR=RP11;SEQCTR=GS;NUMUPDATE=1;DB
2	32524667	rs2710608	A	T	.	.	FIXACC=KF456656.1;COMPACC=AL133243.3;CLNAME=RP11-559D11;LIBABBR=RP11;SEQCTR=GS;NUMUPDATE=1;DB
2	32533746	rs2754509	A	T	.	.	FIXACC=KF456659.1;COMPACC=AL133243.3;CLNAME=RP11-559D11;LIBABBR=RP11;SEQCTR=GS;NUMUPDATE=1;DB
2	32550164	rs2710620	T	A	.	.	FIXACC=KF456660.1;COMPACC=AL133243.3;CLNAME=RP11-559D11;LIBABBR=RP11;SEQCTR=GS;NUMUPDATE=1;DB
2	35046320	rs56658968	TG	T	.	.	FIXACC=KF510810.1;COMPACC=AC079352.5;CLNAME=RP11-915C24;LIBABBR=RP11;SEQCTR=WUGSC;NUMUPDATE=1;DB
2	37951991	rs4670800	A	G	.	.	FIXACC=KF456661.1;COMPACC=AC016689.4;CLNAME=RP11-81H20;LIBABBR=RP11;SEQCTR=WUGSC;NUMUPDATE=1;DB
2	38071060	rs1056836	G	C	.	.	FIXACC=KF459611.1;COMPACC=AC009229.5;CLNAME=RP11-314C9;LIBABBR=RP11;SEQCTR=WUGSC;NUMUPDATE=1;DB
2	38075874	rs11379588	AG	A	.	.	FIXACC=KF573675.1;COMPACC=AC009229.5;CLNAME=RP11-314C9;LIBABBR=RP11;SEQCTR=WUGSC;NUMUPDATE=1;DB
2	38875890	rs35161265	GC	G	.	.	FIXACC=KF510812.1;COMPACC=AC018693.8;CLNAME=RP11-555N21;LIBABBR=RP11;SEQCTR=WUGSC;NUMUPDATE=1;DB
2	39527227	rs1030037	G	C	.	.	FIXACC=KF456666.1;COMPACC=AC007388.4;CLNAME=RP11-395B14;LIBABBR=RP11;SEQCTR=WUGSC;NUMUPDATE=1;DB
2	39568491	rs5830575	TA	T	.	.	FIXACC=KF573686.1;COMPACC=AC007388.4;CLNAME=RP11-395B14;LIBABBR=RP11;SEQCTR=WUGSC;NUMUPDATE=1;DB
2	40147964	rs397487	C	A	.	.	FIXACC=KF495765.1;COMPACC=AC007377.3;CLNAME=RP11-3F16;LIBABBR=RP11;SEQCTR=WUGSC;NUMUPDATE=1;DB
2	40148122	rs444624	T	G	.	.	FIXACC=KF495765.1;COMPACC=AC007377.3;CLNAME=RP11-3F16;LIBABBR=RP11;SEQCTR=WUGSC;NUMUPDATE=1;DB
2	40150874	rs586717	T	C	.	.	FIXACC=KF459834.1;COMPACC=AC007377.3;CLNAME=RP11-3F16;LIBABBR=RP11;SEQCTR=WUGSC;NUMUPDATE=1;DB
2	40151501	rs452025	T	C	.	.	FIXACC=KF459835.1;COMPACC=AC007377.3;CLNAME=RP11-3F16;LIBABBR=RP11;SEQCTR=WUGSC;NUMUPDATE=1;DB
2	40151858	rs381171	T	C	.	.	FIXACC=KF459836.1;COMPACC=AC007377.3;CLNAME=RP11-3F16;LIBABBR=RP11;SEQCTR=WUGSC;NUMUPDATE=1;DB
2	40157726	rs436519	A	C	.	.	FIXACC=KF459838.1;COMPACC=AC007377.3;CLNAME=RP11-3F16;LIBABBR=RP11;SEQCTR=WUGSC;NUMUPDATE=1;DB
2	40158426	rs423818	G	A	.	.	FIXACC=KF459837.1;COMPACC=AC007377.3;CLNAME=RP11-3F16;LIBABBR=RP11;SEQCTR=WUGSC;NUMUPDATE=1;DB
2	40159010	rs421960	A	G	.	.	FIXACC=KF459840.1;COMPACC=AC007377.3;CLNAME=RP11-3F16;LIBABBR=RP11;SEQCTR=WUGSC;NUMUPDATE=1;DB
2	40162138	rs368618	G	C	.	.	FIXACC=KF495666.1;COMPACC=AC007377.3;CLNAME=RP11-3F16;LIBABBR=RP11;SEQCTR=WUGSC;NUMUPDATE=1;DB
2	40162423	rs369739	G	A	.	.	FIXACC=KF495666.1;COMPACC=AC007377.3;CLNAME=RP11-3F16;LIBABBR=RP11;SEQCTR=WUGSC;NUMUPDATE=1;DB
2	40168152	rs379556	A	C	.	.	FIXACC=KF459839.1;COMPACC=AC007377.3;CLNAME=RP11-3F16;LIBABBR=RP11;SEQCTR=WUGSC;NUMUPDATE=1;DB
2	40173321	rs417047	T	C	.	.	FIXACC=KF459841.1;COMPACC=AC007377.3;CLNAME=RP11-3F16;LIBABBR=RP11;SEQCTR=WUGSC;NUMUPDATE=1;DB
2	40190612	rs404667	G	A	.	.	FIXACC=KF459843.1;COMPACC=AC007377.3;CLNAME=RP11-3F16;LIBABBR=RP11;SEQCTR=WUGSC;NUMUPDATE=1;DB
2	40252768	rs673689	G	C	.	.	FIXACC=KF459846.1;COMPACC=AC007377.3;CLNAME=RP11-3F16;LIBABBR=RP11;SEQCTR=WUGSC;NUMUPDATE=1;DB
2	43011523	rs11378959	CA	C	.	.	FIXACC=KF510816.1;COMPACC=AC016735.10;CLNAME=RP11-391M15;LIBABBR=RP11;SEQCTR=WUGSC;NUMUPDATE=1;DB
2	43050328	rs11434186	GC	G	.	.	FIXACC=KF510817.1;COMPACC=AC016735.10;CLNAME=RP11-391M15;LIBABBR=RP11;SEQCTR=WUGSC;NUMUPDATE=1;DB
2	43104846	rs56027844	C	CT	.	.	FIXACC=KF510219.1;COMPACC=AC093609.3;CLNAME=RP11-705M7;LIBABBR=RP11;SEQCTR=WUGSC;NUMUPDATE=1;DB
2	45645624	rs537012	G	A	.	.	FIXACC=KC876891.1;COMPACC=U51244.1;CLNAME=XXbac-1D9;LIBABBR=XXbac;SEQCTR=NA;NUMUPDATE=1;DB
2	48708710	rs6733079	C	T	.	.	FIXACC=KF456667.1;COMPACC=AC087816.4;CLNAME=RP11-9F10;LIBABBR=RP11;SEQCTR=WUGSC;NUMUPDATE=1;DB
2	49393427	rs70946865	TC	T	.	.	FIXACC=KF510818.1;COMPACC=AC009975.9;CLNAME=RP11-460M2;LIBABBR=RP11;SEQCTR=WUGSC;NUMUPDATE=1;DB
2	51935369	rs984813	C	A	.	.	FIXACC=KF456668.1;COMPACC=AC097463.2;CLNAME=RP11-18O19;LIBABBR=RP11;SEQCTR=WUGSC;NUMUPDATE=1;DB
2	53553945	rs67298092	GC	G	.	.	FIXACC=KF510814.1;COMPACC=AC008064.2;CLNAME=RP11-178E24;LIBABBR=RP11;SEQCTR=WUGSC;NUMUPDATE=1;DB
2	54960160	rs58866010	AG	A	.	.	FIXACC=KF510815.1;COMPACC=AC013414.7;CLNAME=RP11-560I3;LIBABBR=RP11;SEQCTR=WUGSC;NUMUPDATE=1;DB
2	55617480	rs11432688	AG	A	.	.	FIXACC=KF510821.1;COMPACC=AC015982.9;CLNAME=RP11-554J4;LIBABBR=RP11;SEQCTR=WUGSC;NUMUPDATE=1;DB
2	56763907	rs4672161	T	C	.	.	FIXACC=KF456664.1;COMPACC=AC008173.2;CLNAME=RP11-374F15;LIBABBR=RP11;SEQCTR=WUGSC;NUMUPDATE=1;DB
2	57253313	rs7595936	G	A	.	.	FIXACC=KF456663.1;COMPACC=AC132153.2;CLNAME=RP11-111G13;LIBABBR=RP11;SEQCTR=WUGSC;NUMUPDATE=1;DB
2	58863485	rs6545706	A	G	.	.	FIXACC=KF456662.1;COMPACC=AC007252.2;CLNAME=RP11-407F2;LIBABBR=RP11;SEQCTR=WUGSC;NUMUPDATE=1;DB
2	59020217	rs4672275	C	T	.	.	FIXACC=KF456665.1;COMPACC=AC007077.2;CLNAME=RP11-260K8;LIBABBR=RP11;SEQCTR=WUGSC;NUMUPDATE=1;DB
2	62738010	rs2665640	C	G	.	.	FIXACC=KF456669.1;COMPACC=AC092567.4;CLNAME=CTD-2010B19;LIBABBR=CTD;SEQCTR=WUGSC;NUMUPDATE=1;DB
2	63424747	rs35861845	TG	T	.	.	FIXACC=KF510823.1;COMPACC=AC079353.5;CLNAME=RP11-1136K13;LIBABBR=RP11;SEQCTR=WUGSC;NUMUPDATE=1;DB
2	63768019	rs4233929	A	T	.	.	FIXACC=KF456672.1;COMPACC=AC114748.4;CLNAME=RP11-164A18;LIBABBR=RP11;SEQCTR=WUGSC;NUMUPDATE=1;DB
2	64051715	rs2581041	A	G	.	.	FIXACC=KF456670.1;COMPACC=AC012368.6;CLNAME=RP11-547M24;LIBABBR=RP11;SEQCTR=WUGSC;NUMUPDATE=1;DB
2	64082725	rs2919223	A	G	.	.	FIXACC=KF456671.1;COMPACC=AC012368.6;CLNAME=RP11-547M24;LIBABBR=RP11;SEQCTR=WUGSC;NUMUPDATE=1;DB
2	66111255	rs59598470	AG	A	.	.	FIXACC=KF510820.1;COMPACC=AC074391.5;CLNAME=RP11-642G11;LIBABBR=RP11;SEQCTR=WUGSC;NUMUPDATE=1;DB
2	66138105	rs5831795	GC	G	.	.	FIXACC=KF510822.1;COMPACC=AC074391.5;CLNAME=RP11-642G11;LIBABBR=RP11;SEQCTR=WUGSC;NUMUPDATE=1;DB
2	66425704	rs10201900	C	G	.	.	FIXACC=KF456673.1;COMPACC=AC092669.2;CLNAME=RP11-554F14;LIBABBR=RP11;SEQCTR=WUGSC;NUMUPDATE=1;DB
2	68984499	rs6722075	C	T	.	.	FIXACC=KF456676.1;COMPACC=AC114802.5;CLNAME=RP11-790N8;LIBABBR=RP11;SEQCTR=WUGSC;NUMUPDATE=1;DB
2	70040148	rs4853275	T	C	.	.	FIXACC=KF456674.1;COMPACC=AC079811.6;CLNAME=CTD-2502L6;LIBABBR=CTD;SEQCTR=WUGSC;NUMUPDATE=1;DB
2	70821586	rs58395865	TG	T	.	.	FIXACC=KF510826.1;COMPACC=AC007395.3;CLNAME=RP11-504O1;LIBABBR=RP11;SEQCTR=WUGSC;NUMUPDATE=1;DB
2	72114467	rs57700366	GC	G	.	.	FIXACC=KF510827.1;COMPACC=AC007002.3;CLNAME=RP11-493L16;LIBABBR=RP11;SEQCTR=WUGSC;NUMUPDATE=1;DB
2	73072234	rs11462764	TG	T	.	.	FIXACC=KF510828.1;COMPACC=AC012366.10;CLNAME=RP11-466M21;LIBABBR=RP11;SEQCTR=WUGSC;NUMUPDATE=1;DB
2	73245313	rs520474	T	C	.	.	FIXACC=KF456675.1;COMPACC=AC010913.9;CLNAME=RP11-44N22;LIBABBR=RP11;SEQCTR=WUGSC;NUMUPDATE=1;DB
2	73447772	rs35431003	A	AT	.	.	FIXACC=KF573641.1;COMPACC=AC074008.5;CLNAME=RP11-582H21;LIBABBR=RP11;SEQCTR=WUGSC;NUMUPDATE=1;DB
2	73447890	rs66492706	C	CT	.	.	FIXACC=KF573641.1;COMPACC=AC074008.5;CLNAME=RP11-582H21;LIBABBR=RP11;SEQCTR=WUGSC;NUMUPDATE=1;DB
2	73448097	rs587621330	TCTC	T	.	.	FIXACC=KF573641.1;COMPACC=AC074008.5;CLNAME=RP11-582H21;LIBABBR=RP11;SEQCTR=WUGSC;NUMUPDATE=3;DB
2	75105952	rs56404692	TG	T	.	.	FIXACC=KF510829.1;COMPACC=AC007681.3;CLNAME=RP11-355F16;LIBABBR=RP11;SEQCTR=WUGSC;NUMUPDATE=1;DB
2	75479546	rs2098308	G	A	.	.	FIXACC=KF456677.1;COMPACC=AC007099.3;CLNAME=RP11-445A14;LIBABBR=RP11;SEQCTR=WUGSC;NUMUPDATE=1;DB
2	76160856	rs11126502	C	T	.	.	FIXACC=KF456678.1;COMPACC=AC073091.5;CLNAME=RP11-335E8;LIBABBR=RP11;SEQCTR=WUGSC;NUMUPDATE=1;DB
2	76311750	rs1215902	C	T	.	.	FIXACC=KF456682.1;COMPACC=AC068597.6;CLNAME=RP11-320L2;LIBABBR=RP11;SEQCTR=WUGSC;NUMUPDATE=1;DB
2	76436389	rs6547086	G	T	.	.	FIXACC=KF456679.1;COMPACC=AC093387.6;CLNAME=RP11-613G12;LIBABBR=RP11;SEQCTR=WUGSC;NUMUPDATE=1;DB
2	80186117	rs56228111	TC	T	.	.	FIXACC=KF510830.1;COMPACC=AC016716.6;CLNAME=RP11-312I3;LIBABBR=RP11;SEQCTR=WUGSC;NUMUPDATE=1;DB
2	80920914	rs57565752	AT	A	.	.	FIXACC=KF510831.1;COMPACC=AC084193.5;CLNAME=RP11-545M11;LIBABBR=RP11;SEQCTR=WUGSC;NUMUPDATE=1;DB
2	83099500	rs1246251	C	T	.	.	FIXACC=KF456680.1;COMPACC=AC013719.8;CLNAME=RP11-270E5;LIBABBR=RP11;SEQCTR=WUGSC;NUMUPDATE=1;DB
2	84944679	rs11453403	GC	G	.	.	FIXACC=KF510834.1;COMPACC=AC022210.8;CLNAME=RP11-617F9;LIBABBR=RP11;SEQCTR=WUGSC;NUMUPDATE=1;DB
2	85554195	rs1254896	G	T	.	.	FIXACC=KF459579.1;COMPACC=AC016753.9;CLNAME=RP11-513O19;LIBABBR=RP11;SEQCTR=WUGSC;NUMUPDATE=1;DB
2	86880982	rs4971885	A	G	.	.	FIXACC=KF456683.1;COMPACC=AC111200.7;CLNAME=RP11-1283H4;LIBABBR=RP11;SEQCTR=WUGSC;NUMUPDATE=1;DB
2	88452232	rs11456039	AG	A	.	.	FIXACC=KF459612.1;COMPACC=AC012671.7;CLNAME=RP11-554H10;LIBABBR=RP11;SEQCTR=WUGSC;NUMUPDATE=1;DB
2	95181295	rs10578519	T	TGCG	.	.	FIXACC=KF459620.1;COMPACC=AC092835.4;CLNAME=RP11-11P22;LIBABBR=RP11;SEQCTR=WUGSC;NUMUPDATE=3;DB
2	96115238	rs29000568	CTCCTCCTCT	C	.	.	FIXACC=KF573706.1;COMPACC=AC092603.2;CLNAME=RP11-139J6;LIBABBR=RP11;SEQCTR=WUGSC;NUMUPDATE=9;DB
2	96158249	rs61670948	GC	G	.	.	FIXACC=KF510835.1;COMPACC=AC012307.8;CLNAME=RP11-574O17;LIBABBR=RP11;SEQCTR=WUGSC;NUMUPDATE=1;DB
2	96370458	rs772158	G	T	.	.	FIXACC=KF456681.1;COMPACC=AC021188.6;CLNAME=RP11-759A7;LIBABBR=RP11;SEQCTR=WUGSC;NUMUPDATE=1;DB
2	96410045	rs11377591	TG	T	.	.	FIXACC=KF510836.1;COMPACC=AC021188.6;CLNAME=RP11-759A7;LIBABBR=RP11;SEQCTR=WUGSC;NUMUPDATE=1;DB
2	96599883	rs7593954	T	C	.	.	FIXACC=KF456684.1;COMPACC=AC079754.4;CLNAME=RP11-67L23;LIBABBR=RP11;SEQCTR=WUGSC;NUMUPDATE=1;DB
2	97833333	rs6721250	T	C	.	.	FIXACC=KF456687.1;COMPACC=AC079337.5;CLNAME=CTD-2171G21;LIBABBR=CTD;SEQCTR=WUGSC;NUMUPDATE=1;DB
2	97859019	rs2141863	G	A	.	.	FIXACC=KF456686.1;COMPACC=AC079337.5;CLNAME=CTD-2171G21;LIBABBR=CTD;SEQCTR=WUGSC;NUMUPDATE=1;DB
2	98179060	rs1451250	C	T	.	.	FIXACC=KF456688.1;COMPACC=AC018691.10;CLNAME=RP11-547F10;LIBABBR=RP11;SEQCTR=WUGSC;NUMUPDATE=1;DB
2	99405214	rs11406891	TG	T	.	.	FIXACC=KF510741.1;COMPACC=AC018690.5;CLNAME=RP11-527J8;LIBABBR=RP11;SEQCTR=WUGSC;NUMUPDATE=1;DB
2	99727095	rs4851223	T	C	.	.	FIXACC=KF456685.1;COMPACC=AC073118.4;CLNAME=RP11-609J13;LIBABBR=RP11;SEQCTR=WUGSC;NUMUPDATE=1;DB
2	101536398	rs290780	T	C	.	.	FIXACC=KF456692.1;COMPACC=AC092570.3;CLNAME=CTD-2055H10;LIBABBR=CTD;SEQCTR=WUGSC;NUMUPDATE=1;DB
2	102045921	rs11418638	AG	A	.	.	FIXACC=KF510745.1;COMPACC=AC007165.4;CLNAME=RP11-451C2;LIBABBR=RP11;SEQCTR=WUGSC;NUMUPDATE=1;DB
2	102063370	rs35216299	AG	A	.	.	FIXACC=KF510744.1;COMPACC=AC007271.4;CLNAME=RP11-4B12;LIBABBR=RP11;SEQCTR=WUGSC;NUMUPDATE=1;DB
2	102081037	rs10192220	A	G	.	.	FIXACC=KF456690.1;COMPACC=AC007271.4;CLNAME=RP11-4B12;LIBABBR=RP11;SEQCTR=WUGSC;NUMUPDATE=1;DB
2	102472828	rs11370924	TG	T	.	.	FIXACC=KF510748.1;COMPACC=AC007278.4;CLNAME=RP11-308G20;LIBABBR=RP11;SEQCTR=WUGSC;NUMUPDATE=1;DB
2	102895694	rs11464754	GC	G	.	.	FIXACC=KF510747.1;COMPACC=AC007251.4;CLNAME=RP11-373G23;LIBABBR=RP11;SEQCTR=WUGSC;NUMUPDATE=1;DB
2	103483556	rs6716746	G	A	.	.	FIXACC=KF456691.1;COMPACC=AC092568.2;CLNAME=CTD-2016F12;LIBABBR=CTD;SEQCTR=WUGSC;NUMUPDATE=1;DB
2	104808413	rs1376613	G	A	.	.	FIXACC=KF456693.1;COMPACC=AC018730.8;CLNAME=RP11-13J10;LIBABBR=RP11;SEQCTR=WUGSC;NUMUPDATE=1;DB
2	105152483	rs56118376	TG	T	.	.	FIXACC=KF510750.1;COMPACC=AC104655.4;CLNAME=RP11-383P6;LIBABBR=RP11;SEQCTR=WUGSC;NUMUPDATE=1;DB
2	105820068	rs5833153	AG	A	.	.	FIXACC=KF510749.1;COMPACC=AC010978.8;CLNAME=RP11-363N21;LIBABBR=RP11;SEQCTR=WUGSC;NUMUPDATE=1;DB
2	106520945	rs4283418	A	C	.	.	FIXACC=KF456689.1;COMPACC=AC108868.4;CLNAME=RP11-448J14;LIBABBR=RP11;SEQCTR=WUGSC;NUMUPDATE=1;DB
2	107958824	rs1427340	C	T	.	.	FIXACC=KF456695.1;COMPACC=AC009963.11;CLNAME=RP11-368F12;LIBABBR=RP11;SEQCTR=WUGSC;NUMUPDATE=1;DB
2	109468459	rs6721096	C	T	.	.	FIXACC=KF456694.1;COMPACC=AC139850.1;CLNAME=RP13-25D5;LIBABBR=RP13;SEQCTR=WUGSC;NUMUPDATE=1;DB
2	112847823	rs6758463	A	C	.	.	FIXACC=KF456697.1;COMPACC=AC079753.7;CLNAME=RP11-67L14;LIBABBR=RP11;SEQCTR=WUGSC;NUMUPDATE=1;DB
2	113278859	rs2084163	C	G	.	.	FIXACC=KF459610.1;COMPACC=AC016683.7;CLNAME=RP11-65I12;LIBABBR=RP11;SEQCTR=WUGSC;NUMUPDATE=1;DB
2	115126980	rs6542246	T	G	.	.	FIXACC=KF456696.1;COMPACC=AC066593.4;CLNAME=RP11-344O5;LIBABBR=RP11;SEQCTR=Beijing;NUMUPDATE=1;DB
2	115162850	rs59787190	AT	A	.	.	FIXACC=KF510751.1;COMPACC=AC066593.4;CLNAME=RP11-344O5;LIBABBR=RP11;SEQCTR=Beijing;NUMUPDATE=1;DB
2	118962475	rs4473383	G	C	.	.	FIXACC=KF456701.1;COMPACC=AC013457.7;CLNAME=RP11-77A13;LIBABBR=RP11;SEQCTR=WUGSC;NUMUPDATE=1;DB
2	119873724	rs3111720	T	G	.	.	FIXACC=KF456700.1;COMPACC=AC092455.4;CLNAME=CTD-2017A21;LIBABBR=CTD;SEQCTR=WUGSC;NUMUPDATE=1;DB
2	119899880	rs4353662	C	T	.	.	FIXACC=KF456699.1;COMPACC=AC092455.4;CLNAME=CTD-2017A21;LIBABBR=CTD;SEQCTR=WUGSC;NUMUPDATE=1;DB
2	119975807	rs12711934	T	C	.	.	FIXACC=KF456698.1;COMPACC=AC016691.10;CLNAME=RP11-85B19;LIBABBR=RP11;SEQCTR=WUGSC;NUMUPDATE=1;DB
2	120807153	rs35695865	GC	G	.	.	FIXACC=KF510752.1;COMPACC=AC017033.5;CLNAME=RP11-297J22;LIBABBR=RP11;SEQCTR=WUGSC;NUMUPDATE=1;DB
2	120881868	rs72070333	A	AG	.	.	FIXACC=KF510212.1;COMPACC=AC017033.5;CLNAME=RP11-297J22;LIBABBR=RP11;SEQCTR=WUGSC;NUMUPDATE=1;DB
2	123766848	rs11339802	G	GT	.	.	FIXACC=KF510213.1;COMPACC=AC092646.2;CLNAME=RP11-415D20;LIBABBR=RP11;SEQCTR=WUGSC;NUMUPDATE=1;DB
2	124712707	rs1248544	T	C	.	.	FIXACC=KF456702.1;COMPACC=AC019159.8;CLNAME=RP11-56O18;LIBABBR=RP11;SEQCTR=WUGSC;NUMUPDATE=1;DB
2	125504103	rs1229989	T	C	.	.	FIXACC=KF456703.1;COMPACC=AC008275.3;CLNAME=RP11-294I11;LIBABBR=RP11;SEQCTR=WUGSC;NUMUPDATE=1;DB
2	126149847	rs4619616	C	T	.	.	FIXACC=KF456706.1;COMPACC=AC114813.5;CLNAME=RP11-1325I10;LIBABBR=RP11;SEQCTR=WUGSC;NUMUPDATE=1;DB
2	126640968	rs55719314	TG	T	.	.	FIXACC=KF510753.1;COMPACC=AC013474.10;CLNAME=RP11-505O20;LIBABBR=RP11;SEQCTR=WUGSC;NUMUPDATE=1;DB
2	127541974	rs5834177	TG	T	.	.	FIXACC=KF510754.1;COMPACC=AC010976.6;CLNAME=RP11-286H15;LIBABBR=RP11;SEQCTR=WUGSC;NUMUPDATE=1;DB
2	127650546	rs5834181	GC	G	.	.	FIXACC=KF510755.1;COMPACC=AC010976.6;CLNAME=RP11-286H15;LIBABBR=RP11;SEQCTR=WUGSC;NUMUPDATE=1;DB
2	128103261	rs7355336	G	A	.	.	FIXACC=KF456704.1;COMPACC=AC108059.6;CLNAME=RP11-398G9;LIBABBR=RP11;SEQCTR=WUGSC;NUMUPDATE=1;DB
2	128510554	rs1251087	T	G	.	.	FIXACC=KF456707.1;COMPACC=AC012451.8;CLNAME=RP11-414K19;LIBABBR=RP11;SEQCTR=WUGSC;NUMUPDATE=1;DB
2	129009686	rs111865600	AG	A	.	.	FIXACC=KF510758.1;COMPACC=AC016748.3;CLNAME=RP11-494M7;LIBABBR=RP11;SEQCTR=WUGSC;NUMUPDATE=1;DB
2	129560317	rs6431089	G	T	.	.	FIXACC=KF456705.1;COMPACC=AC104599.4;CLNAME=RP11-652K9;LIBABBR=RP11;SEQCTR=WUGSC;NUMUPDATE=1;DB
2	129719976	rs4662988	T	C	.	.	FIXACC=KF456709.1;COMPACC=AC084208.5;CLNAME=RP11-228P15;LIBABBR=RP11;SEQCTR=WUGSC;NUMUPDATE=1;DB
2	130875643	rs6430388	G	A	.	.	FIXACC=KF456708.1;COMPACC=AC133785.2;CLNAME=RP13-586I5;LIBABBR=RP13;SEQCTR=WUGSC;NUMUPDATE=1;DB
2	130899011	rs6430408	C	T	.	.	FIXACC=KF456713.1;COMPACC=AC133785.2;CLNAME=RP13-586I5;LIBABBR=RP13;SEQCTR=WUGSC;NUMUPDATE=1;DB
2	131501788	rs13015174	C	T	.	.	FIXACC=KF456710.1;COMPACC=AC073869.5;CLNAME=RP11-109E12;LIBABBR=RP11;SEQCTR=WUGSC;NUMUPDATE=1;DB
2	133127976	rs11463669	AC	A	.	.	FIXACC=KF510757.1;COMPACC=AC011755.7;CLNAME=RP11-575M22;LIBABBR=RP11;SEQCTR=WUGSC;NUMUPDATE=1;DB
2	133401229	rs56401811	GC	G	.	.	FIXACC=KF510759.1;COMPACC=AC011996.8;CLNAME=RP11-250H22;LIBABBR=RP11;SEQCTR=WUGSC;NUMUPDATE=1;DB
2	133507939	rs6748950	T	A	.	.	FIXACC=KF456712.1;COMPACC=AC011243.8;CLNAME=RP11-491M19;LIBABBR=RP11;SEQCTR=WUGSC;NUMUPDATE=1;DB
2	134570792	rs11424743	TG	T	.	.	FIXACC=KF510760.1;COMPACC=AC013718.6;CLNAME=RP11-116I17;LIBABBR=RP11;SEQCTR=WUGSC;NUMUPDATE=1;DB
2	136906900	rs7588779	A	C	.	.	FIXACC=KF456714.1;COMPACC=AC010873.12;CLNAME=RP11-112N16;LIBABBR=RP11;SEQCTR=WUGSC;NUMUPDATE=1;DB
2	139154810	rs4245844	A	C	.	.	FIXACC=KF456711.1;COMPACC=AC012352.7;CLNAME=RP11-12M21;LIBABBR=RP11;SEQCTR=WUGSC;NUMUPDATE=1;DB
2	139517070	rs61138124	GT	G	.	.	FIXACC=KF510761.1;COMPACC=AC016710.7;CLNAME=RP11-241E11;LIBABBR=RP11;SEQCTR=WUGSC;NUMUPDATE=1;DB
2	139909805	rs1920528	T	C	.	.	FIXACC=KF456716.1;COMPACC=AC078851.4;CLNAME=RP11-350N1;LIBABBR=RP11;SEQCTR=WUGSC;NUMUPDATE=1;DB
2	141376523	rs2683871	T	C	.	.	FIXACC=KF456719.1;COMPACC=AC068943.4;CLNAME=RP11-769M2;LIBABBR=RP11;SEQCTR=WUGSC;NUMUPDATE=1;DB
2	143867588	rs5834983	TA	T	.	.	FIXACC=KF510763.1;COMPACC=AC016910.6;CLNAME=RP11-460B1;LIBABBR=RP11;SEQCTR=WUGSC;NUMUPDATE=1;DB
2	143915205	rs66692069	AG	A	.	.	FIXACC=KF510765.1;COMPACC=AC016910.6;CLNAME=RP11-460B1;LIBABBR=RP11;SEQCTR=WUGSC;NUMUPDATE=1;DB
2	144714178	rs4662229	C	T	.	.	FIXACC=KF456715.1;COMPACC=AC023128.4;CLNAME=RP11-357J9;LIBABBR=RP11;SEQCTR=WUGSC;NUMUPDATE=1;DB
2	144825676	rs1842979	A	G	.	.	FIXACC=KF456717.1;COMPACC=AC023128.4;CLNAME=RP11-357J9;LIBABBR=RP11;SEQCTR=WUGSC;NUMUPDATE=1;DB
2	145198080	rs11284351	T	TA	.	.	FIXACC=KF510214.1;COMPACC=AC074093.6;CLNAME=RP11-206I11;LIBABBR=RP11;SEQCTR=WUGSC;NUMUPDATE=1;DB
2	147673105	rs1919446	G	A	.	.	FIXACC=KF456720.1;COMPACC=AC074239.5;CLNAME=CTD-2011N5;LIBABBR=CTD;SEQCTR=WUGSC;NUMUPDATE=1;DB
2	147677801	rs2382067	G	C	.	.	FIXACC=KF456718.1;COMPACC=AC074239.5;CLNAME=CTD-2011N5;LIBABBR=CTD;SEQCTR=WUGSC;NUMUPDATE=1;DB
2	147690146	rs34552598	A	AT	.	.	FIXACC=KF510217.1;COMPACC=AC074239.5;CLNAME=CTD-2011N5;LIBABBR=CTD;SEQCTR=WUGSC;NUMUPDATE=1;DB
2	147708721	rs2141457	T	G	.	.	FIXACC=KF456725.1;COMPACC=AC074239.5;CLNAME=CTD-2011N5;LIBABBR=CTD;SEQCTR=WUGSC;NUMUPDATE=1;DB
2	147736900	rs7559508	T	C	.	.	FIXACC=KF456727.1;COMPACC=AC074239.5;CLNAME=CTD-2011N5;LIBABBR=CTD;SEQCTR=WUGSC;NUMUPDATE=1;DB
2	147737631	rs4662547	G	T	.	.	FIXACC=KF456724.1;COMPACC=AC074239.5;CLNAME=CTD-2011N5;LIBABBR=CTD;SEQCTR=WUGSC;NUMUPDATE=1;DB
2	148081191	rs1234407	T	C	.	.	FIXACC=KF456728.1;COMPACC=AC019226.5;CLNAME=RP11-567F11;LIBABBR=RP11;SEQCTR=WUGSC;NUMUPDATE=1;DB
2	150307589	rs1441968	G	A	.	.	FIXACC=KF456723.1;COMPACC=AC093738.2;CLNAME=RP11-21M18;LIBABBR=RP11;SEQCTR=WUGSC;NUMUPDATE=1;DB
2	150505882	rs12692736	G	A	.	.	FIXACC=KF456730.1;COMPACC=AC074097.6;CLNAME=RP11-333M19;LIBABBR=RP11;SEQCTR=WUGSC;NUMUPDATE=1;DB
2	151828721	rs10197200	C	T	.	.	FIXACC=KF456722.1;COMPACC=AC097448.2;CLNAME=CTD-2021K4;LIBABBR=CTD;SEQCTR=WUGSC;NUMUPDATE=1;DB
2	153479219	rs11442778	GC	G	.	.	FIXACC=KF510764.1;COMPACC=AC012501.7;CLNAME=RP11-440F15;LIBABBR=RP11;SEQCTR=WUGSC;NUMUPDATE=1;DB
2	154309902	rs11424822	TG	T	.	.	FIXACC=KF510766.1;COMPACC=AC009297.4;CLNAME=RP11-3E14;LIBABBR=RP11;SEQCTR=WUGSC;NUMUPDATE=1;DB
2	156732101	rs4664213	A	G	.	.	FIXACC=KF456726.1;COMPACC=AC021849.5;CLNAME=RP11-366G5;LIBABBR=RP11;SEQCTR=WUGSC;NUMUPDATE=1;DB
2	158564319	rs4664251	T	C	.	.	FIXACC=KF456721.1;COMPACC=AC005042.2;CLNAME=RP11-552E1;LIBABBR=RP11;SEQCTR=WUGSC;NUMUPDATE=1;DB
2	159128232	rs11409846	AG	A	.	.	FIXACC=KF510767.1;COMPACC=AC009307.4;CLNAME=RP11-292A10;LIBABBR=RP11;SEQCTR=WUGSC;NUMUPDATE=1;DB
2	159279826	rs174264	A	G	.	.	FIXACC=KF456729.1;COMPACC=AC008277.4;CLNAME=RP11-311B14;LIBABBR=RP11;SEQCTR=WUGSC;NUMUPDATE=1;DB
2	161508727	rs61156351	AC	A	.	.	FIXACC=KF510769.1;COMPACC=AC009487.3;CLNAME=RP11-334E15;LIBABBR=RP11;SEQCTR=WUGSC;NUMUPDATE=1;DB
2	163389737	rs1221530	G	T	.	.	FIXACC=KF456731.1;COMPACC=AC079258.4;CLNAME=RP11-410J22;LIBABBR=RP11;SEQCTR=WUGSC;NUMUPDATE=1;DB
2	164153771	rs1446476	A	T	.	.	FIXACC=KF456732.1;COMPACC=AC016720.9;CLNAME=RP11-326G23;LIBABBR=RP11;SEQCTR=WUGSC;NUMUPDATE=1;DB
2	167015567	rs6726002	C	G	.	.	FIXACC=KF456733.1;COMPACC=AC092601.3;CLNAME=RP11-125M15;LIBABBR=RP11;SEQCTR=WUGSC;NUMUPDATE=1;DB
2	168457243	rs4589714	T	C	.	.	FIXACC=KF456737.1;COMPACC=AC019086.7;CLNAME=RP11-360H4;LIBABBR=RP11;SEQCTR=WUGSC;NUMUPDATE=1;DB
2	170097908	rs1381470	T	C	.	.	FIXACC=KF456739.1;COMPACC=AC092641.2;CLNAME=RP11-389F18;LIBABBR=RP11;SEQCTR=WUGSC;NUMUPDATE=1;DB
2	170574670	rs6712320	C	T	.	.	FIXACC=KF456734.1;COMPACC=AC007277.2;CLNAME=RP11-244E6;LIBABBR=RP11;SEQCTR=WUGSC;NUMUPDATE=1;DB
2	171324261	rs10205459	G	A	.	.	FIXACC=KF459614.1;COMPACC=AC007739.2;CLNAME=RP11-91L3;LIBABBR=RP11;SEQCTR=WUGSC;NUMUPDATE=1;DB
2	171441645	rs7572973	T	C	.	.	FIXACC=KF456738.1;COMPACC=AC007969.3;CLNAME=RP11-471A5;LIBABBR=RP11;SEQCTR=WUGSC;NUMUPDATE=1;DB
2	171462586	rs1185477	A	G	.	.	FIXACC=KF456735.1;COMPACC=AC007969.3;CLNAME=RP11-471A5;LIBABBR=RP11;SEQCTR=WUGSC;NUMUPDATE=1;DB
2	171792113	rs925880	C	T	.	.	FIXACC=KF456736.1;COMPACC=AC068039.6;CLNAME=RP11-703L16;LIBABBR=RP11;SEQCTR=WUGSC;NUMUPDATE=1;DB
2	171839799	rs2138872	A	G	.	.	FIXACC=KF456741.1;COMPACC=AC068039.6;CLNAME=RP11-703L16;LIBABBR=RP11;SEQCTR=WUGSC;NUMUPDATE=1;DB
2	173240109	rs10930580	C	T	.	.	FIXACC=KF456740.1;COMPACC=AC013461.9;CLNAME=RP11-291G2;LIBABBR=RP11;SEQCTR=WUGSC;NUMUPDATE=1;DB
2	174836405	rs2605297	G	A	.	.	FIXACC=KF456746.1;COMPACC=AC018890.13;CLNAME=RP11-493G24;LIBABBR=RP11;SEQCTR=WUGSC;NUMUPDATE=1;DB
2	174918286	rs6433509	T	C	.	.	FIXACC=KF456743.1;COMPACC=AC020596.8;CLNAME=RP11-365K23;LIBABBR=RP11;SEQCTR=WUGSC;NUMUPDATE=1;DB
2	175150430	rs2116987	A	G	.	.	FIXACC=KF456745.1;COMPACC=AC131958.1;CLNAME=RP11-62O19;LIBABBR=RP11;SEQCTR=WUGSC;NUMUPDATE=1;DB
2	176631005	rs963650	A	C	.	.	FIXACC=KF456742.1;COMPACC=AC017048.6;CLNAME=RP11-324L17;LIBABBR=RP11;SEQCTR=WUGSC;NUMUPDATE=1;DB
2	176633089	rs2969361	C	A	.	.	FIXACC=KF456744.1;COMPACC=AC017048.6;CLNAME=RP11-324L17;LIBABBR=RP11;SEQCTR=WUGSC;NUMUPDATE=1;DB
2	177800483	rs5836626	AT	A	.	.	FIXACC=KF510770.1;COMPACC=AC012499.8;CLNAME=RP11-428I14;LIBABBR=RP11;SEQCTR=WUGSC;NUMUPDATE=1;DB
2	178756750	rs6433728	T	C	.	.	FIXACC=KF459616.1;COMPACC=AC023270.7;CLNAME=RP11-88L24;LIBABBR=RP11;SEQCTR=WUGSC;NUMUPDATE=1;DB
2	181541425	rs1993384	T	C	.	.	FIXACC=KF456747.1;COMPACC=AC020595.7;CLNAME=RP11-358M9;LIBABBR=RP11;SEQCTR=WUGSC;NUMUPDATE=1;DB
2	182751865	rs3098359	T	C	.	.	FIXACC=KF456753.1;COMPACC=AC105396.2;CLNAME=RP11-560P13;LIBABBR=RP11;SEQCTR=WUGSC;NUMUPDATE=1;DB
2	182835319	rs11335492	A	AG	.	.	FIXACC=KF510216.1;COMPACC=AC105396.2;CLNAME=RP11-560P13;LIBABBR=RP11;SEQCTR=WUGSC;NUMUPDATE=1;DB
2	183727241	rs5836884	AC	A	.	.	FIXACC=KF510774.1;COMPACC=AC079161.5;CLNAME=RP11-416B10;LIBABBR=RP11;SEQCTR=WUGSC;NUMUPDATE=1;DB
2	186656047	rs1031295	G	A	.	.	FIXACC=KF456749.1;COMPACC=AC017101.10;CLNAME=RP11-556A11;LIBABBR=RP11;SEQCTR=WUGSC;NUMUPDATE=1;DB
2	187385574	rs698577	A	T	.	.	FIXACC=KF456755.1;COMPACC=AC007319.2;CLNAME=RP11-432D12;LIBABBR=RP11;SEQCTR=WUGSC;NUMUPDATE=1;DB
2	188495286	rs10176625	T	C	.	.	FIXACC=KF456750.1;COMPACC=AC125490.5;CLNAME=RP11-710I20;LIBABBR=RP11;SEQCTR=WUGSC;NUMUPDATE=1;DB
2	188800569	rs71020763	TC	T	.	.	FIXACC=KF510773.1;COMPACC=AC079613.7;CLNAME=RP11-325O22;LIBABBR=RP11;SEQCTR=WUGSC;NUMUPDATE=1;DB
2	192549031	rs1949300	T	A	.	.	FIXACC=KF456748.1;COMPACC=AC062039.3;CLNAME=RP11-814A15;LIBABBR=RP11;SEQCTR=WUGSC;NUMUPDATE=1;DB
2	192554817	rs1515339	A	G	.	.	FIXACC=KF456751.1;COMPACC=AC062039.3;CLNAME=RP11-814A15;LIBABBR=RP11;SEQCTR=WUGSC;NUMUPDATE=1;DB
2	193245080	rs57056035	GT	G	.	.	FIXACC=KF510775.1;COMPACC=AC092638.2;CLNAME=RP11-363G3;LIBABBR=RP11;SEQCTR=WUGSC;NUMUPDATE=1;DB
2	193584645	rs71008944	GC	G	.	.	FIXACC=KF510776.1;COMPACC=AC083950.4;CLNAME=RP11-240P14;LIBABBR=RP11;SEQCTR=WUGSC;NUMUPDATE=1;DB
2	194318342	rs4365482	T	G	.	.	FIXACC=KF456752.1;COMPACC=AC018799.8;CLNAME=RP11-125N8;LIBABBR=RP11;SEQCTR=WUGSC;NUMUPDATE=1;DB
2	198996572	rs11436281	TC	T	.	.	FIXACC=KF510777.1;COMPACC=AC020718.7;CLNAME=RP11-472L21;LIBABBR=RP11;SEQCTR=WUGSC;NUMUPDATE=1;DB
2	199261140	rs260757	G	T	.	.	FIXACC=KF456754.1;COMPACC=AC016746.8;CLNAME=RP11-486F17;LIBABBR=RP11;SEQCTR=WUGSC;NUMUPDATE=1;DB
2	199387559	rs4343415	G	T	.	.	FIXACC=KF456756.1;COMPACC=AC016746.8;CLNAME=RP11-486F17;LIBABBR=RP11;SEQCTR=WUGSC;NUMUPDATE=1;DB
2	205088493	rs10718656	A	AC	.	.	FIXACC=KF510215.1;COMPACC=AC011750.8;CLNAME=RP11-458C9;LIBABBR=RP11;SEQCTR=WUGSC;NUMUPDATE=1;DB
2	205716309	rs849541	A	G	.	.	FIXACC=KF459587.1;COMPACC=AC007362.4;CLNAME=RP11-150F11;LIBABBR=RP11;SEQCTR=WUGSC;NUMUPDATE=1;DB
2	206757035	rs1990849	G	A	.	.	FIXACC=KF456757.1;COMPACC=AC008269.4;CLNAME=RP11-95H11;LIBABBR=RP11;SEQCTR=WUGSC;NUMUPDATE=1;DB
2	208360150	rs11357589	C	CA	.	.	FIXACC=KF495708.1;COMPACC=AC012362.7;CLNAME=RP11-404D15;LIBABBR=RP11;SEQCTR=WUGSC;NUMUPDATE=1;DB
2	208405980	rs4673405	T	A	.	.	FIXACC=KF456759.1;COMPACC=AC012362.7;CLNAME=RP11-404D15;LIBABBR=RP11;SEQCTR=WUGSC;NUMUPDATE=1;DB
2	208620261	rs11374894	TC	T	.	.	FIXACC=KF510779.1;COMPACC=AC019185.8;CLNAME=RP11-299P7;LIBABBR=RP11;SEQCTR=WUGSC;NUMUPDATE=1;DB
2	211148442	rs56786463	T	TG	.	.	FIXACC=KF510137.2;COMPACC=AC012491.7;CLNAME=RP11-212J19;LIBABBR=RP11;SEQCTR=WUGSC;NUMUPDATE=1;DB
2	211148608	rs7590561	C	G	.	.	FIXACC=KF510137.2;COMPACC=AC012491.7;CLNAME=RP11-212J19;LIBABBR=RP11;SEQCTR=WUGSC;NUMUPDATE=1;DB
2	212200010	rs2371478	C	T	.	.	FIXACC=KF456758.1;COMPACC=AC096547.1;CLNAME=CTD-2016K1;LIBABBR=CTD;SEQCTR=WUGSC;NUMUPDATE=1;DB
2	212324279	rs34662230	AC	A	.	.	FIXACC=KF510781.1;COMPACC=AC092680.2;CLNAME=RP11-694B12;LIBABBR=RP11;SEQCTR=WUGSC;NUMUPDATE=1;DB
2	214162079	rs2216488	T	C	.	.	FIXACC=KF573674.1;COMPACC=AC008169.2;CLNAME=RP11-252D22;LIBABBR=RP11;SEQCTR=WUGSC;NUMUPDATE=1;DB
2	214238205	rs1912207	A	T	.	.	FIXACC=KF456766.1;COMPACC=AC008279.3;CLNAME=RP11-427F22;LIBABBR=RP11;SEQCTR=WUGSC;NUMUPDATE=1;DB
2	214242874	rs2052441	A	T	.	.	FIXACC=KF456762.1;COMPACC=AC008279.3;CLNAME=RP11-427F22;LIBABBR=RP11;SEQCTR=WUGSC;NUMUPDATE=1;DB
2	214245415	rs976911	A	G	.	.	FIXACC=KF456760.1;COMPACC=AC008279.3;CLNAME=RP11-427F22;LIBABBR=RP11;SEQCTR=WUGSC;NUMUPDATE=1;DB
2	214296479	rs1912193	A	G	.	.	FIXACC=KF456763.1;COMPACC=AC008279.3;CLNAME=RP11-427F22;LIBABBR=RP11;SEQCTR=WUGSC;NUMUPDATE=1;DB
2	214375380	rs10166554	A	C	.	.	FIXACC=KF456761.1;COMPACC=AC125244.4;CLNAME=RP11-233I2;LIBABBR=RP11;SEQCTR=WUGSC;NUMUPDATE=1;DB
2	214390294	rs4283423	C	G	.	.	FIXACC=KF456768.1;COMPACC=AC125244.4;CLNAME=RP11-233I2;LIBABBR=RP11;SEQCTR=WUGSC;NUMUPDATE=1;DB
2	214394198	rs6719752	G	A	.	.	FIXACC=KF456764.1;COMPACC=AC125244.4;CLNAME=RP11-233I2;LIBABBR=RP11;SEQCTR=WUGSC;NUMUPDATE=1;DB
2	214519554	rs4233998	G	T	.	.	FIXACC=KF456778.1;COMPACC=AC107218.4;CLNAME=RP11-561A13;LIBABBR=RP11;SEQCTR=WUGSC;NUMUPDATE=1;DB
2	214522720	rs4673852	C	G	.	.	FIXACC=KF456773.1;COMPACC=AC107218.4;CLNAME=RP11-561A13;LIBABBR=RP11;SEQCTR=WUGSC;NUMUPDATE=1;DB
2	215058608	rs11376503	AC	A	.	.	FIXACC=KF510780.1;COMPACC=AC072062.3;CLNAME=RP11-548N17;LIBABBR=RP11;SEQCTR=WUGSC;NUMUPDATE=1;DB
2	215652716	rs2678283	A	C	.	.	FIXACC=KF459845.1;COMPACC=AC012668.13;CLNAME=RP11-458D8;LIBABBR=RP11;SEQCTR=WUGSC;NUMUPDATE=1;DB
2	215674922	rs1250069	G	A	.	.	FIXACC=KF454883.1;COMPACC=AC012668.13;CLNAME=RP11-458D8;LIBABBR=RP11;SEQCTR=WUGSC;NUMUPDATE=1;DB
2	215674969	rs1250068	A	G	.	.	FIXACC=KF454883.1;COMPACC=AC012668.13;CLNAME=RP11-458D8;LIBABBR=RP11;SEQCTR=WUGSC;NUMUPDATE=1;DB
2	215678695	rs1250059	C	T	.	.	FIXACC=KF459844.1;COMPACC=AC012668.13;CLNAME=RP11-458D8;LIBABBR=RP11;SEQCTR=WUGSC;NUMUPDATE=1;DB
2	215679424	rs1250057	G	T	.	.	FIXACC=KF454897.1;COMPACC=AC012668.13;CLNAME=RP11-458D8;LIBABBR=RP11;SEQCTR=WUGSC;NUMUPDATE=1;DB
2	215679465	rs1250056	T	C	.	.	FIXACC=KF454897.1;COMPACC=AC012668.13;CLNAME=RP11-458D8;LIBABBR=RP11;SEQCTR=WUGSC;NUMUPDATE=1;DB
2	215680644	rs1250054	A	C	.	.	FIXACC=KF459848.1;COMPACC=AC012668.13;CLNAME=RP11-458D8;LIBABBR=RP11;SEQCTR=WUGSC;NUMUPDATE=1;DB
2	215681877	rs1250053	C	T	.	.	FIXACC=KF459847.1;COMPACC=AC012668.13;CLNAME=RP11-458D8;LIBABBR=RP11;SEQCTR=WUGSC;NUMUPDATE=1;DB
2	215685061	rs1250052	G	T	.	.	FIXACC=KF459852.1;COMPACC=AC012668.13;CLNAME=RP11-458D8;LIBABBR=RP11;SEQCTR=WUGSC;NUMUPDATE=1;DB
2	215688046	rs2678278	C	T	.	.	FIXACC=KF459849.1;COMPACC=AC012668.13;CLNAME=RP11-458D8;LIBABBR=RP11;SEQCTR=WUGSC;NUMUPDATE=1;DB
2	215705273	rs633597	C	T	.	.	FIXACC=KF459850.1;COMPACC=AC093850.2;CLNAME=RP11-489P15;LIBABBR=RP11;SEQCTR=WUGSC;NUMUPDATE=1;DB
2	215755179	rs4276026	G	A	.	.	FIXACC=KF456771.1;COMPACC=AC093850.2;CLNAME=RP11-489P15;LIBABBR=RP11;SEQCTR=WUGSC;NUMUPDATE=1;DB
2	217271511	rs2216947	A	C	.	.	FIXACC=KF456769.1;COMPACC=AC009492.4;CLNAME=RP11-423F9;LIBABBR=RP11;SEQCTR=WUGSC;NUMUPDATE=1;DB
2	217956807	rs934041	G	A	.	.	FIXACC=KF456767.1;COMPACC=AC010136.8;CLNAME=RP11-129D2;LIBABBR=RP11;SEQCTR=WUGSC;NUMUPDATE=1;DB
2	218865266	rs57581573	AG	A	.	.	FIXACC=KF510782.1;COMPACC=AC009974.10;CLNAME=RP11-459I19;LIBABBR=RP11;SEQCTR=WUGSC;NUMUPDATE=1;DB
2	219385425	rs907679	G	A	.	.	FIXACC=KF456770.1;COMPACC=AC053503.7;CLNAME=RP11-316O14;LIBABBR=RP11;SEQCTR=WUGSC;NUMUPDATE=1;DB
2	219635701	rs589767	G	A	.	.	FIXACC=KF459589.1;COMPACC=AC009955.4;CLNAME=RP11-256I23;LIBABBR=RP11;SEQCTR=WUGSC;NUMUPDATE=1;DB
2	219799470	rs60053437	TC	T	.	.	FIXACC=KF510784.1;COMPACC=AC009502.4;CLNAME=RP11-512O7;LIBABBR=RP11;SEQCTR=WUGSC;NUMUPDATE=1;DB
2	220634984	rs5838815	AT	A	.	.	FIXACC=KF510783.1;COMPACC=AC067956.3;CLNAME=RP11-140F14;LIBABBR=RP11;SEQCTR=WUGSC;NUMUPDATE=1;DB
2	221916340	rs11376652	GC	G	.	.	FIXACC=KF510785.1;COMPACC=AC009231.4;CLNAME=RP11-350I24;LIBABBR=RP11;SEQCTR=WUGSC;NUMUPDATE=1;DB
2	222820980	rs11449047	TA	T	.	.	FIXACC=KF510786.1;COMPACC=AC016712.6;CLNAME=RP11-266F17;LIBABBR=RP11;SEQCTR=WUGSC;NUMUPDATE=1;DB
2	223613681	rs11404917	TC	T	.	.	FIXACC=KF510787.1;COMPACC=AC012512.7;CLNAME=RP11-561O7;LIBABBR=RP11;SEQCTR=WUGSC;NUMUPDATE=1;DB
2	225325498	rs5839106	TG	T	.	.	FIXACC=KF510788.1;COMPACC=AC015974.10;CLNAME=RP11-467A18;LIBABBR=RP11;SEQCTR=WUGSC;NUMUPDATE=1;DB
2	226231626	rs2860247	G	A	.	.	FIXACC=KF456765.1;COMPACC=AC062015.7;CLNAME=CTD-2031E17;LIBABBR=CTD;SEQCTR=WUGSC;NUMUPDATE=1;DB
2	229485870	rs977040	T	A	.	.	FIXACC=KF456774.1;COMPACC=AC008273.2;CLNAME=RP11-150O2;LIBABBR=RP11;SEQCTR=WUGSC;NUMUPDATE=1;DB
2	229624995	rs7607763	G	A	.	.	FIXACC=KF456781.1;COMPACC=AC007559.3;CLNAME=RP11-364J6;LIBABBR=RP11;SEQCTR=WUGSC;NUMUPDATE=1;DB
2	230205020	rs34521544	CT	C	.	.	FIXACC=KF510789.1;COMPACC=AC009950.6;CLNAME=RP11-98F19;LIBABBR=RP11;SEQCTR=WUGSC;NUMUPDATE=1;DB
2	231053781	rs75154354	TG	T	.	.	FIXACC=KF510791.1;COMPACC=AC009407.8;CLNAME=RP11-223I10;LIBABBR=RP11;SEQCTR=WUGSC;NUMUPDATE=1;DB
2	231201143	rs55685192	TC	T	.	.	FIXACC=KF510790.1;COMPACC=AC009407.8;CLNAME=RP11-223I10;LIBABBR=RP11;SEQCTR=WUGSC;NUMUPDATE=1;DB
2	231319312	rs11484409	TG	T	.	.	FIXACC=KF510793.1;COMPACC=AC018738.4;CLNAME=RP11-419H23;LIBABBR=RP11;SEQCTR=WUGSC;NUMUPDATE=1;DB
2	231360823	rs35889244	CG	C	.	.	FIXACC=KF510794.1;COMPACC=AC018738.4;CLNAME=RP11-419H23;LIBABBR=RP11;SEQCTR=WUGSC;NUMUPDATE=1;DB
2	231675178	rs11417461	CG	C	.	.	FIXACC=KF510792.1;COMPACC=AC073476.6;CLNAME=RP11-690I21;LIBABBR=RP11;SEQCTR=WUGSC;NUMUPDATE=1;DB
2	233107160	rs10933429	G	C	.	.	FIXACC=KF456772.1;COMPACC=AC141929.2;CLNAME=XXfos-81251D1;LIBABBR=XXfos;SEQCTR=WUGSC;NUMUPDATE=1;DB
2	233898440	rs56851232	TC	T	.	.	FIXACC=KF510811.1;COMPACC=AC005538.3;CLNAME=RP11-332L11;LIBABBR=RP11;SEQCTR=WUGSC;NUMUPDATE=1;DB
2	233935693	rs56131529	GC	G	.	.	FIXACC=KF510796.1;COMPACC=AC005538.3;CLNAME=RP11-332L11;LIBABBR=RP11;SEQCTR=WUGSC;NUMUPDATE=1;DB
2	236164954	rs58334333	TG	T	.	.	FIXACC=KF510797.1;COMPACC=AC079135.6;CLNAME=RP11-122C15;LIBABBR=RP11;SEQCTR=WUGSC;NUMUPDATE=1;DB
2	237872490	rs35660539	CG	C	.	.	FIXACC=KF510799.1;COMPACC=AC012076.5;CLNAME=RP11-497D24;LIBABBR=RP11;SEQCTR=WUGSC;NUMUPDATE=1;DB
2	238022520	rs11427566	TG	T	.	.	FIXACC=KF510802.1;COMPACC=AC016776.6;CLNAME=RP11-574K22;LIBABBR=RP11;SEQCTR=WUGSC;NUMUPDATE=1;DB
2	239042047	rs7562910	C	T	.	.	FIXACC=KF456780.1;COMPACC=AC017028.11;CLNAME=RP11-275G7;LIBABBR=RP11;SEQCTR=WUGSC;NUMUPDATE=1;DB
2	239283985	rs11439212	AG	A	.	.	FIXACC=KF510801.1;COMPACC=AC062017.6;CLNAME=RP11-110K9;LIBABBR=RP11;SEQCTR=WUGSC;NUMUPDATE=1;DB
2	239397641	rs11428402	AG	A	.	.	FIXACC=KF510800.1;COMPACC=AC062017.6;CLNAME=RP11-110K9;LIBABBR=RP11;SEQCTR=WUGSC;NUMUPDATE=1;DB
2	240825268	rs4263107	G	A	.	.	FIXACC=KF456777.1;COMPACC=AC112784.5;CLNAME=RP13-555N8;LIBABBR=RP13;SEQCTR=WUGSC;NUMUPDATE=1;DB
2	241064802	rs11464431	TG	T	.	.	FIXACC=KF510803.1;COMPACC=AC005237.2;CLNAME=RP11-556H17;LIBABBR=RP11;SEQCTR=WUGSC;NUMUPDATE=1;DB
2	241067226	rs11379607	TG	T	.	.	FIXACC=KF510805.1;COMPACC=AC005237.2;CLNAME=RP11-556H17;LIBABBR=RP11;SEQCTR=WUGSC;NUMUPDATE=1;DB
2	241203322	rs1179530	C	T	.	.	FIXACC=KF456776.1;COMPACC=AC005237.2;CLNAME=RP11-556H17;LIBABBR=RP11;SEQCTR=WUGSC;NUMUPDATE=1;DB
2	241264501	rs11891776	C	A	.	.	FIXACC=KF456779.1;COMPACC=AC104841.6;CLNAME=RP11-475G3;LIBABBR=RP11;SEQCTR=WUGSC;NUMUPDATE=1;DB
2	241874156	rs78423954	GC	G	.	.	FIXACC=KF510804.1;COMPACC=AC131097.6;CLNAME=RP11-789L24;LIBABBR=RP11;SEQCTR=WUGSC;NUMUPDATE=1;DB
3	537577	rs4684467	A	T	.	.	FIXACC=KF457514.1;COMPACC=AC087428.3;CLNAME=RP11-18I13;LIBABBR=RP11;SEQCTR=Beijing;NUMUPDATE=1;DB
3	626770	rs5846046	A	AC	.	.	FIXACC=KF510246.1;COMPACC=AC087431.3;CLNAME=RP11-775C23;LIBABBR=RP11;SEQCTR=Beijing;NUMUPDATE=1;DB
3	746571	rs71058791	CA	C	.	.	FIXACC=KF510851.1;COMPACC=AC087431.3;CLNAME=RP11-775C23;LIBABBR=RP11;SEQCTR=Beijing;NUMUPDATE=1;DB
3	891239	rs4324461	G	C	.	.	FIXACC=KF457512.1;COMPACC=AC090044.3;CLNAME=RP11-86C13;LIBABBR=RP11;SEQCTR=Beijing;NUMUPDATE=1;DB
3	928576	rs11349790	A	AC	.	.	FIXACC=KF510250.1;COMPACC=AC090044.3;CLNAME=RP11-86C13;LIBABBR=RP11;SEQCTR=Beijing;NUMUPDATE=1;DB
3	989768	rs4293685	G	A	.	.	FIXACC=KF457515.1;COMPACC=AC087430.3;CLNAME=RP11-242C8;LIBABBR=RP11;SEQCTR=Beijing;NUMUPDATE=1;DB
3	1175417	rs12106929	A	T	.	.	FIXACC=KF457518.1;COMPACC=AC027123.7;CLNAME=RP11-392M7;LIBABBR=RP11;SEQCTR=Beijing;NUMUPDATE=1;DB
3	1464926	rs1153546	T	G	.	.	FIXACC=KF457526.1;COMPACC=AC026214.4;CLNAME=RP11-717M12;LIBABBR=RP11;SEQCTR=Beijing;NUMUPDATE=1;DB
3	1667023	rs2678250	T	C	.	.	FIXACC=KF495731.1;COMPACC=AC090043.2;CLNAME=RP11-551L4;LIBABBR=RP11;SEQCTR=Beijing;NUMUPDATE=1;DB
3	1667214	rs2678249	T	C	.	.	FIXACC=KF495731.1;COMPACC=AC090043.2;CLNAME=RP11-551L4;LIBABBR=RP11;SEQCTR=Beijing;NUMUPDATE=1;DB
3	1667331	rs2731523	C	G	.	.	FIXACC=KF495731.1;COMPACC=AC090043.2;CLNAME=RP11-551L4;LIBABBR=RP11;SEQCTR=Beijing;NUMUPDATE=1;DB
3	1667342	rs2731524	C	G	.	.	FIXACC=KF495731.1;COMPACC=AC090043.2;CLNAME=RP11-551L4;LIBABBR=RP11;SEQCTR=Beijing;NUMUPDATE=1;DB
3	1680110	rs2731525	T	A	.	.	FIXACC=KF457522.1;COMPACC=AC090043.2;CLNAME=RP11-551L4;LIBABBR=RP11;SEQCTR=Beijing;NUMUPDATE=1;DB
3	1759365	rs4258949	A	C	.	.	FIXACC=KF457540.1;COMPACC=AC090042.2;CLNAME=RP11-21B12;LIBABBR=RP11;SEQCTR=Beijing;NUMUPDATE=1;DB
3	1784966	rs9809072	G	C	.	.	FIXACC=KF457533.1;COMPACC=AC090042.2;CLNAME=RP11-21B12;LIBABBR=RP11;SEQCTR=Beijing;NUMUPDATE=1;DB
3	1982462	rs2729302	A	G	.	.	FIXACC=KF457538.1;COMPACC=AC018814.6;CLNAME=RP11-204C23;LIBABBR=RP11;SEQCTR=Beijing;NUMUPDATE=1;DB
3	2042091	rs2729022	T	C	.	.	FIXACC=KF457528.1;COMPACC=AC087427.3;CLNAME=RP11-176P14;LIBABBR=RP11;SEQCTR=Beijing;NUMUPDATE=1;DB
3	2072059	rs4684329	G	T	.	.	FIXACC=KF457527.1;COMPACC=AC087427.3;CLNAME=RP11-176P14;LIBABBR=RP11;SEQCTR=Beijing;NUMUPDATE=1;DB
3	2381855	rs13070038	A	C	.	.	FIXACC=KF454900.1;COMPACC=AC026882.6;CLNAME=RP11-211K13;LIBABBR=RP11;SEQCTR=Beijing;NUMUPDATE=1;DB
3	2381951	rs9819029	A	C	.	.	FIXACC=KF454900.1;COMPACC=AC026882.6;CLNAME=RP11-211K13;LIBABBR=RP11;SEQCTR=Beijing;NUMUPDATE=1;DB
3	2545227	rs57536535	T	C	.	.	FIXACC=KF457532.1;COMPACC=AC022008.4;CLNAME=RP11-63O1;LIBABBR=RP11;SEQCTR=Beijing;NUMUPDATE=1;DB
3	3348948	rs9842034	T	A	.	.	FIXACC=KF457531.1;COMPACC=AC026188.6;CLNAME=RP11-319I18;LIBABBR=RP11;SEQCTR=Beijing;NUMUPDATE=1;DB
3	3653842	rs4309713	G	T	.	.	FIXACC=KF457524.1;COMPACC=AC024158.5;CLNAME=RP11-245A6;LIBABBR=RP11;SEQCTR=Beijing;NUMUPDATE=1;DB
3	3654901	rs4333072	T	G	.	.	FIXACC=KF457521.1;COMPACC=AC024158.5;CLNAME=RP11-245A6;LIBABBR=RP11;SEQCTR=Beijing;NUMUPDATE=1;DB
3	3660152	rs4478068	G	T	.	.	FIXACC=KF457529.1;COMPACC=AC024158.5;CLNAME=RP11-245A6;LIBABBR=RP11;SEQCTR=Beijing;NUMUPDATE=1;DB
3	3661826	rs7631653	G	A	.	.	FIXACC=KF457525.1;COMPACC=AC024158.5;CLNAME=RP11-245A6;LIBABBR=RP11;SEQCTR=Beijing;NUMUPDATE=1;DB
3	3695206	rs2584061	G	T	.	.	FIXACC=KF457523.1;COMPACC=AC023484.5;CLNAME=RP11-454F24;LIBABBR=RP11;SEQCTR=Beijing;NUMUPDATE=1;DB
3	3718570	rs2629287	C	T	.	.	FIXACC=KF454953.1;COMPACC=AC023484.5;CLNAME=RP11-454F24;LIBABBR=RP11;SEQCTR=Beijing;NUMUPDATE=1;DB
3	3718621	rs2584056	T	G	.	.	FIXACC=KF454953.1;COMPACC=AC023484.5;CLNAME=RP11-454F24;LIBABBR=RP11;SEQCTR=Beijing;NUMUPDATE=1;DB
3	4139044	rs2600147	A	C	.	.	FIXACC=KF454952.1;COMPACC=AC018822.8;CLNAME=RP11-324K15;LIBABBR=RP11;SEQCTR=Beijing;NUMUPDATE=1;DB
3	4139085	rs2600146	A	C	.	.	FIXACC=KF454952.1;COMPACC=AC018822.8;CLNAME=RP11-324K15;LIBABBR=RP11;SEQCTR=Beijing;NUMUPDATE=1;DB
3	4140981	rs2600145	T	A	.	.	FIXACC=KF457530.1;COMPACC=AC018822.8;CLNAME=RP11-324K15;LIBABBR=RP11;SEQCTR=Beijing;NUMUPDATE=1;DB
3	4436385	rs2819576	A	C	.	.	FIXACC=KF457535.1;COMPACC=AC024168.5;CLNAME=RP11-622P3;LIBABBR=RP11;SEQCTR=Beijing;NUMUPDATE=1;DB
3	4438857	rs2819575	T	G	.	.	FIXACC=KF457536.1;COMPACC=AC024168.5;CLNAME=RP11-622P3;LIBABBR=RP11;SEQCTR=Beijing;NUMUPDATE=1;DB
3	4612452	rs2470502	A	T	.	.	FIXACC=KF457546.1;COMPACC=AC090944.2;CLNAME=RP11-238A9;LIBABBR=RP11;SEQCTR=Beijing;NUMUPDATE=1;DB
3	4643673	rs4685787	A	C	.	.	FIXACC=KF457539.1;COMPACC=AC069248.4;CLNAME=RP11-6I21;LIBABBR=RP11;SEQCTR=Beijing;NUMUPDATE=1;DB
3	4659103	rs4685794	A	C	.	.	FIXACC=KF457537.1;COMPACC=AC069248.4;CLNAME=RP11-6I21;LIBABBR=RP11;SEQCTR=Beijing;NUMUPDATE=1;DB
3	4707977	rs6798315	A	G	.	.	FIXACC=KF495812.1;COMPACC=AC069248.4;CLNAME=RP11-6I21;LIBABBR=RP11;SEQCTR=Beijing;NUMUPDATE=1;DB
3	4707990	rs6798320	A	G	.	.	FIXACC=KF495812.1;COMPACC=AC069248.4;CLNAME=RP11-6I21;LIBABBR=RP11;SEQCTR=Beijing;NUMUPDATE=1;DB
3	4729805	rs13080185	A	C	.	.	FIXACC=KF457534.1;COMPACC=AC069248.4;CLNAME=RP11-6I21;LIBABBR=RP11;SEQCTR=Beijing;NUMUPDATE=1;DB
3	4780315	rs1145126	T	A	.	.	FIXACC=KF457541.1;COMPACC=AC018816.6;CLNAME=RP11-250A15;LIBABBR=RP11;SEQCTR=Beijing;NUMUPDATE=1;DB
3	4898604	rs11363851	A	AG	.	.	FIXACC=KF573690.1;COMPACC=AC018816.6;CLNAME=RP11-250A15;LIBABBR=RP11;SEQCTR=Beijing;NUMUPDATE=1;DB
3	5034218	rs2470560	G	C	.	.	FIXACC=KF457544.1;COMPACC=AC090955.3;CLNAME=RP11-622A14;LIBABBR=RP11;SEQCTR=Beijing;NUMUPDATE=1;DB
3	5392329	rs11291438	C	CA	.	.	FIXACC=KF510236.1;COMPACC=AC090842.3;CLNAME=RP11-155E14;LIBABBR=RP11;SEQCTR=Beijing;NUMUPDATE=1;DB
3	5403766	rs4234567	A	G	.	.	FIXACC=KF457543.1;COMPACC=AC090842.3;CLNAME=RP11-155E14;LIBABBR=RP11;SEQCTR=Beijing;NUMUPDATE=1;DB
3	5462644	rs11296217	C	CA	.	.	FIXACC=KF510235.1;COMPACC=AC090842.3;CLNAME=RP11-155E14;LIBABBR=RP11;SEQCTR=Beijing;NUMUPDATE=1;DB
3	6029270	rs6443015	T	A	.	.	FIXACC=KF457542.1;COMPACC=AC066590.5;CLNAME=RP11-324K11;LIBABBR=RP11;SEQCTR=Beijing;NUMUPDATE=1;DB
3	6073497	rs6443020	T	G	.	.	FIXACC=KF457547.1;COMPACC=AC066590.5;CLNAME=RP11-324K11;LIBABBR=RP11;SEQCTR=Beijing;NUMUPDATE=1;DB
3	6151760	rs1245374	T	A	.	.	FIXACC=KF457553.1;COMPACC=AC027119.5;CLNAME=RP11-113L10;LIBABBR=RP11;SEQCTR=Beijing;NUMUPDATE=1;DB
3	6158408	rs1245373	C	A	.	.	FIXACC=KF457545.1;COMPACC=AC027119.5;CLNAME=RP11-113L10;LIBABBR=RP11;SEQCTR=Beijing;NUMUPDATE=1;DB
3	6210953	rs2575002	C	T	.	.	FIXACC=KF457549.1;COMPACC=AC027119.5;CLNAME=RP11-113L10;LIBABBR=RP11;SEQCTR=Beijing;NUMUPDATE=1;DB
3	6265053	rs788181	T	G	.	.	FIXACC=KF457548.1;COMPACC=AC026167.5;CLNAME=RP11-140B10;LIBABBR=RP11;SEQCTR=Beijing;NUMUPDATE=1;DB
3	6281292	rs1695304	A	G	.	.	FIXACC=KF454917.1;COMPACC=AC026167.5;CLNAME=RP11-140B10;LIBABBR=RP11;SEQCTR=Beijing;NUMUPDATE=1;DB
3	6281296	rs1656567	A	G	.	.	FIXACC=KF454917.1;COMPACC=AC026167.5;CLNAME=RP11-140B10;LIBABBR=RP11;SEQCTR=Beijing;NUMUPDATE=1;DB
3	6281334	rs712747	A	G	.	.	FIXACC=KF454917.1;COMPACC=AC026167.5;CLNAME=RP11-140B10;LIBABBR=RP11;SEQCTR=Beijing;NUMUPDATE=1;DB
3	7099029	rs11131062	C	A	.	.	FIXACC=KF457556.1;COMPACC=AC026199.6;CLNAME=RP11-507D6;LIBABBR=RP11;SEQCTR=Beijing;NUMUPDATE=1;DB
3	7137935	rs2648626	A	C	.	.	FIXACC=KF457552.1;COMPACC=AC026199.6;CLNAME=RP11-507D6;LIBABBR=RP11;SEQCTR=Beijing;NUMUPDATE=1;DB
3	7177441	rs2648635	T	C	.	.	FIXACC=KF457554.1;COMPACC=AC026199.6;CLNAME=RP11-507D6;LIBABBR=RP11;SEQCTR=Beijing;NUMUPDATE=1;DB
3	7260645	rs9809921	A	T	.	.	FIXACC=KF457550.1;COMPACC=AC034194.5;CLNAME=RP11-669E3;LIBABBR=RP11;SEQCTR=Beijing;NUMUPDATE=1;DB
3	7261136	rs4470504	G	C	.	.	FIXACC=KF457555.1;COMPACC=AC034194.5;CLNAME=RP11-669E3;LIBABBR=RP11;SEQCTR=Beijing;NUMUPDATE=1;DB
3	7263346	rs4479583	G	C	.	.	FIXACC=KF457551.1;COMPACC=AC034194.5;CLNAME=RP11-669E3;LIBABBR=RP11;SEQCTR=Beijing;NUMUPDATE=1;DB
3	7263948	rs4399874	G	C	.	.	FIXACC=KF457559.1;COMPACC=AC034194.5;CLNAME=RP11-669E3;LIBABBR=RP11;SEQCTR=Beijing;NUMUPDATE=1;DB
3	7360983	rs9821672	C	G	.	.	FIXACC=KF457560.1;COMPACC=AC034194.5;CLNAME=RP11-669E3;LIBABBR=RP11;SEQCTR=Beijing;NUMUPDATE=1;DB
3	7365325	rs9311989	T	A	.	.	FIXACC=KF457561.1;COMPACC=AC034194.5;CLNAME=RP11-669E3;LIBABBR=RP11;SEQCTR=Beijing;NUMUPDATE=1;DB
3	7378664	rs8180002	A	T	.	.	FIXACC=KF457558.1;COMPACC=AC026204.5;CLNAME=RP11-590A20;LIBABBR=RP11;SEQCTR=Beijing;NUMUPDATE=1;DB
3	7392856	rs1272450	T	G	.	.	FIXACC=KF457557.1;COMPACC=AC026204.5;CLNAME=RP11-590A20;LIBABBR=RP11;SEQCTR=Beijing;NUMUPDATE=1;DB
3	7668624	rs6443122	A	C	.	.	FIXACC=KF457565.1;COMPACC=AC077690.2;CLNAME=RP11-329A2;LIBABBR=RP11;SEQCTR=Beijing;NUMUPDATE=1;DB
3	7669025	rs2031057	G	C	.	.	FIXACC=KF457564.1;COMPACC=AC077690.2;CLNAME=RP11-329A2;LIBABBR=RP11;SEQCTR=Beijing;NUMUPDATE=1;DB
3	7921265	rs9845398	T	A	.	.	FIXACC=KF457562.1;COMPACC=AC024171.5;CLNAME=RP11-794G3;LIBABBR=RP11;SEQCTR=Beijing;NUMUPDATE=1;DB
3	7927032	rs4686195	T	C	.	.	FIXACC=KF457563.1;COMPACC=AC024171.5;CLNAME=RP11-794G3;LIBABBR=RP11;SEQCTR=Beijing;NUMUPDATE=1;DB
3	8072776	rs4305414	C	A	.	.	FIXACC=KF457568.1;COMPACC=AC018832.5;CLNAME=RP11-481O7;LIBABBR=RP11;SEQCTR=Beijing;NUMUPDATE=1;DB
3	8251032	rs2633810	C	T	.	.	FIXACC=KF457569.1;COMPACC=AC087589.3;CLNAME=RP11-1102N22;LIBABBR=RP11;SEQCTR=Beijing;NUMUPDATE=1;DB
3	8294126	rs34894406	C	CA	.	.	FIXACC=KF573701.1;COMPACC=AC087589.3;CLNAME=RP11-1102N22;LIBABBR=RP11;SEQCTR=Beijing;NUMUPDATE=1;DB
3	8338969	rs56709899	CA	C	.	.	FIXACC=KF573642.1;COMPACC=AC023481.6;CLNAME=RP11-424H6;LIBABBR=RP11;SEQCTR=Beijing;NUMUPDATE=1;DB
3	8339240	rs9838864	T	A	.	.	FIXACC=KF573642.1;COMPACC=AC023481.6;CLNAME=RP11-424H6;LIBABBR=RP11;SEQCTR=Beijing;NUMUPDATE=1;DB
3	8339259	rs9856138	A	G	.	.	FIXACC=KF573642.1;COMPACC=AC023481.6;CLNAME=RP11-424H6;LIBABBR=RP11;SEQCTR=Beijing;NUMUPDATE=1;DB
3	8339413	rs4686254	T	C	.	.	FIXACC=KF573642.1;COMPACC=AC023481.6;CLNAME=RP11-424H6;LIBABBR=RP11;SEQCTR=Beijing;NUMUPDATE=1;DB
3	8339507	rs4686255	T	C	.	.	FIXACC=KF573642.1;COMPACC=AC023481.6;CLNAME=RP11-424H6;LIBABBR=RP11;SEQCTR=Beijing;NUMUPDATE=1;DB
3	8339614	rs56187052	CT	C	.	.	FIXACC=KF573642.1;COMPACC=AC023481.6;CLNAME=RP11-424H6;LIBABBR=RP11;SEQCTR=Beijing;NUMUPDATE=1;DB
3	8381933	rs2629224	T	C	.	.	FIXACC=KF457575.1;COMPACC=AC023481.6;CLNAME=RP11-424H6;LIBABBR=RP11;SEQCTR=Beijing;NUMUPDATE=1;DB
3	8413046	rs2629210	C	G	.	.	FIXACC=KF457571.1;COMPACC=AC023481.6;CLNAME=RP11-424H6;LIBABBR=RP11;SEQCTR=Beijing;NUMUPDATE=1;DB
3	8413688	rs2629211	T	C	.	.	FIXACC=KF457570.1;COMPACC=AC023481.6;CLNAME=RP11-424H6;LIBABBR=RP11;SEQCTR=Beijing;NUMUPDATE=1;DB
3	8600428	rs2662097	G	A	.	.	FIXACC=KF570273.1;COMPACC=AC034187.6;CLNAME=RP11-202A21;LIBABBR=RP11;SEQCTR=Beijing;NUMUPDATE=1;DB
3	8649183	rs2737181	A	C	.	.	FIXACC=KF457567.1;COMPACC=AC034187.6;CLNAME=RP11-202A21;LIBABBR=RP11;SEQCTR=Beijing;NUMUPDATE=1;DB
3	8823239	rs371735788	CT	C	.	.	FIXACC=KF510852.1;COMPACC=AC068312.5;CLNAME=RP11-128A5;LIBABBR=RP11;SEQCTR=Beijing;NUMUPDATE=1;DB
3	8835199	rs56399155	AT	A	.	.	FIXACC=KF510853.1;COMPACC=AC068312.5;CLNAME=RP11-128A5;LIBABBR=RP11;SEQCTR=Beijing;NUMUPDATE=1;DB
3	9001947	rs2662095	A	T	.	.	FIXACC=KF457566.1;COMPACC=AC034186.5;CLNAME=RP11-19E8;LIBABBR=RP11;SEQCTR=Beijing;NUMUPDATE=1;DB
3	9003864	rs2662093	C	T	.	.	FIXACC=KF495730.1;COMPACC=AC034186.5;CLNAME=RP11-19E8;LIBABBR=RP11;SEQCTR=Beijing;NUMUPDATE=1;DB
3	9003882	rs2662092	G	A	.	.	FIXACC=KF495730.1;COMPACC=AC034186.5;CLNAME=RP11-19E8;LIBABBR=RP11;SEQCTR=Beijing;NUMUPDATE=1;DB
3	9003892	rs2617113	C	A	.	.	FIXACC=KF495730.1;COMPACC=AC034186.5;CLNAME=RP11-19E8;LIBABBR=RP11;SEQCTR=Beijing;NUMUPDATE=1;DB
3	9924911	rs6783252	C	G	.	.	FIXACC=KF457576.1;COMPACC=AC018809.5;CLNAME=RP11-1020A11;LIBABBR=RP11;SEQCTR=Beijing;NUMUPDATE=1;DB
3	10283066	rs2544007	T	G	.	.	FIXACC=KF457573.1;COMPACC=AC022384.5;CLNAME=RP11-438J1;LIBABBR=RP11;SEQCTR=Beijing;NUMUPDATE=1;DB
3	10330745	rs2577800	C	A	.	.	FIXACC=KF495694.1;COMPACC=AC022384.5;CLNAME=RP11-438J1;LIBABBR=RP11;SEQCTR=Beijing;NUMUPDATE=1;DB
3	10343661	rs2470452	T	A	.	.	FIXACC=KF457572.1;COMPACC=AC090841.2;CLNAME=RP11-1082A18;LIBABBR=RP11;SEQCTR=Beijing;NUMUPDATE=1;DB
3	10488652	rs12494619	C	A	.	.	FIXACC=KF457574.1;COMPACC=AC090841.2;CLNAME=RP11-1082A18;LIBABBR=RP11;SEQCTR=Beijing;NUMUPDATE=1;DB
3	10590492	rs61457759	A	AC	.	.	FIXACC=KF510221.1;COMPACC=AC018839.5;CLNAME=RP11-593J10;LIBABBR=RP11;SEQCTR=Beijing;NUMUPDATE=1;DB
3	10647237	rs13089348	G	T	.	.	FIXACC=KF457577.1;COMPACC=AC018502.6;CLNAME=RP11-327H17;LIBABBR=RP11;SEQCTR=Beijing;NUMUPDATE=1;DB
3	10883961	rs2655276	T	G	.	.	FIXACC=KF454951.1;COMPACC=AC027128.5;CLNAME=RP11-627C1;LIBABBR=RP11;SEQCTR=Beijing;NUMUPDATE=1;DB
3	10883979	rs2581214	C	G	.	.	FIXACC=KF454951.1;COMPACC=AC027128.5;CLNAME=RP11-627C1;LIBABBR=RP11;SEQCTR=Beijing;NUMUPDATE=1;DB
3	10925257	rs11361230	C	CG	.	.	FIXACC=KF510222.1;COMPACC=AC027128.5;CLNAME=RP11-627C1;LIBABBR=RP11;SEQCTR=Beijing;NUMUPDATE=1;DB
3	10965461	rs2928088	C	T	.	.	FIXACC=KF457579.1;COMPACC=AC024910.5;CLNAME=RP11-380A22;LIBABBR=RP11;SEQCTR=Beijing;NUMUPDATE=1;DB
3	10994024	rs2930137	G	T	.	.	FIXACC=KF457580.1;COMPACC=AC024910.5;CLNAME=RP11-380A22;LIBABBR=RP11;SEQCTR=Beijing;NUMUPDATE=1;DB
3	11005766	rs2944365	A	G	.	.	FIXACC=KF457578.1;COMPACC=AC024910.5;CLNAME=RP11-380A22;LIBABBR=RP11;SEQCTR=Beijing;NUMUPDATE=1;DB
3	11059498	rs2933302	C	G	.	.	FIXACC=KF457581.1;COMPACC=AC024910.5;CLNAME=RP11-380A22;LIBABBR=RP11;SEQCTR=Beijing;NUMUPDATE=1;DB
3	11064472	rs2944369	G	A	.	.	FIXACC=KF457582.1;COMPACC=AC024910.5;CLNAME=RP11-380A22;LIBABBR=RP11;SEQCTR=Beijing;NUMUPDATE=1;DB
3	11068970	rs2944370	T	A	.	.	FIXACC=KF457583.1;COMPACC=AC024910.5;CLNAME=RP11-380A22;LIBABBR=RP11;SEQCTR=Beijing;NUMUPDATE=1;DB
3	11077778	rs2944362	A	T	.	.	FIXACC=KF457584.1;COMPACC=AC024910.5;CLNAME=RP11-380A22;LIBABBR=RP11;SEQCTR=Beijing;NUMUPDATE=1;DB
3	11292949	rs2594987	G	A	.	.	FIXACC=KF570275.1;COMPACC=AC020750.4;CLNAME=RP11-105H19;LIBABBR=RP11;SEQCTR=Beijing;NUMUPDATE=1;DB
3	11660231	rs2574705	T	G	.	.	FIXACC=KF457586.1;COMPACC=AC022001.5;CLNAME=RP11-169K17;LIBABBR=RP11;SEQCTR=Beijing;NUMUPDATE=1;DB
3	11715217	rs9849283	T	G	.	.	FIXACC=KF457588.1;COMPACC=AC090939.2;CLNAME=RP11-127I14;LIBABBR=RP11;SEQCTR=Beijing;NUMUPDATE=1;DB
3	11856355	rs9310397	C	A	.	.	FIXACC=KF457594.1;COMPACC=AC090958.3;CLNAME=RP11-758G22;LIBABBR=RP11;SEQCTR=Beijing;NUMUPDATE=1;DB
3	11891710	rs2470576	T	G	.	.	FIXACC=KF457585.1;COMPACC=AC090958.3;CLNAME=RP11-758G22;LIBABBR=RP11;SEQCTR=Beijing;NUMUPDATE=1;DB
3	11891983	rs2935918	T	G	.	.	FIXACC=KF457587.1;COMPACC=AC090958.3;CLNAME=RP11-758G22;LIBABBR=RP11;SEQCTR=Beijing;NUMUPDATE=1;DB
3	11922727	rs2470570	C	G	.	.	FIXACC=KF457589.1;COMPACC=AC090958.3;CLNAME=RP11-758G22;LIBABBR=RP11;SEQCTR=Beijing;NUMUPDATE=1;DB
3	11940801	rs2470569	A	C	.	.	FIXACC=KF454944.1;COMPACC=AC090958.3;CLNAME=RP11-758G22;LIBABBR=RP11;SEQCTR=Beijing;NUMUPDATE=1;DB
3	11940822	rs2443737	A	G	.	.	FIXACC=KF454944.1;COMPACC=AC090958.3;CLNAME=RP11-758G22;LIBABBR=RP11;SEQCTR=Beijing;NUMUPDATE=1;DB
3	11940842	rs2443738	A	G	.	.	FIXACC=KF454944.1;COMPACC=AC090958.3;CLNAME=RP11-758G22;LIBABBR=RP11;SEQCTR=Beijing;NUMUPDATE=1;DB
3	11943520	rs62241790	T	A	.	.	FIXACC=KF495677.1;COMPACC=AC090958.3;CLNAME=RP11-758G22;LIBABBR=RP11;SEQCTR=Beijing;NUMUPDATE=1;DB
3	12002563	rs2618399	C	G	.	.	FIXACC=KF457593.1;COMPACC=AC022234.4;CLNAME=RP11-25O17;LIBABBR=RP11;SEQCTR=Beijing;NUMUPDATE=1;DB
3	12003683	rs2618397	G	C	.	.	FIXACC=KF457596.1;COMPACC=AC022234.4;CLNAME=RP11-25O17;LIBABBR=RP11;SEQCTR=Beijing;NUMUPDATE=1;DB
3	12214380	rs4530506	C	A	.	.	FIXACC=KF495707.1;COMPACC=AC091492.2;CLNAME=RP11-335I9;LIBABBR=RP11;SEQCTR=Beijing;NUMUPDATE=1;DB
3	12233306	rs2439740	A	C	.	.	FIXACC=KF457592.1;COMPACC=AC091492.2;CLNAME=RP11-335I9;LIBABBR=RP11;SEQCTR=Beijing;NUMUPDATE=1;DB
3	12247809	rs58916331	AT	A	.	.	FIXACC=KF510837.1;COMPACC=AC091492.2;CLNAME=RP11-335I9;LIBABBR=RP11;SEQCTR=Beijing;NUMUPDATE=1;DB
3	12469493	rs2450858	A	T	.	.	FIXACC=KF457590.1;COMPACC=AC090947.2;CLNAME=RP11-30G23;LIBABBR=RP11;SEQCTR=Beijing;NUMUPDATE=1;DB
3	12497280	rs2655263	T	C	.	.	FIXACC=KF457591.1;COMPACC=AC018500.4;CLNAME=RP11-275J11;LIBABBR=RP11;SEQCTR=Beijing;NUMUPDATE=1;DB
3	12671949	rs7635425	A	C	.	.	FIXACC=KF457595.1;COMPACC=AC026170.5;CLNAME=RP11-163D23;LIBABBR=RP11;SEQCTR=Beijing;NUMUPDATE=1;DB
3	12901351	rs56387830	G	GC	.	.	FIXACC=KF495709.1;COMPACC=AC018836.5;CLNAME=RP11-588P9;LIBABBR=RP11;SEQCTR=Beijing;NUMUPDATE=1;DB
3	13205686	rs2594363	C	G	.	.	FIXACC=KF457597.1;COMPACC=AC069246.6;CLNAME=RP11-221A8;LIBABBR=RP11;SEQCTR=Beijing;NUMUPDATE=1;DB
3	13674168	rs11425994	AC	A	.	.	FIXACC=KF573664.1;COMPACC=AC093611.2;CLNAME=CTD-2059M21;LIBABBR=CTD;SEQCTR=Beijing;NUMUPDATE=1;DB
3	13683371	rs4541388	C	G	.	.	FIXACC=KF573709.1;COMPACC=AC093611.2;CLNAME=CTD-2059M21;LIBABBR=CTD;SEQCTR=Beijing;NUMUPDATE=1;DB
3	13708677	rs4684990	T	C	.	.	FIXACC=KF457598.1;COMPACC=AC093611.2;CLNAME=CTD-2059M21;LIBABBR=CTD;SEQCTR=Beijing;NUMUPDATE=1;DB
3	13719537	rs59779111	TA	T	.	.	FIXACC=KF573669.1;COMPACC=AC093611.2;CLNAME=CTD-2059M21;LIBABBR=CTD;SEQCTR=Beijing;NUMUPDATE=1;DB
3	13742234	rs57423081	CA	C	.	.	FIXACC=KF573665.1;COMPACC=AC093611.2;CLNAME=CTD-2059M21;LIBABBR=CTD;SEQCTR=Beijing;NUMUPDATE=1;DB
3	13748409	rs2974385	G	C	.	.	FIXACC=KC876871.1;COMPACC=AC093611.2;CLNAME=CTD-2059M21;LIBABBR=CTD;SEQCTR=Beijing;NUMUPDATE=1;DB
3	13955982	rs13085502	C	T	.	.	FIXACC=KF457601.1;COMPACC=AC069462.3;CLNAME=RP11-271E2;LIBABBR=RP11;SEQCTR=Beijing;NUMUPDATE=1;DB
3	14044226	rs1350345	T	C	.	.	FIXACC=KF457602.1;COMPACC=AC090004.2;CLNAME=RP11-14A10;LIBABBR=RP11;SEQCTR=Beijing;NUMUPDATE=1;DB
3	14052850	rs1870132	G	C	.	.	FIXACC=KF454928.1;COMPACC=AC090004.2;CLNAME=RP11-14A10;LIBABBR=RP11;SEQCTR=Beijing;NUMUPDATE=1;DB
3	14052860	rs1870133	T	C	.	.	FIXACC=KF454928.1;COMPACC=AC090004.2;CLNAME=RP11-14A10;LIBABBR=RP11;SEQCTR=Beijing;NUMUPDATE=1;DB
3	14219058	rs6763964	A	C	.	.	FIXACC=KF457609.1;COMPACC=AC093495.2;CLNAME=RP11-434D12;LIBABBR=RP11;SEQCTR=Beijing;NUMUPDATE=1;DB
3	14335475	rs9882836	G	T	.	.	FIXACC=KF457600.1;COMPACC=AC093496.2;CLNAME=RP11-536I6;LIBABBR=RP11;SEQCTR=Beijing;NUMUPDATE=1;DB
3	14402743	rs67046817	C	CT	.	.	FIXACC=AEKP01055341.1;COMPACC=AC093496.2;CLNAME=RP11-536I6;LIBABBR=RP11;SEQCTR=Beijing;NUMUPDATE=1;DB
3	14402748	rs66528743	C	CT	.	.	FIXACC=AEKP01055341.1;COMPACC=AC093496.2;CLNAME=RP11-536I6;LIBABBR=RP11;SEQCTR=Beijing;NUMUPDATE=1;DB
3	14402774	rs66873458	G	GC	.	.	FIXACC=AEKP01055341.1;COMPACC=AC093496.2;CLNAME=RP11-536I6;LIBABBR=RP11;SEQCTR=Beijing;NUMUPDATE=1;DB
3	14402782	rs66774122	G	GC	.	.	FIXACC=AEKP01055341.1;COMPACC=AC093496.2;CLNAME=RP11-536I6;LIBABBR=RP11;SEQCTR=Beijing;NUMUPDATE=1;DB
3	14402804	rs68047955	C	CT	.	.	FIXACC=AEKP01055341.1;COMPACC=AC093496.2;CLNAME=RP11-536I6;LIBABBR=RP11;SEQCTR=Beijing;NUMUPDATE=1;DB
3	14402813	rs67637606	C	CT	.	.	FIXACC=AEKP01055341.1;COMPACC=AC093496.2;CLNAME=RP11-536I6;LIBABBR=RP11;SEQCTR=Beijing;NUMUPDATE=1;DB
3	14402820	rs66654032	A	AT	.	.	FIXACC=AEKP01055341.1;COMPACC=AC093496.2;CLNAME=RP11-536I6;LIBABBR=RP11;SEQCTR=Beijing;NUMUPDATE=1;DB
3	14402822	rs67559364	C	CT	.	.	FIXACC=AEKP01055341.1;COMPACC=AC093496.2;CLNAME=RP11-536I6;LIBABBR=RP11;SEQCTR=Beijing;NUMUPDATE=1;DB
3	14520119	rs5846840	AG	A	.	.	FIXACC=ABBA01025158.1;COMPACC=AC090952.3;CLNAME=RP11-588H7;LIBABBR=RP11;SEQCTR=Beijing;NUMUPDATE=1;DB
3	14840679	rs4234530	A	G	.	.	FIXACC=KF495759.1;COMPACC=AC087591.2;CLNAME=RP11-95M5;LIBABBR=RP11;SEQCTR=Beijing;NUMUPDATE=1;DB
3	14840883	rs4234531	A	G	.	.	FIXACC=KF495759.1;COMPACC=AC087591.2;CLNAME=RP11-95M5;LIBABBR=RP11;SEQCTR=Beijing;NUMUPDATE=1;DB
3	15501582	rs4599288	C	T	.	.	FIXACC=KF495776.1;COMPACC=AC027129.6;CLNAME=RP11-792N12;LIBABBR=RP11;SEQCTR=Beijing;NUMUPDATE=1;DB
3	15501604	rs7624871	C	G	.	.	FIXACC=KF495776.1;COMPACC=AC027129.6;CLNAME=RP11-792N12;LIBABBR=RP11;SEQCTR=Beijing;NUMUPDATE=1;DB
3	15521884	rs4684250	T	A	.	.	FIXACC=KF457603.1;COMPACC=AC027129.6;CLNAME=RP11-792N12;LIBABBR=RP11;SEQCTR=Beijing;NUMUPDATE=1;DB
3	16140565	rs2730341	T	A	.	.	FIXACC=KF457604.1;COMPACC=AC087858.2;CLNAME=RP11-207E20;LIBABBR=RP11;SEQCTR=Beijing;NUMUPDATE=1;DB
3	16802258	rs5846940	G	GC	.	.	FIXACC=KF510227.1;COMPACC=AC091493.2;CLNAME=RP11-357E4;LIBABBR=RP11;SEQCTR=Beijing;NUMUPDATE=1;DB
3	16958523	rs13071729	T	G	.	.	FIXACC=KF457605.1;COMPACC=AC090943.3;CLNAME=RP11-22O15;LIBABBR=RP11;SEQCTR=Beijing;NUMUPDATE=1;DB
3	17119718	rs4234540	T	A	.	.	FIXACC=KF457599.1;COMPACC=AC090644.2;CLNAME=RP11-322M13;LIBABBR=RP11;SEQCTR=Beijing;NUMUPDATE=1;DB
3	19350380	rs6551231	G	A	.	.	FIXACC=KF457607.1;COMPACC=AC116098.3;CLNAME=CTD-2329B17;LIBABBR=CTD;SEQCTR=UWGC;NUMUPDATE=1;DB
3	20933014	rs9837803	T	A	.	.	FIXACC=KF457606.1;COMPACC=AC099055.2;CLNAME=RP11-527L9;LIBABBR=RP11;SEQCTR=UWGC;NUMUPDATE=1;DB
3	20982267	rs7626807	C	T	.	.	FIXACC=KF457611.1;COMPACC=AC099753.2;CLNAME=RP11-466A13;LIBABBR=RP11;SEQCTR=UWGC;NUMUPDATE=1;DB
3	21132281	rs1497503	G	A	.	.	FIXACC=KF457614.1;COMPACC=AC099753.2;CLNAME=RP11-466A13;LIBABBR=RP11;SEQCTR=UWGC;NUMUPDATE=1;DB
3	21890294	rs779025	G	C	.	.	FIXACC=KC876900.1;COMPACC=AC023798.16;CLNAME=CTC-485N2;LIBABBR=CTC;SEQCTR=BCM;NUMUPDATE=1;DB
3	22254998	rs11368836	AT	A	.	.	FIXACC=KF510843.1;COMPACC=AC098974.2;CLNAME=RP11-320M6;LIBABBR=RP11;SEQCTR=UWGC;NUMUPDATE=1;DB
3	22641755	rs1161976	C	T	.	.	FIXACC=KF457610.1;COMPACC=AC092421.2;CLNAME=RP11-476A24;LIBABBR=RP11;SEQCTR=UWGC;NUMUPDATE=1;DB
3	23964986	rs4858097	A	T	.	.	FIXACC=KF457619.1;COMPACC=AC124914.3;CLNAME=RP11-146K16;LIBABBR=RP11;SEQCTR=UWGC;NUMUPDATE=1;DB
3	26540098	rs1907161	A	C	.	.	FIXACC=KF457613.1;COMPACC=AC099754.2;CLNAME=RP11-592A5;LIBABBR=RP11;SEQCTR=UWGC;NUMUPDATE=1;DB
3	26641082	rs6791144	G	T	.	.	FIXACC=KF457616.1;COMPACC=AC099754.2;CLNAME=RP11-592A5;LIBABBR=RP11;SEQCTR=UWGC;NUMUPDATE=1;DB
3	26646791	rs7652051	G	A	.	.	FIXACC=KF457618.1;COMPACC=AC099754.2;CLNAME=RP11-592A5;LIBABBR=RP11;SEQCTR=UWGC;NUMUPDATE=1;DB
3	27814391	rs4680739	A	C	.	.	FIXACC=KF457615.1;COMPACC=AC098973.2;CLNAME=RP11-286D1;LIBABBR=RP11;SEQCTR=UWGC;NUMUPDATE=1;DB
3	28462103	rs1350398	G	A	.	.	FIXACC=KF457617.1;COMPACC=AC093142.2;CLNAME=RP11-301D8;LIBABBR=RP11;SEQCTR=UWGC;NUMUPDATE=1;DB
3	30297933	rs9874961	A	C	.	.	FIXACC=KF457620.1;COMPACC=AC025614.12;CLNAME=RP11-69K20;LIBABBR=RP11;SEQCTR=SDSTDC;NUMUPDATE=1;DB
3	30310037	rs11331363	A	AC	.	.	FIXACC=KF510229.1;COMPACC=AC025614.12;CLNAME=RP11-69K20;LIBABBR=RP11;SEQCTR=SDSTDC;NUMUPDATE=1;DB
3	31465775	rs2372323	T	C	.	.	FIXACC=KF457621.1;COMPACC=AC099540.2;CLNAME=RP11-353D4;LIBABBR=RP11;SEQCTR=UWGC;NUMUPDATE=1;DB
3	34555299	rs1203760	T	G	.	.	FIXACC=KF457624.1;COMPACC=AC018359.7;CLNAME=RP11-35C18;LIBABBR=RP11;SEQCTR=BCM;NUMUPDATE=1;DB
3	35198616	rs4577413	C	T	.	.	FIXACC=KF457625.1;COMPACC=AC109585.4;CLNAME=RP11-802J21;LIBABBR=RP11;SEQCTR=UWGC;NUMUPDATE=1;DB
3	36661783	rs4234257	C	T	.	.	FIXACC=KF511485.1;COMPACC=AC105749.2;CLNAME=RP11-640L9;LIBABBR=RP11;SEQCTR=UWGC;NUMUPDATE=1;DB
3	36661825	rs5847929	GC	G	.	.	FIXACC=KF511485.1;COMPACC=AC105749.2;CLNAME=RP11-640L9;LIBABBR=RP11;SEQCTR=UWGC;NUMUPDATE=1;DB
3	36864703	rs9838909	T	C	.	.	FIXACC=KF457622.1;COMPACC=AC011816.17;CLNAME=RP11-129K12;LIBABBR=RP11;SEQCTR=WIBR;NUMUPDATE=1;DB
3	36928967	rs6767437	T	A	.	.	FIXACC=KF457629.1;COMPACC=AC011816.17;CLNAME=RP11-129K12;LIBABBR=RP11;SEQCTR=WIBR;NUMUPDATE=1;DB
3	37406291	rs6550476	G	T	.	.	FIXACC=KF457626.1;COMPACC=AC136290.2;CLNAME=CTD-2104B13;LIBABBR=CTD;SEQCTR=UWGC;NUMUPDATE=1;DB
3	38676152	rs7372318	A	G	.	.	FIXACC=KF457628.1;COMPACC=AC137625.2;CLNAME=RP11-1114A3;LIBABBR=RP11;SEQCTR=BCM;NUMUPDATE=1;DB
3	41683588	rs11328856	T	TG	.	.	FIXACC=KF510232.1;COMPACC=AC099537.2;CLNAME=RP11-44E8;LIBABBR=RP11;SEQCTR=UWGC;NUMUPDATE=1;DB
3	42692339	rs123508	G	T	.	.	FIXACC=KC876887.1;COMPACC=AC006059.3;CLNAME=RP4-613B23;LIBABBR=RP4;SEQCTR=BCM;NUMUPDATE=1;DB
3	45504383	rs1905148	C	G	.	.	FIXACC=KF457627.1;COMPACC=AC099539.2;CLNAME=RP11-107O13;LIBABBR=RP11;SEQCTR=UWGC;NUMUPDATE=1;DB
3	45643172	rs4593065	G	A	.	.	FIXACC=KC876872.1;COMPACC=AJ312686.1;CLNAME=RP5-1033N4;LIBABBR=RP5;SEQCTR=NA;NUMUPDATE=1;DB
3	45646201	rs4583695	G	C	.	.	FIXACC=KC876874.1;COMPACC=AJ312686.1;CLNAME=RP5-1033N4;LIBABBR=RP5;SEQCTR=NA;NUMUPDATE=1;DB
3	45655270	rs9839290	C	G	.	.	FIXACC=KF457631.1;COMPACC=AJ312686.1;CLNAME=RP5-1033N4;LIBABBR=RP5;SEQCTR=NA;NUMUPDATE=1;DB
3	46201185	rs58617961	GC	G	.	.	FIXACC=KF510845.1;COMPACC=AC104439.2;CLNAME=RP11-793E15;LIBABBR=RP11;SEQCTR=UWGC;NUMUPDATE=1;DB
3	46449242	rs11384046	TC	T	.	.	FIXACC=KF510846.1;COMPACC=AC098613.2;CLNAME=RP11-24F11;LIBABBR=RP11;SEQCTR=UWGC;NUMUPDATE=1;DB
3	47533558	rs4858832	C	T	.	.	FIXACC=KF457630.1;COMPACC=AC099778.2;CLNAME=RP11-708J19;LIBABBR=RP11;SEQCTR=UWGC;NUMUPDATE=1;DB
3	49227770	rs6804360	C	T	.	.	FIXACC=KF457636.1;COMPACC=AC135506.3;CLNAME=RP11-694I15;LIBABBR=RP11;SEQCTR=UWGC;NUMUPDATE=1;DB
3	49891258	rs7433231	C	T	.	.	FIXACC=KC876868.1;COMPACC=AC105935.2;CLNAME=CTD-2330K9;LIBABBR=CTD;SEQCTR=UWGC;NUMUPDATE=1;DB
3	50214400	rs5848902	AG	A	.	.	FIXACC=KF459627.1;COMPACC=AC002077.1;CLNAME=SCLUCA-17;LIBABBR=SCLUCA;SEQCTR=WUGSC;NUMUPDATE=1;DB
3	50391363	rs762896	C	A	.	.	FIXACC=KF457634.1;COMPACC=Z75742.1;CLNAME=SCLUCA-10;LIBABBR=SCLUCA;SEQCTR=SC;NUMUPDATE=1;DB
3	51165281	rs4927968	C	T	.	.	FIXACC=KF457632.1;COMPACC=AC107313.5;CLNAME=RP11-572L16;LIBABBR=RP11;SEQCTR=BCM;NUMUPDATE=1;DB
3	51385335	rs13091931	T	G	.	.	FIXACC=KF459625.1;COMPACC=AC092037.2;CLNAME=RP11-89F17;LIBABBR=RP11;SEQCTR=UWGC;NUMUPDATE=1;DB
3	51944204	rs28547534	G	A	.	.	FIXACC=KF459622.1;COMPACC=AC115284.4;CLNAME=RP11-155D18;LIBABBR=RP11;SEQCTR=UWGC;NUMUPDATE=1;DB
3	52396682	rs365048	G	A	.	.	FIXACC=KF459588.1;COMPACC=AC092045.2;CLNAME=RP11-168J18;LIBABBR=RP11;SEQCTR=UWGC;NUMUPDATE=1;DB
3	52819324	rs7620907	C	G	.	.	FIXACC=KC876888.1;COMPACC=AC006254.10;CLNAME=RP5-966M1;LIBABBR=RP5;SEQCTR=BCM;NUMUPDATE=1;DB
3	54877265	rs1969480	T	G	.	.	FIXACC=KF457637.1;COMPACC=AC109584.2;CLNAME=RP11-674P14;LIBABBR=RP11;SEQCTR=UWGC;NUMUPDATE=1;DB
3	55158354	rs11300339	A	AC	.	.	FIXACC=KF510234.1;COMPACC=AC092059.2;CLNAME=RP11-889D3;LIBABBR=RP11;SEQCTR=UWGC;NUMUPDATE=1;DB
3	55414636	rs1185611	A	C	.	.	FIXACC=KF457635.1;COMPACC=AC121764.2;CLNAME=RP11-875H7;LIBABBR=RP11;SEQCTR=UWGC;NUMUPDATE=1;DB
3	55651289	rs1152116	G	A	.	.	FIXACC=KF457633.1;COMPACC=AC025572.13;CLNAME=RP11-58O15;LIBABBR=RP11;SEQCTR=BCM;NUMUPDATE=1;DB
3	56376946	rs6797885	G	C	.	.	FIXACC=KF457638.1;COMPACC=AC126119.2;CLNAME=RP11-326J12;LIBABBR=RP11;SEQCTR=UWGC;NUMUPDATE=1;DB
3	58801702	rs11431286	TG	T	.	.	FIXACC=KF510847.1;COMPACC=AC104303.2;CLNAME=RP11-391P4;LIBABBR=RP11;SEQCTR=UWGC;NUMUPDATE=1;DB
3	60110491	rs5849329	A	AC	.	.	FIXACC=KF510237.1;COMPACC=AF152364.1;CLNAME=NA;LIBABBR=NA;SEQCTR=NA;NUMUPDATE=1;DB
3	60130020	rs1474524	G	C	.	.	FIXACC=KC876861.1;COMPACC=AF152364.1;CLNAME=NA;LIBABBR=NA;SEQCTR=NA;NUMUPDATE=1;DB
3	60139516	rs5849334	A	AG	.	.	FIXACC=KF510239.1;COMPACC=AF152364.1;CLNAME=NA;LIBABBR=NA;SEQCTR=NA;NUMUPDATE=1;DB
3	60187576	rs213425	A	C	.	.	FIXACC=KF454922.1;COMPACC=AF152365.1;CLNAME=NA;LIBABBR=NA;SEQCTR=NA;NUMUPDATE=1;DB
3	60187586	rs169916	A	C	.	.	FIXACC=KF454922.1;COMPACC=AF152365.1;CLNAME=NA;LIBABBR=NA;SEQCTR=NA;NUMUPDATE=1;DB
3	60205775	rs213314	T	C	.	.	FIXACC=KC876879.1;COMPACC=AF152365.1;CLNAME=NA;LIBABBR=NA;SEQCTR=NA;NUMUPDATE=1;DB
3	60251182	rs213393	T	A	.	.	FIXACC=KC876886.1;COMPACC=AF152365.1;CLNAME=NA;LIBABBR=NA;SEQCTR=NA;NUMUPDATE=1;DB
3	60272609	rs11288782	T	TC	.	.	FIXACC=KF510238.1;COMPACC=AF152365.1;CLNAME=NA;LIBABBR=NA;SEQCTR=NA;NUMUPDATE=1;DB
3	60290267	rs125635	C	A	.	.	FIXACC=KC876877.1;COMPACC=AF152365.1;CLNAME=NA;LIBABBR=NA;SEQCTR=NA;NUMUPDATE=1;DB
3	60293379	rs213378	A	G	.	.	FIXACC=KC876884.1;COMPACC=AF152365.1;CLNAME=NA;LIBABBR=NA;SEQCTR=NA;NUMUPDATE=1;DB
3	60305765	rs213379	G	A	.	.	FIXACC=KC876869.1;COMPACC=AF152365.1;CLNAME=NA;LIBABBR=NA;SEQCTR=NA;NUMUPDATE=1;DB
3	60307038	rs11306382	G	GA	.	.	FIXACC=KF510240.1;COMPACC=AF152365.1;CLNAME=NA;LIBABBR=NA;SEQCTR=NA;NUMUPDATE=1;DB
3	60332337	rs11299448	T	TC	.	.	FIXACC=KF510242.1;COMPACC=AF152365.1;CLNAME=NA;LIBABBR=NA;SEQCTR=NA;NUMUPDATE=1;DB
3	60344955	rs6446124	C	A	.	.	FIXACC=KC876862.1;COMPACC=AF152365.1;CLNAME=NA;LIBABBR=NA;SEQCTR=NA;NUMUPDATE=1;DB
3	60350299	rs11349315	T	TG	.	.	FIXACC=KF510241.1;COMPACC=AF152365.1;CLNAME=NA;LIBABBR=NA;SEQCTR=NA;NUMUPDATE=1;DB
3	60366130	rs11298082	T	TC	.	.	FIXACC=KF510245.1;COMPACC=AF152365.1;CLNAME=NA;LIBABBR=NA;SEQCTR=NA;NUMUPDATE=1;DB
3	61073938	rs60315049	A	AT	.	.	FIXACC=KF510244.1;COMPACC=AC098480.2;CLNAME=RP11-149J4;LIBABBR=RP11;SEQCTR=UWGC;NUMUPDATE=1;DB
3	61184201	rs55745547	C	CT	.	.	FIXACC=KF510243.1;COMPACC=AC098480.2;CLNAME=RP11-149J4;LIBABBR=RP11;SEQCTR=UWGC;NUMUPDATE=1;DB
3	62247900	rs5849469	G	GT	.	.	FIXACC=KF510247.1;COMPACC=AC092502.2;CLNAME=RP11-204J18;LIBABBR=RP11;SEQCTR=UWGC;NUMUPDATE=1;DB
3	62997834	rs6801056	G	A	.	.	FIXACC=KF511492.1;COMPACC=AC096915.2;CLNAME=RP11-24H1;LIBABBR=RP11;SEQCTR=UWGC;NUMUPDATE=1;DB
3	62997896	rs60179548	T	TC	.	.	FIXACC=KF511492.1;COMPACC=AC096915.2;CLNAME=RP11-24H1;LIBABBR=RP11;SEQCTR=UWGC;NUMUPDATE=1;DB
3	63511599	rs1466958	T	C	.	.	FIXACC=KF457642.1;COMPACC=AC104436.2;CLNAME=RP11-672O6;LIBABBR=RP11;SEQCTR=UWGC;NUMUPDATE=1;DB
3	64770869	rs318727	C	G	.	.	FIXACC=KC876901.1;COMPACC=AC008583.6;CLNAME=CTC-501D11;LIBABBR=CTC;SEQCTR=JGI;NUMUPDATE=1;DB
3	64796526	rs318786	T	C	.	.	FIXACC=KC876902.1;COMPACC=AC008583.6;CLNAME=CTC-501D11;LIBABBR=CTC;SEQCTR=JGI;NUMUPDATE=1;DB
3	64807723	rs11371982	AC	A	.	.	FIXACC=KF510848.1;COMPACC=AC008583.6;CLNAME=CTC-501D11;LIBABBR=CTC;SEQCTR=JGI;NUMUPDATE=1;DB
3	65989427	rs12634354	G	A	.	.	FIXACC=KF457639.1;COMPACC=AC106827.2;CLNAME=RP11-320P11;LIBABBR=RP11;SEQCTR=UWGC;NUMUPDATE=1;DB
3	68428944	rs5849831	C	CT	.	.	FIXACC=KF510248.1;COMPACC=AC104167.2;CLNAME=RP11-253K11;LIBABBR=RP11;SEQCTR=UWGC;NUMUPDATE=1;DB
3	68659267	rs6763888	G	A	.	.	FIXACC=KF457640.1;COMPACC=AC096922.2;CLNAME=RP11-436J20;LIBABBR=RP11;SEQCTR=UWGC;NUMUPDATE=1;DB
3	68871059	rs4611827	G	C	.	.	FIXACC=KF457643.1;COMPACC=AC104166.2;CLNAME=RP11-199N21;LIBABBR=RP11;SEQCTR=UWGC;NUMUPDATE=1;DB
3	68931718	rs13090370	G	A	.	.	FIXACC=KC876898.1;COMPACC=AC109587.2;CLNAME=CTD-2013N24;LIBABBR=CTD;SEQCTR=UWGC;NUMUPDATE=1;DB
3	70874521	rs2687198	G	T	.	.	FIXACC=KF457645.1;COMPACC=AC096971.2;CLNAME=RP11-430J3;LIBABBR=RP11;SEQCTR=UWGC;NUMUPDATE=1;DB
3	72901457	rs62249897	C	T	.	.	FIXACC=KF457644.1;COMPACC=AC114876.2;CLNAME=RP11-728B21;LIBABBR=RP11;SEQCTR=UWGC;NUMUPDATE=1;DB
3	76834899	rs9860569	C	T	.	.	FIXACC=KC876890.1;COMPACC=AC131154.2;CLNAME=RP13-489G4;LIBABBR=RP13;SEQCTR=BCM;NUMUPDATE=1;DB
3	78163652	rs9822663	A	C	.	.	FIXACC=KF457646.1;COMPACC=AC125621.6;CLNAME=RP11-769N7;LIBABBR=RP11;SEQCTR=BCM;NUMUPDATE=1;DB
3	78181687	rs9824520	C	A	.	.	FIXACC=KF457647.1;COMPACC=AC125621.6;CLNAME=RP11-769N7;LIBABBR=RP11;SEQCTR=BCM;NUMUPDATE=1;DB
3	78221421	rs79173524	AC	A	.	.	FIXACC=KF510849.1;COMPACC=AC125621.6;CLNAME=RP11-769N7;LIBABBR=RP11;SEQCTR=BCM;NUMUPDATE=1;DB
3	79939789	rs6794403	C	T	.	.	FIXACC=KF457650.1;COMPACC=AC023122.9;CLNAME=RP11-297L21;LIBABBR=RP11;SEQCTR=WUGSC;NUMUPDATE=1;DB
3	80549989	rs4241428	C	G	.	.	FIXACC=KF457653.1;COMPACC=AC108690.4;CLNAME=RP11-783N9;LIBABBR=RP11;SEQCTR=BCM;NUMUPDATE=1;DB
3	80601342	rs55795940	C	CA	.	.	FIXACC=KF510249.1;COMPACC=AC108690.4;CLNAME=RP11-783N9;LIBABBR=RP11;SEQCTR=BCM;NUMUPDATE=1;DB
3	84517626	rs4370043	T	G	.	.	FIXACC=KF457655.1;COMPACC=AC107025.3;CLNAME=RP11-474M18;LIBABBR=RP11;SEQCTR=BCM;NUMUPDATE=1;DB
3	84807523	rs2602995	C	A	.	.	FIXACC=KF459859.1;COMPACC=AC119039.2;CLNAME=RP11-735B13;LIBABBR=RP11;SEQCTR=BCM;NUMUPDATE=1;DB
3	84833745	rs1248842	A	G	.	.	FIXACC=KF459858.1;COMPACC=AC119039.2;CLNAME=RP11-735B13;LIBABBR=RP11;SEQCTR=BCM;NUMUPDATE=1;DB
3	85110700	rs5850667	GA	G	.	.	FIXACC=KF510850.1;COMPACC=AC023600.19;CLNAME=RP11-754J20;LIBABBR=RP11;SEQCTR=BCM;NUMUPDATE=1;DB
3	87259681	rs6792500	T	C	.	.	FIXACC=KF457648.1;COMPACC=AC130885.3;CLNAME=RP11-491D12;LIBABBR=RP11;SEQCTR=BCM;NUMUPDATE=1;DB
3	88533858	rs6803192	A	T	.	.	FIXACC=KF457649.1;COMPACC=AC117510.3;CLNAME=CTD-2053J20;LIBABBR=CTD;SEQCTR=BCM;NUMUPDATE=1;DB
3	88535846	rs7650953	C	A	.	.	FIXACC=KF457651.1;COMPACC=AC117510.3;CLNAME=CTD-2053J20;LIBABBR=CTD;SEQCTR=BCM;NUMUPDATE=1;DB
3	89231049	rs7427519	A	G	.	.	FIXACC=KF457654.1;COMPACC=AC138973.2;CLNAME=CTD-2532M17;LIBABBR=CTD;SEQCTR=BCM;NUMUPDATE=1;DB
3	94410664	rs534253	G	T	.	.	FIXACC=KF495791.1;COMPACC=AC108710.3;CLNAME=RP11-88I7;LIBABBR=RP11;SEQCTR=BCM;NUMUPDATE=1;DB
3	94410686	rs566074	T	C	.	.	FIXACC=KF495791.1;COMPACC=AC108710.3;CLNAME=RP11-88I7;LIBABBR=RP11;SEQCTR=BCM;NUMUPDATE=1;DB
3	94666966	rs6763443	G	A	.	.	FIXACC=KF457652.1;COMPACC=AC016955.15;CLNAME=RP11-21I16;LIBABBR=RP11;SEQCTR=BCM;NUMUPDATE=1;DB
3	94723174	rs4143535	T	A	.	.	FIXACC=KF457657.1;COMPACC=AC016955.15;CLNAME=RP11-21I16;LIBABBR=RP11;SEQCTR=BCM;NUMUPDATE=1;DB
3	94975615	rs7433860	C	T	.	.	FIXACC=KF457661.1;COMPACC=AC140059.3;CLNAME=RP11-118N24;LIBABBR=RP11;SEQCTR=BCM;NUMUPDATE=1;DB
3	95431835	rs6437848	G	T	.	.	FIXACC=KF457656.1;COMPACC=AC107614.3;CLNAME=RP11-719A7;LIBABBR=RP11;SEQCTR=BCM;NUMUPDATE=1;DB
3	97036218	rs10934763	A	G	.	.	FIXACC=KF457663.1;COMPACC=AC119745.2;CLNAME=RP11-629I15;LIBABBR=RP11;SEQCTR=BCM;NUMUPDATE=1;DB
3	98007903	rs832032	A	T	.	.	FIXACC=KF459624.1;COMPACC=AC026100.19;CLNAME=RP11-449F7;LIBABBR=RP11;SEQCTR=BCM;NUMUPDATE=1;DB
3	100616644	rs2460718	C	G	.	.	FIXACC=KF457660.1;COMPACC=AC069223.15;CLNAME=RP11-398O21;LIBABBR=RP11;SEQCTR=BCM;NUMUPDATE=1;DB
3	100729493	rs2455873	A	C	.	.	FIXACC=KF457666.1;COMPACC=AC069223.15;CLNAME=RP11-398O21;LIBABBR=RP11;SEQCTR=BCM;NUMUPDATE=1;DB
3	100732131	rs2460720	A	T	.	.	FIXACC=KF457659.1;COMPACC=AC069223.15;CLNAME=RP11-398O21;LIBABBR=RP11;SEQCTR=BCM;NUMUPDATE=1;DB
3	101975926	rs771827	G	A	.	.	FIXACC=KF457662.1;COMPACC=AC106712.5;CLNAME=RP11-221J22;LIBABBR=RP11;SEQCTR=BCM;NUMUPDATE=1;DB
3	103461660	rs6778423	T	C	.	.	FIXACC=KF457658.1;COMPACC=AC093002.4;CLNAME=RP11-490H13;LIBABBR=RP11;SEQCTR=BCM;NUMUPDATE=1;DB
3	104003721	rs1184822	G	A	.	.	FIXACC=KF457665.1;COMPACC=AC016970.16;CLNAME=RP11-40M23;LIBABBR=RP11;SEQCTR=BCM;NUMUPDATE=1;DB
3	105553307	rs633432	C	T	.	.	FIXACC=KF457664.1;COMPACC=AC023602.5;CLNAME=RP11-16N5;LIBABBR=RP11;SEQCTR=BCM;NUMUPDATE=1;DB
3	105883294	rs797028538	A	ACTT	.	.	FIXACC=KF510220.1;COMPACC=AC112485.4;CLNAME=RP11-776B11;LIBABBR=RP11;SEQCTR=BCM;NUMUPDATE=3;DB
3	107125344	rs1528306	T	C	.	.	FIXACC=KF457670.1;COMPACC=AC074043.12;CLNAME=RP11-561O4;LIBABBR=RP11;SEQCTR=BCM;NUMUPDATE=1;DB
3	108842632	rs2715680	C	T	.	.	FIXACC=KF457667.1;COMPACC=AC016932.17;CLNAME=RP11-166C10;LIBABBR=RP11;SEQCTR=BCM;NUMUPDATE=1;DB
3	109136927	rs1356071	G	A	.	.	FIXACC=KF457669.1;COMPACC=AC063923.21;CLNAME=RP11-59E19;LIBABBR=RP11;SEQCTR=BCM;NUMUPDATE=1;DB
3	109867126	rs2675764	A	C	.	.	FIXACC=KF457668.1;COMPACC=AC068781.19;CLNAME=RP11-457K10;LIBABBR=RP11;SEQCTR=BCM;NUMUPDATE=1;DB
3	109873695	rs2675767	T	G	.	.	FIXACC=KF457671.1;COMPACC=AC068781.19;CLNAME=RP11-457K10;LIBABBR=RP11;SEQCTR=BCM;NUMUPDATE=1;DB
3	113655083	rs930818	G	A	.	.	FIXACC=KF457673.1;COMPACC=AC055740.17;CLNAME=RP11-239J2;LIBABBR=RP11;SEQCTR=BCM;NUMUPDATE=1;DB
3	119399257	rs4688001	G	A	.	.	FIXACC=KF457672.1;COMPACC=AC092981.3;CLNAME=RP11-305I9;LIBABBR=RP11;SEQCTR=BCM;NUMUPDATE=1;DB
3	119815063	rs4058490	C	T	.	.	FIXACC=KF457674.1;COMPACC=AC069444.17;CLNAME=RP11-169N13;LIBABBR=RP11;SEQCTR=BCM;NUMUPDATE=1;DB
3	120955400	rs668940	G	A	.	.	FIXACC=KF457676.1;COMPACC=AC072026.13;CLNAME=RP11-500K19;LIBABBR=RP11;SEQCTR=BCM;NUMUPDATE=1;DB
3	123092195	rs836863	G	A	.	.	FIXACC=KF457675.1;COMPACC=AC083797.16;CLNAME=RP11-114A6;LIBABBR=RP11;SEQCTR=BCM;NUMUPDATE=1;DB
3	124410091	rs647010	G	A	.	.	FIXACC=KF457679.1;COMPACC=AC069233.16;CLNAME=RP11-95H16;LIBABBR=RP11;SEQCTR=BCM;NUMUPDATE=1;DB
3	124927858	rs10630030	AAAG	A	.	.	FIXACC=KF573700.1;COMPACC=AC026342.34;CLNAME=RP11-559L12;LIBABBR=RP11;SEQCTR=BCM;NUMUPDATE=3;DB
3	125120626	rs863642	A	G	.	.	FIXACC=KF459585.1;COMPACC=AC055752.17;CLNAME=RP11-524D20;LIBABBR=RP11;SEQCTR=BCM;NUMUPDATE=1;DB
3	125715865	rs55884319	AC	A	.	.	FIXACC=KF510838.1;COMPACC=AF186996.5;CLNAME=CTA-388B5;LIBABBR=CTA;SEQCTR=IMB;NUMUPDATE=1;DB
3	126824628	rs13081737	T	C	.	.	FIXACC=KF457677.1;COMPACC=AC092898.15;CLNAME=RP11-321A2;LIBABBR=RP11;SEQCTR=BCM;NUMUPDATE=1;DB
3	127116152	rs6773189	G	A	.	.	FIXACC=KF457680.1;COMPACC=AC112482.4;CLNAME=RP11-305F5;LIBABBR=RP11;SEQCTR=BCM;NUMUPDATE=1;DB
3	128429520	rs7630605	C	G	.	.	FIXACC=KF457682.1;COMPACC=AL449210.5;CLNAME=RP3-519C2;LIBABBR=RP3;SEQCTR=MPIMG;NUMUPDATE=1;DB
3	128467049	rs2981028	G	T	.	.	FIXACC=KF459586.1;COMPACC=AC080005.24;CLNAME=RP11-475N22;LIBABBR=RP11;SEQCTR=BCM;NUMUPDATE=1;DB
3	130231746	rs4285030	A	G	.	.	FIXACC=KF459857.1;COMPACC=AC112646.9;CLNAME=RP11-687B8;LIBABBR=RP11;SEQCTR=BCM;NUMUPDATE=1;DB
3	130395565	rs5852594	A	AC	.	.	FIXACC=KF573676.1;COMPACC=AC093004.2;CLNAME=RP11-129J11;LIBABBR=RP11;SEQCTR=BCM;NUMUPDATE=1;DB
3	130448345	rs4353839	T	A	.	.	FIXACC=KF457681.1;COMPACC=AC117398.3;CLNAME=RP11-715A9;LIBABBR=RP11;SEQCTR=BCM;NUMUPDATE=1;DB
3	130457092	rs819081	G	A	.	.	FIXACC=KF457678.1;COMPACC=AC117398.3;CLNAME=RP11-715A9;LIBABBR=RP11;SEQCTR=BCM;NUMUPDATE=1;DB
3	132642039	rs821572	T	C	.	.	FIXACC=KF457683.1;COMPACC=AC020632.16;CLNAME=RP11-333H9;LIBABBR=RP11;SEQCTR=BCM;NUMUPDATE=1;DB
3	132643531	rs9826414	C	T	.	.	FIXACC=KF457684.1;COMPACC=AC020632.16;CLNAME=RP11-333H9;LIBABBR=RP11;SEQCTR=BCM;NUMUPDATE=1;DB
3	132692004	rs1812334	T	G	.	.	FIXACC=KF457685.1;COMPACC=AC055732.16;CLNAME=RP11-39E4;LIBABBR=RP11;SEQCTR=BCM;NUMUPDATE=1;DB
3	134250593	rs587770426	AG	A	.	.	FIXACC=AMYH02007719.1;COMPACC=AC096967.18;CLNAME=RP11-200A1;LIBABBR=RP11;SEQCTR=BCM;NUMUPDATE=1;DB
3	134250644	rs587744425	GC	G	.	.	FIXACC=AMYH02007719.1;COMPACC=AC096967.18;CLNAME=RP11-200A1;LIBABBR=RP11;SEQCTR=BCM;NUMUPDATE=1;DB
3	136785315	rs1292518	A	G	.	.	FIXACC=KF457689.1;COMPACC=AC117382.10;CLNAME=RP11-102M11;LIBABBR=RP11;SEQCTR=BCM;NUMUPDATE=1;DB
3	139104286	rs610643	C	T	.	.	FIXACC=KF459862.1;COMPACC=AC069525.16;CLNAME=RP11-306L14;LIBABBR=RP11;SEQCTR=BCM;NUMUPDATE=1;DB
3	139105157	rs610792	C	T	.	.	FIXACC=KF459861.1;COMPACC=AC069525.16;CLNAME=RP11-306L14;LIBABBR=RP11;SEQCTR=BCM;NUMUPDATE=1;DB
3	139106699	rs676734	A	G	.	.	FIXACC=KF459860.1;COMPACC=AC069525.16;CLNAME=RP11-306L14;LIBABBR=RP11;SEQCTR=BCM;NUMUPDATE=1;DB
3	139112496	rs586611	A	G	.	.	FIXACC=KF459863.1;COMPACC=AC069525.16;CLNAME=RP11-306L14;LIBABBR=RP11;SEQCTR=BCM;NUMUPDATE=1;DB
3	139121488	rs685823	C	T	.	.	FIXACC=KF459865.1;COMPACC=AC069525.16;CLNAME=RP11-306L14;LIBABBR=RP11;SEQCTR=BCM;NUMUPDATE=1;DB
3	142707990	rs1916640	C	T	.	.	FIXACC=KF457686.1;COMPACC=AC072028.14;CLNAME=RP11-190C21;LIBABBR=RP11;SEQCTR=BCM;NUMUPDATE=1;DB
3	143409915	rs6440171	A	C	.	.	FIXACC=KF457688.1;COMPACC=AC131210.3;CLNAME=RP13-635I23;LIBABBR=RP13;SEQCTR=BCM;NUMUPDATE=1;DB
3	145197653	rs2120984	C	G	.	.	FIXACC=KF457687.1;COMPACC=AC117391.8;CLNAME=RP11-3J15;LIBABBR=RP11;SEQCTR=BCM;NUMUPDATE=1;DB
3	146500873	rs544273	A	G	.	.	FIXACC=KF457692.1;COMPACC=AC069528.10;CLNAME=RP11-329N15;LIBABBR=RP11;SEQCTR=BCM;NUMUPDATE=1;DB
3	146601765	rs433452	G	T	.	.	FIXACC=KF457694.1;COMPACC=AC116544.1;CLNAME=RP11-21M4;LIBABBR=RP11;SEQCTR=BCM;NUMUPDATE=1;DB
3	147112099	rs1502102	A	G	.	.	FIXACC=KF457693.1;COMPACC=AC092956.5;CLNAME=RP11-648O5;LIBABBR=RP11;SEQCTR=BCM;NUMUPDATE=1;DB
3	148478034	rs7619366	C	T	.	.	FIXACC=KF457696.1;COMPACC=AC069410.10;CLNAME=RP11-32M21;LIBABBR=RP11;SEQCTR=BCM;NUMUPDATE=1;DB
3	149283119	rs773180	G	A	.	.	FIXACC=KF457690.1;COMPACC=AC093001.2;CLNAME=RP11-206M11;LIBABBR=RP11;SEQCTR=BCM;NUMUPDATE=1;DB
3	150327746	rs4681201	T	C	.	.	FIXACC=KF457695.1;COMPACC=AC018545.14;CLNAME=RP11-145F16;LIBABBR=RP11;SEQCTR=BCM;NUMUPDATE=1;DB
3	151210131	rs11295741	C	CA	.	.	FIXACC=KF510224.1;COMPACC=AC078816.16;CLNAME=RP11-600P18;LIBABBR=RP11;SEQCTR=BCM;NUMUPDATE=1;DB
3	151967453	rs58277078	G	GT	.	.	FIXACC=KF510223.1;COMPACC=AC084301.12;CLNAME=RP11-203F4;LIBABBR=RP11;SEQCTR=BCM;NUMUPDATE=1;DB
3	152234042	rs399006	A	G	.	.	FIXACC=KF457691.1;COMPACC=AC106722.5;CLNAME=RP11-107G13;LIBABBR=RP11;SEQCTR=BCM;NUMUPDATE=1;DB
3	153384678	rs12492975	A	C	.	.	FIXACC=KF457698.1;COMPACC=AC078788.8;CLNAME=RP11-292E2;LIBABBR=RP11;SEQCTR=BCM;NUMUPDATE=1;DB
3	154629138	rs6440949	G	A	.	.	FIXACC=KF457701.1;COMPACC=AC117485.4;CLNAME=CTD-2501O3;LIBABBR=CTD;SEQCTR=BCM;NUMUPDATE=1;DB
3	154690885	rs4417828	A	G	.	.	FIXACC=KF457697.1;COMPACC=AC117485.4;CLNAME=CTD-2501O3;LIBABBR=CTD;SEQCTR=BCM;NUMUPDATE=1;DB
3	154709628	rs9289949	C	T	.	.	FIXACC=KF457699.1;COMPACC=AC117485.4;CLNAME=CTD-2501O3;LIBABBR=CTD;SEQCTR=BCM;NUMUPDATE=1;DB
3	155179285	rs1280064	G	T	.	.	FIXACC=KF457702.1;COMPACC=AC106724.3;CLNAME=RP11-270G15;LIBABBR=RP11;SEQCTR=BCM;NUMUPDATE=1;DB
3	156777883	rs344021	C	T	.	.	FIXACC=KF457700.1;COMPACC=AC106708.7;CLNAME=RP11-392A22;LIBABBR=RP11;SEQCTR=BCM;NUMUPDATE=1;DB
3	157626458	rs2722375	A	G	.	.	FIXACC=KF457704.1;COMPACC=AC084212.17;CLNAME=RP11-109B8;LIBABBR=RP11;SEQCTR=BCM;NUMUPDATE=1;DB
3	159930889	rs11398103	AT	A	.	.	FIXACC=KF510840.1;COMPACC=AC010370.5;CLNAME=CTD-2049J23;LIBABBR=CTD;SEQCTR=JGI;NUMUPDATE=1;DB
3	159987968	rs11397522	AC	A	.	.	FIXACC=KF510839.1;COMPACC=AC010370.5;CLNAME=CTD-2049J23;LIBABBR=CTD;SEQCTR=JGI;NUMUPDATE=1;DB
3	160006704	rs632105	G	A	.	.	FIXACC=KF457705.1;COMPACC=AC010370.5;CLNAME=CTD-2049J23;LIBABBR=CTD;SEQCTR=JGI;NUMUPDATE=1;DB
3	160256053	rs55672749	G	GT	.	.	FIXACC=KF511487.1;COMPACC=AC079594.14;CLNAME=RP11-432B6;LIBABBR=RP11;SEQCTR=BCM;NUMUPDATE=1;DB
3	160256069	rs4680574	A	C	.	.	FIXACC=KF511487.1;COMPACC=AC079594.14;CLNAME=RP11-432B6;LIBABBR=RP11;SEQCTR=BCM;NUMUPDATE=1;DB
3	161427531	rs339121	G	C	.	.	FIXACC=KF457703.1;COMPACC=AC112491.4;CLNAME=RP11-3P17;LIBABBR=RP11;SEQCTR=BCM;NUMUPDATE=1;DB
3	162643592	rs7429212	G	T	.	.	FIXACC=KC876866.1;COMPACC=AC128716.2;CLNAME=RP13-526J3;LIBABBR=RP13;SEQCTR=BCM;NUMUPDATE=1;DB
3	163216063	rs1907662	T	C	.	.	FIXACC=KF457707.1;COMPACC=AC112644.3;CLNAME=RP11-10O22;LIBABBR=RP11;SEQCTR=BCM;NUMUPDATE=1;DB
3	164275068	rs4613457	T	G	.	.	FIXACC=KF457708.1;COMPACC=AC117411.3;CLNAME=RP11-55O2;LIBABBR=RP11;SEQCTR=BCM;NUMUPDATE=1;DB
3	164695056	rs2643160	T	A	.	.	FIXACC=KF457710.1;COMPACC=AC084235.13;CLNAME=RP11-71H9;LIBABBR=RP11;SEQCTR=BCM;NUMUPDATE=1;DB
3	168476327	rs329071	T	C	.	.	FIXACC=KF459864.1;COMPACC=AC061710.16;CLNAME=RP11-395F21;LIBABBR=RP11;SEQCTR=BCM;NUMUPDATE=1;DB
3	168528906	rs1579970	C	T	.	.	FIXACC=KF459872.1;COMPACC=AC061710.16;CLNAME=RP11-395F21;LIBABBR=RP11;SEQCTR=BCM;NUMUPDATE=1;DB
3	168643928	rs4955611	T	C	.	.	FIXACC=KF457709.1;COMPACC=AC018356.26;CLNAME=RP11-258G22;LIBABBR=RP11;SEQCTR=BCM;NUMUPDATE=1;DB
3	168748810	rs650659	A	G	.	.	FIXACC=KF459871.1;COMPACC=AC112911.3;CLNAME=RP11-694D5;LIBABBR=RP11;SEQCTR=BCM;NUMUPDATE=1;DB
3	169301259	rs1274088	A	T	.	.	FIXACC=KF457717.1;COMPACC=AC069220.11;CLNAME=RP11-115B16;LIBABBR=RP11;SEQCTR=BCM;NUMUPDATE=1;DB
3	169863762	rs1920118	G	C	.	.	FIXACC=KF457714.1;COMPACC=AC078795.19;CLNAME=RP11-362K14;LIBABBR=RP11;SEQCTR=BCM;NUMUPDATE=1;DB
3	170064947	rs7650645	C	T	.	.	FIXACC=KF457716.1;COMPACC=AC008040.7;CLNAME=RP11-379K17;LIBABBR=RP11;SEQCTR=BCM;NUMUPDATE=1;DB
3	170479999	rs5854372	T	TA	.	.	FIXACC=KF510226.1;COMPACC=AC008041.5;CLNAME=RP11-469J4;LIBABBR=RP11;SEQCTR=BCM;NUMUPDATE=1;DB
3	171549121	rs11323935	A	AC	.	.	FIXACC=KF510225.1;COMPACC=AC008134.3;CLNAME=RP11-263C16;LIBABBR=RP11;SEQCTR=BCM;NUMUPDATE=1;DB
3	175239200	rs5854615	TC	T	.	.	FIXACC=KF510841.1;COMPACC=AC135037.2;CLNAME=RP11-411M4;LIBABBR=RP11;SEQCTR=BCM;NUMUPDATE=1;DB
3	175418213	rs5854628	AT	A	.	.	FIXACC=KF510842.1;COMPACC=AC008180.15;CLNAME=RP11-292L5;LIBABBR=RP11;SEQCTR=BCM;NUMUPDATE=1;DB
3	177003803	rs1905495	T	A	.	.	FIXACC=KF457711.1;COMPACC=AC023235.24;CLNAME=RP11-484D18;LIBABBR=RP11;SEQCTR=BCM;NUMUPDATE=1;DB
3	177047465	rs1201300	A	G	.	.	FIXACC=KF457713.1;COMPACC=AC023235.24;CLNAME=RP11-484D18;LIBABBR=RP11;SEQCTR=BCM;NUMUPDATE=1;DB
3	177470504	rs6800033	C	T	.	.	FIXACC=KF457712.1;COMPACC=AC026325.17;CLNAME=RP11-335L9;LIBABBR=RP11;SEQCTR=BCM;NUMUPDATE=1;DB
3	177561615	rs4241482	A	C	.	.	FIXACC=KF457715.1;COMPACC=AC026355.13;CLNAME=RP11-114M1;LIBABBR=RP11;SEQCTR=BCM;NUMUPDATE=1;DB
3	177726713	rs6443483	C	T	.	.	FIXACC=KF457719.1;COMPACC=AC026311.16;CLNAME=RP11-545F2;LIBABBR=RP11;SEQCTR=BCM;NUMUPDATE=1;DB
3	179378720	rs7637065	G	C	.	.	FIXACC=KF457722.1;COMPACC=AC007620.30;CLNAME=RP11-145M9;LIBABBR=RP11;SEQCTR=BCM;NUMUPDATE=1;DB
3	179720630	rs6443668	G	T	.	.	FIXACC=KF457723.1;COMPACC=AC007687.17;CLNAME=RP11-494H4;LIBABBR=RP11;SEQCTR=BCM;NUMUPDATE=1;DB
3	181641430	rs6414492	T	C	.	.	FIXACC=KF457726.1;COMPACC=AC125613.2;CLNAME=RP11-379M20;LIBABBR=RP11;SEQCTR=BCM;NUMUPDATE=1;DB
3	181680442	rs9860346	C	A	.	.	FIXACC=KF457721.1;COMPACC=AC117415.7;CLNAME=RP11-43F17;LIBABBR=RP11;SEQCTR=BCM;NUMUPDATE=1;DB
3	185957623	rs11305574	T	TC	.	.	FIXACC=KF510230.1;COMPACC=AC009247.13;CLNAME=RP11-410F19;LIBABBR=RP11;SEQCTR=BCM;NUMUPDATE=1;DB
3	186677391	rs7629680	C	T	.	.	FIXACC=KF459592.1;COMPACC=AC109780.7;CLNAME=RP11-795A2;LIBABBR=RP11;SEQCTR=BCM;NUMUPDATE=1;DB
3	186941374	rs56324571	TC	T	.	.	FIXACC=KF510844.1;COMPACC=AC007690.12;CLNAME=RP11-42D20;LIBABBR=RP11;SEQCTR=BCM;NUMUPDATE=1;DB
3	187264394	rs850301	G	T	.	.	FIXACC=KF457720.1;COMPACC=AC007920.18;CLNAME=RP11-208N14;LIBABBR=RP11;SEQCTR=BCM;NUMUPDATE=1;DB
3	188396787	rs12107627	G	T	.	.	FIXACC=KF457718.1;COMPACC=AC069226.19;CLNAME=RP11-426J22;LIBABBR=RP11;SEQCTR=BCM;NUMUPDATE=1;DB
3	188884292	rs10708118	C	CA	.	.	FIXACC=KF510228.1;COMPACC=AC009319.19;CLNAME=RP11-297K7;LIBABBR=RP11;SEQCTR=BCM;NUMUPDATE=1;DB
3	189753149	rs4476481	T	A	.	.	FIXACC=KF457727.1;COMPACC=AC117486.3;CLNAME=CTD-2017P13;LIBABBR=CTD;SEQCTR=BCM;NUMUPDATE=1;DB
3	190775012	rs7611715	T	C	.	.	FIXACC=KF457724.1;COMPACC=AC079863.11;CLNAME=RP11-95L3;LIBABBR=RP11;SEQCTR=BCM;NUMUPDATE=1;DB
3	195566401	rs63130061	C	CT	.	.	FIXACC=KF510231.1;COMPACC=AC069213.22;CLNAME=RP11-338O10;LIBABBR=RP11;SEQCTR=BCM;NUMUPDATE=1;DB
3	196011554	rs486248	G	A	.	.	FIXACC=KF457725.1;COMPACC=AC024937.21;CLNAME=RP11-480A16;LIBABBR=RP11;SEQCTR=BCM;NUMUPDATE=1;DB
3	196567233	rs9842616	G	C	.	.	FIXACC=KF457729.1;COMPACC=AC092933.21;CLNAME=RP11-200I19;LIBABBR=RP11;SEQCTR=BCM;NUMUPDATE=1;DB
3	197475681	rs4857600	G	C	.	.	FIXACC=KC876865.1;COMPACC=AC128709.6;CLNAME=RP13-616I3;LIBABBR=RP13;SEQCTR=BCM;NUMUPDATE=1;DB
4	467251	rs2352938	T	C	.	.	FIXACC=KF457728.1;COMPACC=AC092574.2;CLNAME=RP11-2H3;LIBABBR=RP11;SEQCTR=WUGSC;NUMUPDATE=1;DB
4	738271	rs33991969	GC	G	.	.	FIXACC=KF510870.1;COMPACC=AC139887.3;CLNAME=RP11-440L14;LIBABBR=RP11;SEQCTR=WUGSC;NUMUPDATE=1;DB
4	2449967	rs3108494	C	T	.	.	FIXACC=KF459867.1;COMPACC=AL645924.13;CLNAME=RP11-503N18;LIBABBR=RP11;SEQCTR=SC;NUMUPDATE=1;DB
4	3473525	rs4325970	C	T	.	.	FIXACC=KF457734.1;COMPACC=AL590235.23;CLNAME=RP11-529E10;LIBABBR=RP11;SEQCTR=SC;NUMUPDATE=1;DB
4	3720300	rs2748765	T	C	.	.	FIXACC=KF457730.1;COMPACC=AL109760.3;CLNAME=RP3-513G18;LIBABBR=RP3;SEQCTR=SC;NUMUPDATE=1;DB
4	3777951	rs6605355	C	G	.	.	FIXACC=KF457732.1;COMPACC=AC141928.2;CLNAME=XXfos-85085A9;LIBABBR=XXfos;SEQCTR=WUGSC;NUMUPDATE=1;DB
4	4274405	rs7376390	C	T	.	.	FIXACC=KF457733.1;COMPACC=AC011744.8;CLNAME=RP11-324I10;LIBABBR=RP11;SEQCTR=WUGSC;NUMUPDATE=1;DB
4	6696940	rs11734898	C	T	.	.	FIXACC=KF495696.1;COMPACC=AC093323.3;CLNAME=RP11-539L10;LIBABBR=RP11;SEQCTR=WUGSC;NUMUPDATE=1;DB
4	8111552	rs1568195	C	T	.	.	FIXACC=KF457731.1;COMPACC=AC104650.2;CLNAME=RP11-117J13;LIBABBR=RP11;SEQCTR=WUGSC;NUMUPDATE=1;DB
4	8227167	rs1292647	C	T	.	.	FIXACC=KF459594.1;COMPACC=AC104650.2;CLNAME=RP11-117J13;LIBABBR=RP11;SEQCTR=WUGSC;NUMUPDATE=1;DB
4	8371305	rs4340781	C	A	.	.	FIXACC=KF457738.1;COMPACC=AC104825.4;CLNAME=RP11-774O3;LIBABBR=RP11;SEQCTR=WUGSC;NUMUPDATE=1;DB
4	8601157	rs4301095	C	T	.	.	FIXACC=KF495771.2;COMPACC=AC105345.3;CLNAME=RP11-689P11;LIBABBR=RP11;SEQCTR=WUGSC;NUMUPDATE=1;DB
4	8601208	rs4431213	G	A	.	.	FIXACC=KF495771.2;COMPACC=AC105345.3;CLNAME=RP11-689P11;LIBABBR=RP11;SEQCTR=WUGSC;NUMUPDATE=1;DB
4	8619839	rs57995089	GC	G	.	.	FIXACC=KF510872.1;COMPACC=AC105345.3;CLNAME=RP11-689P11;LIBABBR=RP11;SEQCTR=WUGSC;NUMUPDATE=1;DB
4	10383849	rs4697754	C	A	.	.	FIXACC=KF457747.1;COMPACC=AC110768.5;CLNAME=RP11-136I13;LIBABBR=RP11;SEQCTR=WUGSC;NUMUPDATE=1;DB
4	12288520	rs4470653	G	A	.	.	FIXACC=KF457748.1;COMPACC=AC108018.3;CLNAME=RP11-4E12;LIBABBR=RP11;SEQCTR=WUGSC;NUMUPDATE=1;DB
4	13814553	rs6448992	C	T	.	.	FIXACC=KF457741.1;COMPACC=AC007126.6;CLNAME=RP11-496D8;LIBABBR=RP11;SEQCTR=SHGC;NUMUPDATE=1;DB
4	14124403	rs10939532	C	T	.	.	FIXACC=KF457735.1;COMPACC=AC073848.4;CLNAME=RP11-669M16;LIBABBR=RP11;SEQCTR=WUGSC;NUMUPDATE=1;DB
4	14125820	rs3846399	C	T	.	.	FIXACC=KF457737.1;COMPACC=AC073848.4;CLNAME=RP11-669M16;LIBABBR=RP11;SEQCTR=WUGSC;NUMUPDATE=1;DB
4	15223202	rs4493527	G	T	.	.	FIXACC=KF457736.1;COMPACC=AC110755.6;CLNAME=CTD-2125K8;LIBABBR=CTD;SEQCTR=WUGSC;NUMUPDATE=1;DB
4	15499310	rs5856303	GC	G	.	.	FIXACC=KF510860.1;COMPACC=AC007016.5;CLNAME=RP11-478G20;LIBABBR=RP11;SEQCTR=SHGC;NUMUPDATE=1;DB
4	15892662	rs2532076	A	G	.	.	FIXACC=KF457739.1;COMPACC=AC005798.10;CLNAME=RP11-442P12;LIBABBR=RP11;SEQCTR=JGI;NUMUPDATE=1;DB
4	18318924	rs7676568	G	A	.	.	FIXACC=KF457742.1;COMPACC=AC007102.4;CLNAME=RP11-162P16;LIBABBR=RP11;SEQCTR=SHGC;NUMUPDATE=1;DB
4	19003880	rs207364	G	C	.	.	FIXACC=KF457745.1;COMPACC=AC006840.17;CLNAME=RP11-422C23;LIBABBR=RP11;SEQCTR=SHGC;NUMUPDATE=1;DB
4	19823755	rs7663384	T	A	.	.	FIXACC=KF457744.1;COMPACC=AC114728.5;CLNAME=RP13-585F24;LIBABBR=RP13;SEQCTR=WUGSC;NUMUPDATE=1;DB
4	19911307	rs6447933	A	T	.	.	FIXACC=KF457740.1;COMPACC=AC079755.6;CLNAME=RP11-85L2;LIBABBR=RP11;SEQCTR=WUGSC;NUMUPDATE=1;DB
4	22332278	rs4697288	C	T	.	.	FIXACC=KF457743.1;COMPACC=AC093735.2;CLNAME=RP11-17E2;LIBABBR=RP11;SEQCTR=WUGSC;NUMUPDATE=1;DB
4	22335348	rs6831475	C	T	.	.	FIXACC=KF457746.1;COMPACC=AC093735.2;CLNAME=RP11-17E2;LIBABBR=RP11;SEQCTR=WUGSC;NUMUPDATE=1;DB
4	23497949	rs216104	T	G	.	.	FIXACC=KF457750.1;COMPACC=AC006052.5;CLNAME=RP11-281M17;LIBABBR=RP11;SEQCTR=SHGC;NUMUPDATE=1;DB
4	23874732	rs9996366	C	T	.	.	FIXACC=KF457749.1;COMPACC=AC092834.3;CLNAME=RP13-497K6;LIBABBR=RP13;SEQCTR=WUGSC;NUMUPDATE=1;DB
4	23933414	rs4697427	G	T	.	.	FIXACC=KF457751.1;COMPACC=AC108071.2;CLNAME=RP11-688P1;LIBABBR=RP11;SEQCTR=WUGSC;NUMUPDATE=1;DB
4	24754782	rs61651956	TC	T	.	.	FIXACC=KF510864.1;COMPACC=AC006390.8;CLNAME=RP11-106M4;LIBABBR=RP11;SEQCTR=SHGC;NUMUPDATE=1;DB
4	28473840	rs4586921	G	A	.	.	FIXACC=KF457752.1;COMPACC=AC097480.3;CLNAME=RP11-123O22;LIBABBR=RP11;SEQCTR=WUGSC;NUMUPDATE=1;DB
4	29510471	rs4482721	G	A	.	.	FIXACC=KF457753.1;COMPACC=AC093608.3;CLNAME=RP11-700C8;LIBABBR=RP11;SEQCTR=WUGSC;NUMUPDATE=1;DB
4	32713606	rs7671632	T	G	.	.	FIXACC=KF457756.1;COMPACC=AC116611.4;CLNAME=RP13-581D7;LIBABBR=RP13;SEQCTR=WUGSC;NUMUPDATE=1;DB
4	37120442	rs9991440	A	C	.	.	FIXACC=KF457755.1;COMPACC=AL136537.4;CLNAME=RP11-103J17;LIBABBR=RP11;SEQCTR=GS;NUMUPDATE=1;DB
4	37665373	rs1221653	C	T	.	.	FIXACC=KF457754.1;COMPACC=AC027607.7;CLNAME=RP11-36B15;LIBABBR=RP11;SEQCTR=WUGSC;NUMUPDATE=1;DB
4	37840873	rs111837526	GC	G	.	.	FIXACC=KF510865.1;COMPACC=AC021106.6;CLNAME=RP11-177C12;LIBABBR=RP11;SEQCTR=WUGSC;NUMUPDATE=1;DB
4	38968804	rs59669037	GC	G	.	.	FIXACC=KF510863.1;COMPACC=AC079921.5;CLNAME=RP11-360F5;LIBABBR=RP11;SEQCTR=WUGSC;NUMUPDATE=1;DB
4	39562301	rs6819854	C	T	.	.	FIXACC=KF457757.1;COMPACC=AC105427.6;CLNAME=RP11-814P23;LIBABBR=RP11;SEQCTR=WUGSC;NUMUPDATE=1;DB
4	40044107	rs1704151	G	T	.	.	FIXACC=KF459866.1;COMPACC=AC098591.4;CLNAME=RP11-333E13;LIBABBR=RP11;SEQCTR=WUGSC;NUMUPDATE=1;DB
4	52612207	rs33910710	G	GA	.	.	FIXACC=KF510254.1;COMPACC=AC026448.5;CLNAME=CTD-2314I6;LIBABBR=CTD;SEQCTR=JGI;NUMUPDATE=1;DB
4	54660013	rs5858290	GT	G	.	.	FIXACC=KF510866.1;COMPACC=AC006552.7;CLNAME=RP11-84L10;LIBABBR=RP11;SEQCTR=SHGC;NUMUPDATE=1;DB
4	54896128	rs9884342	C	T	.	.	FIXACC=KF457761.1;COMPACC=AC097494.3;CLNAME=RP11-273B19;LIBABBR=RP11;SEQCTR=WUGSC;NUMUPDATE=1;DB
4	54947491	rs11361957	G	GA	.	.	FIXACC=KF510255.1;COMPACC=AC125242.3;CLNAME=RP13-593C10;LIBABBR=RP13;SEQCTR=WUGSC;NUMUPDATE=1;DB
4	55139768	rs2219470	C	T	.	.	FIXACC=KF457758.1;COMPACC=AC021220.7;CLNAME=RP11-530I17;LIBABBR=RP11;SEQCTR=WUGSC;NUMUPDATE=1;DB
4	55734363	rs5858346	AG	A	.	.	FIXACC=KF510867.1;COMPACC=AC113152.4;CLNAME=RP11-245L10;LIBABBR=RP11;SEQCTR=WUGSC;NUMUPDATE=1;DB
4	55791016	rs895616	A	C	.	.	FIXACC=KF457760.1;COMPACC=AC110611.3;CLNAME=RP11-345F18;LIBABBR=RP11;SEQCTR=WUGSC;NUMUPDATE=1;DB
4	57411974	rs1404383	A	G	.	.	FIXACC=KF457764.1;COMPACC=AC073196.3;CLNAME=RP11-223A2;LIBABBR=RP11;SEQCTR=WUGSC;NUMUPDATE=1;DB
4	58350191	rs2553309	T	C	.	.	FIXACC=KF457766.1;COMPACC=AC097710.2;CLNAME=RP11-44H17;LIBABBR=RP11;SEQCTR=WUGSC;NUMUPDATE=1;DB
4	58520069	rs11385899	AC	A	.	.	FIXACC=KF510869.1;COMPACC=AC019133.8;CLNAME=RP11-577G20;LIBABBR=RP11;SEQCTR=WUGSC;NUMUPDATE=1;DB
4	60693598	rs4414985	C	T	.	.	FIXACC=KF457765.1;COMPACC=AC105420.5;CLNAME=RP11-593F5;LIBABBR=RP11;SEQCTR=WUGSC;NUMUPDATE=1;DB
4	61648960	rs7694941	A	G	.	.	FIXACC=KF457762.1;COMPACC=AC092668.2;CLNAME=RP11-553F8;LIBABBR=RP11;SEQCTR=WUGSC;NUMUPDATE=1;DB
4	61791934	rs1817051	G	C	.	.	FIXACC=KF457763.1;COMPACC=AC096723.3;CLNAME=RP11-24I7;LIBABBR=RP11;SEQCTR=WUGSC;NUMUPDATE=1;DB
4	64514865	rs2714954	T	C	.	.	FIXACC=KF457759.1;COMPACC=AC097648.2;CLNAME=RP11-63H19;LIBABBR=RP11;SEQCTR=WUGSC;NUMUPDATE=1;DB
4	64765834	rs6855660	A	T	.	.	FIXACC=KF457769.1;COMPACC=AC104689.4;CLNAME=RP11-158O16;LIBABBR=RP11;SEQCTR=WUGSC;NUMUPDATE=1;DB
4	64989564	rs4443336	T	C	.	.	FIXACC=KF457770.1;COMPACC=AC107058.4;CLNAME=RP11-633G11;LIBABBR=RP11;SEQCTR=WUGSC;NUMUPDATE=1;DB
4	68093206	rs970659	T	C	.	.	FIXACC=KF457767.1;COMPACC=AC096727.3;CLNAME=RP11-35D5;LIBABBR=RP11;SEQCTR=WUGSC;NUMUPDATE=1;DB
4	68182879	rs2319878	C	T	.	.	FIXACC=KF459869.2;COMPACC=AC098799.2;CLNAME=RP11-642E20;LIBABBR=RP11;SEQCTR=WUGSC;NUMUPDATE=1;DB
4	68189354	rs11131743	G	A	.	.	FIXACC=KF459868.1;COMPACC=AC098799.2;CLNAME=RP11-642E20;LIBABBR=RP11;SEQCTR=WUGSC;NUMUPDATE=1;DB
4	68191970	rs4472214	T	A	.	.	FIXACC=KF459870.1;COMPACC=AC098799.2;CLNAME=RP11-642E20;LIBABBR=RP11;SEQCTR=WUGSC;NUMUPDATE=1;DB
4	68211841	rs12501783	G	A	.	.	FIXACC=KF459876.1;COMPACC=AC098799.2;CLNAME=RP11-642E20;LIBABBR=RP11;SEQCTR=WUGSC;NUMUPDATE=1;DB
4	68822269	rs2942857	A	C	.	.	FIXACC=KF459626.1;COMPACC=AC021146.7;CLNAME=RP11-468N14;LIBABBR=RP11;SEQCTR=WUGSC;NUMUPDATE=1;DB
4	69489493	rs1845555	C	T	.	.	FIXACC=KF457768.1;COMPACC=AC108078.3;CLNAME=RP11-790I12;LIBABBR=RP11;SEQCTR=WUGSC;NUMUPDATE=1;DB
4	69647421	rs1347046	T	C	.	.	FIXACC=KF457774.1;COMPACC=AC093829.2;CLNAME=RP11-401E5;LIBABBR=RP11;SEQCTR=WUGSC;NUMUPDATE=1;DB
4	69981582	rs5859208	TG	T	.	.	FIXACC=KF510868.1;COMPACC=AC063956.7;CLNAME=RP11-529K3;LIBABBR=RP11;SEQCTR=BCM;NUMUPDATE=1;DB
4	70071209	rs2138266	T	A	.	.	FIXACC=KF459874.1;COMPACC=AC063956.7;CLNAME=RP11-529K3;LIBABBR=RP11;SEQCTR=BCM;NUMUPDATE=1;DB
4	70078735	rs1399812	A	G	.	.	FIXACC=KF459873.1;COMPACC=AC063956.7;CLNAME=RP11-529K3;LIBABBR=RP11;SEQCTR=BCM;NUMUPDATE=1;DB
4	70081601	rs2063819	T	C	.	.	FIXACC=KF459877.1;COMPACC=AC063956.7;CLNAME=RP11-529K3;LIBABBR=RP11;SEQCTR=BCM;NUMUPDATE=1;DB
4	71770981	rs222022	A	G	.	.	FIXACC=KF457777.1;COMPACC=AC024722.5;CLNAME=RP11-277E23;LIBABBR=RP11;SEQCTR=WUGSC;NUMUPDATE=1;DB
4	72191556	rs11939151	G	A	.	.	FIXACC=KF457778.1;COMPACC=AC106051.3;CLNAME=RP11-692K15;LIBABBR=RP11;SEQCTR=WUGSC;NUMUPDATE=1;DB
4	72216486	rs12643019	T	C	.	.	FIXACC=KF457776.1;COMPACC=AC106051.3;CLNAME=RP11-692K15;LIBABBR=RP11;SEQCTR=WUGSC;NUMUPDATE=1;DB
4	72806411	rs2614331	A	G	.	.	FIXACC=KF457771.1;COMPACC=AC096728.3;CLNAME=RP11-53C16;LIBABBR=RP11;SEQCTR=WUGSC;NUMUPDATE=1;DB
4	74111093	rs4311284	G	T	.	.	FIXACC=KF457772.1;COMPACC=AC093677.4;CLNAME=RP11-629B11;LIBABBR=RP11;SEQCTR=WUGSC;NUMUPDATE=1;DB
4	75588680	rs6531774	C	T	.	.	FIXACC=KF495695.1;COMPACC=AC108939.3;CLNAME=RP11-703H20;LIBABBR=RP11;SEQCTR=WUGSC;NUMUPDATE=1;DB
4	76970991	rs4328940	A	G	.	.	FIXACC=KF457775.1;COMPACC=AC104687.3;CLNAME=RP11-123J14;LIBABBR=RP11;SEQCTR=WUGSC;NUMUPDATE=1;DB
4	77358741	rs5859576	G	GC	.	.	FIXACC=KF510257.1;COMPACC=AC008638.6;CLNAME=CTB-179I1;LIBABBR=CTB;SEQCTR=JGI;NUMUPDATE=1;DB
4	77835223	rs4859507	A	G	.	.	FIXACC=KF457773.1;COMPACC=AC112225.4;CLNAME=RP13-488H8;LIBABBR=RP13;SEQCTR=WUGSC;NUMUPDATE=1;DB
4	78171746	rs7683292	G	T	.	.	FIXACC=KF457783.1;COMPACC=AC093897.3;CLNAME=RP11-721G13;LIBABBR=RP11;SEQCTR=WUGSC;NUMUPDATE=1;DB
4	78769931	rs4975149	G	A	.	.	FIXACC=KF457782.1;COMPACC=AC098818.3;CLNAME=RP11-109G23;LIBABBR=RP11;SEQCTR=WUGSC;NUMUPDATE=1;DB
4	79128629	rs7674019	T	C	.	.	FIXACC=KF457779.1;COMPACC=AC108466.5;CLNAME=RP11-341K3;LIBABBR=RP11;SEQCTR=WUGSC;NUMUPDATE=1;DB
4	79830433	rs11943666	C	T	.	.	FIXACC=KF457780.1;COMPACC=AC118141.4;CLNAME=RP11-610O8;LIBABBR=RP11;SEQCTR=WUGSC;NUMUPDATE=1;DB
4	80370755	rs4558868	T	G	.	.	FIXACC=KF457781.1;COMPACC=AC105917.5;CLNAME=RP11-395C17;LIBABBR=RP11;SEQCTR=WUGSC;NUMUPDATE=1;DB
4	81108563	rs6841457	G	A	.	.	FIXACC=KF457787.1;COMPACC=AC139722.1;CLNAME=RP11-100N20;LIBABBR=RP11;SEQCTR=WUGSC;NUMUPDATE=1;DB
4	81790248	rs35482892	GC	G	.	.	FIXACC=KF510874.1;COMPACC=AC021863.5;CLNAME=RP11-689K5;LIBABBR=RP11;SEQCTR=WUGSC;NUMUPDATE=1;DB
4	82674374	rs4568235	A	G	.	.	FIXACC=KF457785.1;COMPACC=AC073413.6;CLNAME=RP11-57B24;LIBABBR=RP11;SEQCTR=WUGSC;NUMUPDATE=1;DB
4	85040611	rs11930265	T	A	.	.	FIXACC=KF457791.1;COMPACC=AC108021.3;CLNAME=RP11-8N8;LIBABBR=RP11;SEQCTR=WUGSC;NUMUPDATE=1;DB
4	85051581	rs7699433	C	T	.	.	FIXACC=KF457790.1;COMPACC=AC108021.3;CLNAME=RP11-8N8;LIBABBR=RP11;SEQCTR=WUGSC;NUMUPDATE=1;DB
4	86919726	rs60997706	TA	T	.	.	FIXACC=KF510871.1;COMPACC=AC093827.3;CLNAME=RP11-397E7;LIBABBR=RP11;SEQCTR=WUGSC;NUMUPDATE=1;DB
4	87337331	rs9991501	C	T	.	.	FIXACC=KF459875.1;COMPACC=AC108516.5;CLNAME=RP11-529H2;LIBABBR=RP11;SEQCTR=WUGSC;NUMUPDATE=1;DB
4	88456904	rs11440364	CG	C	.	.	FIXACC=KF510873.1;COMPACC=AC083829.5;CLNAME=RP11-466G12;LIBABBR=RP11;SEQCTR=WUGSC;NUMUPDATE=1;DB
4	90950593	rs1288753	G	T	.	.	FIXACC=KF457784.1;COMPACC=AC019188.6;CLNAME=RP11-309H6;LIBABBR=RP11;SEQCTR=WUGSC;NUMUPDATE=1;DB
4	91091329	rs2189187	G	A	.	.	FIXACC=KF457788.1;COMPACC=AC004054.1;CLNAME=NA;LIBABBR=NA;SEQCTR=SHGC;NUMUPDATE=1;DB
4	91118505	rs1015295	G	A	.	.	FIXACC=KF457792.1;COMPACC=AC004054.1;CLNAME=NA;LIBABBR=NA;SEQCTR=SHGC;NUMUPDATE=1;DB
4	92634292	rs4693300	T	C	.	.	FIXACC=KF457789.1;COMPACC=AC022317.8;CLNAME=RP11-104A24;LIBABBR=RP11;SEQCTR=WUGSC;NUMUPDATE=1;DB
4	96085365	rs262456	C	G	.	.	FIXACC=KF457786.1;COMPACC=AC093721.3;CLNAME=CTD-2010B10;LIBABBR=CTD;SEQCTR=WUGSC;NUMUPDATE=1;DB
4	99146407	rs5860567	A	AT	.	.	FIXACC=KF510251.1;COMPACC=AP002026.2;CLNAME=NA;LIBABBR=NA;SEQCTR=YMGC;NUMUPDATE=1;DB
4	99219149	rs4699735	T	A	.	.	FIXACC=KF457794.1;COMPACC=AP002026.2;CLNAME=NA;LIBABBR=NA;SEQCTR=YMGC;NUMUPDATE=1;DB
4	99269625	rs2866150	C	A	.	.	FIXACC=KF457793.1;COMPACC=AC097530.3;CLNAME=RP11-696N14;LIBABBR=RP11;SEQCTR=WUGSC;NUMUPDATE=1;DB
4	99270675	rs3114044	C	G	.	.	FIXACC=KF457795.1;COMPACC=AC097530.3;CLNAME=RP11-696N14;LIBABBR=RP11;SEQCTR=WUGSC;NUMUPDATE=1;DB
4	99347033	rs283413	C	A	.	.	FIXACC=KF459631.1;COMPACC=AC097530.3;CLNAME=RP11-696N14;LIBABBR=RP11;SEQCTR=WUGSC;NUMUPDATE=1;DB
4	100913598	rs2866254	A	G	.	.	FIXACC=KC876893.1;COMPACC=AP001964.2;CLNAME=NA;LIBABBR=NA;SEQCTR=YMGC;NUMUPDATE=1;DB
4	101262850	rs2850970	A	G	.	.	FIXACC=KC876894.1;COMPACC=AP001939.3;CLNAME=NA;LIBABBR=NA;SEQCTR=YMGC;NUMUPDATE=1;DB
4	102135186	rs236757	G	A	.	.	FIXACC=KC876878.1;COMPACC=AP002022.1;CLNAME=NA;LIBABBR=NA;SEQCTR=YMGC;NUMUPDATE=1;DB
4	102588793	rs230546	C	G	.	.	FIXACC=KF457798.1;COMPACC=AF213884.2;CLNAME=NA;LIBABBR=NA;SEQCTR=NA;NUMUPDATE=1;DB
4	102650221	rs228621	T	C	.	.	FIXACC=KF454940.1;COMPACC=AF213884.2;CLNAME=NA;LIBABBR=NA;SEQCTR=NA;NUMUPDATE=1;DB
4	102650270	rs228622	A	C	.	.	FIXACC=KF454940.1;COMPACC=AF213884.2;CLNAME=NA;LIBABBR=NA;SEQCTR=NA;NUMUPDATE=1;DB
4	103537281	rs4395509	G	A	.	.	FIXACC=KF457797.1;COMPACC=AC105460.4;CLNAME=RP11-297P16;LIBABBR=RP11;SEQCTR=WUGSC;NUMUPDATE=1;DB
4	104088560	rs1354088	G	A	.	.	FIXACC=KF457796.1;COMPACC=AC098678.2;CLNAME=RP11-681P18;LIBABBR=RP11;SEQCTR=WUGSC;NUMUPDATE=1;DB
4	104115443	rs6818748	C	A	.	.	FIXACC=KF457799.1;COMPACC=AC098678.2;CLNAME=RP11-681P18;LIBABBR=RP11;SEQCTR=WUGSC;NUMUPDATE=1;DB
4	104279596	rs1295518	A	G	.	.	FIXACC=KC876876.1;COMPACC=AC004052.1;CLNAME=NA;LIBABBR=NA;SEQCTR=SHGC;NUMUPDATE=1;DB
4	104517704	rs3017673	G	T	.	.	FIXACC=KC876897.1;COMPACC=AC004063.1;CLNAME=NA;LIBABBR=NA;SEQCTR=SHGC;NUMUPDATE=1;DB
4	105413245	rs10018885	C	G	.	.	FIXACC=KF457801.1;COMPACC=AC106888.2;CLNAME=CTD-2006P5;LIBABBR=CTD;SEQCTR=WUGSC;NUMUPDATE=1;DB
4	105552939	rs6533206	C	T	.	.	FIXACC=KC876860.1;COMPACC=AC004066.1;CLNAME=NA;LIBABBR=NA;SEQCTR=SHGC;NUMUPDATE=1;DB
4	106224859	rs11097922	C	G	.	.	FIXACC=KF457800.1;COMPACC=AC114734.4;CLNAME=CTD-2018D8;LIBABBR=CTD;SEQCTR=WUGSC;NUMUPDATE=1;DB
4	107592512	rs34183446	TC	T	.	.	FIXACC=KF510854.1;COMPACC=AC098586.3;CLNAME=RP11-109F18;LIBABBR=RP11;SEQCTR=WUGSC;NUMUPDATE=1;DB
4	108312165	rs2530586	A	C	.	.	FIXACC=KC876873.1;COMPACC=AC005510.3;CLNAME=NA;LIBABBR=NA;SEQCTR=SHGC;NUMUPDATE=1;DB
4	108314121	rs220635	A	G	.	.	FIXACC=KF457802.1;COMPACC=AC005510.3;CLNAME=NA;LIBABBR=NA;SEQCTR=SHGC;NUMUPDATE=1;DB
4	108369927	rs7677844	C	T	.	.	FIXACC=KF457810.1;COMPACC=AC005510.3;CLNAME=NA;LIBABBR=NA;SEQCTR=SHGC;NUMUPDATE=1;DB
4	108812658	rs1452696	A	T	.	.	FIXACC=KF457803.1;COMPACC=AC097473.3;CLNAME=RP11-75N20;LIBABBR=RP11;SEQCTR=WUGSC;NUMUPDATE=1;DB
4	108863764	rs7694093	G	A	.	.	FIXACC=KF457804.1;COMPACC=AC097473.3;CLNAME=RP11-75N20;LIBABBR=RP11;SEQCTR=WUGSC;NUMUPDATE=1;DB
4	109332455	rs6842943	G	T	.	.	FIXACC=KC876905.1;COMPACC=AC004051.1;CLNAME=NA;LIBABBR=NA;SEQCTR=SHGC;NUMUPDATE=1;DB
4	109600360	rs197216	A	G	.	.	FIXACC=KC876908.1;COMPACC=AC004067.1;CLNAME=NA;LIBABBR=NA;SEQCTR=SHGC;NUMUPDATE=1;DB
4	109676386	rs7699171	A	T	.	.	FIXACC=KF457805.1;COMPACC=AC004067.1;CLNAME=NA;LIBABBR=NA;SEQCTR=SHGC;NUMUPDATE=1;DB
4	109946171	rs7668040	C	A	.	.	FIXACC=KF457809.1;COMPACC=AC005509.1;CLNAME=NA;LIBABBR=NA;SEQCTR=SHGC;NUMUPDATE=1;DB
4	110965078	rs10034004	C	T	.	.	FIXACC=KF457811.1;COMPACC=AC004062.1;CLNAME=NA;LIBABBR=NA;SEQCTR=SHGC;NUMUPDATE=1;DB
4	110985280	rs560572	C	G	.	.	FIXACC=KC876907.1;COMPACC=AC004062.1;CLNAME=NA;LIBABBR=NA;SEQCTR=SHGC;NUMUPDATE=1;DB
4	112359658	rs1009476	G	C	.	.	FIXACC=KF457808.1;COMPACC=AC004049.1;CLNAME=NA;LIBABBR=NA;SEQCTR=SHGC;NUMUPDATE=1;DB
4	117440709	rs11412378	CA	C	.	.	FIXACC=KF510855.1;COMPACC=AC113617.5;CLNAME=RP11-610B19;LIBABBR=RP11;SEQCTR=WUGSC;NUMUPDATE=1;DB
4	118403360	rs6821273	C	T	.	.	FIXACC=KF457807.1;COMPACC=AC096762.3;CLNAME=RP11-621I20;LIBABBR=RP11;SEQCTR=WUGSC;NUMUPDATE=1;DB
4	118526115	rs2789253	G	A	.	.	FIXACC=KF457819.1;COMPACC=AC092670.2;CLNAME=RP11-586D5;LIBABBR=RP11;SEQCTR=WUGSC;NUMUPDATE=1;DB
4	119222389	rs972296	G	C	.	.	FIXACC=KF457812.1;COMPACC=AC092656.1;CLNAME=RP11-455G16;LIBABBR=RP11;SEQCTR=WUGSC;NUMUPDATE=1;DB
4	119228806	rs4834764	G	A	.	.	FIXACC=KF457806.1;COMPACC=AC092656.1;CLNAME=RP11-455G16;LIBABBR=RP11;SEQCTR=WUGSC;NUMUPDATE=1;DB
4	122270103	rs7375385	T	C	.	.	FIXACC=KF457817.1;COMPACC=AC127089.4;CLNAME=RP13-590E7;LIBABBR=RP13;SEQCTR=WUGSC;NUMUPDATE=1;DB
4	126292023	rs9996768	G	C	.	.	FIXACC=KF457820.1;COMPACC=AC023119.8;CLNAME=RP11-282B13;LIBABBR=RP11;SEQCTR=WUGSC;NUMUPDATE=1;DB
4	131259973	rs7671738	A	T	.	.	FIXACC=KF457821.1;COMPACC=AC021203.5;CLNAME=RP11-143E9;LIBABBR=RP11;SEQCTR=WUGSC;NUMUPDATE=1;DB
4	134719037	rs4241955	G	A	.	.	FIXACC=KF457813.1;COMPACC=AC093722.2;CLNAME=CTD-2012I17;LIBABBR=CTD;SEQCTR=WUGSC;NUMUPDATE=1;DB
4	136821032	rs76814378	TA	T	.	.	FIXACC=KF510856.1;COMPACC=AC108491.4;CLNAME=RP11-138I17;LIBABBR=RP11;SEQCTR=WUGSC;NUMUPDATE=1;DB
4	137554771	rs10027915	G	A	.	.	FIXACC=KF457815.1;COMPACC=AC142278.2;CLNAME=XXfos-89292D11;LIBABBR=XXfos;SEQCTR=WUGSC;NUMUPDATE=1;DB
4	138794235	rs4367223	C	T	.	.	FIXACC=KF457816.1;COMPACC=AC093766.3;CLNAME=RP11-98O2;LIBABBR=RP11;SEQCTR=WUGSC;NUMUPDATE=1;DB
4	139084140	rs4863628	G	A	.	.	FIXACC=KF457818.1;COMPACC=AC093602.5;CLNAME=RP11-371F15;LIBABBR=RP11;SEQCTR=WUGSC;NUMUPDATE=1;DB
4	140371614	rs2668574	A	C	.	.	FIXACC=KF457814.1;COMPACC=AC093671.3;CLNAME=RP11-542P2;LIBABBR=RP11;SEQCTR=WUGSC;NUMUPDATE=1;DB
4	141475806	rs5862528	AC	A	.	.	FIXACC=KF510857.1;COMPACC=AC104067.3;CLNAME=RP11-208N20;LIBABBR=RP11;SEQCTR=WUGSC;NUMUPDATE=1;DB
4	141717957	rs6537059	G	T	.	.	FIXACC=KF457824.1;COMPACC=AC096774.1;CLNAME=RP11-286D5;LIBABBR=RP11;SEQCTR=WUGSC;NUMUPDATE=1;DB
4	144304379	rs74675572	GA	G	.	.	FIXACC=KF510862.1;COMPACC=AC111001.4;CLNAME=RP13-933J18;LIBABBR=RP13;SEQCTR=WUGSC;NUMUPDATE=1;DB
4	147594774	rs11444887	TC	T	.	.	FIXACC=KF510861.1;COMPACC=AC093908.3;CLNAME=RP11-752L20;LIBABBR=RP11;SEQCTR=WUGSC;NUMUPDATE=1;DB
4	148186396	rs4621409	T	C	.	.	FIXACC=KF457825.1;COMPACC=AC069272.18;CLNAME=RP11-76G10;LIBABBR=RP11;SEQCTR=SDSTDC;NUMUPDATE=1;DB
4	148222287	rs10716270	G	GC	.	.	FIXACC=KF510256.1;COMPACC=AC069272.18;CLNAME=RP11-76G10;LIBABBR=RP11;SEQCTR=SDSTDC;NUMUPDATE=1;DB
4	154961336	rs1902485	C	G	.	.	FIXACC=KF457827.1;COMPACC=AC020708.6;CLNAME=RP11-425B17;LIBABBR=RP11;SEQCTR=WUGSC;NUMUPDATE=1;DB
4	156852618	rs1364905	T	C	.	.	FIXACC=KF457822.1;COMPACC=AC092608.2;CLNAME=RP11-154F14;LIBABBR=RP11;SEQCTR=WUGSC;NUMUPDATE=1;DB
4	158528206	rs6841826	T	C	.	.	FIXACC=KF457826.1;COMPACC=AC121161.2;CLNAME=RP11-781M16;LIBABBR=RP11;SEQCTR=WUGSC;NUMUPDATE=1;DB
4	159022074	rs672256	G	A	.	.	FIXACC=KF457823.1;COMPACC=AC093700.4;CLNAME=RP11-815N9;LIBABBR=RP11;SEQCTR=WUGSC;NUMUPDATE=1;DB
4	160828004	rs4691705	A	G	.	.	FIXACC=KF457829.1;COMPACC=AC125470.3;CLNAME=RP13-589L22;LIBABBR=RP13;SEQCTR=WUGSC;NUMUPDATE=1;DB
4	162681371	rs195926	C	T	.	.	FIXACC=KF457830.1;COMPACC=AC005150.2;CLNAME=NA;LIBABBR=NA;SEQCTR=SHGC;NUMUPDATE=1;DB
4	162700385	rs11729729	G	A	.	.	FIXACC=KF457828.1;COMPACC=AC005150.2;CLNAME=NA;LIBABBR=NA;SEQCTR=SHGC;NUMUPDATE=1;DB
4	165917512	rs517566	T	G	.	.	FIXACC=KF457831.1;COMPACC=AC097507.2;CLNAME=RP11-371E22;LIBABBR=RP11;SEQCTR=WUGSC;NUMUPDATE=1;DB
4	166589779	rs70955686	AG	A	.	.	FIXACC=KF510859.1;COMPACC=AC125376.3;CLNAME=RP11-637G12;LIBABBR=RP11;SEQCTR=WUGSC;NUMUPDATE=1;DB
4	168101445	rs4476561	G	A	.	.	FIXACC=KF457832.1;COMPACC=AC095051.3;CLNAME=RP11-310I9;LIBABBR=RP11;SEQCTR=WUGSC;NUMUPDATE=1;DB
4	168415511	rs4692661	C	T	.	.	FIXACC=KF457833.1;COMPACC=AC093888.2;CLNAME=RP11-671A4;LIBABBR=RP11;SEQCTR=WUGSC;NUMUPDATE=1;DB
4	169888815	rs6419976	A	T	.	.	FIXACC=KF457836.1;COMPACC=AC079768.8;CLNAME=RP11-205M3;LIBABBR=RP11;SEQCTR=WUGSC;NUMUPDATE=1;DB
4	173808664	rs4695744	G	A	.	.	FIXACC=KF457834.1;COMPACC=AC109640.3;CLNAME=RP11-717B15;LIBABBR=RP11;SEQCTR=WUGSC;NUMUPDATE=1;DB
4	175668471	rs6824420	G	A	.	.	FIXACC=KF457835.1;COMPACC=AC093819.4;CLNAME=RP11-368D18;LIBABBR=RP11;SEQCTR=WUGSC;NUMUPDATE=1;DB
4	175806142	rs7665951	G	A	.	.	FIXACC=KF457837.1;COMPACC=AC097537.2;CLNAME=RP11-806K15;LIBABBR=RP11;SEQCTR=WUGSC;NUMUPDATE=1;DB
4	175969824	rs4690649	C	T	.	.	FIXACC=KF457840.1;COMPACC=AC110794.3;CLNAME=RP11-598O12;LIBABBR=RP11;SEQCTR=WUGSC;NUMUPDATE=1;DB
4	176483951	rs4642183	G	C	.	.	FIXACC=KF457839.1;COMPACC=AC096567.3;CLNAME=RP11-293A4;LIBABBR=RP11;SEQCTR=WUGSC;NUMUPDATE=1;DB
4	176683930	rs5864401	C	CTCA	.	.	FIXACC=KF573691.1;COMPACC=AC093801.3;CLNAME=RP11-313E19;LIBABBR=RP11;SEQCTR=WUGSC;NUMUPDATE=3;DB
4	177751693	rs1116747	A	G	.	.	FIXACC=KF457838.1;COMPACC=AC019170.7;CLNAME=RP11-162G9;LIBABBR=RP11;SEQCTR=WUGSC;NUMUPDATE=1;DB
4	177860308	rs1454209	A	G	.	.	FIXACC=KF457846.1;COMPACC=AC019170.7;CLNAME=RP11-162G9;LIBABBR=RP11;SEQCTR=WUGSC;NUMUPDATE=1;DB
4	177938847	rs1381704	G	A	.	.	FIXACC=KF457847.1;COMPACC=AC021850.8;CLNAME=RP11-389E17;LIBABBR=RP11;SEQCTR=WUGSC;NUMUPDATE=1;DB
4	179474352	rs5864581	TA	T	.	.	FIXACC=KF510858.1;COMPACC=AC082649.4;CLNAME=RP11-99E17;LIBABBR=RP11;SEQCTR=WUGSC;NUMUPDATE=1;DB
4	182731022	rs10866256	C	T	.	.	FIXACC=KF457841.1;COMPACC=AC079226.7;CLNAME=RP11-18D7;LIBABBR=RP11;SEQCTR=WUGSC;NUMUPDATE=1;DB
4	183039629	rs2603344	G	T	.	.	FIXACC=KF459879.1;COMPACC=AC019193.7;CLNAME=RP11-335L23;LIBABBR=RP11;SEQCTR=WUGSC;NUMUPDATE=1;DB
4	184365936	rs11292571	T	TG	.	.	FIXACC=KF510252.1;COMPACC=AC103540.5;CLNAME=RP11-290F5;LIBABBR=RP11;SEQCTR=WUGSC;NUMUPDATE=1;DB
4	184666011	rs2463447	G	A	.	.	FIXACC=KF459591.1;COMPACC=AC079257.7;CLNAME=RP11-367I6;LIBABBR=RP11;SEQCTR=WUGSC;NUMUPDATE=1;DB
4	186292187	rs6818689	G	A	.	.	FIXACC=KF459878.1;COMPACC=AC110771.3;CLNAME=RP11-173M11;LIBABBR=RP11;SEQCTR=WUGSC;NUMUPDATE=1;DB
4	186416568	rs11132393	A	G	.	.	FIXACC=KF459884.1;COMPACC=AC018709.9;CLNAME=RP11-215A19;LIBABBR=RP11;SEQCTR=WUGSC;NUMUPDATE=1;DB
4	186416834	rs11132394	T	C	.	.	FIXACC=KF459880.1;COMPACC=AC018709.9;CLNAME=RP11-215A19;LIBABBR=RP11;SEQCTR=WUGSC;NUMUPDATE=1;DB
4	186418868	rs7664089	C	T	.	.	FIXACC=KF495807.1;COMPACC=AC018709.9;CLNAME=RP11-215A19;LIBABBR=RP11;SEQCTR=WUGSC;NUMUPDATE=1;DB
4	186418919	rs6552984	G	T	.	.	FIXACC=KF495807.1;COMPACC=AC018709.9;CLNAME=RP11-215A19;LIBABBR=RP11;SEQCTR=WUGSC;NUMUPDATE=1;DB
4	186419041	rs6552985	G	A	.	.	FIXACC=KF495807.1;COMPACC=AC018709.9;CLNAME=RP11-215A19;LIBABBR=RP11;SEQCTR=WUGSC;NUMUPDATE=1;DB
4	186424182	rs6552986	G	A	.	.	FIXACC=KF495809.1;COMPACC=AC018709.9;CLNAME=RP11-215A19;LIBABBR=RP11;SEQCTR=WUGSC;NUMUPDATE=1;DB
4	186424382	rs6552987	C	T	.	.	FIXACC=KF495809.1;COMPACC=AC018709.9;CLNAME=RP11-215A19;LIBABBR=RP11;SEQCTR=WUGSC;NUMUPDATE=1;DB
4	186426460	rs7691547	A	G	.	.	FIXACC=KF459882.1;COMPACC=AC018709.9;CLNAME=RP11-215A19;LIBABBR=RP11;SEQCTR=WUGSC;NUMUPDATE=1;DB
4	186430337	rs1901316	A	T	.	.	FIXACC=KF459883.1;COMPACC=AC018709.9;CLNAME=RP11-215A19;LIBABBR=RP11;SEQCTR=WUGSC;NUMUPDATE=1;DB
4	186431491	rs6824358	C	T	.	.	FIXACC=KF459886.1;COMPACC=AC018709.9;CLNAME=RP11-215A19;LIBABBR=RP11;SEQCTR=WUGSC;NUMUPDATE=1;DB
4	186437030	rs2375792	C	T	.	.	FIXACC=KF459881.1;COMPACC=AC018709.9;CLNAME=RP11-215A19;LIBABBR=RP11;SEQCTR=WUGSC;NUMUPDATE=1;DB
4	189828546	rs5865317	A	AG	.	.	FIXACC=KF510253.1;COMPACC=AF250324.1;CLNAME=NA;LIBABBR=NA;SEQCTR=NA;NUMUPDATE=1;DB
5	95463	rs821977	G	A	.	.	FIXACC=KF457844.1;COMPACC=AC010443.8;CLNAME=CTD-2231H16;LIBABBR=CTD;SEQCTR=JGI;NUMUPDATE=1;DB
5	367661	rs239344	C	G	.	.	FIXACC=KC876910.1;COMPACC=AC010442.7;CLNAME=CTD-2228K2;LIBABBR=CTD;SEQCTR=JGI;NUMUPDATE=1;DB
5	370753	rs349575	G	C	.	.	FIXACC=KF457843.1;COMPACC=AC010442.7;CLNAME=CTD-2228K2;LIBABBR=CTD;SEQCTR=JGI;NUMUPDATE=1;DB
5	482887	rs2721030	G	A	.	.	FIXACC=KF457845.1;COMPACC=AC010442.7;CLNAME=CTD-2228K2;LIBABBR=CTD;SEQCTR=JGI;NUMUPDATE=1;DB
5	1785328	rs5865384	TC	T	.	.	FIXACC=KF510915.1;COMPACC=AC026443.4;CLNAME=CTD-2296H22;LIBABBR=CTD;SEQCTR=JGI;NUMUPDATE=1;DB
5	2354865	rs462938	A	G	.	.	FIXACC=KC876904.1;COMPACC=AC026709.7;CLNAME=CTD-2084I18;LIBABBR=CTD;SEQCTR=JGI;NUMUPDATE=1;DB
5	2427626	rs315898	G	A	.	.	FIXACC=KC876903.1;COMPACC=AC025775.6;CLNAME=CTD-2299B9;LIBABBR=CTD;SEQCTR=JGI;NUMUPDATE=1;DB
5	2492980	rs3099583	C	T	.	.	FIXACC=KC876906.1;COMPACC=AC093224.3;CLNAME=CTD-2220H13;LIBABBR=CTD;SEQCTR=JGI;NUMUPDATE=1;DB
5	3114776	rs160762	T	C	.	.	FIXACC=KC876911.1;COMPACC=AC091832.3;CLNAME=CTD-2029E14;LIBABBR=CTD;SEQCTR=JGI;NUMUPDATE=1;DB
5	3169894	rs2934816	A	G	.	.	FIXACC=KC876909.1;COMPACC=AC091832.3;CLNAME=CTD-2029E14;LIBABBR=CTD;SEQCTR=JGI;NUMUPDATE=1;DB
5	3547080	rs828321	T	A	.	.	FIXACC=KC876917.1;COMPACC=AC016595.4;CLNAME=CTD-2012M11;LIBABBR=CTD;SEQCTR=JGI;NUMUPDATE=1;DB
5	3576257	rs828305	G	T	.	.	FIXACC=KC876912.1;COMPACC=AC016595.4;CLNAME=CTD-2012M11;LIBABBR=CTD;SEQCTR=JGI;NUMUPDATE=1;DB
5	3905832	rs622565	C	T	.	.	FIXACC=KC876913.1;COMPACC=AC025773.7;CLNAME=CTD-2287N17;LIBABBR=CTD;SEQCTR=JGI;NUMUPDATE=1;DB
5	3927425	rs670531	T	G	.	.	FIXACC=KC876919.1;COMPACC=AC025773.7;CLNAME=CTD-2287N17;LIBABBR=CTD;SEQCTR=JGI;NUMUPDATE=1;DB
5	3951327	rs621068	C	T	.	.	FIXACC=KC876921.1;COMPACC=AC025773.7;CLNAME=CTD-2287N17;LIBABBR=CTD;SEQCTR=JGI;NUMUPDATE=1;DB
5	4025148	rs58938416	TC	T	.	.	FIXACC=KF510903.1;COMPACC=AC025187.6;CLNAME=CTD-2383I20;LIBABBR=CTD;SEQCTR=JGI;NUMUPDATE=1;DB
5	4185209	rs10055081	C	T	.	.	FIXACC=KF457842.1;COMPACC=AC034218.3;CLNAME=CTD-2008N3;LIBABBR=CTD;SEQCTR=JGI;NUMUPDATE=1;DB
5	4731525	rs1875495	G	A	.	.	FIXACC=KF457850.1;COMPACC=AC026719.4;CLNAME=CTD-2161F6;LIBABBR=CTD;SEQCTR=JGI;NUMUPDATE=1;DB
5	4782171	rs1532689	C	T	.	.	FIXACC=KF457851.1;COMPACC=AC026719.4;CLNAME=CTD-2161F6;LIBABBR=CTD;SEQCTR=JGI;NUMUPDATE=1;DB
5	4848225	rs816453	G	C	.	.	FIXACC=KC876923.1;COMPACC=AC026719.4;CLNAME=CTD-2161F6;LIBABBR=CTD;SEQCTR=JGI;NUMUPDATE=1;DB
5	5070234	rs270645	T	C	.	.	FIXACC=KC876922.1;COMPACC=AC010451.9;CLNAME=CTD-2247C11;LIBABBR=CTD;SEQCTR=JGI;NUMUPDATE=1;DB
5	5088983	rs1382897	G	C	.	.	FIXACC=KC876918.1;COMPACC=AC022424.6;CLNAME=CTD-2297D10;LIBABBR=CTD;SEQCTR=JGI;NUMUPDATE=1;DB
5	5100439	rs814793	A	C	.	.	FIXACC=KC876916.1;COMPACC=AC022424.6;CLNAME=CTD-2297D10;LIBABBR=CTD;SEQCTR=JGI;NUMUPDATE=1;DB
5	5117676	rs1092984	T	C	.	.	FIXACC=KF457848.1;COMPACC=AC022424.6;CLNAME=CTD-2297D10;LIBABBR=CTD;SEQCTR=JGI;NUMUPDATE=1;DB
5	5166887	rs270177	A	T	.	.	FIXACC=KF457852.1;COMPACC=AC022424.6;CLNAME=CTD-2297D10;LIBABBR=CTD;SEQCTR=JGI;NUMUPDATE=1;DB
5	5619472	rs1501989	C	T	.	.	FIXACC=KC876924.1;COMPACC=AC026799.4;CLNAME=CTD-2366H10;LIBABBR=CTD;SEQCTR=JGI;NUMUPDATE=1;DB
5	5690682	rs256483	T	A	.	.	FIXACC=KF457857.1;COMPACC=AC026736.4;CLNAME=CTD-2350M8;LIBABBR=CTD;SEQCTR=JGI;NUMUPDATE=1;DB
5	5773405	rs2617532	A	C	.	.	FIXACC=KC876925.1;COMPACC=AC010274.6;CLNAME=CTC-498K21;LIBABBR=CTC;SEQCTR=JGI;NUMUPDATE=1;DB
5	6026265	rs460906	A	G	.	.	FIXACC=KC876914.1;COMPACC=AC010266.9;CLNAME=CTC-471C19;LIBABBR=CTC;SEQCTR=JGI;NUMUPDATE=1;DB
5	6029051	rs154815	C	T	.	.	FIXACC=KC876920.1;COMPACC=AC010266.9;CLNAME=CTC-471C19;LIBABBR=CTC;SEQCTR=JGI;NUMUPDATE=1;DB
5	6079167	rs2638607	C	T	.	.	FIXACC=KC876915.1;COMPACC=AC026797.3;CLNAME=CTD-2299N12;LIBABBR=CTD;SEQCTR=JGI;NUMUPDATE=1;DB
5	6081472	rs823670	C	T	.	.	FIXACC=KC876933.1;COMPACC=AC026797.3;CLNAME=CTD-2299N12;LIBABBR=CTD;SEQCTR=JGI;NUMUPDATE=1;DB
5	7246965	rs4357002	G	A	.	.	FIXACC=KF495678.1;COMPACC=AC091951.3;CLNAME=RP11-404K5;LIBABBR=RP11;SEQCTR=JGI;NUMUPDATE=1;DB
5	7492441	rs11950018	C	G	.	.	FIXACC=KF457856.1;COMPACC=AC113366.2;CLNAME=RP11-109F5;LIBABBR=RP11;SEQCTR=JGI;NUMUPDATE=1;DB
5	8498764	rs61392441	CA	C	.	.	FIXACC=KF510926.1;COMPACC=AC027328.4;CLNAME=CTD-2136J7;LIBABBR=CTD;SEQCTR=JGI;NUMUPDATE=1;DB
5	8541867	rs7448733	G	A	.	.	FIXACC=KF457854.1;COMPACC=AC091953.3;CLNAME=RP11-417J1;LIBABBR=RP11;SEQCTR=JGI;NUMUPDATE=1;DB
5	9464887	rs268506	C	G	.	.	FIXACC=KC876927.1;COMPACC=AC027335.6;CLNAME=CTD-2201E9;LIBABBR=CTD;SEQCTR=JGI;NUMUPDATE=1;DB
5	9490207	rs435780	G	A	.	.	FIXACC=KC876926.1;COMPACC=AC027335.6;CLNAME=CTD-2201E9;LIBABBR=CTD;SEQCTR=JGI;NUMUPDATE=1;DB
5	9571751	rs150623	C	T	.	.	FIXACC=KC876932.1;COMPACC=AC034214.5;CLNAME=CTD-2001E22;LIBABBR=CTD;SEQCTR=JGI;NUMUPDATE=1;DB
5	9768030	rs3110983	G	A	.	.	FIXACC=KF459888.1;COMPACC=AC091838.2;CLNAME=CTD-2105K20;LIBABBR=CTD;SEQCTR=JGI;NUMUPDATE=1;DB
5	9831560	rs2905205	G	A	.	.	FIXACC=KF495740.1;COMPACC=AC091958.3;CLNAME=RP11-447B18;LIBABBR=RP11;SEQCTR=JGI;NUMUPDATE=1;DB
5	9831609	rs2905204	G	A	.	.	FIXACC=KF495740.1;COMPACC=AC091958.3;CLNAME=RP11-447B18;LIBABBR=RP11;SEQCTR=JGI;NUMUPDATE=1;DB
5	9837061	rs2905202	C	A	.	.	FIXACC=KF459890.1;COMPACC=AC091958.3;CLNAME=RP11-447B18;LIBABBR=RP11;SEQCTR=JGI;NUMUPDATE=1;DB
5	9851077	rs2963863	G	T	.	.	FIXACC=KF457853.1;COMPACC=AC091958.3;CLNAME=RP11-447B18;LIBABBR=RP11;SEQCTR=JGI;NUMUPDATE=1;DB
5	9852739	rs2905197	G	A	.	.	FIXACC=KF459885.1;COMPACC=AC091958.3;CLNAME=RP11-447B18;LIBABBR=RP11;SEQCTR=JGI;NUMUPDATE=1;DB
5	9856315	rs2905193	A	G	.	.	FIXACC=KF459891.1;COMPACC=AC091958.3;CLNAME=RP11-447B18;LIBABBR=RP11;SEQCTR=JGI;NUMUPDATE=1;DB
5	9878596	rs2905189	T	C	.	.	FIXACC=KF457849.1;COMPACC=AC091958.3;CLNAME=RP11-447B18;LIBABBR=RP11;SEQCTR=JGI;NUMUPDATE=1;DB
5	9879212	rs2963893	G	A	.	.	FIXACC=KF459887.1;COMPACC=AC091958.3;CLNAME=RP11-447B18;LIBABBR=RP11;SEQCTR=JGI;NUMUPDATE=1;DB
5	9888019	rs2963892	C	G	.	.	FIXACC=KF459889.1;COMPACC=AC091958.3;CLNAME=RP11-447B18;LIBABBR=RP11;SEQCTR=JGI;NUMUPDATE=1;DB
5	9891246	rs2963891	G	T	.	.	FIXACC=KF459893.1;COMPACC=AC091958.3;CLNAME=RP11-447B18;LIBABBR=RP11;SEQCTR=JGI;NUMUPDATE=1;DB
5	9893286	rs12655719	C	T	.	.	FIXACC=KF457855.1;COMPACC=AC091958.3;CLNAME=RP11-447B18;LIBABBR=RP11;SEQCTR=JGI;NUMUPDATE=1;DB
5	10106209	rs6864706	G	A	.	.	FIXACC=KC876930.1;COMPACC=AC034229.4;CLNAME=CTD-2199O4;LIBABBR=CTD;SEQCTR=JGI;NUMUPDATE=1;DB
5	10246629	rs2607304	G	C	.	.	FIXACC=KF457858.1;COMPACC=AC012640.12;CLNAME=CTD-2256P15;LIBABBR=CTD;SEQCTR=JGI;NUMUPDATE=1;DB
5	10772259	rs2399966	C	T	.	.	FIXACC=KC876928.1;COMPACC=AC012629.9;CLNAME=CTD-2154B17;LIBABBR=CTD;SEQCTR=JGI;NUMUPDATE=1;DB
5	11215724	rs26041	C	A	.	.	FIXACC=KC876931.1;COMPACC=AC004648.1;CLNAME=RP1-17E19;LIBABBR=RP1;SEQCTR=JGI;NUMUPDATE=1;DB
5	11222623	rs32259	T	A	.	.	FIXACC=KF457862.1;COMPACC=AC004648.1;CLNAME=RP1-17E19;LIBABBR=RP1;SEQCTR=JGI;NUMUPDATE=1;DB
5	11412190	rs31750	T	C	.	.	FIXACC=KC876929.1;COMPACC=AC003954.1;CLNAME=RP1-162O17;LIBABBR=RP1;SEQCTR=JGI;NUMUPDATE=1;DB
5	11659029	rs2561620	C	T	.	.	FIXACC=KC876934.1;COMPACC=AC010433.9;CLNAME=CTD-2202L20;LIBABBR=CTD;SEQCTR=JGI;NUMUPDATE=1;DB
5	13353442	rs1466016	A	G	.	.	FIXACC=KF457860.1;COMPACC=AC016657.5;CLNAME=RP1-6C3;LIBABBR=RP1;SEQCTR=JGI;NUMUPDATE=1;DB
5	13435537	rs57705969	AC	A	.	.	FIXACC=KF510888.1;COMPACC=AC010450.6;CLNAME=CTD-2242D16;LIBABBR=CTD;SEQCTR=JGI;NUMUPDATE=1;DB
5	13444982	rs34910105	CT	C	.	.	FIXACC=KF510886.1;COMPACC=AC010450.6;CLNAME=CTD-2242D16;LIBABBR=CTD;SEQCTR=JGI;NUMUPDATE=1;DB
5	13540691	rs56330867	CA	C	.	.	FIXACC=KF510889.1;COMPACC=AC010364.6;CLNAME=CTD-2042D5;LIBABBR=CTD;SEQCTR=JGI;NUMUPDATE=1;DB
5	13580910	rs233380	T	G	.	.	FIXACC=KC876943.1;COMPACC=AC010364.6;CLNAME=CTD-2042D5;LIBABBR=CTD;SEQCTR=JGI;NUMUPDATE=1;DB
5	13699296	rs6554803	G	C	.	.	FIXACC=KF457859.1;COMPACC=AC016546.6;CLNAME=CTC-232H10;LIBABBR=CTC;SEQCTR=JGI;NUMUPDATE=1;DB
5	14426057	rs181591	T	G	.	.	FIXACC=KC876940.1;COMPACC=AC016654.6;CLNAME=RP1-31E24;LIBABBR=RP1;SEQCTR=JGI;NUMUPDATE=1;DB
5	14641798	rs2455400	C	G	.	.	FIXACC=KF457861.1;COMPACC=AC010627.7;CLNAME=CTD-2165H16;LIBABBR=CTD;SEQCTR=JGI;NUMUPDATE=1;DB
5	14677505	rs31927	T	G	.	.	FIXACC=KC876944.1;COMPACC=AC010491.4;CLNAME=CTD-2335I23;LIBABBR=CTD;SEQCTR=JGI;NUMUPDATE=1;DB
5	15258665	rs31877	C	T	.	.	FIXACC=KF457867.1;COMPACC=AC016648.5;CLNAME=RP1-137K24;LIBABBR=RP1;SEQCTR=JGI;NUMUPDATE=1;DB
5	15868880	rs1505030	G	A	.	.	FIXACC=KF457864.1;COMPACC=AC027332.4;CLNAME=CTD-2193I13;LIBABBR=CTD;SEQCTR=JGI;NUMUPDATE=1;DB
5	16012974	rs2263396	T	C	.	.	FIXACC=KC876938.1;COMPACC=AC026807.4;CLNAME=RP1-58P9;LIBABBR=RP1;SEQCTR=JGI;NUMUPDATE=1;DB
5	16917774	rs249124	C	T	.	.	FIXACC=KC876937.1;COMPACC=AC010607.8;CLNAME=CTB-28D11;LIBABBR=CTB;SEQCTR=JGI;NUMUPDATE=1;DB
5	18679205	rs6885045	T	G	.	.	FIXACC=KC876945.1;COMPACC=AC114933.2;CLNAME=CTD-2023M8;LIBABBR=CTD;SEQCTR=JGI;NUMUPDATE=1;DB
5	18753411	rs2962216	G	A	.	.	FIXACC=KC876941.1;COMPACC=AC026722.4;CLNAME=CTD-2203N22;LIBABBR=CTD;SEQCTR=JGI;NUMUPDATE=1;DB
5	19481062	rs2972818	C	A	.	.	FIXACC=KF457863.1;COMPACC=AC025173.5;CLNAME=CTD-2036C20;LIBABBR=CTD;SEQCTR=JGI;NUMUPDATE=1;DB
5	19533790	rs1689681	T	C	.	.	FIXACC=KC876936.1;COMPACC=AC025173.5;CLNAME=CTD-2036C20;LIBABBR=CTD;SEQCTR=JGI;NUMUPDATE=1;DB
5	19794984	rs10805651	C	T	.	.	FIXACC=KF454884.1;COMPACC=AC093221.3;CLNAME=CTD-2181C22;LIBABBR=CTD;SEQCTR=JGI;NUMUPDATE=1;DB
5	19795156	rs10941487	C	T	.	.	FIXACC=KF454884.1;COMPACC=AC093221.3;CLNAME=CTD-2181C22;LIBABBR=CTD;SEQCTR=JGI;NUMUPDATE=1;DB
5	19798690	rs4419596	C	T	.	.	FIXACC=KC876939.1;COMPACC=AC093221.3;CLNAME=CTD-2181C22;LIBABBR=CTD;SEQCTR=JGI;NUMUPDATE=1;DB
5	19839334	rs7729153	C	T	.	.	FIXACC=KC876935.1;COMPACC=AC093221.3;CLNAME=CTD-2181C22;LIBABBR=CTD;SEQCTR=JGI;NUMUPDATE=1;DB
5	19886883	rs4866158	A	G	.	.	FIXACC=KC876942.1;COMPACC=AC093221.3;CLNAME=CTD-2181C22;LIBABBR=CTD;SEQCTR=JGI;NUMUPDATE=1;DB
5	20199832	rs4329022	C	T	.	.	FIXACC=KF457868.1;COMPACC=AC113350.2;CLNAME=CTD-2548J21;LIBABBR=CTD;SEQCTR=JGI;NUMUPDATE=1;DB
5	20206978	rs6451730	T	A	.	.	FIXACC=KC876952.1;COMPACC=AC113350.2;CLNAME=CTD-2548J21;LIBABBR=CTD;SEQCTR=JGI;NUMUPDATE=1;DB
5	20216545	rs4431347	A	C	.	.	FIXACC=KC876951.1;COMPACC=AC113350.2;CLNAME=CTD-2548J21;LIBABBR=CTD;SEQCTR=JGI;NUMUPDATE=1;DB
5	21525558	rs7704799	T	C	.	.	FIXACC=KF459894.1;COMPACC=AC138951.2;CLNAME=RP11-823P9;LIBABBR=RP11;SEQCTR=JGI;NUMUPDATE=1;DB
5	22450617	rs6888018	T	C	.	.	FIXACC=KC876953.1;COMPACC=AC034239.5;CLNAME=CTD-2325A5;LIBABBR=CTD;SEQCTR=JGI;NUMUPDATE=1;DB
5	22626089	rs4604154	C	T	.	.	FIXACC=KC876950.1;COMPACC=AC108089.2;CLNAME=CTD-2313B8;LIBABBR=CTD;SEQCTR=JGI;NUMUPDATE=1;DB
5	23855004	rs319606	T	C	.	.	FIXACC=KF457866.1;COMPACC=AC024565.6;CLNAME=CTD-2104P22;LIBABBR=CTD;SEQCTR=JGI;NUMUPDATE=1;DB
5	23969524	rs2134239	A	G	.	.	FIXACC=KC876949.1;COMPACC=AC026784.5;CLNAME=CTD-2138O14;LIBABBR=CTD;SEQCTR=JGI;NUMUPDATE=1;DB
5	24129553	rs1428548	C	T	.	.	FIXACC=KF457865.1;COMPACC=AC010342.5;CLNAME=CTD-2015B23;LIBABBR=CTD;SEQCTR=JGI;NUMUPDATE=1;DB
5	24289324	rs10059387	T	G	.	.	FIXACC=KC876947.1;COMPACC=AC118456.2;CLNAME=CTD-2288B6;LIBABBR=CTD;SEQCTR=JGI;NUMUPDATE=1;DB
5	25424491	rs7703203	T	C	.	.	FIXACC=KF457872.1;COMPACC=AC022140.6;CLNAME=CTD-2306M5;LIBABBR=CTD;SEQCTR=JGI;NUMUPDATE=1;DB
5	25457346	rs2126964	T	A	.	.	FIXACC=KF457871.1;COMPACC=AC022140.6;CLNAME=CTD-2306M5;LIBABBR=CTD;SEQCTR=JGI;NUMUPDATE=1;DB
5	25682370	rs561230	A	G	.	.	FIXACC=KC876946.1;COMPACC=AC022418.5;CLNAME=CTD-2026A21;LIBABBR=CTD;SEQCTR=JGI;NUMUPDATE=1;DB
5	26511231	rs1469448	G	A	.	.	FIXACC=KF457869.1;COMPACC=AC010483.7;CLNAME=CTD-2321L15;LIBABBR=CTD;SEQCTR=JGI;NUMUPDATE=1;DB
5	26643524	rs2029908	G	A	.	.	FIXACC=KF457870.1;COMPACC=AC113347.2;CLNAME=CTD-2533K21;LIBABBR=CTD;SEQCTR=JGI;NUMUPDATE=1;DB
5	26657522	rs9885269	C	G	.	.	FIXACC=KF457873.1;COMPACC=AC113347.2;CLNAME=CTD-2533K21;LIBABBR=CTD;SEQCTR=JGI;NUMUPDATE=1;DB
5	26908271	rs76000379	CA	C	.	.	FIXACC=KF510919.1;COMPACC=AC022450.5;CLNAME=RP11-96F10;LIBABBR=RP11;SEQCTR=JGI;NUMUPDATE=1;DB
5	26942890	rs11399661	GT	G	.	.	FIXACC=KF510902.1;COMPACC=AC022450.5;CLNAME=RP11-96F10;LIBABBR=RP11;SEQCTR=JGI;NUMUPDATE=1;DB
5	27074407	rs6452371	T	A	.	.	FIXACC=KF457876.1;COMPACC=AC010470.7;CLNAME=CTD-2298M15;LIBABBR=CTD;SEQCTR=JGI;NUMUPDATE=1;DB
5	27413303	rs2561645	T	C	.	.	FIXACC=KC876954.1;COMPACC=AC113355.2;CLNAME=CTD-3007L5;LIBABBR=CTD;SEQCTR=JGI;NUMUPDATE=1;DB
5	27654119	rs7447440	C	T	.	.	FIXACC=KF457875.1;COMPACC=AC126769.2;CLNAME=RP11-279P8;LIBABBR=RP11;SEQCTR=JGI;NUMUPDATE=1;DB
5	27714145	rs10035356	C	A	.	.	FIXACC=KF457874.1;COMPACC=AC116349.2;CLNAME=RP11-30F18;LIBABBR=RP11;SEQCTR=JGI;NUMUPDATE=1;DB
5	29714451	rs3114510	A	C	.	.	FIXACC=KC876955.1;COMPACC=AC099486.2;CLNAME=CTD-2011G10;LIBABBR=CTD;SEQCTR=JGI;NUMUPDATE=1;DB
5	30181840	rs7727420	T	A	.	.	FIXACC=KF457879.1;COMPACC=AC091856.3;CLNAME=CTD-2315B5;LIBABBR=CTD;SEQCTR=JGI;NUMUPDATE=1;DB
5	30356230	rs10038353	G	T	.	.	FIXACC=KF457877.1;COMPACC=AC114300.2;CLNAME=RP11-136H13;LIBABBR=RP11;SEQCTR=JGI;NUMUPDATE=1;DB
5	30764991	rs2330538	G	A	.	.	FIXACC=KF457878.1;COMPACC=AC026433.4;CLNAME=CTD-2239K20;LIBABBR=CTD;SEQCTR=JGI;NUMUPDATE=1;DB
5	30782709	rs1995271	C	T	.	.	FIXACC=KF457880.1;COMPACC=AC026433.4;CLNAME=CTD-2239K20;LIBABBR=CTD;SEQCTR=JGI;NUMUPDATE=1;DB
5	30816334	rs1604098	T	C	.	.	FIXACC=KF457882.1;COMPACC=AC026433.4;CLNAME=CTD-2239K20;LIBABBR=CTD;SEQCTR=JGI;NUMUPDATE=1;DB
5	31837903	rs34960577	CA	C	.	.	FIXACC=KF510920.1;COMPACC=AC010469.7;CLNAME=CTD-2290C23;LIBABBR=CTD;SEQCTR=JGI;NUMUPDATE=1;DB
5	31889372	rs1995362	C	T	.	.	FIXACC=KF457881.1;COMPACC=AC025458.5;CLNAME=CTD-2206G10;LIBABBR=CTD;SEQCTR=JGI;NUMUPDATE=1;DB
5	32398519	rs5867144	CA	C	.	.	FIXACC=KF510922.1;COMPACC=AC008949.9;CLNAME=CTD-2335O24;LIBABBR=CTD;SEQCTR=JGI;NUMUPDATE=1;DB
5	32435891	rs67781185	G	GC	.	.	FIXACC=KF510263.1;COMPACC=AC008949.9;CLNAME=CTD-2335O24;LIBABBR=CTD;SEQCTR=JGI;NUMUPDATE=1;DB
5	32658639	rs818124	G	A	.	.	FIXACC=KC876948.1;COMPACC=AC008766.4;CLNAME=CTD-2004A9;LIBABBR=CTD;SEQCTR=JGI;NUMUPDATE=1;DB
5	32692449	rs818127	A	C	.	.	FIXACC=KC876956.1;COMPACC=AC008766.4;CLNAME=CTD-2004A9;LIBABBR=CTD;SEQCTR=JGI;NUMUPDATE=1;DB
5	33448856	rs5867190	AT	A	.	.	FIXACC=KF510921.1;COMPACC=AC025441.6;CLNAME=CTD-2014E14;LIBABBR=CTD;SEQCTR=JGI;NUMUPDATE=1;DB
5	35045607	rs37378	T	C	.	.	FIXACC=KC876957.1;COMPACC=AC010368.4;CLNAME=CTD-2046J7;LIBABBR=CTD;SEQCTR=JGI;NUMUPDATE=1;DB
5	35058560	rs11376531	CA	C	.	.	FIXACC=KF573643.1;COMPACC=AC010368.4;CLNAME=CTD-2046J7;LIBABBR=CTD;SEQCTR=JGI;NUMUPDATE=1;DB
5	35058623	rs5867266	GT	G	.	.	FIXACC=KF573643.1;COMPACC=AC010368.4;CLNAME=CTD-2046J7;LIBABBR=CTD;SEQCTR=JGI;NUMUPDATE=1;DB
5	35058701	rs5867267	AT	A	.	.	FIXACC=KF573643.1;COMPACC=AC010368.4;CLNAME=CTD-2046J7;LIBABBR=CTD;SEQCTR=JGI;NUMUPDATE=1;DB
5	35072111	rs37365	T	A	.	.	FIXACC=KF457883.1;COMPACC=AC010368.4;CLNAME=CTD-2046J7;LIBABBR=CTD;SEQCTR=JGI;NUMUPDATE=1;DB
5	35266375	rs1587604	T	C	.	.	FIXACC=KF457884.1;COMPACC=AC091851.2;CLNAME=CTD-2258D22;LIBABBR=CTD;SEQCTR=JGI;NUMUPDATE=1;DB
5	35614458	rs176270	T	C	.	.	FIXACC=KF457885.1;COMPACC=AC025448.6;CLNAME=CTD-2113L7;LIBABBR=CTD;SEQCTR=JGI;NUMUPDATE=1;DB
5	36039339	rs2453302	G	A	.	.	FIXACC=KF457887.1;COMPACC=AC016612.6;CLNAME=CTD-2197M16;LIBABBR=CTD;SEQCTR=JGI;NUMUPDATE=1;DB
5	36153735	rs33673	A	G	.	.	FIXACC=KC876966.1;COMPACC=AC008942.6;CLNAME=CTD-2320O4;LIBABBR=CTD;SEQCTR=JGI;NUMUPDATE=1;DB
5	36286846	rs12189286	C	T	.	.	FIXACC=KC876975.1;COMPACC=AC008807.10;CLNAME=CTD-2087C24;LIBABBR=CTD;SEQCTR=JGI;NUMUPDATE=1;DB
5	36442921	rs2455268	T	C	.	.	FIXACC=KC876974.1;COMPACC=AC026724.3;CLNAME=CTD-2229I16;LIBABBR=CTD;SEQCTR=JGI;NUMUPDATE=1;DB
5	36833228	rs292177	G	A	.	.	FIXACC=KC876973.1;COMPACC=AC026741.6;CLNAME=CTD-2653M23;LIBABBR=CTD;SEQCTR=JGI;NUMUPDATE=1;DB
5	36891772	rs296956	G	T	.	.	FIXACC=KC876971.1;COMPACC=AC026741.6;CLNAME=CTD-2653M23;LIBABBR=CTD;SEQCTR=JGI;NUMUPDATE=1;DB
5	36959708	rs296957	A	G	.	.	FIXACC=KC876970.1;COMPACC=AC026741.6;CLNAME=CTD-2653M23;LIBABBR=CTD;SEQCTR=JGI;NUMUPDATE=1;DB
5	37247598	rs6876576	A	G	.	.	FIXACC=KF457889.1;COMPACC=AC025449.6;CLNAME=CTD-2124B8;LIBABBR=CTD;SEQCTR=JGI;NUMUPDATE=1;DB
5	37568001	rs593170	A	G	.	.	FIXACC=KC876962.1;COMPACC=AC025469.6;CLNAME=CTD-2380K1;LIBABBR=CTD;SEQCTR=JGI;NUMUPDATE=1;DB
5	37960242	rs10035139	A	G	.	.	FIXACC=KC876958.1;COMPACC=AC034226.6;CLNAME=CTD-2130F23;LIBABBR=CTD;SEQCTR=JGI;NUMUPDATE=1;DB
5	38155449	rs7727456	C	T	.	.	FIXACC=KF457890.1;COMPACC=AC091430.3;CLNAME=CTD-2207A17;LIBABBR=CTD;SEQCTR=JGI;NUMUPDATE=1;DB
5	38274385	rs2262981	G	C	.	.	FIXACC=KC876961.1;COMPACC=AC010351.7;CLNAME=CTD-2022B6;LIBABBR=CTD;SEQCTR=JGI;NUMUPDATE=1;DB
5	38623010	rs2914239	A	G	.	.	FIXACC=KC876963.1;COMPACC=AC010425.6;CLNAME=CTD-2196P11;LIBABBR=CTD;SEQCTR=JGI;NUMUPDATE=1;DB
5	38639447	rs327283	C	T	.	.	FIXACC=KC876959.1;COMPACC=AC010425.6;CLNAME=CTD-2196P11;LIBABBR=CTD;SEQCTR=JGI;NUMUPDATE=1;DB
5	39009659	rs1239275	T	C	.	.	FIXACC=KC876965.1;COMPACC=AC008964.6;CLNAME=CTD-2360A17;LIBABBR=CTD;SEQCTR=JGI;NUMUPDATE=1;DB
5	39086250	rs452039	G	C	.	.	FIXACC=KF457886.1;COMPACC=AC008964.6;CLNAME=CTD-2360A17;LIBABBR=CTD;SEQCTR=JGI;NUMUPDATE=1;DB
5	39177992	rs1469467	A	G	.	.	FIXACC=KF457888.1;COMPACC=AC010633.8;CLNAME=CTD-2317K6;LIBABBR=CTD;SEQCTR=JGI;NUMUPDATE=1;DB
5	39605572	rs1260811	C	G	.	.	FIXACC=KC876976.1;COMPACC=AC026708.6;CLNAME=CTD-2078B5;LIBABBR=CTD;SEQCTR=JGI;NUMUPDATE=1;DB
5	39935804	rs568633	C	A	.	.	FIXACC=KC876960.1;COMPACC=AC026714.5;CLNAME=CTD-2132P24;LIBABBR=CTD;SEQCTR=JGI;NUMUPDATE=1;DB
5	40852349	rs188934	G	C	.	.	FIXACC=KF459590.1;COMPACC=AC026732.5;CLNAME=CTD-2303L1;LIBABBR=CTD;SEQCTR=JGI;NUMUPDATE=1;DB
5	41320120	rs320605	C	G	.	.	FIXACC=KF457891.1;COMPACC=AC008830.7;CLNAME=CTD-2142G21;LIBABBR=CTD;SEQCTR=JGI;NUMUPDATE=1;DB
5	42519880	rs4552612	C	A	.	.	FIXACC=KC876969.1;COMPACC=AC114941.2;CLNAME=CTD-2287M17;LIBABBR=CTD;SEQCTR=JGI;NUMUPDATE=1;DB
5	42705581	rs10041109	G	A	.	.	FIXACC=KF457892.1;COMPACC=AC113368.3;CLNAME=RP11-116B13;LIBABBR=RP11;SEQCTR=JGI;NUMUPDATE=1;DB
5	42977833	rs2548344	G	A	.	.	FIXACC=KC876972.1;COMPACC=AC008875.9;CLNAME=CTD-2201E18;LIBABBR=CTD;SEQCTR=JGI;NUMUPDATE=1;DB
5	43230658	rs6451680	C	T	.	.	FIXACC=KF457893.1;COMPACC=AC106800.2;CLNAME=RP11-447H19;LIBABBR=RP11;SEQCTR=JGI;NUMUPDATE=1;DB
5	43232739	rs7727600	T	C	.	.	FIXACC=KF459892.1;COMPACC=AC106800.2;CLNAME=RP11-447H19;LIBABBR=RP11;SEQCTR=JGI;NUMUPDATE=1;DB
5	43238590	rs6873090	C	T	.	.	FIXACC=KF457894.1;COMPACC=AC106800.2;CLNAME=RP11-447H19;LIBABBR=RP11;SEQCTR=JGI;NUMUPDATE=1;DB
5	43492876	rs10039298	A	G	.	.	FIXACC=KF459895.1;COMPACC=AC114956.2;CLNAME=RP11-159F24;LIBABBR=RP11;SEQCTR=JGI;NUMUPDATE=1;DB
5	43509246	rs6872851	A	T	.	.	FIXACC=KF459900.1;COMPACC=AC114956.2;CLNAME=RP11-159F24;LIBABBR=RP11;SEQCTR=JGI;NUMUPDATE=1;DB
5	43514908	rs4866832	C	G	.	.	FIXACC=KF457895.2;COMPACC=AC114956.2;CLNAME=RP11-159F24;LIBABBR=RP11;SEQCTR=JGI;NUMUPDATE=1;DB
5	43594141	rs10055616	G	T	.	.	FIXACC=KC876977.1;COMPACC=AC010435.6;CLNAME=CTD-2210P15;LIBABBR=CTD;SEQCTR=JGI;NUMUPDATE=1;DB
5	44059175	rs7733767	A	G	.	.	FIXACC=KF457896.1;COMPACC=AC114929.2;CLNAME=CTD-2013M11;LIBABBR=CTD;SEQCTR=JGI;NUMUPDATE=1;DB
5	44221321	rs3112774	T	C	.	.	FIXACC=KF457897.1;COMPACC=AC093531.2;CLNAME=RP11-405L7;LIBABBR=RP11;SEQCTR=JGI;NUMUPDATE=1;DB
5	44929903	rs10941688	T	C	.	.	FIXACC=KF457904.1;COMPACC=AC116331.2;CLNAME=CTD-2037A14;LIBABBR=CTD;SEQCTR=JGI;NUMUPDATE=1;DB
5	45405124	rs7444102	G	C	.	.	FIXACC=KF457901.1;COMPACC=AC138520.2;CLNAME=XXfos-8856D6;LIBABBR=XXfos;SEQCTR=JGI;NUMUPDATE=1;DB
5	45405837	rs6451800	G	A	.	.	FIXACC=KF457909.1;COMPACC=AC138520.2;CLNAME=XXfos-8856D6;LIBABBR=XXfos;SEQCTR=JGI;NUMUPDATE=1;DB
5	51280855	rs1501986	G	A	.	.	FIXACC=KF457907.1;COMPACC=AC026798.5;CLNAME=CTD-2312P21;LIBABBR=CTD;SEQCTR=JGI;NUMUPDATE=1;DB
5	52413542	rs2961724	A	G	.	.	FIXACC=KC876968.1;COMPACC=AC091827.2;CLNAME=CTD-2006A19;LIBABBR=CTD;SEQCTR=JGI;NUMUPDATE=1;DB
5	52508655	rs7710634	C	T	.	.	FIXACC=KF457903.1;COMPACC=AC091827.2;CLNAME=CTD-2006A19;LIBABBR=CTD;SEQCTR=JGI;NUMUPDATE=1;DB
5	52514237	rs6450065	G	A	.	.	FIXACC=KF457902.1;COMPACC=AC091827.2;CLNAME=CTD-2006A19;LIBABBR=CTD;SEQCTR=JGI;NUMUPDATE=1;DB
5	52876473	rs5867842	AG	A	.	.	FIXACC=KF510904.1;COMPACC=AC022133.7;CLNAME=CTD-2207L17;LIBABBR=CTD;SEQCTR=JGI;NUMUPDATE=1;DB
5	52881125	rs5867844	GT	G	.	.	FIXACC=KF510905.1;COMPACC=AC022133.7;CLNAME=CTD-2207L17;LIBABBR=CTD;SEQCTR=JGI;NUMUPDATE=1;DB
5	52890210	rs34728836	AC	A	.	.	FIXACC=KF510906.1;COMPACC=AC022133.7;CLNAME=CTD-2207L17;LIBABBR=CTD;SEQCTR=JGI;NUMUPDATE=1;DB
5	52897583	rs76199528	CA	C	.	.	FIXACC=KF510907.1;COMPACC=AC022133.7;CLNAME=CTD-2207L17;LIBABBR=CTD;SEQCTR=JGI;NUMUPDATE=1;DB
5	52925658	rs2447872	T	C	.	.	FIXACC=KF457900.1;COMPACC=AC025180.6;CLNAME=CTD-2175A23;LIBABBR=CTD;SEQCTR=JGI;NUMUPDATE=1;DB
5	53042397	rs27956	A	T	.	.	FIXACC=KC876967.1;COMPACC=AC008966.9;CLNAME=CTD-2366F13;LIBABBR=CTD;SEQCTR=JGI;NUMUPDATE=1;DB
5	53149653	rs254612	C	T	.	.	FIXACC=KC876964.1;COMPACC=AC010377.7;CLNAME=CTD-2060J20;LIBABBR=CTD;SEQCTR=JGI;NUMUPDATE=1;DB
5	53294311	rs190394	T	C	.	.	FIXACC=KC876988.1;COMPACC=AC027329.4;CLNAME=CTD-2143A15;LIBABBR=CTD;SEQCTR=JGI;NUMUPDATE=1;DB
5	53329095	rs543476	G	A	.	.	FIXACC=KC876989.1;COMPACC=AC027329.4;CLNAME=CTD-2143A15;LIBABBR=CTD;SEQCTR=JGI;NUMUPDATE=1;DB
5	53458102	rs2042334	C	T	.	.	FIXACC=KF457898.1;COMPACC=AC008901.5;CLNAME=CTD-2245E22;LIBABBR=CTD;SEQCTR=JGI;NUMUPDATE=1;DB
5	53709864	rs389919	G	A	.	.	FIXACC=KC876979.1;COMPACC=AC024569.5;CLNAME=CTD-2188H20;LIBABBR=CTD;SEQCTR=JGI;NUMUPDATE=1;DB
5	53743559	rs198942	A	G	.	.	FIXACC=KF457899.1;COMPACC=AC024569.5;CLNAME=CTD-2188H20;LIBABBR=CTD;SEQCTR=JGI;NUMUPDATE=1;DB
5	53878300	rs271260	T	C	.	.	FIXACC=KC876982.1;COMPACC=AC025175.4;CLNAME=CTD-2081C10;LIBABBR=CTD;SEQCTR=JGI;NUMUPDATE=1;DB
5	53924017	rs1363836	G	A	.	.	FIXACC=KF457914.1;COMPACC=AC024571.5;CLNAME=CTD-2220M16;LIBABBR=CTD;SEQCTR=JGI;NUMUPDATE=1;DB
5	54639231	rs11398620	CA	C	.	.	FIXACC=KF510924.1;COMPACC=AC016583.8;CLNAME=CTD-2591A1;LIBABBR=CTD;SEQCTR=JGI;NUMUPDATE=1;DB
5	54687804	rs59062222	CA	C	.	.	FIXACC=KF510908.1;COMPACC=AC016583.8;CLNAME=CTD-2591A1;LIBABBR=CTD;SEQCTR=JGI;NUMUPDATE=1;DB
5	54701571	rs1823054	T	G	.	.	FIXACC=KF457918.1;COMPACC=AC016583.8;CLNAME=CTD-2591A1;LIBABBR=CTD;SEQCTR=JGI;NUMUPDATE=1;DB
5	55580784	rs4482862	C	T	.	.	FIXACC=KF457905.1;COMPACC=AC008784.7;CLNAME=CTD-2028D11;LIBABBR=CTD;SEQCTR=JGI;NUMUPDATE=1;DB
5	55809460	rs7445404	C	G	.	.	FIXACC=KF457906.1;COMPACC=AC016632.7;CLNAME=RP11-175M2;LIBABBR=RP11;SEQCTR=JGI;NUMUPDATE=1;DB
5	56027620	rs11404206	CA	C	.	.	FIXACC=KF510910.1;COMPACC=AC008892.7;CLNAME=CTD-2227I18;LIBABBR=CTD;SEQCTR=JGI;NUMUPDATE=1;DB
5	56102442	rs318818	C	G	.	.	FIXACC=KC876981.1;COMPACC=AC016585.8;CLNAME=CTD-2601K17;LIBABBR=CTD;SEQCTR=JGI;NUMUPDATE=1;DB
5	56166342	rs298653	C	T	.	.	FIXACC=KF457925.1;COMPACC=AC016638.9;CLNAME=RP11-365H8;LIBABBR=RP11;SEQCTR=JGI;NUMUPDATE=1;DB
5	57230738	rs1544737	T	G	.	.	FIXACC=KF457923.1;COMPACC=AC008435.6;CLNAME=CTC-326G7;LIBABBR=CTC;SEQCTR=JGI;NUMUPDATE=1;DB
5	57467155	rs1994933	C	T	.	.	FIXACC=KC876984.1;COMPACC=AC025470.5;CLNAME=CTD-2516K3;LIBABBR=CTD;SEQCTR=JGI;NUMUPDATE=1;DB
5	57629824	rs854131	T	C	.	.	FIXACC=KC876978.1;COMPACC=AC008780.7;CLNAME=CTD-2023N9;LIBABBR=CTD;SEQCTR=JGI;NUMUPDATE=1;DB
5	58274775	rs37531	T	C	.	.	FIXACC=KC876986.1;COMPACC=AC016604.6;CLNAME=CTD-2150I21;LIBABBR=CTD;SEQCTR=JGI;NUMUPDATE=1;DB
5	58468404	rs702713	T	A	.	.	FIXACC=KC876987.1;COMPACC=AC008814.6;CLNAME=CTD-2117L12;LIBABBR=CTD;SEQCTR=JGI;NUMUPDATE=1;DB
5	59165017	rs5868164	AG	A	.	.	FIXACC=KF510911.1;COMPACC=AC008829.7;CLNAME=CTD-2140K22;LIBABBR=CTD;SEQCTR=JGI;NUMUPDATE=1;DB
5	59299455	rs256120	T	G	.	.	FIXACC=KC876983.1;COMPACC=AC008833.5;CLNAME=CTD-2146O16;LIBABBR=CTD;SEQCTR=JGI;NUMUPDATE=1;DB
5	59878126	rs11313687	G	GT	.	.	FIXACC=KF510265.1;COMPACC=AC027322.4;CLNAME=CTD-2027G10;LIBABBR=CTD;SEQCTR=JGI;NUMUPDATE=1;DB
5	60031858	rs6450539	G	A	.	.	FIXACC=KC876980.1;COMPACC=AC034234.4;CLNAME=CTD-2254N19;LIBABBR=CTD;SEQCTR=JGI;NUMUPDATE=1;DB
5	60600053	rs1823063	A	G	.	.	FIXACC=KF457908.1;COMPACC=AC016591.6;CLNAME=CTD-2003D5;LIBABBR=CTD;SEQCTR=JGI;NUMUPDATE=1;DB
5	61762066	rs2937625	C	A	.	.	FIXACC=KC876985.1;COMPACC=AC094086.2;CLNAME=CTD-2170G1;LIBABBR=CTD;SEQCTR=JGI;NUMUPDATE=1;DB
5	61826748	rs1875217	A	G	.	.	FIXACC=KF457922.1;COMPACC=AC026434.5;CLNAME=CTD-2244C20;LIBABBR=CTD;SEQCTR=JGI;NUMUPDATE=1;DB
5	61920588	rs263657	T	C	.	.	FIXACC=KC876995.1;COMPACC=AC008877.9;CLNAME=CTD-2204B21;LIBABBR=CTD;SEQCTR=JGI;NUMUPDATE=1;DB
5	62201962	rs6870781	G	A	.	.	FIXACC=KC876992.1;COMPACC=AC034242.6;CLNAME=CTD-2514M18;LIBABBR=CTD;SEQCTR=JGI;NUMUPDATE=1;DB
5	62286121	rs4235492	T	C	.	.	FIXACC=KC876990.1;COMPACC=AC034242.6;CLNAME=CTD-2514M18;LIBABBR=CTD;SEQCTR=JGI;NUMUPDATE=1;DB
5	62691102	rs1306277	C	T	.	.	FIXACC=KF457910.1;COMPACC=AC008859.5;CLNAME=CTD-2183N12;LIBABBR=CTD;SEQCTR=JGI;NUMUPDATE=1;DB
5	63524947	rs168853	A	G	.	.	FIXACC=KC876996.1;COMPACC=AC008558.7;CLNAME=CTC-531G16;LIBABBR=CTC;SEQCTR=JGI;NUMUPDATE=1;DB
5	63698306	rs4324629	C	G	.	.	FIXACC=KF457911.1;COMPACC=AC099504.2;CLNAME=RP11-219L6;LIBABBR=RP11;SEQCTR=JGI;NUMUPDATE=1;DB
5	64258647	rs1445956	G	C	.	.	FIXACC=KC876991.1;COMPACC=AC016623.6;CLNAME=CTD-2345N17;LIBABBR=CTD;SEQCTR=JGI;NUMUPDATE=1;DB
5	64432823	rs4518331	A	T	.	.	FIXACC=KC876994.1;COMPACC=AC091862.3;CLNAME=CTD-2349K24;LIBABBR=CTD;SEQCTR=JGI;NUMUPDATE=1;DB
5	64745764	rs166706	G	A	.	.	FIXACC=KC876993.1;COMPACC=AC008898.6;CLNAME=CTD-2236M5;LIBABBR=CTD;SEQCTR=JGI;NUMUPDATE=1;DB
5	65032614	rs266586	T	C	.	.	FIXACC=KC876998.1;COMPACC=AC008896.6;CLNAME=CTD-2235B13;LIBABBR=CTD;SEQCTR=JGI;NUMUPDATE=1;DB
5	65228297	rs7701492	T	C	.	.	FIXACC=KF457912.1;COMPACC=AC008868.4;CLNAME=CTD-2194F4;LIBABBR=CTD;SEQCTR=JGI;NUMUPDATE=1;DB
5	65264549	rs966810	G	A	.	.	FIXACC=KC877005.1;COMPACC=AC008868.4;CLNAME=CTD-2194F4;LIBABBR=CTD;SEQCTR=JGI;NUMUPDATE=1;DB
5	65353453	rs786702	A	T	.	.	FIXACC=KC877000.1;COMPACC=AC025186.6;CLNAME=CTD-2375G15;LIBABBR=CTD;SEQCTR=JGI;NUMUPDATE=1;DB
5	65382494	rs786700	T	C	.	.	FIXACC=KC876999.1;COMPACC=AC025186.6;CLNAME=CTD-2375G15;LIBABBR=CTD;SEQCTR=JGI;NUMUPDATE=1;DB
5	65420506	rs786704	C	T	.	.	FIXACC=KF457916.1;COMPACC=AC025186.6;CLNAME=CTD-2375G15;LIBABBR=CTD;SEQCTR=JGI;NUMUPDATE=1;DB
5	65543553	rs10940042	A	G	.	.	FIXACC=KF457915.1;COMPACC=AC016620.7;CLNAME=CTD-2318A17;LIBABBR=CTD;SEQCTR=JGI;NUMUPDATE=1;DB
5	65559886	rs438168	T	C	.	.	FIXACC=KF457917.1;COMPACC=AC008560.6;CLNAME=CTC-534A2;LIBABBR=CTC;SEQCTR=JGI;NUMUPDATE=1;DB
5	65570148	rs36223	T	C	.	.	FIXACC=KC877011.1;COMPACC=AC008560.6;CLNAME=CTC-534A2;LIBABBR=CTC;SEQCTR=JGI;NUMUPDATE=1;DB
5	65813011	rs34112551	A	AG	.	.	FIXACC=KF510264.1;COMPACC=AC016643.6;CLNAME=RP11-480H11;LIBABBR=RP11;SEQCTR=JGI;NUMUPDATE=1;DB
5	66114755	rs259056	C	G	.	.	FIXACC=KC877012.1;COMPACC=AC025442.6;CLNAME=CTD-2019M3;LIBABBR=CTD;SEQCTR=JGI;NUMUPDATE=1;DB
5	66936764	rs37548	C	A	.	.	FIXACC=KC877001.1;COMPACC=AC008872.6;CLNAME=CTD-2198D21;LIBABBR=CTD;SEQCTR=JGI;NUMUPDATE=1;DB
5	66947444	rs27396	T	C	.	.	FIXACC=KC877010.1;COMPACC=AC008872.6;CLNAME=CTD-2198D21;LIBABBR=CTD;SEQCTR=JGI;NUMUPDATE=1;DB
5	67055202	rs1295188	G	C	.	.	FIXACC=KC877013.1;COMPACC=AC008920.7;CLNAME=CTD-2278A17;LIBABBR=CTD;SEQCTR=JGI;NUMUPDATE=1;DB
5	67315389	rs6449856	C	T	.	.	FIXACC=KF457913.1;COMPACC=AC010420.11;CLNAME=CTD-2187J20;LIBABBR=CTD;SEQCTR=JGI;NUMUPDATE=1;DB
5	67353873	rs32014	C	T	.	.	FIXACC=KC877014.1;COMPACC=AC008459.7;CLNAME=CTC-352D11;LIBABBR=CTC;SEQCTR=JGI;NUMUPDATE=1;DB
5	67396341	rs429114	T	C	.	.	FIXACC=KC877009.1;COMPACC=AC008459.7;CLNAME=CTC-352D11;LIBABBR=CTC;SEQCTR=JGI;NUMUPDATE=1;DB
5	67436220	rs32040	C	T	.	.	FIXACC=KC877008.1;COMPACC=AC008459.7;CLNAME=CTC-352D11;LIBABBR=CTC;SEQCTR=JGI;NUMUPDATE=1;DB
5	68036082	rs281464	C	T	.	.	FIXACC=KC876997.1;COMPACC=AC010376.5;CLNAME=CTD-2060F24;LIBABBR=CTD;SEQCTR=JGI;NUMUPDATE=1;DB
5	68332444	rs40502	T	C	.	.	FIXACC=KC877002.1;COMPACC=AC024579.5;CLNAME=CTD-2582M21;LIBABBR=CTD;SEQCTR=JGI;NUMUPDATE=1;DB
5	68407737	rs58872482	TC	T	.	.	FIXACC=KF510912.1;COMPACC=AC024579.5;CLNAME=CTD-2582M21;LIBABBR=CTD;SEQCTR=JGI;NUMUPDATE=1;DB
5	68706409	rs1651514	G	C	.	.	FIXACC=KC877003.1;COMPACC=AC020941.5;CLNAME=CTD-2312I9;LIBABBR=CTD;SEQCTR=JGI;NUMUPDATE=1;DB
5	69131737	rs1650758	T	A	.	.	FIXACC=KF457919.1;COMPACC=AC010273.8;CLNAME=CTC-498J12;LIBABBR=CTC;SEQCTR=JGI;NUMUPDATE=1;DB
5	72830535	rs174749	C	G	.	.	FIXACC=KC877006.1;COMPACC=AC008953.7;CLNAME=CTD-2339M3;LIBABBR=CTD;SEQCTR=JGI;NUMUPDATE=1;DB
5	73123583	rs7731777	G	A	.	.	FIXACC=KF457920.1;COMPACC=AC116345.2;CLNAME=RP11-232L2;LIBABBR=RP11;SEQCTR=JGI;NUMUPDATE=1;DB
5	73447472	rs587745355	GGC	G	.	.	FIXACC=AMYH02011562.1;COMPACC=AC099522.3;CLNAME=RP11-79P5;LIBABBR=RP11;SEQCTR=JGI;NUMUPDATE=2;DB
5	73835920	rs2962280	G	A	.	.	FIXACC=KF457921.1;COMPACC=AC093283.3;CLNAME=RP11-428C6;LIBABBR=RP11;SEQCTR=JGI;NUMUPDATE=1;DB
5	73868036	rs2931422	T	C	.	.	FIXACC=KF457926.1;COMPACC=AC093283.3;CLNAME=RP11-428C6;LIBABBR=RP11;SEQCTR=JGI;NUMUPDATE=1;DB
5	74530478	rs298398	T	C	.	.	FIXACC=KC877007.1;COMPACC=AC010444.5;CLNAME=CTD-2234B10;LIBABBR=CTD;SEQCTR=JGI;NUMUPDATE=1;DB
5	74672084	rs820845	C	T	.	.	FIXACC=KC877004.1;COMPACC=AC026405.5;CLNAME=CTC-347N9;LIBABBR=CTC;SEQCTR=JGI;NUMUPDATE=1;DB
5	75241068	rs1300858	G	A	.	.	FIXACC=KF457924.1;COMPACC=AC008769.7;CLNAME=CTD-2006B8;LIBABBR=CTD;SEQCTR=JGI;NUMUPDATE=1;DB
5	75641314	rs34346	G	A	.	.	FIXACC=KC877026.1;COMPACC=AC010245.4;CLNAME=CTC-366B18;LIBABBR=CTC;SEQCTR=JGI;NUMUPDATE=1;DB
5	76139244	rs6898717	C	T	.	.	FIXACC=KC877017.1;COMPACC=AC108091.3;CLNAME=CTD-2503L3;LIBABBR=CTD;SEQCTR=JGI;NUMUPDATE=1;DB
5	77325787	rs4133658	T	A	.	.	FIXACC=KF457931.1;COMPACC=AC022422.5;CLNAME=CTD-2199L4;LIBABBR=CTD;SEQCTR=JGI;NUMUPDATE=1;DB
5	77333167	rs4704406	C	T	.	.	FIXACC=KF457930.1;COMPACC=AC022422.5;CLNAME=CTD-2199L4;LIBABBR=CTD;SEQCTR=JGI;NUMUPDATE=1;DB
5	77391836	rs335619	A	G	.	.	FIXACC=KC877029.1;COMPACC=AC022422.5;CLNAME=CTD-2199L4;LIBABBR=CTD;SEQCTR=JGI;NUMUPDATE=1;DB
5	77409024	rs186753	C	T	.	.	FIXACC=KC877015.1;COMPACC=AC022422.5;CLNAME=CTD-2199L4;LIBABBR=CTD;SEQCTR=JGI;NUMUPDATE=1;DB
5	77741345	rs11443429	CA	C	.	.	FIXACC=KF510913.1;COMPACC=AC026717.4;CLNAME=CTD-2144F13;LIBABBR=CTD;SEQCTR=JGI;NUMUPDATE=1;DB
5	78450029	rs66744502	CA	C	.	.	FIXACC=KF510914.1;COMPACC=AC010585.6;CLNAME=CTC-315O24;LIBABBR=CTC;SEQCTR=JGI;NUMUPDATE=1;DB
5	78658695	rs344649	A	C	.	.	FIXACC=KC877025.1;COMPACC=AC010252.4;CLNAME=CTC-428I3;LIBABBR=CTC;SEQCTR=JGI;NUMUPDATE=1;DB
5	78721729	rs563177	C	A	.	.	FIXACC=KF457933.1;COMPACC=AC008802.7;CLNAME=CTD-2073O6;LIBABBR=CTD;SEQCTR=JGI;NUMUPDATE=1;DB
5	78727035	rs7720635	G	A	.	.	FIXACC=KF457929.1;COMPACC=AC008802.7;CLNAME=CTD-2073O6;LIBABBR=CTD;SEQCTR=JGI;NUMUPDATE=1;DB
5	79800168	rs259104	A	T	.	.	FIXACC=KF457927.1;COMPACC=AC008496.6;CLNAME=CTC-431G16;LIBABBR=CTC;SEQCTR=JGI;NUMUPDATE=1;DB
5	80133507	rs413411	C	T	.	.	FIXACC=KF457934.1;COMPACC=AC012636.5;CLNAME=CTD-2201I18;LIBABBR=CTD;SEQCTR=JGI;NUMUPDATE=1;DB
5	80177236	rs11429938	CT	C	.	.	FIXACC=KF510917.1;COMPACC=AC010260.7;CLNAME=CTC-458I2;LIBABBR=CTC;SEQCTR=JGI;NUMUPDATE=1;DB
5	80191294	rs60752909	CA	C	.	.	FIXACC=KF510928.1;COMPACC=AC010260.7;CLNAME=CTC-458I2;LIBABBR=CTC;SEQCTR=JGI;NUMUPDATE=1;DB
5	80198768	rs59554558	GC	G	.	.	FIXACC=KF510918.1;COMPACC=AC010260.7;CLNAME=CTC-458I2;LIBABBR=CTC;SEQCTR=JGI;NUMUPDATE=1;DB
5	80201298	rs11430862	GT	G	.	.	FIXACC=KF510925.1;COMPACC=AC010260.7;CLNAME=CTC-458I2;LIBABBR=CTC;SEQCTR=JGI;NUMUPDATE=1;DB
5	80406067	rs259049	T	G	.	.	FIXACC=KC877021.1;COMPACC=AC008771.4;CLNAME=CTD-2015H6;LIBABBR=CTD;SEQCTR=JGI;NUMUPDATE=1;DB
5	80408747	rs2544590	C	T	.	.	FIXACC=KC877016.1;COMPACC=AC008771.4;CLNAME=CTD-2015H6;LIBABBR=CTD;SEQCTR=JGI;NUMUPDATE=1;DB
5	80534563	rs2431217	G	A	.	.	FIXACC=KF457928.1;COMPACC=AC018764.8;CLNAME=CTD-2327L5;LIBABBR=CTD;SEQCTR=JGI;NUMUPDATE=1;DB
5	80720510	rs245018	T	G	.	.	FIXACC=KC877028.1;COMPACC=AC010270.8;CLNAME=CTC-491N17;LIBABBR=CTC;SEQCTR=JGI;NUMUPDATE=1;DB
5	81472227	rs6860109	T	C	.	.	FIXACC=KC877018.1;COMPACC=AC010623.10;CLNAME=CTD-2093G19;LIBABBR=CTD;SEQCTR=JGI;NUMUPDATE=1;DB
5	82932341	rs37564	T	C	.	.	FIXACC=KC877022.1;COMPACC=AC027338.5;CLNAME=CTD-2227C6;LIBABBR=CTD;SEQCTR=JGI;NUMUPDATE=1;DB
5	82957556	rs256802	A	G	.	.	FIXACC=KC877019.1;COMPACC=AC027338.5;CLNAME=CTD-2227C6;LIBABBR=CTD;SEQCTR=JGI;NUMUPDATE=1;DB
5	82996777	rs32877	C	T	.	.	FIXACC=KC877020.1;COMPACC=AC027338.5;CLNAME=CTD-2227C6;LIBABBR=CTD;SEQCTR=JGI;NUMUPDATE=1;DB
5	83677059	rs2909013	C	T	.	.	FIXACC=KC877031.1;COMPACC=AC020899.6;CLNAME=CTC-484M2;LIBABBR=CTC;SEQCTR=JGI;NUMUPDATE=1;DB
5	84047324	rs32612	T	C	.	.	FIXACC=KC877032.1;COMPACC=AC010600.6;CLNAME=CTC-564D18;LIBABBR=CTC;SEQCTR=JGI;NUMUPDATE=1;DB
5	84086191	rs70975539	TC	T	.	.	FIXACC=KF510923.1;COMPACC=AC010600.6;CLNAME=CTC-564D18;LIBABBR=CTC;SEQCTR=JGI;NUMUPDATE=1;DB
5	84730380	rs6452577	G	A	.	.	FIXACC=KC877030.1;COMPACC=AC133537.2;CLNAME=CTD-2310L4;LIBABBR=CTD;SEQCTR=JGI;NUMUPDATE=1;DB
5	84773287	rs10043858	G	A	.	.	FIXACC=KF457932.1;COMPACC=AC133537.2;CLNAME=CTD-2310L4;LIBABBR=CTD;SEQCTR=JGI;NUMUPDATE=1;DB
5	84786447	rs7447297	T	C	.	.	FIXACC=KC877027.1;COMPACC=AC133537.2;CLNAME=CTD-2310L4;LIBABBR=CTD;SEQCTR=JGI;NUMUPDATE=1;DB
5	85714585	rs7710075	G	C	.	.	FIXACC=KF457935.1;COMPACC=AC010639.5;CLNAME=CTD-2358I2;LIBABBR=CTD;SEQCTR=JGI;NUMUPDATE=1;DB
5	86403816	rs60504832	CA	C	.	.	FIXACC=KF510927.1;COMPACC=AC026444.5;CLNAME=CTD-2299E8;LIBABBR=CTD;SEQCTR=JGI;NUMUPDATE=1;DB
5	86705869	rs2410721	C	A	.	.	FIXACC=KF457936.1;COMPACC=AC010361.3;CLNAME=CTD-2035K4;LIBABBR=CTD;SEQCTR=JGI;NUMUPDATE=1;DB
5	87253507	rs10474255	C	T	.	.	FIXACC=KC877033.1;COMPACC=AC024576.7;CLNAME=CTD-2345P7;LIBABBR=CTD;SEQCTR=JGI;NUMUPDATE=1;DB
5	88444570	rs7735756	T	G	.	.	FIXACC=KC877024.1;COMPACC=AC091826.3;CLNAME=CTC-498M16;LIBABBR=CTC;SEQCTR=JGI;NUMUPDATE=1;DB
5	88511520	rs67277465	G	GC	.	.	FIXACC=KF510266.1;COMPACC=AC008526.5;CLNAME=CTC-470C15;LIBABBR=CTC;SEQCTR=JGI;NUMUPDATE=1;DB
5	88678047	rs5869433	AC	A	.	.	FIXACC=KF573702.1;COMPACC=AC026701.6;CLNAME=CTC-547D20;LIBABBR=CTC;SEQCTR=JGI;NUMUPDATE=1;DB
5	89399663	rs247553	T	C	.	.	FIXACC=KF457940.1;COMPACC=AC008931.8;CLNAME=CTD-2294L1;LIBABBR=CTD;SEQCTR=JGI;NUMUPDATE=1;DB
5	89869917	rs277052	T	C	.	.	FIXACC=KC877023.1;COMPACC=AC008448.7;CLNAME=CTC-340N24;LIBABBR=CTC;SEQCTR=JGI;NUMUPDATE=1;DB
5	90613186	rs639607	G	A	.	.	FIXACC=KC877034.1;COMPACC=AC027323.5;CLNAME=CTD-2034A10;LIBABBR=CTD;SEQCTR=JGI;NUMUPDATE=1;DB
5	90736052	rs2460180	A	G	.	.	FIXACC=KF457939.1;COMPACC=AC094109.2;CLNAME=RP11-62E10;LIBABBR=RP11;SEQCTR=JGI;NUMUPDATE=1;DB
5	91004222	rs4916837	A	G	.	.	FIXACC=KF457938.1;COMPACC=AC034215.4;CLNAME=CTD-2001K4;LIBABBR=CTD;SEQCTR=JGI;NUMUPDATE=1;DB
5	91024281	rs7733445	G	T	.	.	FIXACC=KF457937.1;COMPACC=AC034215.4;CLNAME=CTD-2001K4;LIBABBR=CTD;SEQCTR=JGI;NUMUPDATE=1;DB
5	91403125	rs1423218	T	C	.	.	FIXACC=KF457942.1;COMPACC=AC008799.6;CLNAME=CTD-2061E19;LIBABBR=CTD;SEQCTR=JGI;NUMUPDATE=1;DB
5	91550182	rs332517	G	A	.	.	FIXACC=KC877054.1;COMPACC=AC008923.9;CLNAME=CTD-2281D19;LIBABBR=CTD;SEQCTR=JGI;NUMUPDATE=1;DB
5	91635586	rs4577729	C	A	.	.	FIXACC=KC877036.1;COMPACC=AC091879.2;CLNAME=CTD-3136G21;LIBABBR=CTD;SEQCTR=JGI;NUMUPDATE=1;DB
5	91638528	rs10035678	G	C	.	.	FIXACC=KC877042.1;COMPACC=AC091879.2;CLNAME=CTD-3136G21;LIBABBR=CTD;SEQCTR=JGI;NUMUPDATE=1;DB
5	91894177	rs6452974	C	G	.	.	FIXACC=KF457941.1;COMPACC=AC010256.6;CLNAME=CTC-445M6;LIBABBR=CTC;SEQCTR=JGI;NUMUPDATE=1;DB
5	91963498	rs1345785	G	A	.	.	FIXACC=KF457943.1;COMPACC=AC008824.6;CLNAME=CTD-2132K6;LIBABBR=CTD;SEQCTR=JGI;NUMUPDATE=1;DB
5	92019940	rs416753	C	T	.	.	FIXACC=KC877039.1;COMPACC=AC008824.6;CLNAME=CTD-2132K6;LIBABBR=CTD;SEQCTR=JGI;NUMUPDATE=1;DB
5	93009011	rs57963110	AT	A	.	.	FIXACC=KF510929.1;COMPACC=AC012625.7;CLNAME=CTD-2091N23;LIBABBR=CTD;SEQCTR=JGI;NUMUPDATE=1;DB
5	93038916	rs2644789	G	T	.	.	FIXACC=KF457946.1;COMPACC=AC012625.7;CLNAME=CTD-2091N23;LIBABBR=CTD;SEQCTR=JGI;NUMUPDATE=1;DB
5	93322708	rs6557077	G	A	.	.	FIXACC=KF457945.1;COMPACC=AC008500.7;CLNAME=CTC-439D5;LIBABBR=CTC;SEQCTR=JGI;NUMUPDATE=1;DB
5	93454145	rs249254	G	C	.	.	FIXACC=KF457944.1;COMPACC=AC012619.6;CLNAME=CTD-2022K1;LIBABBR=CTD;SEQCTR=JGI;NUMUPDATE=1;DB
5	93909237	rs11414201	GC	G	.	.	FIXACC=KF573671.1;COMPACC=AC114980.2;CLNAME=RP11-549J18;LIBABBR=RP11;SEQCTR=JGI;NUMUPDATE=1;DB
5	94691320	rs306571	G	A	.	.	FIXACC=KC877045.1;COMPACC=AC008534.7;CLNAME=CTC-484P3;LIBABBR=CTC;SEQCTR=JGI;NUMUPDATE=1;DB
5	94937840	rs5869658	CA	C	.	.	FIXACC=KF510930.1;COMPACC=AC012312.9;CLNAME=CTC-558O19;LIBABBR=CTC;SEQCTR=JGI;NUMUPDATE=1;DB
5	95436836	rs6878669	T	C	.	.	FIXACC=KF457950.1;COMPACC=AC090071.3;CLNAME=CTD-2538A21;LIBABBR=CTD;SEQCTR=JGI;NUMUPDATE=1;DB
5	95437738	rs2432176	C	G	.	.	FIXACC=KC877040.1;COMPACC=AC090071.3;CLNAME=CTD-2538A21;LIBABBR=CTD;SEQCTR=JGI;NUMUPDATE=1;DB
5	95756635	rs40099	G	A	.	.	FIXACC=KF457947.1;COMPACC=AC008840.5;CLNAME=CTD-2154I11;LIBABBR=CTD;SEQCTR=JGI;NUMUPDATE=1;DB
5	95910991	rs154445	C	T	.	.	FIXACC=KC877046.1;COMPACC=AC008592.4;CLNAME=CTC-576H9;LIBABBR=CTC;SEQCTR=JGI;NUMUPDATE=1;DB
5	96320751	rs6556915	A	T	.	.	FIXACC=KC877041.1;COMPACC=AC008951.6;CLNAME=CTD-2337A12;LIBABBR=CTD;SEQCTR=JGI;NUMUPDATE=1;DB
5	96766370	rs26480	A	G	.	.	FIXACC=KC877037.1;COMPACC=AC008906.5;CLNAME=CTD-2260A17;LIBABBR=CTD;SEQCTR=JGI;NUMUPDATE=1;DB
5	96787072	rs56737336	CA	C	.	.	FIXACC=KF510931.1;COMPACC=AC008906.5;CLNAME=CTD-2260A17;LIBABBR=CTD;SEQCTR=JGI;NUMUPDATE=1;DB
5	96875710	rs33996754	A	AG	.	.	FIXACC=KF510267.1;COMPACC=AC009126.2;CLNAME=RP11-496M2;LIBABBR=RP11;SEQCTR=JGI;NUMUPDATE=1;DB
5	96966594	rs6556944	C	T	.	.	FIXACC=KF457949.1;COMPACC=AC008850.7;CLNAME=CTD-2172I6;LIBABBR=CTD;SEQCTR=JGI;NUMUPDATE=1;DB
5	96994153	rs27304	T	G	.	.	FIXACC=KC877052.1;COMPACC=AC008865.3;CLNAME=CTD-2193I10;LIBABBR=CTD;SEQCTR=JGI;NUMUPDATE=1;DB
5	97056760	rs30830	A	G	.	.	FIXACC=KF457948.1;COMPACC=AC008865.3;CLNAME=CTD-2193I10;LIBABBR=CTD;SEQCTR=JGI;NUMUPDATE=1;DB
5	97245528	rs6556956	G	A	.	.	FIXACC=KF457951.1;COMPACC=AC008883.6;CLNAME=CTD-2215E18;LIBABBR=CTD;SEQCTR=JGI;NUMUPDATE=1;DB
5	97270386	rs2453498	G	C	.	.	FIXACC=KC877047.1;COMPACC=AC008883.6;CLNAME=CTD-2215E18;LIBABBR=CTD;SEQCTR=JGI;NUMUPDATE=1;DB
5	98018470	rs181946	A	G	.	.	FIXACC=KF457952.1;COMPACC=AC008834.7;CLNAME=CTD-2147G20;LIBABBR=CTD;SEQCTR=JGI;NUMUPDATE=1;DB
5	98180540	rs4509048	T	A	.	.	FIXACC=KF457954.1;COMPACC=AC116347.2;CLNAME=RP11-274E7;LIBABBR=RP11;SEQCTR=JGI;NUMUPDATE=1;DB
5	98582196	rs168657	G	A	.	.	FIXACC=KC877056.1;COMPACC=AC022142.4;CLNAME=CTD-2341D24;LIBABBR=CTD;SEQCTR=JGI;NUMUPDATE=1;DB
5	98652158	rs159968	G	A	.	.	FIXACC=KC877048.1;COMPACC=AC022142.4;CLNAME=CTD-2341D24;LIBABBR=CTD;SEQCTR=JGI;NUMUPDATE=1;DB
5	98854516	rs167830	C	T	.	.	FIXACC=KC877055.1;COMPACC=AC022121.6;CLNAME=CTD-2007H13;LIBABBR=CTD;SEQCTR=JGI;NUMUPDATE=1;DB
5	99338276	rs6861750	G	A	.	.	FIXACC=KC877044.1;COMPACC=AC125786.3;CLNAME=CTD-2071A4;LIBABBR=CTD;SEQCTR=JGI;NUMUPDATE=1;DB
5	99346418	rs6859396	A	G	.	.	FIXACC=KC877053.1;COMPACC=AC125786.3;CLNAME=CTD-2071A4;LIBABBR=CTD;SEQCTR=JGI;NUMUPDATE=1;DB
5	99395785	rs6421828	C	T	.	.	FIXACC=KF457956.1;COMPACC=AC125786.3;CLNAME=CTD-2071A4;LIBABBR=CTD;SEQCTR=JGI;NUMUPDATE=1;DB
5	100123152	rs11241408	C	T	.	.	FIXACC=KF457957.1;COMPACC=AC092278.3;CLNAME=CTD-2012B7;LIBABBR=CTD;SEQCTR=JGI;NUMUPDATE=1;DB
5	100156655	rs4365822	G	A	.	.	FIXACC=KF457953.1;COMPACC=AC092278.3;CLNAME=CTD-2012B7;LIBABBR=CTD;SEQCTR=JGI;NUMUPDATE=1;DB
5	101016744	rs2400247	A	G	.	.	FIXACC=KF457955.1;COMPACC=AC008961.7;CLNAME=CTD-2354P9;LIBABBR=CTD;SEQCTR=JGI;NUMUPDATE=1;DB
5	102409618	rs4317297	C	T	.	.	FIXACC=KF457963.1;COMPACC=AC094108.2;CLNAME=RP11-58B2;LIBABBR=RP11;SEQCTR=JGI;NUMUPDATE=1;DB
5	103045166	rs154257	A	G	.	.	FIXACC=KC877035.1;COMPACC=AC010250.7;CLNAME=CTC-425H14;LIBABBR=CTC;SEQCTR=JGI;NUMUPDATE=1;DB
5	103056151	rs257002	T	G	.	.	FIXACC=KC877043.1;COMPACC=AC010250.7;CLNAME=CTC-425H14;LIBABBR=CTC;SEQCTR=JGI;NUMUPDATE=1;DB
5	104014502	rs4394102	G	C	.	.	FIXACC=KF457962.1;COMPACC=AC091894.2;CLNAME=RP11-138J23;LIBABBR=RP11;SEQCTR=JGI;NUMUPDATE=1;DB
5	104197846	rs1664611	T	C	.	.	FIXACC=KF454920.1;COMPACC=AC016566.6;CLNAME=CTC-547G6;LIBABBR=CTC;SEQCTR=JGI;NUMUPDATE=1;DB
5	104197954	rs1734160	A	G	.	.	FIXACC=KF454920.1;COMPACC=AC016566.6;CLNAME=CTC-547G6;LIBABBR=CTC;SEQCTR=JGI;NUMUPDATE=1;DB
5	104267641	rs2591432	A	G	.	.	FIXACC=KC877051.1;COMPACC=AC016566.6;CLNAME=CTC-547G6;LIBABBR=CTC;SEQCTR=JGI;NUMUPDATE=1;DB
5	104640677	rs33815	T	C	.	.	FIXACC=KC877050.1;COMPACC=AC022124.6;CLNAME=CTD-2075G19;LIBABBR=CTD;SEQCTR=JGI;NUMUPDATE=1;DB
5	104651639	rs325494	G	A	.	.	FIXACC=KC877049.1;COMPACC=AC026733.5;CLNAME=CTD-2325O18;LIBABBR=CTD;SEQCTR=JGI;NUMUPDATE=1;DB
5	104685103	rs1846997	C	T	.	.	FIXACC=KF457958.1;COMPACC=AC026733.5;CLNAME=CTD-2325O18;LIBABBR=CTD;SEQCTR=JGI;NUMUPDATE=1;DB
5	105139012	rs588961	C	G	.	.	FIXACC=KC877057.1;COMPACC=AC010590.7;CLNAME=CTC-441F14;LIBABBR=CTC;SEQCTR=JGI;NUMUPDATE=1;DB
5	105211774	rs158625	T	C	.	.	FIXACC=KC877062.1;COMPACC=AC011361.4;CLNAME=CTC-482N19;LIBABBR=CTC;SEQCTR=JGI;NUMUPDATE=1;DB
5	105238435	rs10037059	A	G	.	.	FIXACC=KC877060.1;COMPACC=AC011361.4;CLNAME=CTC-482N19;LIBABBR=CTC;SEQCTR=JGI;NUMUPDATE=1;DB
5	105809117	rs286729	G	A	.	.	FIXACC=KF457960.1;COMPACC=AC114307.2;CLNAME=RP11-195J17;LIBABBR=RP11;SEQCTR=JGI;NUMUPDATE=1;DB
5	105833670	rs6596649	A	T	.	.	FIXACC=KF457959.1;COMPACC=AC106777.2;CLNAME=RP11-326M11;LIBABBR=RP11;SEQCTR=JGI;NUMUPDATE=1;DB
5	106368412	rs7446220	A	G	.	.	FIXACC=KC877065.1;COMPACC=AC114278.2;CLNAME=CTD-2154H5;LIBABBR=CTD;SEQCTR=JGI;NUMUPDATE=1;DB
5	106478518	rs6891439	C	T	.	.	FIXACC=KF457965.1;COMPACC=AC114285.2;CLNAME=CTD-2335A14;LIBABBR=CTD;SEQCTR=JGI;NUMUPDATE=1;DB
5	106485446	rs6874703	A	G	.	.	FIXACC=KF457966.1;COMPACC=AC114285.2;CLNAME=CTD-2335A14;LIBABBR=CTD;SEQCTR=JGI;NUMUPDATE=1;DB
5	107230167	rs963789	T	A	.	.	FIXACC=KC877061.1;COMPACC=AC008529.4;CLNAME=CTC-475P15;LIBABBR=CTC;SEQCTR=JGI;NUMUPDATE=1;DB
5	107603226	rs27600	T	G	.	.	FIXACC=KC877063.1;COMPACC=AC008800.5;CLNAME=CTD-2062D19;LIBABBR=CTD;SEQCTR=JGI;NUMUPDATE=1;DB
5	107939001	rs1025492	T	C	.	.	FIXACC=KF457964.1;COMPACC=AC011419.7;CLNAME=CTD-2029I9;LIBABBR=CTD;SEQCTR=JGI;NUMUPDATE=1;DB
5	108497341	rs1549149	T	G	.	.	FIXACC=KF457968.1;COMPACC=AC008462.6;CLNAME=CTC-352J10;LIBABBR=CTC;SEQCTR=JGI;NUMUPDATE=1;DB
5	108858255	rs6895422	C	G	.	.	FIXACC=KF457967.1;COMPACC=AC008871.5;CLNAME=CTD-2197I11;LIBABBR=CTD;SEQCTR=JGI;NUMUPDATE=1;DB
5	108872896	rs11240988	C	A	.	.	FIXACC=KF457961.1;COMPACC=AC008871.5;CLNAME=CTD-2197I11;LIBABBR=CTD;SEQCTR=JGI;NUMUPDATE=1;DB
5	109563788	rs7446928	T	C	.	.	FIXACC=KF457971.1;COMPACC=AC114287.2;CLNAME=CTD-2350L11;LIBABBR=CTD;SEQCTR=JGI;NUMUPDATE=1;DB
5	109736099	rs248751	C	T	.	.	FIXACC=KF457972.1;COMPACC=AC012603.7;CLNAME=CTC-332L22;LIBABBR=CTC;SEQCTR=JGI;NUMUPDATE=1;DB
5	109981202	rs245252	C	A	.	.	FIXACC=KC877066.1;COMPACC=AC011366.6;CLNAME=CTC-568L21;LIBABBR=CTC;SEQCTR=JGI;NUMUPDATE=1;DB
5	109982763	rs245249	C	A	.	.	FIXACC=KC877059.1;COMPACC=AC011366.6;CLNAME=CTC-568L21;LIBABBR=CTC;SEQCTR=JGI;NUMUPDATE=1;DB
5	109991978	rs36795	T	C	.	.	FIXACC=KC877064.1;COMPACC=AC011366.6;CLNAME=CTC-568L21;LIBABBR=CTC;SEQCTR=JGI;NUMUPDATE=1;DB
5	109998341	rs36785	C	G	.	.	FIXACC=KC877058.1;COMPACC=AC011366.6;CLNAME=CTC-568L21;LIBABBR=CTC;SEQCTR=JGI;NUMUPDATE=1;DB
5	110036140	rs2925103	A	G	.	.	FIXACC=KC877085.1;COMPACC=AC092272.2;CLNAME=CTC-339E17;LIBABBR=CTC;SEQCTR=JGI;NUMUPDATE=1;DB
5	110062535	rs2925086	C	A	.	.	FIXACC=KC877093.1;COMPACC=AC092272.2;CLNAME=CTC-339E17;LIBABBR=CTC;SEQCTR=JGI;NUMUPDATE=1;DB
5	110066531	rs2925083	A	G	.	.	FIXACC=KC877069.1;COMPACC=AC092272.2;CLNAME=CTC-339E17;LIBABBR=CTC;SEQCTR=JGI;NUMUPDATE=1;DB
5	110076594	rs2966751	A	C	.	.	FIXACC=KC877067.1;COMPACC=AC092272.2;CLNAME=CTC-339E17;LIBABBR=CTC;SEQCTR=JGI;NUMUPDATE=1;DB
5	110166489	rs4246004	G	A	.	.	FIXACC=KF457970.1;COMPACC=AC091914.3;CLNAME=RP11-221N1;LIBABBR=RP11;SEQCTR=JGI;NUMUPDATE=1;DB
5	110459281	rs313608	T	G	.	.	FIXACC=KF454877.1;COMPACC=AC012622.6;CLNAME=CTD-2072F21;LIBABBR=CTD;SEQCTR=JGI;NUMUPDATE=1;DB
5	110459380	rs13153189	T	A	.	.	FIXACC=KF454877.1;COMPACC=AC012622.6;CLNAME=CTD-2072F21;LIBABBR=CTD;SEQCTR=JGI;NUMUPDATE=1;DB
5	110493573	rs313623	A	G	.	.	FIXACC=KC877081.1;COMPACC=AC012622.6;CLNAME=CTD-2072F21;LIBABBR=CTD;SEQCTR=JGI;NUMUPDATE=1;DB
5	110525992	rs313619	T	C	.	.	FIXACC=KC877072.1;COMPACC=AC012622.6;CLNAME=CTD-2072F21;LIBABBR=CTD;SEQCTR=JGI;NUMUPDATE=1;DB
5	110749676	rs58694193	CT	C	.	.	FIXACC=KF510875.1;COMPACC=AC008650.8;CLNAME=CTB-186M2;LIBABBR=CTB;SEQCTR=JGI;NUMUPDATE=1;DB
5	110811010	rs5870420	AG	A	.	.	FIXACC=KF510876.1;COMPACC=AC008782.6;CLNAME=CTD-2026D23;LIBABBR=CTD;SEQCTR=JGI;NUMUPDATE=1;DB
5	111035875	rs11415639	CA	C	.	.	FIXACC=KF510877.1;COMPACC=AC008572.6;CLNAME=CTC-551A13;LIBABBR=CTC;SEQCTR=JGI;NUMUPDATE=1;DB
5	111100438	rs34662944	A	AG	.	.	FIXACC=KF510258.1;COMPACC=AC008572.6;CLNAME=CTC-551A13;LIBABBR=CTC;SEQCTR=JGI;NUMUPDATE=1;DB
5	111114394	rs72545044	AT	A	.	.	FIXACC=KF510878.1;COMPACC=AC008572.6;CLNAME=CTC-551A13;LIBABBR=CTC;SEQCTR=JGI;NUMUPDATE=1;DB
5	111571011	rs67135650	CT	C	.	.	FIXACC=KF510879.1;COMPACC=AC008967.3;CLNAME=CTD-2367A17;LIBABBR=CTD;SEQCTR=JGI;NUMUPDATE=1;DB
5	112091213	rs40964	C	A	.	.	FIXACC=KC877068.1;COMPACC=AC010495.7;CLNAME=CTD-2350H4;LIBABBR=CTD;SEQCTR=JGI;NUMUPDATE=1;DB
5	112185839	rs4635973	C	T	.	.	FIXACC=KF457969.1;COMPACC=AC010261.5;CLNAME=CTC-459M5;LIBABBR=CTC;SEQCTR=JGI;NUMUPDATE=1;DB
5	112440224	rs186859	G	A	.	.	FIXACC=KF457977.1;COMPACC=AC010265.5;CLNAME=CTC-470E21;LIBABBR=CTC;SEQCTR=JGI;NUMUPDATE=1;DB
5	112976979	rs33555	C	T	.	.	FIXACC=KC877088.1;COMPACC=AC008536.7;CLNAME=CTC-487M23;LIBABBR=CTC;SEQCTR=JGI;NUMUPDATE=1;DB
5	113002647	rs11241189	G	A	.	.	FIXACC=KF457976.1;COMPACC=AC008536.7;CLNAME=CTC-487M23;LIBABBR=CTC;SEQCTR=JGI;NUMUPDATE=1;DB
5	113142292	rs10066096	C	T	.	.	FIXACC=KF457973.1;COMPACC=AC126917.1;CLNAME=RP11-467F22;LIBABBR=RP11;SEQCTR=JGI;NUMUPDATE=1;DB
5	113332447	rs7732247	C	T	.	.	FIXACC=KF457974.1;COMPACC=AC079465.5;CLNAME=CTD-2124P24;LIBABBR=CTD;SEQCTR=JGI;NUMUPDATE=1;DB
5	113480764	rs2972255	T	G	.	.	FIXACC=KC877092.1;COMPACC=AC093208.2;CLNAME=CTC-493D22;LIBABBR=CTC;SEQCTR=JGI;NUMUPDATE=1;DB
5	114493424	rs1841251	G	A	.	.	FIXACC=KF459898.1;COMPACC=AC109482.3;CLNAME=RP11-492A10;LIBABBR=RP11;SEQCTR=JGI;NUMUPDATE=1;DB
5	114681419	rs287666	A	G	.	.	FIXACC=KF457978.1;COMPACC=AC068660.3;CLNAME=CTC-349J2;LIBABBR=CTC;SEQCTR=JGI;NUMUPDATE=1;DB
5	114718957	rs287683	G	T	.	.	FIXACC=KC877070.1;COMPACC=AC068660.3;CLNAME=CTC-349J2;LIBABBR=CTC;SEQCTR=JGI;NUMUPDATE=1;DB
5	114726237	rs2681514	C	T	.	.	FIXACC=KF457975.1;COMPACC=AC068660.3;CLNAME=CTC-349J2;LIBABBR=CTC;SEQCTR=JGI;NUMUPDATE=1;DB
5	114877533	rs4585438	T	A	.	.	FIXACC=KF457982.1;COMPACC=AC099484.4;CLNAME=CTD-2004P1;LIBABBR=CTD;SEQCTR=JGI;NUMUPDATE=1;DB
5	114910726	rs4466153	G	A	.	.	FIXACC=KC877074.1;COMPACC=AC099484.4;CLNAME=CTD-2004P1;LIBABBR=CTD;SEQCTR=JGI;NUMUPDATE=1;DB
5	114939686	rs4291003	G	T	.	.	FIXACC=KC877094.1;COMPACC=AC099484.4;CLNAME=CTD-2004P1;LIBABBR=CTD;SEQCTR=JGI;NUMUPDATE=1;DB
5	115162696	rs265404	A	T	.	.	FIXACC=KC877071.1;COMPACC=AC008494.8;CLNAME=CTC-428G20;LIBABBR=CTC;SEQCTR=JGI;NUMUPDATE=1;DB
5	115220565	rs265426	C	A	.	.	FIXACC=KC877078.1;COMPACC=AC008494.8;CLNAME=CTC-428G20;LIBABBR=CTC;SEQCTR=JGI;NUMUPDATE=1;DB
5	115575884	rs256990	A	C	.	.	FIXACC=KC877091.1;COMPACC=AC010226.5;CLNAME=CTC-286N18;LIBABBR=CTC;SEQCTR=JGI;NUMUPDATE=1;DB
5	115727311	rs153072	C	T	.	.	FIXACC=KF457983.1;COMPACC=AC008549.6;CLNAME=CTC-505O3;LIBABBR=CTC;SEQCTR=JGI;NUMUPDATE=1;DB
5	115843933	rs40323	T	A	.	.	FIXACC=KC877080.1;COMPACC=AC026449.6;CLNAME=CTD-2373A16;LIBABBR=CTD;SEQCTR=JGI;NUMUPDATE=1;DB
5	115925140	rs1204766	A	C	.	.	FIXACC=KC877086.1;COMPACC=AC010282.6;CLNAME=CTC-555I19;LIBABBR=CTC;SEQCTR=JGI;NUMUPDATE=1;DB
5	116002245	rs4921051	T	C	.	.	FIXACC=KF457980.1;COMPACC=AC010282.6;CLNAME=CTC-555I19;LIBABBR=CTC;SEQCTR=JGI;NUMUPDATE=1;DB
5	116433608	rs11450044	AG	A	.	.	FIXACC=KF510880.1;COMPACC=AC010296.6;CLNAME=CTB-155H23;LIBABBR=CTB;SEQCTR=JGI;NUMUPDATE=1;DB
5	116478030	rs34966	G	A	.	.	FIXACC=KC877077.1;COMPACC=AC010296.6;CLNAME=CTB-155H23;LIBABBR=CTB;SEQCTR=JGI;NUMUPDATE=1;DB
5	117468008	rs33948999	GT	G	.	.	FIXACC=KF573692.1;COMPACC=AC010276.6;CLNAME=CTC-504A5;LIBABBR=CTC;SEQCTR=JGI;NUMUPDATE=1;DB
5	117562412	rs267088	G	A	.	.	FIXACC=KC877076.1;COMPACC=AC027341.3;CLNAME=CTD-2261B13;LIBABBR=CTD;SEQCTR=JGI;NUMUPDATE=1;DB
5	118181005	rs6895968	A	T	.	.	FIXACC=KF457984.1;COMPACC=AC113344.2;CLNAME=CTD-2382P15;LIBABBR=CTD;SEQCTR=JGI;NUMUPDATE=1;DB
5	118420044	rs7446864	T	G	.	.	FIXACC=KC877084.1;COMPACC=AC136426.2;CLNAME=CTD-2008N14;LIBABBR=CTD;SEQCTR=JGI;NUMUPDATE=1;DB
5	118480594	rs4243438	C	T	.	.	FIXACC=KF457981.1;COMPACC=AC114279.2;CLNAME=CTD-2281M20;LIBABBR=CTD;SEQCTR=JGI;NUMUPDATE=1;DB
5	118762641	rs644248	C	A	.	.	FIXACC=KC877079.1;COMPACC=AC093206.2;CLNAME=CTC-448D22;LIBABBR=CTC;SEQCTR=JGI;NUMUPDATE=1;DB
5	119356234	rs6595185	T	A	.	.	FIXACC=KF457979.1;COMPACC=AC035144.3;CLNAME=CTD-2220M12;LIBABBR=CTD;SEQCTR=JGI;NUMUPDATE=1;DB
5	119425784	rs2455465	A	T	.	.	FIXACC=KC877087.1;COMPACC=AC035144.3;CLNAME=CTD-2220M12;LIBABBR=CTD;SEQCTR=JGI;NUMUPDATE=1;DB
5	119613427	rs328665	A	T	.	.	FIXACC=KC877082.1;COMPACC=AC010409.6;CLNAME=CTD-2158P22;LIBABBR=CTD;SEQCTR=JGI;NUMUPDATE=1;DB
5	119844410	rs2973999	G	A	.	.	FIXACC=KF457985.1;COMPACC=AC093272.3;CLNAME=RP11-354P16;LIBABBR=RP11;SEQCTR=JGI;NUMUPDATE=1;DB
5	120149993	rs7704151	T	C	.	.	FIXACC=KC877075.1;COMPACC=AC108095.2;CLNAME=CTD-3080F23;LIBABBR=CTD;SEQCTR=JGI;NUMUPDATE=1;DB
5	120168090	rs4590202	T	A	.	.	FIXACC=KC877083.1;COMPACC=AC108095.2;CLNAME=CTD-3080F23;LIBABBR=CTD;SEQCTR=JGI;NUMUPDATE=1;DB
5	120173022	rs4895146	G	A	.	.	FIXACC=KC877073.1;COMPACC=AC108095.2;CLNAME=CTD-3080F23;LIBABBR=CTD;SEQCTR=JGI;NUMUPDATE=1;DB
5	120173274	rs4895147	G	A	.	.	FIXACC=KF457990.1;COMPACC=AC108095.2;CLNAME=CTD-3080F23;LIBABBR=CTD;SEQCTR=JGI;NUMUPDATE=1;DB
5	120595306	rs9327152	A	G	.	.	FIXACC=KC877090.1;COMPACC=AC144990.1;CLNAME=XXfos-8092D3;LIBABBR=XXfos;SEQCTR=JGI;NUMUPDATE=1;DB
5	121012338	rs253699	A	G	.	.	FIXACC=KC877095.1;COMPACC=AC008565.6;CLNAME=CTC-538F12;LIBABBR=CTC;SEQCTR=JGI;NUMUPDATE=1;DB
5	121278112	rs1422329	A	T	.	.	FIXACC=KF457992.1;COMPACC=AC008568.7;CLNAME=CTC-546K23;LIBABBR=CTC;SEQCTR=JGI;NUMUPDATE=1;DB
5	122343540	rs7380074	T	C	.	.	FIXACC=KF457986.1;COMPACC=AC119150.1;CLNAME=CTD-2280E9;LIBABBR=CTD;SEQCTR=JGI;NUMUPDATE=1;DB
5	123140193	rs33920590	AT	A	.	.	FIXACC=KF510881.1;COMPACC=AC008548.6;CLNAME=CTC-505D13;LIBABBR=CTC;SEQCTR=JGI;NUMUPDATE=1;DB
5	123327296	rs590780	C	T	.	.	FIXACC=KC877089.1;COMPACC=AC010369.7;CLNAME=CTD-2048F20;LIBABBR=CTD;SEQCTR=JGI;NUMUPDATE=1;DB
5	123350107	rs485847	A	G	.	.	FIXACC=KC877116.1;COMPACC=AC010369.7;CLNAME=CTD-2048F20;LIBABBR=CTD;SEQCTR=JGI;NUMUPDATE=1;DB
5	123366526	rs486812	T	C	.	.	FIXACC=KC877110.1;COMPACC=AC010369.7;CLNAME=CTD-2048F20;LIBABBR=CTD;SEQCTR=JGI;NUMUPDATE=1;DB
5	123384701	rs548948	C	T	.	.	FIXACC=KC877115.1;COMPACC=AC010369.7;CLNAME=CTD-2048F20;LIBABBR=CTD;SEQCTR=JGI;NUMUPDATE=1;DB
5	123936759	rs2546856	T	C	.	.	FIXACC=KF457989.1;COMPACC=AC008693.9;CLNAME=CTB-69A13;LIBABBR=CTB;SEQCTR=JGI;NUMUPDATE=1;DB
5	123943772	rs330445	C	T	.	.	FIXACC=KF457993.1;COMPACC=AC008693.9;CLNAME=CTB-69A13;LIBABBR=CTB;SEQCTR=JGI;NUMUPDATE=1;DB
5	123986099	rs2910232	T	C	.	.	FIXACC=KF457987.1;COMPACC=AC008693.9;CLNAME=CTB-69A13;LIBABBR=CTB;SEQCTR=JGI;NUMUPDATE=1;DB
5	123999189	rs11397412	AT	A	.	.	FIXACC=KF510883.1;COMPACC=AC008693.9;CLNAME=CTB-69A13;LIBABBR=CTB;SEQCTR=JGI;NUMUPDATE=1;DB
5	125336016	rs4835869	G	T	.	.	FIXACC=KF457991.1;COMPACC=AC109471.3;CLNAME=RP11-395P13;LIBABBR=RP11;SEQCTR=JGI;NUMUPDATE=1;DB
5	125516817	rs9632455	C	A	.	.	FIXACC=KC877100.1;COMPACC=AC109443.2;CLNAME=CTD-2070B15;LIBABBR=CTD;SEQCTR=JGI;NUMUPDATE=1;DB
5	125525483	rs6898635	C	A	.	.	FIXACC=KC877099.1;COMPACC=AC109443.2;CLNAME=CTD-2070B15;LIBABBR=CTD;SEQCTR=JGI;NUMUPDATE=1;DB
5	125715081	rs6863788	T	C	.	.	FIXACC=KF457988.1;COMPACC=AC116362.3;CLNAME=RP11-756H20;LIBABBR=RP11;SEQCTR=JGI;NUMUPDATE=1;DB
5	126019504	rs570159	C	G	.	.	FIXACC=KC877114.1;COMPACC=AC026723.5;CLNAME=CTD-2209N14;LIBABBR=CTD;SEQCTR=JGI;NUMUPDATE=1;DB
5	126279495	rs5871206	CA	C	.	.	FIXACC=KF510882.1;COMPACC=AC010235.7;CLNAME=CTC-339D2;LIBABBR=CTC;SEQCTR=JGI;NUMUPDATE=1;DB
5	126301659	rs443304	A	C	.	.	FIXACC=KF457994.1;COMPACC=AC010235.7;CLNAME=CTC-339D2;LIBABBR=CTC;SEQCTR=JGI;NUMUPDATE=1;DB
5	127371127	rs246891	T	C	.	.	FIXACC=KC877107.1;COMPACC=AC008682.6;CLNAME=CTB-54G2;LIBABBR=CTB;SEQCTR=JGI;NUMUPDATE=1;DB
5	127377348	rs2910217	T	C	.	.	FIXACC=KC877097.1;COMPACC=AC008682.6;CLNAME=CTB-54G2;LIBABBR=CTB;SEQCTR=JGI;NUMUPDATE=1;DB
5	127487242	rs35421	A	G	.	.	FIXACC=KC877104.1;COMPACC=AC010424.9;CLNAME=CTD-2195M15;LIBABBR=CTD;SEQCTR=JGI;NUMUPDATE=1;DB
5	128357869	rs57268780	A	AG	.	.	FIXACC=KF510259.1;COMPACC=AC025169.5;CLNAME=CTC-352M6;LIBABBR=CTC;SEQCTR=JGI;NUMUPDATE=1;DB
5	128693513	rs247171	G	A	.	.	FIXACC=KF458004.1;COMPACC=AC008588.8;CLNAME=CTC-573M9;LIBABBR=CTC;SEQCTR=JGI;NUMUPDATE=1;DB
5	128779860	rs247213	A	G	.	.	FIXACC=KC877102.1;COMPACC=AC008588.8;CLNAME=CTC-573M9;LIBABBR=CTC;SEQCTR=JGI;NUMUPDATE=1;DB
5	128910295	rs1182083	G	A	.	.	FIXACC=KC877111.1;COMPACC=AC004038.1;CLNAME=NA;LIBABBR=NA;SEQCTR=JGI;NUMUPDATE=1;DB
5	129018122	rs1181969	C	T	.	.	FIXACC=KC877105.1;COMPACC=AC006959.1;CLNAME=RP1-117N3;LIBABBR=RP1;SEQCTR=JGI;NUMUPDATE=1;DB
5	129884762	rs33906	T	G	.	.	FIXACC=KC877117.1;COMPACC=AC011360.4;CLNAME=CTC-379A17;LIBABBR=CTC;SEQCTR=JGI;NUMUPDATE=1;DB
5	130029943	rs11950700	A	T	.	.	FIXACC=KF458011.1;COMPACC=AC008426.4;CLNAME=CTC-307A7;LIBABBR=CTC;SEQCTR=JGI;NUMUPDATE=1;DB
5	130148198	rs2863823	G	A	.	.	FIXACC=KF458000.1;COMPACC=AC005373.1;CLNAME=RP1-45I14;LIBABBR=RP1;SEQCTR=JGI;NUMUPDATE=1;DB
5	130287700	rs1016720	A	T	.	.	FIXACC=KF458001.1;COMPACC=AC004769.1;CLNAME=NA;LIBABBR=NA;SEQCTR=JGI;NUMUPDATE=1;DB
5	130562348	rs2191107	G	A	.	.	FIXACC=KF457998.1;COMPACC=AC005741.1;CLNAME=NA;LIBABBR=NA;SEQCTR=JGI;NUMUPDATE=1;DB
5	131702893	rs43179	C	T	.	.	FIXACC=KC877096.1;COMPACC=AC008695.9;CLNAME=CTB-6P6;LIBABBR=CTB;SEQCTR=JGI;NUMUPDATE=1;DB
5	131797350	rs1291671	C	A	.	.	FIXACC=KF457999.1;COMPACC=AC005593.1;CLNAME=NA;LIBABBR=NA;SEQCTR=JGI;NUMUPDATE=1;DB
5	131924645	rs659490	T	C	.	.	FIXACC=KC877112.1;COMPACC=AC034228.6;CLNAME=CTD-2198K16;LIBABBR=CTD;SEQCTR=JGI;NUMUPDATE=1;DB
5	132014706	rs581231	G	T	.	.	FIXACC=KC877106.1;COMPACC=AC034228.6;CLNAME=CTD-2198K16;LIBABBR=CTD;SEQCTR=JGI;NUMUPDATE=1;DB
5	132098394	rs40483	A	G	.	.	FIXACC=KC877108.1;COMPACC=AC034216.5;CLNAME=CTD-2004C12;LIBABBR=CTD;SEQCTR=JGI;NUMUPDATE=1;DB
5	132258599	rs157576	G	T	.	.	FIXACC=KC877101.1;COMPACC=AC034220.5;CLNAME=CTD-2049H4;LIBABBR=CTD;SEQCTR=JGI;NUMUPDATE=1;DB
5	132322392	rs270600	C	T	.	.	FIXACC=KF459897.1;COMPACC=AC034220.5;CLNAME=CTD-2049H4;LIBABBR=CTD;SEQCTR=JGI;NUMUPDATE=1;DB
5	132360108	rs35458807	TA	T	.	.	FIXACC=KF573670.1;COMPACC=AC008599.7;CLNAME=CTB-104P14;LIBABBR=CTB;SEQCTR=JGI;NUMUPDATE=1;DB
5	132363408	rs182133	G	A	.	.	FIXACC=KF459899.1;COMPACC=AC008599.7;CLNAME=CTB-104P14;LIBABBR=CTB;SEQCTR=JGI;NUMUPDATE=1;DB
5	132384307	rs4551059	G	A	.	.	FIXACC=KF457996.1;COMPACC=AC118464.2;CLNAME=RP11-772D18;LIBABBR=RP11;SEQCTR=JGI;NUMUPDATE=1;DB
5	132616380	rs4705961	T	C	.	.	FIXACC=KF457995.1;COMPACC=AC004041.1;CLNAME=XXp1-282D12;LIBABBR=XXp1;SEQCTR=JGI;NUMUPDATE=1;DB
5	132634773	rs10055096	T	C	.	.	FIXACC=KF458010.1;COMPACC=AC004041.1;CLNAME=XXp1-282D12;LIBABBR=XXp1;SEQCTR=JGI;NUMUPDATE=1;DB
5	132762550	rs30510	G	A	.	.	FIXACC=KF459593.1;COMPACC=AC004775.1;CLNAME=XXp1-1308E5;LIBABBR=XXp1;SEQCTR=JGI;NUMUPDATE=1;DB
5	132815256	rs40470	G	T	.	.	FIXACC=KC877113.1;COMPACC=AC004775.1;CLNAME=XXp1-1308E5;LIBABBR=XXp1;SEQCTR=JGI;NUMUPDATE=1;DB
5	133131531	rs9327641	C	T	.	.	FIXACC=KC877109.1;COMPACC=AC113345.2;CLNAME=CTD-2515C16;LIBABBR=CTD;SEQCTR=JGI;NUMUPDATE=1;DB
5	133198681	rs890821	G	A	.	.	FIXACC=KC877098.1;COMPACC=AC010307.7;CLNAME=CTB-49A3;LIBABBR=CTB;SEQCTR=JGI;NUMUPDATE=1;DB
5	133497741	rs61245397	GC	G	.	.	FIXACC=KF510884.1;COMPACC=AC010608.7;CLNAME=CTB-3M24;LIBABBR=CTB;SEQCTR=JGI;NUMUPDATE=1;DB
5	133740582	rs185416	T	C	.	.	FIXACC=KF457997.1;COMPACC=AC005178.1;CLNAME=NA;LIBABBR=NA;SEQCTR=JGI;NUMUPDATE=1;DB
5	133751063	rs11242178	C	T	.	.	FIXACC=KF458003.1;COMPACC=AC005178.1;CLNAME=NA;LIBABBR=NA;SEQCTR=JGI;NUMUPDATE=1;DB
5	133752115	rs11242179	C	T	.	.	FIXACC=KF458005.1;COMPACC=AC005178.1;CLNAME=NA;LIBABBR=NA;SEQCTR=JGI;NUMUPDATE=1;DB
5	133785162	rs31234	C	T	.	.	FIXACC=KC877103.1;COMPACC=AC005178.1;CLNAME=NA;LIBABBR=NA;SEQCTR=JGI;NUMUPDATE=1;DB
5	133977275	rs452715	G	A	.	.	FIXACC=KC877121.1;COMPACC=AC025177.6;CLNAME=CTD-2131I18;LIBABBR=CTD;SEQCTR=JGI;NUMUPDATE=1;DB
5	134486014	rs258526	A	G	.	.	FIXACC=KF458002.1;COMPACC=AC005355.1;CLNAME=XXp1-1307E8;LIBABBR=XXp1;SEQCTR=JGI;NUMUPDATE=1;DB
5	134524544	rs11400934	AC	A	.	.	FIXACC=KF510885.1;COMPACC=AC005355.1;CLNAME=XXp1-1307E8;LIBABBR=XXp1;SEQCTR=JGI;NUMUPDATE=1;DB
5	134827692	rs2548967	C	T	.	.	FIXACC=KC877118.1;COMPACC=AC010301.7;CLNAME=CTB-2L9;LIBABBR=CTB;SEQCTR=JGI;NUMUPDATE=1;DB
5	134861912	rs6596185	C	G	.	.	FIXACC=KF458012.1;COMPACC=AC006077.1;CLNAME=NA;LIBABBR=NA;SEQCTR=JGI;NUMUPDATE=1;DB
5	135312902	rs2603004	A	C	.	.	FIXACC=KC877133.1;COMPACC=AC026691.5;CLNAME=CTC-203F4;LIBABBR=CTC;SEQCTR=JGI;NUMUPDATE=1;DB
5	135434320	rs9327717	G	A	.	.	FIXACC=KF458009.1;COMPACC=AC022092.8;CLNAME=CTB-138E5;LIBABBR=CTB;SEQCTR=JGI;NUMUPDATE=1;DB
5	135546181	rs245127	T	G	.	.	FIXACC=KC877123.1;COMPACC=AC005738.1;CLNAME=NA;LIBABBR=NA;SEQCTR=JGI;NUMUPDATE=1;DB
5	135641351	rs11397689	CA	C	.	.	FIXACC=KF510887.1;COMPACC=AC034206.4;CLNAME=CTC-321K16;LIBABBR=CTC;SEQCTR=JGI;NUMUPDATE=1;DB
5	135858365	rs5028740	G	A	.	.	FIXACC=KF458007.1;COMPACC=AC011427.4;CLNAME=XXp1-350D3;LIBABBR=XXp1;SEQCTR=JGI;NUMUPDATE=1;DB
5	135950402	rs31521	G	A	.	.	FIXACC=KF458008.1;COMPACC=AC002428.1;CLNAME=GS1-39E22;LIBABBR=GS1;SEQCTR=WUGSC;NUMUPDATE=1;DB
5	136177396	rs55765823	TC	T	.	.	FIXACC=KF573707.1;COMPACC=AC009014.5;CLNAME=XXp1-748D6;LIBABBR=XXp1;SEQCTR=JGI;NUMUPDATE=1;DB
5	136416253	rs36108572	A	AG	.	.	FIXACC=KF510261.1;COMPACC=AC112178.2;CLNAME=RP11-114H21;LIBABBR=RP11;SEQCTR=JGI;NUMUPDATE=1;DB
5	136918450	rs414936	T	A	.	.	FIXACC=KC877122.1;COMPACC=AC005213.1;CLNAME=NA;LIBABBR=NA;SEQCTR=JGI;NUMUPDATE=1;DB
5	137234676	rs2961631	A	G	.	.	FIXACC=KC877134.1;COMPACC=AC092270.2;CLNAME=CTC-213G1;LIBABBR=CTC;SEQCTR=JGI;NUMUPDATE=1;DB
5	137272122	rs2961647	T	C	.	.	FIXACC=KC877120.1;COMPACC=AC091818.2;CLNAME=CTC-204P14;LIBABBR=CTC;SEQCTR=JGI;NUMUPDATE=1;DB
5	137870871	rs6890689	C	A	.	.	FIXACC=KF459595.1;COMPACC=AC106791.4;CLNAME=RP11-381K20;LIBABBR=RP11;SEQCTR=JGI;NUMUPDATE=1;DB
5	138594457	rs6596441	T	G	.	.	FIXACC=KF458006.1;COMPACC=AC113340.2;CLNAME=CTB-164L20;LIBABBR=CTB;SEQCTR=JGI;NUMUPDATE=1;DB
5	138806930	rs1508896	A	C	.	.	FIXACC=KF458015.1;COMPACC=AC034243.7;CLNAME=RP1-204O11;LIBABBR=RP1;SEQCTR=JGI;NUMUPDATE=1;DB
5	138956580	rs6864099	C	T	.	.	FIXACC=KF458017.1;COMPACC=AC011405.6;CLNAME=CTB-46B19;LIBABBR=CTB;SEQCTR=JGI;NUMUPDATE=1;DB
5	139378270	rs6596474	C	A	.	.	FIXACC=KF458016.1;COMPACC=AC135457.2;CLNAME=RP11-1280I22;LIBABBR=RP11;SEQCTR=JGI;NUMUPDATE=1;DB
5	139741417	rs2649634	C	T	.	.	FIXACC=KC877119.1;COMPACC=AC008667.10;CLNAME=CTB-35F21;LIBABBR=CTB;SEQCTR=JGI;NUMUPDATE=1;DB
5	139827069	rs6877284	C	T	.	.	FIXACC=KF458013.1;COMPACC=AC008667.10;CLNAME=CTB-35F21;LIBABBR=CTB;SEQCTR=JGI;NUMUPDATE=1;DB
5	139833867	rs4912884	G	A	.	.	FIXACC=KF458018.1;COMPACC=AC008667.10;CLNAME=CTB-35F21;LIBABBR=CTB;SEQCTR=JGI;NUMUPDATE=1;DB
5	139838372	rs889019	T	A	.	.	FIXACC=KF458014.1;COMPACC=AC008667.10;CLNAME=CTB-35F21;LIBABBR=CTB;SEQCTR=JGI;NUMUPDATE=1;DB
5	140101696	rs269765	C	T	.	.	FIXACC=KC877135.1;COMPACC=AC011379.7;CLNAME=CTB-131B5;LIBABBR=CTB;SEQCTR=JGI;NUMUPDATE=1;DB
5	140811004	rs384532	T	C	.	.	FIXACC=KF458021.1;COMPACC=AC005609.1;CLNAME=NA;LIBABBR=NA;SEQCTR=JGI;NUMUPDATE=1;DB
5	140851652	rs628890	C	T	.	.	FIXACC=KF458020.1;COMPACC=AC005609.1;CLNAME=NA;LIBABBR=NA;SEQCTR=JGI;NUMUPDATE=1;DB
5	140854140	rs251357	T	A	.	.	FIXACC=KF458022.1;COMPACC=AC005609.1;CLNAME=NA;LIBABBR=NA;SEQCTR=JGI;NUMUPDATE=1;DB
5	141370477	rs6860609	C	T	.	.	FIXACC=KC877131.1;COMPACC=AC005618.1;CLNAME=NA;LIBABBR=NA;SEQCTR=JGI;NUMUPDATE=1;DB
5	141523265	rs250790	T	A	.	.	FIXACC=KC877126.1;COMPACC=AC008781.7;CLNAME=CTD-2024I7;LIBABBR=CTD;SEQCTR=JGI;NUMUPDATE=1;DB
5	141543724	rs250789	A	G	.	.	FIXACC=KC877137.1;COMPACC=AC008781.7;CLNAME=CTD-2024I7;LIBABBR=CTD;SEQCTR=JGI;NUMUPDATE=1;DB
5	141616752	rs250792	C	T	.	.	FIXACC=KC877129.1;COMPACC=AC008781.7;CLNAME=CTD-2024I7;LIBABBR=CTD;SEQCTR=JGI;NUMUPDATE=1;DB
5	141631620	rs250793	C	T	.	.	FIXACC=KF458019.1;COMPACC=AC008781.7;CLNAME=CTD-2024I7;LIBABBR=CTD;SEQCTR=JGI;NUMUPDATE=1;DB
5	141636709	rs32954	C	T	.	.	FIXACC=KC877130.1;COMPACC=AC008781.7;CLNAME=CTD-2024I7;LIBABBR=CTD;SEQCTR=JGI;NUMUPDATE=1;DB
5	141808167	rs112880211	TG	T	.	.	FIXACC=KF510891.1;COMPACC=AC005753.1;CLNAME=NA;LIBABBR=NA;SEQCTR=JGI;NUMUPDATE=1;DB
5	141810899	rs55920534	TG	T	.	.	FIXACC=KF510890.1;COMPACC=AC005753.1;CLNAME=NA;LIBABBR=NA;SEQCTR=JGI;NUMUPDATE=1;DB
5	141904845	rs351262	C	T	.	.	FIXACC=KF458028.1;COMPACC=AC005740.1;CLNAME=NA;LIBABBR=NA;SEQCTR=JGI;NUMUPDATE=1;DB
5	141941605	rs441530	C	T	.	.	FIXACC=KC877127.1;COMPACC=AC005740.1;CLNAME=NA;LIBABBR=NA;SEQCTR=JGI;NUMUPDATE=1;DB
5	142587070	rs607109	G	C	.	.	FIXACC=KC877125.1;COMPACC=AC005370.1;CLNAME=NA;LIBABBR=NA;SEQCTR=JGI;NUMUPDATE=1;DB
5	142636962	rs250130	T	A	.	.	FIXACC=KC877136.1;COMPACC=AC005370.1;CLNAME=NA;LIBABBR=NA;SEQCTR=JGI;NUMUPDATE=1;DB
5	142661605	rs4912873	A	T	.	.	FIXACC=KC877132.1;COMPACC=AC005592.1;CLNAME=NA;LIBABBR=NA;SEQCTR=JGI;NUMUPDATE=1;DB
5	142911800	rs369843	G	A	.	.	FIXACC=KC877124.1;COMPACC=AC008533.9;CLNAME=CTC-483L24;LIBABBR=CTC;SEQCTR=JGI;NUMUPDATE=1;DB
5	142953174	rs153163	C	T	.	.	FIXACC=KC877138.1;COMPACC=AC008533.9;CLNAME=CTC-483L24;LIBABBR=CTC;SEQCTR=JGI;NUMUPDATE=1;DB
5	143555386	rs586235	G	A	.	.	FIXACC=KC877128.1;COMPACC=AC016598.5;CLNAME=CTD-2050E21;LIBABBR=CTD;SEQCTR=JGI;NUMUPDATE=1;DB
5	143798408	rs325274	T	G	.	.	FIXACC=KC877144.1;COMPACC=AC008696.6;CLNAME=CTB-70D19;LIBABBR=CTB;SEQCTR=JGI;NUMUPDATE=1;DB
5	143934294	rs455644	G	A	.	.	FIXACC=KF458024.1;COMPACC=AC025765.6;CLNAME=CTB-57H20;LIBABBR=CTB;SEQCTR=JGI;NUMUPDATE=1;DB
5	144044738	rs316060	T	G	.	.	FIXACC=KF458025.1;COMPACC=AC008407.4;CLNAME=CTC-278A2;LIBABBR=CTC;SEQCTR=JGI;NUMUPDATE=1;DB
5	144155072	rs35326471	CA	C	.	.	FIXACC=KF510893.1;COMPACC=AC008383.8;CLNAME=CTC-222O22;LIBABBR=CTC;SEQCTR=JGI;NUMUPDATE=1;DB
5	144172200	rs11368777	AC	A	.	.	FIXACC=KF510892.1;COMPACC=AC008383.8;CLNAME=CTC-222O22;LIBABBR=CTC;SEQCTR=JGI;NUMUPDATE=1;DB
5	144460800	rs6897532	G	T	.	.	FIXACC=KF458027.1;COMPACC=AC109441.3;CLNAME=CTC-269P20;LIBABBR=CTC;SEQCTR=JGI;NUMUPDATE=1;DB
5	145021656	rs2400166	T	C	.	.	FIXACC=KF458029.1;COMPACC=AC005371.1;CLNAME=CTC-342P15;LIBABBR=CTC;SEQCTR=JGI;NUMUPDATE=1;DB
5	145036131	rs653438	T	A	.	.	FIXACC=KF458023.1;COMPACC=AC005371.1;CLNAME=CTC-342P15;LIBABBR=CTC;SEQCTR=JGI;NUMUPDATE=1;DB
5	145839990	rs340050	C	G	.	.	FIXACC=KC877146.1;COMPACC=AC011359.5;CLNAME=CTC-370H24;LIBABBR=CTC;SEQCTR=JGI;NUMUPDATE=1;DB
5	146837315	rs161022	G	A	.	.	FIXACC=KC877145.1;COMPACC=AC011357.5;CLNAME=CTC-362D12;LIBABBR=CTC;SEQCTR=JGI;NUMUPDATE=1;DB
5	147229977	rs31030	T	C	.	.	FIXACC=KF458026.1;COMPACC=AC011338.8;CLNAME=CTC-255N20;LIBABBR=CTC;SEQCTR=JGI;NUMUPDATE=1;DB
5	147571650	rs6580477	T	C	.	.	FIXACC=KF458031.1;COMPACC=AC126775.2;CLNAME=RP11-681L6;LIBABBR=RP11;SEQCTR=JGI;NUMUPDATE=1;DB
5	148079789	rs1119786	A	G	.	.	FIXACC=KF458030.1;COMPACC=AC008722.6;CLNAME=CTB-94F21;LIBABBR=CTB;SEQCTR=JGI;NUMUPDATE=1;DB
5	149266871	rs1370974	G	T	.	.	FIXACC=KF458032.1;COMPACC=AC012613.7;CLNAME=CTB-162I23;LIBABBR=CTB;SEQCTR=JGI;NUMUPDATE=1;DB
5	150118252	rs246393	G	A	.	.	FIXACC=KF458033.1;COMPACC=AC011382.4;CLNAME=CTB-13H5;LIBABBR=CTB;SEQCTR=JGI;NUMUPDATE=1;DB
5	150170251	rs6579776	G	A	.	.	FIXACC=KF458034.1;COMPACC=AC005895.1;CLNAME=NA;LIBABBR=NA;SEQCTR=JGI;NUMUPDATE=1;DB
5	150237006	rs6579783	C	T	.	.	FIXACC=KF458035.1;COMPACC=AC011372.7;CLNAME=CTB-108B20;LIBABBR=CTB;SEQCTR=JGI;NUMUPDATE=1;DB
5	150490027	rs11430151	TG	T	.	.	FIXACC=KF510896.1;COMPACC=AC008472.8;CLNAME=CTC-367J11;LIBABBR=CTC;SEQCTR=JGI;NUMUPDATE=1;DB
5	151015060	rs5872184	AC	A	.	.	FIXACC=KF510895.1;COMPACC=AC008641.7;CLNAME=CTB-17P3;LIBABBR=CTB;SEQCTR=JGI;NUMUPDATE=1;DB
5	152598353	rs5872276	TA	T	.	.	FIXACC=KF510894.1;COMPACC=AC091969.3;CLNAME=RP11-501F22;LIBABBR=RP11;SEQCTR=JGI;NUMUPDATE=1;DB
5	154004766	rs4360089	C	A	.	.	FIXACC=KC877139.1;COMPACC=AC010232.10;CLNAME=CTC-316C21;LIBABBR=CTC;SEQCTR=JGI;NUMUPDATE=1;DB
5	154211665	rs4958714	A	G	.	.	FIXACC=KC877142.1;COMPACC=AC008672.5;CLNAME=CTB-3B12;LIBABBR=CTB;SEQCTR=JGI;NUMUPDATE=1;DB
5	154244064	rs1150160	C	T	.	.	FIXACC=KC877148.1;COMPACC=AC008675.5;CLNAME=CTB-45I8;LIBABBR=CTB;SEQCTR=JGI;NUMUPDATE=1;DB
5	154698813	rs9324790	T	A	.	.	FIXACC=KF458036.1;COMPACC=AC008379.7;CLNAME=CTC-209L16;LIBABBR=CTC;SEQCTR=JGI;NUMUPDATE=1;DB
5	154726632	rs1233074	A	G	.	.	FIXACC=KC877140.1;COMPACC=AC008379.7;CLNAME=CTC-209L16;LIBABBR=CTC;SEQCTR=JGI;NUMUPDATE=1;DB
5	155148483	rs164526	G	T	.	.	FIXACC=KC877143.1;COMPACC=AC010476.7;CLNAME=CTD-2311A18;LIBABBR=CTD;SEQCTR=JGI;NUMUPDATE=1;DB
5	156125211	rs3097861	T	C	.	.	FIXACC=KC877141.1;COMPACC=AC011347.6;CLNAME=CTC-295J22;LIBABBR=CTC;SEQCTR=JGI;NUMUPDATE=1;DB
5	156238359	rs249893	C	T	.	.	FIXACC=KC877152.1;COMPACC=AC011347.6;CLNAME=CTC-295J22;LIBABBR=CTC;SEQCTR=JGI;NUMUPDATE=1;DB
5	156542739	rs253597	C	A	.	.	FIXACC=KC877147.1;COMPACC=AC011345.5;CLNAME=CTC-293E5;LIBABBR=CTC;SEQCTR=JGI;NUMUPDATE=1;DB
5	156592795	rs1036183	A	G	.	.	FIXACC=KF458037.1;COMPACC=AC011345.5;CLNAME=CTC-293E5;LIBABBR=CTC;SEQCTR=JGI;NUMUPDATE=1;DB
5	156652053	rs59869240	T	TG	.	.	FIXACC=KF510260.1;COMPACC=AC016577.4;CLNAME=CTB-69E10;LIBABBR=CTB;SEQCTR=JGI;NUMUPDATE=1;DB
5	156908440	rs1220612	C	G	.	.	FIXACC=KC877149.1;COMPACC=AC008491.6;CLNAME=CTC-426L22;LIBABBR=CTC;SEQCTR=JGI;NUMUPDATE=1;DB
5	157217764	rs5872504	TC	T	.	.	FIXACC=KF510897.1;COMPACC=AC010609.7;CLNAME=CTB-4E7;LIBABBR=CTB;SEQCTR=JGI;NUMUPDATE=1;DB
5	157285724	rs11428053	TC	T	.	.	FIXACC=KF510898.1;COMPACC=AC009185.6;CLNAME=CTC-248O19;LIBABBR=CTC;SEQCTR=JGI;NUMUPDATE=1;DB
5	157294854	rs5872508	TC	T	.	.	FIXACC=KF459628.1;COMPACC=AC009185.6;CLNAME=CTC-248O19;LIBABBR=CTC;SEQCTR=JGI;NUMUPDATE=1;DB
5	157860347	rs1186790	G	A	.	.	FIXACC=KC877155.1;COMPACC=AC011394.5;CLNAME=CTB-179K12;LIBABBR=CTB;SEQCTR=JGI;NUMUPDATE=1;DB
5	158962071	rs13183005	A	G	.	.	FIXACC=KF458038.1;COMPACC=AC136424.1;CLNAME=CTD-2363C16;LIBABBR=CTD;SEQCTR=JGI;NUMUPDATE=1;DB
5	159494431	rs6556427	G	A	.	.	FIXACC=KC877150.1;COMPACC=AC008703.6;CLNAME=CTB-76P12;LIBABBR=CTB;SEQCTR=JGI;NUMUPDATE=1;DB
5	159580979	rs74869050	GC	G	.	.	FIXACC=KF510899.1;COMPACC=AC008703.6;CLNAME=CTB-76P12;LIBABBR=CTB;SEQCTR=JGI;NUMUPDATE=1;DB
5	159995761	rs2901488	G	T	.	.	FIXACC=KF458039.1;COMPACC=AC068657.6;CLNAME=CTB-67I13;LIBABBR=CTB;SEQCTR=JGI;NUMUPDATE=1;DB
5	160088756	rs9790876	T	C	.	.	FIXACC=KF458044.1;COMPACC=AC008706.5;CLNAME=CTB-77M23;LIBABBR=CTB;SEQCTR=JGI;NUMUPDATE=1;DB
5	160507128	rs4921295	C	T	.	.	FIXACC=KF458043.1;COMPACC=AC008388.7;CLNAME=CTC-231O11;LIBABBR=CTC;SEQCTR=JGI;NUMUPDATE=1;DB
5	160697043	rs1421953	A	T	.	.	FIXACC=KF458040.1;COMPACC=AC011363.6;CLNAME=CTC-529G1;LIBABBR=CTC;SEQCTR=JGI;NUMUPDATE=1;DB
5	161368191	rs66569184	TA	T	.	.	FIXACC=KF510900.1;COMPACC=AC008712.8;CLNAME=CTB-7N3;LIBABBR=CTB;SEQCTR=JGI;NUMUPDATE=1;DB
5	161372645	rs1363699	A	T	.	.	FIXACC=KF458046.1;COMPACC=AC008712.8;CLNAME=CTB-7N3;LIBABBR=CTB;SEQCTR=JGI;NUMUPDATE=1;DB
5	161919168	rs1457702	G	C	.	.	FIXACC=KF458045.1;COMPACC=AC021079.4;CLNAME=CTC-202C8;LIBABBR=CTC;SEQCTR=JGI;NUMUPDATE=1;DB
5	161923977	rs6889382	G	A	.	.	FIXACC=KF458042.1;COMPACC=AC021079.4;CLNAME=CTC-202C8;LIBABBR=CTC;SEQCTR=JGI;NUMUPDATE=1;DB
5	161976647	rs1457708	A	T	.	.	FIXACC=KF458041.1;COMPACC=AC021079.4;CLNAME=CTC-202C8;LIBABBR=CTC;SEQCTR=JGI;NUMUPDATE=1;DB
5	162749014	rs699115	A	G	.	.	FIXACC=KC877153.1;COMPACC=AC010602.7;CLNAME=CTB-122H10;LIBABBR=CTB;SEQCTR=JGI;NUMUPDATE=1;DB
5	163463947	rs380101	A	G	.	.	FIXACC=KF458047.1;COMPACC=AC112205.2;CLNAME=RP11-80G7;LIBABBR=RP11;SEQCTR=JGI;NUMUPDATE=1;DB
5	163634554	rs159205	A	T	.	.	FIXACC=KC877154.1;COMPACC=AC010291.5;CLNAME=CTB-130E24;LIBABBR=CTB;SEQCTR=JGI;NUMUPDATE=1;DB
5	164140720	rs1225879	C	T	.	.	FIXACC=KF458048.1;COMPACC=AC008376.6;CLNAME=CTC-207P7;LIBABBR=CTC;SEQCTR=JGI;NUMUPDATE=1;DB
5	165409562	rs11372013	CA	C	.	.	FIXACC=KF510901.1;COMPACC=AC010428.7;CLNAME=CTD-2199C13;LIBABBR=CTD;SEQCTR=JGI;NUMUPDATE=1;DB
5	165973391	rs830228	G	A	.	.	FIXACC=KF458053.1;COMPACC=AC008499.8;CLNAME=CTC-438O3;LIBABBR=CTC;SEQCTR=JGI;NUMUPDATE=1;DB
5	166029141	rs31735	G	A	.	.	FIXACC=KF458052.1;COMPACC=AC008499.8;CLNAME=CTC-438O3;LIBABBR=CTC;SEQCTR=JGI;NUMUPDATE=1;DB
5	166389341	rs1392377	A	G	.	.	FIXACC=KC877151.1;COMPACC=AC026403.4;CLNAME=CTB-63M22;LIBABBR=CTB;SEQCTR=JGI;NUMUPDATE=1;DB
5	166638871	rs3096034	G	C	.	.	FIXACC=KC877178.1;COMPACC=AC008692.6;CLNAME=CTB-65N22;LIBABBR=CTB;SEQCTR=JGI;NUMUPDATE=1;DB
5	167004995	rs959928	A	G	.	.	FIXACC=KC877176.1;COMPACC=AC026729.5;CLNAME=CTD-2288A4;LIBABBR=CTD;SEQCTR=JGI;NUMUPDATE=1;DB
5	167203050	rs1159958	G	A	.	.	FIXACC=KF458054.1;COMPACC=AC008642.5;CLNAME=CTB-180C19;LIBABBR=CTB;SEQCTR=JGI;NUMUPDATE=1;DB
5	167207354	rs13171830	G	A	.	.	FIXACC=KF458051.1;COMPACC=AC008642.5;CLNAME=CTB-180C19;LIBABBR=CTB;SEQCTR=JGI;NUMUPDATE=1;DB
5	167695326	rs279410	G	A	.	.	FIXACC=KC877165.1;COMPACC=AC008708.6;CLNAME=CTB-78F1;LIBABBR=CTB;SEQCTR=JGI;NUMUPDATE=1;DB
5	168098934	rs2617968	T	C	.	.	FIXACC=KF458056.1;COMPACC=AC011369.4;CLNAME=CTB-105N12;LIBABBR=CTB;SEQCTR=JGI;NUMUPDATE=1;DB
5	169145205	rs297834	G	T	.	.	FIXACC=KC877164.1;COMPACC=AC008409.5;CLNAME=CTC-279L15;LIBABBR=CTC;SEQCTR=JGI;NUMUPDATE=1;DB
5	169150041	rs11375117	AC	A	.	.	FIXACC=KF570256.1;COMPACC=AC008409.5;CLNAME=CTC-279L15;LIBABBR=CTC;SEQCTR=JGI;NUMUPDATE=1;DB
5	169170883	rs297866	G	A	.	.	FIXACC=KC877156.1;COMPACC=AC008409.5;CLNAME=CTC-279L15;LIBABBR=CTC;SEQCTR=JGI;NUMUPDATE=1;DB
5	169175782	rs297870	C	T	.	.	FIXACC=KC877179.1;COMPACC=AC008409.5;CLNAME=CTC-279L15;LIBABBR=CTC;SEQCTR=JGI;NUMUPDATE=1;DB
5	169186585	rs1363128	A	C	.	.	FIXACC=KC877170.1;COMPACC=AC008409.5;CLNAME=CTC-279L15;LIBABBR=CTC;SEQCTR=JGI;NUMUPDATE=1;DB
5	169880257	rs261075	G	C	.	.	FIXACC=KC877168.1;COMPACC=AC008449.6;CLNAME=CTC-341A9;LIBABBR=CTC;SEQCTR=JGI;NUMUPDATE=1;DB
5	170101092	rs11741272	A	T	.	.	FIXACC=KF458049.1;COMPACC=AC026695.5;CLNAME=CTC-284F6;LIBABBR=CTC;SEQCTR=JGI;NUMUPDATE=1;DB
5	170237757	rs10060749	C	T	.	.	FIXACC=KF458057.1;COMPACC=AC008660.5;CLNAME=CTB-27N1;LIBABBR=CTB;SEQCTR=JGI;NUMUPDATE=1;DB
5	170687223	rs1973528	C	T	.	.	FIXACC=KF458055.1;COMPACC=AC027312.4;CLNAME=CTC-265N9;LIBABBR=CTC;SEQCTR=JGI;NUMUPDATE=1;DB
5	170819047	rs2216692	T	A	.	.	FIXACC=KF458058.1;COMPACC=AC008514.8;CLNAME=CTC-455F18;LIBABBR=CTC;SEQCTR=JGI;NUMUPDATE=1;DB
5	171267806	rs1200603	A	T	.	.	FIXACC=KF458050.1;COMPACC=AC010306.6;CLNAME=CTB-45L16;LIBABBR=CTB;SEQCTR=JGI;NUMUPDATE=1;DB
5	171270923	rs2964526	G	A	.	.	FIXACC=KC877158.1;COMPACC=AC010306.6;CLNAME=CTB-45L16;LIBABBR=CTB;SEQCTR=JGI;NUMUPDATE=1;DB
5	171550589	rs1432964	C	T	.	.	FIXACC=KF458065.1;COMPACC=AC011400.5;CLNAME=CTB-31E20;LIBABBR=CTB;SEQCTR=JGI;NUMUPDATE=1;DB
5	171646454	rs181947	G	A	.	.	FIXACC=KC877167.1;COMPACC=AC022426.5;CLNAME=CTD-2315O11;LIBABBR=CTD;SEQCTR=JGI;NUMUPDATE=1;DB
5	171729933	rs3097816	A	C	.	.	FIXACC=KF495752.1;COMPACC=AC022440.7;CLNAME=RP11-20O22;LIBABBR=RP11;SEQCTR=JGI;NUMUPDATE=1;DB
5	171729935	rs3101877	A	G	.	.	FIXACC=KF495752.1;COMPACC=AC022440.7;CLNAME=RP11-20O22;LIBABBR=RP11;SEQCTR=JGI;NUMUPDATE=1;DB
5	171942585	rs2060216	A	G	.	.	FIXACC=KF458061.1;COMPACC=AC011387.5;CLNAME=CTB-168B7;LIBABBR=CTB;SEQCTR=JGI;NUMUPDATE=1;DB
5	172533839	rs5873328	AG	A	.	.	FIXACC=KF510909.1;COMPACC=AC011407.6;CLNAME=CTB-54I1;LIBABBR=CTB;SEQCTR=JGI;NUMUPDATE=1;DB
5	173194474	rs3131918	G	C	.	.	FIXACC=KC877174.1;COMPACC=AC008378.6;CLNAME=CTC-209H22;LIBABBR=CTC;SEQCTR=JGI;NUMUPDATE=1;DB
5	173308872	rs6556067	C	T	.	.	FIXACC=KC877177.1;COMPACC=AC106731.3;CLNAME=CTD-2216D16;LIBABBR=CTD;SEQCTR=JGI;NUMUPDATE=1;DB
5	173704693	rs2546723	G	A	.	.	FIXACC=KF458062.1;COMPACC=AC008674.5;CLNAME=CTB-43E15;LIBABBR=CTB;SEQCTR=JGI;NUMUPDATE=1;DB
5	174307168	rs1032705	G	C	.	.	FIXACC=KF458063.1;COMPACC=AC025752.8;CLNAME=CTC-430J12;LIBABBR=CTC;SEQCTR=JGI;NUMUPDATE=1;DB
5	174707308	rs6556155	C	T	.	.	FIXACC=KF458064.1;COMPACC=AC117531.2;CLNAME=RP11-603O17;LIBABBR=RP11;SEQCTR=JGI;NUMUPDATE=1;DB
5	175124081	rs1354568	T	C	.	.	FIXACC=KF458060.1;COMPACC=AC027310.5;CLNAME=CTC-200H6;LIBABBR=CTC;SEQCTR=JGI;NUMUPDATE=1;DB
5	175150139	rs2112739	G	T	.	.	FIXACC=KF458066.1;COMPACC=AC008699.6;CLNAME=CTB-73D21;LIBABBR=CTB;SEQCTR=JGI;NUMUPDATE=1;DB
5	175632560	rs622276	T	A	.	.	FIXACC=KC877160.1;COMPACC=AC010219.4;CLNAME=CTC-251I16;LIBABBR=CTC;SEQCTR=JGI;NUMUPDATE=1;DB
5	175777384	rs1530879	C	T	.	.	FIXACC=KC877157.1;COMPACC=AC018760.4;CLNAME=CTB-99P17;LIBABBR=CTB;SEQCTR=JGI;NUMUPDATE=1;DB
5	176384091	rs56989856	CGT	C	.	.	FIXACC=KF459629.1;COMPACC=AC138956.3;CLNAME=RP11-843P14;LIBABBR=RP11;SEQCTR=JGI;NUMUPDATE=2;DB
5	176585561	rs4444993	G	T	.	.	FIXACC=KF458067.1;COMPACC=AC091934.2;CLNAME=RP11-31J6;LIBABBR=RP11;SEQCTR=JGI;NUMUPDATE=1;DB
5	176611434	rs4868666	G	T	.	.	FIXACC=KF458059.1;COMPACC=AC091934.2;CLNAME=RP11-31J6;LIBABBR=RP11;SEQCTR=JGI;NUMUPDATE=1;DB
5	177118279	rs244710	T	G	.	.	FIXACC=KC877162.1;COMPACC=AC027314.5;CLNAME=CTC-286C20;LIBABBR=CTC;SEQCTR=JGI;NUMUPDATE=1;DB
5	179191218	rs252073	G	A	.	.	FIXACC=KF458071.1;COMPACC=AC008544.7;CLNAME=CTC-500G13;LIBABBR=CTC;SEQCTR=JGI;NUMUPDATE=1;DB
5	179797565	rs61076442	AG	A	.	.	FIXACC=KF510916.1;COMPACC=AC008393.7;CLNAME=CTC-241N9;LIBABBR=CTC;SEQCTR=JGI;NUMUPDATE=1;DB
5	179868414	rs30383	C	G	.	.	FIXACC=KF458070.1;COMPACC=AC008393.7;CLNAME=CTC-241N9;LIBABBR=CTC;SEQCTR=JGI;NUMUPDATE=1;DB
5	180779123	rs593669	T	G	.	.	FIXACC=KF458068.1;COMPACC=AC022413.4;CLNAME=CTC-205M6;LIBABBR=CTC;SEQCTR=JGI;NUMUPDATE=1;DB
5	181239706	rs254445	T	G	.	.	FIXACC=KC877161.1;COMPACC=AC008443.10;CLNAME=CTC-338M12;LIBABBR=CTC;SEQCTR=JGI;NUMUPDATE=1;DB
5	181255608	rs5873728	C	CT	.	.	FIXACC=KF510262.1;COMPACC=AC008443.10;CLNAME=CTC-338M12;LIBABBR=CTC;SEQCTR=JGI;NUMUPDATE=1;DB
6	410826	rs2316514	C	G	.	.	FIXACC=KF458069.1;COMPACC=AL512308.19;CLNAME=RP11-164H16;LIBABBR=RP11;SEQCTR=SC;NUMUPDATE=1;DB
6	1042301	rs240672	T	C	.	.	FIXACC=KF458073.1;COMPACC=AL033381.2;CLNAME=RP5-856G1;LIBABBR=RP5;SEQCTR=SC;NUMUPDATE=1;DB
6	1441189	rs2745633	C	T	.	.	FIXACC=KF458075.1;COMPACC=AL034346.31;CLNAME=RP4-668J24;LIBABBR=RP4;SEQCTR=SC;NUMUPDATE=1;DB
6	1636451	rs11448769	AT	A	.	.	FIXACC=KF510946.1;COMPACC=AL034344.24;CLNAME=RP1-118B18;LIBABBR=RP1;SEQCTR=SC;NUMUPDATE=1;DB
6	2107206	rs6906669	G	T	.	.	FIXACC=KF458077.1;COMPACC=AL035693.19;CLNAME=RP1-33B19;LIBABBR=RP1;SEQCTR=SC;NUMUPDATE=1;DB
6	2861703	rs410362	G	A	.	.	FIXACC=KF458076.1;COMPACC=AL139092.12;CLNAME=RP11-420G6;LIBABBR=RP11;SEQCTR=SC;NUMUPDATE=1;DB
6	4743302	rs1933226	T	A	.	.	FIXACC=KF458084.1;COMPACC=AL356747.18;CLNAME=RP11-620A17;LIBABBR=RP11;SEQCTR=SC;NUMUPDATE=1;DB
6	4743785	rs6921792	T	C	.	.	FIXACC=KF458074.2;COMPACC=AL356747.18;CLNAME=RP11-620A17;LIBABBR=RP11;SEQCTR=SC;NUMUPDATE=1;DB
6	5085977	rs584962	C	G	.	.	FIXACC=KF458078.1;COMPACC=AL035653.12;CLNAME=RP1-67E13;LIBABBR=RP1;SEQCTR=SC;NUMUPDATE=1;DB
6	5138778	rs463054	A	C	.	.	FIXACC=KF458082.1;COMPACC=AL035653.12;CLNAME=RP1-67E13;LIBABBR=RP1;SEQCTR=SC;NUMUPDATE=1;DB
6	5211912	rs913909	C	G	.	.	FIXACC=KF458083.1;COMPACC=AL162381.16;CLNAME=RP11-174B19;LIBABBR=RP11;SEQCTR=SC;NUMUPDATE=1;DB
6	5212987	rs11445615	AG	A	.	.	FIXACC=KF510955.1;COMPACC=AL162381.16;CLNAME=RP11-174B19;LIBABBR=RP11;SEQCTR=SC;NUMUPDATE=1;DB
6	5524013	rs1534894	C	T	.	.	FIXACC=KF458079.1;COMPACC=AL021328.2;CLNAME=RP1-232P20;LIBABBR=RP1;SEQCTR=SC;NUMUPDATE=1;DB
6	5563919	rs6597143	T	A	.	.	FIXACC=KF458080.1;COMPACC=AL392184.7;CLNAME=RP3-382B1;LIBABBR=RP3;SEQCTR=SC;NUMUPDATE=1;DB
6	5625509	rs6597152	G	C	.	.	FIXACC=KF458081.1;COMPACC=AL022097.1;CLNAME=RP1-256G22;LIBABBR=RP1;SEQCTR=SC;NUMUPDATE=1;DB
6	5631867	rs4960118	T	G	.	.	FIXACC=KF458089.1;COMPACC=AL022097.1;CLNAME=RP1-256G22;LIBABBR=RP1;SEQCTR=SC;NUMUPDATE=1;DB
6	5670799	rs4959346	C	T	.	.	FIXACC=KF458091.1;COMPACC=AL022097.1;CLNAME=RP1-256G22;LIBABBR=RP1;SEQCTR=SC;NUMUPDATE=1;DB
6	5948829	rs912024	C	T	.	.	FIXACC=KF458090.1;COMPACC=AL136307.12;CLNAME=RP3-380B8;LIBABBR=RP3;SEQCTR=SC;NUMUPDATE=1;DB
6	6435078	rs2782307	A	G	.	.	FIXACC=KF459896.1;COMPACC=AL162719.18;CLNAME=RP11-461D23;LIBABBR=RP11;SEQCTR=SC;NUMUPDATE=1;DB
6	6469999	rs1761942	G	A	.	.	FIXACC=KF459902.1;COMPACC=AL162719.18;CLNAME=RP11-461D23;LIBABBR=RP11;SEQCTR=SC;NUMUPDATE=1;DB
6	6472751	rs6910448	G	A	.	.	FIXACC=KF459901.1;COMPACC=AL162719.18;CLNAME=RP11-461D23;LIBABBR=RP11;SEQCTR=SC;NUMUPDATE=1;DB
6	6489042	rs708040	G	A	.	.	FIXACC=KF459904.1;COMPACC=AL137181.8;CLNAME=RP1-23O21;LIBABBR=RP1;SEQCTR=SC;NUMUPDATE=1;DB
6	6546070	rs574317	C	A	.	.	FIXACC=KF459905.1;COMPACC=AL031123.14;CLNAME=RP1-80N2;LIBABBR=RP1;SEQCTR=SC;NUMUPDATE=1;DB
6	6551383	rs531882	C	T	.	.	FIXACC=KF459903.1;COMPACC=AL031123.14;CLNAME=RP1-80N2;LIBABBR=RP1;SEQCTR=SC;NUMUPDATE=1;DB
6	6560767	rs604610	C	T	.	.	FIXACC=KF459906.1;COMPACC=AL031123.14;CLNAME=RP1-80N2;LIBABBR=RP1;SEQCTR=SC;NUMUPDATE=1;DB
6	6574986	rs528372	T	C	.	.	FIXACC=KF458087.1;COMPACC=AL031123.14;CLNAME=RP1-80N2;LIBABBR=RP1;SEQCTR=SC;NUMUPDATE=1;DB
6	6581337	rs471510	C	T	.	.	FIXACC=KF459909.1;COMPACC=AL031123.14;CLNAME=RP1-80N2;LIBABBR=RP1;SEQCTR=SC;NUMUPDATE=1;DB
6	7563750	rs2806234	G	T	.	.	FIXACC=KF458095.1;COMPACC=AL031058.1;CLNAME=RP3-512B11;LIBABBR=RP3;SEQCTR=SC;NUMUPDATE=1;DB
6	7774167	rs270384	C	T	.	.	FIXACC=KF458088.1;COMPACC=AL135778.9;CLNAME=RP1-119C5;LIBABBR=RP1;SEQCTR=SC;NUMUPDATE=1;DB
6	8467372	rs1414343	A	G	.	.	FIXACC=KF458086.1;COMPACC=AL355815.9;CLNAME=RP3-453H5;LIBABBR=RP3;SEQCTR=SC;NUMUPDATE=1;DB
6	8752660	rs4960455	G	A	.	.	FIXACC=KF458093.1;COMPACC=AL591475.9;CLNAME=RP11-314C16;LIBABBR=RP11;SEQCTR=SC;NUMUPDATE=1;DB
6	9214121	rs35684683	G	A	.	.	FIXACC=KF458085.1;COMPACC=AL031785.1;CLNAME=RP3-478D8;LIBABBR=RP3;SEQCTR=SC;NUMUPDATE=1;DB
6	10470742	rs644619	G	A	.	.	FIXACC=KF458092.1;COMPACC=AL138885.21;CLNAME=RP1-290I10;LIBABBR=RP1;SEQCTR=SC;NUMUPDATE=1;DB
6	10852904	rs6906408	C	T	.	.	FIXACC=KF458094.1;COMPACC=AL024498.13;CLNAME=RP3-417M14;LIBABBR=RP3;SEQCTR=SC;NUMUPDATE=1;DB
6	12122412	rs6900196	G	A	.	.	FIXACC=KF458099.1;COMPACC=AL391828.10;CLNAME=RP11-447A22;LIBABBR=RP11;SEQCTR=SC;NUMUPDATE=1;DB
6	12252807	rs220013	G	A	.	.	FIXACC=KF458100.1;COMPACC=Z98050.1;CLNAME=RP3-451B15;LIBABBR=RP3;SEQCTR=SC;NUMUPDATE=1;DB
6	12266501	rs220014	C	T	.	.	FIXACC=KF458097.1;COMPACC=Z98050.1;CLNAME=RP3-451B15;LIBABBR=RP3;SEQCTR=SC;NUMUPDATE=1;DB
6	12268359	rs220015	C	A	.	.	FIXACC=KF458096.1;COMPACC=Z98050.1;CLNAME=RP3-451B15;LIBABBR=RP3;SEQCTR=SC;NUMUPDATE=1;DB
6	12301387	rs56065338	TG	T	.	.	FIXACC=KF510937.1;COMPACC=Z98050.1;CLNAME=RP3-451B15;LIBABBR=RP3;SEQCTR=SC;NUMUPDATE=1;DB
6	12723690	rs531466	T	G	.	.	FIXACC=KF458098.1;COMPACC=Z99495.1;CLNAME=RP3-441J1;LIBABBR=RP3;SEQCTR=SC;NUMUPDATE=1;DB
6	13226251	rs1024165	A	G	.	.	FIXACC=KF458101.1;COMPACC=AL008729.1;CLNAME=RP1-257A7;LIBABBR=RP1;SEQCTR=SC;NUMUPDATE=1;DB
6	13815463	rs28491226	T	C	.	.	FIXACC=KF458102.1;COMPACC=AL023583.25;CLNAME=RP3-500L14;LIBABBR=RP3;SEQCTR=SC;NUMUPDATE=1;DB
6	13822211	rs78538087	TC	T	.	.	FIXACC=KF510944.1;COMPACC=AL023583.25;CLNAME=RP3-500L14;LIBABBR=RP3;SEQCTR=SC;NUMUPDATE=1;DB
6	15025623	rs9349964	A	G	.	.	FIXACC=KF458106.1;COMPACC=AL050335.32;CLNAME=RP1-190J20;LIBABBR=RP1;SEQCTR=SC;NUMUPDATE=1;DB
6	15117735	rs2791607	C	T	.	.	FIXACC=KF458105.1;COMPACC=AL050335.32;CLNAME=RP1-190J20;LIBABBR=RP1;SEQCTR=SC;NUMUPDATE=1;DB
6	15343990	rs808206	G	C	.	.	FIXACC=KF458103.1;COMPACC=AL021938.1;CLNAME=RP1-232K4;LIBABBR=RP1;SEQCTR=SC;NUMUPDATE=1;DB
6	15351670	rs707837	T	C	.	.	FIXACC=KF458104.1;COMPACC=AL021938.1;CLNAME=RP1-232K4;LIBABBR=RP1;SEQCTR=SC;NUMUPDATE=1;DB
6	17015291	rs9477290	T	C	.	.	FIXACC=KF458118.1;COMPACC=AL133405.17;CLNAME=RP1-294H2;LIBABBR=RP1;SEQCTR=SC;NUMUPDATE=1;DB
6	17042493	rs1322032	T	G	.	.	FIXACC=KF458114.1;COMPACC=AL133405.17;CLNAME=RP1-294H2;LIBABBR=RP1;SEQCTR=SC;NUMUPDATE=1;DB
6	17055598	rs7755909	C	A	.	.	FIXACC=KF458107.1;COMPACC=AL133405.17;CLNAME=RP1-294H2;LIBABBR=RP1;SEQCTR=SC;NUMUPDATE=1;DB
6	18691009	rs9383430	A	G	.	.	FIXACC=KF458113.1;COMPACC=AL136230.9;CLNAME=RP1-95I21;LIBABBR=RP1;SEQCTR=SC;NUMUPDATE=1;DB
6	19037510	rs973801	C	T	.	.	FIXACC=KF458108.1;COMPACC=AL021329.1;CLNAME=RP1-239K6;LIBABBR=RP1;SEQCTR=SC;NUMUPDATE=1;DB
6	20319620	rs4712486	T	A	.	.	FIXACC=KF458117.1;COMPACC=AL132775.29;CLNAME=RP1-46C2;LIBABBR=RP1;SEQCTR=SC;NUMUPDATE=1;DB
6	20566070	rs9350259	C	A	.	.	FIXACC=KF458116.1;COMPACC=AL033521.2;CLNAME=RP3-444C7;LIBABBR=RP3;SEQCTR=SC;NUMUPDATE=1;DB
6	20741510	rs9350277	A	G	.	.	FIXACC=KF458109.1;COMPACC=AL035090.10;CLNAME=RP3-348I23;LIBABBR=RP3;SEQCTR=SC;NUMUPDATE=1;DB
6	21183647	rs2493868	G	A	.	.	FIXACC=KF458111.1;COMPACC=AL513015.6;CLNAME=RP1-52M20;LIBABBR=RP1;SEQCTR=SC;NUMUPDATE=1;DB
6	21975314	rs3062977	ATT	A	.	.	FIXACC=KF510947.1;COMPACC=AL161436.12;CLNAME=RP11-377N20;LIBABBR=RP11;SEQCTR=SC;NUMUPDATE=2;DB
6	22106226	rs1534886	G	A	.	.	FIXACC=KF458110.1;COMPACC=AL008732.1;CLNAME=RP1-67M12;LIBABBR=RP1;SEQCTR=SC;NUMUPDATE=1;DB
6	22148582	rs4236009	G	A	.	.	FIXACC=KF458112.1;COMPACC=AL512344.13;CLNAME=RP11-476F13;LIBABBR=RP11;SEQCTR=SC;NUMUPDATE=1;DB
6	22319619	rs1205949	A	G	.	.	FIXACC=KF458115.1;COMPACC=AL023883.6;CLNAME=RP3-404K8;LIBABBR=RP3;SEQCTR=SC;NUMUPDATE=1;DB
6	22665562	rs2143421	G	A	.	.	FIXACC=KF458122.1;COMPACC=AL033539.18;CLNAME=RP1-309H15;LIBABBR=RP1;SEQCTR=SC;NUMUPDATE=1;DB
6	22667717	rs6928567	G	C	.	.	FIXACC=KF458119.1;COMPACC=AL033539.18;CLNAME=RP1-309H15;LIBABBR=RP1;SEQCTR=SC;NUMUPDATE=1;DB
6	22848127	rs1205507	A	G	.	.	FIXACC=KF458120.1;COMPACC=AL031391.1;CLNAME=RP1-276K20;LIBABBR=RP1;SEQCTR=SC;NUMUPDATE=1;DB
6	23036706	rs5874902	AG	A	.	.	FIXACC=KF510948.1;COMPACC=AL035401.23;CLNAME=RP1-209A6;LIBABBR=RP1;SEQCTR=SC;NUMUPDATE=1;DB
6	23574587	rs197957	G	A	.	.	FIXACC=KF458121.1;COMPACC=AL031347.1;CLNAME=RP4-596H12;LIBABBR=RP4;SEQCTR=SC;NUMUPDATE=1;DB
6	23685446	rs496063	T	C	.	.	FIXACC=KF458125.1;COMPACC=AL133270.24;CLNAME=RP4-810F7;LIBABBR=RP4;SEQCTR=SC;NUMUPDATE=1;DB
6	25387141	rs4577791	A	T	.	.	FIXACC=KF458124.1;COMPACC=AL160037.17;CLNAME=RP11-289G11;LIBABBR=RP11;SEQCTR=SC;NUMUPDATE=1;DB
6	25537068	rs212933	G	A	.	.	FIXACC=KF458126.1;COMPACC=AL022170.1;CLNAME=RP3-501N12;LIBABBR=RP3;SEQCTR=SC;NUMUPDATE=1;DB
6	25901718	rs199732	G	A	.	.	FIXACC=KF458123.1;COMPACC=AL138726.12;CLNAME=RP1-139G21;LIBABBR=RP1;SEQCTR=SC;NUMUPDATE=1;DB
6	25948311	rs2575171	C	T	.	.	FIXACC=KF458130.1;COMPACC=U91328.1;CLNAME=NA;LIBABBR=NA;SEQCTR=NA;NUMUPDATE=1;DB
6	25986693	rs169222	C	A	.	.	FIXACC=KC877159.1;COMPACC=U91328.1;CLNAME=NA;LIBABBR=NA;SEQCTR=NA;NUMUPDATE=1;DB
6	26140467	rs198798	G	A	.	.	FIXACC=KC877173.1;COMPACC=U91328.1;CLNAME=NA;LIBABBR=NA;SEQCTR=NA;NUMUPDATE=1;DB
6	26311340	rs9358922	A	C	.	.	FIXACC=KF458127.1;COMPACC=AL021917.4;CLNAME=RP1-45P21;LIBABBR=RP1;SEQCTR=SC;NUMUPDATE=1;DB
6	26403062	rs1033402	A	G	.	.	FIXACC=KF458128.1;COMPACC=AL021917.4;CLNAME=RP1-45P21;LIBABBR=RP1;SEQCTR=SC;NUMUPDATE=1;DB
6	27798266	rs59980456	GC	G	.	.	FIXACC=KF510950.1;COMPACC=AL009179.1;CLNAME=RP1-97D16;LIBABBR=RP1;SEQCTR=SC;NUMUPDATE=1;DB
6	28118298	rs6456807	G	A	.	.	FIXACC=KF458131.1;COMPACC=AL358933.15;CLNAME=RP1-265C24;LIBABBR=RP1;SEQCTR=SC;NUMUPDATE=1;DB
6	28120602	rs478616	C	T	.	.	FIXACC=KF458129.1;COMPACC=AL358933.15;CLNAME=RP1-265C24;LIBABBR=RP1;SEQCTR=SC;NUMUPDATE=1;DB
6	28272154	rs61622742	TG	T	.	.	FIXACC=KF459630.1;COMPACC=AL021997.1;CLNAME=RP5-874C20;LIBABBR=RP5;SEQCTR=SC;NUMUPDATE=1;DB
6	28719765	rs2394151	C	T	.	.	FIXACC=KF458132.1;COMPACC=AL390196.17;CLNAME=RP11-60E24;LIBABBR=RP11;SEQCTR=SC;NUMUPDATE=1;DB
6	33949864	rs2495959	G	A	.	.	FIXACC=KF458145.1;COMPACC=AL589941.6;CLNAME=RP13-377P8;LIBABBR=RP13;SEQCTR=SC;NUMUPDATE=1;DB
6	33995832	rs2499770	G	A	.	.	FIXACC=KF458138.1;COMPACC=AL589941.6;CLNAME=RP13-377P8;LIBABBR=RP13;SEQCTR=SC;NUMUPDATE=1;DB
6	34673723	rs2744945	A	G	.	.	FIXACC=KF458147.1;COMPACC=AL031577.1;CLNAME=RP3-391O22;LIBABBR=RP3;SEQCTR=SC;NUMUPDATE=1;DB
6	35387649	rs9348973	G	A	.	.	FIXACC=KF458139.1;COMPACC=AL022721.1;CLNAME=RP1-109F14;LIBABBR=RP1;SEQCTR=SC;NUMUPDATE=1;DB
6	35728512	rs2817034	C	T	.	.	FIXACC=KF458140.1;COMPACC=AL157823.9;CLNAME=RP3-510O8;LIBABBR=RP3;SEQCTR=SC;NUMUPDATE=1;DB
6	36486423	rs662384	G	A	.	.	FIXACC=KF458142.1;COMPACC=Z85986.1;CLNAME=RP1-108K11;LIBABBR=RP1;SEQCTR=SC;NUMUPDATE=1;DB
6	36587227	rs568220	T	G	.	.	FIXACC=KF458137.1;COMPACC=Z85986.1;CLNAME=RP1-108K11;LIBABBR=RP1;SEQCTR=SC;NUMUPDATE=1;DB
6	36800143	rs11419511	TG	T	.	.	FIXACC=KF510949.1;COMPACC=Z85996.1;CLNAME=RP3-431A14;LIBABBR=RP3;SEQCTR=SC;NUMUPDATE=1;DB
6	37054949	rs1034062	C	T	.	.	FIXACC=KF458143.1;COMPACC=AL160264.22;CLNAME=RP3-405J24;LIBABBR=RP3;SEQCTR=SC;NUMUPDATE=1;DB
6	37101566	rs1224387	T	C	.	.	FIXACC=KF458141.1;COMPACC=AL356983.33;CLNAME=RP3-441G21;LIBABBR=RP3;SEQCTR=SC;NUMUPDATE=1;DB
6	37111390	rs9296214	A	T	.	.	FIXACC=KF458148.1;COMPACC=AL356983.33;CLNAME=RP3-441G21;LIBABBR=RP3;SEQCTR=SC;NUMUPDATE=1;DB
6	37128728	rs6457982	A	G	.	.	FIXACC=KF458144.1;COMPACC=AL356983.33;CLNAME=RP3-441G21;LIBABBR=RP3;SEQCTR=SC;NUMUPDATE=1;DB
6	37268964	rs371160	T	C	.	.	FIXACC=KF458146.1;COMPACC=AL353579.17;CLNAME=RP3-355M6;LIBABBR=RP3;SEQCTR=SC;NUMUPDATE=1;DB
6	38819244	rs1678705	A	C	.	.	FIXACC=KF458154.1;COMPACC=AL035555.11;CLNAME=RP1-217P22;LIBABBR=RP1;SEQCTR=SC;NUMUPDATE=1;DB
6	38996426	rs9380819	C	T	.	.	FIXACC=KF458149.1;COMPACC=AL353700.14;CLNAME=RP3-350J21;LIBABBR=RP3;SEQCTR=SC;NUMUPDATE=1;DB
6	41273334	rs2803511	G	T	.	.	FIXACC=KF458151.1;COMPACC=AL391903.15;CLNAME=RP1-229K20;LIBABBR=RP1;SEQCTR=SC;NUMUPDATE=1;DB
6	42122564	rs4301293	C	G	.	.	FIXACC=KF458155.1;COMPACC=AL512274.9;CLNAME=RP11-7K24;LIBABBR=RP11;SEQCTR=SC;NUMUPDATE=1;DB
6	42142525	rs6911399	C	T	.	.	FIXACC=KF458156.1;COMPACC=AL096814.26;CLNAME=RP1-139D8;LIBABBR=RP1;SEQCTR=SC;NUMUPDATE=1;DB
6	42256022	rs6458279	T	C	.	.	FIXACC=KF458152.1;COMPACC=AL096814.26;CLNAME=RP1-139D8;LIBABBR=RP1;SEQCTR=SC;NUMUPDATE=1;DB
6	42334455	rs660104	A	C	.	.	FIXACC=KF458150.1;COMPACC=AL138735.7;CLNAME=RP1-321B9;LIBABBR=RP1;SEQCTR=SC;NUMUPDATE=1;DB
6	42649612	rs1016248	T	C	.	.	FIXACC=KF458163.1;COMPACC=AL049843.18;CLNAME=RP3-392M17;LIBABBR=RP3;SEQCTR=SC;NUMUPDATE=1;DB
6	42712311	rs222222	C	T	.	.	FIXACC=KF458159.1;COMPACC=AL049843.18;CLNAME=RP3-392M17;LIBABBR=RP3;SEQCTR=SC;NUMUPDATE=1;DB
6	43081152	rs1889530	C	T	.	.	FIXACC=KF458160.1;COMPACC=AL355385.15;CLNAME=RP11-387M24;LIBABBR=RP11;SEQCTR=SC;NUMUPDATE=1;DB
6	43186353	rs941849	G	C	.	.	FIXACC=KF458162.1;COMPACC=AL133375.25;CLNAME=RP3-330M21;LIBABBR=RP3;SEQCTR=SC;NUMUPDATE=1;DB
6	43302359	rs2651184	C	T	.	.	FIXACC=KF459596.2;COMPACC=AL583834.6;CLNAME=RP11-480N24;LIBABBR=RP11;SEQCTR=SC;NUMUPDATE=1;DB
6	43486231	rs1150799	C	T	.	.	FIXACC=KF458166.1;COMPACC=AL359813.23;CLNAME=RP5-895C5;LIBABBR=RP5;SEQCTR=SC;NUMUPDATE=1;DB
6	43526581	rs1150800	G	A	.	.	FIXACC=KF458158.1;COMPACC=AL355802.13;CLNAME=RP3-337H4;LIBABBR=RP3;SEQCTR=SC;NUMUPDATE=1;DB
6	43533842	rs11404474	CA	C	.	.	FIXACC=KF510953.1;COMPACC=AL355802.13;CLNAME=RP3-337H4;LIBABBR=RP3;SEQCTR=SC;NUMUPDATE=1;DB
6	45410207	rs2144474	A	G	.	.	FIXACC=KF458161.1;COMPACC=AL096865.28;CLNAME=RP1-244F24;LIBABBR=RP1;SEQCTR=SC;NUMUPDATE=1;DB
6	47007962	rs5876002	CT	C	.	.	FIXACC=KF510951.1;COMPACC=AL355518.20;CLNAME=RP11-39C2;LIBABBR=RP11;SEQCTR=SC;NUMUPDATE=1;DB
6	47877910	rs1887898	G	A	.	.	FIXACC=KF458157.1;COMPACC=AL161622.12;CLNAME=RP3-402H5;LIBABBR=RP3;SEQCTR=SC;NUMUPDATE=1;DB
6	48004279	rs1570076	T	C	.	.	FIXACC=KF458164.1;COMPACC=AL121973.2;CLNAME=RP3-401O12;LIBABBR=RP3;SEQCTR=SC;NUMUPDATE=1;DB
6	48204909	rs1150814	A	G	.	.	FIXACC=KF458165.1;COMPACC=AL121573.15;CLNAME=RP1-306F2;LIBABBR=RP1;SEQCTR=SC;NUMUPDATE=1;DB
6	49078234	rs67352853	AG	A	.	.	FIXACC=KF510954.1;COMPACC=AL589994.5;CLNAME=RP4-724P12;LIBABBR=RP4;SEQCTR=SC;NUMUPDATE=1;DB
6	49780229	rs360551	G	T	.	.	FIXACC=KF458167.1;COMPACC=AL121974.16;CLNAME=RP3-417L20;LIBABBR=RP3;SEQCTR=SC;NUMUPDATE=1;DB
6	53016690	rs316143	T	C	.	.	FIXACC=KF458170.1;COMPACC=AL162581.11;CLNAME=RP1-132F22;LIBABBR=RP1;SEQCTR=SC;NUMUPDATE=1;DB
6	53052928	rs222447	G	A	.	.	FIXACC=KF458175.1;COMPACC=AL031178.1;CLNAME=RP3-341E18;LIBABBR=RP3;SEQCTR=SC;NUMUPDATE=1;DB
6	54432360	rs243817	C	T	.	.	FIXACC=KF458176.1;COMPACC=AL031885.3;CLNAME=RP3-510B21;LIBABBR=RP3;SEQCTR=SC;NUMUPDATE=1;DB
6	54616429	rs1745080	G	A	.	.	FIXACC=KF458168.1;COMPACC=AL136306.11;CLNAME=RP3-334F4;LIBABBR=RP3;SEQCTR=SC;NUMUPDATE=1;DB
6	54808037	rs10807480	A	T	.	.	FIXACC=KF458174.1;COMPACC=AL512363.11;CLNAME=RP11-524H19;LIBABBR=RP11;SEQCTR=SC;NUMUPDATE=1;DB
6	54912849	rs171225	G	A	.	.	FIXACC=KF458169.1;COMPACC=AL049555.6;CLNAME=RP3-523K23;LIBABBR=RP3;SEQCTR=SC;NUMUPDATE=1;DB
6	56488596	rs6459162	G	C	.	.	FIXACC=KF458172.1;COMPACC=AL137008.9;CLNAME=RP3-361I14;LIBABBR=RP3;SEQCTR=SC;NUMUPDATE=1;DB
6	60439683	rs9357978	G	T	.	.	FIXACC=KF458173.1;COMPACC=AL121958.6;CLNAME=RP1-71H19;LIBABBR=RP1;SEQCTR=SC;NUMUPDATE=1;DB
6	60687240	rs4286787	T	A	.	.	FIXACC=KF458171.1;COMPACC=AL590227.13;CLNAME=RP11-343D24;LIBABBR=RP11;SEQCTR=SC;NUMUPDATE=1;DB
6	60790932	rs2996114	T	G	.	.	FIXACC=KF458183.1;COMPACC=AL512427.10;CLNAME=RP11-325M4;LIBABBR=RP11;SEQCTR=SC;NUMUPDATE=1;DB
6	61955827	rs1761746	A	T	.	.	FIXACC=KF458179.1;COMPACC=AL355347.16;CLNAME=RP11-506N21;LIBABBR=RP11;SEQCTR=SC;NUMUPDATE=1;DB
6	62302438	rs6455346	C	T	.	.	FIXACC=KF458185.1;COMPACC=Z93021.2;CLNAME=RP3-516C23;LIBABBR=RP3;SEQCTR=SC;NUMUPDATE=1;DB
6	65198534	rs841533	G	A	.	.	FIXACC=KF458182.1;COMPACC=AL133322.13;CLNAME=RP1-257L16;LIBABBR=RP1;SEQCTR=SC;NUMUPDATE=1;DB
6	65507097	rs9360134	C	T	.	.	FIXACC=KF458186.1;COMPACC=AL109612.7;CLNAME=RP5-1018A4;LIBABBR=RP5;SEQCTR=SC;NUMUPDATE=1;DB
6	65617137	rs973299	G	C	.	.	FIXACC=KF458178.1;COMPACC=AL353153.18;CLNAME=RP5-1000G17;LIBABBR=RP5;SEQCTR=SC;NUMUPDATE=1;DB
6	65673444	rs6907252	G	A	.	.	FIXACC=KF458180.1;COMPACC=AL450319.4;CLNAME=RP11-13B22;LIBABBR=RP11;SEQCTR=SC;NUMUPDATE=1;DB
6	66162532	rs1233113	T	G	.	.	FIXACC=KF458177.1;COMPACC=AL132793.24;CLNAME=RP3-324B8;LIBABBR=RP3;SEQCTR=SC;NUMUPDATE=1;DB
6	66233967	rs208511	G	A	.	.	FIXACC=KF458184.1;COMPACC=AL132793.24;CLNAME=RP3-324B8;LIBABBR=RP3;SEQCTR=SC;NUMUPDATE=1;DB
6	66339966	rs2214128	T	C	.	.	FIXACC=KF458181.1;COMPACC=AC002485.1;CLNAME=CTA-212D3;LIBABBR=CTA;SEQCTR=WUGSC;NUMUPDATE=1;DB
6	66396376	rs9294695	G	A	.	.	FIXACC=KF458187.1;COMPACC=AC002485.1;CLNAME=CTA-212D3;LIBABBR=CTA;SEQCTR=WUGSC;NUMUPDATE=1;DB
6	67882823	rs34409549	TA	T	.	.	FIXACC=KF510952.1;COMPACC=AL713998.7;CLNAME=RP11-301G19;LIBABBR=RP11;SEQCTR=SC;NUMUPDATE=1;DB
6	68617377	rs2802709	A	G	.	.	FIXACC=KF458188.1;COMPACC=AL391807.13;CLNAME=RP3-525N10;LIBABBR=RP3;SEQCTR=SC;NUMUPDATE=1;DB
6	69018630	rs2785573	T	C	.	.	FIXACC=KF458189.1;COMPACC=AL359714.18;CLNAME=RP11-22A15;LIBABBR=RP11;SEQCTR=SC;NUMUPDATE=1;DB
6	69267478	rs1590251	T	A	.	.	FIXACC=KF458193.1;COMPACC=AL133378.16;CLNAME=RP1-91B17;LIBABBR=RP1;SEQCTR=SC;NUMUPDATE=1;DB
6	69502594	rs1743752	A	G	.	.	FIXACC=KF458194.1;COMPACC=AL135780.11;CLNAME=RP3-375M21;LIBABBR=RP3;SEQCTR=SC;NUMUPDATE=1;DB
6	70187783	rs636192	C	A	.	.	FIXACC=KF495697.1;COMPACC=AL160262.12;CLNAME=RP1-138F4;LIBABBR=RP1;SEQCTR=SC;NUMUPDATE=1;DB
6	70207855	rs5877244	AT	A	.	.	FIXACC=KF510956.1;COMPACC=AL160262.12;CLNAME=RP1-138F4;LIBABBR=RP1;SEQCTR=SC;NUMUPDATE=1;DB
6	71646724	rs844180	G	A	.	.	FIXACC=KF495834.1;COMPACC=AL132794.25;CLNAME=RP3-343I24;LIBABBR=RP3;SEQCTR=SC;NUMUPDATE=1;DB
6	71646745	rs829270	A	C	.	.	FIXACC=KF495834.1;COMPACC=AL132794.25;CLNAME=RP3-343I24;LIBABBR=RP3;SEQCTR=SC;NUMUPDATE=1;DB
6	71669351	rs2840988	T	C	.	.	FIXACC=KF458190.1;COMPACC=AL132794.25;CLNAME=RP3-343I24;LIBABBR=RP3;SEQCTR=SC;NUMUPDATE=1;DB
6	71677451	rs829444	A	C	.	.	FIXACC=KF458192.1;COMPACC=AL132794.25;CLNAME=RP3-343I24;LIBABBR=RP3;SEQCTR=SC;NUMUPDATE=1;DB
6	71691148	rs2840981	A	C	.	.	FIXACC=KF458191.1;COMPACC=AL132794.25;CLNAME=RP3-343I24;LIBABBR=RP3;SEQCTR=SC;NUMUPDATE=1;DB
6	71698182	rs2224424	T	G	.	.	FIXACC=KF458199.1;COMPACC=AL132794.25;CLNAME=RP3-343I24;LIBABBR=RP3;SEQCTR=SC;NUMUPDATE=1;DB
6	71699814	rs2254935	A	C	.	.	FIXACC=KF458198.1;COMPACC=AL132794.25;CLNAME=RP3-343I24;LIBABBR=RP3;SEQCTR=SC;NUMUPDATE=1;DB
6	71709125	rs2840975	T	C	.	.	FIXACC=KF458196.1;COMPACC=AL132794.25;CLNAME=RP3-343I24;LIBABBR=RP3;SEQCTR=SC;NUMUPDATE=1;DB
6	71977030	rs6902486	A	G	.	.	FIXACC=KF458197.1;COMPACC=AL034373.13;CLNAME=RP3-424L16;LIBABBR=RP3;SEQCTR=SC;NUMUPDATE=1;DB
6	72344461	rs60478980	CA	C	.	.	FIXACC=KF510957.1;COMPACC=AL035633.18;CLNAME=RP5-1046G13;LIBABBR=RP5;SEQCTR=SC;NUMUPDATE=1;DB
6	72386527	rs2789595	C	T	.	.	FIXACC=KF458195.1;COMPACC=AL035633.18;CLNAME=RP5-1046G13;LIBABBR=RP5;SEQCTR=SC;NUMUPDATE=1;DB
6	72389399	rs2815740	T	G	.	.	FIXACC=KF458204.1;COMPACC=AL035633.18;CLNAME=RP5-1046G13;LIBABBR=RP5;SEQCTR=SC;NUMUPDATE=1;DB
6	72715192	rs4706510	G	A	.	.	FIXACC=KF458205.1;COMPACC=AL049845.7;CLNAME=RP3-485C17;LIBABBR=RP3;SEQCTR=SC;NUMUPDATE=1;DB
6	72722396	rs11438262	AT	A	.	.	FIXACC=KF510958.1;COMPACC=AL049845.7;CLNAME=RP3-485C17;LIBABBR=RP3;SEQCTR=SC;NUMUPDATE=1;DB
6	73369318	rs497243	C	A	.	.	FIXACC=KF459597.1;COMPACC=AC019205.4;CLNAME=RP11-398K22;LIBABBR=RP11;SEQCTR=WUGSC;NUMUPDATE=1;DB
6	73479851	rs7766570	A	G	.	.	FIXACC=KF458202.1;COMPACC=AL603910.6;CLNAME=RP11-505P4;LIBABBR=RP11;SEQCTR=SC;NUMUPDATE=1;DB
6	75115226	rs600493	T	G	.	.	FIXACC=KF458206.1;COMPACC=AL096771.11;CLNAME=RP1-238D15;LIBABBR=RP1;SEQCTR=SC;NUMUPDATE=1;DB
6	75294450	rs2064567	A	G	.	.	FIXACC=KF458209.1;COMPACC=AL080250.11;CLNAME=RP1-234P15;LIBABBR=RP1;SEQCTR=SC;NUMUPDATE=1;DB
6	75744906	rs61112043	A	AC	.	.	FIXACC=KF510270.1;COMPACC=AL109897.30;CLNAME=RP1-134M13;LIBABBR=RP1;SEQCTR=SC;NUMUPDATE=1;DB
6	79921822	rs700483	A	T	.	.	FIXACC=KF458201.1;COMPACC=AL132875.22;CLNAME=RP1-92C4;LIBABBR=RP1;SEQCTR=SC;NUMUPDATE=1;DB
6	80253960	rs664145	A	G	.	.	FIXACC=KF458208.1;COMPACC=AL049696.9;CLNAME=RP1-279A18;LIBABBR=RP1;SEQCTR=SC;NUMUPDATE=1;DB
6	82255726	rs9344263	G	C	.	.	FIXACC=KF458200.1;COMPACC=AL121977.11;CLNAME=RP3-492P14;LIBABBR=RP3;SEQCTR=SC;NUMUPDATE=1;DB
6	82425598	rs3011886	C	T	.	.	FIXACC=KF458211.1;COMPACC=AL132670.18;CLNAME=RP1-90G1;LIBABBR=RP1;SEQCTR=SC;NUMUPDATE=1;DB
6	82721741	rs287835	G	A	.	.	FIXACC=KF458203.1;COMPACC=AL450333.13;CLNAME=RP11-25O6;LIBABBR=RP11;SEQCTR=SC;NUMUPDATE=1;DB
6	82900113	rs52481	T	A	.	.	FIXACC=KF458207.1;COMPACC=AL034377.1;CLNAME=RP4-751H9;LIBABBR=RP4;SEQCTR=SC;NUMUPDATE=1;DB
6	83211165	rs1180245	G	A	.	.	FIXACC=KF458214.1;COMPACC=AL049699.8;CLNAME=RP4-747H23;LIBABBR=RP4;SEQCTR=SC;NUMUPDATE=1;DB
6	83702167	rs217284	A	C	.	.	FIXACC=KF458213.1;COMPACC=AL109915.10;CLNAME=RP1-120N9;LIBABBR=RP1;SEQCTR=SC;NUMUPDATE=1;DB
6	84178663	rs5877874	CT	C	.	.	FIXACC=KF510959.1;COMPACC=AL138742.24;CLNAME=RP1-76K10;LIBABBR=RP1;SEQCTR=SC;NUMUPDATE=1;DB
6	85605272	rs7762104	C	T	.	.	FIXACC=KF458212.1;COMPACC=AL136082.22;CLNAME=RP1-3J17;LIBABBR=RP1;SEQCTR=SC;NUMUPDATE=1;DB
6	87798763	rs2763284	G	A	.	.	FIXACC=KF458210.1;COMPACC=AL138919.12;CLNAME=RP3-492L20;LIBABBR=RP3;SEQCTR=SC;NUMUPDATE=1;DB
6	88039892	rs269420	T	C	.	.	FIXACC=KF458217.1;COMPACC=AL121942.9;CLNAME=RP1-249N8;LIBABBR=RP1;SEQCTR=SC;NUMUPDATE=1;DB
6	88040436	rs563825	T	C	.	.	FIXACC=KF458218.1;COMPACC=AL121942.9;CLNAME=RP1-249N8;LIBABBR=RP1;SEQCTR=SC;NUMUPDATE=1;DB
6	88120139	rs11298003	C	CG	.	.	FIXACC=KF510272.1;COMPACC=AL136096.7;CLNAME=RP1-23D17;LIBABBR=RP1;SEQCTR=SC;NUMUPDATE=1;DB
6	88236551	rs1359423	A	G	.	.	FIXACC=KF458219.1;COMPACC=AL121835.18;CLNAME=RP4-570O12;LIBABBR=RP4;SEQCTR=SC;NUMUPDATE=1;DB
6	88511497	rs6415026	T	A	.	.	FIXACC=KF458222.1;COMPACC=AL135779.10;CLNAME=RP1-125N20;LIBABBR=RP1;SEQCTR=SC;NUMUPDATE=1;DB
6	90741583	rs1311730	T	C	.	.	FIXACC=KF458220.1;COMPACC=AL135918.6;CLNAME=RP1-89K8;LIBABBR=RP1;SEQCTR=SC;NUMUPDATE=1;DB
6	90752845	rs11424750	TA	T	.	.	FIXACC=KF510960.1;COMPACC=AL135918.6;CLNAME=RP1-89K8;LIBABBR=RP1;SEQCTR=SC;NUMUPDATE=1;DB
6	91684469	rs527844	G	T	.	.	FIXACC=KF458221.1;COMPACC=AL132766.13;CLNAME=RP3-433F14;LIBABBR=RP3;SEQCTR=SC;NUMUPDATE=1;DB
6	91755912	rs728184	G	A	.	.	FIXACC=KF458216.1;COMPACC=AL132766.13;CLNAME=RP3-433F14;LIBABBR=RP3;SEQCTR=SC;NUMUPDATE=1;DB
6	94349048	rs374211	A	C	.	.	FIXACC=KF458215.1;COMPACC=AL078595.12;CLNAME=RP3-399J4;LIBABBR=RP3;SEQCTR=SC;NUMUPDATE=1;DB
6	94390921	rs377668	T	C	.	.	FIXACC=KF458225.1;COMPACC=AL078595.12;CLNAME=RP3-399J4;LIBABBR=RP3;SEQCTR=SC;NUMUPDATE=1;DB
6	94434490	rs6454997	C	G	.	.	FIXACC=KF458227.1;COMPACC=AL078595.12;CLNAME=RP3-399J4;LIBABBR=RP3;SEQCTR=SC;NUMUPDATE=1;DB
6	94512225	rs222566	G	A	.	.	FIXACC=KF458232.1;COMPACC=AL121724.19;CLNAME=RP1-29P5;LIBABBR=RP1;SEQCTR=SC;NUMUPDATE=1;DB
6	94765291	rs794674	A	G	.	.	FIXACC=KF458223.1;COMPACC=AL365227.19;CLNAME=RP3-422A11;LIBABBR=RP3;SEQCTR=SC;NUMUPDATE=1;DB
6	94955583	rs5878384	TA	T	.	.	FIXACC=KF510961.1;COMPACC=AL135906.19;CLNAME=RP1-20N11;LIBABBR=RP1;SEQCTR=SC;NUMUPDATE=1;DB
6	95668686	rs9375312	A	G	.	.	FIXACC=KF458226.1;COMPACC=AL607077.4;CLNAME=RP11-374I15;LIBABBR=RP11;SEQCTR=SC;NUMUPDATE=1;DB
6	95706257	rs6923305	T	G	.	.	FIXACC=KF458224.1;COMPACC=AL607077.4;CLNAME=RP11-374I15;LIBABBR=RP11;SEQCTR=SC;NUMUPDATE=1;DB
6	96378911	rs972109	C	A	.	.	FIXACC=KF458229.1;COMPACC=AL021367.1;CLNAME=RP3-443E24;LIBABBR=RP3;SEQCTR=SC;NUMUPDATE=1;DB
6	96851843	rs6924435	G	T	.	.	FIXACC=KF458228.1;COMPACC=AL159985.11;CLNAME=RP11-22L21;LIBABBR=RP11;SEQCTR=SC;NUMUPDATE=1;DB
6	97273691	rs2482410	A	G	.	.	FIXACC=KF458233.1;COMPACC=AL353679.18;CLNAME=RP3-418C23;LIBABBR=RP3;SEQCTR=SC;NUMUPDATE=1;DB
6	97346412	rs1676006	A	G	.	.	FIXACC=KF458230.1;COMPACC=AL353679.18;CLNAME=RP3-418C23;LIBABBR=RP3;SEQCTR=SC;NUMUPDATE=1;DB
6	97722983	rs1033607	A	C	.	.	FIXACC=KF458234.1;COMPACC=AL080316.8;CLNAME=RP1-104O17;LIBABBR=RP1;SEQCTR=SC;NUMUPDATE=1;DB
6	98638588	rs6916460	T	A	.	.	FIXACC=KF458231.1;COMPACC=AL590395.4;CLNAME=RP11-390H11;LIBABBR=RP11;SEQCTR=SC;NUMUPDATE=1;DB
6	100064467	rs6925660	A	G	.	.	FIXACC=KF458236.1;COMPACC=AL590732.7;CLNAME=RP11-14I4;LIBABBR=RP11;SEQCTR=SC;NUMUPDATE=1;DB
6	100160160	rs2503098	A	T	.	.	FIXACC=KF458238.1;COMPACC=AL080285.6;CLNAME=RP3-344J20;LIBABBR=RP3;SEQCTR=SC;NUMUPDATE=1;DB
6	100480291	rs6918572	G	A	.	.	FIXACC=KF458237.1;COMPACC=Z86062.1;CLNAME=RP1-121G13;LIBABBR=RP1;SEQCTR=SC;NUMUPDATE=1;DB
6	100488002	rs2213596	G	A	.	.	FIXACC=KF458240.1;COMPACC=Z86062.1;CLNAME=RP1-121G13;LIBABBR=RP1;SEQCTR=SC;NUMUPDATE=1;DB
6	101339678	rs2852491	C	T	.	.	FIXACC=KC877175.1;COMPACC=AP002528.1;CLNAME=NA;LIBABBR=NA;SEQCTR=JST;NUMUPDATE=1;DB
6	101386172	rs2518180	C	T	.	.	FIXACC=KC877172.1;COMPACC=AP002528.1;CLNAME=NA;LIBABBR=NA;SEQCTR=JST;NUMUPDATE=1;DB
6	101435897	rs2788272	A	T	.	.	FIXACC=KC877163.1;COMPACC=AP002528.1;CLNAME=NA;LIBABBR=NA;SEQCTR=JST;NUMUPDATE=1;DB
6	101532791	rs2518257	T	C	.	.	FIXACC=KC877166.1;COMPACC=AP002529.1;CLNAME=NA;LIBABBR=NA;SEQCTR=JST;NUMUPDATE=1;DB
6	101551781	rs949396	T	C	.	.	FIXACC=KC877169.1;COMPACC=AP002529.1;CLNAME=NA;LIBABBR=NA;SEQCTR=JST;NUMUPDATE=1;DB
6	101556108	rs35150067	AT	A	.	.	FIXACC=KF510933.1;COMPACC=AP002529.1;CLNAME=NA;LIBABBR=NA;SEQCTR=JST;NUMUPDATE=1;DB
6	101568094	rs2852579	A	C	.	.	FIXACC=KF495743.1;COMPACC=AP002529.1;CLNAME=NA;LIBABBR=NA;SEQCTR=JST;NUMUPDATE=1;DB
6	101568174	rs2852580	A	C	.	.	FIXACC=KF495743.1;COMPACC=AP002529.1;CLNAME=NA;LIBABBR=NA;SEQCTR=JST;NUMUPDATE=1;DB
6	101578031	rs2256978	A	G	.	.	FIXACC=KC877171.1;COMPACC=AP002529.1;CLNAME=NA;LIBABBR=NA;SEQCTR=JST;NUMUPDATE=1;DB
6	101587705	rs2749068	A	C	.	.	FIXACC=KF495738.1;COMPACC=AP002529.1;CLNAME=NA;LIBABBR=NA;SEQCTR=JST;NUMUPDATE=1;DB
6	101587822	rs2749067	A	G	.	.	FIXACC=KF495738.1;COMPACC=AP002529.1;CLNAME=NA;LIBABBR=NA;SEQCTR=JST;NUMUPDATE=1;DB
6	101650616	rs949393	C	T	.	.	FIXACC=KC877198.1;COMPACC=AP002529.1;CLNAME=NA;LIBABBR=NA;SEQCTR=JST;NUMUPDATE=1;DB
6	102308964	rs4273696	A	G	.	.	FIXACC=KF458235.1;COMPACC=AL592298.6;CLNAME=RP11-555I23;LIBABBR=RP11;SEQCTR=SC;NUMUPDATE=1;DB
6	103169588	rs559841	C	T	.	.	FIXACC=KF458239.1;COMPACC=AL009029.1;CLNAME=RP1-164C20;LIBABBR=RP1;SEQCTR=SC;NUMUPDATE=1;DB
6	103349462	rs7753285	A	G	.	.	FIXACC=KF458245.1;COMPACC=Z99290.1;CLNAME=RP1-299C21;LIBABBR=RP1;SEQCTR=SC;NUMUPDATE=1;DB
6	103932385	rs6907116	C	G	.	.	FIXACC=KF458256.1;COMPACC=AL590608.6;CLNAME=RP11-363F12;LIBABBR=RP11;SEQCTR=SC;NUMUPDATE=1;DB
6	105633515	rs2157457	C	T	.	.	FIXACC=KF458242.1;COMPACC=Z97206.1;CLNAME=RP3-359N14;LIBABBR=RP3;SEQCTR=SC;NUMUPDATE=1;DB
6	105969328	rs4437514	T	C	.	.	FIXACC=KF458243.1;COMPACC=AL672292.9;CLNAME=XXyac-39EC11;LIBABBR=XXyac;SEQCTR=SC;NUMUPDATE=1;DB
6	106387663	rs803529	C	T	.	.	FIXACC=KF458249.1;COMPACC=AL109920.15;CLNAME=RP3-335E1;LIBABBR=RP3;SEQCTR=SC;NUMUPDATE=1;DB
6	106404707	rs2353593	G	A	.	.	FIXACC=KF458246.1;COMPACC=AL109920.15;CLNAME=RP3-335E1;LIBABBR=RP3;SEQCTR=SC;NUMUPDATE=1;DB
6	107489341	rs2474911	A	C	.	.	FIXACC=KF458247.1;COMPACC=AL121957.15;CLNAME=RP1-67A8;LIBABBR=RP1;SEQCTR=SC;NUMUPDATE=1;DB
6	107627722	rs718192	T	C	.	.	FIXACC=KF458244.1;COMPACC=AL096816.12;CLNAME=RP1-47M23;LIBABBR=RP1;SEQCTR=SC;NUMUPDATE=1;DB
6	108117066	rs4945808	G	A	.	.	FIXACC=KF458257.1;COMPACC=Z98200.9;CLNAME=RP1-111B22;LIBABBR=RP1;SEQCTR=SC;NUMUPDATE=1;DB
6	108272785	rs566790	T	A	.	.	FIXACC=KF458248.1;COMPACC=Z98742.5;CLNAME=RP1-128O3;LIBABBR=RP1;SEQCTR=SC;NUMUPDATE=1;DB
6	108443377	rs11444421	GC	G	.	.	FIXACC=KF510932.1;COMPACC=AL353706.6;CLNAME=RP3-466I7;LIBABBR=RP3;SEQCTR=SC;NUMUPDATE=1;DB
6	108500322	rs9480860	T	G	.	.	FIXACC=KF458241.1;COMPACC=AL162721.11;CLNAME=RP4-549K21;LIBABBR=RP4;SEQCTR=SC;NUMUPDATE=1;DB
6	110473220	rs2905293	C	T	.	.	FIXACC=KF458253.1;COMPACC=AC002464.1;CLNAME=CTA-331P3;LIBABBR=CTA;SEQCTR=WUGSC;NUMUPDATE=1;DB
6	111622476	rs4945886	G	A	.	.	FIXACC=KF458251.1;COMPACC=Z97989.1;CLNAME=RP1-66H14;LIBABBR=RP1;SEQCTR=SC;NUMUPDATE=1;DB
6	112009607	rs2673310	G	A	.	.	FIXACC=KF458252.1;COMPACC=AL512299.20;CLNAME=RP1-276A6;LIBABBR=RP1;SEQCTR=SC;NUMUPDATE=1;DB
6	112125098	rs11410436	AG	A	.	.	FIXACC=KF510935.1;COMPACC=Z99289.1;CLNAME=RP1-142L7;LIBABBR=RP1;SEQCTR=SC;NUMUPDATE=1;DB
6	113393541	rs9942544	C	T	.	.	FIXACC=KF458250.1;COMPACC=AL021326.1;CLNAME=RP1-124C6;LIBABBR=RP1;SEQCTR=SC;NUMUPDATE=1;DB
6	115284212	rs2183751	A	C	.	.	FIXACC=KF458255.1;COMPACC=Z84475.1;CLNAME=RP1-162C6;LIBABBR=RP1;SEQCTR=SC;NUMUPDATE=1;DB
6	115567379	rs2213813	C	T	.	.	FIXACC=KF458254.1;COMPACC=Z98753.1;CLNAME=RP1-238J17;LIBABBR=RP1;SEQCTR=SC;NUMUPDATE=1;DB
6	115910600	rs11400733	AC	A	.	.	FIXACC=KF510934.1;COMPACC=AL021451.1;CLNAME=RP1-188H10;LIBABBR=RP1;SEQCTR=SC;NUMUPDATE=1;DB
6	116244975	rs1204828	A	C	.	.	FIXACC=KF458258.1;COMPACC=AL050331.11;CLNAME=RP3-486I3;LIBABBR=RP3;SEQCTR=SC;NUMUPDATE=1;DB
6	116724511	rs1150108	G	A	.	.	FIXACC=KF458260.1;COMPACC=AL132795.12;CLNAME=RP3-412I7;LIBABBR=RP3;SEQCTR=SC;NUMUPDATE=1;DB
6	117333548	rs2095283	C	T	.	.	FIXACC=KF458262.1;COMPACC=Z98880.1;CLNAME=RP1-179P9;LIBABBR=RP1;SEQCTR=SC;NUMUPDATE=1;DB
6	117532101	rs210650	G	C	.	.	FIXACC=KF458259.1;COMPACC=Z85999.1;CLNAME=RP1-94G16;LIBABBR=RP1;SEQCTR=SC;NUMUPDATE=1;DB
6	117916524	rs2760235	G	A	.	.	FIXACC=KF458261.1;COMPACC=AL136478.9;CLNAME=RP3-511E21;LIBABBR=RP3;SEQCTR=SC;NUMUPDATE=1;DB
6	121350460	rs1041097	T	A	.	.	FIXACC=KF458263.1;COMPACC=AL139098.15;CLNAME=RP1-276J11;LIBABBR=RP1;SEQCTR=SC;NUMUPDATE=1;DB
6	121923613	rs3013779	T	C	.	.	FIXACC=KF458267.1;COMPACC=AL603916.3;CLNAME=CTD-2340J6;LIBABBR=CTD;SEQCTR=SC;NUMUPDATE=1;DB
6	122050360	rs2816117	A	G	.	.	FIXACC=KF458268.1;COMPACC=AL512323.8;CLNAME=RP13-445B20;LIBABBR=RP13;SEQCTR=SC;NUMUPDATE=1;DB
6	122079729	rs2816090	T	C	.	.	FIXACC=KF458266.1;COMPACC=AL512323.8;CLNAME=RP13-445B20;LIBABBR=RP13;SEQCTR=SC;NUMUPDATE=1;DB
6	122153998	rs2606657	A	T	.	.	FIXACC=KF458271.1;COMPACC=AL512323.8;CLNAME=RP13-445B20;LIBABBR=RP13;SEQCTR=SC;NUMUPDATE=1;DB
6	122301020	rs60544984	TG	T	.	.	FIXACC=KF510936.1;COMPACC=AL358112.20;CLNAME=RP11-311B1;LIBABBR=RP11;SEQCTR=SC;NUMUPDATE=1;DB
6	122418855	rs804479	A	T	.	.	FIXACC=KF458264.1;COMPACC=Z99129.1;CLNAME=RP3-425C14;LIBABBR=RP3;SEQCTR=SC;NUMUPDATE=1;DB
6	122838051	rs7383274	G	A	.	.	FIXACC=KF458270.1;COMPACC=AL732431.19;CLNAME=XXyac-36GH4;LIBABBR=XXyac;SEQCTR=SC;NUMUPDATE=1;DB
6	124038991	rs234479	G	T	.	.	FIXACC=KF458274.1;COMPACC=AL109842.7;CLNAME=RP4-726A1;LIBABBR=RP4;SEQCTR=SC;NUMUPDATE=1;DB
6	124206024	rs699377	T	G	.	.	FIXACC=KF458265.1;COMPACC=AL136081.10;CLNAME=RP5-886K12;LIBABBR=RP5;SEQCTR=SC;NUMUPDATE=1;DB
6	124220986	rs5879721	G	GA	.	.	FIXACC=KF510268.1;COMPACC=AL136081.10;CLNAME=RP5-886K12;LIBABBR=RP5;SEQCTR=SC;NUMUPDATE=1;DB
6	124265881	rs802498	G	A	.	.	FIXACC=KF458269.1;COMPACC=AL121968.10;CLNAME=RP1-196B13;LIBABBR=RP1;SEQCTR=SC;NUMUPDATE=1;DB
6	124421843	rs332599	G	A	.	.	FIXACC=KF458273.1;COMPACC=AL136107.12;CLNAME=RP1-157N22;LIBABBR=RP1;SEQCTR=SC;NUMUPDATE=1;DB
6	124959524	rs6915265	G	A	.	.	FIXACC=KF458272.1;COMPACC=AL355296.12;CLNAME=RP11-510H23;LIBABBR=RP11;SEQCTR=SC;NUMUPDATE=1;DB
6	126669943	rs11373921	AT	A	.	.	FIXACC=KF510938.1;COMPACC=AL137183.7;CLNAME=RP1-319D23;LIBABBR=RP1;SEQCTR=SC;NUMUPDATE=1;DB
6	126717373	rs853967	T	A	.	.	FIXACC=KF458277.1;COMPACC=AL035603.11;CLNAME=RP1-179E13;LIBABBR=RP1;SEQCTR=SC;NUMUPDATE=1;DB
6	127129109	rs994495	T	C	.	.	FIXACC=KF458275.1;COMPACC=AL031776.7;CLNAME=RP1-312L17;LIBABBR=RP1;SEQCTR=SC;NUMUPDATE=1;DB
6	127583522	rs938151	G	A	.	.	FIXACC=KF458276.1;COMPACC=AL583806.7;CLNAME=RP11-10F17;LIBABBR=RP11;SEQCTR=SC;NUMUPDATE=1;DB
6	128278757	rs1738294	A	C	.	.	FIXACC=KF458278.1;COMPACC=AL035594.7;CLNAME=RP1-67A5;LIBABBR=RP1;SEQCTR=SC;NUMUPDATE=1;DB
6	128290839	rs1768344	A	G	.	.	FIXACC=KF458282.1;COMPACC=AL035594.7;CLNAME=RP1-67A5;LIBABBR=RP1;SEQCTR=SC;NUMUPDATE=1;DB
6	129454827	rs2784891	G	T	.	.	FIXACC=KF458292.1;COMPACC=AL356124.17;CLNAME=RP1-69D17;LIBABBR=RP1;SEQCTR=SC;NUMUPDATE=1;DB
6	130365401	rs159877	G	C	.	.	FIXACC=KF458284.1;COMPACC=AL121947.14;CLNAME=RP3-383P5;LIBABBR=RP3;SEQCTR=SC;NUMUPDATE=1;DB
6	131347091	rs9375812	C	T	.	.	FIXACC=KF458281.1;COMPACC=AL137063.11;CLNAME=RP1-104L14;LIBABBR=RP1;SEQCTR=SC;NUMUPDATE=1;DB
6	131610465	rs2749925	A	C	.	.	FIXACC=KF458294.1;COMPACC=AL121575.24;CLNAME=RP5-914N13;LIBABBR=RP5;SEQCTR=SC;NUMUPDATE=1;DB
6	132091173	rs2876170	C	G	.	.	FIXACC=KF458279.1;COMPACC=AL021408.1;CLNAME=RP3-523C21;LIBABBR=RP3;SEQCTR=SC;NUMUPDATE=1;DB
6	132171977	rs1406938	C	T	.	.	FIXACC=KF458283.1;COMPACC=AL021408.1;CLNAME=RP3-523C21;LIBABBR=RP3;SEQCTR=SC;NUMUPDATE=1;DB
6	132215204	rs11409488	TA	T	.	.	FIXACC=KF510939.1;COMPACC=AL117373.14;CLNAME=RP5-1188A21;LIBABBR=RP5;SEQCTR=SC;NUMUPDATE=1;DB
6	132492740	rs2842893	A	G	.	.	FIXACC=KF458280.1;COMPACC=AL589691.4;CLNAME=RP11-80A23;LIBABBR=RP11;SEQCTR=SC;NUMUPDATE=1;DB
6	132538470	rs2842899	A	T	.	.	FIXACC=KF459634.1;COMPACC=AL513524.8;CLNAME=RP11-295F4;LIBABBR=RP11;SEQCTR=SC;NUMUPDATE=1;DB
6	132894706	rs1230741	A	G	.	.	FIXACC=KF458293.1;COMPACC=AL137783.12;CLNAME=RP5-1181K21;LIBABBR=RP5;SEQCTR=SC;NUMUPDATE=1;DB
6	132897472	rs535048	T	G	.	.	FIXACC=KF458287.1;COMPACC=AL137783.12;CLNAME=RP5-1181K21;LIBABBR=RP5;SEQCTR=SC;NUMUPDATE=1;DB
6	133151017	rs6569868	G	A	.	.	FIXACC=KF458285.1;COMPACC=AL356774.13;CLNAME=RP11-203B4;LIBABBR=RP11;SEQCTR=SC;NUMUPDATE=1;DB
6	133188615	rs508368	A	C	.	.	FIXACC=KF458289.1;COMPACC=AL121959.15;CLNAME=RP1-78N10;LIBABBR=RP1;SEQCTR=SC;NUMUPDATE=1;DB
6	133213364	rs5880161	TA	T	.	.	FIXACC=KF510940.1;COMPACC=AL121959.15;CLNAME=RP1-78N10;LIBABBR=RP1;SEQCTR=SC;NUMUPDATE=1;DB
6	133387280	rs212814	A	G	.	.	FIXACC=KF458290.1;COMPACC=AL024497.5;CLNAME=RP1-283K11;LIBABBR=RP1;SEQCTR=SC;NUMUPDATE=1;DB
6	133440558	rs126403	C	T	.	.	FIXACC=KF458286.1;COMPACC=AL024497.5;CLNAME=RP1-283K11;LIBABBR=RP1;SEQCTR=SC;NUMUPDATE=1;DB
6	133849010	rs1208278	A	T	.	.	FIXACC=KF458291.1;COMPACC=AL137011.9;CLNAME=RP4-662A9;LIBABBR=RP4;SEQCTR=SC;NUMUPDATE=1;DB
6	133862092	rs1208230	T	C	.	.	FIXACC=KF458295.1;COMPACC=AL137011.9;CLNAME=RP4-662A9;LIBABBR=RP4;SEQCTR=SC;NUMUPDATE=1;DB
6	133892958	rs2327432	C	G	.	.	FIXACC=KF458288.1;COMPACC=AL356109.8;CLNAME=RP11-373A10;LIBABBR=RP11;SEQCTR=SC;NUMUPDATE=1;DB
6	133953086	rs229909	G	T	.	.	FIXACC=KF458296.1;COMPACC=AL035699.4;CLNAME=RP1-73H22;LIBABBR=RP1;SEQCTR=SC;NUMUPDATE=1;DB
6	134199868	rs1540938	G	C	.	.	FIXACC=KF458297.1;COMPACC=AL135839.15;CLNAME=RP1-188K17;LIBABBR=RP1;SEQCTR=SC;NUMUPDATE=1;DB
6	135475312	rs4895448	T	A	.	.	FIXACC=KF458299.1;COMPACC=AL133544.6;CLNAME=RP1-71N10;LIBABBR=RP1;SEQCTR=SC;NUMUPDATE=1;DB
6	136970619	rs5880317	AT	A	.	.	FIXACC=KF510945.1;COMPACC=AL365223.19;CLNAME=RP11-55K22;LIBABBR=RP11;SEQCTR=SC;NUMUPDATE=1;DB
6	137629361	rs2785236	C	T	.	.	FIXACC=KF458305.1;COMPACC=AL356234.18;CLNAME=RP11-95M15;LIBABBR=RP11;SEQCTR=SC;NUMUPDATE=1;DB
6	138196185	rs1145970	C	T	.	.	FIXACC=KF458300.1;COMPACC=AL031433.4;CLNAME=RP1-171N11;LIBABBR=RP1;SEQCTR=SC;NUMUPDATE=1;DB
6	139143376	rs9321703	G	A	.	.	FIXACC=KF458298.1;COMPACC=AL031772.6;CLNAME=RP1-225E12;LIBABBR=RP1;SEQCTR=SC;NUMUPDATE=1;DB
6	140177307	rs201278	A	G	.	.	FIXACC=KF458308.1;COMPACC=AL022477.1;CLNAME=RP1-172K10;LIBABBR=RP1;SEQCTR=SC;NUMUPDATE=1;DB
6	140197558	rs552046	T	C	.	.	FIXACC=KF458302.1;COMPACC=AL022477.1;CLNAME=RP1-172K10;LIBABBR=RP1;SEQCTR=SC;NUMUPDATE=1;DB
6	142126727	rs225597	T	C	.	.	FIXACC=KF458304.1;COMPACC=AL033522.1;CLNAME=RP3-451B21;LIBABBR=RP3;SEQCTR=SC;NUMUPDATE=1;DB
6	142200169	rs225681	T	C	.	.	FIXACC=KF458307.1;COMPACC=AL033522.1;CLNAME=RP3-451B21;LIBABBR=RP3;SEQCTR=SC;NUMUPDATE=1;DB
6	142873634	rs198677	A	G	.	.	FIXACC=KF458303.1;COMPACC=AL023584.1;CLNAME=RP1-67K17;LIBABBR=RP1;SEQCTR=SC;NUMUPDATE=1;DB
6	142883107	rs198685	T	C	.	.	FIXACC=KF458301.1;COMPACC=AL023584.1;CLNAME=RP1-67K17;LIBABBR=RP1;SEQCTR=SC;NUMUPDATE=1;DB
6	143088531	rs200150	G	A	.	.	FIXACC=KF458306.1;COMPACC=AL023581.1;CLNAME=RP1-45I4;LIBABBR=RP1;SEQCTR=SC;NUMUPDATE=1;DB
6	143693138	rs2262450	C	T	.	.	FIXACC=KF458309.1;COMPACC=AL078593.9;CLNAME=RP1-210B1;LIBABBR=RP1;SEQCTR=SC;NUMUPDATE=1;DB
6	143887537	rs7753306	C	T	.	.	FIXACC=KF458310.1;COMPACC=AL049844.7;CLNAME=RP3-468K18;LIBABBR=RP3;SEQCTR=SC;NUMUPDATE=1;DB
6	144049554	rs2328541	G	A	.	.	FIXACC=KF458320.1;COMPACC=AL031390.4;CLNAME=RP1-197L1;LIBABBR=RP1;SEQCTR=SC;NUMUPDATE=1;DB
6	144225814	rs11386132	CT	C	.	.	FIXACC=KF510941.1;COMPACC=AL135917.15;CLNAME=RP1-83M4;LIBABBR=RP1;SEQCTR=SC;NUMUPDATE=1;DB
6	144244654	rs2328566	C	A	.	.	FIXACC=KF458318.1;COMPACC=AL135917.15;CLNAME=RP1-83M4;LIBABBR=RP1;SEQCTR=SC;NUMUPDATE=1;DB
6	144911526	rs7768900	C	T	.	.	FIXACC=KF458319.1;COMPACC=AL357149.13;CLNAME=RP11-352E13;LIBABBR=RP11;SEQCTR=SC;NUMUPDATE=1;DB
6	145297308	rs559621	T	G	.	.	FIXACC=KF458317.1;COMPACC=AL023283.6;CLNAME=RP1-238G2;LIBABBR=RP1;SEQCTR=SC;NUMUPDATE=1;DB
6	145642331	rs3918991	A	G	.	.	FIXACC=KF458315.1;COMPACC=AL365193.12;CLNAME=RP3-526N11;LIBABBR=RP3;SEQCTR=SC;NUMUPDATE=1;DB
6	145656379	rs857876	C	A	.	.	FIXACC=KF458313.1;COMPACC=AL023806.1;CLNAME=RP3-466P17;LIBABBR=RP3;SEQCTR=SC;NUMUPDATE=1;DB
6	146045935	rs1012772	A	G	.	.	FIXACC=KF458312.1;COMPACC=AL096867.15;CLNAME=RP3-365O19;LIBABBR=RP3;SEQCTR=SC;NUMUPDATE=1;DB
6	146168055	rs4419686	A	T	.	.	FIXACC=KF458316.1;COMPACC=AL592423.8;CLNAME=RP11-1A24;LIBABBR=RP11;SEQCTR=SC;NUMUPDATE=1;DB
6	146394695	rs6931209	T	A	.	.	FIXACC=KF458311.1;COMPACC=AL035698.12;CLNAME=RP1-69B13;LIBABBR=RP1;SEQCTR=SC;NUMUPDATE=1;DB
6	146407781	rs2143743	T	G	.	.	FIXACC=KF458314.1;COMPACC=AL035698.12;CLNAME=RP1-69B13;LIBABBR=RP1;SEQCTR=SC;NUMUPDATE=1;DB
6	146926691	rs1590448	C	G	.	.	FIXACC=KF458324.1;COMPACC=AL138916.14;CLNAME=RP11-497D6;LIBABBR=RP11;SEQCTR=SC;NUMUPDATE=1;DB
6	147813985	rs1231942	T	C	.	.	FIXACC=KF458322.1;COMPACC=AL033504.3;CLNAME=RP3-434O8;LIBABBR=RP3;SEQCTR=SC;NUMUPDATE=1;DB
6	149414214	rs379916	C	T	.	.	FIXACC=KF458325.1;COMPACC=AL031133.1;CLNAME=RP1-281H8;LIBABBR=RP1;SEQCTR=SC;NUMUPDATE=1;DB
6	150388171	rs674131	G	A	.	.	FIXACC=KF458321.1;COMPACC=AL031010.1;CLNAME=RP3-422F24;LIBABBR=RP3;SEQCTR=SC;NUMUPDATE=1;DB
6	150890563	rs803423	A	G	.	.	FIXACC=KF458323.1;COMPACC=AL035086.12;CLNAME=RP1-44A20;LIBABBR=RP1;SEQCTR=SC;NUMUPDATE=1;DB
6	151140311	rs60583034	AG	A	.	.	FIXACC=KF510942.1;COMPACC=AL138733.15;CLNAME=RP1-297M16;LIBABBR=RP1;SEQCTR=SC;NUMUPDATE=1;DB
6	151665554	rs1293959	C	T	.	.	FIXACC=KF454881.1;COMPACC=AL035695.17;CLNAME=RP3-404G5;LIBABBR=RP3;SEQCTR=SC;NUMUPDATE=1;DB
6	151665600	rs1293958	T	G	.	.	FIXACC=KF454881.1;COMPACC=AL035695.17;CLNAME=RP3-404G5;LIBABBR=RP3;SEQCTR=SC;NUMUPDATE=1;DB
6	151706905	rs851979	C	T	.	.	FIXACC=KF458327.1;COMPACC=AL035695.17;CLNAME=RP3-404G5;LIBABBR=RP3;SEQCTR=SC;NUMUPDATE=1;DB
6	151798214	rs1285060	G	A	.	.	FIXACC=KF458326.1;COMPACC=AL356311.6;CLNAME=RP3-443C4;LIBABBR=RP3;SEQCTR=SC;NUMUPDATE=1;DB
6	152228880	rs651306	T	A	.	.	FIXACC=KF458330.1;COMPACC=AL138832.10;CLNAME=RP3-445H2;LIBABBR=RP3;SEQCTR=SC;NUMUPDATE=1;DB
6	152785591	rs311350	G	T	.	.	FIXACC=KF458332.1;COMPACC=AL160162.11;CLNAME=RP1-200K18;LIBABBR=RP1;SEQCTR=SC;NUMUPDATE=1;DB
6	152989866	rs3860814	C	A	.	.	FIXACC=KF458329.1;COMPACC=AL080276.9;CLNAME=RP1-101K10;LIBABBR=RP1;SEQCTR=SC;NUMUPDATE=1;DB
6	153245920	rs317103	C	T	.	.	FIXACC=KF458334.1;COMPACC=AL121967.11;CLNAME=RP1-193H23;LIBABBR=RP1;SEQCTR=SC;NUMUPDATE=1;DB
6	154168952	rs71021030	AC	A	.	.	FIXACC=KF510943.1;COMPACC=AL132774.20;CLNAME=RP3-402L9;LIBABBR=RP3;SEQCTR=SC;NUMUPDATE=1;DB
6	155504764	rs6918349	A	G	.	.	FIXACC=KF458333.1;COMPACC=AL133474.9;CLNAME=RP1-239I6;LIBABBR=RP1;SEQCTR=SC;NUMUPDATE=1;DB
6	156603013	rs2817436	T	C	.	.	FIXACC=KF458331.1;COMPACC=AL158033.18;CLNAME=RP3-336G18;LIBABBR=RP3;SEQCTR=SC;NUMUPDATE=1;DB
6	157041941	rs9480422	G	A	.	.	FIXACC=KF458328.1;COMPACC=AL049820.23;CLNAME=RP1-137K2;LIBABBR=RP1;SEQCTR=SC;NUMUPDATE=1;DB
6	157050172	rs1547603	C	G	.	.	FIXACC=KF458335.1;COMPACC=AL049820.23;CLNAME=RP1-137K2;LIBABBR=RP1;SEQCTR=SC;NUMUPDATE=1;DB
6	157356856	rs62422795	T	A	.	.	FIXACC=KF458337.1;COMPACC=AL390955.20;CLNAME=RP5-933K21;LIBABBR=RP5;SEQCTR=SC;NUMUPDATE=1;DB
6	159570913	rs240869	A	C	.	.	FIXACC=KF458338.1;COMPACC=AL078604.10;CLNAME=RP3-393E18;LIBABBR=RP3;SEQCTR=SC;NUMUPDATE=1;DB
6	159777716	rs911845	C	A	.	.	FIXACC=KF458339.1;COMPACC=AL135914.25;CLNAME=RP1-56L9;LIBABBR=RP1;SEQCTR=SC;NUMUPDATE=1;DB
6	159799240	rs6905994	A	T	.	.	FIXACC=KF458340.1;COMPACC=AL139045.12;CLNAME=RP1-195P10;LIBABBR=RP1;SEQCTR=SC;NUMUPDATE=1;DB
6	160312528	rs620571	C	T	.	.	FIXACC=KF458336.1;COMPACC=AL355506.23;CLNAME=RP3-366M24;LIBABBR=RP3;SEQCTR=SC;NUMUPDATE=1;DB
6	160326251	rs371633	C	T	.	.	FIXACC=KF458342.1;COMPACC=AL355506.23;CLNAME=RP3-366M24;LIBABBR=RP3;SEQCTR=SC;NUMUPDATE=1;DB
6	161001863	rs2586974	T	G	.	.	FIXACC=KF458343.1;COMPACC=AL139393.13;CLNAME=RP3-428L16;LIBABBR=RP3;SEQCTR=SC;NUMUPDATE=1;DB
6	161256649	rs453493	C	T	.	.	FIXACC=KF458354.1;COMPACC=AL109942.13;CLNAME=RP3-473J16;LIBABBR=RP3;SEQCTR=SC;NUMUPDATE=1;DB
6	161642847	rs4286750	T	C	.	.	FIXACC=KF458345.1;COMPACC=AL078583.15;CLNAME=RP1-119H20;LIBABBR=RP1;SEQCTR=SC;NUMUPDATE=1;DB
6	161685612	rs9295160	G	C	.	.	FIXACC=KF458347.1;COMPACC=AL078583.15;CLNAME=RP1-119H20;LIBABBR=RP1;SEQCTR=SC;NUMUPDATE=1;DB
6	161708836	rs3019423	A	G	.	.	FIXACC=KF495747.1;COMPACC=AL078583.15;CLNAME=RP1-119H20;LIBABBR=RP1;SEQCTR=SC;NUMUPDATE=1;DB
6	161708915	rs3019422	A	G	.	.	FIXACC=KF495747.1;COMPACC=AL078583.15;CLNAME=RP1-119H20;LIBABBR=RP1;SEQCTR=SC;NUMUPDATE=1;DB
6	162163669	rs1893546	T	C	.	.	FIXACC=KF458349.1;COMPACC=AP001577.3;CLNAME=KB-611H5;LIBABBR=KB;SEQCTR=Keio;NUMUPDATE=1;DB
6	162333661	rs2023088	T	G	.	.	FIXACC=KF458348.1;COMPACC=AP001578.3;CLNAME=KB-1954F7;LIBABBR=KB;SEQCTR=Keio;NUMUPDATE=1;DB
6	162468259	rs2155498	G	A	.	.	FIXACC=KF458350.1;COMPACC=AP000887.3;CLNAME=KB-764F10;LIBABBR=KB;SEQCTR=Keio;NUMUPDATE=1;DB
6	163506441	rs1040515	G	A	.	.	FIXACC=KF458346.1;COMPACC=AL031781.1;CLNAME=RP1-51J12;LIBABBR=RP1;SEQCTR=SC;NUMUPDATE=1;DB
6	164255158	rs58301881	T	TG	.	.	FIXACC=KF510269.1;COMPACC=AL139190.9;CLNAME=RP11-34M7;LIBABBR=RP11;SEQCTR=SC;NUMUPDATE=1;DB
6	165537679	rs495231	C	G	.	.	FIXACC=KF458352.1;COMPACC=AL160160.14;CLNAME=RP11-289E16;LIBABBR=RP11;SEQCTR=SC;NUMUPDATE=1;DB
6	165661874	rs6456003	T	G	.	.	FIXACC=KF458359.1;COMPACC=AL121789.38;CLNAME=RP3-493H23;LIBABBR=RP3;SEQCTR=SC;NUMUPDATE=1;DB
6	167952963	rs642533	A	G	.	.	FIXACC=KF458344.1;COMPACC=AL049698.3;CLNAME=RP3-470B24;LIBABBR=RP3;SEQCTR=SC;NUMUPDATE=1;DB
6	169527734	rs5881832	A	AT	.	.	FIXACC=KF510271.1;COMPACC=AL441927.10;CLNAME=RP1-294P19;LIBABBR=RP1;SEQCTR=SC;NUMUPDATE=1;DB
6	170586441	rs2092310	G	A	.	.	FIXACC=KF458351.1;COMPACC=AL031259.1;CLNAME=RP1-191N21;LIBABBR=RP1;SEQCTR=SC;NUMUPDATE=1;DB
7	465176	rs140952328	C	T	.	.	FIXACC=KF458355.1;COMPACC=AC148337.2;CLNAME=RP13-898B2;LIBABBR=RP13;SEQCTR=WUGSC;NUMUPDATE=1;DB
7	887190	rs4722203	C	T	.	.	FIXACC=KF458356.1;COMPACC=AC073957.7;CLNAME=RP11-449P15;LIBABBR=RP11;SEQCTR=WUGSC;NUMUPDATE=1;DB
7	922070	rs147901470	GC	G	.	.	FIXACC=KF511054.1;COMPACC=AC073957.7;CLNAME=RP11-449P15;LIBABBR=RP11;SEQCTR=WUGSC;NUMUPDATE=1;DB
7	1862010	rs10278645	C	T	.	.	FIXACC=KF458358.1;COMPACC=AC104129.4;CLNAME=RP13-596B14;LIBABBR=RP13;SEQCTR=WUGSC;NUMUPDATE=1;DB
7	1941276	rs11408563	AG	A	.	.	FIXACC=KF511002.1;COMPACC=AC069288.7;CLNAME=RP11-416J17;LIBABBR=RP11;SEQCTR=WUGSC;NUMUPDATE=1;DB
7	2212384	rs1637734	G	A	.	.	FIXACC=KF458357.1;COMPACC=AC005282.4;CLNAME=RP5-826E18;LIBABBR=RP5;SEQCTR=WUGSC;NUMUPDATE=1;DB
7	2475747	rs5881927	GC	G	.	.	FIXACC=KF459637.1;COMPACC=AC004840.4;CLNAME=RP4-607J2;LIBABBR=RP4;SEQCTR=WUGSC;NUMUPDATE=1;DB
7	3150268	rs11397036	AG	A	.	.	FIXACC=KF511017.1;COMPACC=AC024028.10;CLNAME=RP11-151M24;LIBABBR=RP11;SEQCTR=WUGSC;NUMUPDATE=1;DB
7	3182770	rs11452350	AG	A	.	.	FIXACC=KF511019.1;COMPACC=AC073316.6;CLNAME=RP11-191P7;LIBABBR=RP11;SEQCTR=WUGSC;NUMUPDATE=1;DB
7	3467770	rs6977934	A	T	.	.	FIXACC=KF458353.1;COMPACC=AC069286.7;CLNAME=RP11-261N10;LIBABBR=RP11;SEQCTR=WUGSC;NUMUPDATE=1;DB
7	3734949	rs9639629	C	T	.	.	FIXACC=KF458363.1;COMPACC=AC004984.1;CLNAME=RP5-1164K10;LIBABBR=RP5;SEQCTR=WUGSC;NUMUPDATE=1;DB
7	3920878	rs442624	G	A	.	.	FIXACC=KF458360.1;COMPACC=AC004935.1;CLNAME=RP5-953F6;LIBABBR=RP5;SEQCTR=WUGSC;NUMUPDATE=1;DB
7	4298547	rs79237344	TG	T	.	.	FIXACC=KF511034.1;COMPACC=AC004887.2;CLNAME=RP4-789I5;LIBABBR=RP4;SEQCTR=WUGSC;NUMUPDATE=1;DB
7	4401033	rs314656	G	A	.	.	FIXACC=KF458362.1;COMPACC=AC004887.2;CLNAME=RP4-789I5;LIBABBR=RP4;SEQCTR=WUGSC;NUMUPDATE=1;DB
7	6529173	rs11767538	G	A	.	.	FIXACC=KF458361.1;COMPACC=AC072052.6;CLNAME=CTD-2195F21;LIBABBR=CTD;SEQCTR=WUGSC;NUMUPDATE=1;DB
7	7793599	rs9784958	A	G	.	.	FIXACC=KF458367.1;COMPACC=AC007161.1;CLNAME=GS1-165B14;LIBABBR=GS1;SEQCTR=WUGSC;NUMUPDATE=1;DB
7	8003321	rs60207955	AG	A	.	.	FIXACC=KF511046.1;COMPACC=AC006042.2;CLNAME=RP11-505D17;LIBABBR=RP11;SEQCTR=WUGSC;NUMUPDATE=1;DB
7	8476594	rs2057863	T	C	.	.	FIXACC=KF458369.1;COMPACC=AC004861.1;CLNAME=RP4-696N1;LIBABBR=RP4;SEQCTR=WUGSC;NUMUPDATE=1;DB
7	8498171	rs988027	C	T	.	.	FIXACC=KF458368.1;COMPACC=AC004861.1;CLNAME=RP4-696N1;LIBABBR=RP4;SEQCTR=WUGSC;NUMUPDATE=1;DB
7	8887904	rs7795153	G	A	.	.	FIXACC=KF458364.1;COMPACC=AC004740.1;CLNAME=RP4-631B17;LIBABBR=RP4;SEQCTR=WUGSC;NUMUPDATE=1;DB
7	9691349	rs71021167	AG	A	.	.	FIXACC=KF511052.1;COMPACC=AC060834.8;CLNAME=RP11-671K16;LIBABBR=RP11;SEQCTR=WUGSC;NUMUPDATE=1;DB
7	10072139	rs10447580	A	G	.	.	FIXACC=KF458365.1;COMPACC=AC006373.3;CLNAME=RP11-352E12;LIBABBR=RP11;SEQCTR=WUGSC;NUMUPDATE=1;DB
7	10187169	rs222317	G	T	.	.	FIXACC=KF458372.1;COMPACC=AC004879.2;CLNAME=RP4-755G17;LIBABBR=RP4;SEQCTR=WUGSC;NUMUPDATE=1;DB
7	10236811	rs4720873	G	A	.	.	FIXACC=KF458375.1;COMPACC=AC004879.2;CLNAME=RP4-755G17;LIBABBR=RP4;SEQCTR=WUGSC;NUMUPDATE=1;DB
7	10319498	rs6960316	A	G	.	.	FIXACC=KF458373.1;COMPACC=AC011282.3;CLNAME=CTD-2009F22;LIBABBR=CTD;SEQCTR=WUGSC;NUMUPDATE=1;DB
7	10467138	rs4236423	G	A	.	.	FIXACC=KF458370.1;COMPACC=AC009945.2;CLNAME=CTD-2060L22;LIBABBR=CTD;SEQCTR=WUGSC;NUMUPDATE=1;DB
7	10747768	rs6960505	C	T	.	.	FIXACC=KF458371.1;COMPACC=AC004535.1;CLNAME=RP4-698G21;LIBABBR=RP4;SEQCTR=WUGSC;NUMUPDATE=1;DB
7	11116039	rs10250744	G	C	.	.	FIXACC=KF458374.1;COMPACC=AC005007.1;CLNAME=GS1-51M12;LIBABBR=GS1;SEQCTR=WUGSC;NUMUPDATE=1;DB
7	11749130	rs71027426	GC	G	.	.	FIXACC=KF510969.1;COMPACC=AC010908.3;CLNAME=CTD-3073A19;LIBABBR=CTD;SEQCTR=WUGSC;NUMUPDATE=1;DB
7	12571118	rs11459352	GC	G	.	.	FIXACC=KF510973.1;COMPACC=AC005281.2;CLNAME=RP4-722F20;LIBABBR=RP4;SEQCTR=WUGSC;NUMUPDATE=1;DB
7	13147575	rs1029734	G	A	.	.	FIXACC=KF458376.1;COMPACC=AC005681.2;CLNAME=GS1-59G8;LIBABBR=GS1;SEQCTR=WUGSC;NUMUPDATE=1;DB
7	13170268	rs7802614	T	C	.	.	FIXACC=KF458380.1;COMPACC=AC005681.2;CLNAME=GS1-59G8;LIBABBR=GS1;SEQCTR=WUGSC;NUMUPDATE=1;DB
7	13182245	rs1029733	C	T	.	.	FIXACC=KF458377.1;COMPACC=AC005681.2;CLNAME=GS1-59G8;LIBABBR=GS1;SEQCTR=WUGSC;NUMUPDATE=1;DB
7	13195599	rs194026	C	T	.	.	FIXACC=KF458381.1;COMPACC=AC005681.2;CLNAME=GS1-59G8;LIBABBR=GS1;SEQCTR=WUGSC;NUMUPDATE=1;DB
7	13288521	rs10807763	T	A	.	.	FIXACC=KF458379.1;COMPACC=AC006996.3;CLNAME=RP11-445J11;LIBABBR=RP11;SEQCTR=WUGSC;NUMUPDATE=1;DB
7	13853620	rs252008	C	T	.	.	FIXACC=KF458382.1;COMPACC=AC005019.1;CLNAME=GS1-250A16;LIBABBR=GS1;SEQCTR=WUGSC;NUMUPDATE=1;DB
7	14067357	rs4721299	C	A	.	.	FIXACC=KF458378.1;COMPACC=AC004909.2;CLNAME=RP5-856O24;LIBABBR=RP5;SEQCTR=WUGSC;NUMUPDATE=1;DB
7	14071293	rs6958751	C	A	.	.	FIXACC=KF458384.1;COMPACC=AC004909.2;CLNAME=RP5-856O24;LIBABBR=RP5;SEQCTR=WUGSC;NUMUPDATE=1;DB
7	15061449	rs1981700	A	G	.	.	FIXACC=KF458387.1;COMPACC=AC006458.2;CLNAME=GS1-228E12;LIBABBR=GS1;SEQCTR=WUGSC;NUMUPDATE=1;DB
7	15144762	rs2961262	G	A	.	.	FIXACC=KF458386.1;COMPACC=AC006458.2;CLNAME=GS1-228E12;LIBABBR=GS1;SEQCTR=WUGSC;NUMUPDATE=1;DB
7	15156984	rs2908325	G	C	.	.	FIXACC=KF458383.1;COMPACC=AC006458.2;CLNAME=GS1-228E12;LIBABBR=GS1;SEQCTR=WUGSC;NUMUPDATE=1;DB
7	15238409	rs10085513	A	C	.	.	FIXACC=KF458385.1;COMPACC=AC091789.5;CLNAME=RP11-496L12;LIBABBR=RP11;SEQCTR=WUGSC;NUMUPDATE=1;DB
7	15705465	rs6960225	T	G	.	.	FIXACC=KF458391.1;COMPACC=AC005550.1;CLNAME=RP4-620P6;LIBABBR=RP4;SEQCTR=WUGSC;NUMUPDATE=1;DB
7	15751965	rs37424	C	G	.	.	FIXACC=KF458388.1;COMPACC=AC005550.1;CLNAME=RP4-620P6;LIBABBR=RP4;SEQCTR=WUGSC;NUMUPDATE=1;DB
7	15908726	rs38254	G	T	.	.	FIXACC=KF458389.1;COMPACC=AC005536.2;CLNAME=GS1-115E6;LIBABBR=GS1;SEQCTR=WUGSC;NUMUPDATE=1;DB
7	16326473	rs1548572	C	T	.	.	FIXACC=KF458390.1;COMPACC=AC004741.2;CLNAME=RP4-754J18;LIBABBR=RP4;SEQCTR=WUGSC;NUMUPDATE=1;DB
7	16786078	rs59357516	GC	G	.	.	FIXACC=KF511001.1;COMPACC=AC073333.5;CLNAME=RP11-455J15;LIBABBR=RP11;SEQCTR=WUGSC;NUMUPDATE=1;DB
7	17795500	rs5882631	GC	G	.	.	FIXACC=KF511004.1;COMPACC=AC073205.6;CLNAME=RP11-323K15;LIBABBR=RP11;SEQCTR=WUGSC;NUMUPDATE=1;DB
7	18520817	rs801762	C	T	.	.	FIXACC=KF458392.1;COMPACC=AC002433.2;CLNAME=CTA-317M2;LIBABBR=CTA;SEQCTR=WUGSC;NUMUPDATE=1;DB
7	18599410	rs801536	A	C	.	.	FIXACC=KF458393.1;COMPACC=AC002124.2;CLNAME=CTB-180O1;LIBABBR=CTB;SEQCTR=WUGSC;NUMUPDATE=1;DB
7	18755909	rs172476	C	T	.	.	FIXACC=KF458395.1;COMPACC=AC002088.2;CLNAME=CTB-13P7;LIBABBR=CTB;SEQCTR=WUGSC;NUMUPDATE=1;DB
7	18939900	rs2853553	A	T	.	.	FIXACC=KF458396.1;COMPACC=AC004994.1;CLNAME=RP5-1194E15;LIBABBR=RP5;SEQCTR=WUGSC;NUMUPDATE=1;DB
7	19062463	rs1859018	C	T	.	.	FIXACC=KF458394.1;COMPACC=AC003073.2;CLNAME=RP4-531J23;LIBABBR=RP4;SEQCTR=WUGSC;NUMUPDATE=1;DB
7	20629417	rs10236436	A	G	.	.	FIXACC=KF458400.1;COMPACC=AC002486.1;CLNAME=CTA-367O17;LIBABBR=CTA;SEQCTR=WUGSC;NUMUPDATE=1;DB
7	20631607	rs4721925	T	C	.	.	FIXACC=KF458399.1;COMPACC=AC002486.1;CLNAME=CTA-367O17;LIBABBR=CTA;SEQCTR=WUGSC;NUMUPDATE=1;DB
7	20667022	rs12535128	T	G	.	.	FIXACC=KF454880.1;COMPACC=AC005060.3;CLNAME=CTB-86D3;LIBABBR=CTB;SEQCTR=WUGSC;NUMUPDATE=1;DB
7	20667128	rs12537843	C	T	.	.	FIXACC=KF454880.1;COMPACC=AC005060.3;CLNAME=CTB-86D3;LIBABBR=CTB;SEQCTR=WUGSC;NUMUPDATE=1;DB
7	20688267	rs4721934	A	T	.	.	FIXACC=KF458398.1;COMPACC=AC005060.3;CLNAME=CTB-86D3;LIBABBR=CTB;SEQCTR=WUGSC;NUMUPDATE=1;DB
7	20747882	rs4719627	T	C	.	.	FIXACC=KF458397.1;COMPACC=AC005060.3;CLNAME=CTB-86D3;LIBABBR=CTB;SEQCTR=WUGSC;NUMUPDATE=1;DB
7	20766840	rs77515468	AG	A	.	.	FIXACC=KF511003.1;COMPACC=AC005060.3;CLNAME=CTB-86D3;LIBABBR=CTB;SEQCTR=WUGSC;NUMUPDATE=1;DB
7	20770299	rs11452457	CT	C	.	.	FIXACC=KF511007.1;COMPACC=AC005060.3;CLNAME=CTB-86D3;LIBABBR=CTB;SEQCTR=WUGSC;NUMUPDATE=1;DB
7	20771975	rs11417432	AG	A	.	.	FIXACC=KF511008.1;COMPACC=AC005060.3;CLNAME=CTB-86D3;LIBABBR=CTB;SEQCTR=WUGSC;NUMUPDATE=1;DB
7	20782684	rs55650394	CA	C	.	.	FIXACC=KF511006.1;COMPACC=AC005060.3;CLNAME=CTB-86D3;LIBABBR=CTB;SEQCTR=WUGSC;NUMUPDATE=1;DB
7	21278350	rs11427454	CA	C	.	.	FIXACC=KF511010.1;COMPACC=AC005094.1;CLNAME=CTA-332B22;LIBABBR=CTA;SEQCTR=WUGSC;NUMUPDATE=1;DB
7	21347847	rs1989377	G	A	.	.	FIXACC=KF458404.1;COMPACC=AC005094.1;CLNAME=CTA-332B22;LIBABBR=CTA;SEQCTR=WUGSC;NUMUPDATE=1;DB
7	21451475	rs1859354	G	A	.	.	FIXACC=KF458401.1;COMPACC=AC004595.1;CLNAME=CTB-23M10;LIBABBR=CTB;SEQCTR=WUGSC;NUMUPDATE=1;DB
7	21530065	rs4722035	T	G	.	.	FIXACC=KF458407.1;COMPACC=AC004595.1;CLNAME=CTB-23M10;LIBABBR=CTB;SEQCTR=WUGSC;NUMUPDATE=1;DB
7	22209615	rs2158876	A	G	.	.	FIXACC=KF458410.1;COMPACC=AC005079.6;CLNAME=CTA-252P22;LIBABBR=CTA;SEQCTR=WUGSC;NUMUPDATE=1;DB
7	22210274	rs55771725	A	AT	.	.	FIXACC=KF510287.1;COMPACC=AC005079.6;CLNAME=CTA-252P22;LIBABBR=CTA;SEQCTR=WUGSC;NUMUPDATE=1;DB
7	22321625	rs2528922	A	G	.	.	FIXACC=KF458405.1;COMPACC=AC005079.6;CLNAME=CTA-252P22;LIBABBR=CTA;SEQCTR=WUGSC;NUMUPDATE=1;DB
7	22553329	rs4722160	G	A	.	.	FIXACC=KF458403.1;COMPACC=AC002480.1;CLNAME=GS1-55K18;LIBABBR=GS1;SEQCTR=WUGSC;NUMUPDATE=1;DB
7	23158541	rs6461698	A	G	.	.	FIXACC=KF458408.1;COMPACC=AC073992.3;CLNAME=RP11-663K21;LIBABBR=RP11;SEQCTR=WUGSC;NUMUPDATE=1;DB
7	23282452	rs199661	G	A	.	.	FIXACC=KF458402.1;COMPACC=AC005082.3;CLNAME=CTA-271G13;LIBABBR=CTA;SEQCTR=WUGSC;NUMUPDATE=1;DB
7	23899338	rs1013258	C	G	.	.	FIXACC=KF458409.1;COMPACC=AC003087.2;CLNAME=CTB-119H12;LIBABBR=CTB;SEQCTR=WUGSC;NUMUPDATE=1;DB
7	24448850	rs6942559	A	C	.	.	FIXACC=KF458411.1;COMPACC=AC002530.1;CLNAME=CTA-341D10;LIBABBR=CTA;SEQCTR=WUGSC;NUMUPDATE=1;DB
7	24781669	rs6959499	T	C	.	.	FIXACC=KF458412.1;COMPACC=AC003093.1;CLNAME=CTA-385F2;LIBABBR=CTA;SEQCTR=WUGSC;NUMUPDATE=1;DB
7	25035859	rs4722418	G	A	.	.	FIXACC=KF458406.1;COMPACC=AC079876.5;CLNAME=CTD-2369A11;LIBABBR=CTD;SEQCTR=WUGSC;NUMUPDATE=1;DB
7	25228344	rs886354	C	G	.	.	FIXACC=KF459598.1;COMPACC=AC004129.2;CLNAME=CTB-136N17;LIBABBR=CTB;SEQCTR=WUGSC;NUMUPDATE=1;DB
7	25516422	rs11340564	T	TA	.	.	FIXACC=KF510286.1;COMPACC=AC005100.2;CLNAME=CTA-351O6;LIBABBR=CTA;SEQCTR=WUGSC;NUMUPDATE=1;DB
7	26003367	rs6960723	A	G	.	.	FIXACC=KF458413.1;COMPACC=AC010719.4;CLNAME=CTD-2227E11;LIBABBR=CTD;SEQCTR=WUGSC;NUMUPDATE=1;DB
7	26239384	rs10279705	T	C	.	.	FIXACC=KF458417.1;COMPACC=AC010677.4;CLNAME=CTD-2304L4;LIBABBR=CTD;SEQCTR=WUGSC;NUMUPDATE=1;DB
7	26506343	rs56222000	AG	A	.	.	FIXACC=KF511009.1;COMPACC=AC004947.2;CLNAME=RP5-1007F24;LIBABBR=RP5;SEQCTR=WUGSC;NUMUPDATE=1;DB
7	26507162	rs10237602	G	A	.	.	FIXACC=KF458415.1;COMPACC=AC004947.2;CLNAME=RP5-1007F24;LIBABBR=RP5;SEQCTR=WUGSC;NUMUPDATE=1;DB
7	26708728	rs4719878	T	C	.	.	FIXACC=KF458416.1;COMPACC=AC003999.2;CLNAME=RP5-1139P1;LIBABBR=RP5;SEQCTR=WUGSC;NUMUPDATE=1;DB
7	27101648	rs706016	T	C	.	.	FIXACC=KF458414.1;COMPACC=AC004079.1;CLNAME=RP1-167F23;LIBABBR=RP1;SEQCTR=WUGSC;NUMUPDATE=1;DB
7	27247707	rs12537438	G	T	.	.	FIXACC=KF458418.1;COMPACC=AC004080.2;CLNAME=RP1-170O19;LIBABBR=RP1;SEQCTR=WUGSC;NUMUPDATE=1;DB
7	27595140	rs1229607	C	T	.	.	FIXACC=KF458419.1;COMPACC=AC007130.2;CLNAME=GS1-98E2;LIBABBR=GS1;SEQCTR=WUGSC;NUMUPDATE=1;DB
7	28444702	rs11405160	GC	G	.	.	FIXACC=KF511011.1;COMPACC=AC006980.3;CLNAME=GS1-165G20;LIBABBR=GS1;SEQCTR=WUGSC;NUMUPDATE=1;DB
7	28599583	rs5883156	GC	G	.	.	FIXACC=KF511013.1;COMPACC=AC006331.3;CLNAME=RP11-283B9;LIBABBR=RP11;SEQCTR=WUGSC;NUMUPDATE=1;DB
7	28626214	rs41293	G	T	.	.	FIXACC=KF458421.1;COMPACC=AC005105.3;CLNAME=CTA-491N20;LIBABBR=CTA;SEQCTR=WUGSC;NUMUPDATE=1;DB
7	28716251	rs6462101	T	C	.	.	FIXACC=KF458420.1;COMPACC=AC005105.3;CLNAME=CTA-491N20;LIBABBR=CTA;SEQCTR=WUGSC;NUMUPDATE=1;DB
7	28949912	rs70977088	AG	A	.	.	FIXACC=KF511012.1;COMPACC=AC005013.3;CLNAME=GS1-165L15;LIBABBR=GS1;SEQCTR=WUGSC;NUMUPDATE=1;DB
7	28957881	rs67010340	G	GC	.	.	FIXACC=AMYH02015433.1;COMPACC=AC005013.3;CLNAME=GS1-165L15;LIBABBR=GS1;SEQCTR=WUGSC;NUMUPDATE=1;DB
7	28957979	rs869082108	GC	G	.	.	FIXACC=AMYH02015433.1;COMPACC=AC005013.3;CLNAME=GS1-165L15;LIBABBR=GS1;SEQCTR=WUGSC;NUMUPDATE=1;DB
7	29927449	rs4722963	T	C	.	.	FIXACC=KF458422.1;COMPACC=AC004912.2;CLNAME=RP5-871B15;LIBABBR=RP5;SEQCTR=WUGSC;NUMUPDATE=1;DB
7	30341236	rs42576	T	A	.	.	FIXACC=KF458423.1;COMPACC=AC006978.2;CLNAME=GS1-66B6;LIBABBR=GS1;SEQCTR=WUGSC;NUMUPDATE=1;DB
7	30354374	rs42577	G	A	.	.	FIXACC=KF458426.1;COMPACC=AC006978.2;CLNAME=GS1-66B6;LIBABBR=GS1;SEQCTR=WUGSC;NUMUPDATE=1;DB
7	30863964	rs5883261	AC	A	.	.	FIXACC=KF511014.1;COMPACC=AC004691.1;CLNAME=RP4-740D2;LIBABBR=RP4;SEQCTR=WUGSC;NUMUPDATE=1;DB
7	31053987	rs5883267	A	AC	.	.	FIXACC=KF510285.1;COMPACC=AC006466.3;CLNAME=CTA-471E18;LIBABBR=CTA;SEQCTR=WUGSC;NUMUPDATE=1;DB
7	31068908	rs56050038	AC	A	.	.	FIXACC=KF511015.1;COMPACC=AC006466.3;CLNAME=CTA-471E18;LIBABBR=CTA;SEQCTR=WUGSC;NUMUPDATE=1;DB
7	31085467	rs11410563	AG	A	.	.	FIXACC=KF511016.1;COMPACC=AC006466.3;CLNAME=CTA-471E18;LIBABBR=CTA;SEQCTR=WUGSC;NUMUPDATE=1;DB
7	31535015	rs6977388	C	G	.	.	FIXACC=KF458428.1;COMPACC=AC006044.2;CLNAME=RP11-539B24;LIBABBR=RP11;SEQCTR=WUGSC;NUMUPDATE=1;DB
7	31867502	rs70989617	GC	G	.	.	FIXACC=KF511020.1;COMPACC=AC006377.3;CLNAME=RP11-450H7;LIBABBR=RP11;SEQCTR=WUGSC;NUMUPDATE=1;DB
7	31944239	rs66963613	TC	T	.	.	FIXACC=KF511018.1;COMPACC=AC007033.3;CLNAME=RP11-28D14;LIBABBR=RP11;SEQCTR=WUGSC;NUMUPDATE=1;DB
7	32013903	rs30553	A	G	.	.	FIXACC=KF458427.1;COMPACC=AC004931.1;CLNAME=RP5-922I23;LIBABBR=RP5;SEQCTR=WUGSC;NUMUPDATE=1;DB
7	32169813	rs977625	G	A	.	.	FIXACC=KF458425.1;COMPACC=AC005589.1;CLNAME=RP11-161H12;LIBABBR=RP11;SEQCTR=WUGSC;NUMUPDATE=1;DB
7	34666999	rs1013126	T	C	.	.	FIXACC=KC877195.1;COMPACC=AC005493.1;CLNAME=NA;LIBABBR=NA;SEQCTR=UWGC;NUMUPDATE=1;DB
7	34827003	rs740723	G	C	.	.	FIXACC=KF458424.1;COMPACC=AC005853.1;CLNAME=NA;LIBABBR=NA;SEQCTR=UWGC;NUMUPDATE=1;DB
7	34893388	rs1319503	G	C	.	.	FIXACC=KF458430.1;COMPACC=AC004788.1;CLNAME=NA;LIBABBR=NA;SEQCTR=UWGC;NUMUPDATE=1;DB
7	35003511	rs328933	G	A	.	.	FIXACC=KF458432.1;COMPACC=AC004712.1;CLNAME=NA;LIBABBR=NA;SEQCTR=UWGC;NUMUPDATE=1;DB
7	35250630	rs33960706	CA	C	.	.	FIXACC=KF511021.1;COMPACC=AC009531.11;CLNAME=RP11-178P2;LIBABBR=RP11;SEQCTR=UWGC;NUMUPDATE=1;DB
7	35315348	rs66461969	CA	C	.	.	FIXACC=KF511022.1;COMPACC=AC009531.11;CLNAME=RP11-178P2;LIBABBR=RP11;SEQCTR=UWGC;NUMUPDATE=1;DB
7	35317916	rs235393	C	T	.	.	FIXACC=KF458434.1;COMPACC=AC009531.11;CLNAME=RP11-178P2;LIBABBR=RP11;SEQCTR=UWGC;NUMUPDATE=1;DB
7	35366307	rs340386	C	A	.	.	FIXACC=KF458431.1;COMPACC=AC007652.1;CLNAME=RP11-23B6;LIBABBR=RP11;SEQCTR=UWGC;NUMUPDATE=1;DB
7	36116777	rs6956244	A	C	.	.	FIXACC=KF458429.1;COMPACC=AC078841.4;CLNAME=RP11-377H23;LIBABBR=RP11;SEQCTR=UWGC;NUMUPDATE=1;DB
7	36131816	rs2700890	A	C	.	.	FIXACC=KF458433.1;COMPACC=AC078841.4;CLNAME=RP11-377H23;LIBABBR=RP11;SEQCTR=UWGC;NUMUPDATE=1;DB
7	36144083	rs11409249	GT	G	.	.	FIXACC=KF511023.1;COMPACC=AC078841.4;CLNAME=RP11-377H23;LIBABBR=RP11;SEQCTR=UWGC;NUMUPDATE=1;DB
7	36497105	rs55642882	AT	A	.	.	FIXACC=KF511024.1;COMPACC=AC083876.2;CLNAME=RP11-138E18;LIBABBR=RP11;SEQCTR=UWGC;NUMUPDATE=1;DB
7	36521863	rs6462681	T	G	.	.	FIXACC=KF458438.1;COMPACC=AC083876.2;CLNAME=RP11-138E18;LIBABBR=RP11;SEQCTR=UWGC;NUMUPDATE=1;DB
7	36642157	rs35024007	TG	T	.	.	FIXACC=KF511026.1;COMPACC=AC087069.3;CLNAME=RP11-7P19;LIBABBR=RP11;SEQCTR=UWGC;NUMUPDATE=1;DB
7	36906939	rs7791364	T	G	.	.	FIXACC=KF458435.1;COMPACC=AC078844.2;CLNAME=RP11-786M13;LIBABBR=RP11;SEQCTR=UWGC;NUMUPDATE=1;DB
7	36946262	rs6977999	G	A	.	.	FIXACC=KF458436.1;COMPACC=AC078844.2;CLNAME=RP11-786M13;LIBABBR=RP11;SEQCTR=UWGC;NUMUPDATE=1;DB
7	36950022	rs11355247	G	GC	.	.	FIXACC=KF510288.1;COMPACC=AC078844.2;CLNAME=RP11-786M13;LIBABBR=RP11;SEQCTR=UWGC;NUMUPDATE=1;DB
7	36951244	rs7808870	T	G	.	.	FIXACC=KF458437.1;COMPACC=AC078844.2;CLNAME=RP11-786M13;LIBABBR=RP11;SEQCTR=UWGC;NUMUPDATE=1;DB
7	36958699	rs58999331	CA	C	.	.	FIXACC=KF511025.1;COMPACC=AC078844.2;CLNAME=RP11-786M13;LIBABBR=RP11;SEQCTR=UWGC;NUMUPDATE=1;DB
7	37279258	rs56302080	AG	A	.	.	FIXACC=KF511027.1;COMPACC=AC083861.2;CLNAME=RP11-164E6;LIBABBR=RP11;SEQCTR=UWGC;NUMUPDATE=1;DB
7	37282353	rs2723956	T	G	.	.	FIXACC=KF495734.1;COMPACC=AC083861.2;CLNAME=RP11-164E6;LIBABBR=RP11;SEQCTR=UWGC;NUMUPDATE=1;DB
7	37282442	rs2723957	T	G	.	.	FIXACC=KF495734.1;COMPACC=AC083861.2;CLNAME=RP11-164E6;LIBABBR=RP11;SEQCTR=UWGC;NUMUPDATE=1;DB
7	37289927	rs2723963	T	G	.	.	FIXACC=KF458443.1;COMPACC=AC083861.2;CLNAME=RP11-164E6;LIBABBR=RP11;SEQCTR=UWGC;NUMUPDATE=1;DB
7	37358282	rs66762893	CT	C	.	.	FIXACC=KF511028.1;COMPACC=AC083861.2;CLNAME=RP11-164E6;LIBABBR=RP11;SEQCTR=UWGC;NUMUPDATE=1;DB
7	37668254	rs2717923	A	G	.	.	FIXACC=KF458442.1;COMPACC=AC083860.2;CLNAME=RP11-3P18;LIBABBR=RP11;SEQCTR=UWGC;NUMUPDATE=1;DB
7	37685820	rs68014476	CA	C	.	.	FIXACC=KF511032.1;COMPACC=AC083860.2;CLNAME=RP11-3P18;LIBABBR=RP11;SEQCTR=UWGC;NUMUPDATE=1;DB
7	37900382	rs2722330	A	G	.	.	FIXACC=KF459645.1;COMPACC=AC018634.3;CLNAME=RP11-243E12;LIBABBR=RP11;SEQCTR=UWGC;NUMUPDATE=1;DB
7	38196004	rs67588317	TG	T	.	.	FIXACC=KF511029.1;COMPACC=AC006033.2;CLNAME=RP11-121A8;LIBABBR=RP11;SEQCTR=WUGSC;NUMUPDATE=1;DB
7	38392043	rs79759611	GC	G	.	.	FIXACC=KF511030.1;COMPACC=AC007245.3;CLNAME=RP11-273L18;LIBABBR=RP11;SEQCTR=WUGSC;NUMUPDATE=1;DB
7	38428323	rs6958300	G	A	.	.	FIXACC=KF458445.1;COMPACC=AC007245.3;CLNAME=RP11-273L18;LIBABBR=RP11;SEQCTR=WUGSC;NUMUPDATE=1;DB
7	39148105	rs66873652	TG	T	.	.	FIXACC=KF511031.1;COMPACC=AC073345.11;CLNAME=RP11-630O5;LIBABBR=RP11;SEQCTR=WUGSC;NUMUPDATE=1;DB
7	39305780	rs6962243	A	T	.	.	FIXACC=KF458439.1;COMPACC=AC092174.5;CLNAME=RP13-522B14;LIBABBR=RP13;SEQCTR=WUGSC;NUMUPDATE=1;DB
7	39364915	rs2159152	C	T	.	.	FIXACC=KF458446.1;COMPACC=AC005483.1;CLNAME=RP4-806A17;LIBABBR=RP4;SEQCTR=WUGSC;NUMUPDATE=1;DB
7	39401353	rs6462915	A	T	.	.	FIXACC=KF458441.1;COMPACC=AC005483.1;CLNAME=RP4-806A17;LIBABBR=RP4;SEQCTR=WUGSC;NUMUPDATE=1;DB
7	39473850	rs1990245	G	T	.	.	FIXACC=KF458444.1;COMPACC=AC005483.1;CLNAME=RP4-806A17;LIBABBR=RP4;SEQCTR=WUGSC;NUMUPDATE=1;DB
7	40484877	rs1034803	G	C	.	.	FIXACC=KF458440.1;COMPACC=AC004988.2;CLNAME=RP5-1178G13;LIBABBR=RP5;SEQCTR=WUGSC;NUMUPDATE=1;DB
7	40589855	rs4720369	T	G	.	.	FIXACC=KF458447.1;COMPACC=AC004988.2;CLNAME=RP5-1178G13;LIBABBR=RP5;SEQCTR=WUGSC;NUMUPDATE=1;DB
7	40972514	rs11418507	AG	A	.	.	FIXACC=KF511033.1;COMPACC=AC005029.1;CLNAME=GS1-588G18;LIBABBR=GS1;SEQCTR=WUGSC;NUMUPDATE=1;DB
7	41666633	rs1990132	C	T	.	.	FIXACC=KF458448.1;COMPACC=AC005027.3;CLNAME=GS1-512I21;LIBABBR=GS1;SEQCTR=WUGSC;NUMUPDATE=1;DB
7	41968065	rs57654200	G	GA	.	.	FIXACC=KF510289.1;COMPACC=AC005028.2;CLNAME=GS1-539F22;LIBABBR=GS1;SEQCTR=WUGSC;NUMUPDATE=1;DB
7	41970300	rs6463081	C	G	.	.	FIXACC=KF458449.1;COMPACC=AC005028.2;CLNAME=GS1-539F22;LIBABBR=GS1;SEQCTR=WUGSC;NUMUPDATE=1;DB
7	42978672	rs799090	G	C	.	.	FIXACC=KF458455.1;COMPACC=AC005537.2;CLNAME=GS1-308H5;LIBABBR=GS1;SEQCTR=WUGSC;NUMUPDATE=1;DB
7	43711794	rs1034842	C	T	.	.	FIXACC=KF458451.1;COMPACC=AC005189.2;CLNAME=RP5-905J8;LIBABBR=RP5;SEQCTR=WUGSC;NUMUPDATE=1;DB
7	43866311	rs673286	C	T	.	.	FIXACC=KF458456.1;COMPACC=AC004985.2;CLNAME=RP5-1165K10;LIBABBR=RP5;SEQCTR=WUGSC;NUMUPDATE=1;DB
7	43875447	rs2730615	A	G	.	.	FIXACC=KF458454.1;COMPACC=AC004985.2;CLNAME=RP5-1165K10;LIBABBR=RP5;SEQCTR=WUGSC;NUMUPDATE=1;DB
7	44195482	rs2007983	G	A	.	.	FIXACC=KF458452.1;COMPACC=AC006454.4;CLNAME=RP5-852P6;LIBABBR=RP5;SEQCTR=WUGSC;NUMUPDATE=1;DB
7	44843949	rs12674197	A	G	.	.	FIXACC=KF458450.1;COMPACC=AC004854.3;CLNAME=RP4-673M15;LIBABBR=RP4;SEQCTR=WUGSC;NUMUPDATE=1;DB
7	46029521	rs56179148	AG	A	.	.	FIXACC=KF511037.1;COMPACC=AC073115.5;CLNAME=RP11-571N3;LIBABBR=RP11;SEQCTR=WUGSC;NUMUPDATE=1;DB
7	46553555	rs11769138	C	T	.	.	FIXACC=KF458453.1;COMPACC=AC004869.1;CLNAME=RP4-732C22;LIBABBR=RP4;SEQCTR=WUGSC;NUMUPDATE=1;DB
7	46905477	rs2190015	C	T	.	.	FIXACC=KF458459.1;COMPACC=AC004901.1;CLNAME=RP5-817I18;LIBABBR=RP5;SEQCTR=WUGSC;NUMUPDATE=1;DB
7	47367640	rs11411091	GC	G	.	.	FIXACC=KF511035.1;COMPACC=AC073341.10;CLNAME=RP11-549I23;LIBABBR=RP11;SEQCTR=WUGSC;NUMUPDATE=1;DB
7	47409555	rs10713050	C	CT	.	.	FIXACC=KF510290.1;COMPACC=AC073341.10;CLNAME=RP11-549I23;LIBABBR=RP11;SEQCTR=WUGSC;NUMUPDATE=1;DB
7	47892359	rs5884029	GC	G	.	.	FIXACC=KF511038.1;COMPACC=AC069282.6;CLNAME=RP11-61L9;LIBABBR=RP11;SEQCTR=WUGSC;NUMUPDATE=1;DB
7	47972282	rs2708863	T	C	.	.	FIXACC=KF458457.1;COMPACC=AC069282.6;CLNAME=RP11-61L9;LIBABBR=RP11;SEQCTR=WUGSC;NUMUPDATE=1;DB
7	48491402	rs35659780	TG	T	.	.	FIXACC=KF511036.1;COMPACC=AC073927.9;CLNAME=RP11-604B16;LIBABBR=RP11;SEQCTR=WUGSC;NUMUPDATE=1;DB
7	48506380	rs6583448	G	A	.	.	FIXACC=KF458461.1;COMPACC=AC073927.9;CLNAME=RP11-604B16;LIBABBR=RP11;SEQCTR=WUGSC;NUMUPDATE=1;DB
7	48878541	rs28808	G	T	.	.	FIXACC=KF458460.1;COMPACC=AC004899.1;CLNAME=RP4-815D20;LIBABBR=RP4;SEQCTR=WUGSC;NUMUPDATE=1;DB
7	48933328	rs7787897	G	T	.	.	FIXACC=KF458458.1;COMPACC=AC006024.1;CLNAME=RP5-1166G19;LIBABBR=RP5;SEQCTR=WUGSC;NUMUPDATE=1;DB
7	50556070	rs60046554	GC	G	.	.	FIXACC=KF511039.1;COMPACC=AC018705.10;CLNAME=RP11-95E2;LIBABBR=RP11;SEQCTR=WUGSC;NUMUPDATE=1;DB
7	51500459	rs7776944	G	T	.	.	FIXACC=KF458463.1;COMPACC=AC073193.10;CLNAME=RP11-175C14;LIBABBR=RP11;SEQCTR=WUGSC;NUMUPDATE=1;DB
7	51584483	rs11408972	TG	T	.	.	FIXACC=KF511040.1;COMPACC=AC005999.2;CLNAME=RP4-718N17;LIBABBR=RP4;SEQCTR=WUGSC;NUMUPDATE=1;DB
7	51615404	rs6960770	G	A	.	.	FIXACC=KF458465.1;COMPACC=AC005999.2;CLNAME=RP4-718N17;LIBABBR=RP4;SEQCTR=WUGSC;NUMUPDATE=1;DB
7	52669180	rs59337650	GC	G	.	.	FIXACC=KF511042.1;COMPACC=AC074263.5;CLNAME=RP11-324M21;LIBABBR=RP11;SEQCTR=WUGSC;NUMUPDATE=1;DB
7	52696406	rs60921030	TC	T	.	.	FIXACC=KF511043.1;COMPACC=AC074263.5;CLNAME=RP11-324M21;LIBABBR=RP11;SEQCTR=WUGSC;NUMUPDATE=1;DB
7	52720957	rs1238376	A	G	.	.	FIXACC=KF458462.1;COMPACC=AC010125.4;CLNAME=RP5-1075C10;LIBABBR=RP5;SEQCTR=WUGSC;NUMUPDATE=1;DB
7	52768434	rs1230518	C	G	.	.	FIXACC=KF458464.1;COMPACC=AC010125.4;CLNAME=RP5-1075C10;LIBABBR=RP5;SEQCTR=WUGSC;NUMUPDATE=1;DB
7	52787974	rs11434977	TG	T	.	.	FIXACC=KF511041.1;COMPACC=AC010125.4;CLNAME=RP5-1075C10;LIBABBR=RP5;SEQCTR=WUGSC;NUMUPDATE=1;DB
7	52904288	rs7782020	C	T	.	.	FIXACC=KF458468.1;COMPACC=AC092105.6;CLNAME=RP11-398K14;LIBABBR=RP11;SEQCTR=WUGSC;NUMUPDATE=1;DB
7	54237432	rs10278878	A	G	.	.	FIXACC=KF458467.1;COMPACC=AC092848.3;CLNAME=RP11-689A23;LIBABBR=RP11;SEQCTR=WUGSC;NUMUPDATE=1;DB
7	54673678	rs519635	A	T	.	.	FIXACC=KF458466.1;COMPACC=AC011228.9;CLNAME=GS1-18A18;LIBABBR=GS1;SEQCTR=WUGSC;NUMUPDATE=1;DB
7	55041139	rs10243865	G	T	.	.	FIXACC=KF458469.1;COMPACC=AC006977.3;CLNAME=RP5-1091E12;LIBABBR=RP5;SEQCTR=WUGSC;NUMUPDATE=1;DB
7	56163263	rs816243	C	T	.	.	FIXACC=KF458474.1;COMPACC=AC006970.6;CLNAME=RP4-725G10;LIBABBR=RP4;SEQCTR=WUGSC;NUMUPDATE=1;DB
7	63787152	rs2624950	A	G	.	.	FIXACC=KF458471.1;COMPACC=AC079355.6;CLNAME=CTD-2526L21;LIBABBR=CTD;SEQCTR=WUGSC;NUMUPDATE=1;DB
7	64817575	rs6946253	C	T	.	.	FIXACC=KF458472.1;COMPACC=AC073349.11;CLNAME=RP11-797H7;LIBABBR=RP11;SEQCTR=WUGSC;NUMUPDATE=1;DB
7	64913786	rs10085423	C	A	.	.	FIXACC=KF458470.1;COMPACC=AC092161.3;CLNAME=RP11-590C23;LIBABBR=RP11;SEQCTR=WUGSC;NUMUPDATE=1;DB
7	66070574	rs160654	G	A	.	.	FIXACC=KF458475.1;COMPACC=AC068533.7;CLNAME=RP5-1132H15;LIBABBR=RP5;SEQCTR=WUGSC;NUMUPDATE=1;DB
7	66526285	rs6960150	C	T	.	.	FIXACC=KF495679.1;COMPACC=AC008267.6;CLNAME=GS1-124K5;LIBABBR=GS1;SEQCTR=WUGSC;NUMUPDATE=1;DB
7	66626519	rs758677	C	A	.	.	FIXACC=KF458473.1;COMPACC=AC006001.2;CLNAME=RP4-756H11;LIBABBR=RP4;SEQCTR=WUGSC;NUMUPDATE=1;DB
7	66826844	rs6970242	G	C	.	.	FIXACC=KF458477.1;COMPACC=AC027644.9;CLNAME=RP11-792A8;LIBABBR=RP11;SEQCTR=WUGSC;NUMUPDATE=1;DB
7	66832052	rs10265576	C	G	.	.	FIXACC=KF458478.1;COMPACC=AC027644.9;CLNAME=RP11-792A8;LIBABBR=RP11;SEQCTR=WUGSC;NUMUPDATE=1;DB
7	67462638	rs4718574	C	T	.	.	FIXACC=KF458482.1;COMPACC=AC108513.3;CLNAME=RP13-936H15;LIBABBR=RP13;SEQCTR=WUGSC;NUMUPDATE=1;DB
7	67973851	rs12698644	T	G	.	.	FIXACC=KF458480.1;COMPACC=AC092637.2;CLNAME=RP11-358M3;LIBABBR=RP11;SEQCTR=WUGSC;NUMUPDATE=1;DB
7	68806300	rs2527628	T	G	.	.	FIXACC=KF458483.1;COMPACC=AC004929.2;CLNAME=RP5-917G4;LIBABBR=RP5;SEQCTR=WUGSC;NUMUPDATE=1;DB
7	69279124	rs11379198	GC	G	.	.	FIXACC=KF511047.1;COMPACC=AC069280.10;CLNAME=RP11-3P22;LIBABBR=RP11;SEQCTR=WUGSC;NUMUPDATE=1;DB
7	71086858	rs1917620	A	G	.	.	FIXACC=KF458479.1;COMPACC=AC073278.9;CLNAME=RP11-661L8;LIBABBR=RP11;SEQCTR=WUGSC;NUMUPDATE=1;DB
7	71421121	rs11455716	GC	G	.	.	FIXACC=KF511044.1;COMPACC=AC004874.1;CLNAME=RP4-744D13;LIBABBR=RP4;SEQCTR=WUGSC;NUMUPDATE=1;DB
7	71851332	rs10807739	A	T	.	.	FIXACC=KF458476.1;COMPACC=AC004905.2;CLNAME=RP5-845I21;LIBABBR=RP5;SEQCTR=WUGSC;NUMUPDATE=1;DB
7	72252363	rs2428280	G	A	.	.	FIXACC=KF458481.1;COMPACC=AC067941.7;CLNAME=RP11-815K3;LIBABBR=RP11;SEQCTR=WUGSC;NUMUPDATE=1;DB
7	74514180	rs6967002	A	G	.	.	FIXACC=KF495976.1;COMPACC=AC004851.2;CLNAME=RP4-665P5;LIBABBR=RP4;SEQCTR=WUGSC;NUMUPDATE=1;DB
7	75636883	rs807873	G	C	.	.	FIXACC=KF495977.1;COMPACC=AC004491.2;CLNAME=CTB-139P11;LIBABBR=CTB;SEQCTR=WUGSC;NUMUPDATE=1;DB
7	75992509	rs4732519	G	A	.	.	FIXACC=KF495978.1;COMPACC=AC006330.5;CLNAME=RP11-229D13;LIBABBR=RP11;SEQCTR=WUGSC;NUMUPDATE=1;DB
7	76073848	rs4732557	G	T	.	.	FIXACC=KF495979.1;COMPACC=AC005077.5;CLNAME=CTA-228D17;LIBABBR=CTA;SEQCTR=WUGSC;NUMUPDATE=1;DB
7	76285616	rs75544239	GC	G	.	.	FIXACC=KF573703.1;COMPACC=AC005077.5;CLNAME=CTA-228D17;LIBABBR=CTA;SEQCTR=WUGSC;NUMUPDATE=1;DB
7	76758098	rs38670	T	C	.	.	FIXACC=KF495981.1;COMPACC=AC006972.2;CLNAME=RP4-799O8;LIBABBR=RP4;SEQCTR=WUGSC;NUMUPDATE=1;DB
7	77972404	rs1100234	C	G	.	.	FIXACC=KF495980.1;COMPACC=AC004990.1;CLNAME=RP5-1185I7;LIBABBR=RP5;SEQCTR=WUGSC;NUMUPDATE=1;DB
7	78495855	rs979110	T	C	.	.	FIXACC=KF495982.1;COMPACC=AC007237.3;CLNAME=RP5-911M23;LIBABBR=RP5;SEQCTR=WUGSC;NUMUPDATE=1;DB
7	78614153	rs11392633	GC	G	.	.	FIXACC=KF511045.1;COMPACC=AC005246.2;CLNAME=RP4-731H19;LIBABBR=RP4;SEQCTR=WUGSC;NUMUPDATE=1;DB
7	78843443	rs491282	T	C	.	.	FIXACC=KF495983.1;COMPACC=AC008071.2;CLNAME=RP11-388L11;LIBABBR=RP11;SEQCTR=WUGSC;NUMUPDATE=1;DB
7	79352196	rs848935	C	T	.	.	FIXACC=KF495984.1;COMPACC=AC004945.1;CLNAME=RP5-997N5;LIBABBR=RP5;SEQCTR=WUGSC;NUMUPDATE=1;DB
7	79409394	rs28690914	C	T	.	.	FIXACC=KF495985.2;COMPACC=AC004945.1;CLNAME=RP5-997N5;LIBABBR=RP5;SEQCTR=WUGSC;NUMUPDATE=1;DB
7	79844943	rs2525811	C	T	.	.	FIXACC=KF495986.1;COMPACC=AC004548.1;CLNAME=RP5-1182N3;LIBABBR=RP5;SEQCTR=WUGSC;NUMUPDATE=1;DB
7	80193128	rs6467044	A	G	.	.	FIXACC=KF495987.1;COMPACC=AC080066.6;CLNAME=CTD-2321M19;LIBABBR=CTD;SEQCTR=WUGSC;NUMUPDATE=1;DB
7	80256382	rs306698	C	A	.	.	FIXACC=KF495988.1;COMPACC=AC003988.1;CLNAME=RP5-1171L6;LIBABBR=RP5;SEQCTR=WUGSC;NUMUPDATE=1;DB
7	80272002	rs306719	T	C	.	.	FIXACC=KF495989.1;COMPACC=AC003988.1;CLNAME=RP5-1171L6;LIBABBR=RP5;SEQCTR=WUGSC;NUMUPDATE=1;DB
7	80275248	rs306695	G	A	.	.	FIXACC=KF458485.1;COMPACC=AC003988.1;CLNAME=RP5-1171L6;LIBABBR=RP5;SEQCTR=WUGSC;NUMUPDATE=1;DB
7	80506917	rs6945227	C	T	.	.	FIXACC=KF458494.1;COMPACC=AC073182.4;CLNAME=CTD-2012B24;LIBABBR=CTD;SEQCTR=WUGSC;NUMUPDATE=1;DB
7	80560422	rs2204356	C	A	.	.	FIXACC=KF458491.1;COMPACC=AC073182.4;CLNAME=CTD-2012B24;LIBABBR=CTD;SEQCTR=WUGSC;NUMUPDATE=1;DB
7	81663677	rs1029565	C	T	.	.	FIXACC=KF458492.1;COMPACC=AC004960.1;CLNAME=RP5-1098B1;LIBABBR=RP5;SEQCTR=WUGSC;NUMUPDATE=1;DB
7	82425835	rs6979555	G	A	.	.	FIXACC=KF458487.1;COMPACC=AC004970.2;CLNAME=RP5-1122F4;LIBABBR=RP5;SEQCTR=WUGSC;NUMUPDATE=1;DB
7	83615856	rs42020	G	A	.	.	FIXACC=KF458501.1;COMPACC=AC006204.1;CLNAME=RP5-1102B4;LIBABBR=RP5;SEQCTR=WUGSC;NUMUPDATE=1;DB
7	83647699	rs118760	A	G	.	.	FIXACC=KF458490.1;COMPACC=AC004954.1;CLNAME=RP5-1064B22;LIBABBR=RP5;SEQCTR=WUGSC;NUMUPDATE=1;DB
7	83677701	rs545548	G	C	.	.	FIXACC=KF458500.1;COMPACC=AC004954.1;CLNAME=RP5-1064B22;LIBABBR=RP5;SEQCTR=WUGSC;NUMUPDATE=1;DB
7	83697716	rs302131	T	G	.	.	FIXACC=KF458498.1;COMPACC=AC004954.1;CLNAME=RP5-1064B22;LIBABBR=RP5;SEQCTR=WUGSC;NUMUPDATE=1;DB
7	84210234	rs6965146	G	A	.	.	FIXACC=KF458486.1;COMPACC=AC004451.2;CLNAME=RP4-789N1;LIBABBR=RP4;SEQCTR=WUGSC;NUMUPDATE=1;DB
7	85897002	rs4461823	C	T	.	.	FIXACC=KF458493.1;COMPACC=AC084793.5;CLNAME=CTD-2651D18;LIBABBR=CTD;SEQCTR=WUGSC;NUMUPDATE=1;DB
7	86819944	rs4329208	G	A	.	.	FIXACC=KF458499.1;COMPACC=AC002081.1;CLNAME=CTA-331C24;LIBABBR=CTA;SEQCTR=WUGSC;NUMUPDATE=1;DB
7	87421340	rs39909	C	T	.	.	FIXACC=KF458496.1;COMPACC=AC005045.2;CLNAME=CTB-12D21;LIBABBR=CTB;SEQCTR=WUGSC;NUMUPDATE=1;DB
7	87784818	rs57697485	AC	A	.	.	FIXACC=KF511050.1;COMPACC=AC003083.2;CLNAME=CTB-60N22;LIBABBR=CTB;SEQCTR=WUGSC;NUMUPDATE=1;DB
7	88321848	rs239998	C	T	.	.	FIXACC=KF458502.1;COMPACC=AC003991.1;CLNAME=CTB-167B5;LIBABBR=CTB;SEQCTR=WUGSC;NUMUPDATE=1;DB
7	88591561	rs11421845	GC	G	.	.	FIXACC=KF511053.1;COMPACC=AC006988.3;CLNAME=RP11-174I14;LIBABBR=RP11;SEQCTR=WUGSC;NUMUPDATE=1;DB
7	89080485	rs10952948	G	A	.	.	FIXACC=KF458484.1;COMPACC=AC004015.1;CLNAME=CTA-333F24;LIBABBR=CTA;SEQCTR=WUGSC;NUMUPDATE=1;DB
7	89509821	rs2214053	C	T	.	.	FIXACC=KF458488.1;COMPACC=AC002383.1;CLNAME=CTB-67E13;LIBABBR=CTB;SEQCTR=WUGSC;NUMUPDATE=1;DB
7	89515599	rs2188417	T	G	.	.	FIXACC=KF458489.1;COMPACC=AC002383.1;CLNAME=CTB-67E13;LIBABBR=CTB;SEQCTR=WUGSC;NUMUPDATE=1;DB
7	89654915	rs466	G	A	.	.	FIXACC=KF458495.1;COMPACC=AC003082.1;CLNAME=CTB-11J21;LIBABBR=CTB;SEQCTR=WUGSC;NUMUPDATE=1;DB
7	89996107	rs259148	C	T	.	.	FIXACC=KF458497.1;COMPACC=AC005053.2;CLNAME=CTB-41D11;LIBABBR=CTB;SEQCTR=WUGSC;NUMUPDATE=1;DB
7	90033489	rs1558033	C	T	.	.	FIXACC=KF458504.1;COMPACC=AC005053.2;CLNAME=CTB-41D11;LIBABBR=CTB;SEQCTR=WUGSC;NUMUPDATE=1;DB
7	90239805	rs194532	T	C	.	.	FIXACC=KF458510.1;COMPACC=AC002064.1;CLNAME=CTB-16J4;LIBABBR=CTB;SEQCTR=NA;NUMUPDATE=1;DB
7	90490169	rs10249895	G	A	.	.	FIXACC=KF458505.1;COMPACC=AC002456.2;CLNAME=CTB-13L3;LIBABBR=CTB;SEQCTR=WUGSC;NUMUPDATE=1;DB
7	90553612	rs6954587	C	G	.	.	FIXACC=KF458507.1;COMPACC=AC002456.2;CLNAME=CTB-13L3;LIBABBR=CTB;SEQCTR=WUGSC;NUMUPDATE=1;DB
7	90728167	rs59236853	C	CT	.	.	FIXACC=KF510291.1;COMPACC=AC000059.2;CLNAME=CTB-128M16;LIBABBR=CTB;SEQCTR=WUGSC;NUMUPDATE=1;DB
7	91099434	rs697401	T	C	.	.	FIXACC=KF458503.1;COMPACC=AC002458.1;CLNAME=CTB-98M4;LIBABBR=CTB;SEQCTR=WUGSC;NUMUPDATE=1;DB
7	91607682	rs984843	A	G	.	.	FIXACC=KF458506.1;COMPACC=AC007313.4;CLNAME=RP5-1084H12;LIBABBR=RP5;SEQCTR=WUGSC;NUMUPDATE=1;DB
7	91646342	rs7791724	G	A	.	.	FIXACC=KF458508.1;COMPACC=AC000058.1;CLNAME=CTB-111F10;LIBABBR=CTB;SEQCTR=WUGSC;NUMUPDATE=1;DB
7	91790085	rs5885789	GT	G	.	.	FIXACC=KF511051.1;COMPACC=AC000056.1;CLNAME=CTB-5F13;LIBABBR=CTB;SEQCTR=WUGSC;NUMUPDATE=1;DB
7	92020073	rs6465346	T	C	.	.	FIXACC=KF458509.1;COMPACC=AC000066.1;CLNAME=CTA-293F11;LIBABBR=CTA;SEQCTR=WUGSC;NUMUPDATE=1;DB
7	92196594	rs973472	T	C	.	.	FIXACC=KF458512.1;COMPACC=AC000120.1;CLNAME=CTB-161K23;LIBABBR=CTB;SEQCTR=WUGSC;NUMUPDATE=1;DB
7	92330332	rs7785589	G	A	.	.	FIXACC=KF458513.1;COMPACC=AC000118.1;CLNAME=CTB-72E11;LIBABBR=CTB;SEQCTR=WUGSC;NUMUPDATE=1;DB
7	92354906	rs4729029	G	A	.	.	FIXACC=KF458511.1;COMPACC=AC004539.1;CLNAME=RP5-911H5;LIBABBR=RP5;SEQCTR=WUGSC;NUMUPDATE=1;DB
7	92359089	rs7791014	G	A	.	.	FIXACC=KF458515.1;COMPACC=AC004539.1;CLNAME=RP5-911H5;LIBABBR=RP5;SEQCTR=WUGSC;NUMUPDATE=1;DB
7	92441988	rs38804	T	C	.	.	FIXACC=KF458514.1;COMPACC=AC007566.2;CLNAME=CTB-10G5;LIBABBR=CTB;SEQCTR=WUGSC;NUMUPDATE=1;DB
7	92489970	rs972923	G	C	.	.	FIXACC=KF458517.1;COMPACC=AC007566.2;CLNAME=CTB-10G5;LIBABBR=CTB;SEQCTR=WUGSC;NUMUPDATE=1;DB
7	92845990	rs10246926	C	T	.	.	FIXACC=KF458516.1;COMPACC=AC002454.1;CLNAME=GS1-552A1;LIBABBR=GS1;SEQCTR=WUGSC;NUMUPDATE=1;DB
7	93034728	rs6465370	G	A	.	.	FIXACC=KF458518.1;COMPACC=AC000119.1;CLNAME=CTB-104I4;LIBABBR=CTB;SEQCTR=WUGSC;NUMUPDATE=1;DB
7	93053392	rs5885818	AG	A	.	.	FIXACC=KF511048.1;COMPACC=AC000119.1;CLNAME=CTB-104I4;LIBABBR=CTB;SEQCTR=WUGSC;NUMUPDATE=1;DB
7	93189745	rs42509	A	T	.	.	FIXACC=KF458519.1;COMPACC=AC000119.1;CLNAME=CTB-104I4;LIBABBR=CTB;SEQCTR=WUGSC;NUMUPDATE=1;DB
7	93256202	rs5885823	AG	A	.	.	FIXACC=KF511049.1;COMPACC=AC002453.1;CLNAME=GS1-440B14;LIBABBR=GS1;SEQCTR=WUGSC;NUMUPDATE=1;DB
7	94646100	rs1533833	C	T	.	.	FIXACC=KF458520.1;COMPACC=AC069292.12;CLNAME=RP11-648L18;LIBABBR=RP11;SEQCTR=WUGSC;NUMUPDATE=1;DB
7	96123596	rs7800612	C	T	.	.	FIXACC=KF458521.1;COMPACC=AC002540.1;CLNAME=GS1-25M2;LIBABBR=GS1;SEQCTR=WUGSC;NUMUPDATE=1;DB
7	96273254	rs4574776	A	G	.	.	FIXACC=KF458522.1;COMPACC=AC096775.5;CLNAME=RP11-350C21;LIBABBR=RP11;SEQCTR=WUGSC;NUMUPDATE=1;DB
7	96329840	rs2524964	G	T	.	.	FIXACC=KF458523.1;COMPACC=AC004458.1;CLNAME=CTB-57J11;LIBABBR=CTB;SEQCTR=WUGSC;NUMUPDATE=1;DB
7	96927467	rs1207685	C	T	.	.	FIXACC=KF458536.1;COMPACC=AC004774.1;CLNAME=CTA-300E22;LIBABBR=CTA;SEQCTR=WUGSC;NUMUPDATE=1;DB
7	98000619	rs1799064	G	A	.	.	FIXACC=KF458537.1;COMPACC=AC004967.3;CLNAME=RP5-1111F22;LIBABBR=RP5;SEQCTR=WUGSC;NUMUPDATE=1;DB
7	99672916	rs776746	T	C	.	.	FIXACC=KF459642.1;COMPACC=AC005020.5;CLNAME=GS1-259H13;LIBABBR=GS1;SEQCTR=WUGSC;NUMUPDATE=1;DB
7	99705371	rs10211	T	C	.	.	FIXACC=KF454904.1;COMPACC=AC069294.5;CLNAME=RP11-757A13;LIBABBR=RP11;SEQCTR=WUGSC;NUMUPDATE=1;DB
7	99705471	rs12360	A	G	.	.	FIXACC=KF454904.1;COMPACC=AC069294.5;CLNAME=RP11-757A13;LIBABBR=RP11;SEQCTR=WUGSC;NUMUPDATE=1;DB
7	99709062	rs2257401	G	C	.	.	FIXACC=KF459646.1;COMPACC=AC069294.5;CLNAME=RP11-757A13;LIBABBR=RP11;SEQCTR=WUGSC;NUMUPDATE=1;DB
7	99924945	rs2527905	A	G	.	.	FIXACC=KF458530.1;COMPACC=AC011904.3;CLNAME=CTD-3244O18;LIBABBR=CTD;SEQCTR=WUGSC;NUMUPDATE=1;DB
7	100773851	rs78193191	A	G	.	.	FIXACC=KF570250.1;COMPACC=AC011895.4;CLNAME=RP11-126L15;LIBABBR=RP11;SEQCTR=WUGSC;NUMUPDATE=1;DB
7	100773853	rs148800656	TG	T	.	.	FIXACC=KF570250.1;COMPACC=AC011895.4;CLNAME=RP11-126L15;LIBABBR=RP11;SEQCTR=WUGSC;NUMUPDATE=1;DB
7	100875310	rs11405482	CG	C	.	.	FIXACC=KF459632.1;COMPACC=AC011895.4;CLNAME=RP11-126L15;LIBABBR=RP11;SEQCTR=WUGSC;NUMUPDATE=1;DB
7	100896601	rs66793456	GC	G	.	.	FIXACC=KF510962.1;COMPACC=AC011895.4;CLNAME=RP11-126L15;LIBABBR=RP11;SEQCTR=WUGSC;NUMUPDATE=1;DB
7	101557386	rs36008849	AG	A	.	.	FIXACC=KF573644.1;COMPACC=AC004953.2;CLNAME=RP5-1059M17;LIBABBR=RP5;SEQCTR=WUGSC;NUMUPDATE=1;DB
7	101557555	rs7809926	G	A	.	.	FIXACC=KF573644.1;COMPACC=AC004953.2;CLNAME=RP5-1059M17;LIBABBR=RP5;SEQCTR=WUGSC;NUMUPDATE=1;DB
7	101583309	rs6465821	G	A	.	.	FIXACC=KF458524.1;COMPACC=AC004953.2;CLNAME=RP5-1059M17;LIBABBR=RP5;SEQCTR=WUGSC;NUMUPDATE=1;DB
7	101833036	rs2970468	C	A	.	.	FIXACC=KF458531.1;COMPACC=AC005096.4;CLNAME=CTA-339C12;LIBABBR=CTA;SEQCTR=WUGSC;NUMUPDATE=1;DB
7	102028305	rs448877	G	A	.	.	FIXACC=KF458538.1;COMPACC=AC005103.3;CLNAME=CTA-357J21;LIBABBR=CTA;SEQCTR=WUGSC;NUMUPDATE=1;DB
7	103917250	rs711443	G	A	.	.	FIXACC=KF458525.1;COMPACC=AC006981.3;CLNAME=GS1-283I11;LIBABBR=GS1;SEQCTR=WUGSC;NUMUPDATE=1;DB
7	104137181	rs59036461	G	GA	.	.	FIXACC=KF510273.1;COMPACC=AC002067.2;CLNAME=CTB-126M9;LIBABBR=CTB;SEQCTR=WUGSC;NUMUPDATE=1;DB
7	104388535	rs2385236	A	G	.	.	FIXACC=KF458532.1;COMPACC=AC002432.1;CLNAME=CTA-317G18;LIBABBR=CTA;SEQCTR=WUGSC;NUMUPDATE=1;DB
7	104515625	rs5886325	TA	T	.	.	FIXACC=KF510966.1;COMPACC=AC000117.1;CLNAME=CTB-62A19;LIBABBR=CTB;SEQCTR=WUGSC;NUMUPDATE=1;DB
7	104803705	rs2465059	A	C	.	.	FIXACC=KF459907.1;COMPACC=AC091286.4;CLNAME=RP11-203P23;LIBABBR=RP11;SEQCTR=WUGSC;NUMUPDATE=1;DB
7	104952489	rs916706	A	G	.	.	FIXACC=KF458535.1;COMPACC=AC007384.3;CLNAME=RP11-325F22;LIBABBR=RP11;SEQCTR=WUGSC;NUMUPDATE=1;DB
7	105141447	rs886786	A	G	.	.	FIXACC=KF458528.1;COMPACC=AC005070.1;CLNAME=CTB-152G17;LIBABBR=CTB;SEQCTR=WUGSC;NUMUPDATE=1;DB
7	105331515	rs1204065	A	G	.	.	FIXACC=KF458527.1;COMPACC=AC004884.1;CLNAME=RP4-778K6;LIBABBR=RP4;SEQCTR=WUGSC;NUMUPDATE=1;DB
7	105702277	rs11413328	GC	G	.	.	FIXACC=KF510963.1;COMPACC=AC007030.3;CLNAME=RP5-1112I4;LIBABBR=RP5;SEQCTR=WUGSC;NUMUPDATE=1;DB
7	105786310	rs1204368	T	A	.	.	FIXACC=KF458526.1;COMPACC=AC005099.2;CLNAME=CTA-351J1;LIBABBR=CTA;SEQCTR=WUGSC;NUMUPDATE=1;DB
7	106148753	rs176515	T	A	.	.	FIXACC=KF458534.1;COMPACC=AC005095.2;CLNAME=CTA-332P12;LIBABBR=CTA;SEQCTR=WUGSC;NUMUPDATE=1;DB
7	106395118	rs179895	T	A	.	.	FIXACC=KF458533.1;COMPACC=AC002078.2;CLNAME=CTB-111H14;LIBABBR=CTB;SEQCTR=WUGSC;NUMUPDATE=1;DB
7	106396426	rs179897	C	T	.	.	FIXACC=KF458529.1;COMPACC=AC002078.2;CLNAME=CTB-111H14;LIBABBR=CTB;SEQCTR=WUGSC;NUMUPDATE=1;DB
7	106557068	rs7809190	T	C	.	.	FIXACC=KF458546.1;COMPACC=AC005050.3;CLNAME=CTB-30L5;LIBABBR=CTB;SEQCTR=WUGSC;NUMUPDATE=1;DB
7	106627234	rs41840	G	A	.	.	FIXACC=KF458542.1;COMPACC=AC005050.3;CLNAME=CTB-30L5;LIBABBR=CTB;SEQCTR=WUGSC;NUMUPDATE=1;DB
7	106826867	rs11403386	TG	T	.	.	FIXACC=KF510964.1;COMPACC=AC002384.1;CLNAME=CTB-133P21;LIBABBR=CTB;SEQCTR=WUGSC;NUMUPDATE=1;DB
7	107164182	rs257383	T	C	.	.	FIXACC=KF458544.1;COMPACC=AC004492.1;CLNAME=CTA-363E19;LIBABBR=CTA;SEQCTR=WUGSC;NUMUPDATE=1;DB
7	107401617	rs1015685	C	T	.	.	FIXACC=KF458547.1;COMPACC=AC002381.1;CLNAME=CTB-20D2;LIBABBR=CTB;SEQCTR=WUGSC;NUMUPDATE=1;DB
7	107452375	rs12667958	C	T	.	.	FIXACC=KF458549.1;COMPACC=AC002381.1;CLNAME=CTB-20D2;LIBABBR=CTB;SEQCTR=WUGSC;NUMUPDATE=1;DB
7	108145744	rs6466218	G	A	.	.	FIXACC=KF458540.1;COMPACC=AC005683.2;CLNAME=CTB-62N11;LIBABBR=CTB;SEQCTR=WUGSC;NUMUPDATE=1;DB
7	108179227	rs11398029	AG	A	.	.	FIXACC=KF510970.1;COMPACC=AC005683.2;CLNAME=CTB-62N11;LIBABBR=CTB;SEQCTR=WUGSC;NUMUPDATE=1;DB
7	108867725	rs59413481	G	GA	.	.	FIXACC=KF510274.1;COMPACC=AC073272.7;CLNAME=RP11-590O19;LIBABBR=RP11;SEQCTR=WUGSC;NUMUPDATE=1;DB
7	109111028	rs1525024	T	A	.	.	FIXACC=KF458543.1;COMPACC=AC073248.5;CLNAME=CTD-2009F14;LIBABBR=CTD;SEQCTR=WUGSC;NUMUPDATE=1;DB
7	109115181	rs11982989	C	G	.	.	FIXACC=KF458541.1;COMPACC=AC073248.5;CLNAME=CTD-2009F14;LIBABBR=CTD;SEQCTR=WUGSC;NUMUPDATE=1;DB
7	110245545	rs4727736	T	A	.	.	FIXACC=KF458545.1;COMPACC=AC003081.1;CLNAME=CTB-9H2;LIBABBR=CTB;SEQCTR=WUGSC;NUMUPDATE=1;DB
7	110299532	rs38757	A	G	.	.	FIXACC=KF458539.1;COMPACC=AC003081.1;CLNAME=CTB-9H2;LIBABBR=CTB;SEQCTR=WUGSC;NUMUPDATE=1;DB
7	110577496	rs10253739	G	A	.	.	FIXACC=KF458550.1;COMPACC=AC079453.4;CLNAME=CTD-3083H11;LIBABBR=CTD;SEQCTR=WUGSC;NUMUPDATE=1;DB
7	110590290	rs11453987	GC	G	.	.	FIXACC=KF510965.1;COMPACC=AC073326.6;CLNAME=RP11-358A10;LIBABBR=RP11;SEQCTR=WUGSC;NUMUPDATE=1;DB
7	111354677	rs37654	T	C	.	.	FIXACC=KF458548.1;COMPACC=AC003989.1;CLNAME=CTB-7J15;LIBABBR=CTB;SEQCTR=WUGSC;NUMUPDATE=1;DB
7	111403433	rs37681	C	A	.	.	FIXACC=KF458552.1;COMPACC=AC003989.1;CLNAME=CTB-7J15;LIBABBR=CTB;SEQCTR=WUGSC;NUMUPDATE=1;DB
7	111757814	rs10277630	T	C	.	.	FIXACC=KF458551.1;COMPACC=AC003077.1;CLNAME=GS1-34D21;LIBABBR=GS1;SEQCTR=WUGSC;NUMUPDATE=1;DB
7	111897748	rs10953698	G	A	.	.	FIXACC=KF458554.1;COMPACC=AC003080.1;CLNAME=GS1-368F15;LIBABBR=GS1;SEQCTR=WUGSC;NUMUPDATE=1;DB
7	111910400	rs71147495	GC	G	.	.	FIXACC=KF510967.1;COMPACC=AC003080.1;CLNAME=GS1-368F15;LIBABBR=GS1;SEQCTR=WUGSC;NUMUPDATE=1;DB
7	111980010	rs181902	G	A	.	.	FIXACC=KF458553.1;COMPACC=AC003080.1;CLNAME=GS1-368F15;LIBABBR=GS1;SEQCTR=WUGSC;NUMUPDATE=1;DB
7	111988114	rs40385	T	C	.	.	FIXACC=KF458555.1;COMPACC=AC003080.1;CLNAME=GS1-368F15;LIBABBR=GS1;SEQCTR=WUGSC;NUMUPDATE=1;DB
7	112851507	rs1718945	C	T	.	.	FIXACC=KF458556.1;COMPACC=AC073183.7;CLNAME=CTD-2021D19;LIBABBR=CTD;SEQCTR=WUGSC;NUMUPDATE=1;DB
7	113748993	rs2188430	C	T	.	.	FIXACC=KF458558.1;COMPACC=AC002385.1;CLNAME=CTA-222A16;LIBABBR=CTA;SEQCTR=WUGSC;NUMUPDATE=1;DB
7	114153617	rs776915	G	A	.	.	FIXACC=KF458557.1;COMPACC=AC074000.8;CLNAME=CTD-2023N18;LIBABBR=CTD;SEQCTR=WUGSC;NUMUPDATE=1;DB
7	114331197	rs2694931	A	T	.	.	FIXACC=KF458560.1;COMPACC=AC073626.7;CLNAME=RP11-95P9;LIBABBR=RP11;SEQCTR=WUGSC;NUMUPDATE=1;DB
7	114394880	rs3934147	C	T	.	.	FIXACC=KF458565.1;COMPACC=AC073626.7;CLNAME=RP11-95P9;LIBABBR=RP11;SEQCTR=WUGSC;NUMUPDATE=1;DB
7	114806844	rs289210	T	C	.	.	FIXACC=KF458561.1;COMPACC=AC002089.2;CLNAME=CTA-308B22;LIBABBR=CTA;SEQCTR=WUGSC;NUMUPDATE=1;DB
7	114836060	rs2106326	T	A	.	.	FIXACC=KF458562.1;COMPACC=AC002089.2;CLNAME=CTA-308B22;LIBABBR=CTA;SEQCTR=WUGSC;NUMUPDATE=1;DB
7	114895666	rs2106321	G	C	.	.	FIXACC=KF458559.1;COMPACC=AC002089.2;CLNAME=CTA-308B22;LIBABBR=CTA;SEQCTR=WUGSC;NUMUPDATE=1;DB
7	114986758	rs11370123	TG	T	.	.	FIXACC=KF510968.1;COMPACC=AC017003.4;CLNAME=RP11-78C11;LIBABBR=RP11;SEQCTR=WUGSC;NUMUPDATE=1;DB
7	115142536	rs2464889	A	G	.	.	FIXACC=KF458564.1;COMPACC=AC079743.4;CLNAME=CTD-2323E18;LIBABBR=CTD;SEQCTR=WUGSC;NUMUPDATE=1;DB
7	115184594	rs2396808	G	A	.	.	FIXACC=KF458563.1;COMPACC=AC002461.2;CLNAME=CTA-204I16;LIBABBR=CTA;SEQCTR=WUGSC;NUMUPDATE=1;DB
7	115186869	rs1468151	C	T	.	.	FIXACC=KF458570.1;COMPACC=AC002461.2;CLNAME=CTA-204I16;LIBABBR=CTA;SEQCTR=WUGSC;NUMUPDATE=1;DB
7	115203384	rs7794765	T	C	.	.	FIXACC=KF458567.1;COMPACC=AC002461.2;CLNAME=CTA-204I16;LIBABBR=CTA;SEQCTR=WUGSC;NUMUPDATE=1;DB
7	115213139	rs7788779	C	T	.	.	FIXACC=KF458566.1;COMPACC=AC002461.2;CLNAME=CTA-204I16;LIBABBR=CTA;SEQCTR=WUGSC;NUMUPDATE=1;DB
7	115313811	rs1155396	C	A	.	.	FIXACC=KF458569.1;COMPACC=AC002461.2;CLNAME=CTA-204I16;LIBABBR=CTA;SEQCTR=WUGSC;NUMUPDATE=1;DB
7	116907829	rs10274093	C	A	.	.	FIXACC=KF458568.1;COMPACC=AC002543.1;CLNAME=CTA-300C3;LIBABBR=CTA;SEQCTR=WUGSC;NUMUPDATE=1;DB
7	116916378	rs2402122	A	G	.	.	FIXACC=KF458578.1;COMPACC=AC002543.1;CLNAME=CTA-300C3;LIBABBR=CTA;SEQCTR=WUGSC;NUMUPDATE=1;DB
7	117115155	rs6466600	C	T	.	.	FIXACC=KF458573.1;COMPACC=AC002542.1;CLNAME=CTB-114A6;LIBABBR=CTB;SEQCTR=WUGSC;NUMUPDATE=1;DB
7	117240678	rs38897	A	T	.	.	FIXACC=KF458575.1;COMPACC=AC003987.1;CLNAME=RP5-866N18;LIBABBR=RP5;SEQCTR=WUGSC;NUMUPDATE=1;DB
7	117346175	rs11983703	T	C	.	.	FIXACC=KF458574.1;COMPACC=AC002465.1;CLNAME=CTA-343P13;LIBABBR=CTA;SEQCTR=WUGSC;NUMUPDATE=1;DB
7	117509707	rs4730788	C	T	.	.	FIXACC=KF458571.1;COMPACC=AC000111.1;CLNAME=CTB-68P20;LIBABBR=CTB;SEQCTR=WUGSC;NUMUPDATE=1;DB
7	117598422	rs213978	A	G	.	.	FIXACC=KF458577.1;COMPACC=AC000111.1;CLNAME=CTB-68P20;LIBABBR=CTB;SEQCTR=WUGSC;NUMUPDATE=1;DB
7	118443732	rs4727870	A	G	.	.	FIXACC=KF458576.1;COMPACC=AC006926.1;CLNAME=CTA-330P16;LIBABBR=CTA;SEQCTR=WUGSC;NUMUPDATE=1;DB
7	118663244	rs778835	C	T	.	.	FIXACC=KF458572.1;COMPACC=AC073042.7;CLNAME=CTD-2105K18;LIBABBR=CTD;SEQCTR=WUGSC;NUMUPDATE=1;DB
7	118771759	rs2689727	A	G	.	.	FIXACC=KF458583.1;COMPACC=AC073042.7;CLNAME=CTD-2105K18;LIBABBR=CTD;SEQCTR=WUGSC;NUMUPDATE=1;DB
7	118996156	rs10275658	C	A	.	.	FIXACC=KF458585.1;COMPACC=AC092098.3;CLNAME=RP11-533K11;LIBABBR=RP11;SEQCTR=WUGSC;NUMUPDATE=1;DB
7	120124197	rs7795248	G	A	.	.	FIXACC=KF458582.1;COMPACC=AC004872.1;CLNAME=RP4-742N3;LIBABBR=RP4;SEQCTR=WUGSC;NUMUPDATE=1;DB
7	120582687	rs6466750	A	C	.	.	FIXACC=KF458581.1;COMPACC=AC073884.4;CLNAME=CTD-2006F7;LIBABBR=CTD;SEQCTR=WUGSC;NUMUPDATE=1;DB
7	120677089	rs7776794	G	A	.	.	FIXACC=KF458580.1;COMPACC=AC004888.1;CLNAME=RP4-797C5;LIBABBR=RP4;SEQCTR=WUGSC;NUMUPDATE=1;DB
7	121023140	rs1990509	C	T	.	.	FIXACC=KF458584.1;COMPACC=AC006976.2;CLNAME=RP5-1047E14;LIBABBR=RP5;SEQCTR=WUGSC;NUMUPDATE=1;DB
7	122474237	rs7785075	C	T	.	.	FIXACC=KF458579.1;COMPACC=AC004594.2;CLNAME=RP5-1101C3;LIBABBR=RP5;SEQCTR=WUGSC;NUMUPDATE=1;DB
7	122802504	rs37891	C	T	.	.	FIXACC=KF458587.1;COMPACC=AC004986.2;CLNAME=RP5-1166A24;LIBABBR=RP5;SEQCTR=WUGSC;NUMUPDATE=1;DB
7	124056238	rs973712	A	T	.	.	FIXACC=KF458586.1;COMPACC=AC006010.2;CLNAME=RP5-865F17;LIBABBR=RP5;SEQCTR=WUGSC;NUMUPDATE=1;DB
7	124477089	rs10954027	G	C	.	.	FIXACC=KF458590.1;COMPACC=AC005521.1;CLNAME=RP5-1106E3;LIBABBR=RP5;SEQCTR=WUGSC;NUMUPDATE=1;DB
7	124529062	rs2215157	G	A	.	.	FIXACC=KF458591.1;COMPACC=AC005521.1;CLNAME=RP5-1106E3;LIBABBR=RP5;SEQCTR=WUGSC;NUMUPDATE=1;DB
7	125708881	rs2402790	C	A	.	.	FIXACC=KF458588.1;COMPACC=AC004397.1;CLNAME=NA;LIBABBR=NA;SEQCTR=UWGC;NUMUPDATE=1;DB
7	125734992	rs4336552	A	C	.	.	FIXACC=KC877197.1;COMPACC=AC004095.1;CLNAME=NA;LIBABBR=NA;SEQCTR=UWGC;NUMUPDATE=1;DB
7	125899970	rs6976809	A	T	.	.	FIXACC=KF458589.1;COMPACC=AC004078.1;CLNAME=NA;LIBABBR=NA;SEQCTR=UWGC;NUMUPDATE=1;DB
7	125909857	rs4731275	A	G	.	.	FIXACC=KF495698.1;COMPACC=AC005276.1;CLNAME=NA;LIBABBR=NA;SEQCTR=UWGC;NUMUPDATE=1;DB
7	125916624	rs6952861	A	G	.	.	FIXACC=KC877199.1;COMPACC=AC005276.1;CLNAME=NA;LIBABBR=NA;SEQCTR=UWGC;NUMUPDATE=1;DB
7	125961492	rs7799318	C	G	.	.	FIXACC=KC877189.1;COMPACC=AC003975.1;CLNAME=NA;LIBABBR=NA;SEQCTR=UWGC;NUMUPDATE=1;DB
7	126006812	rs1011491	G	A	.	.	FIXACC=KC877193.1;COMPACC=AC003968.1;CLNAME=NA;LIBABBR=NA;SEQCTR=UWGC;NUMUPDATE=1;DB
7	126449616	rs512	C	T	.	.	FIXACC=KC877182.1;COMPACC=AC000369.1;CLNAME=NA;LIBABBR=NA;SEQCTR=UWGC;NUMUPDATE=1;DB
7	126476744	rs515	C	G	.	.	FIXACC=KF458594.1;COMPACC=AC000369.1;CLNAME=NA;LIBABBR=NA;SEQCTR=UWGC;NUMUPDATE=1;DB
7	126489050	rs518	A	G	.	.	FIXACC=KC877180.1;COMPACC=AC000374.1;CLNAME=NA;LIBABBR=NA;SEQCTR=UWGC;NUMUPDATE=1;DB
7	126619668	rs1557666	T	G	.	.	FIXACC=KF458595.1;COMPACC=AC002084.1;CLNAME=NA;LIBABBR=NA;SEQCTR=UWGC;NUMUPDATE=1;DB
7	126674741	rs9655860	G	T	.	.	FIXACC=KF458596.1;COMPACC=AC002114.1;CLNAME=NA;LIBABBR=NA;SEQCTR=UWGC;NUMUPDATE=1;DB
7	127023934	rs978873	G	A	.	.	FIXACC=KF458592.1;COMPACC=AC000361.1;CLNAME=NA;LIBABBR=NA;SEQCTR=UWGC;NUMUPDATE=1;DB
7	127248367	rs1592364	G	A	.	.	FIXACC=KF458593.1;COMPACC=AC000099.1;CLNAME=NA;LIBABBR=NA;SEQCTR=UWGC;NUMUPDATE=1;DB
7	127300887	rs9649508	G	A	.	.	FIXACC=KF458600.1;COMPACC=AC000110.1;CLNAME=NA;LIBABBR=NA;SEQCTR=UWGC;NUMUPDATE=1;DB
7	127821592	rs11371751	TC	T	.	.	FIXACC=KF510971.1;COMPACC=AC006529.1;CLNAME=SCB-20L24;LIBABBR=SCB;SEQCTR=UWGC;NUMUPDATE=1;DB
7	128047601	rs11383524	AG	A	.	.	FIXACC=KF510972.1;COMPACC=AC008039.1;CLNAME=SCB-391H5;LIBABBR=SCB;SEQCTR=UWGC;NUMUPDATE=1;DB
7	128162328	rs11368223	A	AG	.	.	FIXACC=KF510275.1;COMPACC=AC018662.3;CLNAME=RP11-339C9;LIBABBR=RP11;SEQCTR=UWGC;NUMUPDATE=1;DB
7	128164760	rs4731408	A	T	.	.	FIXACC=KF458602.1;COMPACC=AC018662.3;CLNAME=RP11-339C9;LIBABBR=RP11;SEQCTR=UWGC;NUMUPDATE=1;DB
7	128227579	rs806543	C	G	.	.	FIXACC=KF458597.1;COMPACC=AC018662.3;CLNAME=RP11-339C9;LIBABBR=RP11;SEQCTR=UWGC;NUMUPDATE=1;DB
7	128331190	rs11316350	G	GC	.	.	FIXACC=KF510276.1;COMPACC=AC010655.7;CLNAME=RP11-155G14;LIBABBR=RP11;SEQCTR=UWGC;NUMUPDATE=1;DB
7	128893460	rs34061445	TC	T	.	.	FIXACC=KF510975.1;COMPACC=AC025594.5;CLNAME=RP11-309L24;LIBABBR=RP11;SEQCTR=UWGC;NUMUPDATE=1;DB
7	128910627	rs11335250	G	GC	.	.	FIXACC=KF495713.1;COMPACC=AC025594.5;CLNAME=RP11-309L24;LIBABBR=RP11;SEQCTR=UWGC;NUMUPDATE=1;DB
7	128938247	rs2004640	T	G	.	.	FIXACC=KF459647.1;COMPACC=AC025594.5;CLNAME=RP11-309L24;LIBABBR=RP11;SEQCTR=UWGC;NUMUPDATE=1;DB
7	129147145	rs5887414	A	AC	.	.	FIXACC=KF510277.1;COMPACC=AC011005.7;CLNAME=RP11-286H14;LIBABBR=RP11;SEQCTR=UWGC;NUMUPDATE=1;DB
7	129643179	rs11452318	CA	C	.	.	FIXACC=KF510974.1;COMPACC=AC078846.2;CLNAME=RP11-448A19;LIBABBR=RP11;SEQCTR=UWGC;NUMUPDATE=1;DB
7	130346247	rs36067882	A	AG	.	.	FIXACC=KF495711.1;COMPACC=AC007938.1;CLNAME=RP11-2E11;LIBABBR=RP11;SEQCTR=UWGC;NUMUPDATE=1;DB
7	130427735	rs6965346	T	C	.	.	FIXACC=KF458606.1;COMPACC=AC007938.1;CLNAME=RP11-2E11;LIBABBR=RP11;SEQCTR=UWGC;NUMUPDATE=1;DB
7	131018786	rs350636	G	A	.	.	FIXACC=KF458598.1;COMPACC=AC058791.4;CLNAME=RP11-138A9;LIBABBR=RP11;SEQCTR=UWGC;NUMUPDATE=1;DB
7	131286304	rs2598187	A	C	.	.	FIXACC=KF458601.1;COMPACC=AC018642.7;CLNAME=RP11-329I5;LIBABBR=RP11;SEQCTR=UWGC;NUMUPDATE=1;DB
7	132749139	rs67756008	A	AG	.	.	FIXACC=KF510279.1;COMPACC=AC009365.9;CLNAME=RP11-355K3;LIBABBR=RP11;SEQCTR=UWGC;NUMUPDATE=1;DB
7	132777316	rs55691579	T	TG	.	.	FIXACC=KF510278.1;COMPACC=AC009365.9;CLNAME=RP11-355K3;LIBABBR=RP11;SEQCTR=UWGC;NUMUPDATE=1;DB
7	132824272	rs34933072	AG	A	.	.	FIXACC=KF510978.1;COMPACC=AC009365.9;CLNAME=RP11-355K3;LIBABBR=RP11;SEQCTR=UWGC;NUMUPDATE=1;DB
7	133082857	rs6951418	A	C	.	.	FIXACC=KF458599.1;COMPACC=AC083873.3;CLNAME=RP11-372E15;LIBABBR=RP11;SEQCTR=UWGC;NUMUPDATE=1;DB
7	133113331	rs58376875	GT	G	.	.	FIXACC=KF510977.1;COMPACC=AC083873.3;CLNAME=RP11-372E15;LIBABBR=RP11;SEQCTR=UWGC;NUMUPDATE=1;DB
7	133155560	rs11411700	CA	C	.	.	FIXACC=KF510976.1;COMPACC=AC083873.3;CLNAME=RP11-372E15;LIBABBR=RP11;SEQCTR=UWGC;NUMUPDATE=1;DB
7	133224723	rs11413778	AT	A	.	.	FIXACC=KF510125.1;COMPACC=AC083875.1;CLNAME=RP11-699P13;LIBABBR=RP11;SEQCTR=UWGC;NUMUPDATE=1;DB
7	133224738	rs4620208	T	G	.	.	FIXACC=KF510125.1;COMPACC=AC083875.1;CLNAME=RP11-699P13;LIBABBR=RP11;SEQCTR=UWGC;NUMUPDATE=1;DB
7	133243019	rs58236045	CT	C	.	.	FIXACC=KF510979.1;COMPACC=AC083875.1;CLNAME=RP11-699P13;LIBABBR=RP11;SEQCTR=UWGC;NUMUPDATE=1;DB
7	133257642	rs57855358	CA	C	.	.	FIXACC=KF510980.1;COMPACC=AC083875.1;CLNAME=RP11-699P13;LIBABBR=RP11;SEQCTR=UWGC;NUMUPDATE=1;DB
7	133276915	rs5887618	CT	C	.	.	FIXACC=KF510981.1;COMPACC=AC083875.1;CLNAME=RP11-699P13;LIBABBR=RP11;SEQCTR=UWGC;NUMUPDATE=1;DB
7	133544026	rs722231	A	C	.	.	FIXACC=KF458603.1;COMPACC=AC009178.4;CLNAME=RP11-169C22;LIBABBR=RP11;SEQCTR=UWGC;NUMUPDATE=1;DB
7	133622379	rs59700537	AC	A	.	.	FIXACC=KF510985.1;COMPACC=AC007790.1;CLNAME=RP11-283D18;LIBABBR=RP11;SEQCTR=UWGC;NUMUPDATE=1;DB
7	134050646	rs9656433	A	C	.	.	FIXACC=KF458608.1;COMPACC=AC083872.2;CLNAME=RP11-639H21;LIBABBR=RP11;SEQCTR=UWGC;NUMUPDATE=1;DB
7	134102700	rs11769652	A	C	.	.	FIXACC=KF458605.1;COMPACC=AC083872.2;CLNAME=RP11-639H21;LIBABBR=RP11;SEQCTR=UWGC;NUMUPDATE=1;DB
7	134162142	rs11435296	AC	A	.	.	FIXACC=KF510982.1;COMPACC=AC018646.3;CLNAME=RP11-344L16;LIBABBR=RP11;SEQCTR=UWGC;NUMUPDATE=1;DB
7	134476470	rs1708402	A	C	.	.	FIXACC=KF458609.1;COMPACC=AC078847.2;CLNAME=RP11-3M15;LIBABBR=RP11;SEQCTR=UWGC;NUMUPDATE=1;DB
7	134494392	rs1790997	T	G	.	.	FIXACC=KF458607.1;COMPACC=AC078847.2;CLNAME=RP11-3M15;LIBABBR=RP11;SEQCTR=UWGC;NUMUPDATE=1;DB
7	134728417	rs11371447	GT	G	.	.	FIXACC=KF510983.1;COMPACC=AC083874.2;CLNAME=RP11-792L21;LIBABBR=RP11;SEQCTR=UWGC;NUMUPDATE=1;DB
7	135072954	rs59344859	A	AC	.	.	FIXACC=KF510281.1;COMPACC=AC083862.2;CLNAME=RP11-134L10;LIBABBR=RP11;SEQCTR=UWGC;NUMUPDATE=1;DB
7	135382550	rs1030292	A	C	.	.	FIXACC=KF458604.1;COMPACC=AC009331.6;CLNAME=RP11-371N6;LIBABBR=RP11;SEQCTR=UWGC;NUMUPDATE=1;DB
7	135406216	rs2551758	A	C	.	.	FIXACC=KF510131.1;COMPACC=AC083871.2;CLNAME=RP11-140I14;LIBABBR=RP11;SEQCTR=UWGC;NUMUPDATE=1;DB
7	135406285	rs139797317	GAA	G	.	.	FIXACC=KF510131.1;COMPACC=AC083871.2;CLNAME=RP11-140I14;LIBABBR=RP11;SEQCTR=UWGC;NUMUPDATE=2;DB
7	135410520	rs2696877	G	A	.	.	FIXACC=KF458610.1;COMPACC=AC083871.2;CLNAME=RP11-140I14;LIBABBR=RP11;SEQCTR=UWGC;NUMUPDATE=1;DB
7	135411925	rs55998920	AT	A	.	.	FIXACC=KF510984.1;COMPACC=AC083871.2;CLNAME=RP11-140I14;LIBABBR=RP11;SEQCTR=UWGC;NUMUPDATE=1;DB
7	135431931	rs71174522	CA	C	.	.	FIXACC=KF510987.1;COMPACC=AC083871.2;CLNAME=RP11-140I14;LIBABBR=RP11;SEQCTR=UWGC;NUMUPDATE=1;DB
7	135440148	rs2718166	T	G	.	.	FIXACC=KF458616.1;COMPACC=AC083871.2;CLNAME=RP11-140I14;LIBABBR=RP11;SEQCTR=UWGC;NUMUPDATE=1;DB
7	135648824	rs4415261	T	A	.	.	FIXACC=KF458614.1;COMPACC=AC093107.3;CLNAME=RP11-751K21;LIBABBR=RP11;SEQCTR=UWGC;NUMUPDATE=1;DB
7	136659903	rs11381873	GT	G	.	.	FIXACC=KF510988.1;COMPACC=AC083869.2;CLNAME=RP11-733N14;LIBABBR=RP11;SEQCTR=UWGC;NUMUPDATE=1;DB
7	137018960	rs324652	T	C	.	.	FIXACC=KF458615.1;COMPACC=AC020581.10;CLNAME=RP11-88K4;LIBABBR=RP11;SEQCTR=UWGC;NUMUPDATE=1;DB
7	137099993	rs10234040	A	G	.	.	FIXACC=KF458613.1;COMPACC=AC009517.6;CLNAME=RP11-181K7;LIBABBR=RP11;SEQCTR=UWGC;NUMUPDATE=1;DB
7	137254835	rs1162122	T	G	.	.	FIXACC=KF458612.1;COMPACC=AC018728.6;CLNAME=RP11-206N24;LIBABBR=RP11;SEQCTR=UWGC;NUMUPDATE=1;DB
7	137277504	rs1669045	A	C	.	.	FIXACC=KF458611.1;COMPACC=AC078842.2;CLNAME=RP11-102G17;LIBABBR=RP11;SEQCTR=UWGC;NUMUPDATE=1;DB
7	137301753	rs1731953	T	G	.	.	FIXACC=KF458617.1;COMPACC=AC078842.2;CLNAME=RP11-102G17;LIBABBR=RP11;SEQCTR=UWGC;NUMUPDATE=1;DB
7	137331073	rs11396532	CA	C	.	.	FIXACC=KF510986.1;COMPACC=AC078842.2;CLNAME=RP11-102G17;LIBABBR=RP11;SEQCTR=UWGC;NUMUPDATE=1;DB
7	137357724	rs2432720	T	G	.	.	FIXACC=KF458618.1;COMPACC=AC078842.2;CLNAME=RP11-102G17;LIBABBR=RP11;SEQCTR=UWGC;NUMUPDATE=1;DB
7	137405407	rs1647182	T	G	.	.	FIXACC=KF458620.1;COMPACC=AC078842.2;CLNAME=RP11-102G17;LIBABBR=RP11;SEQCTR=UWGC;NUMUPDATE=1;DB
7	137617285	rs1723112	T	G	.	.	FIXACC=KF454918.1;COMPACC=AC009179.17;CLNAME=RP11-228I4;LIBABBR=RP11;SEQCTR=UWGC;NUMUPDATE=1;DB
7	137617359	rs1646354	G	A	.	.	FIXACC=KF454918.1;COMPACC=AC009179.17;CLNAME=RP11-228I4;LIBABBR=RP11;SEQCTR=UWGC;NUMUPDATE=1;DB
7	137758019	rs4732266	A	C	.	.	FIXACC=KF458619.1;COMPACC=AC009245.11;CLNAME=RP11-351B12;LIBABBR=RP11;SEQCTR=UWGC;NUMUPDATE=1;DB
7	137886759	rs192438	T	G	.	.	FIXACC=KF458623.1;COMPACC=AC022173.7;CLNAME=RP11-29B3;LIBABBR=RP11;SEQCTR=UWGC;NUMUPDATE=1;DB
7	138200235	rs2352475	T	G	.	.	FIXACC=KF458622.1;COMPACC=AC083867.7;CLNAME=RP11-183I20;LIBABBR=RP11;SEQCTR=UWGC;NUMUPDATE=1;DB
7	138256439	rs72584729	CA	C	.	.	FIXACC=KF510989.1;COMPACC=AC083867.7;CLNAME=RP11-183I20;LIBABBR=RP11;SEQCTR=UWGC;NUMUPDATE=1;DB
7	138275335	rs10215073	T	G	.	.	FIXACC=KF495680.1;COMPACC=AC008155.10;CLNAME=RP11-289F17;LIBABBR=RP11;SEQCTR=UWGC;NUMUPDATE=1;DB
7	138364625	rs357395	T	G	.	.	FIXACC=KF458621.1;COMPACC=AC008155.10;CLNAME=RP11-289F17;LIBABBR=RP11;SEQCTR=UWGC;NUMUPDATE=1;DB
7	138393023	rs367339	A	C	.	.	FIXACC=KF458624.1;COMPACC=AC008155.10;CLNAME=RP11-289F17;LIBABBR=RP11;SEQCTR=UWGC;NUMUPDATE=1;DB
7	138851076	rs55638999	T	TG	.	.	FIXACC=KF510280.1;COMPACC=AC018663.3;CLNAME=RP11-288A3;LIBABBR=RP11;SEQCTR=UWGC;NUMUPDATE=1;DB
7	138964751	rs2774977	A	C	.	.	FIXACC=KF458625.1;COMPACC=AC083868.3;CLNAME=RP11-148L5;LIBABBR=RP11;SEQCTR=UWGC;NUMUPDATE=1;DB
7	139953397	rs5768	C	A	.	.	FIXACC=KF459643.1;COMPACC=AC004914.1;CLNAME=RP5-886O8;LIBABBR=RP5;SEQCTR=WUGSC;NUMUPDATE=1;DB
7	140003242	rs71170933	A	AG	.	.	FIXACC=KF573672.1;COMPACC=AC004961.2;CLNAME=RP5-1098J4;LIBABBR=RP5;SEQCTR=WUGSC;NUMUPDATE=1;DB
7	142288731	rs116408659	C	A	.	.	FIXACC=KF454889.1;COMPACC=AC231381.2;CLNAME=RP11-122A11;LIBABBR=RP11;SEQCTR=WUGSC;NUMUPDATE=1;DB
7	142288835	rs114244601	T	C	.	.	FIXACC=KF454889.1;COMPACC=AC231381.2;CLNAME=RP11-122A11;LIBABBR=RP11;SEQCTR=WUGSC;NUMUPDATE=1;DB
7	143111322	rs3113187	G	T	.	.	FIXACC=KF458626.1;COMPACC=AC093659.4;CLNAME=RP11-468M15;LIBABBR=RP11;SEQCTR=WUGSC;NUMUPDATE=1;DB
7	143452682	rs2966726	G	T	.	.	FIXACC=KF458627.1;COMPACC=AC073264.5;CLNAME=RP11-298A10;LIBABBR=RP11;SEQCTR=WUGSC;NUMUPDATE=1;DB
7	144745653	rs1635333	T	C	.	.	FIXACC=KF458633.1;COMPACC=AC004743.1;CLNAME=RP4-807C15;LIBABBR=RP4;SEQCTR=WUGSC;NUMUPDATE=1;DB
7	146099968	rs11449072	TG	T	.	.	FIXACC=KF510993.1;COMPACC=AC073308.4;CLNAME=RP11-13M3;LIBABBR=RP11;SEQCTR=WUGSC;NUMUPDATE=1;DB
7	146274511	rs802507	T	A	.	.	FIXACC=KF458632.1;COMPACC=AC007027.3;CLNAME=RP5-832O14;LIBABBR=RP5;SEQCTR=WUGSC;NUMUPDATE=1;DB
7	146711008	rs12703833	C	T	.	.	FIXACC=KF458630.1;COMPACC=AC005997.3;CLNAME=RP4-558L10;LIBABBR=RP4;SEQCTR=WUGSC;NUMUPDATE=1;DB
7	147078329	rs1014685	T	G	.	.	FIXACC=KF458629.1;COMPACC=AC006004.2;CLNAME=RP4-803F10;LIBABBR=RP4;SEQCTR=WUGSC;NUMUPDATE=1;DB
7	147544038	rs851822	G	A	.	.	FIXACC=KF458628.1;COMPACC=AC004896.1;CLNAME=RP4-811H12;LIBABBR=RP4;SEQCTR=WUGSC;NUMUPDATE=1;DB
7	147706284	rs1101046	G	A	.	.	FIXACC=KF458634.1;COMPACC=AC005518.2;CLNAME=RP4-777G9;LIBABBR=RP4;SEQCTR=WUGSC;NUMUPDATE=1;DB
7	148445257	rs6961303	C	A	.	.	FIXACC=KF458631.1;COMPACC=AC083849.6;CLNAME=RP11-163I18;LIBABBR=RP11;SEQCTR=WUGSC;NUMUPDATE=1;DB
7	149224774	rs11421364	TC	T	.	.	FIXACC=KF510994.1;COMPACC=AC004890.2;CLNAME=RP4-800G7;LIBABBR=RP4;SEQCTR=WUGSC;NUMUPDATE=1;DB
7	149729214	rs11424737	GC	G	.	.	FIXACC=KF459639.1;COMPACC=AC004897.1;CLNAME=RP4-811N16;LIBABBR=RP4;SEQCTR=WUGSC;NUMUPDATE=1;DB
7	149732106	rs11377193	GC	G	.	.	FIXACC=KF510992.1;COMPACC=AC004897.1;CLNAME=RP4-811N16;LIBABBR=RP4;SEQCTR=WUGSC;NUMUPDATE=1;DB
7	149779577	rs57553723	GC	G	.	.	FIXACC=KF459635.1;COMPACC=AC004877.1;CLNAME=RP4-751H13;LIBABBR=RP4;SEQCTR=WUGSC;NUMUPDATE=1;DB
7	149818100	rs60594151	T	TA	.	.	FIXACC=KF495712.1;COMPACC=AC004877.1;CLNAME=RP4-751H13;LIBABBR=RP4;SEQCTR=WUGSC;NUMUPDATE=1;DB
7	149833805	rs6960187	A	G	.	.	FIXACC=KF459640.2;COMPACC=AC004877.1;CLNAME=RP4-751H13;LIBABBR=RP4;SEQCTR=WUGSC;NUMUPDATE=1;DB
7	150382135	rs59454720	TG	T	.	.	FIXACC=KF510991.1;COMPACC=AC073111.8;CLNAME=RP11-511P7;LIBABBR=RP11;SEQCTR=WUGSC;NUMUPDATE=1;DB
7	151083846	rs6962100	G	C	.	.	FIXACC=KF458641.1;COMPACC=AC010973.6;CLNAME=RP11-148K1;LIBABBR=RP11;SEQCTR=WUGSC;NUMUPDATE=1;DB
7	151195597	rs11403989	TC	T	.	.	FIXACC=KF459644.1;COMPACC=AC010973.6;CLNAME=RP11-148K1;LIBABBR=RP11;SEQCTR=WUGSC;NUMUPDATE=1;DB
7	151362805	rs429124	C	T	.	.	FIXACC=KF458635.1;COMPACC=AC005486.2;CLNAME=RP5-1070G24;LIBABBR=RP5;SEQCTR=WUGSC;NUMUPDATE=1;DB
7	151363215	rs421975	T	G	.	.	FIXACC=KF458638.1;COMPACC=AC005486.2;CLNAME=RP5-1070G24;LIBABBR=RP5;SEQCTR=WUGSC;NUMUPDATE=1;DB
7	151849186	rs11462018	AG	A	.	.	FIXACC=KF510996.1;COMPACC=AC074257.5;CLNAME=RP11-796I2;LIBABBR=RP11;SEQCTR=WUGSC;NUMUPDATE=1;DB
7	151985796	rs1919523	C	T	.	.	FIXACC=KF459600.1;COMPACC=AC074257.5;CLNAME=RP11-796I2;LIBABBR=RP11;SEQCTR=WUGSC;NUMUPDATE=1;DB
7	152669216	rs3111473	A	G	.	.	FIXACC=KF458636.1;COMPACC=AC003109.1;CLNAME=NA;LIBABBR=NA;SEQCTR=JGI;NUMUPDATE=1;DB
7	153057780	rs476008	T	A	.	.	FIXACC=KF458637.1;COMPACC=AF104455.1;CLNAME=NA;LIBABBR=NA;SEQCTR=IMB;NUMUPDATE=1;DB
7	153372075	rs1199475	C	T	.	.	FIXACC=KF458639.1;COMPACC=AC073236.8;CLNAME=RP11-774B15;LIBABBR=RP11;SEQCTR=WUGSC;NUMUPDATE=1;DB
7	155142559	rs4960688	A	G	.	.	FIXACC=KF458640.1;COMPACC=AC099552.6;CLNAME=RP11-1430O6;LIBABBR=RP11;SEQCTR=WUGSC;NUMUPDATE=1;DB
7	155281844	rs9690811	T	C	.	.	FIXACC=KF458644.1;COMPACC=AC144652.1;CLNAME=XXfos-81789E12;LIBABBR=XXfos;SEQCTR=WUGSC;NUMUPDATE=1;DB
7	155283839	rs9770063	G	T	.	.	FIXACC=KF458645.1;COMPACC=AC144652.1;CLNAME=XXfos-81789E12;LIBABBR=XXfos;SEQCTR=WUGSC;NUMUPDATE=1;DB
7	155490289	rs1861959	C	T	.	.	FIXACC=KF458643.1;COMPACC=AC008060.5;CLNAME=RP5-912I13;LIBABBR=RP5;SEQCTR=WUGSC;NUMUPDATE=1;DB
7	155589985	rs11405396	AC	A	.	.	FIXACC=KF510995.1;COMPACC=AC009403.5;CLNAME=RP5-1015O24;LIBABBR=RP5;SEQCTR=WUGSC;NUMUPDATE=1;DB
7	155662834	rs10215792	G	A	.	.	FIXACC=KF458642.1;COMPACC=AC009403.5;CLNAME=RP5-1015O24;LIBABBR=RP5;SEQCTR=WUGSC;NUMUPDATE=1;DB
7	155676798	rs7781949	A	G	.	.	FIXACC=KF458650.1;COMPACC=AC009403.5;CLNAME=RP5-1015O24;LIBABBR=RP5;SEQCTR=WUGSC;NUMUPDATE=1;DB
7	155763431	rs7791548	G	T	.	.	FIXACC=KF458647.1;COMPACC=AC078834.5;CLNAME=RP11-69O3;LIBABBR=RP11;SEQCTR=WUGSC;NUMUPDATE=1;DB
7	156621004	rs849070	T	A	.	.	FIXACC=KF458648.1;COMPACC=AC005534.2;CLNAME=RP5-982E9;LIBABBR=RP5;SEQCTR=WUGSC;NUMUPDATE=1;DB
7	157561526	rs56263620	TG	T	.	.	FIXACC=KF510998.1;COMPACC=AC006372.2;CLNAME=RP11-331D5;LIBABBR=RP11;SEQCTR=WUGSC;NUMUPDATE=1;DB
7	157565614	rs11375722	TG	T	.	.	FIXACC=KF510999.1;COMPACC=AC006372.2;CLNAME=RP11-331D5;LIBABBR=RP11;SEQCTR=WUGSC;NUMUPDATE=1;DB
7	157611061	rs1263545	C	T	.	.	FIXACC=KF458646.1;COMPACC=AC005481.3;CLNAME=RP4-703P8;LIBABBR=RP4;SEQCTR=WUGSC;NUMUPDATE=1;DB
7	158105178	rs61239508	C	T	.	.	FIXACC=KF458649.1;COMPACC=AC093856.3;CLNAME=RP11-518I12;LIBABBR=RP11;SEQCTR=WUGSC;NUMUPDATE=1;DB
7	158329278	rs4909067	G	A	.	.	FIXACC=KF458651.1;COMPACC=AC019043.8;CLNAME=RP11-11B21;LIBABBR=RP11;SEQCTR=WUGSC;NUMUPDATE=1;DB
7	158696360	rs59789982	AG	A	.	.	FIXACC=KF510997.1;COMPACC=AC019084.9;CLNAME=RP11-354O2;LIBABBR=RP11;SEQCTR=WUGSC;NUMUPDATE=1;DB
7	159083869	rs2730283	C	A	.	.	FIXACC=KF458653.1;COMPACC=AC007269.3;CLNAME=RP5-1058P19;LIBABBR=RP5;SEQCTR=WUGSC;NUMUPDATE=1;DB
7	159139846	rs68185352	T	TC	.	.	FIXACC=KF510282.1;COMPACC=AF027390.1;CLNAME=NA;LIBABBR=NA;SEQCTR=JGI;NUMUPDATE=1;DB
7	159142641	rs439204	C	G	.	.	FIXACC=KC877184.1;COMPACC=AF027390.1;CLNAME=NA;LIBABBR=NA;SEQCTR=JGI;NUMUPDATE=1;DB
7	159154493	rs382552	G	C	.	.	FIXACC=KF458652.1;COMPACC=AF027390.1;CLNAME=NA;LIBABBR=NA;SEQCTR=JGI;NUMUPDATE=1;DB
7	159157079	rs439544	C	T	.	.	FIXACC=KC877194.1;COMPACC=AF027390.1;CLNAME=NA;LIBABBR=NA;SEQCTR=JGI;NUMUPDATE=1;DB
7	159160697	rs57018863	TC	T	.	.	FIXACC=KF511000.1;COMPACC=AF027390.1;CLNAME=NA;LIBABBR=NA;SEQCTR=JGI;NUMUPDATE=1;DB
7	159165197	rs404996	A	C	.	.	FIXACC=KF458654.1;COMPACC=AF027390.1;CLNAME=NA;LIBABBR=NA;SEQCTR=JGI;NUMUPDATE=1;DB
7	159169470	rs408870	G	C	.	.	FIXACC=KC877181.1;COMPACC=AF027390.1;CLNAME=NA;LIBABBR=NA;SEQCTR=JGI;NUMUPDATE=1;DB
7	159192619	rs377424	G	C	.	.	FIXACC=KF510133.1;COMPACC=AF027390.1;CLNAME=NA;LIBABBR=NA;SEQCTR=JGI;NUMUPDATE=1;DB
7	159192718	rs77710900	TG	T	.	.	FIXACC=KF510133.1;COMPACC=AF027390.1;CLNAME=NA;LIBABBR=NA;SEQCTR=JGI;NUMUPDATE=1;DB
7	159197068	rs382468	T	A	.	.	FIXACC=KF510124.1;COMPACC=AF027390.1;CLNAME=NA;LIBABBR=NA;SEQCTR=JGI;NUMUPDATE=1;DB
7	159197143	rs11417076	GT	G	.	.	FIXACC=KF510124.1;COMPACC=AF027390.1;CLNAME=NA;LIBABBR=NA;SEQCTR=JGI;NUMUPDATE=1;DB
7	159214484	rs428383	T	A	.	.	FIXACC=KC877192.1;COMPACC=AF027390.1;CLNAME=NA;LIBABBR=NA;SEQCTR=JGI;NUMUPDATE=1;DB
7	159218384	rs405600	A	G	.	.	FIXACC=KF458657.1;COMPACC=AF027390.1;CLNAME=NA;LIBABBR=NA;SEQCTR=JGI;NUMUPDATE=1;DB
7	159225242	rs432245	C	T	.	.	FIXACC=KC877187.1;COMPACC=AF027390.1;CLNAME=NA;LIBABBR=NA;SEQCTR=JGI;NUMUPDATE=1;DB
7	159225959	rs35494136	G	GT	.	.	FIXACC=KF510283.1;COMPACC=AF027390.1;CLNAME=NA;LIBABBR=NA;SEQCTR=JGI;NUMUPDATE=1;DB
7	159242821	rs415892	C	T	.	.	FIXACC=KF458660.1;COMPACC=AF027390.1;CLNAME=NA;LIBABBR=NA;SEQCTR=JGI;NUMUPDATE=1;DB
7	159261070	rs11398316	GA	G	.	.	FIXACC=KF511005.1;COMPACC=AF027390.1;CLNAME=NA;LIBABBR=NA;SEQCTR=JGI;NUMUPDATE=1;DB
7	159269410	rs3976691	T	A	.	.	FIXACC=KF458655.1;COMPACC=AF027390.1;CLNAME=NA;LIBABBR=NA;SEQCTR=JGI;NUMUPDATE=1;DB
7	159276909	rs6459932	T	A	.	.	FIXACC=KF458658.1;COMPACC=AF027390.1;CLNAME=NA;LIBABBR=NA;SEQCTR=JGI;NUMUPDATE=1;DB
7	159289007	rs2205064	C	T	.	.	FIXACC=KF458659.1;COMPACC=AF027390.1;CLNAME=NA;LIBABBR=NA;SEQCTR=JGI;NUMUPDATE=1;DB
7	159325513	rs11339191	A	AC	.	.	FIXACC=KF510284.1;COMPACC=AF027390.1;CLNAME=NA;LIBABBR=NA;SEQCTR=JGI;NUMUPDATE=1;DB
8	998461	rs6559200	C	T	.	.	FIXACC=KF458661.1;COMPACC=AC129915.6;CLNAME=CTD-3212A4;LIBABBR=CTD;SEQCTR=WIBR;NUMUPDATE=1;DB
8	1049557	rs7831705	G	A	.	.	FIXACC=KC877190.1;COMPACC=AC129915.6;CLNAME=CTD-3212A4;LIBABBR=CTD;SEQCTR=WIBR;NUMUPDATE=1;DB
8	1052828	rs6559206	G	C	.	.	FIXACC=KC877191.1;COMPACC=AC129915.6;CLNAME=CTD-3212A4;LIBABBR=CTD;SEQCTR=WIBR;NUMUPDATE=1;DB
8	1095738	rs6559216	C	T	.	.	FIXACC=KC877196.1;COMPACC=AC129915.6;CLNAME=CTD-3212A4;LIBABBR=CTD;SEQCTR=WIBR;NUMUPDATE=1;DB
8	1119005	rs6558413	C	G	.	.	FIXACC=KC877185.1;COMPACC=AC129915.6;CLNAME=CTD-3212A4;LIBABBR=CTD;SEQCTR=WIBR;NUMUPDATE=1;DB
8	1124197	rs6558414	T	C	.	.	FIXACC=KC877183.1;COMPACC=AC129915.6;CLNAME=CTD-3212A4;LIBABBR=CTD;SEQCTR=WIBR;NUMUPDATE=1;DB
8	1311966	rs6982854	G	A	.	.	FIXACC=KC877200.1;COMPACC=AF067845.1;CLNAME=NA;LIBABBR=NA;SEQCTR=CSHL;NUMUPDATE=1;DB
8	1891918	rs6420197	A	T	.	.	FIXACC=KF458656.1;COMPACC=AC019257.3;CLNAME=RP11-439C15;LIBABBR=RP11;SEQCTR=WIBR;NUMUPDATE=1;DB
8	2925161	rs341741	T	G	.	.	FIXACC=KF458664.1;COMPACC=AC023296.6;CLNAME=RP11-564K14;LIBABBR=RP11;SEQCTR=WIBR;NUMUPDATE=1;DB
8	3207339	rs2440724	G	A	.	.	FIXACC=KF458666.1;COMPACC=AC021523.8;CLNAME=RP11-336N16;LIBABBR=RP11;SEQCTR=WIBR;NUMUPDATE=1;DB
8	3247362	rs7846442	C	G	.	.	FIXACC=KF458667.1;COMPACC=AC087692.7;CLNAME=RP11-67D13;LIBABBR=RP11;SEQCTR=WIBR;NUMUPDATE=1;DB
8	3363136	rs7824604	C	T	.	.	FIXACC=KF458665.1;COMPACC=AC026991.9;CLNAME=RP11-279L11;LIBABBR=RP11;SEQCTR=WIBR;NUMUPDATE=1;DB
8	4311806	rs6981997	C	T	.	.	FIXACC=KF458662.1;COMPACC=AC027251.6;CLNAME=RP11-14G5;LIBABBR=RP11;SEQCTR=WIBR;NUMUPDATE=1;DB
8	5369775	rs13265033	C	A	.	.	FIXACC=KF458671.1;COMPACC=AC007718.12;CLNAME=RP11-29A2;LIBABBR=RP11;SEQCTR=WIBR;NUMUPDATE=1;DB
8	5587821	rs2733079	G	A	.	.	FIXACC=KF458669.1;COMPACC=AC004944.1;CLNAME=RP5-991O23;LIBABBR=RP5;SEQCTR=WUGSC;NUMUPDATE=1;DB
8	5610967	rs2527723	C	G	.	.	FIXACC=KF458668.1;COMPACC=AC004944.1;CLNAME=RP5-991O23;LIBABBR=RP5;SEQCTR=WUGSC;NUMUPDATE=1;DB
8	5768886	rs4367572	G	A	.	.	FIXACC=KF458670.1;COMPACC=AC087369.5;CLNAME=RP11-728L1;LIBABBR=RP11;SEQCTR=WIBR;NUMUPDATE=1;DB
8	6160903	rs11450256	AC	A	.	.	FIXACC=KF511075.1;COMPACC=AC009435.5;CLNAME=RP11-124B13;LIBABBR=RP11;SEQCTR=WIBR;NUMUPDATE=1;DB
8	6619957	rs2980660	C	T	.	.	FIXACC=KC877207.1;COMPACC=AF287957.6;CLNAME=CTD-2541M15;LIBABBR=CTD;SEQCTR=IMB;NUMUPDATE=1;DB
8	6623763	rs2912055	C	T	.	.	FIXACC=KC877206.1;COMPACC=AF287957.6;CLNAME=CTD-2541M15;LIBABBR=CTD;SEQCTR=IMB;NUMUPDATE=1;DB
8	6663046	rs2912008	G	A	.	.	FIXACC=KC877202.1;COMPACC=AF287957.6;CLNAME=CTD-2541M15;LIBABBR=CTD;SEQCTR=IMB;NUMUPDATE=1;DB
8	6700088	rs2980695	A	G	.	.	FIXACC=KC877204.1;COMPACC=AF287957.6;CLNAME=CTD-2541M15;LIBABBR=CTD;SEQCTR=IMB;NUMUPDATE=1;DB
8	6731369	rs2980681	A	G	.	.	FIXACC=KC877208.1;COMPACC=AF287957.6;CLNAME=CTD-2541M15;LIBABBR=CTD;SEQCTR=IMB;NUMUPDATE=1;DB
8	6772939	rs2978942	C	A	.	.	FIXACC=KF495741.1;COMPACC=AF233439.7;CLNAME=GS1-24F4;LIBABBR=GS1;SEQCTR=IMB;NUMUPDATE=1;DB
8	6773050	rs2928598	G	C	.	.	FIXACC=KF495741.1;COMPACC=AF233439.7;CLNAME=GS1-24F4;LIBABBR=GS1;SEQCTR=IMB;NUMUPDATE=1;DB
8	6775655	rs2912033	G	T	.	.	FIXACC=KC877203.1;COMPACC=AF233439.7;CLNAME=GS1-24F4;LIBABBR=GS1;SEQCTR=IMB;NUMUPDATE=1;DB
8	6785037	rs2912021	C	G	.	.	FIXACC=KC877205.1;COMPACC=AF233439.7;CLNAME=GS1-24F4;LIBABBR=GS1;SEQCTR=IMB;NUMUPDATE=1;DB
8	6793734	rs2912014	C	T	.	.	FIXACC=KC877201.1;COMPACC=AF233439.7;CLNAME=GS1-24F4;LIBABBR=GS1;SEQCTR=IMB;NUMUPDATE=1;DB
8	6794629	rs2912079	C	T	.	.	FIXACC=KC877210.1;COMPACC=AF233439.7;CLNAME=GS1-24F4;LIBABBR=GS1;SEQCTR=IMB;NUMUPDATE=1;DB
8	6815856	rs11338621	C	CA	.	.	FIXACC=KF495715.1;COMPACC=AF233439.7;CLNAME=NA;LIBABBR=NA;SEQCTR=IMB;NUMUPDATE=1;DB
8	6874254	rs2977774	C	T	.	.	FIXACC=KC877213.1;COMPACC=AF233439.7;CLNAME=GS1-24F4;LIBABBR=GS1;SEQCTR=IMB;NUMUPDATE=1;DB
8	6878551	rs2977829	C	T	.	.	FIXACC=KF458672.1;COMPACC=AF233439.7;CLNAME=GS1-24F4;LIBABBR=GS1;SEQCTR=IMB;NUMUPDATE=1;DB
8	7024955	rs4481622	T	A	.	.	FIXACC=KC877209.1;COMPACC=AF238378.5;CLNAME=SCb-561B17;LIBABBR=SCb;SEQCTR=IMB;NUMUPDATE=1;DB
8	7026333	rs4840665	G	A	.	.	FIXACC=KC877212.1;COMPACC=AF238378.5;CLNAME=SCb-561B17;LIBABBR=SCb;SEQCTR=IMB;NUMUPDATE=1;DB
8	7029333	rs7821152	T	A	.	.	FIXACC=KC877216.1;COMPACC=AF238378.5;CLNAME=SCb-561B17;LIBABBR=SCb;SEQCTR=IMB;NUMUPDATE=1;DB
8	7039050	rs4342632	C	A	.	.	FIXACC=KF458676.1;COMPACC=AF238378.5;CLNAME=SCb-561B17;LIBABBR=SCb;SEQCTR=IMB;NUMUPDATE=1;DB
8	7065944	rs2978719	C	T	.	.	FIXACC=KF458678.1;COMPACC=AF238378.5;CLNAME=SCb-561B17;LIBABBR=SCb;SEQCTR=IMB;NUMUPDATE=1;DB
8	8318865	rs143409664	CGGGGCG	C	.	.	FIXACC=ABBA01026926.1;COMPACC=AC068353.34;CLNAME=RP11-399J23;LIBABBR=RP11;SEQCTR=WIBR;NUMUPDATE=6;DB
8	8377352	rs150979349	CGCCGCT	C	.	.	FIXACC=AEKP01060802.1;COMPACC=AC103957.8;CLNAME=CTA-398F10;LIBABBR=CTA;SEQCTR=WIBR;NUMUPDATE=6;DB
8	8395935	rs2976838	G	A	.	.	FIXACC=KC877214.1;COMPACC=AC103957.8;CLNAME=CTA-398F10;LIBABBR=CTA;SEQCTR=WIBR;NUMUPDATE=1;DB
8	8429771	rs10110942	G	T	.	.	FIXACC=KC877211.1;COMPACC=AC103957.8;CLNAME=CTA-398F10;LIBABBR=CTA;SEQCTR=WIBR;NUMUPDATE=1;DB
8	8900887	rs231187	C	A	.	.	FIXACC=KF458673.1;COMPACC=AC090567.7;CLNAME=RP11-18L2;LIBABBR=RP11;SEQCTR=WIBR;NUMUPDATE=1;DB
8	9102101	rs6999534	G	C	.	.	FIXACC=KF458674.1;COMPACC=AC087579.17;CLNAME=RP11-429B7;LIBABBR=RP11;SEQCTR=WIBR;NUMUPDATE=1;DB
8	9110408	rs7013401	C	G	.	.	FIXACC=KF458675.1;COMPACC=AC087579.17;CLNAME=RP11-429B7;LIBABBR=RP11;SEQCTR=WIBR;NUMUPDATE=1;DB
8	9805932	rs13255492	C	T	.	.	FIXACC=KF458677.1;COMPACC=AC055869.13;CLNAME=RP11-403C10;LIBABBR=RP11;SEQCTR=WIBR;NUMUPDATE=1;DB
8	10055847	rs3102552	G	A	.	.	FIXACC=KF458680.1;COMPACC=AC034111.6;CLNAME=RP11-1E4;LIBABBR=RP11;SEQCTR=WIBR;NUMUPDATE=1;DB
8	10670310	rs4374952	C	T	.	.	FIXACC=KF458679.1;COMPACC=AC105001.3;CLNAME=CTD-2135J3;LIBABBR=CTD;SEQCTR=WIBR;NUMUPDATE=1;DB
8	10946902	rs6601539	C	T	.	.	FIXACC=KF458681.1;COMPACC=AC105107.5;CLNAME=CTD-3103L12;LIBABBR=CTD;SEQCTR=WIBR;NUMUPDATE=1;DB
8	10998877	rs4266611	T	C	.	.	FIXACC=KF458683.1;COMPACC=AC105108.4;CLNAME=CTD-3179G6;LIBABBR=CTD;SEQCTR=WIBR;NUMUPDATE=1;DB
8	11106935	rs2898262	C	T	.	.	FIXACC=KF458688.1;COMPACC=AF131215.2;CLNAME=NA;LIBABBR=NA;SEQCTR=IMB;NUMUPDATE=1;DB
8	11166289	rs72580059	AT	A	.	.	FIXACC=KF511055.1;COMPACC=AF131215.2;CLNAME=NA;LIBABBR=NA;SEQCTR=IMB;NUMUPDATE=1;DB
8	11455830	rs11784661	G	A	.	.	FIXACC=KF458682.1;COMPACC=AF131216.2;CLNAME=CTB-65D4;LIBABBR=CTB;SEQCTR=IMB;NUMUPDATE=1;DB
8	11500126	rs2618477	C	T	.	.	FIXACC=KF458689.1;COMPACC=AF131216.2;CLNAME=CTB-65D4;LIBABBR=CTB;SEQCTR=IMB;NUMUPDATE=1;DB
8	11872206	rs1390949	C	A	.	.	FIXACC=KF458684.1;COMPACC=AC025857.5;CLNAME=RP11-589N15;LIBABBR=RP11;SEQCTR=WIBR;NUMUPDATE=1;DB
8	12892218	rs2977154	G	A	.	.	FIXACC=KF458685.1;COMPACC=AC090133.6;CLNAME=RP11-813L8;LIBABBR=RP11;SEQCTR=WIBR;NUMUPDATE=1;DB
8	13095793	rs477294	C	T	.	.	FIXACC=KF458687.1;COMPACC=AC015641.9;CLNAME=RP11-45O16;LIBABBR=RP11;SEQCTR=WIBR;NUMUPDATE=1;DB
8	13496736	rs7827060	A	C	.	.	FIXACC=KF458686.1;COMPACC=AC022844.8;CLNAME=RP11-250P18;LIBABBR=RP11;SEQCTR=WIBR;NUMUPDATE=1;DB
8	14703312	rs4831305	A	G	.	.	FIXACC=KF458694.1;COMPACC=AC040926.5;CLNAME=RP11-776K3;LIBABBR=RP11;SEQCTR=WIBR;NUMUPDATE=1;DB
8	14873425	rs4463427	G	A	.	.	FIXACC=KF458691.1;COMPACC=AC084838.7;CLNAME=CTD-2023J5;LIBABBR=CTD;SEQCTR=WIBR;NUMUPDATE=1;DB
8	14977258	rs9325741	C	T	.	.	FIXACC=KF458690.1;COMPACC=AC106857.8;CLNAME=RP11-262O21;LIBABBR=RP11;SEQCTR=WIBR;NUMUPDATE=1;DB
8	17860412	rs10101947	G	A	.	.	FIXACC=KF458700.1;COMPACC=AC087273.5;CLNAME=RP11-156K13;LIBABBR=RP11;SEQCTR=WIBR;NUMUPDATE=1;DB
8	17941663	rs2467076	G	T	.	.	FIXACC=KF458696.1;COMPACC=AC087273.5;CLNAME=RP11-156K13;LIBABBR=RP11;SEQCTR=WIBR;NUMUPDATE=1;DB
8	18064024	rs6421407	C	T	.	.	FIXACC=KC877215.1;COMPACC=AC124242.6;CLNAME=CTD-2547L16;LIBABBR=CTD;SEQCTR=WIBR;NUMUPDATE=1;DB
8	18219498	rs10106882	C	G	.	.	FIXACC=KC877219.1;COMPACC=AC124242.6;CLNAME=CTD-2547L16;LIBABBR=CTD;SEQCTR=WIBR;NUMUPDATE=1;DB
8	18223414	rs6982949	A	G	.	.	FIXACC=KC877218.1;COMPACC=AC124242.6;CLNAME=CTD-2547L16;LIBABBR=CTD;SEQCTR=WIBR;NUMUPDATE=1;DB
8	18378903	rs5889792	T	TG	.	.	FIXACC=KF510310.1;COMPACC=AC025062.6;CLNAME=RP11-685B14;LIBABBR=RP11;SEQCTR=WIBR;NUMUPDATE=1;DB
8	19184994	rs597602	C	T	.	.	FIXACC=KF458698.1;COMPACC=AC100849.3;CLNAME=RP11-1080G15;LIBABBR=RP11;SEQCTR=WIBR;NUMUPDATE=1;DB
8	19240787	rs2672273	T	A	.	.	FIXACC=KF459910.1;COMPACC=AC068880.6;CLNAME=RP11-618M23;LIBABBR=RP11;SEQCTR=WIBR;NUMUPDATE=1;DB
8	19270207	rs35010840	T	TG	.	.	FIXACC=KF510311.1;COMPACC=AC068880.6;CLNAME=RP11-618M23;LIBABBR=RP11;SEQCTR=WIBR;NUMUPDATE=1;DB
8	19320585	rs7819880	C	T	.	.	FIXACC=KF458692.1;COMPACC=AC068880.6;CLNAME=RP11-618M23;LIBABBR=RP11;SEQCTR=WIBR;NUMUPDATE=1;DB
8	19476232	rs10086448	G	C	.	.	FIXACC=KF458693.1;COMPACC=AC090786.6;CLNAME=RP11-381G11;LIBABBR=RP11;SEQCTR=WIBR;NUMUPDATE=1;DB
8	19531851	rs2958596	G	C	.	.	FIXACC=KF458697.1;COMPACC=AC090786.6;CLNAME=RP11-381G11;LIBABBR=RP11;SEQCTR=WIBR;NUMUPDATE=1;DB
8	19675220	rs10108078	G	C	.	.	FIXACC=KF458695.1;COMPACC=AC090541.4;CLNAME=RP11-1105O14;LIBABBR=RP11;SEQCTR=WIBR;NUMUPDATE=1;DB
8	19994147	rs11786265	A	G	.	.	FIXACC=KC877221.1;COMPACC=AC100802.2;CLNAME=CTB-2109K7;LIBABBR=CTB;SEQCTR=WIBR;NUMUPDATE=1;DB
8	20086642	rs6990271	C	T	.	.	FIXACC=KF458702.1;COMPACC=AC100802.2;CLNAME=CTB-2109K7;LIBABBR=CTB;SEQCTR=WIBR;NUMUPDATE=1;DB
8	20093230	rs4637849	T	A	.	.	FIXACC=KF458704.1;COMPACC=AC100802.2;CLNAME=CTB-2109K7;LIBABBR=CTB;SEQCTR=WIBR;NUMUPDATE=1;DB
8	20130235	rs11204093	G	A	.	.	FIXACC=KF458701.1;COMPACC=AC025853.17;CLNAME=RP11-353K12;LIBABBR=RP11;SEQCTR=WIBR;NUMUPDATE=1;DB
8	20249632	rs904003	G	A	.	.	FIXACC=KF458703.1;COMPACC=AC025853.17;CLNAME=RP11-353K12;LIBABBR=RP11;SEQCTR=WIBR;NUMUPDATE=1;DB
8	20450814	rs4258019	C	A	.	.	FIXACC=KF458699.1;COMPACC=AC023403.9;CLNAME=RP11-563N12;LIBABBR=RP11;SEQCTR=WIBR;NUMUPDATE=1;DB
8	20944508	rs579774	G	A	.	.	FIXACC=KF458705.1;COMPACC=AC015468.5;CLNAME=RP11-369E15;LIBABBR=RP11;SEQCTR=WIBR;NUMUPDATE=1;DB
8	20976547	rs504472	G	A	.	.	FIXACC=KF458706.1;COMPACC=AC015468.5;CLNAME=RP11-369E15;LIBABBR=RP11;SEQCTR=WIBR;NUMUPDATE=1;DB
8	21607385	rs1480996	C	T	.	.	FIXACC=KF458709.1;COMPACC=AC022716.13;CLNAME=RP11-135I5;LIBABBR=RP11;SEQCTR=WIBR;NUMUPDATE=1;DB
8	21647253	rs55789049	C	CA	.	.	FIXACC=KF510312.1;COMPACC=AC022716.13;CLNAME=RP11-135I5;LIBABBR=RP11;SEQCTR=WIBR;NUMUPDATE=1;DB
8	21762958	rs148268306	T	A	.	.	FIXACC=KC877225.1;COMPACC=AP008236.2;CLNAME=NA;LIBABBR=NA;SEQCTR=Keio;NUMUPDATE=1;DB
8	21844933	rs56008732	TC	T	.	.	FIXACC=KF573677.1;COMPACC=AC087363.17;CLNAME=RP11-529P14;LIBABBR=RP11;SEQCTR=WIBR;NUMUPDATE=1;DB
8	22109189	rs57316099	G	GC	.	.	FIXACC=AEKP01061801.1;COMPACC=AC105206.8;CLNAME=CTD-2530N21;LIBABBR=CTD;SEQCTR=WIBR;NUMUPDATE=1;DB
8	22109195	rs58343576	C	CG	.	.	FIXACC=AEKP01061801.1;COMPACC=AC105206.8;CLNAME=CTD-2530N21;LIBABBR=CTD;SEQCTR=WIBR;NUMUPDATE=1;DB
8	22544394	rs4307344	A	C	.	.	FIXACC=KF458710.1;COMPACC=AC037459.16;CLNAME=RP11-582J16;LIBABBR=RP11;SEQCTR=WIBR;NUMUPDATE=1;DB
8	22583964	rs4872514	G	A	.	.	FIXACC=KF458711.1;COMPACC=AC037459.16;CLNAME=RP11-582J16;LIBABBR=RP11;SEQCTR=WIBR;NUMUPDATE=1;DB
8	22659340	rs4451313	C	G	.	.	FIXACC=KF458708.1;COMPACC=AC105046.10;CLNAME=CTD-3247F14;LIBABBR=CTD;SEQCTR=WIBR;NUMUPDATE=1;DB
8	22945716	rs6557605	C	T	.	.	FIXACC=KC877220.1;COMPACC=AC134389.4;CLNAME=CTD-2228A5;LIBABBR=CTD;SEQCTR=WIBR;NUMUPDATE=1;DB
8	23077010	rs12675756	T	G	.	.	FIXACC=KF458707.1;COMPACC=AC107959.8;CLNAME=RP11-875O11;LIBABBR=RP11;SEQCTR=WIBR;NUMUPDATE=1;DB
8	23908576	rs4345567	G	A	.	.	FIXACC=KF458714.1;COMPACC=AC091194.7;CLNAME=RP11-780J19;LIBABBR=RP11;SEQCTR=WIBR;NUMUPDATE=1;DB
8	24755184	rs2712774	A	G	.	.	FIXACC=KC877227.1;COMPACC=AC084091.5;CLNAME=CTD-2532E22;LIBABBR=CTD;SEQCTR=WIBR;NUMUPDATE=1;DB
8	24913391	rs196867	G	T	.	.	FIXACC=KC877222.1;COMPACC=AF106564.3;CLNAME=GS1-72M22;LIBABBR=GS1;SEQCTR=IMB;NUMUPDATE=1;DB
8	24953551	rs11300136	A	AG	.	.	FIXACC=KF495714.1;COMPACC=AC107373.4;CLNAME=CTD-2168K21;LIBABBR=CTD;SEQCTR=WIBR;NUMUPDATE=1;DB
8	24968346	rs6992621	A	T	.	.	FIXACC=KC877223.1;COMPACC=AC107373.4;CLNAME=CTD-2168K21;LIBABBR=CTD;SEQCTR=WIBR;NUMUPDATE=1;DB
8	24999031	rs11292636	A	AC	.	.	FIXACC=KF510314.1;COMPACC=AC107373.4;CLNAME=CTD-2168K21;LIBABBR=CTD;SEQCTR=WIBR;NUMUPDATE=1;DB
8	25017087	rs6557796	T	G	.	.	FIXACC=KF495699.1;COMPACC=AC107373.4;CLNAME=CTD-2168K21;LIBABBR=CTD;SEQCTR=WIBR;NUMUPDATE=1;DB
8	25193839	rs34346382	G	GC	.	.	FIXACC=KF510313.1;COMPACC=AC041005.20;CLNAME=RP11-69M11;LIBABBR=RP11;SEQCTR=WIBR;NUMUPDATE=1;DB
8	25342632	rs10110351	G	A	.	.	FIXACC=KF458716.1;COMPACC=AC091185.6;CLNAME=RP11-395I14;LIBABBR=RP11;SEQCTR=WIBR;NUMUPDATE=1;DB
8	25376143	rs6982656	G	A	.	.	FIXACC=KF458713.1;COMPACC=AC091185.6;CLNAME=RP11-395I14;LIBABBR=RP11;SEQCTR=WIBR;NUMUPDATE=1;DB
8	25466261	rs10108752	C	T	.	.	FIXACC=KF459603.1;COMPACC=AC103779.5;CLNAME=RP11-466B9;LIBABBR=RP11;SEQCTR=WIBR;NUMUPDATE=1;DB
8	25540368	rs2979743	A	T	.	.	FIXACC=KF458712.1;COMPACC=AC104562.3;CLNAME=NA;LIBABBR=NA;SEQCTR=WIBR;NUMUPDATE=1;DB
8	25568656	rs4262332	T	C	.	.	FIXACC=KC877226.1;COMPACC=AC104562.3;CLNAME=NA;LIBABBR=NA;SEQCTR=WIBR;NUMUPDATE=1;DB
8	26665236	rs55760129	C	CA	.	.	FIXACC=KF510315.1;COMPACC=AC015564.13;CLNAME=RP11-351D9;LIBABBR=RP11;SEQCTR=WIBR;NUMUPDATE=1;DB
8	27196513	rs10866857	T	G	.	.	FIXACC=KF458715.1;COMPACC=AC090150.9;CLNAME=RP11-521M14;LIBABBR=RP11;SEQCTR=WIBR;NUMUPDATE=1;DB
8	27386697	rs6557997	T	G	.	.	FIXACC=KF458718.1;COMPACC=AC010856.12;CLNAME=RP11-138J2;LIBABBR=RP11;SEQCTR=WIBR;NUMUPDATE=1;DB
8	27392116	rs4333544	G	A	.	.	FIXACC=KF458717.1;COMPACC=AF311103.5;CLNAME=SCb-212E3;LIBABBR=SCb;SEQCTR=IMB;NUMUPDATE=1;DB
8	27398910	rs2741345	G	A	.	.	FIXACC=KC877228.1;COMPACC=AF311103.5;CLNAME=SCb-212E3;LIBABBR=SCb;SEQCTR=IMB;NUMUPDATE=1;DB
8	28649851	rs6996641	T	G	.	.	FIXACC=KF458719.1;COMPACC=AC013829.13;CLNAME=RP11-23D17;LIBABBR=RP11;SEQCTR=WIBR;NUMUPDATE=1;DB
8	28775607	rs7462400	C	T	.	.	FIXACC=KF458722.1;COMPACC=AC131969.5;CLNAME=CTD-2172A10;LIBABBR=CTD;SEQCTR=WIBR;NUMUPDATE=1;DB
8	28805566	rs171311	C	T	.	.	FIXACC=KF458721.1;COMPACC=AC040975.8;CLNAME=RP11-662B19;LIBABBR=RP11;SEQCTR=WIBR;NUMUPDATE=1;DB
8	28960586	rs4732660	C	T	.	.	FIXACC=KF458725.1;COMPACC=AC091558.7;CLNAME=RP11-745D6;LIBABBR=RP11;SEQCTR=WIBR;NUMUPDATE=1;DB
8	28977528	rs13263175	C	T	.	.	FIXACC=KF458730.1;COMPACC=AC091558.7;CLNAME=RP11-745D6;LIBABBR=RP11;SEQCTR=WIBR;NUMUPDATE=1;DB
8	29029458	rs6558088	C	T	.	.	FIXACC=KC877224.1;COMPACC=AC108449.5;CLNAME=CTD-2647L4;LIBABBR=CTD;SEQCTR=WIBR;NUMUPDATE=1;DB
8	29270707	rs2943064	C	T	.	.	FIXACC=KC877217.1;COMPACC=AC084262.6;CLNAME=RP4-676L2;LIBABBR=RP4;SEQCTR=WIBR;NUMUPDATE=1;DB
8	29576830	rs57238924	GC	G	.	.	FIXACC=KF511070.1;COMPACC=AC084026.14;CLNAME=RP11-486M23;LIBABBR=RP11;SEQCTR=WIBR;NUMUPDATE=1;DB
8	29577691	rs4732692	T	A	.	.	FIXACC=KF458732.1;COMPACC=AC084026.14;CLNAME=RP11-486M23;LIBABBR=RP11;SEQCTR=WIBR;NUMUPDATE=1;DB
8	29580379	rs10103158	C	T	.	.	FIXACC=KF458720.1;COMPACC=AC084026.14;CLNAME=RP11-486M23;LIBABBR=RP11;SEQCTR=WIBR;NUMUPDATE=1;DB
8	29815856	rs9286363	G	C	.	.	FIXACC=KF458724.1;COMPACC=AC145110.3;CLNAME=WI2-80720H9;LIBABBR=WI2;SEQCTR=WIBR;NUMUPDATE=1;DB
8	30491118	rs35034964	T	TC	.	.	FIXACC=KF510316.1;COMPACC=AC011204.6;CLNAME=RP11-115P4;LIBABBR=RP11;SEQCTR=WIBR;NUMUPDATE=1;DB
8	30757910	rs9772303	A	G	.	.	FIXACC=KF458723.1;COMPACC=AC009314.4;CLNAME=RP11-465K4;LIBABBR=RP11;SEQCTR=WUGSC;NUMUPDATE=1;DB
8	30763323	rs11388922	GT	G	.	.	FIXACC=KF459648.1;COMPACC=AC009314.4;CLNAME=RP11-465K4;LIBABBR=RP11;SEQCTR=WUGSC;NUMUPDATE=1;DB
8	30765372	rs13249031	T	G	.	.	FIXACC=KF458726.1;COMPACC=AC009314.4;CLNAME=RP11-465K4;LIBABBR=RP11;SEQCTR=WUGSC;NUMUPDATE=1;DB
8	31542881	rs7812320	C	T	.	.	FIXACC=KF458728.1;COMPACC=AC090816.3;CLNAME=CTC-386L14;LIBABBR=CTC;SEQCTR=WIBR;NUMUPDATE=1;DB
8	32337603	rs7462814	C	T	.	.	FIXACC=KF458729.1;COMPACC=AC023948.13;CLNAME=RP11-669B22;LIBABBR=RP11;SEQCTR=WIBR;NUMUPDATE=1;DB
8	32346479	rs1685104	C	T	.	.	FIXACC=KF458727.1;COMPACC=AC023948.13;CLNAME=RP11-669B22;LIBABBR=RP11;SEQCTR=WIBR;NUMUPDATE=1;DB
8	32524452	rs59854302	A	AG	.	.	FIXACC=KF510317.1;COMPACC=AC083977.5;CLNAME=RP11-317J8;LIBABBR=RP11;SEQCTR=WIBR;NUMUPDATE=1;DB
8	32539127	rs11314026	A	AC	.	.	FIXACC=KF510318.1;COMPACC=AC083977.5;CLNAME=RP11-317J8;LIBABBR=RP11;SEQCTR=WIBR;NUMUPDATE=1;DB
8	32559054	rs2466102	C	T	.	.	FIXACC=KF458731.1;COMPACC=AC083977.5;CLNAME=RP11-317J8;LIBABBR=RP11;SEQCTR=WIBR;NUMUPDATE=1;DB
8	32634796	rs71208199	T	TC	.	.	FIXACC=KF510319.1;COMPACC=AC083977.5;CLNAME=RP11-317J8;LIBABBR=RP11;SEQCTR=WIBR;NUMUPDATE=1;DB
8	32676109	rs11411068	AG	A	.	.	FIXACC=KF511069.1;COMPACC=AC083977.5;CLNAME=RP11-317J8;LIBABBR=RP11;SEQCTR=WIBR;NUMUPDATE=1;DB
8	33035120	rs4486155	A	G	.	.	FIXACC=KF458733.1;COMPACC=AC090204.11;CLNAME=RP11-11N9;LIBABBR=RP11;SEQCTR=WIBR;NUMUPDATE=1;DB
8	33857856	rs6415399	C	T	.	.	FIXACC=KF458734.1;COMPACC=AF279873.4;CLNAME=RP1-103E7;LIBABBR=RP1;SEQCTR=IMB;NUMUPDATE=1;DB
8	33863637	rs7460165	G	A	.	.	FIXACC=KF458736.1;COMPACC=AF279873.4;CLNAME=RP1-103E7;LIBABBR=RP1;SEQCTR=IMB;NUMUPDATE=1;DB
8	33864687	rs7463919	T	G	.	.	FIXACC=KF458735.1;COMPACC=AF279873.4;CLNAME=RP1-103E7;LIBABBR=RP1;SEQCTR=IMB;NUMUPDATE=1;DB
8	33870104	rs57324694	G	T	.	.	FIXACC=KF458737.1;COMPACC=AF279873.4;CLNAME=RP1-103E7;LIBABBR=RP1;SEQCTR=IMB;NUMUPDATE=1;DB
8	33874673	rs6995927	T	C	.	.	FIXACC=KF458745.1;COMPACC=AF279873.4;CLNAME=RP1-103E7;LIBABBR=RP1;SEQCTR=IMB;NUMUPDATE=1;DB
8	33878285	rs7387272	G	A	.	.	FIXACC=KF458738.1;COMPACC=AF279873.4;CLNAME=RP1-103E7;LIBABBR=RP1;SEQCTR=IMB;NUMUPDATE=1;DB
8	33881010	rs2980330	G	A	.	.	FIXACC=KF458739.1;COMPACC=AF279873.4;CLNAME=RP1-103E7;LIBABBR=RP1;SEQCTR=IMB;NUMUPDATE=1;DB
8	34311072	rs2959332	C	A	.	.	FIXACC=KC877235.1;COMPACC=AC090993.5;CLNAME=RP1-84O15;LIBABBR=RP1;SEQCTR=WIBR;NUMUPDATE=1;DB
8	34550743	rs13259969	G	T	.	.	FIXACC=KC877231.1;COMPACC=AC090274.6;CLNAME=RP1-144M5;LIBABBR=RP1;SEQCTR=WIBR;NUMUPDATE=1;DB
8	36535025	rs6468364	C	T	.	.	FIXACC=KF495799.1;COMPACC=AC084308.8;CLNAME=RP1-155O2;LIBABBR=RP1;SEQCTR=WIBR;NUMUPDATE=1;DB
8	36535048	rs6468365	C	T	.	.	FIXACC=KF495799.1;COMPACC=AC084308.8;CLNAME=RP1-155O2;LIBABBR=RP1;SEQCTR=WIBR;NUMUPDATE=1;DB
8	36605752	rs12114499	C	T	.	.	FIXACC=KF458740.1;COMPACC=AC090809.9;CLNAME=RP11-89G22;LIBABBR=RP11;SEQCTR=WIBR;NUMUPDATE=1;DB
8	37220602	rs2460026	C	T	.	.	FIXACC=KF458744.1;COMPACC=AC068207.6;CLNAME=RP11-26K8;LIBABBR=RP11;SEQCTR=WIBR;NUMUPDATE=1;DB
8	38029295	rs28719892	C	G	.	.	FIXACC=KC877237.1;COMPACC=AP006545.1;CLNAME=KB-1836B5;LIBABBR=KB;SEQCTR=Keio;NUMUPDATE=1;DB
8	38084681	rs28539994	C	T	.	.	FIXACC=KF458741.1;COMPACC=AP006545.1;CLNAME=KB-1836B5;LIBABBR=KB;SEQCTR=Keio;NUMUPDATE=1;DB
8	38148317	rs2229620	C	T	.	.	FIXACC=KF459602.1;COMPACC=AC084024.17;CLNAME=RP11-90P5;LIBABBR=RP11;SEQCTR=WIBR;NUMUPDATE=1;DB
8	38897638	rs6980674	A	C	.	.	FIXACC=KF458742.1;COMPACC=AC067817.10;CLNAME=RP11-723D22;LIBABBR=RP11;SEQCTR=WIBR;NUMUPDATE=1;DB
8	38969667	rs5891050	G	GC	.	.	FIXACC=KF495718.1;COMPACC=AC108863.4;CLNAME=CTD-2544N14;LIBABBR=CTD;SEQCTR=WIBR;NUMUPDATE=1;DB
8	39719353	rs6474168	C	T	.	.	FIXACC=KF458743.1;COMPACC=AC136365.5;CLNAME=RP11-97P4;LIBABBR=RP11;SEQCTR=WIBR;NUMUPDATE=1;DB
8	40390903	rs210853	C	T	.	.	FIXACC=KF458746.1;COMPACC=AC105999.4;CLNAME=CTA-392C11;LIBABBR=CTA;SEQCTR=WIBR;NUMUPDATE=1;DB
8	40449801	rs2956218	T	A	.	.	FIXACC=KF458747.1;COMPACC=AC010857.8;CLNAME=RP11-301G7;LIBABBR=RP11;SEQCTR=WIBR;NUMUPDATE=1;DB
8	41214673	rs4493894	T	C	.	.	FIXACC=KC877233.1;COMPACC=AC104393.6;CLNAME=CTD-3080F16;LIBABBR=CTD;SEQCTR=WIBR;NUMUPDATE=1;DB
8	41660439	rs59908561	AG	A	.	.	FIXACC=KF511071.1;COMPACC=AC113133.5;CLNAME=RP11-930P14;LIBABBR=RP11;SEQCTR=WIBR;NUMUPDATE=1;DB
8	41782236	rs6474362	C	G	.	.	FIXACC=KF495800.1;COMPACC=AC113133.5;CLNAME=RP11-930P14;LIBABBR=RP11;SEQCTR=WIBR;NUMUPDATE=1;DB
8	41782299	rs6474363	C	T	.	.	FIXACC=KF495800.1;COMPACC=AC113133.5;CLNAME=RP11-930P14;LIBABBR=RP11;SEQCTR=WIBR;NUMUPDATE=1;DB
8	42307482	rs7002860	G	A	.	.	FIXACC=KF495673.1;COMPACC=AC083973.14;CLNAME=RP11-231D20;LIBABBR=RP11;SEQCTR=WIBR;NUMUPDATE=1;DB
8	42307796	rs7007438	G	T	.	.	FIXACC=KF495673.1;COMPACC=AC083973.14;CLNAME=RP11-231D20;LIBABBR=RP11;SEQCTR=WIBR;NUMUPDATE=1;DB
8	42319951	rs10958711	G	T	.	.	FIXACC=KF458748.1;COMPACC=AC083973.14;CLNAME=RP11-231D20;LIBABBR=RP11;SEQCTR=WIBR;NUMUPDATE=1;DB
8	46024960	rs7463160	G	A	.	.	FIXACC=KC877229.1;COMPACC=AC118650.5;CLNAME=CTD-2326I15;LIBABBR=CTD;SEQCTR=WIBR;NUMUPDATE=1;DB
8	46964212	rs35999758	G	GA	.	.	FIXACC=KF510320.1;COMPACC=AC026241.7;CLNAME=RP11-698O20;LIBABBR=RP11;SEQCTR=WIBR;NUMUPDATE=1;DB
8	47667317	rs7841397	A	G	.	.	FIXACC=KF458749.1;COMPACC=AC023991.9;CLNAME=RP11-137L15;LIBABBR=RP11;SEQCTR=WIBR;NUMUPDATE=1;DB
8	47762688	rs35696974	GT	G	.	.	FIXACC=KF511072.1;COMPACC=AC103686.4;CLNAME=CTD-2655I2;LIBABBR=CTD;SEQCTR=WIBR;NUMUPDATE=1;DB
8	47893255	rs11411516	AG	A	.	.	FIXACC=KF511073.1;COMPACC=AC103686.4;CLNAME=CTD-2655I2;LIBABBR=CTD;SEQCTR=WIBR;NUMUPDATE=1;DB
8	48695004	rs34109056	AG	A	.	.	FIXACC=KF511074.1;COMPACC=AC022915.14;CLNAME=RP11-770E5;LIBABBR=RP11;SEQCTR=WIBR;NUMUPDATE=1;DB
8	48793581	rs10093386	G	T	.	.	FIXACC=KF458750.1;COMPACC=AC100805.2;CLNAME=CTC-789J18;LIBABBR=CTC;SEQCTR=WIBR;NUMUPDATE=1;DB
8	49137712	rs4355781	T	G	.	.	FIXACC=KF458753.1;COMPACC=AC044893.5;CLNAME=RP11-696E24;LIBABBR=RP11;SEQCTR=WIBR;NUMUPDATE=1;DB
8	49628052	rs4300020	T	C	.	.	FIXACC=KF458752.1;COMPACC=AC091549.11;CLNAME=RP11-343D20;LIBABBR=RP11;SEQCTR=WIBR;NUMUPDATE=1;DB
8	49637246	rs56920747	C	CT	.	.	FIXACC=KF510321.1;COMPACC=AC091549.11;CLNAME=RP11-343D20;LIBABBR=RP11;SEQCTR=WIBR;NUMUPDATE=1;DB
8	50231010	rs7839015	T	C	.	.	FIXACC=KF458751.1;COMPACC=AC104376.6;CLNAME=CTD-2242O8;LIBABBR=CTD;SEQCTR=WIBR;NUMUPDATE=1;DB
8	50501492	rs3102075	G	A	.	.	FIXACC=KF458755.1;COMPACC=AC087366.5;CLNAME=RP11-621J21;LIBABBR=RP11;SEQCTR=WIBR;NUMUPDATE=1;DB
8	51061010	rs4270977	T	G	.	.	FIXACC=KF495762.1;COMPACC=AC090919.6;CLNAME=RP11-42C24;LIBABBR=RP11;SEQCTR=WIBR;NUMUPDATE=1;DB
8	51061052	rs4342618	T	C	.	.	FIXACC=KF495762.1;COMPACC=AC090919.6;CLNAME=RP11-42C24;LIBABBR=RP11;SEQCTR=WIBR;NUMUPDATE=1;DB
8	52653724	rs10808872	A	T	.	.	FIXACC=KC877238.1;COMPACC=AC113139.2;CLNAME=CTD-3214K23;LIBABBR=CTD;SEQCTR=WIBR;NUMUPDATE=1;DB
8	52657969	rs12708142	A	C	.	.	FIXACC=KC877236.1;COMPACC=AC113139.2;CLNAME=CTD-3214K23;LIBABBR=CTD;SEQCTR=WIBR;NUMUPDATE=1;DB
8	53246364	rs13265506	A	G	.	.	FIXACC=KF458756.1;COMPACC=AC009646.12;CLNAME=RP11-162D9;LIBABBR=RP11;SEQCTR=WIBR;NUMUPDATE=1;DB
8	54213831	rs461406	G	T	.	.	FIXACC=KF458754.1;COMPACC=AC060764.13;CLNAME=RP11-626A5;LIBABBR=RP11;SEQCTR=WIBR;NUMUPDATE=1;DB
8	54274747	rs10094089	C	A	.	.	FIXACC=KF458758.1;COMPACC=AC027250.8;CLNAME=RP11-793H4;LIBABBR=RP11;SEQCTR=WIBR;NUMUPDATE=1;DB
8	54488904	rs7823891	C	T	.	.	FIXACC=KF458761.1;COMPACC=AC091076.7;CLNAME=RP11-53M11;LIBABBR=RP11;SEQCTR=WIBR;NUMUPDATE=1;DB
8	54616927	rs6473949	A	T	.	.	FIXACC=KC877240.1;COMPACC=AF128525.5;CLNAME=NA;LIBABBR=NA;SEQCTR=IMB;NUMUPDATE=1;DB
8	55310609	rs4379423	G	A	.	.	FIXACC=KF458757.1;COMPACC=AC103953.8;CLNAME=CTD-2571K21;LIBABBR=CTD;SEQCTR=WIBR;NUMUPDATE=1;DB
8	55386859	rs2979059	A	G	.	.	FIXACC=KC877234.1;COMPACC=AC103953.8;CLNAME=CTD-2571K21;LIBABBR=CTD;SEQCTR=WIBR;NUMUPDATE=1;DB
8	55394399	rs2975946	A	G	.	.	FIXACC=KC877241.1;COMPACC=AC103953.8;CLNAME=CTD-2571K21;LIBABBR=CTD;SEQCTR=WIBR;NUMUPDATE=1;DB
8	55418696	rs2928999	C	T	.	.	FIXACC=KC877239.1;COMPACC=AF165144.4;CLNAME=CTA-393A7;LIBABBR=CTA;SEQCTR=IMB;NUMUPDATE=1;DB
8	55446868	rs2929053	C	T	.	.	FIXACC=KC877232.1;COMPACC=AF165144.4;CLNAME=CTA-393A7;LIBABBR=CTA;SEQCTR=IMB;NUMUPDATE=1;DB
8	55453942	rs2975980	C	T	.	.	FIXACC=KF458760.1;COMPACC=AF165144.4;CLNAME=CTA-393A7;LIBABBR=CTA;SEQCTR=IMB;NUMUPDATE=1;DB
8	55455062	rs2975979	C	A	.	.	FIXACC=KF459911.1;COMPACC=AF165144.4;CLNAME=CTA-393A7;LIBABBR=CTA;SEQCTR=IMB;NUMUPDATE=1;DB
8	55467414	rs2939653	A	G	.	.	FIXACC=KC877230.1;COMPACC=AF165144.4;CLNAME=CTA-393A7;LIBABBR=CTA;SEQCTR=IMB;NUMUPDATE=1;DB
8	55493354	rs11424548	TC	T	.	.	FIXACC=KF511077.1;COMPACC=AF165144.4;CLNAME=CTA-393A7;LIBABBR=CTA;SEQCTR=IMB;NUMUPDATE=1;DB
8	55581112	rs4521734	T	C	.	.	FIXACC=KF458759.1;COMPACC=AC090200.4;CLNAME=RP11-628E19;LIBABBR=RP11;SEQCTR=WIBR;NUMUPDATE=1;DB
8	55586192	rs13272229	G	A	.	.	FIXACC=KF458767.1;COMPACC=AC090200.4;CLNAME=RP11-628E19;LIBABBR=RP11;SEQCTR=WIBR;NUMUPDATE=1;DB
8	55605165	rs6474003	T	A	.	.	FIXACC=KF458763.1;COMPACC=AC090200.4;CLNAME=RP11-628E19;LIBABBR=RP11;SEQCTR=WIBR;NUMUPDATE=1;DB
8	56527749	rs2119387	G	A	.	.	FIXACC=KF458765.1;COMPACC=AC012349.11;CLNAME=RP11-16M8;LIBABBR=RP11;SEQCTR=WIBR;NUMUPDATE=1;DB
8	61002518	rs7464309	G	A	.	.	FIXACC=KF458766.1;COMPACC=AC022182.8;CLNAME=RP11-174G1;LIBABBR=RP11;SEQCTR=WIBR;NUMUPDATE=1;DB
8	62124799	rs7013507	A	C	.	.	FIXACC=KC877252.1;COMPACC=AC104852.3;CLNAME=CTD-2571E19;LIBABBR=CTD;SEQCTR=WIBR;NUMUPDATE=1;DB
8	62204003	rs4738942	G	T	.	.	FIXACC=KF458768.1;COMPACC=AC023095.8;CLNAME=RP11-26L21;LIBABBR=RP11;SEQCTR=WIBR;NUMUPDATE=1;DB
8	62231784	rs1384682	T	C	.	.	FIXACC=KF458762.1;COMPACC=AC023095.8;CLNAME=RP11-26L21;LIBABBR=RP11;SEQCTR=WIBR;NUMUPDATE=1;DB
8	63186170	rs58419856	AG	A	.	.	FIXACC=KF459652.1;COMPACC=AC011978.6;CLNAME=RP11-16E18;LIBABBR=RP11;SEQCTR=WIBR;NUMUPDATE=1;DB
8	63773909	rs71257211	AG	A	.	.	FIXACC=KF511076.1;COMPACC=AC069133.6;CLNAME=RP11-579E24;LIBABBR=RP11;SEQCTR=WUGSC;NUMUPDATE=1;DB
8	63778589	rs791173	G	A	.	.	FIXACC=KF458764.1;COMPACC=AC069133.6;CLNAME=RP11-579E24;LIBABBR=RP11;SEQCTR=WUGSC;NUMUPDATE=1;DB
8	64412871	rs1244632	T	C	.	.	FIXACC=KF458769.1;COMPACC=AC012535.11;CLNAME=RP11-115G12;LIBABBR=RP11;SEQCTR=WIBR;NUMUPDATE=1;DB
8	64847724	rs7841215	T	C	.	.	FIXACC=KF495700.1;COMPACC=AC104006.6;CLNAME=RP11-168F16;LIBABBR=RP11;SEQCTR=WIBR;NUMUPDATE=1;DB
8	65602271	rs10957360	G	T	.	.	FIXACC=KF458770.1;COMPACC=AC100814.2;CLNAME=CTD-3025N20;LIBABBR=CTD;SEQCTR=WIBR;NUMUPDATE=1;DB
8	65933100	rs4737760	G	A	.	.	FIXACC=KF458779.1;COMPACC=AC100812.2;CLNAME=CTD-2532N20;LIBABBR=CTD;SEQCTR=WIBR;NUMUPDATE=1;DB
8	66451100	rs4737231	T	G	.	.	FIXACC=KF458771.1;COMPACC=AC009879.8;CLNAME=RP11-346I3;LIBABBR=RP11;SEQCTR=WIBR;NUMUPDATE=1;DB
8	67944568	rs6987531	A	G	.	.	FIXACC=KC877251.1;COMPACC=AC104416.7;CLNAME=CTD-3015P10;LIBABBR=CTD;SEQCTR=WIBR;NUMUPDATE=1;DB
8	68749539	rs6982047	C	A	.	.	FIXACC=KF458778.1;COMPACC=AC083967.5;CLNAME=RP11-865I6;LIBABBR=RP11;SEQCTR=WIBR;NUMUPDATE=1;DB
8	68751449	rs6472418	C	T	.	.	FIXACC=KF458774.1;COMPACC=AC083967.5;CLNAME=RP11-865I6;LIBABBR=RP11;SEQCTR=WIBR;NUMUPDATE=1;DB
8	69055931	rs2912513	T	A	.	.	FIXACC=KF459913.1;COMPACC=AC105082.6;CLNAME=CTD-2547A9;LIBABBR=CTD;SEQCTR=WIBR;NUMUPDATE=1;DB
8	69078766	rs2981039	T	C	.	.	FIXACC=KC877248.1;COMPACC=AC105082.6;CLNAME=CTD-2547A9;LIBABBR=CTD;SEQCTR=WIBR;NUMUPDATE=1;DB
8	69157265	rs6415609	T	C	.	.	FIXACC=KC877249.1;COMPACC=AF201337.4;CLNAME=GS1-44D20;LIBABBR=GS1;SEQCTR=IMB;NUMUPDATE=1;DB
8	69611447	rs11990615	C	T	.	.	FIXACC=KF458772.1;COMPACC=AC013746.10;CLNAME=RP11-131P18;LIBABBR=RP11;SEQCTR=WIBR;NUMUPDATE=1;DB
8	71081455	rs6472565	G	A	.	.	FIXACC=KF458775.1;COMPACC=AC022858.8;CLNAME=RP11-326E22;LIBABBR=RP11;SEQCTR=WIBR;NUMUPDATE=1;DB
8	73686141	rs7010119	G	C	.	.	FIXACC=KF458781.1;COMPACC=AC027018.9;CLNAME=RP11-463D19;LIBABBR=RP11;SEQCTR=WIBR;NUMUPDATE=1;DB
8	73903224	rs4738395	C	T	.	.	FIXACC=KF458773.1;COMPACC=AC022868.10;CLNAME=RP11-367E12;LIBABBR=RP11;SEQCTR=WIBR;NUMUPDATE=1;DB
8	74350563	rs7828201	C	G	.	.	FIXACC=KF458776.1;COMPACC=AC103952.5;CLNAME=CTD-2320G14;LIBABBR=CTD;SEQCTR=WIBR;NUMUPDATE=1;DB
8	74379301	rs4738454	C	T	.	.	FIXACC=KC877256.1;COMPACC=AC103952.5;CLNAME=CTD-2320G14;LIBABBR=CTD;SEQCTR=WIBR;NUMUPDATE=1;DB
8	74381260	rs10957709	C	T	.	.	FIXACC=KC877242.1;COMPACC=AC103952.5;CLNAME=CTD-2320G14;LIBABBR=CTD;SEQCTR=WIBR;NUMUPDATE=1;DB
8	74381950	rs4520151	C	T	.	.	FIXACC=KF458777.1;COMPACC=AC103952.5;CLNAME=CTD-2320G14;LIBABBR=CTD;SEQCTR=WIBR;NUMUPDATE=1;DB
8	74391791	rs10957711	A	G	.	.	FIXACC=KC877255.1;COMPACC=AC103952.5;CLNAME=CTD-2320G14;LIBABBR=CTD;SEQCTR=WIBR;NUMUPDATE=1;DB
8	74393501	rs10755956	A	G	.	.	FIXACC=KC877243.1;COMPACC=AC103952.5;CLNAME=CTD-2320G14;LIBABBR=CTD;SEQCTR=WIBR;NUMUPDATE=1;DB
8	74423500	rs6472850	A	G	.	.	FIXACC=KF458780.1;COMPACC=AC103952.5;CLNAME=CTD-2320G14;LIBABBR=CTD;SEQCTR=WIBR;NUMUPDATE=1;DB
8	74426845	rs6472852	C	T	.	.	FIXACC=KC877254.1;COMPACC=AC103952.5;CLNAME=CTD-2320G14;LIBABBR=CTD;SEQCTR=WIBR;NUMUPDATE=1;DB
8	74440845	rs10808800	G	C	.	.	FIXACC=KC877245.1;COMPACC=AC103952.5;CLNAME=CTD-2320G14;LIBABBR=CTD;SEQCTR=WIBR;NUMUPDATE=1;DB
8	74441109	rs6998004	G	C	.	.	FIXACC=KC877250.1;COMPACC=AC103952.5;CLNAME=CTD-2320G14;LIBABBR=CTD;SEQCTR=WIBR;NUMUPDATE=1;DB
8	74441934	rs4645551	C	T	.	.	FIXACC=KF495777.1;COMPACC=AC103952.5;CLNAME=CTD-2320G14;LIBABBR=CTD;SEQCTR=WIBR;NUMUPDATE=1;DB
8	74442030	rs4554458	C	T	.	.	FIXACC=KF495777.1;COMPACC=AC103952.5;CLNAME=CTD-2320G14;LIBABBR=CTD;SEQCTR=WIBR;NUMUPDATE=1;DB
8	74443147	rs4357276	G	A	.	.	FIXACC=KC877253.1;COMPACC=AC103952.5;CLNAME=CTD-2320G14;LIBABBR=CTD;SEQCTR=WIBR;NUMUPDATE=1;DB
8	74444152	rs7014233	T	C	.	.	FIXACC=KC877246.1;COMPACC=AC103952.5;CLNAME=CTD-2320G14;LIBABBR=CTD;SEQCTR=WIBR;NUMUPDATE=1;DB
8	74444496	rs4269535	G	C	.	.	FIXACC=KC877244.1;COMPACC=AC103952.5;CLNAME=CTD-2320G14;LIBABBR=CTD;SEQCTR=WIBR;NUMUPDATE=1;DB
8	74446097	rs4418332	T	C	.	.	FIXACC=KC877247.1;COMPACC=AC103952.5;CLNAME=CTD-2320G14;LIBABBR=CTD;SEQCTR=WIBR;NUMUPDATE=1;DB
8	74448582	rs4308721	C	G	.	.	FIXACC=KF495772.1;COMPACC=AC103952.5;CLNAME=CTD-2320G14;LIBABBR=CTD;SEQCTR=WIBR;NUMUPDATE=1;DB
8	74448818	rs7816881	G	A	.	.	FIXACC=KF495772.1;COMPACC=AC103952.5;CLNAME=CTD-2320G14;LIBABBR=CTD;SEQCTR=WIBR;NUMUPDATE=1;DB
8	74448827	rs7816889	G	A	.	.	FIXACC=KF495772.1;COMPACC=AC103952.5;CLNAME=CTD-2320G14;LIBABBR=CTD;SEQCTR=WIBR;NUMUPDATE=1;DB
8	74449463	rs7010451	G	T	.	.	FIXACC=KC877261.1;COMPACC=AC103952.5;CLNAME=CTD-2320G14;LIBABBR=CTD;SEQCTR=WIBR;NUMUPDATE=1;DB
8	74457209	rs10957720	A	G	.	.	FIXACC=KC877259.1;COMPACC=AC103952.5;CLNAME=CTD-2320G14;LIBABBR=CTD;SEQCTR=WIBR;NUMUPDATE=1;DB
8	74458079	rs10103151	C	T	.	.	FIXACC=KC877267.1;COMPACC=AC103952.5;CLNAME=CTD-2320G14;LIBABBR=CTD;SEQCTR=WIBR;NUMUPDATE=1;DB
8	74460635	rs10755957	C	T	.	.	FIXACC=KF495668.1;COMPACC=AC103952.5;CLNAME=CTD-2320G14;LIBABBR=CTD;SEQCTR=WIBR;NUMUPDATE=1;DB
8	74460661	rs10755958	A	G	.	.	FIXACC=KF495668.1;COMPACC=AC103952.5;CLNAME=CTD-2320G14;LIBABBR=CTD;SEQCTR=WIBR;NUMUPDATE=1;DB
8	74460952	rs10957721	G	T	.	.	FIXACC=KF495668.1;COMPACC=AC103952.5;CLNAME=CTD-2320G14;LIBABBR=CTD;SEQCTR=WIBR;NUMUPDATE=1;DB
8	74461166	rs10100554	T	G	.	.	FIXACC=KF495668.1;COMPACC=AC103952.5;CLNAME=CTD-2320G14;LIBABBR=CTD;SEQCTR=WIBR;NUMUPDATE=1;DB
8	74461212	rs10100273	G	A	.	.	FIXACC=KF495668.1;COMPACC=AC103952.5;CLNAME=CTD-2320G14;LIBABBR=CTD;SEQCTR=WIBR;NUMUPDATE=1;DB
8	74462751	rs4386974	T	G	.	.	FIXACC=KC877262.1;COMPACC=AC103952.5;CLNAME=CTD-2320G14;LIBABBR=CTD;SEQCTR=WIBR;NUMUPDATE=1;DB
8	74464268	rs7004069	G	A	.	.	FIXACC=KC877264.1;COMPACC=AC103952.5;CLNAME=CTD-2320G14;LIBABBR=CTD;SEQCTR=WIBR;NUMUPDATE=1;DB
8	76720446	rs10710329	T	TC	.	.	FIXACC=KF511474.1;COMPACC=AC011716.7;CLNAME=RP11-65D13;LIBABBR=RP11;SEQCTR=SDSTDC;NUMUPDATE=1;DB
8	76720536	rs2570597	T	C	.	.	FIXACC=KF511474.1;COMPACC=AC011716.7;CLNAME=RP11-65D13;LIBABBR=RP11;SEQCTR=SDSTDC;NUMUPDATE=1;DB
8	77719456	rs59902065	TG	T	.	.	FIXACC=KF511078.1;COMPACC=AC068466.4;CLNAME=RP11-370A22;LIBABBR=RP11;SEQCTR=WIBR;NUMUPDATE=1;DB
8	80572666	rs2433586	G	A	.	.	FIXACC=KF454941.1;COMPACC=AC009812.17;CLNAME=RP11-48B3;LIBABBR=RP11;SEQCTR=WIBR;NUMUPDATE=1;DB
8	80572828	rs2433585	G	A	.	.	FIXACC=KF454941.1;COMPACC=AC009812.17;CLNAME=RP11-48B3;LIBABBR=RP11;SEQCTR=WIBR;NUMUPDATE=1;DB
8	81037081	rs7831015	A	C	.	.	FIXACC=KF458785.1;COMPACC=AC022778.9;CLNAME=RP11-172E10;LIBABBR=RP11;SEQCTR=WIBR;NUMUPDATE=1;DB
8	82727615	rs7817798	C	A	.	.	FIXACC=KF458787.1;COMPACC=AC110025.4;CLNAME=CTD-2294G15;LIBABBR=CTD;SEQCTR=WIBR;NUMUPDATE=1;DB
8	82820576	rs7842243	C	A	.	.	FIXACC=KF458786.1;COMPACC=AC091192.6;CLNAME=RP11-731N10;LIBABBR=RP11;SEQCTR=WIBR;NUMUPDATE=1;DB
8	83704952	rs4518662	G	C	.	.	FIXACC=KF458782.1;COMPACC=AC104013.4;CLNAME=RP11-281P4;LIBABBR=RP11;SEQCTR=WIBR;NUMUPDATE=1;DB
8	84022954	rs1348219	T	C	.	.	FIXACC=KF458784.1;COMPACC=AC015522.6;CLNAME=RP11-327O12;LIBABBR=RP11;SEQCTR=WIBR;NUMUPDATE=1;DB
8	84313123	rs4740007	G	T	.	.	FIXACC=KF458796.1;COMPACC=AC103816.2;CLNAME=CTC-497K19;LIBABBR=CTC;SEQCTR=WIBR;NUMUPDATE=1;DB
8	85005870	rs144109619	G	A	.	.	FIXACC=KF458789.1;COMPACC=AC145430.2;CLNAME=XXfos-8897H7;LIBABBR=XXfos;SEQCTR=WIBR;NUMUPDATE=1;DB
8	85214588	rs202090035	TCATCAA	T	.	.	FIXACC=KF573693.1;COMPACC=AC011773.9;CLNAME=RP11-219B4;LIBABBR=RP11;SEQCTR=WIBR;NUMUPDATE=6;DB
8	86056952	rs4509296	G	A	.	.	FIXACC=KF458788.1;COMPACC=AC023194.9;CLNAME=RP11-216N21;LIBABBR=RP11;SEQCTR=WIBR;NUMUPDATE=1;DB
8	86224018	rs2954343	T	A	.	.	FIXACC=KC877260.1;COMPACC=AC084128.6;CLNAME=CTD-3118D11;LIBABBR=CTD;SEQCTR=WIBR;NUMUPDATE=1;DB
8	86424921	rs7009442	T	C	.	.	FIXACC=KF458790.1;COMPACC=AC083845.15;CLNAME=RP11-459L5;LIBABBR=RP11;SEQCTR=WIBR;NUMUPDATE=1;DB
8	86514462	rs77927763	TC	T	.	.	FIXACC=KF459650.1;COMPACC=AC103817.6;CLNAME=CTD-3083F21;LIBABBR=CTD;SEQCTR=WIBR;NUMUPDATE=1;DB
8	86940546	rs6468567	G	A	.	.	FIXACC=KF458791.1;COMPACC=AC025522.7;CLNAME=RP11-599P7;LIBABBR=RP11;SEQCTR=WIBR;NUMUPDATE=1;DB
8	88108280	rs10708032	G	GA	.	.	FIXACC=KF510324.1;COMPACC=AC037450.6;CLNAME=RP11-226G12;LIBABBR=RP11;SEQCTR=WIBR;NUMUPDATE=1;DB
8	88891537	rs4961105	G	A	.	.	FIXACC=KF458792.1;COMPACC=AC090146.5;CLNAME=RP11-366J9;LIBABBR=RP11;SEQCTR=WIBR;NUMUPDATE=1;DB
8	89345237	rs4599860	A	G	.	.	FIXACC=KC877258.1;COMPACC=AC105026.4;CLNAME=CTD-2152D24;LIBABBR=CTD;SEQCTR=WIBR;NUMUPDATE=1;DB
8	89628910	rs60678065	AT	A	.	.	FIXACC=KF511079.1;COMPACC=AF117829.3;CLNAME=NA;LIBABBR=NA;SEQCTR=IMB;NUMUPDATE=1;DB
8	89781185	rs147812374	T	A	.	.	FIXACC=KC877257.1;COMPACC=AF117829.3;CLNAME=NA;LIBABBR=NA;SEQCTR=IMB;NUMUPDATE=1;DB
8	89988400	rs408422	T	G	.	.	FIXACC=KF495769.1;COMPACC=AF069291.1;CLNAME=CTB-255A7;LIBABBR=CTB;SEQCTR=NA;NUMUPDATE=1;DB
8	89988599	rs448533	C	G	.	.	FIXACC=KF495769.1;COMPACC=AF069291.1;CLNAME=CTB-255A7;LIBABBR=CTB;SEQCTR=NA;NUMUPDATE=1;DB
8	90021887	rs395719	A	C	.	.	FIXACC=KF495760.1;COMPACC=AF069291.1;CLNAME=CTB-255A7;LIBABBR=CTB;SEQCTR=NA;NUMUPDATE=1;DB
8	90021892	rs408955	T	C	.	.	FIXACC=KF495760.1;COMPACC=AF069291.1;CLNAME=CTB-255A7;LIBABBR=CTB;SEQCTR=NA;NUMUPDATE=1;DB
8	90023543	rs403559	G	A	.	.	FIXACC=KC877265.1;COMPACC=AF069291.1;CLNAME=CTB-255A7;LIBABBR=CTB;SEQCTR=NA;NUMUPDATE=1;DB
8	90406678	rs4734965	G	A	.	.	FIXACC=KF458793.1;COMPACC=AF070718.1;CLNAME=CTB-529F11;LIBABBR=CTB;SEQCTR=NA;NUMUPDATE=1;DB
8	90408887	rs7837385	T	G	.	.	FIXACC=KF458795.1;COMPACC=AF070718.1;CLNAME=CTB-529F11;LIBABBR=CTB;SEQCTR=NA;NUMUPDATE=1;DB
8	90481340	rs7843078	G	T	.	.	FIXACC=KC877269.1;COMPACC=AF070718.1;CLNAME=CTB-529F11;LIBABBR=CTB;SEQCTR=NA;NUMUPDATE=1;DB
8	91319902	rs6994713	T	C	.	.	FIXACC=KC877270.1;COMPACC=AC104967.4;CLNAME=CTD-2306F16;LIBABBR=CTD;SEQCTR=WIBR;NUMUPDATE=1;DB
8	91982119	rs2976504	C	T	.	.	FIXACC=KF458797.1;COMPACC=AF181450.5;CLNAME=GS1-5L10;LIBABBR=GS1;SEQCTR=IMB;NUMUPDATE=1;DB
8	92781923	rs4475453	C	T	.	.	FIXACC=KF459914.1;COMPACC=AC104211.3;CLNAME=RP11-100L22;LIBABBR=RP11;SEQCTR=WIBR;NUMUPDATE=1;DB
8	92809909	rs4463397	C	A	.	.	FIXACC=KC877271.1;COMPACC=AC117834.6;CLNAME=CTD-3239E11;LIBABBR=CTD;SEQCTR=WIBR;NUMUPDATE=1;DB
8	93072504	rs5893238	A	AC	.	.	FIXACC=KF510323.1;COMPACC=AC022825.9;CLNAME=RP11-88J22;LIBABBR=RP11;SEQCTR=WIBR;NUMUPDATE=1;DB
8	93237689	rs11384480	AT	A	.	.	FIXACC=KF511080.1;COMPACC=AC016885.16;CLNAME=RP11-388K12;LIBABBR=RP11;SEQCTR=WIBR;NUMUPDATE=1;DB
8	93355394	rs1431566	A	C	.	.	FIXACC=KF458798.1;COMPACC=AC011118.13;CLNAME=RP11-163D8;LIBABBR=RP11;SEQCTR=WIBR;NUMUPDATE=1;DB
8	93515351	rs4520134	T	C	.	.	FIXACC=KF458794.1;COMPACC=AC090687.6;CLNAME=RP11-468A19;LIBABBR=RP11;SEQCTR=WIBR;NUMUPDATE=1;DB
8	93697584	rs6471392	A	C	.	.	FIXACC=KF458803.1;COMPACC=AC120053.4;CLNAME=CTD-2006H14;LIBABBR=CTD;SEQCTR=WIBR;NUMUPDATE=1;DB
8	93876598	rs4735245	A	C	.	.	FIXACC=KF458799.1;COMPACC=AC084346.3;CLNAME=RP3-388N13;LIBABBR=RP3;SEQCTR=WIBR;NUMUPDATE=1;DB
8	94078519	rs3018847	C	T	.	.	FIXACC=KF458805.1;COMPACC=AC105081.4;CLNAME=CTC-788C1;LIBABBR=CTC;SEQCTR=WIBR;NUMUPDATE=1;DB
8	94218074	rs2514823	G	A	.	.	FIXACC=KC877272.1;COMPACC=AP003478.1;CLNAME=KB-1247B1;LIBABBR=KB;SEQCTR=Keio;NUMUPDATE=1;DB
8	94240187	rs2448912	T	C	.	.	FIXACC=KC877273.1;COMPACC=AP003478.1;CLNAME=KB-1247B1;LIBABBR=KB;SEQCTR=Keio;NUMUPDATE=1;DB
8	94291883	rs2470719	C	T	.	.	FIXACC=KC877268.1;COMPACC=AP003534.1;CLNAME=KB-1554H10;LIBABBR=KB;SEQCTR=Keio;NUMUPDATE=1;DB
8	94307687	rs2445726	T	C	.	.	FIXACC=KC877284.1;COMPACC=AP003534.1;CLNAME=KB-1554H10;LIBABBR=KB;SEQCTR=Keio;NUMUPDATE=1;DB
8	94406383	rs2515107	G	T	.	.	FIXACC=KC877274.1;COMPACC=AP003534.1;CLNAME=KB-1554H10;LIBABBR=KB;SEQCTR=Keio;NUMUPDATE=1;DB
8	95080827	rs7833809	C	T	.	.	FIXACC=KF458801.1;COMPACC=AC068189.11;CLNAME=RP11-320N21;LIBABBR=RP11;SEQCTR=WIBR;NUMUPDATE=1;DB
8	95436132	rs10956951	T	A	.	.	FIXACC=KF459912.1;COMPACC=AC083836.6;CLNAME=RP11-90D11;LIBABBR=RP11;SEQCTR=WIBR;NUMUPDATE=1;DB
8	95488572	rs4588822	C	T	.	.	FIXACC=KF459915.1;COMPACC=AC083836.6;CLNAME=RP11-90D11;LIBABBR=RP11;SEQCTR=WIBR;NUMUPDATE=1;DB
8	95494329	rs6471540	T	C	.	.	FIXACC=KF459916.1;COMPACC=AC083836.6;CLNAME=RP11-90D11;LIBABBR=RP11;SEQCTR=WIBR;NUMUPDATE=1;DB
8	95568703	rs1120876	A	G	.	.	FIXACC=KF458800.1;COMPACC=AC108924.5;CLNAME=RP11-1113C19;LIBABBR=RP11;SEQCTR=WIBR;NUMUPDATE=1;DB
8	95597050	rs3134224	C	T	.	.	FIXACC=KF458802.1;COMPACC=AC108924.5;CLNAME=RP11-1113C19;LIBABBR=RP11;SEQCTR=WIBR;NUMUPDATE=1;DB
8	95605442	rs1392796	T	A	.	.	FIXACC=KF458804.1;COMPACC=AC108924.5;CLNAME=RP11-1113C19;LIBABBR=RP11;SEQCTR=WIBR;NUMUPDATE=1;DB
8	95613957	rs3134210	A	G	.	.	FIXACC=KF458806.1;COMPACC=AC108924.5;CLNAME=RP11-1113C19;LIBABBR=RP11;SEQCTR=WIBR;NUMUPDATE=1;DB
8	95659394	rs4335099	G	A	.	.	FIXACC=KF459917.1;COMPACC=AC116154.2;CLNAME=RP11-927P11;LIBABBR=RP11;SEQCTR=WIBR;NUMUPDATE=1;DB
8	95686174	rs12678551	T	C	.	.	FIXACC=KF459920.1;COMPACC=AC116154.2;CLNAME=RP11-927P11;LIBABBR=RP11;SEQCTR=WIBR;NUMUPDATE=1;DB
8	95694394	rs6993947	G	A	.	.	FIXACC=KF459919.1;COMPACC=AC116154.2;CLNAME=RP11-927P11;LIBABBR=RP11;SEQCTR=WIBR;NUMUPDATE=1;DB
8	95698089	rs13279603	T	C	.	.	FIXACC=KF459921.1;COMPACC=AC116154.2;CLNAME=RP11-927P11;LIBABBR=RP11;SEQCTR=WIBR;NUMUPDATE=1;DB
8	96092537	rs10283198	C	A	.	.	FIXACC=KF454886.1;COMPACC=AC007992.12;CLNAME=RP11-44N17;LIBABBR=RP11;SEQCTR=WIBR;NUMUPDATE=1;DB
8	96092568	rs10283199	C	A	.	.	FIXACC=KF454886.1;COMPACC=AC007992.12;CLNAME=RP11-44N17;LIBABBR=RP11;SEQCTR=WIBR;NUMUPDATE=1;DB
8	96092783	rs13268148	C	A	.	.	FIXACC=KF454886.1;COMPACC=AC007992.12;CLNAME=RP11-44N17;LIBABBR=RP11;SEQCTR=WIBR;NUMUPDATE=1;DB
8	96320028	rs11782748	C	G	.	.	FIXACC=KC877275.1;COMPACC=AP003465.2;CLNAME=KB-1043D8;LIBABBR=KB;SEQCTR=Keio;NUMUPDATE=1;DB
8	96539715	rs2437773	C	T	.	.	FIXACC=KC877279.1;COMPACC=AP003477.2;CLNAME=KB-2047A4;LIBABBR=KB;SEQCTR=Keio;NUMUPDATE=1;DB
8	96633268	rs2514766	C	T	.	.	FIXACC=KC877280.1;COMPACC=AP003477.2;CLNAME=KB-2047A4;LIBABBR=KB;SEQCTR=Keio;NUMUPDATE=1;DB
8	96908818	rs7387344	A	G	.	.	FIXACC=KF458807.1;COMPACC=AP003112.1;CLNAME=KB-1288E10;LIBABBR=KB;SEQCTR=Keio;NUMUPDATE=1;DB
8	96959419	rs2853258	A	T	.	.	FIXACC=KF458808.1;COMPACC=AP003112.1;CLNAME=KB-1288E10;LIBABBR=KB;SEQCTR=Keio;NUMUPDATE=1;DB
8	97082687	rs2513354	C	T	.	.	FIXACC=KF458810.1;COMPACC=AP003111.1;CLNAME=KB-1255G1;LIBABBR=KB;SEQCTR=Keio;NUMUPDATE=1;DB
8	97136733	rs2436050	T	C	.	.	FIXACC=KF458809.1;COMPACC=AP003117.2;CLNAME=KB-1958F4;LIBABBR=KB;SEQCTR=Keio;NUMUPDATE=1;DB
8	97188931	rs2451109	C	G	.	.	FIXACC=KC877276.1;COMPACC=AP003115.2;CLNAME=KB-1000E4;LIBABBR=KB;SEQCTR=Keio;NUMUPDATE=1;DB
8	97275394	rs2635163	G	A	.	.	FIXACC=KC877282.1;COMPACC=AP003113.1;CLNAME=KB-1747F8;LIBABBR=KB;SEQCTR=Keio;NUMUPDATE=1;DB
8	97997434	rs2444867	T	A	.	.	FIXACC=KC877283.1;COMPACC=AP003352.2;CLNAME=KB-1208A12;LIBABBR=KB;SEQCTR=Keio;NUMUPDATE=1;DB
8	98128316	rs2447508	A	G	.	.	FIXACC=KC877277.1;COMPACC=AP003439.2;CLNAME=KB-1629B1;LIBABBR=KB;SEQCTR=Keio;NUMUPDATE=1;DB
8	98135229	rs2514339	A	C	.	.	FIXACC=KF458811.1;COMPACC=AP003439.2;CLNAME=KB-1629B1;LIBABBR=KB;SEQCTR=Keio;NUMUPDATE=1;DB
8	98198021	rs2447490	G	A	.	.	FIXACC=KC877281.1;COMPACC=AP003439.2;CLNAME=KB-1629B1;LIBABBR=KB;SEQCTR=Keio;NUMUPDATE=1;DB
8	99244765	rs3134311	C	T	.	.	FIXACC=KC877278.1;COMPACC=AP004290.2;CLNAME=KB-261B8;LIBABBR=KB;SEQCTR=Keio;NUMUPDATE=1;DB
8	100188559	rs2453659	A	C	.	.	FIXACC=KF458813.1;COMPACC=AC025647.9;CLNAME=RP11-316J7;LIBABBR=RP11;SEQCTR=WIBR;NUMUPDATE=1;DB
8	100211214	rs62532739	G	T	.	.	FIXACC=KF458812.1;COMPACC=AC025647.9;CLNAME=RP11-316J7;LIBABBR=RP11;SEQCTR=WIBR;NUMUPDATE=1;DB
8	100472824	rs1892733	C	G	.	.	FIXACC=KC877285.1;COMPACC=AP000424.3;CLNAME=KB-1615E4;LIBABBR=KB;SEQCTR=Keio;NUMUPDATE=1;DB
8	100504622	rs2721977	C	T	.	.	FIXACC=KC877289.1;COMPACC=AP000424.3;CLNAME=KB-1615E4;LIBABBR=KB;SEQCTR=Keio;NUMUPDATE=1;DB
8	100526555	rs1892739	C	G	.	.	FIXACC=KC877291.1;COMPACC=AP000424.3;CLNAME=KB-1615E4;LIBABBR=KB;SEQCTR=Keio;NUMUPDATE=1;DB
8	100780272	rs3115888	G	A	.	.	FIXACC=KC877290.1;COMPACC=AP004195.1;CLNAME=KB-1434A12;LIBABBR=KB;SEQCTR=Keio;NUMUPDATE=1;DB
8	100787818	rs10955241	C	T	.	.	FIXACC=KF458815.1;COMPACC=AC027373.11;CLNAME=RP11-521I2;LIBABBR=RP11;SEQCTR=WIBR;NUMUPDATE=1;DB
8	101218715	rs1264201	A	C	.	.	FIXACC=KC877286.1;COMPACC=AP001330.3;CLNAME=KB-1410C5;LIBABBR=KB;SEQCTR=Keio;NUMUPDATE=1;DB
8	101253281	rs595520	G	A	.	.	FIXACC=KC877296.1;COMPACC=AP001330.3;CLNAME=KB-1410C5;LIBABBR=KB;SEQCTR=Keio;NUMUPDATE=1;DB
8	101272522	rs566789	G	A	.	.	FIXACC=KC877292.1;COMPACC=AP001330.3;CLNAME=KB-1410C5;LIBABBR=KB;SEQCTR=Keio;NUMUPDATE=1;DB
8	101633041	rs2387624	T	C	.	.	FIXACC=KF458814.1;COMPACC=AP000426.3;CLNAME=KB-1107E3;LIBABBR=KB;SEQCTR=Keio;NUMUPDATE=1;DB
8	102164053	rs3857904	G	A	.	.	FIXACC=KC877295.1;COMPACC=AP001328.3;CLNAME=KB-1073A2;LIBABBR=KB;SEQCTR=Keio;NUMUPDATE=1;DB
8	102208123	rs1265117	G	A	.	.	FIXACC=KC877294.1;COMPACC=AP001328.3;CLNAME=KB-1073A2;LIBABBR=KB;SEQCTR=Keio;NUMUPDATE=1;DB
8	102614475	rs2511673	C	T	.	.	FIXACC=KC877287.1;COMPACC=AP002851.2;CLNAME=KB-1042C11;LIBABBR=KB;SEQCTR=Keio;NUMUPDATE=1;DB
8	102790786	rs2436871	G	A	.	.	FIXACC=KC877297.1;COMPACC=AP003356.2;CLNAME=KB-1732A1;LIBABBR=KB;SEQCTR=Keio;NUMUPDATE=1;DB
8	104245815	rs2441803	G	A	.	.	FIXACC=KC877288.1;COMPACC=AP002849.2;CLNAME=KB-1495A5;LIBABBR=KB;SEQCTR=Keio;NUMUPDATE=1;DB
8	104460733	rs2853130	G	A	.	.	FIXACC=KC877293.1;COMPACC=AP002847.2;CLNAME=KB-1742H10;LIBABBR=KB;SEQCTR=Keio;NUMUPDATE=1;DB
8	104543900	rs4448240	C	G	.	.	FIXACC=KF458818.1;COMPACC=AC087370.26;CLNAME=RP11-533K17;LIBABBR=RP11;SEQCTR=WIBR;NUMUPDATE=1;DB
8	104606190	rs2959029	T	G	.	.	FIXACC=KF458816.1;COMPACC=AC090827.11;CLNAME=CTD-2594K21;LIBABBR=CTD;SEQCTR=WIBR;NUMUPDATE=1;DB
8	104675553	rs4439091	C	G	.	.	FIXACC=KF458817.1;COMPACC=AC012564.21;CLNAME=RP11-85M22;LIBABBR=RP11;SEQCTR=WIBR;NUMUPDATE=1;DB
8	105773949	rs3098806	A	G	.	.	FIXACC=KF458822.1;COMPACC=AC090802.6;CLNAME=RP11-152P17;LIBABBR=RP11;SEQCTR=WIBR;NUMUPDATE=1;DB
8	106370778	rs4307313	G	A	.	.	FIXACC=KF458823.1;COMPACC=AP000430.3;CLNAME=KB-1585C12;LIBABBR=KB;SEQCTR=Keio;NUMUPDATE=1;DB
8	106462193	rs1789966	A	G	.	.	FIXACC=KC877298.1;COMPACC=AP002090.2;CLNAME=KB-1173D11;LIBABBR=KB;SEQCTR=Keio;NUMUPDATE=1;DB
8	106464029	rs2444316	A	G	.	.	FIXACC=KC877307.1;COMPACC=AP002090.2;CLNAME=KB-1173D11;LIBABBR=KB;SEQCTR=Keio;NUMUPDATE=1;DB
8	107561819	rs281680	T	G	.	.	FIXACC=KF458819.1;COMPACC=AC053479.8;CLNAME=RP11-782A18;LIBABBR=RP11;SEQCTR=WIBR;NUMUPDATE=1;DB
8	108070975	rs2514847	C	T	.	.	FIXACC=KC877305.1;COMPACC=AP003479.1;CLNAME=KB-1296F8;LIBABBR=KB;SEQCTR=Keio;NUMUPDATE=1;DB
8	108145469	rs5893905	G	GC	.	.	FIXACC=KF510292.1;COMPACC=AP001331.1;CLNAME=KB-1153C10;LIBABBR=KB;SEQCTR=Keio;NUMUPDATE=1;DB
8	108151335	rs669485	C	A	.	.	FIXACC=KF458820.1;COMPACC=AP001331.1;CLNAME=KB-1153C10;LIBABBR=KB;SEQCTR=Keio;NUMUPDATE=1;DB
8	110730777	rs10098789	C	T	.	.	FIXACC=KF458821.1;COMPACC=AP005357.2;CLNAME=KB-1299A7;LIBABBR=KB;SEQCTR=Keio;NUMUPDATE=1;DB
8	110756546	rs4371980	A	G	.	.	FIXACC=KF458824.1;COMPACC=AP005357.2;CLNAME=KB-1299A7;LIBABBR=KB;SEQCTR=Keio;NUMUPDATE=1;DB
8	110769728	rs4573248	A	G	.	.	FIXACC=KF458827.1;COMPACC=AP005357.2;CLNAME=KB-1299A7;LIBABBR=KB;SEQCTR=Keio;NUMUPDATE=1;DB
8	110805985	rs6415453	T	G	.	.	FIXACC=KF495775.1;COMPACC=AP005357.2;CLNAME=KB-1299A7;LIBABBR=KB;SEQCTR=Keio;NUMUPDATE=1;DB
8	110806053	rs4554441	T	G	.	.	FIXACC=KF495775.1;COMPACC=AP005357.2;CLNAME=KB-1299A7;LIBABBR=KB;SEQCTR=Keio;NUMUPDATE=1;DB
8	110911455	rs2882625	T	A	.	.	FIXACC=KC877303.1;COMPACC=AC067890.7;CLNAME=CTD-2005E13;LIBABBR=CTD;SEQCTR=WIBR;NUMUPDATE=1;DB
8	112602700	rs12155659	T	G	.	.	FIXACC=KF458828.1;COMPACC=AC104380.3;CLNAME=CTD-2342C1;LIBABBR=CTD;SEQCTR=WIBR;NUMUPDATE=1;DB
8	114345838	rs7460238	A	C	.	.	FIXACC=KF458826.1;COMPACC=AC025881.6;CLNAME=RP11-393K19;LIBABBR=RP11;SEQCTR=WIBR;NUMUPDATE=1;DB
8	115399669	rs800873	C	T	.	.	FIXACC=KC877302.1;COMPACC=AF178030.3;CLNAME=NA;LIBABBR=NA;SEQCTR=IMB;NUMUPDATE=1;DB
8	115400284	rs59943793	AT	A	.	.	FIXACC=KF511056.1;COMPACC=AF178030.3;CLNAME=NA;LIBABBR=NA;SEQCTR=IMB;NUMUPDATE=1;DB
8	115409206	rs231153	C	G	.	.	FIXACC=KC877306.1;COMPACC=AF178030.3;CLNAME=NA;LIBABBR=NA;SEQCTR=IMB;NUMUPDATE=1;DB
8	115411196	rs800898	C	T	.	.	FIXACC=KF454923.1;COMPACC=AF178030.3;CLNAME=NA;LIBABBR=NA;SEQCTR=IMB;NUMUPDATE=1;DB
8	115411262	rs1735504	T	A	.	.	FIXACC=KF454923.1;COMPACC=AF178030.3;CLNAME=NA;LIBABBR=NA;SEQCTR=IMB;NUMUPDATE=1;DB
8	115419248	rs1180629	A	G	.	.	FIXACC=KC877301.1;COMPACC=AF178030.3;CLNAME=NA;LIBABBR=NA;SEQCTR=IMB;NUMUPDATE=1;DB
8	115424252	rs800894	T	C	.	.	FIXACC=KF495830.1;COMPACC=AF178030.3;CLNAME=NA;LIBABBR=NA;SEQCTR=IMB;NUMUPDATE=1;DB
8	115424315	rs800893	T	A	.	.	FIXACC=KF495830.1;COMPACC=AF178030.3;CLNAME=NA;LIBABBR=NA;SEQCTR=IMB;NUMUPDATE=1;DB
8	115433217	rs760367	A	T	.	.	FIXACC=KC877299.1;COMPACC=AF178030.3;CLNAME=NA;LIBABBR=NA;SEQCTR=IMB;NUMUPDATE=1;DB
8	115457317	rs11376202	GA	G	.	.	FIXACC=KF511060.1;COMPACC=AF178030.3;CLNAME=NA;LIBABBR=NA;SEQCTR=IMB;NUMUPDATE=1;DB
8	115502187	rs145893057	A	T	.	.	FIXACC=KF458825.1;COMPACC=AF178030.3;CLNAME=NA;LIBABBR=NA;SEQCTR=IMB;NUMUPDATE=1;DB
8	115511426	rs800876	C	G	.	.	FIXACC=KF495828.1;COMPACC=AF178030.3;CLNAME=NA;LIBABBR=NA;SEQCTR=IMB;NUMUPDATE=1;DB
8	115511489	rs800875	T	G	.	.	FIXACC=KF495828.1;COMPACC=AF178030.3;CLNAME=NA;LIBABBR=NA;SEQCTR=IMB;NUMUPDATE=1;DB
8	115513905	rs140909587	A	T	.	.	FIXACC=KC877300.1;COMPACC=AF178030.3;CLNAME=NA;LIBABBR=NA;SEQCTR=IMB;NUMUPDATE=1;DB
8	115521362	rs2737202	A	C	.	.	FIXACC=KC877304.1;COMPACC=AF178030.3;CLNAME=NA;LIBABBR=NA;SEQCTR=IMB;NUMUPDATE=1;DB
8	115525064	rs800919	C	T	.	.	FIXACC=KC877312.1;COMPACC=AF178030.3;CLNAME=NA;LIBABBR=NA;SEQCTR=IMB;NUMUPDATE=1;DB
8	115526487	rs146216041	T	C	.	.	FIXACC=KF454912.1;COMPACC=AF178030.3;CLNAME=NA;LIBABBR=NA;SEQCTR=IMB;NUMUPDATE=1;DB
8	115526521	rs800917	C	T	.	.	FIXACC=KF454912.1;COMPACC=AF178030.3;CLNAME=NA;LIBABBR=NA;SEQCTR=IMB;NUMUPDATE=1;DB
8	115527722	rs800916	G	A	.	.	FIXACC=KC877309.1;COMPACC=AF178030.3;CLNAME=NA;LIBABBR=NA;SEQCTR=IMB;NUMUPDATE=1;DB
8	115561427	rs6469598	G	A	.	.	FIXACC=KF495801.1;COMPACC=AF178030.3;CLNAME=NA;LIBABBR=NA;SEQCTR=IMB;NUMUPDATE=1;DB
8	115561508	rs6469599	G	C	.	.	FIXACC=KF495801.1;COMPACC=AF178030.3;CLNAME=NA;LIBABBR=NA;SEQCTR=IMB;NUMUPDATE=1;DB
8	115577380	rs4876343	A	T	.	.	FIXACC=KC877310.1;COMPACC=AF178030.3;CLNAME=NA;LIBABBR=NA;SEQCTR=IMB;NUMUPDATE=1;DB
8	115596294	rs2721927	T	G	.	.	FIXACC=KC877308.1;COMPACC=AF178030.3;CLNAME=NA;LIBABBR=NA;SEQCTR=IMB;NUMUPDATE=1;DB
8	115602383	rs2737208	C	T	.	.	FIXACC=KF495735.1;COMPACC=AF178030.3;CLNAME=NA;LIBABBR=NA;SEQCTR=IMB;NUMUPDATE=1;DB
8	115602534	rs2737209	C	T	.	.	FIXACC=KF495735.1;COMPACC=AF178030.3;CLNAME=NA;LIBABBR=NA;SEQCTR=IMB;NUMUPDATE=1;DB
8	115602586	rs2737210	A	C	.	.	FIXACC=KF495735.1;COMPACC=AF178030.3;CLNAME=NA;LIBABBR=NA;SEQCTR=IMB;NUMUPDATE=1;DB
8	115602727	rs2737211	T	C	.	.	FIXACC=KF495735.1;COMPACC=AF178030.3;CLNAME=NA;LIBABBR=NA;SEQCTR=IMB;NUMUPDATE=1;DB
8	115611172	rs2976473	A	G	.	.	FIXACC=KC877311.1;COMPACC=AF178030.3;CLNAME=NA;LIBABBR=NA;SEQCTR=IMB;NUMUPDATE=1;DB
8	115616935	rs2721935	T	G	.	.	FIXACC=KF454911.1;COMPACC=AF178030.3;CLNAME=NA;LIBABBR=NA;SEQCTR=IMB;NUMUPDATE=1;DB
8	115616975	rs146322404	C	G	.	.	FIXACC=KF454911.1;COMPACC=AF178030.3;CLNAME=NA;LIBABBR=NA;SEQCTR=IMB;NUMUPDATE=1;DB
8	115630367	rs2721947	A	G	.	.	FIXACC=KC877314.1;COMPACC=AF178030.3;CLNAME=NA;LIBABBR=NA;SEQCTR=IMB;NUMUPDATE=1;DB
8	115631513	rs2721949	A	C	.	.	FIXACC=KC877313.1;COMPACC=AF178030.3;CLNAME=NA;LIBABBR=NA;SEQCTR=IMB;NUMUPDATE=1;DB
8	115633305	rs1997584	A	C	.	.	FIXACC=KC877319.1;COMPACC=AF178030.3;CLNAME=NA;LIBABBR=NA;SEQCTR=IMB;NUMUPDATE=1;DB
8	115636401	rs10093757	G	A	.	.	FIXACC=KC877318.1;COMPACC=AF178030.3;CLNAME=NA;LIBABBR=NA;SEQCTR=IMB;NUMUPDATE=1;DB
8	115642460	rs1983542	T	A	.	.	FIXACC=KC877317.1;COMPACC=AF178030.3;CLNAME=NA;LIBABBR=NA;SEQCTR=IMB;NUMUPDATE=1;DB
8	115648167	rs141427039	G	T	.	.	FIXACC=KC877316.1;COMPACC=AF178030.3;CLNAME=NA;LIBABBR=NA;SEQCTR=IMB;NUMUPDATE=1;DB
8	115649488	rs2049871	G	A	.	.	FIXACC=KF454932.1;COMPACC=AF178030.3;CLNAME=NA;LIBABBR=NA;SEQCTR=IMB;NUMUPDATE=1;DB
8	115649587	rs2721964	G	A	.	.	FIXACC=KF454932.1;COMPACC=AF178030.3;CLNAME=NA;LIBABBR=NA;SEQCTR=IMB;NUMUPDATE=1;DB
8	115651939	rs725715	A	G	.	.	FIXACC=KC877315.1;COMPACC=AF178030.3;CLNAME=NA;LIBABBR=NA;SEQCTR=IMB;NUMUPDATE=1;DB
8	115654984	rs2737260	G	A	.	.	FIXACC=KF495737.1;COMPACC=AF178030.3;CLNAME=NA;LIBABBR=NA;SEQCTR=IMB;NUMUPDATE=1;DB
8	115655078	rs2737262	A	G	.	.	FIXACC=KF495737.1;COMPACC=AF178030.3;CLNAME=NA;LIBABBR=NA;SEQCTR=IMB;NUMUPDATE=1;DB
8	115659554	rs142535292	C	G	.	.	FIXACC=KF454910.1;COMPACC=AF178030.3;CLNAME=NA;LIBABBR=NA;SEQCTR=IMB;NUMUPDATE=1;DB
8	115659608	rs2721970	A	G	.	.	FIXACC=KF454910.1;COMPACC=AF178030.3;CLNAME=NA;LIBABBR=NA;SEQCTR=IMB;NUMUPDATE=1;DB
8	115670096	rs2737267	T	C	.	.	FIXACC=KC877320.1;COMPACC=AF178030.3;CLNAME=NA;LIBABBR=NA;SEQCTR=IMB;NUMUPDATE=1;DB
8	115689122	rs57323199	AT	A	.	.	FIXACC=KF511058.1;COMPACC=AF130342.2;CLNAME=NA;LIBABBR=NA;SEQCTR=IMB;NUMUPDATE=1;DB
8	115699610	rs5894288	T	TA	.	.	FIXACC=KF510295.1;COMPACC=AF130342.2;CLNAME=NA;LIBABBR=NA;SEQCTR=IMB;NUMUPDATE=1;DB
8	115706092	rs800573	C	T	.	.	FIXACC=KC877325.1;COMPACC=AF130342.2;CLNAME=NA;LIBABBR=NA;SEQCTR=IMB;NUMUPDATE=1;DB
8	115714667	rs146426808	T	G	.	.	FIXACC=KF454913.1;COMPACC=AF130342.2;CLNAME=NA;LIBABBR=NA;SEQCTR=IMB;NUMUPDATE=1;DB
8	115714747	rs2694026	T	G	.	.	FIXACC=KF454913.1;COMPACC=AF130342.2;CLNAME=NA;LIBABBR=NA;SEQCTR=IMB;NUMUPDATE=1;DB
8	115718489	rs5894289	CT	C	.	.	FIXACC=KF511057.1;COMPACC=AF130342.2;CLNAME=NA;LIBABBR=NA;SEQCTR=IMB;NUMUPDATE=1;DB
8	115736074	rs5001447	A	G	.	.	FIXACC=KF458830.1;COMPACC=AF130342.2;CLNAME=NA;LIBABBR=NA;SEQCTR=IMB;NUMUPDATE=1;DB
8	115781057	rs2262126	C	G	.	.	FIXACC=KC877322.1;COMPACC=AF130342.2;CLNAME=NA;LIBABBR=NA;SEQCTR=IMB;NUMUPDATE=1;DB
8	115814289	rs2736210	C	G	.	.	FIXACC=KC877326.1;COMPACC=AF130342.2;CLNAME=NA;LIBABBR=NA;SEQCTR=IMB;NUMUPDATE=1;DB
8	115896061	rs5894301	AT	A	.	.	FIXACC=KF511059.1;COMPACC=AF130342.2;CLNAME=NA;LIBABBR=NA;SEQCTR=IMB;NUMUPDATE=1;DB
8	115940649	rs7827728	G	A	.	.	FIXACC=KF458829.1;COMPACC=AF130342.2;CLNAME=NA;LIBABBR=NA;SEQCTR=IMB;NUMUPDATE=1;DB
8	115959762	rs1012865	A	C	.	.	FIXACC=KF458831.1;COMPACC=AF130342.2;CLNAME=NA;LIBABBR=NA;SEQCTR=IMB;NUMUPDATE=1;DB
8	116165409	rs2873126	A	C	.	.	FIXACC=KC877324.1;COMPACC=AF130343.2;CLNAME=NA;LIBABBR=NA;SEQCTR=IMB;NUMUPDATE=1;DB
8	116176119	rs61722764	A	C	.	.	FIXACC=AEKP01016122.1;COMPACC=AF130343.2;CLNAME=NA;LIBABBR=NA;SEQCTR=IMB;NUMUPDATE=1;DB
8	116176122	.	AAG	A	.	.	FIXACC=AEKP01016122.1;COMPACC=AF130343.2;CLNAME=NA;LIBABBR=NA;SEQCTR=IMB;NUMUPDATE=2;DB
8	116193236	rs2316317	T	A	.	.	FIXACC=KC877327.1;COMPACC=AF130343.2;CLNAME=NA;LIBABBR=NA;SEQCTR=IMB;NUMUPDATE=1;DB
8	116577098	rs5894335	A	AG	.	.	FIXACC=KF510293.1;COMPACC=AC023520.7;CLNAME=RP11-16M22;LIBABBR=RP11;SEQCTR=WIBR;NUMUPDATE=1;DB
8	116615443	rs4415350	C	T	.	.	FIXACC=KF458843.1;COMPACC=AC023520.7;CLNAME=RP11-16M22;LIBABBR=RP11;SEQCTR=WIBR;NUMUPDATE=1;DB
8	117444227	rs1155714	G	A	.	.	FIXACC=KF458836.1;COMPACC=AC024329.9;CLNAME=RP11-30P9;LIBABBR=RP11;SEQCTR=WIBR;NUMUPDATE=1;DB
8	117662656	rs4876382	C	G	.	.	FIXACC=KF458842.1;COMPACC=AC107628.4;CLNAME=CTD-2009P10;LIBABBR=CTD;SEQCTR=WIBR;NUMUPDATE=1;DB
8	117711763	rs218025	G	A	.	.	FIXACC=KC877329.1;COMPACC=AF186189.3;CLNAME=GS1-403B2;LIBABBR=GS1;SEQCTR=IMB;NUMUPDATE=1;DB
8	117720202	rs218031	T	C	.	.	FIXACC=KC877341.1;COMPACC=AF186189.3;CLNAME=GS1-403B2;LIBABBR=GS1;SEQCTR=IMB;NUMUPDATE=1;DB
8	117742524	rs3115766	G	T	.	.	FIXACC=KF495746.1;COMPACC=AF186189.3;CLNAME=GS1-403B2;LIBABBR=GS1;SEQCTR=IMB;NUMUPDATE=1;DB
8	117742529	rs3115765	G	A	.	.	FIXACC=KF495746.1;COMPACC=AF186189.3;CLNAME=GS1-403B2;LIBABBR=GS1;SEQCTR=IMB;NUMUPDATE=1;DB
8	117742576	rs2940432	G	A	.	.	FIXACC=KF495746.1;COMPACC=AF186189.3;CLNAME=GS1-403B2;LIBABBR=GS1;SEQCTR=IMB;NUMUPDATE=1;DB
[truncated: 617,642 more chars]
